# Supplementary material for: Single cell derived mRNA signals across human kidney tumors
Source: Nat Commun. 2021 Jun 23;12:3896. doi: 10.1038/s41467-021-23949-5 (PMC8222373; doi:10.1038/s41467-021-23949-5)
Supplement: Supplementary file 7 — Supplementary Software 1 [file 41467_2021_23949_MOESM7_ESM.zip]

Archive with 52 entries (41 files):
- SupplementarySoftware1/
- SupplementarySoftware1/plotParts.R
- SupplementarySoftware1/.DS_Store
- __MACOSX/
- __MACOSX/SupplementarySoftware1/
- __MACOSX/SupplementarySoftware1/._.DS_Store
- SupplementarySoftware1/scQC.R
- __MACOSX/SupplementarySoftware1/._scQC.R
- SupplementarySoftware1/logisticRegression.R
- SupplementarySoftware1/processRefData.R
- __MACOSX/SupplementarySoftware1/._processRefData.R
- SupplementarySoftware1/revisionFigures.R
- SupplementarySoftware1/processSingleCellData.R
- SupplementarySoftware1/processCCSK.R
- __MACOSX/SupplementarySoftware1/._processCCSK.R
- SupplementarySoftware1/geneSets.R
- SupplementarySoftware1/cellSignalAnalysisV2/
- SupplementarySoftware1/cellSignalAnalysisV2/.DS_Store
- __MACOSX/SupplementarySoftware1/cellSignalAnalysisV2/
- __MACOSX/SupplementarySoftware1/cellSignalAnalysisV2/._.DS_Store
- SupplementarySoftware1/cellSignalAnalysisV2/bulkData/
- SupplementarySoftware1/cellSignalAnalysisV2/bulkData/SangerProjectTARGET_ALL_phase1/
- SupplementarySoftware1/cellSignalAnalysisV2/bulkData/SangerProjectTARGET_ALL_phase1/SangerProjectTARGET_ALL_phase1_SRR452447.tsv
- __MACOSX/SupplementarySoftware1/cellSignalAnalysisV2/bulkData/
- __MACOSX/SupplementarySoftware1/cellSignalAnalysisV2/bulkData/SangerProjectTARGET_ALL_phase1/
- __MACOSX/SupplementarySoftware1/cellSignalAnalysisV2/bulkData/SangerProjectTARGET_ALL_phase1/._SangerProjectTARGET_ALL_phase1_SRR452447.tsv
- SupplementarySoftware1/cellSignalAnalysisV2/bulkData/SangerProjectTARGET_ALL_phase1/SangerProjectTARGET_ALL_phase1_SRR527440.tsv
- SupplementarySoftware1/cellSignalAnalysisV2/bulkData/SangerProjectTARGET_ALL_phase1/SangerProjectTARGET_ALL_phase1_SRR457638.tsv
- SupplementarySoftware1/cellSignalAnalysisV2/bulkData/SangerProjectTARGET_ALL_phase1/SangerProjectTARGET_ALL_phase1_SRR457637.tsv
- SupplementarySoftware1/cellSignalAnalysisV2/bulkData/SangerProjectTARGET_ALL_phase1/SangerProjectTARGET_ALL_phase1_SRR457636.tsv
- SupplementarySoftware1/cellSignalAnalysisV2/bulkData/SangerProjectTARGET_ALL_phase1/SangerProjectTARGET_ALL_phase1_SRR457643.tsv
- SupplementarySoftware1/cellSignalAnalysisV2/bulkData/SangerProjectTARGET_ALL_phase1/SangerProjectTARGET_ALL_phase1_SRR457656.tsv
- SupplementarySoftware1/cellSignalAnalysisV2/bulkData/SangerProjectTARGET_ALL_phase1/SangerProjectTARGET_ALL_phase1_SRR457642.tsv
- SupplementarySoftware1/cellSignalAnalysisV2/bulkData/SangerProjectTARGET_ALL_phase1/SangerProjectTARGET_ALL_phase1_SRR457655.tsv
- SupplementarySoftware1/cellSignalAnalysisV2/bulkData/SangerProjectTARGET_ALL_phase1/SangerProjectTARGET_ALL_phase1_SRR457645.tsv
- SupplementarySoftware1/cellSignalAnalysisV2/bulkData/SangerProjectTARGET_ALL_phase1/SangerProjectTARGET_ALL_phase1_SRR457644.tsv
- SupplementarySoftware1/cellSignalAnalysisV2/bulkData/SangerProjectTARGET_ALL_phase1/SangerProjectTARGET_ALL_phase1_SRR457646.tsv
- SupplementarySoftware1/cellSignalAnalysisV2/bulkData/SangerProjectTARGET_ALL_phase1/SangerProjectTARGET_ALL_phase1_SRR527438.tsv
- SupplementarySoftware1/cellSignalAnalysisV2/bulkData/SangerProjectTARGET_ALL_phase1/SangerProjectTARGET_ALL_phase1_SRR527439.tsv
- SupplementarySoftware1/cellSignalAnalysisV2/bulkData/SangerProjectTARGET_ALL_phase1/SangerProjectTARGET_ALL_phase1_SRR457653.tsv
- SupplementarySoftware1/cellSignalAnalysisV2/bulkData/.DS_Store
- __MACOSX/SupplementarySoftware1/cellSignalAnalysisV2/bulkData/._.DS_Store
- SupplementarySoftware1/cellSignalAnalysisV2/bulkData/SangerProjectTARGET_ALL_phase1.txt
- SupplementarySoftware1/cellSignalAnalysisV2/geneWeights.tsv
- SupplementarySoftware1/cellSignalAnalysisV2/output/
- SupplementarySoftware1/cellSignalAnalysisV2/cellSignalAnalysis.R
- SupplementarySoftware1/cellSignalAnalysisV2/cellSignalAnalysis.py
- SupplementarySoftware1/cellSignalAnalysisV2/scData/
- SupplementarySoftware1/cellSignalAnalysisV2/scData/PBMCRef_summary.tsv
- SupplementarySoftware1/cellSignalAnalysisV2/scData/PBMCRef_rowNames.tsv
- SupplementarySoftware1/cellSignalAnalysisV2/scData/PBMCRef_columnNames.tsv
- SupplementarySoftware1/cellSignalAnalysisV2/scData/PBMCRef.mtx
