# Supplementary material for: Single cell derived mRNA signals across human kidney tumors
Source: Nat Commun. 2021 Jun 23;12:3896. doi: 10.1038/s41467-021-23949-5 (PMC8222373; doi:10.1038/s41467-021-23949-5)
Supplement: Supplementary file 7 — Supplementary Software 1 [file 41467_2021_23949_MOESM7_ESM.zip › SupplementarySoftware1/cellSignalAnalysisV2/bulkData/SangerProjectTARGET_ALL_phase1/SangerProjectTARGET_ALL_phase1_SRR452447.tsv]

geneName	geneLengths	SangerProjectTARGET_ALL_phase1_SRR452447
ENSG00000000003	4535	3.39824857047713
ENSG00000000005	1610	0
ENSG00000000419	1207	403.736495825
ENSG00000000457	6883	708.82142622151
ENSG00000000460	5967	440.016893590229
ENSG00000000938	3474	667.858200983409
ENSG00000000971	8145	727.342904499457
ENSG00000001036	2793	54.3463879064709
ENSG00000001084	8463	776.023838840389
ENSG00000001167	3811	2108.45458480985
ENSG00000001460	8511	40.0368954319919
ENSG00000001461	9404	730.551792833326
ENSG00000001497	5589	1035.3961845509
ENSG00000001561	4651	424.397232992193
ENSG00000001617	4826	100.724292342711
ENSG00000001626	8517	0.0460605980938165
ENSG00000001629	7130	1619.22450107849
ENSG00000001630	4074	171.084414853133
ENSG00000001631	6204	1379.8424549407
ENSG00000002016	4190	883.49856772596
ENSG00000002079	6346	2.93252474530632
ENSG00000002330	1708	305.217994346559
ENSG00000002549	3785	597.779559905784
ENSG00000002586	3284	16159.8797638577
ENSG00000002587	8166	13.1886845875295
ENSG00000002726	3824	0.122828261583511
ENSG00000002745	3261	4.19663227076995
ENSG00000002746	13965	311.656242391228
ENSG00000002822	7230	691.405402297815
ENSG00000002834	7061	3257.13936929461
ENSG00000002919	3606	208.280906736006
ENSG00000002933	3479	12.0013447255555
ENSG00000003056	3777	2416.48227564013
ENSG00000003096	6983	2.19555517580526
ENSG00000003137	5015	0.470841669403458
ENSG00000003147	4891	13.2859236279497
ENSG00000003249	4791	32.5750785407936
ENSG00000003393	10384	418.726661582421
ENSG00000003400	7598	8252.10927975929
ENSG00000003402	22529	5029.20317053685
ENSG00000003436	11714	10.2049813998967
ENSG00000003509	3651	663.830457572317
ENSG00000003756	10368	13638.0057219347
ENSG00000003987	5692	114.808599670954
ENSG00000003989	7905	0.153535326979388
ENSG00000004059	1871	1308.92448740892
ENSG00000004139	11137	586.105757211118
ENSG00000004142	2121	889.179374824198
ENSG00000004399	9738	4115.09989429966
ENSG00000004455	5727	2105.36852473756
ENSG00000004468	6855	402.426327701443
ENSG00000004478	5180	1067.9098489609
ENSG00000004487	5435	1773.78851474864
ENSG00000004534	7302	7777.68511939298
ENSG00000004660	7424	900.878766740027
ENSG00000004700	3778	1345.24071008377
ENSG00000004766	9454	716.375364308896
ENSG00000004776	1722	2.91717121260838
ENSG00000004777	5260	1774.21841366418
ENSG00000004779	1600	359.574617941495
ENSG00000004799	4519	55.7691486031465
ENSG00000004809	3907	733.857920207616
ENSG00000004838	4009	38.9570302989035
ENSG00000004846	9257	1.53535326979388
ENSG00000004848	3097	0.900740584945746
ENSG00000004864	3710	375.736770028192
ENSG00000004866	6742	36.1166267497848
ENSG00000004897	6824	1855.51536929977
ENSG00000004939	5287	6576.09717907535
ENSG00000004948	4042	0.168888859677327
ENSG00000004961	2335	191.668384356836
ENSG00000004975	5350	852.382074791471
ENSG00000005001	2387	0
ENSG00000005007	8600	1692.05654235328
ENSG00000005020	5520	107.602674991388
ENSG00000005022	1500	1835.38177008854
ENSG00000005059	3566	239.320632007005
ENSG00000005073	2307	0.117710417350865
ENSG00000005075	1355	622.181441207041
ENSG00000005100	5872	702.045400457486
ENSG00000005102	2707	1.28457890239422
ENSG00000005108	10929	24.8676051264283
ENSG00000005156	12919	1003.12817666407
ENSG00000005175	5381	796.065316855431
ENSG00000005187	7822	103.416278409083
ENSG00000005189	4114	105.601597896423
ENSG00000005194	3509	615.538479393066
ENSG00000005206	7130	6540.85570368935
ENSG00000005238	6409	1057.52574301286
ENSG00000005243	1851	5.14855129804216
ENSG00000005249	4318	246.495849621176
ENSG00000005302	6496	1288.48381754373
ENSG00000005339	15492	4195.53193425993
ENSG00000005379	11354	2171.06629115204
ENSG00000005381	3526	301.783920866453
ENSG00000005421	2832	0.230302990469083
ENSG00000005436	5465	570.373504039963
ENSG00000005448	2860	294.926009594707
ENSG00000005469	4979	300.422574300569
ENSG00000005471	7494	3.21400617810187
ENSG00000005483	9231	5760.44075449735
ENSG00000005486	2441	539.666438644085
ENSG00000005513	4432	1.75030272756503
ENSG00000005700	8722	1710.89020912942
ENSG00000005801	5709	1055.29436292743
ENSG00000005810	15945	5514.06773313776
ENSG00000005812	7082	1705.15310574462
ENSG00000005844	6472	2767.00854497831
ENSG00000005882	5481	274.889649423897
ENSG00000005884	9802	15.8806706539014
ENSG00000005889	9037	1666.93304501522
ENSG00000005893	5526	1871.81570318075
ENSG00000005961	5551	23.4601979624506
ENSG00000005981	4605	1.29481459085951
ENSG00000006007	4416	670.4120052555
ENSG00000006015	3370	594.325015048748
ENSG00000006016	3018	104.828803417294
ENSG00000006025	6572	1222.66322286766
ENSG00000006042	5187	11.37184988494
ENSG00000006047	4618	4.01750772262733
ENSG00000006059	1287	0
ENSG00000006062	5852	837.668272622613
ENSG00000006071	6778	0.127946105816157
ENSG00000006116	3088	0
ENSG00000006118	7271	8.81804561284955
ENSG00000006125	7587	4037.3803117827
ENSG00000006128	1888	0
ENSG00000006194	6945	1328.33135273911
ENSG00000006210	5983	1.73494919486709
ENSG00000006282	5337	847.750425760926
ENSG00000006283	9709	0.562962865591091
ENSG00000006327	1848	36.0398590862951
ENSG00000006377	3449	2.89158199144515
ENSG00000006432	12386	10.3687524153414
ENSG00000006451	3665	591.372018926511
ENSG00000006453	4798	46.5775003613138
ENSG00000006459	9430	1489.94775576185
ENSG00000006468	9616	0.864915675317222
ENSG00000006530	6547	1130.81327242436
ENSG00000006534	6626	379.150372131367
ENSG00000006555	6055	14.816159053511
ENSG00000006576	8646	1620.56537626745
ENSG00000006606	706	0
ENSG00000006607	14413	315.192672755987
ENSG00000006611	4904	0.79838370029282
ENSG00000006625	1597	238.634840879831
ENSG00000006634	4583	284.756853104439
ENSG00000006638	2793	128.575600656773
ENSG00000006652	7489	771.090237000118
ENSG00000006659	1079	0
ENSG00000006695	3172	142.102062963657
ENSG00000006704	6498	111.696950377505
ENSG00000006712	2668	971.279832004309
ENSG00000006715	7801	1576.93575418414
ENSG00000006740	9281	31.9046409463169
ENSG00000006744	6345	1262.57217219384
ENSG00000006747	11623	2.67663253367401
ENSG00000006756	7030	1710.43472099271
ENSG00000006757	3441	51.1067925072058
ENSG00000006788	6349	0.511784423264628
ENSG00000006831	5878	1545.30235898215
ENSG00000006837	3057	43.6756826814034
ENSG00000007001	2957	0.0204713769305851
ENSG00000007038	1967	1.52511758132859
ENSG00000007047	6668	629.090530921114
ENSG00000007062	7434	93.1805899437909
ENSG00000007080	1660	360.935964507379
ENSG00000007129	1964	1198.73218323581
ENSG00000007168	8127	5711.90823763917
ENSG00000007171	4176	239.018679197279
ENSG00000007174	16980	3.70531922443591
ENSG00000007202	9235	4313.93837842644
ENSG00000007216	3226	1.171986329276
ENSG00000007237	10100	2617.74150008895
ENSG00000007255	933	297.792002364989
ENSG00000007264	4141	50.1906983895621
ENSG00000007306	2649	0.706262504105187
ENSG00000007312	2080	9615.81005399022
ENSG00000007314	8247	872.280253168
ENSG00000007341	8111	455.467665328589
ENSG00000007350	3650	6.10047032531437
ENSG00000007372	14782	78.8659796250792
ENSG00000007376	2769	389.160875450423
ENSG00000007384	4914	5.60403943474768
ENSG00000007392	6176	3929.59339439893
ENSG00000007402	6322	95.7753369697425
ENSG00000007516	6146	116.262067433026
ENSG00000007520	1243	425.656222673424
ENSG00000007541	7904	1143.38269785974
ENSG00000007545	8373	3271.1366732709
ENSG00000007866	3046	5.37885428851124
ENSG00000007908	4585	0
ENSG00000007923	5083	1077.59281024907
ENSG00000007933	3463	0.394074005913764
ENSG00000007944	3033	308.227286755355
ENSG00000007952	2529	7.75865185669177
ENSG00000007968	5457	1063.81557357479
ENSG00000008018	2256	1498.47408425344
ENSG00000008056	3209	8.00430837985879
ENSG00000008083	6015	1032.38177429787
ENSG00000008086	17075	122.475130331458
ENSG00000008118	2676	0.240538678934375
ENSG00000008128	4701	1109.3746229338
ENSG00000008130	5570	1039.19874281576
ENSG00000008196	6149	0.31730634242407
ENSG00000008197	1856	0
ENSG00000008226	8338	321.380146433256
ENSG00000008256	5808	763.152460595283
ENSG00000008277	12199	31.7408699308722
ENSG00000008282	2804	1588.92686322123
ENSG00000008283	5320	936.186774101054
ENSG00000008294	11963	2695.64532499829
ENSG00000008300	13895	28.0611399275996
ENSG00000008311	4591	1254.49621399472
ENSG00000008323	4260	17.7435659545847
ENSG00000008324	1301	234.581508247575
ENSG00000008382	2049	295.724393295
ENSG00000008394	7440	9.51407242848944
ENSG00000008405	5062	456.30187393851
ENSG00000008438	720	11.6840383831315
ENSG00000008441	6302	801.63353138055
ENSG00000008513	8729	3045.54209949585
ENSG00000008516	4126	625.907231808408
ENSG00000008517	3209	385.849630231901
ENSG00000008710	18608	2925.17552098824
ENSG00000008735	5901	17.5593235622094
ENSG00000008838	6962	2232.9512636132
ENSG00000008853	6580	342.511725269852
ENSG00000008869	8206	1846.8815660793
ENSG00000008952	7928	2960.63706367625
ENSG00000008988	3002	10500.4396652916
ENSG00000009307	5778	8402.04164439889
ENSG00000009335	9220	1424.94089831877
ENSG00000009413	12425	1611.89063029311
ENSG00000009694	12896	31.1062572460241
ENSG00000009709	6313	7.88659796250792
ENSG00000009724	4251	561.872764769537
ENSG00000009765	10362	0.813737232990759
ENSG00000009780	4034	608.194372919219
ENSG00000009790	7750	1828.30890935902
ENSG00000009830	10008	258.609786919849
ENSG00000009844	7262	826.36807255693
ENSG00000009950	4815	0.542491488660506
ENSG00000009954	7053	2225.98587761257
ENSG00000010017	3347	1542.16512046754
ENSG00000010030	2374	44.1260529738762
ENSG00000010072	5906	215.389592375151
ENSG00000010165	3827	444.761135193893
ENSG00000010219	7054	218.695719749441
ENSG00000010244	15842	9903.67343854387
ENSG00000010256	3236	932.036202428378
ENSG00000010270	4348	659.782242784294
ENSG00000010278	3299	2159.27477804003
ENSG00000010282	2891	0.0102356884652926
ENSG00000010292	6487	1656.9430130731
ENSG00000010295	5203	1641.76348707907
ENSG00000010310	4736	5.98787775219615
ENSG00000010318	3367	284.15806532922
ENSG00000010319	5011	4.16080736114143
ENSG00000010322	9161	4000.67001510193
ENSG00000010327	10588	208.096664343631
ENSG00000010361	2950	296.287356160591
ENSG00000010379	4243	6.62760828127694
ENSG00000010404	9292	2969.07127097165
ENSG00000010438	1664	0
ENSG00000010539	7498	364.426334274044
ENSG00000010610	4583	258.364130396682
ENSG00000010626	3054	138.110144462193
ENSG00000010671	4575	3515.71844914906
ENSG00000010704	5675	51.6851089054948
ENSG00000010803	4447	2866.3510193782
ENSG00000010810	7411	4251.19872597843
ENSG00000010818	9774	2702.37017231998
ENSG00000010932	3602	4.02774341109262
ENSG00000011007	5391	1069.44008438647
ENSG00000011009	2196	628.977938347996
ENSG00000011021	6938	883.65210305294
ENSG00000011028	6860	107.449139664409
ENSG00000011052	1241	1607.29992401643
ENSG00000011083	4391	0.071649819257048
ENSG00000011105	5714	83.3236219517141
ENSG00000011114	11333	1096.47765546754
ENSG00000011132	5556	480.099849620315
ENSG00000011143	4078	310.985804796751
ENSG00000011198	3172	94.3013978307404
ENSG00000011201	7131	2.04713769305851
ENSG00000011243	5081	2649.68196594489
ENSG00000011258	7201	1804.4290481695
ENSG00000011260	2721	451.726521194524
ENSG00000011275	7619	1668.13573840989
ENSG00000011295	5966	1130.57785158966
ENSG00000011304	6883	4332.0862540754
ENSG00000011332	4800	12.7076072296607
ENSG00000011347	5953	1.24363614853305
ENSG00000011376	5393	341.355092473274
ENSG00000011405	9204	1652.32159973102
ENSG00000011422	4457	118.713514820463
ENSG00000011426	6012	210.036327307803
ENSG00000011451	7965	1178.17380295327
ENSG00000011454	9162	1213.33339283155
ENSG00000011465	12847	1.02356884652926
ENSG00000011478	2396	140.894251724752
ENSG00000011485	7059	700.392336770342
ENSG00000011523	8623	3952.79770014975
ENSG00000011566	6067	1283.86752204588
ENSG00000011590	2770	74.0552060463917
ENSG00000011600	907	148.115529937016
ENSG00000011638	2558	183.346769634553
ENSG00000011677	4193	0.388956161681118
ENSG00000012048	8922	312.285737231844
ENSG00000012061	5576	1487.7777898072
ENSG00000012124	6248	1884.10364718333
ENSG00000012171	5768	27.0324532368377
ENSG00000012174	8927	256.659888267211
ENSG00000012211	3194	167.271620899811
ENSG00000012223	4247	175.485760893208
ENSG00000012232	13220	482.771364309757
ENSG00000012504	3460	0
ENSG00000012660	3813	2042.18361984131
ENSG00000012779	3730	10423.9995438328
ENSG00000012817	9463	4228.71603626441
ENSG00000012822	8898	3542.80719867246
ENSG00000012963	3694	1040.47820387392
ENSG00000012983	7620	2361.92093827589
ENSG00000013016	4636	1073.29893893788
ENSG00000013275	2387	761.31003667153
ENSG00000013288	8898	1106.65704764627
ENSG00000013293	10459	0.992861781133379
ENSG00000013297	6032	13.55716937228
ENSG00000013306	3526	2718.93151625683
ENSG00000013364	6141	2531.45976417076
ENSG00000013374	5411	3115.66680117157
ENSG00000013375	7335	801.413464078547
ENSG00000013392	3744	77.1207947417468
ENSG00000013441	5170	7493.75735705423
ENSG00000013503	4858	138.038494642936
ENSG00000013523	6414	785.205251393756
ENSG00000013561	4987	870.893317380953
ENSG00000013563	4130	775.962424709597
ENSG00000013573	8374	1260.88328359706
ENSG00000013583	3442	216.510400262101
ENSG00000013588	8440	0.394074005913764
ENSG00000013619	5958	442.238037987198
ENSG00000013725	5958	153.591623265948
ENSG00000013810	6528	831.572920141531
ENSG00000014123	4539	1301.97445494098
ENSG00000014138	5726	542.000175614172
ENSG00000014164	3731	1414.45443548608
ENSG00000014216	7553	2978.8309999233
ENSG00000014257	4193	12.8406711797095
ENSG00000014641	4990	1138.42862464254
ENSG00000014824	7225	881.743147154163
ENSG00000014914	4591	34.1667280971466
ENSG00000014919	4177	820.180598879661
ENSG00000015133	12426	1948.13299637797
ENSG00000015153	10839	470.534598749499
ENSG00000015171	5300	2727.28383804451
ENSG00000015285	2381	1704.45196108475
ENSG00000015413	2737	2672.95280367073
ENSG00000015475	4446	458.917092341392
ENSG00000015479	11772	6961.01024381268
ENSG00000015520	5252	4.02774341109262
ENSG00000015532	5472	613.64999487122
ENSG00000015568	14175	195.056397238848
ENSG00000015592	3294	0.634612684848139
ENSG00000015676	10113	1348.25000249257
ENSG00000016082	2882	0
ENSG00000016391	7758	5.40444350967447
ENSG00000016402	4730	0
ENSG00000016490	3340	0
ENSG00000016602	3447	0
ENSG00000016864	3837	948.515660857499
ENSG00000017260	8533	1833.96924508033
ENSG00000017427	8087	18.1120507393352
ENSG00000017483	4014	361.913472755815
ENSG00000017797	4979	1401.26063305432
ENSG00000018189	8070	8173.304714265
ENSG00000018236	7492	0.57831639828903
ENSG00000018280	8676	300.412338612104
ENSG00000018408	8413	24.1664604665557
ENSG00000018510	8745	8371.66723887814
ENSG00000018607	1774	0
ENSG00000018610	2580	390.204915673883
ENSG00000018625	6298	1.07986513308837
ENSG00000018699	3185	288.457054484642
ENSG00000018869	3350	74.5823440023543
ENSG00000019102	1432	2.04713769305851
ENSG00000019144	21722	238.793494051043
ENSG00000019169	2079	2.99905672033072
ENSG00000019186	3972	0
ENSG00000019485	13954	462.197630494518
ENSG00000019505	5424	0.0255892211632314
ENSG00000019549	2282	1.02356884652926
ENSG00000019582	3184	110546.827478791
ENSG00000019991	8897	134.911491816789
ENSG00000019995	5993	1636.16968333278
ENSG00000020129	4917	331.549302923524
ENSG00000020181	7061	113.094121853018
ENSG00000020219	1674	3.07070653958777
ENSG00000020256	6997	206.136530002527
ENSG00000020426	3865	144.522803285698
ENSG00000020577	12170	298.733685703796
ENSG00000020633	4523	1171.43871994311
ENSG00000020922	7689	1499.75866315583
ENSG00000021300	4933	28.8748771605903
ENSG00000021355	3094	3133.89144448402
ENSG00000021461	2637	0.245656523167022
ENSG00000021488	2597	23.9208039433887
ENSG00000021574	5213	590.993298453295
ENSG00000021645	15535	3931.06733353794
ENSG00000021762	7466	364.10902793162
ENSG00000021776	13528	1715.33249792336
ENSG00000021826	10444	32.1963580675778
ENSG00000021852	2729	0
ENSG00000022267	5997	5048.54350389202
ENSG00000022277	4063	1481.62614103956
ENSG00000022355	6935	4.86706986524661
ENSG00000022556	6313	4.60094196514901
ENSG00000022567	8608	50.8509002955735
ENSG00000022840	5911	2864.68260215836
ENSG00000022976	5590	675.724327568987
ENSG00000023041	3748	1549.49899125292
ENSG00000023171	13946	845.529281363958
ENSG00000023191	7374	963.024749257051
ENSG00000023228	12268	1604.38275280382
ENSG00000023287	7615	2082.65553203308
ENSG00000023318	4854	1237.51008898657
ENSG00000023330	2536	438.967735522537
ENSG00000023445	7518	509.998295627435
ENSG00000023516	9920	2327.1042439612
ENSG00000023572	1299	59.2083399274848
ENSG00000023608	2656	180.966972066373
ENSG00000023697	2844	529.179975811393
ENSG00000023734	2211	1090.46418849418
ENSG00000023839	6232	105.458298257909
ENSG00000023892	2545	2504.60643548207
ENSG00000023902	6565	3613.03937507706
ENSG00000023909	5420	142.777618402366
ENSG00000024048	8840	3180.83231178585
ENSG00000024422	3923	3.7820868879256
ENSG00000024526	5904	101.578972329563
ENSG00000024862	1507	581.602054286389
ENSG00000025039	5072	190.84441143538
ENSG00000025156	2702	350.730983107482
ENSG00000025293	8383	1093.93408688391
ENSG00000025423	2272	36.1063910613195
ENSG00000025434	4533	140.88913388052
ENSG00000025708	3320	222.109321852616
ENSG00000025770	3159	771.735085373431
ENSG00000025772	2062	388.444377257853
ENSG00000025796	8587	3010.30574195408
ENSG00000025800	7480	1672.74691606351
ENSG00000026025	5158	8700.07418544282
ENSG00000026036	8738	815.912316789634
ENSG00000026103	3750	189.959024383132
ENSG00000026297	7643	4030.08738375118
ENSG00000026508	10057	1759.35107616835
ENSG00000026559	5437	3.15259204731011
ENSG00000026652	8769	3966.79500412604
ENSG00000026751	4833	258.507430035196
ENSG00000026950	5547	5143.85823488082
ENSG00000027001	3407	88.1599847515649
ENSG00000027075	8809	2139.67343462899
ENSG00000027644	5101	0.997979625366025
ENSG00000027697	2571	728.673543999945
ENSG00000027847	4927	383.009226682783
ENSG00000027869	2512	24.3762920800942
ENSG00000028116	3509	836.859653233855
ENSG00000028137	3826	6093.91948469658
ENSG00000028203	8757	1929.74458205007
ENSG00000028277	9072	1606.55271875846
ENSG00000028310	9572	1363.42441064237
ENSG00000028528	9780	3424.61058611949
ENSG00000028839	5039	317.787419781938
ENSG00000029153	6983	37.0634279328244
ENSG00000029363	9297	4698.66720077139
ENSG00000029364	7136	1315.83357712299
ENSG00000029534	10799	1277.34738849349
ENSG00000029559	1546	5.53750745972328
ENSG00000029639	2736	214.913632861515
ENSG00000029725	6531	2176.02036436924
ENSG00000029993	3967	166.28387696291
ENSG00000030066	8576	2032.65931172436
ENSG00000030110	2212	493.170823790494
ENSG00000030304	4246	0.117710417350865
ENSG00000030419	12240	328.67819230901
ENSG00000030582	3680	1244.26052552943
ENSG00000031003	6808	2432.31176785171
ENSG00000031081	9384	170.55727689717
ENSG00000031691	1733	111.277287150428
ENSG00000031698	3836	1448.32432861773
ENSG00000031823	7445	1549.47851987599
ENSG00000032219	7568	1599.95069969835
ENSG00000032389	5775	411.807336179883
ENSG00000032444	7055	1255.77567505288
ENSG00000032742	6111	277.105675976633
ENSG00000033011	4496	222.2321501142
ENSG00000033030	9124	1448.0991434715
ENSG00000033050	4448	620.47719907757
ENSG00000033100	4205	1337.08798422117
ENSG00000033122	14652	44.781137035655
ENSG00000033170	6700	768.940742422406
ENSG00000033178	11432	2389.65965401683
ENSG00000033327	6771	3234.17560222272
ENSG00000033627	11056	133.023007294942
ENSG00000033800	10776	3345.52453919241
ENSG00000033867	9616	942.52266526107
ENSG00000034053	6869	33.1687484717806
ENSG00000034152	3783	1170.85016785635
ENSG00000034239	5805	0
ENSG00000034510	496	11217.4035816872
ENSG00000034533	3427	266.301906801517
ENSG00000034677	6031	2342.61642983035
ENSG00000034693	2222	287.597256653558
ENSG00000034713	3034	1223.12894669283
ENSG00000034971	2095	0
ENSG00000035115	11165	874.864764505486
ENSG00000035141	3086	423.731913241949
ENSG00000035403	9992	2372.15662674118
ENSG00000035499	3806	74.4953406503993
ENSG00000035664	13612	40.1136630954816
ENSG00000035681	6165	1267.3010602648
ENSG00000035687	3666	875.059242586327
ENSG00000035720	1655	418.962082417123
ENSG00000035862	5633	131.82031390027
ENSG00000035928	6713	1324.41620190114
ENSG00000036054	5168	851.39433085457
ENSG00000036257	11505	1489.20566834811
ENSG00000036448	7062	121.006309036689
ENSG00000036473	1585	0
ENSG00000036530	9352	10.9112439040019
ENSG00000036549	9008	996.428918563533
ENSG00000036565	3910	1.70935997370386
ENSG00000036672	4538	7.58464515278179
ENSG00000036828	5011	0
ENSG00000037042	2772	325.361829246255
ENSG00000037241	1164	105.591362207958
ENSG00000037280	8852	4948.69948075732
ENSG00000037474	5506	1614.70544462107
ENSG00000037637	8984	765.342897926856
ENSG00000037749	4792	649.669382580584
ENSG00000037757	3456	1682.14839591888
ENSG00000037897	2621	72.3714352938511
ENSG00000037965	1889	1.94989865263823
ENSG00000038002	2675	268.272276831085
ENSG00000038210	3540	1407.65282050089
ENSG00000038219	15860	3098.95192190774
ENSG00000038274	5153	2535.64616075307
ENSG00000038295	7522	0.143299638514096
ENSG00000038358	6173	2292.5383240139
ENSG00000038382	17500	2275.30142463835
ENSG00000038427	14831	1781.14797475519
ENSG00000038532	12387	1697.90112046696
ENSG00000038945	7812	1108.22310798146
ENSG00000039068	6177	67.4020085439515
ENSG00000039123	6578	979.862456782457
ENSG00000039139	16475	0.00511784423264628
ENSG00000039319	11461	2121.42320209537
ENSG00000039523	6729	3578.95453248764
ENSG00000039537	4739	0.117710417350865
ENSG00000039560	7687	1125.94620255911
ENSG00000039600	3471	1.02356884652926
ENSG00000039650	4635	2060.77674793852
ENSG00000039987	2646	0.348013407819947
ENSG00000040199	12493	425.477098125281
ENSG00000040275	4777	432.826322443361
ENSG00000040341	8998	397.497843705404
ENSG00000040487	2686	366.673067892176
ENSG00000040531	3398	988.332488987487
ENSG00000040608	3339	35.1851790994432
ENSG00000040633	2783	528.402063488031
ENSG00000040731	3660	0.368484784750532
ENSG00000040933	13187	1625.18167176529
ENSG00000041353	7432	19.4017474859621
ENSG00000041357	6996	1556.86868694793
ENSG00000041515	9209	0.655084061778724
ENSG00000041802	4818	1129.85623555285
ENSG00000041880	2928	314.112807622898
ENSG00000041982	9636	21.5051814655797
ENSG00000041988	4072	669.311668745481
ENSG00000042062	6009	380.675489712696
ENSG00000042088	6227	374.349834241145
ENSG00000042286	5135	134.036340453006
ENSG00000042304	2087	0
ENSG00000042317	6872	96.3741247449622
ENSG00000042429	10773	733.008358064997
ENSG00000042445	4005	375.885187510939
ENSG00000042493	2607	2476.92913387192
ENSG00000042753	1704	309.481158592353
ENSG00000042781	20506	6.27447702922434
ENSG00000042813	2643	0
ENSG00000042832	11132	8.51609280312342
ENSG00000042980	9351	56.4805289514844
ENSG00000043039	3660	0.57831639828903
ENSG00000043093	8412	1197.37083666992
ENSG00000043143	9877	3649.91856061751
ENSG00000043355	3310	3.49036976666476
ENSG00000043462	7244	2616.97382345405
ENSG00000043514	2663	392.205992768848
ENSG00000043591	2853	34.6119805453868
ENSG00000044012	597	0.0153535326979388
ENSG00000044090	5628	1100.35698139588
ENSG00000044115	8830	1103.4635128451
ENSG00000044446	9029	1200.88167781352
ENSG00000044459	11064	340.39805560177
ENSG00000044524	6674	6.22841643113053
ENSG00000044574	3908	3402.15348562664
ENSG00000046604	6190	123.160921458633
ENSG00000046647	2424	306.093145710342
ENSG00000046651	5172	3254.69815759564
ENSG00000046653	5675	478.226718631167
ENSG00000046774	1991	0
ENSG00000046889	12058	3.96121143606822
ENSG00000047056	5656	1708.25451934961
ENSG00000047188	10816	1996.25608569754
ENSG00000047230	5510	406.259593031695
ENSG00000047249	5090	562.962865591091
ENSG00000047315	5901	2760.87224974336
ENSG00000047346	9832	3353.71308996464
ENSG00000047365	12428	3639.84664316766
ENSG00000047410	12350	5654.0203015237
ENSG00000047457	7296	159.364551560373
ENSG00000047578	9784	1273.96961129994
ENSG00000047579	3052	913.089943079121
ENSG00000047597	5206	225.988647780962
ENSG00000047617	6255	15.2409401248206
ENSG00000047621	4939	594.493903908425
ENSG00000047634	5497	161.488456916921
ENSG00000047644	7114	1303.02361300867
ENSG00000047648	7885	0.189360236607912
ENSG00000047662	6622	1544.82128162428
ENSG00000047849	14943	2863.32125559248
ENSG00000047932	4628	2051.70792795827
ENSG00000047936	7856	0
ENSG00000048028	5719	693.94897088144
ENSG00000048052	16827	57.9135253366253
ENSG00000048140	5215	661.829380477352
ENSG00000048162	2862	466.542680248035
ENSG00000048342	7606	29.8370318763278
ENSG00000048392	5548	843.983692405699
ENSG00000048405	5793	835.165646792849
ENSG00000048462	1118	90.9901526122183
ENSG00000048471	11298	1908.06027603635
ENSG00000048540	10268	0.808619388758113
ENSG00000048544	2110	469.802747024231
ENSG00000048545	2341	1.21804692736982
ENSG00000048649	15740	1838.51389075892
ENSG00000048707	20023	3043.04459151032
ENSG00000048740	10978	9375.35326056356
ENSG00000048828	7204	3856.93024198382
ENSG00000048991	7898	1112.23549785985
ENSG00000049089	4151	137.014925796406
ENSG00000049130	6040	1.02356884652926
ENSG00000049167	4847	189.262997567492
ENSG00000049192	8567	24.5502987840042
ENSG00000049239	9321	1688.42799079234
ENSG00000049245	2760	772.66141517954
ENSG00000049246	8099	73.2977650999601
ENSG00000049247	1791	12.4210079526325
ENSG00000049249	6331	12.6973715411954
ENSG00000049283	4642	2.9632318107022
ENSG00000049323	7329	38.9007340123444
ENSG00000049449	7225	762.891450539418
ENSG00000049540	6542	4.06356832072115
ENSG00000049541	2211	572.809597894703
ENSG00000049618	44058	3198.51446360965
ENSG00000049656	6557	1418.95302056658
ENSG00000049759	17455	44.5815411105818
ENSG00000049768	2647	33.3990514622496
ENSG00000049769	4173	147.419503121376
ENSG00000049860	5067	915.577215376187
ENSG00000049883	12115	510.054591913994
ENSG00000050030	11757	182.604682220819
ENSG00000050130	4350	689.281496941267
ENSG00000050165	5059	2.19555517580526
ENSG00000050327	5818	147.143139532813
ENSG00000050344	4249	552.153978571742
ENSG00000050393	6057	438.839789416721
ENSG00000050405	6317	51.045378376414
ENSG00000050426	6032	1855.13153098232
ENSG00000050438	17980	31.3672673018891
ENSG00000050555	7594	1.69912428523857
ENSG00000050628	9653	3.18841695693863
ENSG00000050730	3768	6.98073953332953
ENSG00000050748	8955	861.107999208133
ENSG00000050767	3586	858.1242960205
ENSG00000050820	9178	0.506666579031982
ENSG00000051009	4736	1319.11923312035
ENSG00000051108	5155	562.057007161913
ENSG00000051128	3422	18.7006028260895
ENSG00000051180	3046	102.878904764656
ENSG00000051341	9400	365.700677487973
ENSG00000051382	7850	235.6357841595
ENSG00000051523	3357	2647.46593939215
ENSG00000051596	3453	280.278739400874
ENSG00000051620	10356	903.468395921746
ENSG00000051825	10304	2334.67353558128
ENSG00000052126	12558	723.069504565197
ENSG00000052344	3010	4.03286125532527
ENSG00000052723	5894	1092.72115780077
ENSG00000052749	8529	389.815959512202
ENSG00000052795	10868	275.59079408377
ENSG00000052802	2892	260.109315280015
ENSG00000052841	11284	3804.28297836259
ENSG00000052850	5750	4.91824830757308
ENSG00000053108	6734	10.8447119289775
ENSG00000053254	11033	2246.79503226251
ENSG00000053328	1774	4.00727203416204
ENSG00000053371	1781	302.925200130334
ENSG00000053372	2822	368.106064277317
ENSG00000053438	1297	31.6845736443131
ENSG00000053501	2431	497.290688397774
ENSG00000053524	20568	410.11844758311
ENSG00000053702	2803	150.602802234082
ENSG00000053747	13522	269.157663883333
ENSG00000053770	13034	1368.94144672516
ENSG00000053900	7494	2141.61309759316
ENSG00000053918	3971	52.3913714096
ENSG00000054116	3527	782.139662698401
ENSG00000054118	4736	3576.14483600392
ENSG00000054148	1612	275.718740189586
ENSG00000054179	2633	13.5162266184188
ENSG00000054219	8798	1717.11862556055
ENSG00000054267	11073	4133.54972275835
ENSG00000054277	3716	144.788931185796
ENSG00000054282	5322	1103.98041511259
ENSG00000054356	8261	2.35420834701729
ENSG00000054392	6641	552.107917973648
ENSG00000054523	17720	660.611333549982
ENSG00000054598	3926	2.66639684520871
ENSG00000054611	5315	748.336301541772
ENSG00000054654	31374	4545.07557750544
ENSG00000054690	10817	65.8154768318312
ENSG00000054793	8317	26.868682221393
ENSG00000054796	1867	0
ENSG00000054803	3024	0
ENSG00000054938	3135	1.99595925073205
ENSG00000054965	7887	3117.4273395876
ENSG00000054967	6322	954.580306273185
ENSG00000054983	6825	575.179159774418
ENSG00000055044	3299	1172.28316424149
ENSG00000055070	4747	1673.90866670432
ENSG00000055118	5877	112.669340781708
ENSG00000055130	3548	1831.18001997354
ENSG00000055147	6543	653.303051985763
ENSG00000055163	10498	6057.51114082554
ENSG00000055208	6010	9681.35428507772
ENSG00000055211	2248	481.05688649182
ENSG00000055332	10753	1957.51912270064
ENSG00000055483	9235	1419.87423252845
ENSG00000055609	20114	5045.2015516081
ENSG00000055732	6623	0.117710417350865
ENSG00000055813	3982	0
ENSG00000055917	6978	5306.09901489994
ENSG00000055950	3573	578.21915924861
ENSG00000055955	5462	835.037700687033
ENSG00000055957	4544	4.22222149193318
ENSG00000056050	1436	230.062451790148
ENSG00000056097	6792	2783.87184172488
ENSG00000056277	4634	203.076059151405
ENSG00000056291	2359	0
ENSG00000056487	5753	5.440268419303
ENSG00000056558	6449	257.570864540622
ENSG00000056586	11545	3050.93118947282
ENSG00000056736	3038	88.8713650999027
ENSG00000056972	6553	1553.75703765448
ENSG00000056998	3646	1.01845100229661
ENSG00000057019	11274	130.029068418844
ENSG00000057149	1777	0
ENSG00000057252	7005	881.492372786763
ENSG00000057294	7043	4.18127873807201
ENSG00000057468	3266	18.9513771934892
ENSG00000057593	3795	0.26101005586496
ENSG00000057608	4033	4662.68875581589
ENSG00000057657	6369	426.454606373717
ENSG00000057663	5546	636.982246727854
ENSG00000057704	6515	24.9904333880118
ENSG00000057757	2186	860.877696217664
ENSG00000057935	10580	522.644488726304
ENSG00000058056	8440	307.316310481944
ENSG00000058063	9196	2826.32435963468
ENSG00000058085	6543	0
ENSG00000058091	6841	163.45882694649
ENSG00000058262	4697	3073.31664014642
ENSG00000058272	11815	2747.11548444601
ENSG00000058335	9929	2.58962918171902
ENSG00000058404	8159	0.844444298386637
ENSG00000058453	8871	1095.80210002883
ENSG00000058600	9488	1449.09200525263
ENSG00000058668	9721	8762.65006687538
ENSG00000058673	9700	8579.43124334665
ENSG00000058729	5502	411.392790797039
ENSG00000058799	2075	317.398463620257
ENSG00000058804	5135	545.833440944424
ENSG00000058866	10978	239.428106735891
ENSG00000059122	8419	3072.60525979808
ENSG00000059145	7494	1671.89223607666
ENSG00000059377	6271	559.057950441582
ENSG00000059378	6285	1776.64427183046
ENSG00000059573	3766	615.113698321757
ENSG00000059588	7743	11133.3378723218
ENSG00000059691	11757	240.743392703681
ENSG00000059728	6351	465.795474990069
ENSG00000059758	6547	962.620439562672
ENSG00000059769	2586	202.098550902969
ENSG00000059804	6159	539.891623790322
ENSG00000059915	6338	54.6790477815929
ENSG00000060069	7415	629.116120142277
ENSG00000060138	8610	15365.4163322471
ENSG00000060140	3424	1748.2760612489
ENSG00000060237	14370	5572.50839643035
ENSG00000060303	408	1.75542057179767
ENSG00000060339	6059	4069.94515463503
ENSG00000060491	4702	1427.62776654091
ENSG00000060558	2613	1545.03623108205
ENSG00000060566	2678	1.02356884652926
ENSG00000060642	3382	560.21458323816
ENSG00000060656	6682	4.27339993425965
ENSG00000060688	3881	711.267755764715
ENSG00000060709	8536	2.53333289515991
ENSG00000060718	8281	0
ENSG00000060749	10537	525.597484848541
ENSG00000060762	1546	295.304730067923
ENSG00000060971	7106	1132.36909707108
ENSG00000060982	11775	114.798363982489
ENSG00000061273	9928	14050.5039670859
ENSG00000061337	5706	5.85481380214735
ENSG00000061455	9350	2.27232283929495
ENSG00000061492	2089	8.80269208015161
ENSG00000061656	2240	37.2834952348282
ENSG00000061676	22520	42.4525179098009
ENSG00000061794	1979	396.259325401104
ENSG00000061918	3724	481.624967201644
ENSG00000061936	10157	2693.50606610904
ENSG00000061938	11297	6492.21059425805
ENSG00000061987	16014	3875.80485151382
ENSG00000062038	6236	3.52619467629329
ENSG00000062096	2204	0.035824909628524
ENSG00000062194	6472	3350.46325887691
ENSG00000062282	7905	25.0620832072688
ENSG00000062370	3848	217.656797370214
ENSG00000062485	6402	2753.10336219821
ENSG00000062524	3490	832.565781922665
ENSG00000062582	2613	301.307961352817
ENSG00000062598	6598	1631.23608149251
ENSG00000062650	7280	1802.878341367
ENSG00000062716	6916	943.172631478616
ENSG00000062725	9876	1153.24478369605
ENSG00000062822	4858	827.903425826724
ENSG00000063015	5115	58.1898889251882
ENSG00000063046	6146	7426.18134180636
ENSG00000063127	3599	16.9247108773613
ENSG00000063169	7507	623.599084059484
ENSG00000063176	6009	384.201684388989
ENSG00000063177	4209	9838.62563834694
ENSG00000063180	2075	174.549195398634
ENSG00000063241	4408	150.981522707298
ENSG00000063244	4115	3907.14652959455
ENSG00000063245	17616	1121.97987327881
ENSG00000063322	3835	942.108119878226
ENSG00000063438	7678	55.9994515936156
ENSG00000063515	1033	0.0818855077223405
ENSG00000063587	8139	1249.79803298915
ENSG00000063601	6323	1810.55510771597
ENSG00000063660	6516	47.2018773576967
ENSG00000063761	5317	177.706905290177
ENSG00000063854	5975	580.465892866741
ENSG00000063978	7270	1145.85973446834
ENSG00000064012	7243	3732.01389995339
ENSG00000064042	10862	2.66639684520871
ENSG00000064102	3345	563.167579360397
ENSG00000064115	3888	1089.38944120532
ENSG00000064195	2715	0.475959513636104
ENSG00000064199	5205	8.45467867233166
ENSG00000064201	3793	282.980961155711
ENSG00000064205	4981	9.0892913571798
ENSG00000064218	2387	0
ENSG00000064225	6288	520.950482285298
ENSG00000064270	7352	27.1399279657232
ENSG00000064300	4150	10.6246446269737
ENSG00000064309	10600	6.67366887937075
ENSG00000064313	6547	1216.23009266723
ENSG00000064393	15402	1302.69095313355
ENSG00000064419	4676	1249.62914412948
ENSG00000064489	1931	305.397118894702
ENSG00000064490	2503	615.794371604699
ENSG00000064545	3281	170.895054616525
ENSG00000064547	2980	605.804339662573
ENSG00000064601	5856	554.313708837919
ENSG00000064607	8468	9675.07469020426
ENSG00000064651	10664	373.648689581272
ENSG00000064652	3550	40.5640333879544
ENSG00000064655	3618	1.19757555043923
ENSG00000064666	3645	2078.7403811951
ENSG00000064687	8367	1916.43818704519
ENSG00000064692	7325	0.445252448240227
ENSG00000064703	6019	783.270706273816
ENSG00000064726	4169	999.811813601313
ENSG00000064763	5411	315.791460531206
ENSG00000064787	8186	6.16188445610613
ENSG00000064835	1569	0
ENSG00000064886	3295	36.5414078210945
ENSG00000064932	6626	1313.15694458931
ENSG00000064933	5448	4788.92038381411
ENSG00000064961	3857	1212.99049726796
ENSG00000064989	6144	3.096295760751
ENSG00000064995	1580	962.052358852848
ENSG00000064999	6777	779.596094114776
ENSG00000065000	8601	2998.91342069221
ENSG00000065029	6789	1373.61403850956
ENSG00000065054	3550	243.481439368147
ENSG00000065057	2430	148.995799145031
ENSG00000065060	9908	983.649661514616
ENSG00000065135	27174	1592.63218244566
ENSG00000065150	9671	1897.33839236896
ENSG00000065154	3388	539.180243441984
ENSG00000065183	10275	482.310758328818
ENSG00000065243	6897	3784.75840261504
ENSG00000065268	2357	286.44062385698
ENSG00000065308	6908	3345.28400051348
ENSG00000065320	6383	52.1047721325718
ENSG00000065325	6052	0.322424186656716
ENSG00000065328	5454	148.304890173624
ENSG00000065357	10215	9079.56233529354
ENSG00000065361	8658	7.66653066050413
ENSG00000065371	4518	4.04821478802321
ENSG00000065413	9189	2537.27875306328
ENSG00000065427	4065	1632.40806782179
ENSG00000065457	4486	670.468301542059
ENSG00000065485	4030	205.583802825401
ENSG00000065491	3462	1224.72571409342
ENSG00000065518	1889	723.340750309528
ENSG00000065526	13294	5687.42958867442
ENSG00000065534	22167	3895.00188523048
ENSG00000065548	3125	1049.20412829058
ENSG00000065559	5714	759.467612747778
ENSG00000065600	2914	287.67914216128
ENSG00000065609	6651	1.70424212947121
ENSG00000065613	7974	2141.19343436609
ENSG00000065615	9635	706.682167332264
ENSG00000065618	6508	11.2643751560545
ENSG00000065621	9921	23.9361574760867
ENSG00000065665	3916	1051.46109759718
ENSG00000065675	3295	546.56017482546
ENSG00000065717	4038	10.9368331251651
ENSG00000065802	7410	777.932794739166
ENSG00000065809	7019	3203.43782976145
ENSG00000065833	3371	6.12094170224495
ENSG00000065882	9032	1411.71638882162
ENSG00000065883	8921	2563.25181254396
ENSG00000065911	4870	378.152392506001
ENSG00000065923	10033	2481.96509259684
ENSG00000065970	6296	1175.30269233875
ENSG00000065978	1930	4493.08851579022
ENSG00000065989	6646	54.0853778506059
ENSG00000066027	3825	981.87888741012
ENSG00000066032	7535	0.0409427538611703
ENSG00000066044	6956	1512.29738152581
ENSG00000066056	6694	98.9637539266812
ENSG00000066084	10361	1877.44021399243
ENSG00000066117	5136	2246.06318053724
ENSG00000066135	5172	949.467579884771
ENSG00000066136	5990	1354.27370515439
ENSG00000066185	2195	18.9411415050239
ENSG00000066230	2783	63.8143997368665
ENSG00000066248	4678	2.12902320078085
ENSG00000066279	10938	558.515458952921
ENSG00000066294	9255	372.558588759719
ENSG00000066322	2507	940.147985537122
ENSG00000066336	2069	1176.63844968347
ENSG00000066379	3672	360.7824291804
ENSG00000066382	8197	462.801536113971
ENSG00000066405	3880	1.46882129476948
ENSG00000066422	7416	1459.23557252174
ENSG00000066427	28202	2486.55579887352
ENSG00000066455	3295	585.210134470404
ENSG00000066468	7486	2.27232283929495
ENSG00000066557	2884	520.223748404262
ENSG00000066583	1940	131.584893065569
ENSG00000066629	8899	1.05427591192513
ENSG00000066651	2690	301.016244231556
ENSG00000066654	6501	1483.87799250193
ENSG00000066697	3253	157.583541767412
ENSG00000066735	6756	43.189487479302
ENSG00000066739	14778	3219.89169896941
ENSG00000066777	10964	1908.49017495189
ENSG00000066813	8158	0
ENSG00000066827	8900	251.680225828846
ENSG00000066855	4629	452.289484060115
ENSG00000066923	8583	5861.53353162481
ENSG00000066926	4473	1197.69326085658
ENSG00000066933	20253	1370.23626131602
ENSG00000067048	5738	3766.67194109687
ENSG00000067057	4836	1387.13026512798
ENSG00000067064	3589	1895.76721418953
ENSG00000067066	12618	2124.22778073486
ENSG00000067082	6139	3443.19859637246
ENSG00000067113	2016	85.7443622737558
ENSG00000067141	8117	430.564235292532
ENSG00000067167	3878	3849.27906485602
ENSG00000067177	6350	4.40646388430845
ENSG00000067182	4005	1339.68784909135
ENSG00000067191	7094	653.129045281853
ENSG00000067208	8276	179.815457114027
ENSG00000067221	10461	128.130348208532
ENSG00000067225	8571	5158.32126268228
ENSG00000067248	4734	771.167004663607
ENSG00000067334	7519	881.717557933
ENSG00000067365	8254	466.302141569101
ENSG00000067369	12991	3815.51664645325
ENSG00000067445	6716	858.56954846874
ENSG00000067533	7883	378.628352019637
ENSG00000067560	2582	10230.9544593774
ENSG00000067596	9302	1124.72815563174
ENSG00000067601	1060	79.9560804466329
ENSG00000067606	7636	91.3586373969688
ENSG00000067646	5527	679.746953135847
ENSG00000067704	4165	1113.74526190848
ENSG00000067715	6494	3.36242366084861
ENSG00000067798	12135	0.573198554056384
ENSG00000067829	2717	695.694155764773
ENSG00000067836	3683	687.618197565657
ENSG00000067840	4341	19.6115790995006
ENSG00000067842	7534	1.20269339467188
ENSG00000067900	11113	4195.50122719454
ENSG00000067955	4129	1654.72698652036
ENSG00000067992	2695	102.817490633864
ENSG00000068001	4545	59.3567574102316
ENSG00000068024	13368	376.00289792829
ENSG00000068028	3683	2133.58319999214
ENSG00000068078	4834	7.63070575087561
ENSG00000068079	1973	663.994228587761
ENSG00000068097	4868	351.580545250102
ENSG00000068120	4032	1264.04611133284
ENSG00000068137	4803	27.5902982581961
ENSG00000068305	6925	2516.97626499237
ENSG00000068308	3592	1797.03376325332
ENSG00000068323	4283	832.75002431504
ENSG00000068354	4223	534.922197040422
ENSG00000068366	6415	1339.13512191423
ENSG00000068383	3706	400.640200064249
ENSG00000068394	1742	276.916315740025
ENSG00000068400	6841	2728.0975752775
ENSG00000068438	2872	624.392349915544
ENSG00000068489	4080	137.721188300511
ENSG00000068615	5380	3.63366940517886
ENSG00000068650	13733	1066.87092658168
ENSG00000068654	13519	710.433547154794
ENSG00000068697	1946	1443.86156844687
ENSG00000068724	6949	6044.82400497281
ENSG00000068745	5624	2168.38454077414
ENSG00000068781	4294	14.8571018073722
ENSG00000068784	5045	479.234933944998
ENSG00000068796	4774	751.882967594996
ENSG00000068831	6084	11718.102754344
ENSG00000068878	10241	2209.57295115847
ENSG00000068885	7175	2405.71944921888
ENSG00000068903	6224	1455.37671797032
ENSG00000068912	2592	847.407530197339
ENSG00000068971	3376	526.595464473907
ENSG00000068976	4981	267.683724744331
ENSG00000068985	665	0
ENSG00000069011	3511	3.48525192243212
ENSG00000069018	3185	0
ENSG00000069020	14675	2317.49805033652
ENSG00000069122	6650	0.240538678934375
ENSG00000069188	11607	2887.71290120527
ENSG00000069206	4483	0
ENSG00000069248	6080	1202.49891659104
ENSG00000069275	6546	4467.33040576731
ENSG00000069329	9733	1682.61411974405
ENSG00000069345	5065	874.803350374694
ENSG00000069399	3242	264.827967662515
ENSG00000069424	9534	1407.6374669682
ENSG00000069431	11616	0.511784423264628
ENSG00000069482	1300	0.286599277028192
ENSG00000069493	6957	5615.38057756722
ENSG00000069509	1399	170.772226354941
ENSG00000069535	2891	0.404309694379056
ENSG00000069667	17040	903.898294837289
ENSG00000069696	1477	37.3449093656199
ENSG00000069702	8705	74.6284046004481
ENSG00000069712	4065	189.861785342712
ENSG00000069764	1116	11.8989878409026
ENSG00000069812	5407	2.15973026617673
ENSG00000069849	2584	968.311482349375
ENSG00000069869	9097	527.880043376301
ENSG00000069943	4542	453.963019124191
ENSG00000069956	6388	716.027350901076
ENSG00000069966	13302	681.440959576853
ENSG00000069974	5605	934.57465316777
ENSG00000069998	4936	528.606777257337
ENSG00000070010	8736	1102.84425369295
ENSG00000070018	10337	992.078750965784
ENSG00000070019	4177	3.07070653958777
ENSG00000070031	366	4.61629549784695
ENSG00000070047	5769	1218.1544020987
ENSG00000070061	6048	1450.38170199926
ENSG00000070081	8995	1185.94780834266
ENSG00000070087	3440	17.2983135063444
ENSG00000070159	9995	0
ENSG00000070182	14831	904.435668481716
ENSG00000070190	4548	1296.28852999851
ENSG00000070193	3011	1.55070680249182
ENSG00000070214	12172	2783.2167576631
ENSG00000070269	8077	874.352980082222
ENSG00000070366	10554	900.909473805423
ENSG00000070367	12575	1731.32064330614
ENSG00000070371	10049	272.085070784407
ENSG00000070388	2778	4.39111035161051
ENSG00000070404	3067	166.938961024689
ENSG00000070413	5605	1073.30917462635
ENSG00000070423	3496	621.101576073953
ENSG00000070444	8728	701.881629442042
ENSG00000070476	7357	1437.85321931774
ENSG00000070495	5969	541.856875975658
ENSG00000070501	4106	453.220931710457
ENSG00000070526	3448	6.14141307917554
ENSG00000070540	3402	239.586759907103
ENSG00000070601	5867	2.12902320078085
ENSG00000070610	4803	1967.33514793886
ENSG00000070614	9529	563.054986787279
ENSG00000070669	4455	615.451476041111
ENSG00000070718	6276	369.62094617018
ENSG00000070729	7298	2.2774406835276
ENSG00000070731	3098	44.9193188299364
ENSG00000070748	2994	0.117710417350865
ENSG00000070756	4752	20222.0048525052
ENSG00000070759	3322	301.21584015663
ENSG00000070761	2375	413.091915082277
ENSG00000070770	6905	1561.72040328048
ENSG00000070778	7396	14.2583140321525
ENSG00000070785	3411	226.096122509847
ENSG00000070808	6150	3.88956161681118
ENSG00000070814	11278	1188.18942411656
ENSG00000070831	3598	3805.35772565145
ENSG00000070882	8100	1542.11905986944
ENSG00000070886	5358	2.90181767991044
ENSG00000070915	6180	0.629494840615493
ENSG00000070950	6983	466.90092934432
ENSG00000070961	9493	538.095260464663
ENSG00000070985	3962	15.1129940190045
ENSG00000071051	2990	442.857297139348
ENSG00000071054	11961	3536.68625697021
ENSG00000071073	9630	2771.33312335489
ENSG00000071082	5791	9944.37053588187
ENSG00000071127	7827	4803.04563389621
ENSG00000071189	16418	962.083065918244
ENSG00000071203	1839	0
ENSG00000071205	10759	235.026760695815
ENSG00000071242	8243	939.267716329107
ENSG00000071243	5214	487.812440878913
ENSG00000071246	6502	318.529507195672
ENSG00000071282	9130	114.102337166849
ENSG00000071462	7944	643.855511532298
ENSG00000071537	9559	2037.94092697245
ENSG00000071539	3560	82.7145984880292
ENSG00000071553	4884	1791.32736693392
ENSG00000071564	6080	9313.41199181584
ENSG00000071575	4588	334.7121306593
ENSG00000071626	9201	2650.42405335862
ENSG00000071655	7845	1432.66372526584
ENSG00000071677	264	0
ENSG00000071794	6024	1029.98150535276
ENSG00000071859	2567	724.308022869498
ENSG00000071889	5098	727.767685570767
ENSG00000071894	6072	3425.32196646783
ENSG00000071909	8236	1.43811422937361
ENSG00000071967	5176	143.105160433255
ENSG00000071991	6864	0.127946105816157
ENSG00000071994	6476	1138.12667183281
ENSG00000072041	8781	0.127946105816157
ENSG00000072042	5518	1049.80803391003
ENSG00000072062	6144	1047.48453262841
ENSG00000072071	8487	1506.61657442758
ENSG00000072080	1265	0
ENSG00000072110	10626	3941.19042943011
ENSG00000072121	15706	1311.44246677138
ENSG00000072133	8502	0.13818179428145
ENSG00000072134	8517	104.593382582592
ENSG00000072135	5774	5209.69930093382
ENSG00000072163	8487	52.21736470569
ENSG00000072182	5250	3.63366940517886
ENSG00000072195	17910	53.8038964178104
ENSG00000072201	5725	370.178791191538
ENSG00000072210	6457	414.76033230212
ENSG00000072274	7887	2510.94232664208
ENSG00000072310	8030	1700.21438606012
ENSG00000072315	5839	3.31124521852214
ENSG00000072364	11297	3111.71070757973
ENSG00000072401	3486	288.651532565483
ENSG00000072415	8743	384.621347616066
ENSG00000072422	4841	23.8696255010623
ENSG00000072501	10484	2278.24930291635
ENSG00000072506	1115	483.344562863813
ENSG00000072518	6154	1283.92381833244
ENSG00000072571	3936	149.794182845324
ENSG00000072609	17127	836.547464735663
ENSG00000072657	11950	0.53737364442786
ENSG00000072682	8502	388.096363850033
ENSG00000072694	6651	36.6130576403515
ENSG00000072736	8806	2770.23790468911
ENSG00000072756	5518	1018.36399894466
ENSG00000072778	4865	6793.70279800324
ENSG00000072786	9083	3268.81828983351
ENSG00000072803	5577	1511.70882943906
ENSG00000072818	7421	4099.6491225613
ENSG00000072832	5823	1011.03524600351
ENSG00000072840	7148	71.3478664473218
ENSG00000072849	6386	1154.81596187547
ENSG00000072858	8060	329.543107984327
ENSG00000072864	5512	610.69188090475
ENSG00000072952	7700	138.053848175633
ENSG00000072954	3005	21.3209390732044
ENSG00000072958	14371	1125.69031034748
ENSG00000073008	3519	23.5881440682667
ENSG00000073050	3459	790.732523165014
ENSG00000073060	7741	1783.82972513309
ENSG00000073067	2773	22.2370331908481
ENSG00000073111	4902	887.383011498539
ENSG00000073146	6872	0.404309694379056
ENSG00000073150	3102	215.926966019579
ENSG00000073169	2363	1289.17472651513
ENSG00000073282	7454	70.9486745971754
ENSG00000073331	12325	1138.40303542137
ENSG00000073350	7909	419.908883600162
ENSG00000073417	7886	413.004911730322
ENSG00000073464	6789	16.4589870521904
ENSG00000073536	5463	140.413174366883
ENSG00000073578	8383	1960.8201322307
ENSG00000073584	11022	3032.06681563129
ENSG00000073598	1388	7.65629497203884
ENSG00000073605	5905	3127.78585631447
ENSG00000073614	12091	2357.0948111645
ENSG00000073670	4770	148.581253762187
ENSG00000073711	7837	50.38005862617
ENSG00000073712	8510	309.593751165472
ENSG00000073734	5151	0
ENSG00000073737	3750	8.65427459740486
ENSG00000073754	2456	8.09642957604642
ENSG00000073756	5269	25.1746757803871
ENSG00000073792	4735	1668.82152953707
ENSG00000073803	12623	103.482810384108
ENSG00000073849	9151	966.131280706267
ENSG00000073861	2614	142.808325467762
ENSG00000073905	848	105.422473348281
ENSG00000073910	18452	65.1603927700525
ENSG00000073921	5833	3880.05778007115
ENSG00000073969	5005	862.172510808523
ENSG00000074047	7341	1734.50906026308
ENSG00000074054	11052	2210.47880958765
ENSG00000074071	1097	489.439915344895
ENSG00000074181	9394	29.0949444625941
ENSG00000074201	4592	894.957420962856
ENSG00000074211	9198	26.8482108444624
ENSG00000074219	2980	5.12296207687893
ENSG00000074266	7016	474.971769699204
ENSG00000074276	5348	29.0898266183615
ENSG00000074317	2006	0.870033519549868
ENSG00000074319	3839	814.131306996673
ENSG00000074356	14718	2680.20990679263
ENSG00000074370	6893	11251.5293670305
ENSG00000074410	7313	0.301952809726131
ENSG00000074416	10102	37.6263907984155
ENSG00000074527	4166	1.0286866907619
ENSG00000074582	3379	713.611728423267
ENSG00000074590	7008	6.23865211959582
ENSG00000074603	10211	1780.10393453173
ENSG00000074621	9084	570.255793622612
ENSG00000074657	11951	21.0445754846415
ENSG00000074660	4961	2869.43707945049
ENSG00000074695	6767	2261.76984448723
ENSG00000074696	7097	771.535489448358
ENSG00000074706	8474	127.838631087271
ENSG00000074755	15878	3356.46649016181
ENSG00000074771	2042	0
ENSG00000074800	3958	6498.99685571053
ENSG00000074803	12476	12.3442402891428
ENSG00000074842	1678	500.463751822015
ENSG00000074855	4979	527.920986130162
ENSG00000074935	6973	350.152666709193
ENSG00000074964	7817	32.3601290830224
ENSG00000074966	3472	216.433632598611
ENSG00000075035	6557	0
ENSG00000075043	12775	0.266127900097607
ENSG00000075073	2871	4.14033598421084
ENSG00000075089	3813	465.5651719996
ENSG00000075131	2755	119.788262109319
ENSG00000075142	4237	562.333370750476
ENSG00000075151	9596	2972.67935115566
ENSG00000075188	3492	190.516869404491
ENSG00000075213	9371	1.6581815313774
ENSG00000075218	4242	155.904888859104
ENSG00000075223	6268	6.14141307917554
ENSG00000075234	3578	193.116734274675
ENSG00000075239	5584	422.002081891315
ENSG00000075240	4885	1055.81126519493
ENSG00000075275	12806	30.2259880380089
ENSG00000075290	2112	10.3329275057128
ENSG00000075292	12474	5602.33519261821
ENSG00000075303	5081	705.4180598068
ENSG00000075336	5208	272.909043705863
ENSG00000075340	12673	229.816795266981
ENSG00000075388	3233	0
ENSG00000075391	16044	1296.17593742539
ENSG00000075399	3428	478.825506406386
ENSG00000075407	13190	1655.29506723018
ENSG00000075413	8891	2613.75469943171
ENSG00000075415	8896	4267.15616429582
ENSG00000075420	13270	139.558494380031
ENSG00000075426	7157	187.185152809038
ENSG00000075429	1311	0.644848373313432
ENSG00000075461	3380	0.557845021358445
ENSG00000075539	18152	3785.53119709417
ENSG00000075568	12985	2961.21538007454
ENSG00000075618	3692	255.615848043751
ENSG00000075624	3256	38477.0686310775
ENSG00000075643	6281	4.09427538611703
ENSG00000075651	12859	26.7714431809727
ENSG00000075673	4442	0.465723825170812
ENSG00000075702	9775	224.637536903543
ENSG00000075711	11001	1091.62593913499
ENSG00000075785	2717	2702.89219243171
ENSG00000075790	8409	710.075298058509
ENSG00000075826	7938	2564.21908510393
ENSG00000075856	7271	1553.75191981025
ENSG00000075884	7743	1276.75883640673
ENSG00000075886	1598	54.4282734141932
ENSG00000075891	6243	1.43811422937361
ENSG00000075914	4442	255.001706735834
ENSG00000075945	4978	468.472107523743
ENSG00000075975	2848	819.90935313533
ENSG00000076003	4118	949.96912861957
ENSG00000076043	3699	690.714493326408
ENSG00000076053	7885	452.023356160018
ENSG00000076067	8805	724.855632202391
ENSG00000076108	10918	7494.76557236806
ENSG00000076201	5981	1459.92136364891
ENSG00000076242	3532	690.146412616584
ENSG00000076248	2567	330.43873072504
ENSG00000076258	2517	122.116881235173
ENSG00000076321	4254	554.487715541829
ENSG00000076344	4798	5.69616063093531
ENSG00000076351	7838	392.73313072481
ENSG00000076356	13781	97.4386363453526
ENSG00000076382	5472	467.438302988748
ENSG00000076513	7350	2497.52333906408
ENSG00000076554	8197	986.740839431134
ENSG00000076555	14505	472.893924940749
ENSG00000076604	4596	594.606496481543
ENSG00000076641	11023	11050.0654288124
ENSG00000076650	4488	352.092329673366
ENSG00000076662	2950	1568.36848293869
ENSG00000076685	5156	5497.74181003562
ENSG00000076706	7422	27.621005323592
ENSG00000076716	4960	11.0698970752139
ENSG00000076770	12199	3948.75972105019
ENSG00000076826	4845	3.83838317448471
ENSG00000076864	5755	343.284519748982
ENSG00000076924	4673	1190.99400275605
ENSG00000076928	8636	12005.8944890784
ENSG00000076944	6036	1636.48698967521
ENSG00000076984	5145	726.744116724237
ENSG00000077009	1141	0.470841669403458
ENSG00000077044	9771	1420.89780137498
ENSG00000077063	7035	0.542491488660506
ENSG00000077080	2389	1.04915806769249
ENSG00000077092	3697	42.2170970750992
ENSG00000077097	6079	15490.4964452929
ENSG00000077147	7095	5346.87799774567
ENSG00000077150	4484	963.265287935985
ENSG00000077152	1065	89.8591090368034
ENSG00000077157	21069	652.120829968022
ENSG00000077232	21826	3369.98783462446
ENSG00000077235	11562	1699.29829194248
ENSG00000077238	5894	1029.34177482368
ENSG00000077254	6918	2341.91016732624
ENSG00000077264	10312	1.61212093328358
ENSG00000077274	3568	0.598787775219615
ENSG00000077279	10203	2.00619493919734
ENSG00000077312	2361	1323.12650515451
ENSG00000077327	3887	18.3014109759431
ENSG00000077348	1488	145.121591060918
ENSG00000077380	4695	910.346778570423
ENSG00000077420	3981	2382.70450370466
ENSG00000077454	6838	4634.82721181336
ENSG00000077458	6042	1584.27474281375
ENSG00000077463	2787	386.064579689672
ENSG00000077498	3016	0
ENSG00000077514	5508	437.319789679625
ENSG00000077522	5530	0.721616036803126
ENSG00000077549	3238	2745.32423896458
ENSG00000077585	2309	36.1933944132745
ENSG00000077616	7254	70.0735232333929
ENSG00000077684	9129	2437.91580728645
ENSG00000077713	3115	132.541929937073
ENSG00000077721	5276	1898.4899073213
ENSG00000077782	12698	98.1500166936904
ENSG00000077800	2469	37.8618116331172
ENSG00000077935	4253	125.755668484584
ENSG00000077942	7285	1.02356884652926
ENSG00000077943	7528	230.748242917323
ENSG00000077984	930	128.616543410634
ENSG00000078018	11559	12.9532637528277
ENSG00000078043	17527	1860.04466144566
ENSG00000078053	5636	5.7166320078659
ENSG00000078061	3535	1132.62498928272
ENSG00000078070	4321	892.940990335193
ENSG00000078081	3816	3.18841695693863
ENSG00000078098	7003	1.48417482746742
ENSG00000078114	13654	0
ENSG00000078124	8442	238.496659085549
ENSG00000078140	5245	1723.76670521876
ENSG00000078142	15182	1851.00143068658
ENSG00000078177	9835	3661.77148786032
ENSG00000078237	4017	143.673241143079
ENSG00000078246	3181	199.636867827066
ENSG00000078269	9921	849.173186457602
ENSG00000078295	17538	0.962154715737501
ENSG00000078304	14289	2258.5046598668
ENSG00000078319	1044	359.421082614516
ENSG00000078328	8213	1.43299638514096
ENSG00000078369	6417	6381.69074805405
ENSG00000078399	3029	6.07999894838378
ENSG00000078401	2033	9.42195123230181
ENSG00000078403	6945	1630.72429706925
ENSG00000078487	3318	422.969354451285
ENSG00000078549	6832	0.470841669403458
ENSG00000078579	1688	0.26101005586496
ENSG00000078589	1803	57.1407308574957
ENSG00000078596	2051	195.174107656199
ENSG00000078618	6798	3447.1239828989
ENSG00000078668	3141	985.809391780792
ENSG00000078674	14445	4237.36519301758
ENSG00000078687	11111	1376.43908852599
ENSG00000078699	9457	1260.76557317971
ENSG00000078725	3905	0
ENSG00000078747	6664	1879.92748628949
ENSG00000078795	4653	329.067148470691
ENSG00000078804	4228	133.601323693231
ENSG00000078808	4709	1352.06791429012
ENSG00000078814	7931	217.119423725786
ENSG00000078898	1898	0.429898915542288
ENSG00000078900	6763	28.5115102200724
ENSG00000078902	5983	524.78374761555
ENSG00000078967	4713	241.203998684619
ENSG00000079101	3846	11.6379777850376
ENSG00000079102	13535	0.829090765688698
ENSG00000079112	3901	0
ENSG00000079134	8102	2066.1044237847
ENSG00000079150	3080	41.091171343917
ENSG00000079156	11486	1.60188524481829
ENSG00000079215	6265	16.6022866907045
ENSG00000079246	5463	4382.41001641501
ENSG00000079257	1504	189.094108707815
ENSG00000079263	5582	202.333971737671
ENSG00000079277	8070	3251.13613800971
ENSG00000079308	15595	1979.9148090627
ENSG00000079313	5199	1155.09232546403
ENSG00000079332	6914	1483.97011369812
ENSG00000079335	5579	652.223186852675
ENSG00000079337	12078	2291.41239828272
ENSG00000079385	5524	261.352951428548
ENSG00000079387	6342	496.123819912731
ENSG00000079393	2351	0.071649819257048
ENSG00000079432	9494	6460.62837749839
ENSG00000079435	5206	123.514052710685
ENSG00000079459	5202	2003.65137061372
ENSG00000079462	1419	257.555511007924
ENSG00000079482	8224	134.988259480278
ENSG00000079557	2244	0
ENSG00000079616	4312	1222.27426670598
ENSG00000079689	1482	0
ENSG00000079691	6799	11.387203417638
ENSG00000079739	4090	216.310804337028
ENSG00000079785	3833	1320.81835740559
ENSG00000079805	13443	6217.36188758801
ENSG00000079819	10247	274.475104041053
ENSG00000079841	12788	0.450370292472873
ENSG00000079931	5293	30.5381765362004
ENSG00000079950	16387	2769.65958829082
ENSG00000079974	5870	1137.53300190182
ENSG00000079999	3761	610.430870848885
ENSG00000080007	2807	11.8836343082047
ENSG00000080031	4344	13.7209403877247
ENSG00000080166	7543	13.2398630298559
ENSG00000080189	7708	1158.61852014033
ENSG00000080200	10929	1529.0378500108
ENSG00000080224	6291	0.127946105816157
ENSG00000080293	3426	0
ENSG00000080298	11169	1097.34257114285
ENSG00000080345	18166	3141.13319407322
ENSG00000080371	16036	1559.01306368141
ENSG00000080493	8890	17.247135064018
ENSG00000080503	17300	3296.66448030334
ENSG00000080511	2001	0.127946105816157
ENSG00000080546	5121	3454.8672812229
ENSG00000080561	3097	0
ENSG00000080572	1931	0.419663227076995
ENSG00000080573	6750	10.0975066710111
ENSG00000080603	13674	4343.2789794122
ENSG00000080608	2707	472.832510809957
ENSG00000080618	1767	13.8693578704714
ENSG00000080644	4765	2.18020164310732
ENSG00000080709	3864	0.31730634242407
ENSG00000080802	6999	592.231816757595
ENSG00000080815	9947	1945.6764311463
ENSG00000080819	3666	1010.3596905648
ENSG00000080822	5217	1927.5694982512
ENSG00000080823	11009	113.943683995637
ENSG00000080824	5248	10938.8853807024
ENSG00000080839	5954	522.572838907047
ENSG00000080845	8789	1666.08860071683
ENSG00000080854	5753	4.97454459413219
ENSG00000080910	1087	0
ENSG00000080947	6813	983.383533614518
ENSG00000080986	3600	224.16669523414
ENSG00000081014	7359	555.818355042317
ENSG00000081019	6819	1619.28079736505
ENSG00000081026	8180	112.510687610496
ENSG00000081041	1500	0
ENSG00000081051	3259	0
ENSG00000081052	9895	33.6088830757881
ENSG00000081059	10063	286.174495956882
ENSG00000081087	5325	716.124589941496
ENSG00000081138	14532	0.6192591521502
ENSG00000081148	8337	44.1362886623415
ENSG00000081154	3102	2638.35105881381
ENSG00000081177	6263	416.648816823967
ENSG00000081181	2418	273.564127767642
ENSG00000081189	11755	16870.3081931682
ENSG00000081237	8371	6306.41749508029
ENSG00000081248	6168	0.332659875122008
ENSG00000081277	6211	0
ENSG00000081307	6827	1483.18708353052
ENSG00000081320	6580	5836.34350231173
ENSG00000081377	10462	54.6944013142908
ENSG00000081386	5921	465.549818466902
ENSG00000081479	16260	0
ENSG00000081665	8414	1313.74549667607
ENSG00000081692	4315	733.535496020959
ENSG00000081721	1762	255.073356555091
ENSG00000081760	16094	390.629696745193
ENSG00000081791	6047	1937.13474912201
ENSG00000081800	4415	0.465723825170812
ENSG00000081803	6351	1.00821531383132
ENSG00000081818	3825	0
ENSG00000081842	6133	0
ENSG00000081853	6724	123.739237856922
ENSG00000081870	3236	510.0085313159
ENSG00000081913	9142	783.219527831489
ENSG00000081923	6652	75.8003909297241
ENSG00000081985	4233	31.6333952019867
ENSG00000082014	5198	249.904333880118
ENSG00000082068	7039	535.643813077225
ENSG00000082074	6100	1592.43258652059
ENSG00000082126	4924	2.5435685836252
ENSG00000082146	3242	689.50156424327
ENSG00000082153	8085	1696.55000958954
ENSG00000082175	15404	0
ENSG00000082196	3576	364.707815706839
ENSG00000082212	9363	1110.79226578625
ENSG00000082213	4172	449.367195003274
ENSG00000082258	9081	4070.72818480262
ENSG00000082269	10589	403.782556423094
ENSG00000082293	8511	1.03380453499455
ENSG00000082397	12203	57.7344007884827
ENSG00000082438	17178	101.799039631567
ENSG00000082458	7844	314.266342949878
ENSG00000082482	3910	1.90383805454442
ENSG00000082497	5467	0
ENSG00000082512	9022	3762.65955121848
ENSG00000082515	5267	266.742041405524
ENSG00000082516	5637	505.878431020154
ENSG00000082556	5738	1.02356884652926
ENSG00000082641	5825	1297.22509549309
ENSG00000082684	6224	0.470841669403458
ENSG00000082701	8006	1166.58188576632
ENSG00000082781	6447	5.92134577717175
ENSG00000082805	13484	848.999179753692
ENSG00000082898	11708	10348.6853481052
ENSG00000082929	1164	3.32659875122008
ENSG00000082996	3635	560.680307063331
ENSG00000083067	19912	1.38693578704714
ENSG00000083093	4747	318.585803482231
ENSG00000083097	10045	1991.33783738997
ENSG00000083099	8679	680.954764374751
ENSG00000083123	4071	100.156211632888
ENSG00000083168	11852	3820.68566912822
ENSG00000083223	6707	1050.92884179698
ENSG00000083290	9843	22.9484135391859
ENSG00000083307	6060	0.122828261583511
ENSG00000083312	11977	2031.01136588144
ENSG00000083444	5320	168.740442194581
ENSG00000083454	4190	1003.74231797198
ENSG00000083457	6657	319.634961549924
ENSG00000083520	10835	1432.11611593294
ENSG00000083535	4253	402.69245560154
ENSG00000083544	6814	520.249337625425
ENSG00000083622	376	0
ENSG00000083635	3492	105.243348800138
ENSG00000083642	13212	1567.80040222886
ENSG00000083720	4194	584.734174956768
ENSG00000083750	2725	679.317054220304
ENSG00000083782	1805	0
ENSG00000083799	12954	5553.27041995983
ENSG00000083807	8025	270.856788168572
ENSG00000083812	5664	494.567995266006
ENSG00000083814	3532	927.394317709368
ENSG00000083817	2561	170.884818928059
ENSG00000083828	3261	637.683391387727
ENSG00000083838	4923	526.687585670094
ENSG00000083844	12532	1655.19271034553
ENSG00000083845	3617	6007.60192386877
ENSG00000083857	16177	373.428622279269
ENSG00000083896	7032	3744.27113689058
ENSG00000083937	3106	482.771364309757
ENSG00000084070	3631	6354.81694798842
ENSG00000084072	8071	410.722353202562
ENSG00000084073	3572	626.204066773901
ENSG00000084090	4414	2169.54629141495
ENSG00000084092	3415	429.970565361545
ENSG00000084093	7955	1325.4295350592
ENSG00000084110	5146	46.3983758131712
ENSG00000084112	14537	485.545235883851
ENSG00000084207	1915	1879.84048293754
ENSG00000084234	7451	1304.8302120228
ENSG00000084444	6807	270.846552480107
ENSG00000084453	11520	0
ENSG00000084463	5315	1474.06196726371
ENSG00000084623	1725	1654.58880472608
ENSG00000084628	2987	0.475959513636104
ENSG00000084636	9269	13.9103006243326
ENSG00000084652	5103	1395.94831074083
ENSG00000084674	14828	0
ENSG00000084676	8633	1496.59071757582
ENSG00000084693	5283	848.185442520701
ENSG00000084710	10591	208.787573315038
ENSG00000084731	6403	412.221881562728
ENSG00000084733	3631	1768.29706788701
ENSG00000084734	3146	1.45346776207154
ENSG00000084754	3811	2798.32463383787
ENSG00000084764	3459	42.841474071482
ENSG00000084774	8422	1202.5245058122
ENSG00000085063	4942	915.428797893441
ENSG00000085117	4054	1533.14747892961
ENSG00000085185	7996	860.324969040538
ENSG00000085224	19302	3669.55572893818
ENSG00000085231	2162	353.100544987198
ENSG00000085265	4981	880.688871242238
ENSG00000085274	5730	644.909787444223
ENSG00000085276	9103	1.34087518895333
ENSG00000085365	5106	498.375671375095
ENSG00000085377	3762	561.299566215481
ENSG00000085382	9238	1226.322481494
ENSG00000085415	10481	714.026273806111
ENSG00000085433	4423	454.643692407133
ENSG00000085449	5516	1110.00923561865
ENSG00000085465	2567	70.6569574759146
ENSG00000085491	6548	797.621141502156
ENSG00000085511	7522	962.006298254754
ENSG00000085514	2006	385.312256587473
ENSG00000085552	6628	19.3608047321009
ENSG00000085563	5806	46.6337966478729
ENSG00000085644	6443	402.109021359018
ENSG00000085662	3660	962.794446266582
ENSG00000085719	6745	2193.28797081019
ENSG00000085721	4156	1186.47494629862
ENSG00000085733	6949	40.5435620110239
ENSG00000085741	2401	1.02356884652926
ENSG00000085760	3374	575.174041930185
ENSG00000085788	10686	1386.7720160317
ENSG00000085831	9362	19.575754189872
ENSG00000085832	7440	3546.89635621434
ENSG00000085840	3157	112.613044495149
ENSG00000085871	3182	242.012618073377
ENSG00000085872	6113	1324.91775063593
ENSG00000085978	6047	697.464929869268
ENSG00000085982	9352	816.06073427238
ENSG00000085998	6198	1366.66912388586
ENSG00000085999	3212	202.062725993341
ENSG00000086015	7877	363.899196318081
ENSG00000086061	2730	2585.18177508085
ENSG00000086062	4901	1427.05456798686
ENSG00000086065	2390	795.236226089743
ENSG00000086102	7147	1490.39812605432
ENSG00000086159	5129	0.997979625366025
ENSG00000086189	3736	666.844867825345
ENSG00000086200	7540	1959.77097416301
ENSG00000086205	3824	60.6157470914626
ENSG00000086232	5550	2777.56665763026
ENSG00000086288	2439	40.8608683534479
ENSG00000086289	2864	245.334098980365
ENSG00000086300	3518	114.378700755412
ENSG00000086475	3888	702.101696744046
ENSG00000086504	2404	444.116286820579
ENSG00000086506	536	61.6853765360856
ENSG00000086544	3385	230.128983765173
ENSG00000086548	3052	767.993941239366
ENSG00000086570	14537	11.8017488004823
ENSG00000086589	3615	1356.39249266671
ENSG00000086598	3830	2303.90505605461
ENSG00000086619	5361	1523.76135260694
ENSG00000086666	5153	668.293217743184
ENSG00000086696	9550	1.40740716397773
ENSG00000086712	4460	420.25177916375
ENSG00000086717	3513	2.03690200459322
ENSG00000086730	4545	12369.6606214464
ENSG00000086758	17380	6121.28971565277
ENSG00000086827	2992	282.535708707471
ENSG00000086848	8013	615.630600589254
ENSG00000086967	3708	20.0210066381123
ENSG00000086991	6096	0.127946105816157
ENSG00000087008	3846	213.342454682093
ENSG00000087053	6119	196.909056851066
ENSG00000087074	3093	1089.47644455728
ENSG00000087076	1281	54.244031021818
ENSG00000087077	2841	617.611206307288
ENSG00000087085	3731	113.636613341678
ENSG00000087086	878	5171.18752308315
ENSG00000087087	4588	3122.66289423759
ENSG00000087088	2587	1064.59348589815
ENSG00000087095	5290	734.917313963774
ENSG00000087111	5990	844.766722573293
ENSG00000087116	8726	2.11366966808292
ENSG00000087128	2138	6.79137929672162
ENSG00000087152	5301	2018.13998763634
ENSG00000087157	4965	1239.52651961423
ENSG00000087191	4490	1876.72883364409
ENSG00000087206	4739	760.992730329106
ENSG00000087237	2085	18.5726567202734
ENSG00000087245	4933	0.8956227407131
ENSG00000087250	1837	0
ENSG00000087253	7439	806.981678603666
ENSG00000087258	9813	17.5183808083482
ENSG00000087263	5806	561.744818663721
ENSG00000087266	13968	8911.22620279334
ENSG00000087269	3538	717.598529080499
ENSG00000087274	13106	5469.49642771564
ENSG00000087299	6879	93.0270546168115
ENSG00000087301	4739	176.59121524746
ENSG00000087302	8323	1336.28448267664
ENSG00000087303	6392	193.55175103445
ENSG00000087338	4922	690.775907457199
ENSG00000087365	9795	4142.78743159828
ENSG00000087448	7622	1354.5091259891
ENSG00000087460	13320	14592.9033345503
ENSG00000087470	7282	2907.03276318351
ENSG00000087494	3377	1.56606033518976
ENSG00000087495	6095	3.63878724941151
ENSG00000087502	5826	435.712786590574
ENSG00000087510	3005	0
ENSG00000087586	2928	100.555403483034
ENSG00000087589	5069	15.972791850089
ENSG00000087842	2512	4.81077357868751
ENSG00000087884	1943	115.049138349888
ENSG00000087903	9094	79.7923094311882
ENSG00000087995	3843	139.589201445427
ENSG00000088002	2822	1.43299638514096
ENSG00000088035	4950	335.346743344148
ENSG00000088038	6676	1775.8510059744
ENSG00000088053	2703	8.30626118958492
ENSG00000088179	12486	568.18306670839
ENSG00000088205	7851	1476.76418901855
ENSG00000088247	4643	2754.88437199117
ENSG00000088256	6242	464.874263028192
ENSG00000088280	4988	114.808599670954
ENSG00000088298	1919	612.124877289891
ENSG00000088305	4630	102.356884652926
ENSG00000088320	1665	0
ENSG00000088325	3605	372.712124086698
ENSG00000088340	9067	54.5152767661482
ENSG00000088356	1998	242.805883929438
ENSG00000088367	9674	55.2471284914166
ENSG00000088386	4192	0.368484784750532
ENSG00000088387	14816	1108.1821652276
ENSG00000088448	4563	9797.96436591856
ENSG00000088451	2589	336.314015904118
ENSG00000088538	8755	48.19473913883
ENSG00000088543	3248	321.804927504566
ENSG00000088682	4324	564.447040418559
ENSG00000088726	3562	2.1341410450135
ENSG00000088727	5850	135.346508576564
ENSG00000088756	11910	0
ENSG00000088766	5370	568.694851131655
ENSG00000088782	514	0
ENSG00000088808	9031	221.618008806282
ENSG00000088812	8753	735.326741502385
ENSG00000088826	2946	97.9350672359193
ENSG00000088827	7886	3.67973000327268
ENSG00000088832	2577	2506.63821964243
ENSG00000088833	6531	917.49640696343
ENSG00000088836	4081	122.746376075788
ENSG00000088854	8541	1123.31563062353
ENSG00000088876	4643	329.051794937993
ENSG00000088881	3717	182.968049161337
ENSG00000088882	2391	91.9369537952578
ENSG00000088888	11771	4231.39778664232
ENSG00000088899	5395	94.741532434748
ENSG00000088926	3364	0
ENSG00000088930	3437	1558.14303016186
ENSG00000088970	5207	681.3386026922
ENSG00000088986	2957	1523.03461872591
ENSG00000088992	1926	116.108532106046
ENSG00000089006	7953	2109.43209305828
ENSG00000089009	4447	6777.23357526258
ENSG00000089012	2242	36.229219322903
ENSG00000089022	14006	1974.14699861251
ENSG00000089041	5546	243.246018533445
ENSG00000089048	3216	356.14054446139
ENSG00000089050	3861	249.377195924155
ENSG00000089053	12304	5329.79975154133
ENSG00000089057	7515	2095.6855634494
ENSG00000089060	6768	1168.06094274956
ENSG00000089063	3051	1385.88662897945
ENSG00000089091	6619	188.597677817248
ENSG00000089094	13703	1823.3036576995
ENSG00000089101	7322	0
ENSG00000089116	3125	1.52511758132859
ENSG00000089123	2905	215.706898717576
ENSG00000089127	4947	314.982841142448
ENSG00000089154	9654	2794.97244586549
ENSG00000089157	4001	11408.6830098824
ENSG00000089159	7460	1533.40337114125
ENSG00000089163	1222	23.5932619124994
ENSG00000089169	10369	12.1804692736982
ENSG00000089177	7721	722.025464341738
ENSG00000089195	3776	403.204240024805
ENSG00000089199	4535	0.511784423264628
ENSG00000089220	1780	3198.47352085578
ENSG00000089225	4363	0.921211961876331
ENSG00000089234	4686	579.856869403057
ENSG00000089248	3083	1535.91623265948
ENSG00000089250	13113	0.327542030889362
ENSG00000089280	10283	13074.5413076088
ENSG00000089289	1862	1034.93557856996
ENSG00000089327	2993	2380.25817416146
ENSG00000089335	5032	1371.60784357037
ENSG00000089351	5942	1780.98932158398
ENSG00000089356	3334	0.276363588562899
ENSG00000089472	7113	0.301952809726131
ENSG00000089486	4268	796.285384157435
ENSG00000089505	1465	138.089673085262
ENSG00000089558	3924	5.00013381529542
ENSG00000089597	5027	5685.22891565438
ENSG00000089639	3740	1596.35797304703
ENSG00000089682	6101	477.92476582144
ENSG00000089685	3815	179.938285375611
ENSG00000089692	3056	55.3085426222084
ENSG00000089693	3781	1648.75446230086
ENSG00000089723	4252	11.54585658885
ENSG00000089737	8636	2094.70293735673
ENSG00000089775	12229	944.764281034969
ENSG00000089818	4155	1199.56639184573
ENSG00000089820	5580	10164.7807334493
ENSG00000089847	4474	16.8940038119654
ENSG00000089876	3948	113.150418139577
ENSG00000089902	6202	1074.15873676897
ENSG00000089916	21987	2672.2260697897
ENSG00000090006	8108	575.081920733998
ENSG00000090013	1665	583.598013537121
ENSG00000090020	5974	300.504459808292
ENSG00000090054	3658	875.417491682612
ENSG00000090060	12766	5975.18038065496
ENSG00000090061	8220	1096.80007965419
ENSG00000090097	3738	483.257559511858
ENSG00000090104	4117	17.4518488333238
ENSG00000090238	3181	3257.30825815429
ENSG00000090263	5262	187.804411961188
ENSG00000090266	4447	721.165666510653
ENSG00000090273	2856	1011.29113821514
ENSG00000090316	9857	1741.5665674599
ENSG00000090339	3706	238.414773577827
ENSG00000090372	7641	1769.00844823535
ENSG00000090376	10004	5524.55419597045
ENSG00000090382	1764	4316.67130724667
ENSG00000090402	6138	0
ENSG00000090432	2438	259.52076319326
ENSG00000090447	7867	328.739606439801
ENSG00000090470	3263	578.382930264054
ENSG00000090487	3984	1611.4658492218
ENSG00000090512	2024	0
ENSG00000090520	5731	1274.0259075865
ENSG00000090530	5605	2.32350128162141
ENSG00000090534	1915	1.02356884652926
ENSG00000090539	6620	8.27043627995639
ENSG00000090554	2846	328.07940453379
ENSG00000090565	6317	992.498414192861
ENSG00000090581	4102	1242.18779861521
ENSG00000090612	14095	713.17159381926
ENSG00000090615	10550	2405.46867485148
ENSG00000090621	6782	2093.37229785624
ENSG00000090659	4413	4.10962891881497
ENSG00000090661	4059	472.105776928922
ENSG00000090674	3956	240.620564442098
ENSG00000090686	9497	2444.73277580434
ENSG00000090776	3314	750.838927371536
ENSG00000090857	10385	4980.24587260735
ENSG00000090861	4498	1420.93874412884
ENSG00000090863	14111	3339.55713281714
ENSG00000090889	4533	107.971159776139
ENSG00000090905	12924	2968.9535605543
ENSG00000090924	9200	2423.01264488099
ENSG00000090932	2618	0
ENSG00000090971	2163	165.270543804846
ENSG00000090975	9161	917.086979424818
ENSG00000090989	5347	2015.37635175071
ENSG00000091009	6578	1054.42432940788
ENSG00000091010	1182	1.07474728885572
ENSG00000091039	9198	1937.09892421239
ENSG00000091073	5042	258.000763456164
ENSG00000091106	3624	41.5517773248552
ENSG00000091127	4421	144.625160170351
ENSG00000091128	7016	2.19043733157261
ENSG00000091129	8193	0.291717121260838
ENSG00000091136	8140	53.7527179754839
ENSG00000091137	5800	3.2395953992651
ENSG00000091138	3382	0.97750824843544
ENSG00000091140	5299	795.952724282313
ENSG00000091157	15694	507.383077224552
ENSG00000091164	11298	732.281624183961
ENSG00000091181	6600	2.99905672033072
ENSG00000091262	7559	43.9827533353622
ENSG00000091317	4413	3142.45871572947
ENSG00000091409	6533	5987.54509232103
ENSG00000091428	7129	5.55286099242122
ENSG00000091436	13799	221.940432992939
ENSG00000091482	1040	0
ENSG00000091483	2142	499.184290763853
ENSG00000091490	7489	256.613827669117
ENSG00000091513	8565	57.6320439038298
ENSG00000091527	4367	1962.90821267762
ENSG00000091536	19123	30.0570991783316
ENSG00000091542	3190	1080.59698481363
ENSG00000091583	1332	0
ENSG00000091592	12808	5410.35461976318
ENSG00000091622	10609	29.038648176035
ENSG00000091640	2831	518.069135982318
ENSG00000091651	4309	219.442925007407
ENSG00000091656	15687	15.5889535326406
ENSG00000091664	4219	0
ENSG00000091704	2921	0.53737364442786
ENSG00000091732	3011	377.261887609521
ENSG00000091831	13629	66.0304262896023
ENSG00000091844	7899	182.681449884309
ENSG00000091879	6775	221.172756358042
ENSG00000091947	3029	300.883180281508
ENSG00000091972	2991	4497.64339715728
ENSG00000091986	13071	111.35917265815
ENSG00000092009	937	1.79636332565885
ENSG00000092010	1781	4011.57102331746
ENSG00000092020	3863	475.514261187864
ENSG00000092036	2539	672.730388692889
ENSG00000092051	5307	56.081337101338
ENSG00000092054	6087	0.102356884652926
ENSG00000092067	1554	16.8684145908021
ENSG00000092068	5991	3.93562221490499
ENSG00000092094	5037	2834.14954346639
ENSG00000092096	4278	7.99407269139349
ENSG00000092098	4982	1523.10115070093
ENSG00000092108	6571	1021.35281997652
ENSG00000092140	9237	911.738832201703
ENSG00000092148	12557	4347.55237934646
ENSG00000092199	7309	6845.20878236059
ENSG00000092200	5470	12.2879440025837
ENSG00000092201	7151	2402.61291776966
ENSG00000092203	7091	1762.26824738096
ENSG00000092208	2532	146.764419059597
ENSG00000092295	3735	60.3393835028997
ENSG00000092330	2712	1299.61512874973
ENSG00000092345	3631	0.588552086754323
ENSG00000092377	2407	445.047734470921
ENSG00000092421	10956	7457.38483809281
ENSG00000092439	12333	2900.6354578927
ENSG00000092445	10945	6.58666552741577
ENSG00000092470	4078	263.430796187002
ENSG00000092529	4995	950.562798550557
ENSG00000092531	5900	2621.2932839864
ENSG00000092607	3806	0.153535326979388
ENSG00000092621	5622	16.3412766348396
ENSG00000092758	4831	16.407808609864
ENSG00000092820	3342	1722.30300176822
ENSG00000092841	4609	7507.54482941697
ENSG00000092847	13886	1519.41118500919
ENSG00000092850	1978	8.75151363782514
ENSG00000092853	5411	100.166447321353
ENSG00000092871	8512	875.60685191922
ENSG00000092929	7752	2201.85012421141
ENSG00000092931	6587	3088.55246242701
ENSG00000092964	7305	5401.16808936558
ENSG00000092969	5151	4.42693526123903
ENSG00000092978	8833	405.384441667912
ENSG00000093000	8318	3008.74479946312
ENSG00000093009	2846	235.221238776656
ENSG00000093010	5270	1432.90426394477
ENSG00000093072	5800	1177.96908918396
ENSG00000093100	4328	482.535943475055
ENSG00000093134	3846	12.3340046006775
ENSG00000093144	5678	899.517420174143
[truncated: 55,993 more rows]
