# Supplementary material for: Single cell derived mRNA signals across human kidney tumors
Source: Nat Commun. 2021 Jun 23;12:3896. doi: 10.1038/s41467-021-23949-5 (PMC8222373; doi:10.1038/s41467-021-23949-5)
Supplement: Supplementary file 7 — Supplementary Software 1 [file 41467_2021_23949_MOESM7_ESM.zip › SupplementarySoftware1/cellSignalAnalysisV2/bulkData/SangerProjectTARGET_ALL_phase1/SangerProjectTARGET_ALL_phase1_SRR527440.tsv]

geneName	geneLengths	SangerProjectTARGET_ALL_phase1_SRR527440
ENSG00000000003	4535	1.88611472737161
ENSG00000000005	1610	0.115068007240178
ENSG00000000419	1207	1469.82369196083
ENSG00000000457	6883	525.75072803721
ENSG00000000460	5967	767.063348090373
ENSG00000000938	3474	190.867806270436
ENSG00000000971	8145	264.391259940074
ENSG00000001036	2793	38.437717375056
ENSG00000001084	8463	378.118474748062
ENSG00000001167	3811	1578.92317169503
ENSG00000001460	8511	22.4232525413251
ENSG00000001461	9404	400.42165632531
ENSG00000001497	5589	3328.75235188275
ENSG00000001561	4651	44.9765819604
ENSG00000001617	4826	24.8146659091862
ENSG00000001626	8517	0
ENSG00000001629	7130	3510.69988611365
ENSG00000001630	4074	542.15542350419
ENSG00000001631	6204	1065.75988305853
ENSG00000002016	4190	788.030740192268
ENSG00000002079	6346	1.09064459036343
ENSG00000002330	1708	1030.6541349366
ENSG00000002549	3785	2085.44253365262
ENSG00000002586	3284	41049.4759708684
ENSG00000002587	8166	13.653069206889
ENSG00000002726	3824	0
ENSG00000002745	3261	38.8879834903437
ENSG00000002746	13965	99.7439504498883
ENSG00000002822	7230	899.866837316048
ENSG00000002834	7061	5980.14937471093
ENSG00000002919	3606	670.31116582873
ENSG00000002933	3479	7.01414548481433
ENSG00000003056	3777	3922.25312140024
ENSG00000003096	6983	0
ENSG00000003137	5015	1.01059728097896
ENSG00000003147	4891	9.35552928431013
ENSG00000003249	4791	34.2502425028808
ENSG00000003393	10384	401.267156030684
ENSG00000003400	7598	16363.9814042445
ENSG00000003402	22529	9065.84307460457
ENSG00000003436	11714	24.7396215566383
ENSG00000003509	3651	643.330219609326
ENSG00000003756	10368	24639.8776061884
ENSG00000003987	5692	229.220473379271
ENSG00000003989	7905	0.500295683652948
ENSG00000004059	1871	2958.37845431763
ENSG00000004139	11137	361.118427417535
ENSG00000004142	2121	2238.8031725196
ENSG00000004399	9738	10115.1582385414
ENSG00000004455	5727	2475.81825265018
ENSG00000004468	6855	938.879894727305
ENSG00000004478	5180	939.750409216861
ENSG00000004487	5435	5977.23265087523
ENSG00000004534	7302	9744.46915469561
ENSG00000004660	7424	2050.30176483284
ENSG00000004700	3778	1848.11226724134
ENSG00000004766	9454	524.660083446847
ENSG00000004776	1722	10.3611236084526
ENSG00000004777	5260	3705.0347414718
ENSG00000004779	1600	731.837529004369
ENSG00000004799	4519	14.5686103079739
ENSG00000004809	3907	372.48514535013
ENSG00000004838	4009	745.9208524992
ENSG00000004846	9257	0
ENSG00000004848	3097	0.19011235978812
ENSG00000004864	3710	791.427747884272
ENSG00000004866	6742	18.3058190648614
ENSG00000004897	6824	3824.3652679367
ENSG00000004939	5287	825.482875070528
ENSG00000004948	4042	0
ENSG00000004961	2335	603.596736413609
ENSG00000004975	5350	2149.94065318916
ENSG00000005001	2387	3.03179184293687
ENSG00000005007	8600	4530.80778803885
ENSG00000005020	5520	406.88047360127
ENSG00000005022	1500	13891.7702834735
ENSG00000005059	3566	931.195353026396
ENSG00000005073	2307	0
ENSG00000005075	1355	2071.93455019399
ENSG00000005100	5872	628.241301790353
ENSG00000005102	2707	0
ENSG00000005108	10929	1.0005913673059
ENSG00000005156	12919	2732.54498271669
ENSG00000005175	5381	938.739811935882
ENSG00000005187	7822	947.229829687473
ENSG00000005189	4114	199.317800367335
ENSG00000005194	3509	2224.94498208241
ENSG00000005206	7130	18065.2418794632
ENSG00000005238	6409	2845.4116889488
ENSG00000005243	1851	1.35580130269949
ENSG00000005249	4318	1016.02548914659
ENSG00000005302	6496	3983.89955553996
ENSG00000005339	15492	21681.3540661225
ENSG00000005379	11354	3635.91889277515
ENSG00000005381	3526	962.288729765427
ENSG00000005421	2832	1.61595505819902
ENSG00000005436	5465	778.530125159699
ENSG00000005448	2860	970.873803696911
ENSG00000005469	4979	302.708906351053
ENSG00000005471	7494	605.00757024151
ENSG00000005483	9231	30079.282391223
ENSG00000005486	2441	2579.30941777063
ENSG00000005513	4432	4.44762862767471
ENSG00000005700	8722	1444.65881907309
ENSG00000005801	5709	1370.56002536725
ENSG00000005810	15945	12180.8140779056
ENSG00000005812	7082	4214.08559958868
ENSG00000005844	6472	5304.66014855639
ENSG00000005882	5481	327.173365281682
ENSG00000005884	9802	2.07622708715974
ENSG00000005889	9037	3248.53994492267
ENSG00000005893	5526	4701.0383973586
ENSG00000005961	5551	184.934299462312
ENSG00000005981	4605	0
ENSG00000006007	4416	2204.85811038374
ENSG00000006015	3370	781.171686369386
ENSG00000006016	3018	285.463714135536
ENSG00000006025	6572	1986.79923370677
ENSG00000006042	5187	2.99176818824463
ENSG00000006047	4618	5.98853933332579
ENSG00000006059	1287	0
ENSG00000006062	5852	1396.80553693169
ENSG00000006071	6778	0
ENSG00000006116	3088	0
ENSG00000006118	7271	23.8641041102456
ENSG00000006125	7587	5845.09455490882
ENSG00000006128	1888	0
ENSG00000006194	6945	3628.30939542679
ENSG00000006210	5983	3.60713187913776
ENSG00000006282	5337	1001.53192319116
ENSG00000006283	9709	4.81784743357789
ENSG00000006327	1848	24.359396837062
ENSG00000006377	3449	0.700413957114127
ENSG00000006432	12386	124.823773071411
ENSG00000006451	3665	865.066269561149
ENSG00000006453	4798	220.805499980229
ENSG00000006459	9430	5095.75167993343
ENSG00000006468	9616	1.01059728097896
ENSG00000006530	6547	1036.71271566564
ENSG00000006534	6626	454.843820793078
ENSG00000006555	6055	3.96734477136788
ENSG00000006576	8646	4877.15748687495
ENSG00000006606	706	0
ENSG00000006607	14413	886.103703058756
ENSG00000006611	4904	0
ENSG00000006625	1597	511.097067463015
ENSG00000006634	4583	1099.28469682011
ENSG00000006638	2793	228.239893839311
ENSG00000006652	7489	3285.4817782036
ENSG00000006659	1079	0
ENSG00000006695	3172	208.578273471751
ENSG00000006704	6498	96.7922059163359
ENSG00000006712	2668	2673.42504177942
ENSG00000006715	7801	858.70751142192
ENSG00000006740	9281	12.2472383358242
ENSG00000006744	6345	2381.59256359099
ENSG00000006747	11623	0.400236546922359
ENSG00000006756	7030	736.765441488351
ENSG00000006757	3441	78.236239009648
ENSG00000006788	6349	1.89111768420814
ENSG00000006831	5878	5810.55914386625
ENSG00000006837	3057	30.2578829473303
ENSG00000007001	2957	0.135079834586296
ENSG00000007038	1967	6.38377292341162
ENSG00000007047	6668	2068.40746562424
ENSG00000007062	7434	24.9397398300995
ENSG00000007080	1660	996.458924958923
ENSG00000007129	1964	2842.22480544393
ENSG00000007168	8127	9963.10337140878
ENSG00000007171	4176	864.90617494238
ENSG00000007174	16980	0.945558842104072
ENSG00000007202	9235	12622.2449714199
ENSG00000007216	3226	0
ENSG00000007237	10100	16093.7516936762
ENSG00000007255	933	584.525464952759
ENSG00000007264	4141	143.634890776761
ENSG00000007306	2649	0
ENSG00000007312	2080	29184.2233954269
ENSG00000007314	8247	334.727830104842
ENSG00000007341	8111	403.038202750815
ENSG00000007350	3650	6.61390893789198
ENSG00000007372	14782	13.8581904371867
ENSG00000007376	2769	766.723147025489
ENSG00000007384	4914	100.654488594137
ENSG00000007392	6176	6027.85757110407
ENSG00000007402	6322	469.597540504003
ENSG00000007516	6146	250.833246913079
ENSG00000007520	1243	598.023442497715
ENSG00000007541	7904	1664.12352662113
ENSG00000007545	8373	13173.6708739422
ENSG00000007866	3046	3.2919455984364
ENSG00000007908	4585	16.5697930425856
ENSG00000007923	5083	2210.18625941465
ENSG00000007933	3463	4.00236546922359
ENSG00000007944	3033	2909.93982622635
ENSG00000007952	2529	1.66098166972779
ENSG00000007968	5457	6134.25045118971
ENSG00000008018	2256	5091.2690306079
ENSG00000008056	3209	16.7899231433929
ENSG00000008083	6015	4100.66356514772
ENSG00000008086	17075	149.408302966116
ENSG00000008118	2676	0
ENSG00000008128	4701	5868.74353187509
ENSG00000008130	5570	3035.23888019723
ENSG00000008196	6149	0
ENSG00000008197	1856	0
ENSG00000008226	8338	476.561656420452
ENSG00000008256	5808	4140.97739133647
ENSG00000008277	12199	34.9756712441776
ENSG00000008282	2804	4552.50561183888
ENSG00000008283	5320	1825.59896147695
ENSG00000008294	11963	8181.55544487747
ENSG00000008300	13895	75.9348788648445
ENSG00000008311	4591	959.191899483615
ENSG00000008323	4260	38.2976345836332
ENSG00000008324	1301	573.233791372711
ENSG00000008382	2049	449.325559402386
ENSG00000008394	7440	8.61008871566724
ENSG00000008405	5062	4324.73099298536
ENSG00000008438	720	2.96675340406198
ENSG00000008441	6302	752.589793962293
ENSG00000008513	8729	9921.31367295325
ENSG00000008516	4126	495.928102334658
ENSG00000008517	3209	158.448645969725
ENSG00000008710	18608	4532.31367804664
ENSG00000008735	5901	35.9912714819931
ENSG00000008838	6962	3612.12483006061
ENSG00000008853	6580	444.322602565856
ENSG00000008869	8206	3542.57872707602
ENSG00000008952	7928	4418.13619712337
ENSG00000008988	3002	45112.437253296
ENSG00000009307	5778	39612.4266491436
ENSG00000009335	9220	2534.05267022738
ENSG00000009413	12425	6081.18408802464
ENSG00000009694	12896	143.239657186676
ENSG00000009709	6313	0
ENSG00000009724	4251	728.320450348289
ENSG00000009765	10362	1.22072146811319
ENSG00000009780	4034	1711.20635340971
ENSG00000009790	7750	851.80343098751
ENSG00000009830	10008	928.898995838429
ENSG00000009844	7262	984.726991177261
ENSG00000009950	4815	3.2919455984364
ENSG00000009954	7053	5200.35350147159
ENSG00000010017	3347	9680.67645207302
ENSG00000010030	2374	11.3166883642297
ENSG00000010072	5906	942.166837368905
ENSG00000010165	3827	178.525511754718
ENSG00000010219	7054	148.943027980319
ENSG00000010244	15842	19425.3407220852
ENSG00000010256	3236	1786.55588632468
ENSG00000010270	4348	2123.36994943035
ENSG00000010278	3299	5072.44290403204
ENSG00000010282	2891	0
ENSG00000010292	6487	2828.86190773356
ENSG00000010295	5203	587.227061644484
ENSG00000010310	4736	18.3458427195536
ENSG00000010318	3367	349.60662373668
ENSG00000010319	5011	8.19984625507182
ENSG00000010322	9161	4782.22137794496
ENSG00000010327	10588	2407.64796279563
ENSG00000010361	2950	1328.04489817042
ENSG00000010379	4243	2.92172679253322
ENSG00000010404	9292	10415.1605452439
ENSG00000010438	1664	4.69777646950118
ENSG00000010539	7498	280.921029327967
ENSG00000010610	4583	81.7433117520552
ENSG00000010626	3054	336.368799947223
ENSG00000010671	4575	4250.03184445914
ENSG00000010704	5675	35.0307037693794
ENSG00000010803	4447	7362.28123924107
ENSG00000010810	7411	8698.49596592555
ENSG00000010818	9774	4574.57365444481
ENSG00000010932	3602	4.23750444054047
ENSG00000011007	5391	3715.42087986444
ENSG00000011009	2196	1377.19894908933
ENSG00000011021	6938	3762.02842575355
ENSG00000011028	6860	10.0359314140781
ENSG00000011052	1241	6373.96712801202
ENSG00000011083	4391	0
ENSG00000011105	5714	655.33231306016
ENSG00000011114	11333	3129.77975553713
ENSG00000011132	5556	364.150219260471
ENSG00000011143	4078	178.330396438093
ENSG00000011198	3172	510.796890052824
ENSG00000011201	7131	2.52649320244739
ENSG00000011243	5081	5415.20548281635
ENSG00000011258	7201	3832.62514967381
ENSG00000011260	2721	2060.87301262843
ENSG00000011275	7619	6751.66535438581
ENSG00000011295	5966	1782.23333161792
ENSG00000011304	6883	9343.90741557887
ENSG00000011332	4800	49.3391603218538
ENSG00000011347	5953	0
ENSG00000011376	5393	962.333756376955
ENSG00000011405	9204	5255.86130757288
ENSG00000011422	4457	109.144506345727
ENSG00000011426	6012	310.373436224616
ENSG00000011451	7965	3012.01015160523
ENSG00000011454	9162	4348.56507935459
ENSG00000011465	12847	22.4432643686713
ENSG00000011478	2396	86.4761089194121
ENSG00000011485	7059	872.105429830146
ENSG00000011523	8623	4840.74096406185
ENSG00000011566	6067	4204.95020040517
ENSG00000011590	2770	24.2393258729853
ENSG00000011600	907	177.454878991701
ENSG00000011638	2558	482.635246019999
ENSG00000011677	4193	0
ENSG00000012048	8922	642.234572062126
ENSG00000012061	5576	2294.65618264261
ENSG00000012124	6248	4065.4627608459
ENSG00000012171	5768	217.088303050687
ENSG00000012174	8927	606.11822665922
ENSG00000012211	3194	228.369970717061
ENSG00000012223	4247	58.5996334262698
ENSG00000012232	13220	293.618533779079
ENSG00000012504	3460	0
ENSG00000012660	3813	8175.07161281733
ENSG00000012779	3730	23210.4177699847
ENSG00000012817	9463	7303.99679209551
ENSG00000012822	8898	4635.12444103732
ENSG00000012963	3694	2593.01751950272
ENSG00000012983	7620	7309.81523089639
ENSG00000013016	4636	1085.44651821027
ENSG00000013275	2387	2260.64608206788
ENSG00000013288	8898	1088.34823317546
ENSG00000013293	10459	0.980579539959779
ENSG00000013297	6032	7.91467771538964
ENSG00000013306	3526	2520.19948274703
ENSG00000013364	6141	3863.11316863562
ENSG00000013374	5411	5896.94019660577
ENSG00000013375	7335	564.753779534794
ENSG00000013392	3744	101.12476653677
ENSG00000013441	5170	35752.6354438475
ENSG00000013503	4858	105.417303502513
ENSG00000013523	6414	709.664424304871
ENSG00000013561	4987	356.325594768139
ENSG00000013563	4130	1359.76364451402
ENSG00000013573	8374	3803.07268364043
ENSG00000013583	3442	406.595305061588
ENSG00000013588	8440	1.99117682093873
ENSG00000013619	5958	1166.35433617063
ENSG00000013725	5958	669.310574461424
ENSG00000013810	6528	4347.21428100873
ENSG00000014123	4539	1954.98042822644
ENSG00000014138	5726	660.315258069344
ENSG00000014164	3731	1457.52642405664
ENSG00000014216	7553	5722.79227208302
ENSG00000014257	4193	4.04238912391582
ENSG00000014641	4990	2386.55049381599
ENSG00000014824	7225	1845.31561436972
ENSG00000014914	4591	26.5256771472793
ENSG00000014919	4177	607.764199458438
ENSG00000015133	12426	10171.2313787652
ENSG00000015153	10839	2258.09457408125
ENSG00000015171	5300	3619.71931853846
ENSG00000015285	2381	2568.70314927719
ENSG00000015413	2737	10986.943479134
ENSG00000015475	4446	660.58041478168
ENSG00000015479	11772	26834.0744155535
ENSG00000015520	5252	13.3378829261876
ENSG00000015532	5472	337.049202076991
ENSG00000015568	14175	530.763690787413
ENSG00000015592	3294	2.26133649011133
ENSG00000015676	10113	1239.25742319254
ENSG00000016082	2882	0
ENSG00000016391	7758	1.67599054023738
ENSG00000016402	4730	0
ENSG00000016490	3340	0
ENSG00000016602	3447	0.140082791422826
ENSG00000016864	3837	906.255613196297
ENSG00000017260	8533	2916.37863167497
ENSG00000017427	8087	0.130076877749767
ENSG00000017483	4014	475.766186283444
ENSG00000017797	4979	3489.39229294687
ENSG00000018189	8070	10527.4218936988
ENSG00000018236	7492	1.01059728097896
ENSG00000018280	8676	140.988326610237
ENSG00000018408	8413	19.7366647201088
ENSG00000018510	8745	3300.36057183544
ENSG00000018607	1774	0
ENSG00000018610	2580	1509.77730525736
ENSG00000018625	6298	0
ENSG00000018699	3185	340.801419704388
ENSG00000018869	3350	80.9728563992297
ENSG00000019102	1432	5.26811354886554
ENSG00000019144	21722	153.605783751965
ENSG00000019169	2079	0.955564755777131
ENSG00000019186	3972	0.0500295683652948
ENSG00000019485	13954	218.619207842665
ENSG00000019505	5424	0
ENSG00000019549	2282	3.03179184293687
ENSG00000019582	3184	233476.29364479
ENSG00000019991	8897	621.072064643606
ENSG00000019995	5993	5214.4068072254
ENSG00000020129	4917	165.122590389656
ENSG00000020181	7061	206.211874888072
ENSG00000020219	1674	0
ENSG00000020256	6997	240.2219754628
ENSG00000020426	3865	182.127640677019
ENSG00000020577	12170	872.060403218617
ENSG00000020633	4523	2732.11472842875
ENSG00000020922	7689	3874.19972098537
ENSG00000021300	4933	42.3300177938759
ENSG00000021355	3094	4460.53625631296
ENSG00000021461	2637	1.43084565524743
ENSG00000021488	2597	12.897622724573
ENSG00000021574	5213	538.093022552928
ENSG00000021645	15535	4068.36447581108
ENSG00000021762	7466	803.104649140732
ENSG00000021776	13528	4364.46447618108
ENSG00000021826	10444	42.4400828442796
ENSG00000021852	2729	0
ENSG00000022267	5997	4214.9511111214
ENSG00000022277	4063	2709.47634874345
ENSG00000022355	6935	0.29017149651871
ENSG00000022556	6313	120.966493350446
ENSG00000022567	8608	176.789485732442
ENSG00000022840	5911	13152.6934759266
ENSG00000022976	5590	951.992644595849
ENSG00000023041	3748	1901.40376346405
ENSG00000023171	13946	1458.92725197087
ENSG00000023191	7374	1202.45567270302
ENSG00000023228	12268	2625.31160588252
ENSG00000023287	7615	14726.4535961664
ENSG00000023318	4854	3222.07430325743
ENSG00000023330	2536	1230.23709201627
ENSG00000023445	7518	887.429486620436
ENSG00000023516	9920	4423.81455313283
ENSG00000023572	1299	35.6860911149648
ENSG00000023608	2656	316.161857284481
ENSG00000023697	2844	394.0929159271
ENSG00000023734	2211	7776.97132846417
ENSG00000023839	6232	146.111354410844
ENSG00000023892	2545	3545.22529124254
ENSG00000023902	6565	9410.53679472777
ENSG00000023909	5420	610.876038610759
ENSG00000024048	8840	9748.27140189137
ENSG00000024422	3923	23.5389119158712
ENSG00000024526	5904	64.5931757164321
ENSG00000024862	1507	1143.06056913975
ENSG00000025039	5072	601.105263909017
ENSG00000025156	2702	2576.98804579848
ENSG00000025293	8383	3953.60665189477
ENSG00000025423	2272	25.0698167078492
ENSG00000025434	4533	60.3906919737474
ENSG00000025708	3320	100.494393975368
ENSG00000025770	3159	1842.74909751258
ENSG00000025772	2062	832.431982116467
ENSG00000025796	8587	11442.2825926539
ENSG00000025800	7480	8856.9346059816
ENSG00000026025	5158	17100.2965796176
ENSG00000026036	8738	1950.97806275722
ENSG00000026103	3750	365.691129966123
ENSG00000026297	7643	14334.6220167294
ENSG00000026508	10057	8384.98567576443
ENSG00000026559	5437	2.98176227457157
ENSG00000026652	8769	1314.84209507882
ENSG00000026751	4833	68.8206742432995
ENSG00000026950	5547	2337.6866143936
ENSG00000027001	3407	104.321655955313
ENSG00000027075	8809	2381.54753697946
ENSG00000027644	5101	1.13066824505566
ENSG00000027697	2571	2088.09410077598
ENSG00000027847	4927	1090.27437155752
ENSG00000027869	2512	44.0360260751325
ENSG00000028116	3509	850.552691778377
ENSG00000028137	3826	9456.35387343671
ENSG00000028203	8757	4228.99941391837
ENSG00000028277	9072	3821.84878064793
ENSG00000028310	9572	3518.19431545477
ENSG00000028528	9780	5359.42751704588
ENSG00000028839	5039	928.238605536007
ENSG00000029153	6983	135.274949902921
ENSG00000029363	9297	30394.2285299962
ENSG00000029364	7136	2739.27896261866
ENSG00000029534	10799	229.205464508762
ENSG00000029559	1546	8.399964528533
ENSG00000029639	2736	98.6182851616691
ENSG00000029725	6531	5497.78929131694
ENSG00000029993	3967	689.837706361704
ENSG00000030066	8576	4905.44920778552
ENSG00000030110	2212	1974.37689188167
ENSG00000030304	4246	0
ENSG00000030419	12240	695.991343270635
ENSG00000030582	3680	923.27567235417
ENSG00000031003	6808	3974.27886954331
ENSG00000031081	9384	63.8027085362605
ENSG00000031691	1733	98.1930338305641
ENSG00000031698	3836	5641.12900764035
ENSG00000031823	7445	5805.86637035359
ENSG00000032219	7568	6524.70621749665
ENSG00000032389	5775	1079.66810306408
ENSG00000032444	7055	2359.75965995637
ENSG00000032742	6111	445.228137753268
ENSG00000033011	4496	100.384328924964
ENSG00000033030	9124	3977.10053719911
ENSG00000033050	4448	950.716890602534
ENSG00000033100	4205	3581.33163073177
ENSG00000033122	14652	266.35742197683
ENSG00000033170	6700	872.225500794223
ENSG00000033178	11432	5917.68745860686
ENSG00000033327	6771	30209.2892275771
ENSG00000033627	11056	93.4452277926977
ENSG00000033800	10776	6380.87621140327
ENSG00000033867	9616	2477.91949452152
ENSG00000034053	6869	144.505405266318
ENSG00000034152	3783	4558.12893532314
ENSG00000034239	5805	0
ENSG00000034510	496	22819.5967878287
ENSG00000034533	3427	783.993354025189
ENSG00000034677	6031	8790.76549886167
ENSG00000034693	2222	159.244116106733
ENSG00000034713	3034	2420.5856091749
ENSG00000034971	2095	1.01059728097896
ENSG00000035115	11165	582.999563117617
ENSG00000035141	3086	642.144518839069
ENSG00000035403	9992	4267.49716677547
ENSG00000035499	3806	92.7498167924201
ENSG00000035664	13612	24.8496866070419
ENSG00000035681	6165	2480.09578074541
ENSG00000035687	3666	1841.9436214619
ENSG00000035720	1655	137.906505198935
ENSG00000035862	5633	2635.63270583628
ENSG00000035928	6713	4934.3162687323
ENSG00000036054	5168	2035.70813974068
ENSG00000036257	11505	9147.56637452927
ENSG00000036448	7062	26.5056653199332
ENSG00000036473	1585	0
ENSG00000036530	9352	14.0082791422826
ENSG00000036549	9008	1814.10716962345
ENSG00000036565	3910	0.0650384388748833
ENSG00000036672	4538	5.89848611026826
ENSG00000036828	5011	0.855505619046541
ENSG00000037042	2772	29.0421644360536
ENSG00000037241	1164	443.552147213031
ENSG00000037280	8852	9221.485061789
ENSG00000037474	5506	3056.89668034257
ENSG00000037637	8984	2620.56880280149
ENSG00000037749	4792	399.010822497409
ENSG00000037757	3456	881.581030078533
ENSG00000037897	2621	66.6543939330823
ENSG00000037965	1889	0
ENSG00000038002	2675	388.054347025409
ENSG00000038210	3540	3866.3550846657
ENSG00000038219	15860	11025.0259865737
ENSG00000038274	5153	1335.4092506338
ENSG00000038295	7522	1.01059728097896
ENSG00000038358	6173	7894.83598857596
ENSG00000038382	17500	20662.4969034064
ENSG00000038427	14831	1299.55305898639
ENSG00000038532	12387	4921.593749497
ENSG00000038945	7812	651.655139785311
ENSG00000039068	6177	24.2093081319662
ENSG00000039123	6578	2272.88831744687
ENSG00000039139	16475	0
ENSG00000039319	11461	2219.15656102255
ENSG00000039523	6729	23238.1591656432
ENSG00000039537	4739	0
ENSG00000039560	7687	1666.1597300536
ENSG00000039600	3471	0
ENSG00000039650	4635	3997.9028317254
ENSG00000039987	2646	7.93468954273576
ENSG00000040199	12493	1234.53463193885
ENSG00000040275	4777	606.928705666738
ENSG00000040341	8998	252.599290676374
ENSG00000040487	2686	1135.04583228763
ENSG00000040531	3398	3715.79109867034
ENSG00000040608	3339	10.6062684934425
ENSG00000040633	2783	1747.32269881261
ENSG00000040731	3660	0.135079834586296
ENSG00000040933	13187	2005.2101148652
ENSG00000041353	7432	20.2119456195791
ENSG00000041357	6996	3608.54771592249
ENSG00000041515	9209	0
ENSG00000041802	4818	1845.87594553541
ENSG00000041880	2928	396.949604280759
ENSG00000041982	9636	37.1569604249045
ENSG00000041988	4072	1136.3566069788
ENSG00000042062	6009	83.4793377743309
ENSG00000042088	6227	663.437103135338
ENSG00000042286	5135	131.722850548985
ENSG00000042304	2087	0.380224719576241
ENSG00000042317	6872	162.501041007314
ENSG00000042429	10773	2186.40220261379
ENSG00000042445	4005	701.824790942029
ENSG00000042493	2607	963.064188075089
ENSG00000042753	1704	650.334359180467
ENSG00000042781	20506	7.82962744916864
ENSG00000042813	2643	0.115068007240178
ENSG00000042832	11132	11.7419396953347
ENSG00000042980	9351	158.593731717985
ENSG00000043039	3660	1.15568302923831
ENSG00000043093	8412	2857.78400120553
ENSG00000043143	9877	3901.22069085947
ENSG00000043355	3310	0.19011235978812
ENSG00000043462	7244	5573.70916131128
ENSG00000043514	2663	990.215234826934
ENSG00000043591	2853	13.6980958184177
ENSG00000044012	597	0
ENSG00000044090	5628	976.312017778219
ENSG00000044115	8830	260.15875845637
ENSG00000044446	9029	2263.69788573817
ENSG00000044459	11064	317.977930616141
ENSG00000044524	6674	0
ENSG00000044574	3908	22628.9290998317
ENSG00000046604	6190	4.06240095126194
ENSG00000046647	2424	519.522046775731
ENSG00000046651	5172	5593.9961512834
ENSG00000046653	5675	342.91767044624
ENSG00000046774	1991	0
ENSG00000046889	12058	2.00618569144832
ENSG00000047056	5656	4346.04358910898
ENSG00000047188	10816	3839.89444595729
ENSG00000047230	5510	469.132265518206
ENSG00000047249	5090	1443.468115346
ENSG00000047315	5901	8962.66709576482
ENSG00000047346	9832	9305.04444687271
ENSG00000047365	12428	15238.7013437018
ENSG00000047410	12350	10321.6652878828
ENSG00000047457	7296	57.5189947495795
ENSG00000047578	9784	1572.72450817457
ENSG00000047579	3052	1192.48477972782
ENSG00000047597	5206	34.4553637331785
ENSG00000047617	6255	2.98176227457157
ENSG00000047621	4939	704.996665576389
ENSG00000047634	5497	1443.49313013018
ENSG00000047644	7114	1361.10943990305
ENSG00000047648	7885	4.75781195153954
ENSG00000047662	6622	1787.83664327483
ENSG00000047849	14943	4727.41898875762
ENSG00000047932	4628	1462.19418278513
ENSG00000047936	7856	0
ENSG00000048028	5719	2494.97957733409
ENSG00000048052	16827	333.412052456834
ENSG00000048140	5215	1194.1257495702
ENSG00000048162	2862	1378.54974743519
ENSG00000048342	7606	39.0981076774779
ENSG00000048392	5548	2108.53117945321
ENSG00000048405	5793	6063.60870065791
ENSG00000048462	1118	6.93409817542986
ENSG00000048471	11298	6851.54438467029
ENSG00000048540	10268	0.435257244778065
ENSG00000048544	2110	1238.64205950164
ENSG00000048545	2341	5.4982495633459
ENSG00000048649	15740	4756.56121233041
ENSG00000048707	20023	5886.42398133539
ENSG00000048740	10978	22685.0522696239
ENSG00000048828	7204	5704.12624012593
ENSG00000048991	7898	3329.23263573905
ENSG00000049089	4151	107.443501021307
ENSG00000049130	6040	6.93910113226639
ENSG00000049167	4847	276.20324103112
ENSG00000049192	8567	137.316156292225
ENSG00000049239	9321	1937.78026262245
ENSG00000049245	2760	2110.16714633875
ENSG00000049246	8099	33.2396452219019
ENSG00000049247	1791	3.60713187913776
ENSG00000049249	6331	29.1422235727842
ENSG00000049283	4642	3.16687167752316
ENSG00000049323	7329	32.3791366460188
ENSG00000049449	7225	780.261148225138
ENSG00000049540	6542	10.3911413494717
ENSG00000049541	2211	1829.39620571588
ENSG00000049618	44058	15255.6063348524
ENSG00000049656	6557	3649.00662785951
ENSG00000049759	17455	125.759325999842
ENSG00000049768	2647	43.1955293265955
ENSG00000049769	4173	274.667333282305
ENSG00000049860	5067	4298.15028331288
ENSG00000049883	12115	169.215009081937
ENSG00000050030	11757	0
ENSG00000050130	4350	1067.41586177142
ENSG00000050165	5059	4.26752218155965
ENSG00000050327	5818	181.702389345914
ENSG00000050344	4249	290.326588180642
ENSG00000050393	6057	847.380817144018
ENSG00000050405	6317	10.6212773639521
ENSG00000050426	6032	2721.24330322297
ENSG00000050438	17980	120.691330724437
ENSG00000050555	7594	1.46086339626661
ENSG00000050628	9653	6.10360734056597
ENSG00000050730	3768	1.41583678473784
ENSG00000050748	8955	1802.36522992811
ENSG00000050767	3586	337.374394271366
ENSG00000050820	9178	1.98117090726567
ENSG00000051009	4736	763.020958966457
ENSG00000051108	5155	2208.42021565135
ENSG00000051128	3422	27.921502104671
ENSG00000051180	3046	347.285251764531
ENSG00000051341	9400	1170.67689087739
ENSG00000051382	7850	375.001632638904
ENSG00000051523	3357	5984.57699151126
ENSG00000051596	3453	813.220627864194
ENSG00000051620	10356	1522.38975944225
ENSG00000051825	10304	2746.24808149195
ENSG00000052126	12558	720.670929345235
ENSG00000052344	3010	4.92290952714501
ENSG00000052723	5894	1301.45418258427
ENSG00000052749	8529	3000.62342184529
ENSG00000052795	10868	1264.06708614489
ENSG00000052802	2892	942.436997038078
ENSG00000052841	11284	5853.81470867489
ENSG00000052850	5750	7.99472502477411
ENSG00000053108	6734	331.220757362434
ENSG00000053254	11033	14165.3169544244
ENSG00000053328	1774	3.57711413811858
ENSG00000053371	1781	533.920556551263
ENSG00000053372	2822	550.880580227098
ENSG00000053438	1297	210.689521256766
ENSG00000053501	2431	612.451970014266
ENSG00000053524	20568	598.238569641686
ENSG00000053702	2803	273.39157928899
ENSG00000053747	13522	62.5119456724359
ENSG00000053770	13034	1263.63683185694
ENSG00000053900	7494	1554.90397592285
ENSG00000053918	3971	76.7553637860353
ENSG00000054116	3527	1274.03297616325
ENSG00000054118	4736	9940.38994737094
ENSG00000054148	1612	441.085689492622
ENSG00000054179	2633	2.00618569144832
ENSG00000054219	8798	1403.32438968968
ENSG00000054267	11073	11332.2825806892
ENSG00000054277	3716	523.32929692833
ENSG00000054282	5322	1253.71596845011
ENSG00000054356	8261	3.48706091506105
ENSG00000054392	6641	507.339846878782
ENSG00000054523	17720	1541.89128519104
ENSG00000054598	3926	6.3637610960655
ENSG00000054611	5315	1130.90838698382
ENSG00000054654	31374	4952.01673001994
ENSG00000054690	10817	101.294867069212
ENSG00000054793	8317	23.7690479303516
ENSG00000054796	1867	0
ENSG00000054803	3024	0
ENSG00000054938	3135	0.230136014480356
ENSG00000054965	7887	3665.7415184777
ENSG00000054967	6322	7189.28899774756
ENSG00000054983	6825	921.359539885779
ENSG00000055044	3299	4016.34373062485
ENSG00000055070	4747	12392.5392112275
ENSG00000055118	5877	38.0324778712971
ENSG00000055130	3548	3344.07640867304
ENSG00000055147	6543	360.047794654517
ENSG00000055163	10498	19838.5549390416
ENSG00000055208	6010	27948.3179533148
ENSG00000055211	2248	2687.74850720241
ENSG00000055332	10753	6934.6234858977
ENSG00000055483	9235	4155.53599573077
ENSG00000055609	20114	28343.7316498468
ENSG00000055732	6623	1.28575990698808
ENSG00000055813	3982	0
ENSG00000055917	6978	11577.7326460461
ENSG00000055950	3573	721.686529583051
ENSG00000055955	5462	2767.80081954372
ENSG00000055957	4544	24.0442105563607
ENSG00000056050	1436	85.2603904081354
ENSG00000056097	6792	8110.91369434567
ENSG00000056277	4634	926.542603168424
ENSG00000056291	2359	0
ENSG00000056487	5753	0
ENSG00000056558	6449	334.842898112082
ENSG00000056586	11545	14144.0994144807
ENSG00000056736	3038	19.5365464466476
ENSG00000056972	6553	7109.72697517623
ENSG00000056998	3646	1.01059728097896
ENSG00000057019	11274	469.70260259757
ENSG00000057149	1777	0
ENSG00000057252	7005	1555.76448449874
ENSG00000057294	7043	1.5108929646319
ENSG00000057468	3266	9.05034891728183
ENSG00000057593	3795	1.01059728097896
ENSG00000057608	4033	14738.920964603
ENSG00000057657	6369	115.968539470753
ENSG00000057663	5546	1029.1882685835
ENSG00000057704	6515	10.0109166298955
ENSG00000057757	2186	3208.01099158994
ENSG00000057935	10580	1118.69116638901
ENSG00000058056	8440	333.181916442354
ENSG00000058063	9196	10688.1168672881
ENSG00000058085	6543	0.405239503758888
ENSG00000058091	6841	780.046021081167
ENSG00000058262	4697	9021.75201600423
ENSG00000058272	11815	8027.53441570807
ENSG00000058335	9929	3.48706091506105
ENSG00000058404	8159	0.905535187411836
ENSG00000058453	8871	1285.42470888003
ENSG00000058600	9488	4027.45529775878
ENSG00000058668	9721	9611.40551171443
ENSG00000058673	9700	24247.1855181755
ENSG00000058729	5502	891.947156643822
ENSG00000058799	2075	1281.95765979231
ENSG00000058804	5135	1025.33599181937
ENSG00000058866	10978	178.775659596545
ENSG00000059122	8419	4202.44872198691
ENSG00000059145	7494	2142.69136873303
ENSG00000059377	6271	615.889001360962
ENSG00000059378	6285	4455.46325808071
ENSG00000059573	3766	280.405724773804
ENSG00000059588	7743	5942.92237289031
ENSG00000059691	11757	405.024376614917
ENSG00000059728	6351	1676.61090688511
ENSG00000059758	6547	2536.87934084002
ENSG00000059769	2586	602.866304715476
ENSG00000059804	6159	5928.17865909306
ENSG00000059915	6338	146.091342583497
ENSG00000060069	7415	6115.46434826854
ENSG00000060138	8610	60681.2887215972
ENSG00000060140	3424	794.109332748652
ENSG00000060237	14370	13422.2878109767
ENSG00000060303	408	0.985582496796308
ENSG00000060339	6059	8447.15241741515
ENSG00000060491	4702	3350.18501897044
ENSG00000060558	2613	18702.528527214
ENSG00000060566	2678	1.01059728097896
ENSG00000060642	3382	261.479539061213
ENSG00000060656	6682	3.03179184293687
ENSG00000060688	3881	1485.88818636293
ENSG00000060709	8536	0
ENSG00000060718	8281	1.02560615148854
ENSG00000060749	10537	1117.45043309355
ENSG00000060762	1546	596.40248448268
ENSG00000060971	7106	1979.90515918603
ENSG00000060982	11775	491.885713210742
ENSG00000061273	9928	42310.8714780626
ENSG00000061337	5706	4.04238912391582
ENSG00000061455	9350	2.89671200835057
ENSG00000061492	2089	2.02119456195791
ENSG00000061656	2240	175.808906192483
ENSG00000061676	22520	11.2566528821913
ENSG00000061794	1979	1310.59958768145
ENSG00000061918	3724	248.772028696428
ENSG00000061936	10157	8536.11499588231
ENSG00000061938	11297	21075.7461410606
ENSG00000061987	16014	3915.59918880765
ENSG00000062038	6236	3.21690124588846
ENSG00000062096	2204	0
ENSG00000062194	6472	14642.0437084204
ENSG00000062282	7905	8.58507393148459
ENSG00000062370	3848	6.87406269339151
ENSG00000062485	6402	14186.0542105118
ENSG00000062524	3490	1054.73336619082
ENSG00000062582	2613	828.08941558236
ENSG00000062598	6598	6192.16467952938
ENSG00000062650	7280	1199.68903757242
ENSG00000062716	6916	840.942011695404
ENSG00000062725	9876	1412.13959963565
ENSG00000062822	4858	1644.43188851255
ENSG00000063015	5115	52.5510586109057
ENSG00000063046	6146	44787.5202215476
ENSG00000063127	3599	126.154559589927
ENSG00000063169	7507	2344.74078353311
ENSG00000063176	6009	488.343619770479
ENSG00000063177	4209	36700.3705721754
ENSG00000063180	2075	478.402744536295
ENSG00000063241	4408	196.050869553081
ENSG00000063244	4115	9166.23240648637
ENSG00000063245	17616	5455.84950415631
ENSG00000063322	3835	1780.16711044443
ENSG00000063438	7678	148.04749870658
ENSG00000063515	1033	0.405239503758888
ENSG00000063587	8139	3076.89349881818
ENSG00000063601	6323	7696.64885645369
ENSG00000063660	6516	49.729390955103
ENSG00000063761	5317	277.824199046155
ENSG00000063854	5975	379.569332230655
ENSG00000063978	7270	5174.30310522378
ENSG00000064012	7243	21692.7307899688
ENSG00000064042	10862	1.01059728097896
ENSG00000064102	3345	1604.74343192836
ENSG00000064115	3888	828.599717179686
ENSG00000064195	2715	0
ENSG00000064199	5205	3.08182141130216
ENSG00000064201	3793	465.720248955693
ENSG00000064205	4981	0.640378475075774
ENSG00000064218	2387	0
ENSG00000064225	6288	578.902141468499
ENSG00000064270	7352	14.3284683798204
ENSG00000064300	4150	37.5822117560095
ENSG00000064309	10600	6.66393850625727
ENSG00000064313	6547	3157.89137000159
ENSG00000064393	15402	7081.62536662544
ENSG00000064419	4676	2765.33936478014
ENSG00000064489	1931	717.83925577576
ENSG00000064490	2503	1108.06988902506
ENSG00000064545	3281	169.865393470685
ENSG00000064547	2980	1698.71897314573
ENSG00000064601	5856	883.452135935395
ENSG00000064607	8468	26647.8143325295
ENSG00000064651	10664	1304.4709655567
ENSG00000064652	3550	61.5313661324761
ENSG00000064655	3618	1.01059728097896
ENSG00000064666	3645	8166.57158915206
ENSG00000064687	8367	4045.20578861479
ENSG00000064692	7325	0.48028385630683
ENSG00000064703	6019	3203.21315598371
ENSG00000064726	4169	4767.02739803242
ENSG00000064763	5411	358.696996308654
ENSG00000064787	8186	8.73015967974395
ENSG00000064835	1569	0
ENSG00000064886	3295	84.4649202711272
ENSG00000064932	6626	3391.06417928172
ENSG00000064933	5448	621.062058729933
ENSG00000064961	3857	4791.99715560354
ENSG00000064989	6144	3.2419160300711
ENSG00000064995	1580	2747.38875565067
ENSG00000064999	6777	1299.68313586414
ENSG00000065000	8601	8765.50056683719
ENSG00000065029	6789	1870.58054639419
ENSG00000065054	3550	245.770254594511
ENSG00000065057	2430	251.778805755183
ENSG00000065060	9908	3247.29420867037
ENSG00000065135	27174	3308.85559254387
ENSG00000065150	9671	7817.34018717812
ENSG00000065154	3388	208.308113802578
ENSG00000065183	10275	230.396168235856
ENSG00000065243	6897	10732.4780855576
ENSG00000065268	2357	274.997528433516
ENSG00000065308	6908	1208.76940423072
ENSG00000065320	6383	27.4662330325469
ENSG00000065325	6052	2.46145476357251
ENSG00000065328	5454	525.88080491496
ENSG00000065357	10215	23253.9184796783
ENSG00000065361	8658	15.108929646319
ENSG00000065371	4518	0.0250147841826474
ENSG00000065413	9189	3706.69072018469
ENSG00000065427	4065	5845.76995408175
ENSG00000065457	4486	1091.75524678114
ENSG00000065485	4030	164.357137993667
ENSG00000065491	3462	5730.45680195658
ENSG00000065518	1889	2946.75158262954
ENSG00000065526	13294	19967.296027316
ENSG00000065534	22167	1561.84307705512
ENSG00000065548	3125	8096.41012247657
ENSG00000065559	5714	1135.28097125894
ENSG00000065600	2914	249.157256372841
ENSG00000065609	6651	0
ENSG00000065613	7974	3737.33883376527
ENSG00000065615	9635	3156.60060713777
ENSG00000065618	6508	3.33697220996516
ENSG00000065621	9921	57.268846907753
ENSG00000065665	3916	3795.31309758698
ENSG00000065675	3295	352.103099198108
ENSG00000065717	4038	340.141029401966
ENSG00000065802	7410	443.722247745473
ENSG00000065809	7019	16292.0989204172
ENSG00000065833	3371	0.975576583123249
ENSG00000065882	9032	8075.97804675619
ENSG00000065883	8921	5104.93210572846
ENSG00000065911	4870	997.519551808267
ENSG00000065923	10033	127.375281058041
ENSG00000065970	6296	3633.3373670475
ENSG00000065978	1930	23618.3638733921
ENSG00000065989	6646	260.679065967369
ENSG00000066027	3825	3266.42051265643
ENSG00000066032	7535	0
ENSG00000066044	6956	2584.64757271521
ENSG00000066056	6694	211.805180631312
ENSG00000066084	10361	6790.76346206329
ENSG00000066117	5136	6058.13546587875
ENSG00000066135	5172	2329.22661438303
ENSG00000066136	5990	925.506991103262
ENSG00000066185	2195	13.407924321899
ENSG00000066230	2783	192.103536609059
ENSG00000066248	4678	0.490289769979889
ENSG00000066279	10938	1926.14338502069
ENSG00000066294	9255	337.774630818288
ENSG00000066322	2507	1532.58078251826
ENSG00000066336	2069	6398.40657215847
ENSG00000066379	3672	658.349096032588
ENSG00000066382	8197	280.32567746442
ENSG00000066405	3880	0
ENSG00000066422	7416	6410.33362125675
ENSG00000066427	28202	4677.15428142101
ENSG00000066455	3295	902.908635072658
ENSG00000066468	7486	0
ENSG00000066557	2884	2098.15004401741
ENSG00000066583	1940	142.814405855571
ENSG00000066629	8899	2.51648728877433
ENSG00000066651	2690	587.352135565398
ENSG00000066654	6501	4240.32110523944
ENSG00000066697	3253	296.795411370275
ENSG00000066735	6756	34.5704317404187
ENSG00000066739	14778	9011.71608459015
ENSG00000066777	10964	9092.32372514032
ENSG00000066813	8158	0.300177410191769
ENSG00000066827	8900	769.774950695772
ENSG00000066855	4629	706.787724123866
ENSG00000066923	8583	22240.729667058
ENSG00000066926	4473	394.46813768984
ENSG00000066933	20253	1704.86260414099
ENSG00000067048	5738	18989.9133767747
ENSG00000067057	4836	427.892892314694
ENSG00000067064	3589	13046.3055987978
ENSG00000067066	12618	5447.91481461358
ENSG00000067082	6139	88248.5014349326
ENSG00000067113	2016	220.715446757171
ENSG00000067141	8117	695.896287090741
ENSG00000067167	3878	12325.0693353301
ENSG00000067177	6350	4.5476877644053
ENSG00000067182	4005	3223.35005725074
ENSG00000067191	7094	812.845406101455
ENSG00000067208	8276	262.194961888837
ENSG00000067221	10461	134.594547773153
ENSG00000067225	8571	15717.2741887705
ENSG00000067248	4734	2721.37838305756
ENSG00000067334	7519	3450.50430945653
ENSG00000067365	8254	690.057836462511
ENSG00000067369	12991	9707.95757570261
ENSG00000067445	6716	514.759231867355
ENSG00000067533	7883	919.378368978513
ENSG00000067560	2582	45394.5689981784
ENSG00000067596	9302	5906.63092399813
ENSG00000067601	1060	130.897362670957
ENSG00000067606	7636	54.6472975254115
ENSG00000067646	5527	2196.35308376164
ENSG00000067704	4165	2705.76415477075
ENSG00000067715	6494	9.23545832023342
ENSG00000067798	12135	0.0250147841826474
ENSG00000067829	2717	2170.02252193099
ENSG00000067836	3683	915.651166135299
ENSG00000067840	4341	25.5250857799734
ENSG00000067842	7534	0
ENSG00000067900	11113	19743.7939336009
ENSG00000067955	4129	3147.00993888214
ENSG00000067992	2695	572.778522300587
ENSG00000068001	4545	91.5391012379799
ENSG00000068024	13368	730.296618298718
ENSG00000068028	3683	5252.64940928383
ENSG00000068078	4834	11.376723846268
ENSG00000068079	1973	456.229639836797
ENSG00000068097	4868	362.864459353483
ENSG00000068120	4032	3346.13762688969
ENSG00000068137	4803	16.8249438412486
ENSG00000068305	6925	8913.60810102581
ENSG00000068308	3592	6918.06870172562
ENSG00000068323	4283	4529.08677088708
ENSG00000068354	4223	1938.0604282053
ENSG00000068366	6415	1633.75057566656
ENSG00000068383	3706	1103.30207115985
ENSG00000068394	1742	714.227120939785
ENSG00000068400	6841	6839.68737696771
ENSG00000068438	2872	1127.52138520549
ENSG00000068489	4080	896.329746832622
ENSG00000068615	5380	2.02119456195791
ENSG00000068650	13733	2050.80206051649
ENSG00000068654	13519	2439.20661452046
ENSG00000068697	1946	4976.74134270607
ENSG00000068724	6949	28200.8071789408
ENSG00000068745	5624	5303.14925559176
ENSG00000068781	4294	15.0789119052999
ENSG00000068784	5045	1140.71918534025
ENSG00000068796	4774	4225.57238848535
ENSG00000068831	6084	19495.8774105235
ENSG00000068878	10241	10154.9317453918
ENSG00000068885	7175	1655.52344381913
ENSG00000068903	6224	2500.60790377518
ENSG00000068912	2592	1896.61093081465
ENSG00000068971	3376	454.948882886645
ENSG00000068976	4981	645.521514703726
ENSG00000068985	665	0
ENSG00000069011	3511	3.01178001559075
ENSG00000069018	3185	0
ENSG00000069020	14675	2544.71397124603
ENSG00000069122	6650	1.01059728097896
ENSG00000069188	11607	11618.6718418394
ENSG00000069206	4483	0
ENSG00000069248	6080	3916.48471216772
ENSG00000069275	6546	10607.5892740473
ENSG00000069329	9733	2390.60789181041
ENSG00000069345	5065	4649.98322284182
ENSG00000069399	3242	2322.63271727249
ENSG00000069424	9534	4299.00578893193
ENSG00000069431	11616	1.51589592146843
ENSG00000069482	1300	0
ENSG00000069493	6957	7139.18438502972
ENSG00000069509	1399	238.646044059293
ENSG00000069535	2891	1.01059728097896
ENSG00000069667	17040	489.349214094622
ENSG00000069696	1477	56.2432407562644
ENSG00000069702	8705	123.788161006249
ENSG00000069712	4065	26.6107274135003
ENSG00000069764	1116	37.1269426838853
ENSG00000069812	5407	2.05621525981362
ENSG00000069849	2584	3890.46933661777
ENSG00000069869	9097	263.030455680538
ENSG00000069943	4542	954.764282683286
ENSG00000069956	6388	3767.56669897158
ENSG00000069966	13302	1385.6039165747
ENSG00000069974	5605	3192.16662728866
ENSG00000069998	4936	277.188823527916
ENSG00000070010	8736	6787.41648393965
ENSG00000070018	10337	1652.57169928558
ENSG00000070019	4177	2.12625665552503
ENSG00000070031	366	9.29549380227178
ENSG00000070047	5769	3077.17366440103
ENSG00000070061	6048	1508.11132063079
ENSG00000070081	8995	3121.91510739011
ENSG00000070087	3440	8.66011828403253
ENSG00000070159	9995	1.20571259760361
ENSG00000070182	14831	151.354453175526
ENSG00000070190	4548	2260.11576864321
ENSG00000070193	3011	0
ENSG00000070214	12172	302.989071933899
ENSG00000070269	8077	214.932028654143
ENSG00000070366	10554	2468.46890905732
ENSG00000070367	12575	2014.77576833664
ENSG00000070371	10049	376.582566999247
ENSG00000070388	2778	17.6654405897856
ENSG00000070404	3067	111.801076425924
ENSG00000070413	5605	1892.69361561165
ENSG00000070423	3496	2948.06235732071
ENSG00000070444	8728	1099.02954602145
ENSG00000070476	7357	1702.8914391474
ENSG00000070495	5969	2060.42774946997
ENSG00000070501	4106	1871.30597513549
ENSG00000070526	3448	5.80843288721073
ENSG00000070540	3402	62.4869308882532
ENSG00000070601	5867	7.59949143468828
ENSG00000070610	4803	2801.90597629834
ENSG00000070614	9529	2553.61423145821
ENSG00000070669	4455	456.054536347518
ENSG00000070718	6276	500.075553552141
ENSG00000070729	7298	0.505298640489478
ENSG00000070731	3098	22.393234800306
ENSG00000070748	2994	0.945558842104072
ENSG00000070756	4752	82949.8848582347
ENSG00000070759	3322	991.170799582711
ENSG00000070761	2375	9026.58987526515
ENSG00000070770	6905	7697.07410778479
ENSG00000070778	7396	2.84167948314875
ENSG00000070785	3411	173.157339069122
ENSG00000070808	6150	29.3473448030819
ENSG00000070814	11278	4881.87027221496
ENSG00000070831	3598	21188.1875959616
ENSG00000070882	8100	760.384400713606
ENSG00000070886	5358	3.26693081425375
ENSG00000070915	6180	75.4445890948646
ENSG00000070950	6983	1303.85059890897
ENSG00000070961	9493	4293.84273747663
ENSG00000070985	3962	5.57329391589384
ENSG00000071051	2990	2141.93592225071
ENSG00000071054	11961	18593.3239853862
ENSG00000071073	9630	3928.80699485609
ENSG00000071082	5791	43633.8834016554
ENSG00000071127	7827	10948.7308948166
ENSG00000071189	16418	3577.774528421
ENSG00000071203	1839	2.02119456195791
ENSG00000071205	10759	574.114311775941
ENSG00000071242	8243	1193.54540657717
ENSG00000071243	5214	1535.03723432499
ENSG00000071246	6502	185.504636541677
ENSG00000071282	9130	47.2729391483671
ENSG00000071462	7944	2559.42766730226
ENSG00000071537	9559	7019.92890291736
ENSG00000071539	3560	124.438545394998
ENSG00000071553	4884	4168.92390822533
ENSG00000071564	6080	35914.1108787033
ENSG00000071575	4588	173.422495781458
ENSG00000071626	9201	6750.67977188902
ENSG00000071655	7845	3233.77121634123
ENSG00000071677	264	0
ENSG00000071794	6024	310.613578152769
ENSG00000071859	2567	1270.56592707554
ENSG00000071889	5098	1315.89771897133
ENSG00000071894	6072	3150.97228069667
ENSG00000071909	8236	1.61595505819902
ENSG00000071967	5176	215.147155798114
ENSG00000071991	6864	0
ENSG00000071994	6476	1327.85478581064
ENSG00000072041	8781	0.475280899470301
ENSG00000072042	5518	2501.16823494088
ENSG00000072062	6144	1611.96269864347
ENSG00000072071	8487	4427.1665342133
ENSG00000072080	1265	0
ENSG00000072110	10626	6515.88600459385
ENSG00000072121	15706	3266.09031750521
ENSG00000072133	8502	1.23573033862278
ENSG00000072134	8517	23.4188409517945
ENSG00000072135	5774	4170.2897154417
ENSG00000072163	8487	241.572773808663
ENSG00000072182	5250	6.71396807462256
ENSG00000072195	17910	10.5062093567119
ENSG00000072201	5725	667.354418338341
ENSG00000072210	6457	33.0245180779311
ENSG00000072274	7887	10513.3585820313
ENSG00000072310	8030	2499.85245729287
ENSG00000072315	5839	1.09064459036343
ENSG00000072364	11297	20317.7131300602
ENSG00000072401	3486	1417.75792016307
ENSG00000072415	8743	1198.20816234881
ENSG00000072422	4841	27.496250773566
ENSG00000072501	10484	6069.95244992663
ENSG00000072506	1115	1185.92090035829
ENSG00000072518	6154	5121.92214714532
ENSG00000072571	3936	67.6649912140612
ENSG00000072609	17127	5827.32405222546
ENSG00000072657	11950	0.00500295683652948
ENSG00000072682	8502	1388.88585625946
ENSG00000072694	6651	7.94969841324535
ENSG00000072736	8806	6447.79576204869
ENSG00000072756	5518	1145.36693224139
ENSG00000072778	4865	12993.5294071293
ENSG00000072786	9083	9165.59703096813
ENSG00000072803	5577	3662.17441025325
ENSG00000072818	7421	4967.61594943624
ENSG00000072832	5823	5.04798344805825
ENSG00000072840	7148	8.18483738456223
ENSG00000072849	6386	2536.34402445851
ENSG00000072858	8060	823.711828350397
ENSG00000072864	5512	6308.06317760442
ENSG00000072952	7700	435.757540461718
ENSG00000072954	3005	59.5351863547008
ENSG00000072958	14371	2690.49513050566
ENSG00000073008	3519	3.03179184293687
ENSG00000073050	3459	1710.73607546707
ENSG00000073060	7741	2744.54207321069
ENSG00000073067	2773	50.399787171198
ENSG00000073111	4902	4050.87914166741
ENSG00000073146	6872	7.96971024059147
ENSG00000073150	3102	417.46172731053
ENSG00000073169	2363	7078.80870192648
ENSG00000073282	7454	0
ENSG00000073331	12325	1511.94358556757
ENSG00000073350	7909	250.212880265349
ENSG00000073417	7886	782.907712391662
ENSG00000073464	6789	20.4720993750786
ENSG00000073536	5463	481.03429983231
ENSG00000073578	8383	4942.94636927531
ENSG00000073584	11022	7713.77397770513
ENSG00000073598	1388	11.6718982996233
ENSG00000073605	5905	1930.47094268429
ENSG00000073614	12091	13368.0657647824
ENSG00000073670	4770	118.675139119316
ENSG00000073711	7837	36.9668480651163
ENSG00000073712	8510	1253.71096549327
ENSG00000073734	5151	0
ENSG00000073737	3750	1.0005913673059
ENSG00000073754	2456	4.42761680032859
ENSG00000073756	5269	13.4729627607739
ENSG00000073792	4735	3883.43017634877
ENSG00000073803	12623	227.254311342515
ENSG00000073849	9151	600.775068757806
ENSG00000073861	2614	401.38722699476
ENSG00000073905	848	202.799858325559
ENSG00000073910	18452	37.3570786983656
ENSG00000073921	5833	8390.8841618747
ENSG00000073969	5005	962.073602621456
ENSG00000074047	7341	2683.15078986964
ENSG00000074054	11052	7532.36175985573
ENSG00000074071	1097	383.206481850812
ENSG00000074181	9394	11.5318155082005
ENSG00000074201	4592	1152.03587370448
ENSG00000074211	9198	30.2278652063111
ENSG00000074219	2980	69.1358605240009
ENSG00000074266	7016	1098.82442479115
ENSG00000074276	5348	116.428811499714
ENSG00000074317	2006	0
ENSG00000074319	3839	1523.81059918382
ENSG00000074356	14718	5567.36541204256
ENSG00000074370	6893	37877.2511295301
ENSG00000074410	7313	0
ENSG00000074416	10102	42.0548551678668
ENSG00000074527	4166	1.2557421659689
ENSG00000074582	3379	326.067711820809
ENSG00000074590	7008	3.02178592926381
ENSG00000074603	10211	3969.01575895128
ENSG00000074621	9084	929.729486673293
ENSG00000074657	11951	39.9185925986687
ENSG00000074660	4961	4165.28175564833
ENSG00000074695	6767	4427.86194521358
ENSG00000074696	7097	2512.76508888795
ENSG00000074706	8474	93.0750089867945
ENSG00000074755	15878	13938.8631161757
ENSG00000074771	2042	0
ENSG00000074800	3958	23443.0902835812
ENSG00000074803	12476	10.9064459036343
ENSG00000074842	1678	1622.82912089241
ENSG00000074855	4979	819.654430355971
ENSG00000074935	6973	318.328137594698
ENSG00000074964	7817	5.52826730436508
ENSG00000074966	3472	179.471070596822
ENSG00000075035	6557	0
ENSG00000075043	12775	0
ENSG00000075073	2871	7.63451213254399
ENSG00000075089	3813	676.169628284306
ENSG00000075131	2755	172.506954680373
ENSG00000075142	4237	980.604554743961
ENSG00000075151	9596	4821.2044176152
ENSG00000075188	3492	205.756605815948
ENSG00000075213	9371	3.67717327484917
ENSG00000075218	4242	388.094370680102
ENSG00000075223	6268	0
ENSG00000075234	3578	213.801360409087
ENSG00000075239	5584	973.005063309273
ENSG00000075240	4885	610.475802063837
ENSG00000075275	12806	107.383465539269
ENSG00000075290	2112	18.9311886694276
ENSG00000075292	12474	4606.14731504015
ENSG00000075303	5081	590.208823919056
ENSG00000075336	5208	481.839775882991
ENSG00000075340	12673	95.8066234195396
ENSG00000075388	3233	0
ENSG00000075391	16044	505.408705539881
ENSG00000075399	3428	979.764057995424
ENSG00000075407	13190	2616.62146985747
ENSG00000075413	8891	5928.58389859682
ENSG00000075415	8896	24060.2150152807
ENSG00000075420	13270	327.103323885971
ENSG00000075426	7157	1255.87224284665
ENSG00000075429	1311	0
ENSG00000075461	3380	1.01059728097896
ENSG00000075539	18152	10454.8690136554
ENSG00000075568	12985	6372.44622913372
ENSG00000075618	3692	447.624554077966
ENSG00000075624	3256	19854.3392678608
ENSG00000075643	6281	1.06562980618078
ENSG00000075651	12859	8.91526908269554
ENSG00000075673	4442	0
ENSG00000075702	9775	1706.49857102653
ENSG00000075711	11001	2383.20851864918
ENSG00000075785	2717	8020.5402820506
ENSG00000075790	8409	677.480402975476
ENSG00000075826	7938	3675.72241736658
ENSG00000075856	7271	3141.03640841932
ENSG00000075884	7743	2519.33397121431
ENSG00000075886	1598	132.748456700473
ENSG00000075891	6243	1.01059728097896
ENSG00000075914	4442	449.705784121962
ENSG00000075945	4978	815.852183160209
ENSG00000075975	2848	1511.57836971851
ENSG00000076003	4118	2249.48948832242
ENSG00000076043	3699	2020.55418348284
ENSG00000076053	7885	1428.06901420316
ENSG00000076067	8805	1881.95727024046
ENSG00000076108	10918	52678.5939865825
ENSG00000076201	5981	2672.79466921802
ENSG00000076242	3532	1351.49375686324
ENSG00000076248	2567	433.96648191424
ENSG00000076258	2517	4.92290952714501
ENSG00000076321	4254	1894.4396475476
ENSG00000076344	4798	2.44144293622639
ENSG00000076351	7838	221.881135700083
ENSG00000076356	13781	135.069828672623
ENSG00000076382	5472	1244.7856904969
ENSG00000076513	7350	8158.19663940771
ENSG00000076554	8197	2208.24511216208
ENSG00000076555	14505	369.768539787894
ENSG00000076604	4596	8056.76669250391
ENSG00000076641	11023	19348.255163148
ENSG00000076650	4488	888.009829613473
ENSG00000076662	2950	3496.77665723759
ENSG00000076685	5156	17787.2675917119
ENSG00000076706	7422	21.4927025697307
ENSG00000076716	4960	489.994595526534
ENSG00000076770	12199	3353.74712423805
ENSG00000076826	4845	2.48646954775515
ENSG00000076864	5755	22.3582141024503
ENSG00000076924	4673	6698.45890842932
ENSG00000076928	8636	20952.888530026
ENSG00000076944	6036	4080.40158995977
ENSG00000076984	5145	2236.93206666273
ENSG00000077009	1141	1.71601419492961
ENSG00000077044	9771	18986.4813483849
ENSG00000077063	7035	0
ENSG00000077080	2389	0
ENSG00000077092	3697	45.2567475432457
ENSG00000077097	6079	59984.0316302469
ENSG00000077147	7095	11641.9956266113
ENSG00000077150	4484	3286.79755585161
ENSG00000077152	1065	124.638663668459
ENSG00000077157	21069	1683.17478625463
ENSG00000077232	21826	4644.92523348009
ENSG00000077235	11562	5626.41531158411
ENSG00000077238	5894	2067.92718176793
ENSG00000077254	6918	5183.37846892524
ENSG00000077264	10312	0.345204021720534
ENSG00000077274	3568	0
ENSG00000077279	10203	0
ENSG00000077312	2361	3063.35049466169
ENSG00000077327	3887	16.3146422439226
ENSG00000077348	1488	45.6069545218028
ENSG00000077380	4695	799.962792247391
ENSG00000077420	3981	5550.70556577691
ENSG00000077454	6838	9403.60269655234
ENSG00000077458	6042	5759.03869436367
ENSG00000077463	2787	647.207511157636
ENSG00000077498	3016	0
ENSG00000077514	5508	1072.41881860795
ENSG00000077522	5530	0
ENSG00000077549	3238	8483.16870368132
ENSG00000077585	2309	30.2328681631477
ENSG00000077616	7254	56.8986281018498
ENSG00000077684	9129	988.379149667928
ENSG00000077713	3115	125.173980049968
ENSG00000077721	5276	6708.10460921015
ENSG00000077782	12698	40.9942283185226
ENSG00000077800	2469	89.7830633883581
ENSG00000077935	4253	13.8681963508597
ENSG00000077942	7285	0
ENSG00000077943	7528	3.84227085045464
ENSG00000077984	930	135.790254457083
ENSG00000078018	11559	0
ENSG00000078043	17527	2999.49775655707
ENSG00000078053	5636	1.16568894291137
ENSG00000078061	3535	2818.74092605326
ENSG00000078070	4321	1244.76567866955
ENSG00000078081	3816	0.425251331105006
ENSG00000078098	7003	2.02119456195791
ENSG00000078114	13654	0.405239503758888
ENSG00000078124	8442	147.151969432842
ENSG00000078140	5245	4998.57924929752
ENSG00000078142	15182	2583.10666200956
ENSG00000078177	9835	11771.4071111019
ENSG00000078237	4017	412.123572365953
ENSG00000078246	3181	230.976511228893
ENSG00000078269	9921	2216.3699140646
ENSG00000078295	17538	1.89111768420814
ENSG00000078304	14289	5731.88764761183
ENSG00000078319	1044	683.128741243918
ENSG00000078328	8213	0
ENSG00000078369	6417	24934.0364593058
ENSG00000078399	3029	3.80725015259894
ENSG00000078401	2033	26.2355056507606
ENSG00000078403	6945	1613.86882519819
ENSG00000078487	3318	492.010787131655
ENSG00000078549	6832	0
ENSG00000078579	1688	0
ENSG00000078589	1803	755.216346301471
ENSG00000078596	2051	271.015174791639
ENSG00000078618	6798	4378.82796525876
ENSG00000078668	3141	1119.30152712307
ENSG00000078674	14445	12645.5387384508
ENSG00000078687	11111	1717.43003171435
ENSG00000078699	9457	1456.19063458129
ENSG00000078725	3905	0
ENSG00000078747	6664	8598.24171387834
ENSG00000078795	4653	558.114855812719
ENSG00000078804	4228	1167.17482109182
ENSG00000078808	4709	2225.8605231835
ENSG00000078814	7931	193.809544890316
ENSG00000078898	1898	5.95852159230661
ENSG00000078900	6763	14.7287049267428
ENSG00000078902	5983	945.834004730081
ENSG00000078967	4713	357.716416768695
ENSG00000079101	3846	9.20544057921425
ENSG00000079102	13535	0.29017149651871
ENSG00000079112	3901	0
ENSG00000079134	8102	5779.28065772427
ENSG00000079150	3080	12.8626020267173
ENSG00000079156	11486	3.88229450514688
ENSG00000079215	6265	15.1189355599921
ENSG00000079246	5463	12109.6270050786
ENSG00000079257	1504	121.006517005139
ENSG00000079263	5582	440.795517996103
ENSG00000079277	8070	2496.65056491749
ENSG00000079308	15595	2121.06858928555
ENSG00000079313	5199	7954.7313878229
ENSG00000079332	6914	5743.03423544362
ENSG00000079335	5579	1589.08417703002
ENSG00000079337	12078	3640.92685256851
ENSG00000079385	5524	30.2328681631477
ENSG00000079387	6342	1794.61064683149
ENSG00000079393	2351	0
ENSG00000079432	9494	14447.2135603355
ENSG00000079435	5206	113.482069922998
ENSG00000079459	5202	12905.6674791661
ENSG00000079462	1419	427.617729688684
ENSG00000079482	8224	12.132170328584
ENSG00000079557	2244	0
ENSG00000079616	4312	2860.51561563828
ENSG00000079689	1482	0
ENSG00000079691	6799	15.364080444982
ENSG00000079739	4090	316.607120442932
ENSG00000079785	3833	2141.07541367483
ENSG00000079805	13443	15489.4745551328
ENSG00000079819	10247	1048.05441881405
ENSG00000079841	12788	0
ENSG00000079931	5293	4.04238912391582
ENSG00000079950	16387	2026.05743600302
ENSG00000079974	5870	680.392123854337
ENSG00000079999	3761	637.521786722115
ENSG00000080007	2807	26.0003666794437
ENSG00000080031	4344	6.30872857086368
ENSG00000080166	7543	13.3478888398607
ENSG00000080189	7708	1029.21328336768
ENSG00000080200	10929	104.221596818582
ENSG00000080224	6291	0.0150088705095884
ENSG00000080293	3426	0
ENSG00000080298	11169	2044.98862467244
ENSG00000080345	18166	7411.60038773558
ENSG00000080371	16036	4180.34565868312
ENSG00000080493	8890	8.03474867946635
ENSG00000080503	17300	20912.6597541034
ENSG00000080511	2001	1.01059728097896
ENSG00000080546	5121	5651.76529387481
ENSG00000080561	3097	5.05298640489478
ENSG00000080572	1931	1.01059728097896
ENSG00000080573	6750	8.00473093844717
ENSG00000080603	13674	10366.4317456561
ENSG00000080608	2707	858.142177299392
ENSG00000080618	1767	4.82785334725095
ENSG00000080644	4765	4.00736842606011
ENSG00000080709	3864	0
ENSG00000080802	6999	2204.50790340519
ENSG00000080815	9947	3480.9322929363
ENSG00000080819	3666	1225.33919727331
ENSG00000080822	5217	7917.32427955616
ENSG00000080823	11009	589.788575544788
ENSG00000080824	5248	28699.9771973055
ENSG00000080839	5954	534.51590841481
ENSG00000080845	8789	4700.58813124331
ENSG00000080854	5753	3.02678888610034
ENSG00000080910	1087	0
ENSG00000080947	6813	618.585595095851
ENSG00000080986	3600	760.464448022991
ENSG00000081014	7359	1204.15667802744
ENSG00000081019	6819	4582.20816657735
ENSG00000081026	8180	25.8402720606748
ENSG00000081041	1500	16.4297102511628
ENSG00000081051	3259	0
ENSG00000081052	9895	8.0097338952837
ENSG00000081059	10063	3499.28814156953
ENSG00000081087	5325	268.873909265604
ENSG00000081138	14532	0.625369604566185
ENSG00000081148	8337	33.1545949556809
ENSG00000081154	3102	10286.374430358
ENSG00000081177	6263	65.3586281124212
ENSG00000081181	2418	440.870562348651
ENSG00000081189	11755	15687.4865837658
ENSG00000081237	8371	17520.6149952817
ENSG00000081248	6168	0
ENSG00000081277	6211	1.01059728097896
ENSG00000081307	6827	1227.85068160525
ENSG00000081320	6580	37195.3331038406
ENSG00000081377	10462	17.9756239136504
ENSG00000081386	5921	472.669356001632
ENSG00000081479	16260	0
ENSG00000081665	8414	1855.29651325859
ENSG00000081692	4315	1260.42993652473
ENSG00000081721	1762	498.869840954537
ENSG00000081760	16094	592.144968214793
ENSG00000081791	6047	2672.33439718906
ENSG00000081800	4415	0.440260201614594
ENSG00000081803	6351	0
ENSG00000081818	3825	1.4758722667762
ENSG00000081842	6133	0
ENSG00000081853	6724	63.8427321909527
ENSG00000081870	3236	725.263643721169
ENSG00000081913	9142	3107.15638472235
ENSG00000081923	6652	41.3394323402431
ENSG00000081985	4233	44.8114843847946
ENSG00000082014	5198	115.23810777262
ENSG00000082068	7039	1064.90938039632
ENSG00000082074	6100	2500.71796882559
ENSG00000082126	4924	1.53590774881455
ENSG00000082146	3242	1080.6286707767
ENSG00000082153	8085	7332.72377025086
ENSG00000082175	15404	0
ENSG00000082196	3576	389.114973874754
ENSG00000082212	9363	1608.69576782922
ENSG00000082213	4172	465.690231214674
ENSG00000082258	9081	11593.131747189
ENSG00000082269	10589	1197.4527158665
ENSG00000082293	8511	17.8555529495737
ENSG00000082397	12203	20.6822235622129
ENSG00000082438	17178	65.1935305368157
ENSG00000082458	7844	1534.82711013786
ENSG00000082482	3910	0.140082791422826
ENSG00000082497	5467	0
ENSG00000082512	9022	5297.70103559678
ENSG00000082515	5267	1277.81020857483
ENSG00000082516	5637	429.723974516863
ENSG00000082556	5738	11.7419396953347
ENSG00000082641	5825	4277.91832586596
ENSG00000082684	6224	1.01059728097896
ENSG00000082701	8006	1909.67365111483
ENSG00000082781	6447	15.9844470927117
ENSG00000082805	13484	1894.41963572025
ENSG00000082898	11708	9211.65925456205
ENSG00000082929	1164	15.3290597471263
ENSG00000082996	3635	1174.32904936806
ENSG00000083067	19912	2.08623300083279
ENSG00000083093	4747	567.245252039386
ENSG00000083097	10045	1527.12755956644
ENSG00000083099	8679	1432.52664874451
ENSG00000083123	4071	93.420213008515
ENSG00000083168	11852	26909.283865677
ENSG00000083223	6707	2288.73268174816
ENSG00000083290	9843	46.6175518027817
ENSG00000083307	6060	0.0500295683652948
ENSG00000083312	11977	5239.8668545665
ENSG00000083444	5320	89.8330929567234
ENSG00000083454	4190	2452.55450336032
ENSG00000083457	6657	1318.38919147592
ENSG00000083520	10835	4595.63109976976
ENSG00000083535	4253	1070.44265065752
ENSG00000083544	6814	850.987949023155
ENSG00000083622	376	0
ENSG00000083635	3492	515.264530507844
ENSG00000083642	13212	5670.06610998283
ENSG00000083720	4194	1031.78480318166
ENSG00000083750	2725	435.592442886112
ENSG00000083782	1805	0
ENSG00000083799	12954	37210.5270837532
ENSG00000083807	8025	455.984494951807
ENSG00000083812	5664	1202.23554260222
ENSG00000083814	3532	1021.78389246544
ENSG00000083817	2561	488.043442360287
ENSG00000083828	3261	1681.00850594442
ENSG00000083838	4923	1278.65070532337
ENSG00000083844	12532	1628.36739411045
ENSG00000083845	3617	34240.2165773804
ENSG00000083857	16177	6.55387345585362
ENSG00000083896	7032	13943.9060966669
ENSG00000083937	3106	1420.11931578991
ENSG00000084070	3631	23538.611738461
ENSG00000084072	8071	1361.7598242918
ENSG00000084073	3572	1771.47697441938
ENSG00000084090	4414	7034.20734172882
ENSG00000084092	3415	1783.37900873348
ENSG00000084093	7955	4601.09933159209
ENSG00000084110	5146	30.0327498896865
ENSG00000084112	14537	931.530551134443
ENSG00000084207	1915	2332.4685304131
ENSG00000084234	7451	1209.44480340366
ENSG00000084444	6807	158.088433077495
ENSG00000084453	11520	1.01059728097896
ENSG00000084463	5315	9636.28021310566
ENSG00000084623	1725	4172.32091591733
ENSG00000084628	2987	0
ENSG00000084636	9269	5.72838557782626
ENSG00000084652	5103	1027.93752937437
ENSG00000084674	14828	1.01059728097896
ENSG00000084676	8633	4607.61818435009
ENSG00000084693	5283	2010.12301847867
ENSG00000084710	10591	95.7816086353569
ENSG00000084731	6403	364.905665742787
ENSG00000084733	3631	2239.32848298743
ENSG00000084734	3146	0
ENSG00000084754	3811	8832.04489571987
ENSG00000084764	3459	117.994736989548
ENSG00000084774	8422	827.308954315861
ENSG00000085063	4942	1750.53459710167
ENSG00000085117	4054	6575.13602240887
ENSG00000085185	7996	459.236416895551
ENSG00000085224	19302	12697.529465896
ENSG00000085231	2162	653.626304778904
ENSG00000085265	4981	296.800414327112
ENSG00000085274	5730	1190.69372118034
ENSG00000085276	9103	2.10124187134238
ENSG00000085365	5106	990.155199344896
ENSG00000085377	3762	430.014146013382
ENSG00000085382	9238	969.23283385453
ENSG00000085415	10481	2767.45061256516
ENSG00000085433	4423	1605.75402920934
ENSG00000085449	5516	3945.79703627295
ENSG00000085465	2567	826.14326537295
ENSG00000085491	6548	1295.14045105657
ENSG00000085511	7522	2152.0418950605
ENSG00000085514	2006	437.87379120357
ENSG00000085552	6628	396.339243546702
ENSG00000085563	5806	115.047995412832
ENSG00000085644	6443	154.091070565108
ENSG00000085662	3660	2233.24989043105
ENSG00000085719	6745	3488.77192629914
ENSG00000085721	4156	2933.93400721435
ENSG00000085733	6949	17.6254169350934
ENSG00000085741	2401	0.77545830966207
ENSG00000085760	3374	685.565181223308
ENSG00000085788	10686	2438.46617690865
ENSG00000085831	9362	46.0572206370904
ENSG00000085832	7440	7034.57756053472
ENSG00000085840	3157	661.030680896967
ENSG00000085871	3182	174.55816698335
ENSG00000085872	6113	3966.94453482096
ENSG00000085978	6047	2394.8103755531
ENSG00000085982	9352	585.370964658132
ENSG00000085998	6198	1171.19219543155
ENSG00000085999	3212	709.149119750708
ENSG00000086015	7877	511.952573082062
ENSG00000086061	2730	11485.217968225
ENSG00000086062	4901	12452.3395542945
ENSG00000086065	2390	1010.00192911541
ENSG00000086102	7147	5019.05635162943
ENSG00000086159	5129	1.01059728097896
ENSG00000086189	3736	2218.47615889278
ENSG00000086200	7540	6490.15079462675
ENSG00000086205	3824	1.68599645391044
ENSG00000086232	5550	4861.97851583292
ENSG00000086288	2439	2.2063039649095
ENSG00000086289	2864	19.096286245033
ENSG00000086300	3518	50.7349852792455
ENSG00000086475	3888	1499.36615208054
ENSG00000086504	2404	864.696050755246
ENSG00000086506	536	6.59890006738239
ENSG00000086544	3385	839.581207435868
ENSG00000086548	3052	154.106079435618
ENSG00000086570	14537	1.01059728097896
ENSG00000086589	3615	3598.26163666659
ENSG00000086598	3830	7090.32050560733
ENSG00000086619	5361	3479.84665130277
ENSG00000086666	5153	3046.17534384189
ENSG00000086696	9550	0.500295683652948
ENSG00000086712	4460	837.159776326988
ENSG00000086717	3513	0
ENSG00000086730	4545	22433.4385614443
ENSG00000086758	17380	20532.4300315704
ENSG00000086827	2992	333.982389536199
ENSG00000086848	8013	2552.01828822736
ENSG00000086967	3708	110.555340173628
ENSG00000086991	6096	0.740437611806363
ENSG00000087008	3846	264.341230371708
ENSG00000087053	6119	851.538274275174
ENSG00000087074	3093	44848.0409903991
ENSG00000087076	1281	37.9224128208935
ENSG00000087077	2841	1472.26013194022
ENSG00000087085	3731	25.5300887368099
ENSG00000087086	878	16267.0591214504
ENSG00000087087	4588	11342.9939112762
ENSG00000087088	2587	4233.09683556749
ENSG00000087095	5290	1081.35910247483
ENSG00000087111	5990	2397.05170021586
ENSG00000087116	8726	5.46823182232672
ENSG00000087128	2138	1.96115907991956
ENSG00000087152	5301	5954.00892524006
ENSG00000087157	4965	3001.40388311179
ENSG00000087191	4490	3651.33800574533
ENSG00000087206	4739	3894.4867109575
ENSG00000087237	2085	21.6277824043169
ENSG00000087245	4933	12.472371393468
ENSG00000087250	1837	1.01059728097896
ENSG00000087253	7439	1985.76862459845
ENSG00000087258	9813	14.7437137972524
ENSG00000087263	5806	1013.96927388678
ENSG00000087266	13968	12582.3063669939
ENSG00000087269	3538	1627.00158689408
ENSG00000087274	13106	13966.3893846903
ENSG00000087299	6879	162.826233201689
ENSG00000087301	4739	538.298143783226
ENSG00000087302	8323	6946.92075380189
ENSG00000087303	6392	1218.42010796839
ENSG00000087338	4922	1650.80565552229
ENSG00000087365	9795	16301.2443255144
ENSG00000087448	7622	343.397954302547
ENSG00000087460	13320	57457.7285401593
ENSG00000087470	7282	9295.77897081146
ENSG00000087494	3377	5.05298640489478
ENSG00000087495	6095	9.33051450012748
ENSG00000087502	5826	842.888161904814
ENSG00000087510	3005	0
ENSG00000087586	2928	30.9532939476079
ENSG00000087589	5069	53.9118628704417
ENSG00000087842	2512	0
ENSG00000087884	1943	126.794938065003
ENSG00000087903	9094	90.698604489443
ENSG00000087995	3843	161.650538345104
ENSG00000088002	2822	0
ENSG00000088035	4950	231.011531926749
ENSG00000088038	6676	5076.08505660903
ENSG00000088053	2703	24.2393258729853
ENSG00000088179	12486	858.302271918161
ENSG00000088205	7851	2437.98089009551
ENSG00000088247	4643	9676.53400381237
ENSG00000088256	6242	1553.19296468476
ENSG00000088280	4988	215.41231251045
ENSG00000088298	1919	1108.14493337761
ENSG00000088305	4630	577.291189367137
ENSG00000088320	1665	1.01059728097896
ENSG00000088325	3605	1776.82013232079
ENSG00000088340	9067	45.6519811333315
ENSG00000088356	1998	812.280071978927
ENSG00000088367	9674	58.1743820951648
ENSG00000088386	4192	2.95174453355239
ENSG00000088387	14816	482.109935552164
ENSG00000088448	4563	10844.8144783651
ENSG00000088451	2589	387.959290845515
ENSG00000088538	8755	39.2982259509391
ENSG00000088543	3248	342.652513733904
ENSG00000088682	4324	410.007321624101
ENSG00000088726	3562	3.45704317404187
ENSG00000088727	5850	955.829912489467
ENSG00000088756	11910	0
ENSG00000088766	5370	391.44134880374
ENSG00000088782	514	0
ENSG00000088808	9031	112.161289318154
ENSG00000088812	8753	1418.53337847273
ENSG00000088826	2946	51.5604731572728
ENSG00000088827	7886	23.7490361030055
ENSG00000088832	2577	5584.16033814278
ENSG00000088833	6531	4264.56043111242
ENSG00000088836	4081	57.5890361452909
ENSG00000088854	8541	1119.84684941825
ENSG00000088876	4643	305.015269452693
ENSG00000088881	3717	14.248421070436
ENSG00000088882	2391	92.1044353605078
ENSG00000088888	11771	5019.13639893882
ENSG00000088899	5395	1300.58366809471
ENSG00000088926	3364	1.32578356168031
ENSG00000088930	3437	6175.77999588974
ENSG00000088970	5207	963.334347744261
ENSG00000088986	2957	584.530467909595
ENSG00000088992	1926	44.4112478378722
ENSG00000089006	7953	7908.8242558909
ENSG00000089009	4447	27660.4228021567
ENSG00000089012	2242	5.61331757058608
ENSG00000089022	14006	3551.5740434681
ENSG00000089041	5546	408.45140204794
ENSG00000089048	3216	501.031118307918
ENSG00000089050	3861	170.105535398839
ENSG00000089053	12304	6157.32909107662
ENSG00000089057	7515	4955.52880571918
ENSG00000089060	6768	1717.29495187976
ENSG00000089063	3051	2074.44603452593
ENSG00000089091	6619	220.315210210249
ENSG00000089094	13703	7665.11521951304
ENSG00000089101	7322	0
ENSG00000089116	3125	0.19511531662465
ENSG00000089123	2905	454.773779397366
ENSG00000089127	4947	132.713436002618
ENSG00000089154	9654	7758.63549165829
ENSG00000089157	4001	62040.2368841469
ENSG00000089159	7460	844.564152445051
ENSG00000089163	1222	9.23545832023342
ENSG00000089169	10369	3.01178001559075
ENSG00000089177	7721	2397.85717626654
ENSG00000089195	3776	218.284009734618
ENSG00000089199	4535	1.01059728097896
ENSG00000089220	1780	10276.0133067495
ENSG00000089225	4363	0
ENSG00000089234	4686	2936.78068965433
ENSG00000089248	3083	6944.94958880829
ENSG00000089250	13113	0.875517446392659
ENSG00000089280	10283	16037.383378999
ENSG00000089289	1862	4218.07795914423
ENSG00000089327	2993	8046.95089119064
ENSG00000089335	5032	1075.75078786108
ENSG00000089351	5942	6897.5765905232
ENSG00000089356	3334	2.02119456195791
ENSG00000089472	7113	0
ENSG00000089486	4268	610.876038610759
ENSG00000089505	1465	108.18894158995
ENSG00000089558	3924	12.9626611634479
ENSG00000089597	5027	10851.8186179362
ENSG00000089639	3740	4529.91726172195
ENSG00000089682	6101	613.862803842167
ENSG00000089685	3815	636.816369808165
ENSG00000089692	3056	22.5383205485653
ENSG00000089693	3781	3845.82294980858
ENSG00000089723	4252	19.2313660796193
ENSG00000089737	8636	11639.8543610853
ENSG00000089775	12229	1380.84110166632
ENSG00000089818	4155	6264.51744129927
ENSG00000089820	5580	18976.1752573016
ENSG00000089847	4474	9.56565347144437
ENSG00000089876	3948	228.445015069609
ENSG00000089902	6202	2009.82284106848
ENSG00000089916	21987	6203.45135015259
ENSG00000090006	8108	69.6861857760192
ENSG00000090013	1665	128.050680230972
ENSG00000090020	5974	902.568434007774
ENSG00000090054	3658	2040.45594577855
ENSG00000090060	12766	13169.8135942212
ENSG00000090061	8220	6758.18420714381
ENSG00000090097	3738	608.354548365149
ENSG00000090104	4117	305.300437992375
ENSG00000090238	3181	10396.4494866753
ENSG00000090263	5262	259.118143434371
ENSG00000090266	4447	1551.80214268421
ENSG00000090273	2856	3363.88311478886
ENSG00000090316	9857	1914.79667891544
ENSG00000090339	3706	1314.42684966139
ENSG00000090372	7641	9889.87008923566
ENSG00000090376	10004	4784.77788888843
ENSG00000090382	1764	2118.87729419115
ENSG00000090402	6138	0
ENSG00000090432	2438	1232.7886000029
ENSG00000090447	7867	78.1561917002636
ENSG00000090470	3263	1097.56367966835
ENSG00000090487	3984	1970.59465651325
ENSG00000090512	2024	0
ENSG00000090520	5731	4947.80924332042
ENSG00000090530	5605	1.01059728097896
ENSG00000090534	1915	0
ENSG00000090539	6620	3.31195742578252
ENSG00000090554	2846	3277.7021803228
ENSG00000090565	6317	1725.91004355227
ENSG00000090581	4102	1690.42407071076
ENSG00000090612	14095	1248.51289334011
ENSG00000090615	10550	6939.15116183476
ENSG00000090621	6782	8195.3786146168
ENSG00000090659	4413	0.58034299303742
ENSG00000090661	4059	834.768362959127
ENSG00000090674	3956	338.20488510623
ENSG00000090686	9497	3622.8461665613
ENSG00000090776	3314	3629.81528543458
ENSG00000090857	10385	4519.31599618534
ENSG00000090861	4498	1161.41641777297
ENSG00000090863	14111	11093.9317110832
ENSG00000090889	4533	125.534192942198
ENSG00000090905	12924	5819.83462584118
ENSG00000090924	9200	3165.39580525639
ENSG00000090932	2618	2.78164400111039
ENSG00000090971	2163	256.061336807252
ENSG00000090975	9161	5420.65870576817
ENSG00000090989	5347	2781.00862559215
ENSG00000091009	6578	4188.47046058565
ENSG00000091010	1182	1.01059728097896
ENSG00000091039	9198	15591.5448805117
ENSG00000091073	5042	206.957315456715
ENSG00000091106	3624	2.98176227457157
ENSG00000091127	4421	113.311969390556
ENSG00000091128	7016	1.00559432414243
ENSG00000091129	8193	20.3820461520211
ENSG00000091136	8140	276.893649074561
ENSG00000091137	5800	8.80520403229189
ENSG00000091138	3382	1.49088113728579
ENSG00000091140	5299	3361.10647374458
ENSG00000091157	15694	1175.34464960587
ENSG00000091164	11298	4046.17135928424
ENSG00000091181	6600	2.57652277081268
ENSG00000091262	7559	38.7979302672861
ENSG00000091317	4413	11702.8015640025
ENSG00000091409	6533	5452.20234862248
ENSG00000091428	7129	7.71455944192846
ENSG00000091436	13799	285.278604732584
ENSG00000091482	1040	0
ENSG00000091483	2142	588.397753544232
ENSG00000091490	7489	153.590774881455
ENSG00000091513	8565	38.2175872742487
ENSG00000091527	4367	9167.17796532847
ENSG00000091536	19123	68.9957777325781
ENSG00000091542	3190	4397.73914210084
ENSG00000091583	1332	0.370218805903182
ENSG00000091592	12808	15663.5724500872
ENSG00000091622	10609	101.945251457961
ENSG00000091640	2831	1402.68901417144
ENSG00000091651	4309	824.497292573732
ENSG00000091656	15687	8.83522177331107
ENSG00000091664	4219	0
ENSG00000091704	2921	0
ENSG00000091732	3011	269.999574553823
ENSG00000091831	13629	13.1027439548707
ENSG00000091844	7899	5.01796570703907
ENSG00000091879	6775	154.101076478781
ENSG00000091947	3029	430.029154883892
ENSG00000091972	2991	3911.33666958293
ENSG00000091986	13071	74.408977029703
ENSG00000092009	937	4.02738025340623
ENSG00000092010	1781	9228.65930189258
ENSG00000092020	3863	1179.88733441344
ENSG00000092036	2539	1266.31841672132
ENSG00000092051	5307	38.9430160155455
ENSG00000092054	6087	2.01619160512138
ENSG00000092067	1554	2.02119456195791
ENSG00000092068	5991	2.18629213756338
ENSG00000092094	5037	4611.07022456729
ENSG00000092096	4278	6.59389711054586
ENSG00000092098	4982	4253.92414487796
ENSG00000092108	6571	2074.10583346105
ENSG00000092140	9237	2031.63573287575
ENSG00000092148	12557	10911.8440940609
ENSG00000092199	7309	26287.7215112635
ENSG00000092200	5470	43.7408516217773
ENSG00000092201	7151	6322.08146266037
ENSG00000092203	7091	3548.83242312168
ENSG00000092208	2532	89.7580486041754
ENSG00000092295	3735	39.0130574112569
ENSG00000092330	2712	1257.59826295525
ENSG00000092345	3631	2.02119456195791
ENSG00000092377	2407	0
ENSG00000092421	10956	26310.1347578911
ENSG00000092439	12333	6228.67625852237
ENSG00000092445	10945	57.959254951194
ENSG00000092470	4078	1025.14587945958
ENSG00000092529	4995	1093.67137924953
ENSG00000092531	5900	6225.91962930544
ENSG00000092607	3806	9.03033708993572
ENSG00000092621	5622	11.0865523497493
ENSG00000092758	4831	3.22190420272499
ENSG00000092820	3342	16155.1179622331
ENSG00000092841	4609	13273.9951673851
ENSG00000092847	13886	3760.77768654441
ENSG00000092850	1978	495.85305798211
ENSG00000092853	5411	627.891094811796
ENSG00000092871	8512	2712.77329729873
ENSG00000092929	7752	2564.78583407419
ENSG00000092931	6587	7294.57622437232
ENSG00000092964	7305	3078.87967268228
ENSG00000092969	5151	10.8514133784324
ENSG00000092978	8833	627.635944013133
ENSG00000093000	8318	10384.6825321958
ENSG00000093009	2846	1277.96029727993
ENSG00000093010	5270	2244.63662019099
ENSG00000093072	5800	502.201810207666
ENSG00000093100	4328	233.708125661638
ENSG00000093134	3846	1.01059728097896
ENSG00000093144	5678	590.263856444258
[truncated: 55,993 more rows]
