# Supplementary material for: Single cell derived mRNA signals across human kidney tumors
Source: Nat Commun. 2021 Jun 23;12:3896. doi: 10.1038/s41467-021-23949-5 (PMC8222373; doi:10.1038/s41467-021-23949-5)
Supplement: Supplementary file 7 — Supplementary Software 1 [file 41467_2021_23949_MOESM7_ESM.zip › SupplementarySoftware1/cellSignalAnalysisV2/bulkData/SangerProjectTARGET_ALL_phase1/SangerProjectTARGET_ALL_phase1_SRR457638.tsv]

geneName	geneLengths	SangerProjectTARGET_ALL_phase1_SRR457638
ENSG00000000003	4535	0.625380016204747
ENSG00000000005	1610	0.406497010533086
ENSG00000000419	1207	634.95875345295
ENSG00000000457	6883	285.465131396927
ENSG00000000460	5967	237.415100151862
ENSG00000000938	3474	94.2864604431357
ENSG00000000971	8145	55.5858604403319
ENSG00000001036	2793	11.8926433081603
ENSG00000001084	8463	234.46539107543
ENSG00000001167	3811	1080.52116899829
ENSG00000001460	8511	35.6675069242107
ENSG00000001461	9404	343.646318904508
ENSG00000001497	5589	624.212640174498
ENSG00000001561	4651	33.468253867224
ENSG00000001617	4826	90.0234533326733
ENSG00000001626	8517	0.375228009722848
ENSG00000001629	7130	1196.81058301156
ENSG00000001630	4074	108.367933808013
ENSG00000001631	6204	807.709559929241
ENSG00000002016	4190	245.753500367925
ENSG00000002079	6346	0.646226016744905
ENSG00000002330	1708	294.251720624604
ENSG00000002549	3785	897.545399257053
ENSG00000002586	3284	19894.9330345143
ENSG00000002587	8166	13.7896293573147
ENSG00000002726	3824	1.18822203078902
ENSG00000002745	3261	12.6118303267957
ENSG00000002746	13965	1.03187702673783
ENSG00000002822	7230	455.453842801647
ENSG00000002834	7061	1855.36700907597
ENSG00000002919	3606	104.615653710784
ENSG00000002933	3479	4.4401981150537
ENSG00000003056	3777	955.809970766795
ENSG00000003096	6983	0.854686022146487
ENSG00000003137	5015	0.844263021876408
ENSG00000003147	4891	60.9432825791526
ENSG00000003249	4791	17.5627554550833
ENSG00000003393	10384	280.347438264318
ENSG00000003400	7598	3063.73669938706
ENSG00000003402	22529	5685.01703730925
ENSG00000003436	11714	217.705206641142
ENSG00000003509	3651	467.575792115749
ENSG00000003756	10368	12334.0052545968
ENSG00000003987	5692	124.315124221234
ENSG00000003989	7905	0.833840021606329
ENSG00000004059	1871	1296.99646160756
ENSG00000004139	11137	133.08086744837
ENSG00000004142	2121	714.642590517704
ENSG00000004399	9738	6201.45585469113
ENSG00000004455	5727	776.190407112522
ENSG00000004468	6855	160.337013154627
ENSG00000004478	5180	161.233391177854
ENSG00000004487	5435	2414.92577857517
ENSG00000004534	7302	3742.4512079738
ENSG00000004660	7424	807.042487911956
ENSG00000004700	3778	1076.22689288702
ENSG00000004766	9454	445.23930253697
ENSG00000004776	1722	1.04230002700791
ENSG00000004777	5260	717.383839588735
ENSG00000004779	1600	243.866937319041
ENSG00000004799	4519	37.283071966073
ENSG00000004809	3907	607.514993741831
ENSG00000004838	4009	60.1302885580864
ENSG00000004846	9257	1.08399202808823
ENSG00000004848	3097	0.750456019445696
ENSG00000004864	3710	240.614961234776
ENSG00000004866	6742	11.0379572860138
ENSG00000004897	6824	857.750384225891
ENSG00000004939	5287	154.573094005273
ENSG00000004948	4042	1.15695302997878
ENSG00000004961	2335	118.311476065668
ENSG00000004975	5350	460.300537927234
ENSG00000005001	2387	0.521150013503956
ENSG00000005007	8600	1390.17808402207
ENSG00000005020	5520	306.696782947078
ENSG00000005022	1500	4765.697990488
ENSG00000005059	3566	300.161561777738
ENSG00000005073	2307	0
ENSG00000005075	1355	558.56858447354
ENSG00000005100	5872	133.966822471327
ENSG00000005102	2707	1.03187702673783
ENSG00000005108	10929	4.31512211181275
ENSG00000005156	12919	677.651362559194
ENSG00000005175	5381	484.148362545175
ENSG00000005187	7822	87.084167256511
ENSG00000005189	4114	119.91661810726
ENSG00000005194	3509	334.6616926717
ENSG00000005206	7130	2944.43503829573
ENSG00000005238	6409	248.9325154503
ENSG00000005243	1851	0.0729610018905538
ENSG00000005249	4318	1306.90873486441
ENSG00000005302	6496	990.435177663998
ENSG00000005339	15492	10330.2251446751
ENSG00000005379	11354	621.81535011238
ENSG00000005381	3526	116.320683014083
ENSG00000005421	2832	1.75106404537329
ENSG00000005436	5465	397.90845831054
ENSG00000005448	2860	200.423872193351
ENSG00000005469	4979	100.644490607884
ENSG00000005471	7494	9.46408424523184
ENSG00000005483	9231	15188.3751475587
ENSG00000005486	2441	379.960051845464
ENSG00000005513	4432	2.51194306508907
ENSG00000005700	8722	904.643462440977
ENSG00000005801	5709	520.743516493423
ENSG00000005810	15945	9462.21852818349
ENSG00000005812	7082	2264.2196176701
ENSG00000005844	6472	1278.89171013844
ENSG00000005882	5481	219.633461691107
ENSG00000005884	9802	11.3610702943862
ENSG00000005889	9037	3046.6534019444
ENSG00000005893	5526	1289.73163041932
ENSG00000005961	5551	15.4364633999872
ENSG00000005981	4605	0.208460005401582
ENSG00000006007	4416	922.748213910104
ENSG00000006015	3370	233.506475050582
ENSG00000006016	3018	110.567186864999
ENSG00000006025	6572	543.757501089757
ENSG00000006042	5187	3.0435160788631
ENSG00000006047	4618	0
ENSG00000006059	1287	0
ENSG00000006062	5852	245.315734356582
ENSG00000006071	6778	0
ENSG00000006116	3088	0.510727013233877
ENSG00000006118	7271	10.0269262598161
ENSG00000006125	7587	3208.13694512873
ENSG00000006128	1888	0
ENSG00000006194	6945	746.568240344957
ENSG00000006210	5983	0.93807002430712
ENSG00000006282	5337	295.846439665926
ENSG00000006283	9709	2.30348305968748
ENSG00000006327	1848	4.75288812315608
ENSG00000006377	3449	2.70998007022057
ENSG00000006432	12386	10.8607662814224
ENSG00000006451	3665	313.680193128031
ENSG00000006453	4798	35.8446979288021
ENSG00000006459	9430	1507.457683061
ENSG00000006468	9616	1.56345004051187
ENSG00000006530	6547	409.978292623292
ENSG00000006534	6626	366.149576487609
ENSG00000006555	6055	4.35681411289307
ENSG00000006576	8646	1830.54984543291
ENSG00000006606	706	0
ENSG00000006607	14413	504.296022067238
ENSG00000006611	4904	0
ENSG00000006625	1597	223.90689180184
ENSG00000006634	4583	511.811005261965
ENSG00000006638	2793	148.319293843226
ENSG00000006652	7489	1614.18920582661
ENSG00000006659	1079	0
ENSG00000006695	3172	98.1325475427949
ENSG00000006704	6498	73.4196139024373
ENSG00000006712	2668	560.225841516482
ENSG00000006715	7801	731.611234957393
ENSG00000006740	9281	12.1323723143721
ENSG00000006744	6345	789.385925454442
ENSG00000006747	11623	3.65847309479777
ENSG00000006756	7030	1154.56616291693
ENSG00000006757	3441	46.3615052013119
ENSG00000006788	6349	1.78233304618353
ENSG00000006831	5878	1983.8304874047
ENSG00000006837	3057	29.5179367648641
ENSG00000007001	2957	0
ENSG00000007038	1967	30.4664297894413
ENSG00000007047	6668	574.39069888352
ENSG00000007062	7434	45.2149751716032
ENSG00000007080	1660	272.936685072292
ENSG00000007129	1964	675.80649151139
ENSG00000007168	8127	3098.20556128021
ENSG00000007171	4176	94.9952244615011
ENSG00000007174	16980	1.02145402646775
ENSG00000007202	9235	3230.34835870427
ENSG00000007216	3226	0.218883005671661
ENSG00000007237	10100	3113.44398767506
ENSG00000007255	933	226.679409873681
ENSG00000007264	4141	16.8227224359077
ENSG00000007306	2649	0
ENSG00000007312	2080	13110.0080477044
ENSG00000007314	8247	2404.28389529942
ENSG00000007341	8111	417.159739809376
ENSG00000007350	3650	0
ENSG00000007372	14782	59.1922185337793
ENSG00000007376	2769	385.400857986445
ENSG00000007384	4914	4.62781211991513
ENSG00000007392	6176	1954.33339664037
ENSG00000007402	6322	17.0728744423896
ENSG00000007516	6146	206.469212349997
ENSG00000007520	1243	264.671245858119
ENSG00000007541	7904	465.386962059032
ENSG00000007545	8373	2087.70610809631
ENSG00000007866	3046	14.8110833837824
ENSG00000007908	4585	0.416920010803165
ENSG00000007923	5083	498.917753927877
ENSG00000007933	3463	1.22991403186934
ENSG00000007944	3033	3881.48360857638
ENSG00000007952	2529	1.50091203889139
ENSG00000007968	5457	599.093209523607
ENSG00000008018	2256	2329.83240437024
ENSG00000008056	3209	6.67072017285063
ENSG00000008083	6015	4149.49021452093
ENSG00000008086	17075	26.9955706995049
ENSG00000008118	2676	0
ENSG00000008128	4701	1222.45116367596
ENSG00000008130	5570	534.616529852898
ENSG00000008196	6149	1.90740904942448
ENSG00000008197	1856	0.281421007292136
ENSG00000008226	8338	168.831758374742
ENSG00000008256	5808	2783.75406613219
ENSG00000008277	12199	44.7772091602599
ENSG00000008282	2804	1634.26390434678
ENSG00000008283	5320	179.452795649952
ENSG00000008294	11963	2166.28510713243
ENSG00000008300	13895	18.5320944802007
ENSG00000008311	4591	567.084175694194
ENSG00000008323	4260	13.6332843532635
ENSG00000008324	1301	138.37575158557
ENSG00000008382	2049	131.006690394624
ENSG00000008394	7440	0.656649017014984
ENSG00000008405	5062	915.024770709975
ENSG00000008438	720	6.15999315961676
ENSG00000008441	6302	519.513602461553
ENSG00000008513	8729	4030.15728442879
ENSG00000008516	4126	284.745944378291
ENSG00000008517	3209	35.1984719120572
ENSG00000008710	18608	1594.64608032021
ENSG00000008735	5901	7.40033019175617
ENSG00000008838	6962	1396.74457419222
ENSG00000008853	6580	141.200384658762
ENSG00000008869	8206	1643.32149158148
ENSG00000008952	7928	2759.33297649939
ENSG00000008988	3002	13701.2735840252
ENSG00000009307	5778	17529.1829712134
ENSG00000009335	9220	1158.3392890147
ENSG00000009413	12425	2987.90937242223
ENSG00000009694	12896	30.9354648015948
ENSG00000009709	6313	0.416920010803165
ENSG00000009724	4251	142.722142698193
ENSG00000009765	10362	0.396074010263006
ENSG00000009780	4034	301.235130805557
ENSG00000009790	7750	470.28577218597
ENSG00000009830	10008	219.779383694888
ENSG00000009844	7262	485.336584575964
ENSG00000009950	4815	3.90862510127967
ENSG00000009954	7053	1655.71443890261
ENSG00000010017	3347	2471.61647704413
ENSG00000010030	2374	35.4798929193493
ENSG00000010072	5906	446.344140565598
ENSG00000010165	3827	52.5006523603885
ENSG00000010219	7054	134.904892495634
ENSG00000010244	15842	12863.1288633073
ENSG00000010256	3236	1072.13065378088
ENSG00000010270	4348	729.203521895005
ENSG00000010278	3299	8257.43434996532
ENSG00000010282	2891	0
ENSG00000010292	6487	1508.11433207802
ENSG00000010295	5203	500.429088967039
ENSG00000010310	4736	3.03309307859302
ENSG00000010318	3367	132.726485439187
ENSG00000010319	5011	4.67992712126552
ENSG00000010322	9161	3387.4438187749
ENSG00000010327	10588	7881.7789972314
ENSG00000010361	2950	173.751414502219
ENSG00000010379	4243	1.25076003240949
ENSG00000010404	9292	1855.17939507111
ENSG00000010438	1664	1.5947190413221
ENSG00000010539	7498	25.4738126600734
ENSG00000010610	4583	32.7594898488587
ENSG00000010626	3054	64.4349876696291
ENSG00000010671	4575	1689.27649977226
ENSG00000010704	5675	13.1225573400296
ENSG00000010803	4447	2266.47098572843
ENSG00000010810	7411	5199.77425973572
ENSG00000010818	9774	2210.54116627919
ENSG00000010932	3602	15.2696953956659
ENSG00000011007	5391	4623.88264881331
ENSG00000011009	2196	171.958658455765
ENSG00000011021	6938	757.58535163043
ENSG00000011028	6860	3.28324508507492
ENSG00000011052	1241	2096.66988832857
ENSG00000011083	4391	1.18822203078902
ENSG00000011105	5714	138.573788590702
ENSG00000011114	11333	959.603942865104
ENSG00000011132	5556	166.913926325047
ENSG00000011143	4078	75.2019469486208
ENSG00000011198	3172	130.829499390033
ENSG00000011201	7131	0
ENSG00000011243	5081	1921.94913480124
ENSG00000011258	7201	1079.38506196885
ENSG00000011260	2721	487.765143638892
ENSG00000011275	7619	1510.0008951269
ENSG00000011295	5966	804.144893836874
ENSG00000011304	6883	2964.24916180915
ENSG00000011332	4800	16.1139584175423
ENSG00000011347	5953	0.208460005401582
ENSG00000011376	5393	324.603497411074
ENSG00000011405	9204	1491.65641465156
ENSG00000011422	4457	56.6906984689603
ENSG00000011426	6012	230.58803497496
ENSG00000011451	7965	501.002353981893
ENSG00000011454	9162	1385.92549991188
ENSG00000011465	12847	1.17779903051894
ENSG00000011478	2396	26.5369586876214
ENSG00000011485	7059	335.287072687905
ENSG00000011523	8623	2580.2449858589
ENSG00000011566	6067	2002.92542389948
ENSG00000011590	2770	9.59958324874287
ENSG00000011600	907	107.294364780194
ENSG00000011638	2558	84.6034931922322
ENSG00000011677	4193	1.27160603294965
ENSG00000012048	8922	335.787376700869
ENSG00000012061	5576	620.376976075109
ENSG00000012124	6248	1576.07229383893
ENSG00000012171	5768	32.540606843187
ENSG00000012174	8927	192.075048977018
ENSG00000012211	3194	55.9089734487044
ENSG00000012223	4247	58.6085305186549
ENSG00000012232	13220	223.802661799139
ENSG00000012504	3460	0
ENSG00000012660	3813	2045.98283801518
ENSG00000012779	3730	9250.98600471007
ENSG00000012817	9463	0.740033019175617
ENSG00000012822	8898	2987.96148742358
ENSG00000012963	3694	600.646236563849
ENSG00000012983	7620	3912.73176338608
ENSG00000013016	4636	727.556687852333
ENSG00000013275	2387	639.044569558821
ENSG00000013288	8898	451.013644686593
ENSG00000013293	10459	1.844871047804
ENSG00000013297	6032	5.55545914395217
ENSG00000013306	3526	904.080620426392
ENSG00000013364	6141	1136.76367845564
ENSG00000013374	5411	2301.48184363563
ENSG00000013375	7335	259.626513727401
ENSG00000013392	3744	22.7429865893126
ENSG00000013441	5170	20560.3999097578
ENSG00000013503	4858	95.912448485268
ENSG00000013523	6414	264.942243865141
ENSG00000013561	4987	318.349697249026
ENSG00000013563	4130	792.002098522232
ENSG00000013573	8374	846.545658935556
ENSG00000013583	3442	146.755843802714
ENSG00000013588	8440	3.53339709155682
ENSG00000013619	5958	260.105971739824
ENSG00000013725	5958	68.1559987660473
ENSG00000013810	6528	1403.93644437858
ENSG00000014123	4539	891.093562089874
ENSG00000014138	5726	481.969955488728
ENSG00000014164	3731	467.263102107647
ENSG00000014216	7553	3488.81791940169
ENSG00000014257	4193	8.036133208231
ENSG00000014641	4990	1067.94060767231
ENSG00000014824	7225	751.894393482967
ENSG00000014914	4591	5.54503614368209
ENSG00000014919	4177	425.56067802706
ENSG00000015133	12426	2728.59554870293
ENSG00000015153	10839	1610.74961573749
ENSG00000015171	5300	2252.97320037868
ENSG00000015285	2381	1431.43231909105
ENSG00000015413	2737	12183.8827817068
ENSG00000015475	4446	184.018069768247
ENSG00000015479	11772	12689.95071382
ENSG00000015520	5252	3.30409108561508
ENSG00000015532	5472	125.09684924149
ENSG00000015568	14175	234.51750607678
ENSG00000015592	3294	0
ENSG00000015676	10113	785.685760358564
ENSG00000016082	2882	0.885955022956725
ENSG00000016391	7758	7.37948419121601
ENSG00000016402	4730	0
ENSG00000016490	3340	0.625380016204747
ENSG00000016602	3447	0.521150013503956
ENSG00000016864	3837	206.740210357019
ENSG00000017260	8533	1657.90326895932
ENSG00000017427	8087	1.50091203889139
ENSG00000017483	4014	227.336058890696
ENSG00000017797	4979	1126.22602518259
ENSG00000018189	8070	1818.42789611881
ENSG00000018236	7492	0.521150013503956
ENSG00000018280	8676	104.480154707273
ENSG00000018408	8413	14.7172763813517
ENSG00000018510	8745	13742.2255520864
ENSG00000018607	1774	0
ENSG00000018610	2580	212.597936508804
ENSG00000018625	6298	0.812994021066171
ENSG00000018699	3185	257.229223665283
ENSG00000018869	3350	30.1850087821491
ENSG00000019102	1432	0
ENSG00000019144	21722	27.7668727194908
ENSG00000019169	2079	1.43837403727092
ENSG00000019186	3972	0.0312690008102373
ENSG00000019485	13954	394.708597227626
ENSG00000019505	5424	0
ENSG00000019549	2282	1.27160603294965
ENSG00000019582	3184	135452.975541836
ENSG00000019991	8897	134.706855490502
ENSG00000019995	5993	2673.43703127367
ENSG00000020129	4917	131.163035398676
ENSG00000020181	7061	73.5759589064885
ENSG00000020219	1674	5.60757414530256
ENSG00000020256	6997	78.7978820417981
ENSG00000020426	3865	170.614091420925
ENSG00000020577	12170	377.260494775514
ENSG00000020633	4523	849.099294001725
ENSG00000020922	7689	975.071675265901
ENSG00000021300	4933	45.9654311910489
ENSG00000021355	3094	3674.73297521909
ENSG00000021461	2637	0.521150013503956
ENSG00000021488	2597	1.1465300297087
ENSG00000021574	5213	332.889782625787
ENSG00000021645	15535	2977.99709916538
ENSG00000021762	7466	308.31234798894
ENSG00000021776	13528	1450.97544459744
ENSG00000021826	10444	2.94970907643239
ENSG00000021852	2729	1.1465300297087
ENSG00000022267	5997	7934.27964959178
ENSG00000022277	4063	1490.31184761672
ENSG00000022355	6935	0.750456019445696
ENSG00000022556	6313	149.768090880767
ENSG00000022567	8608	118.321899065938
ENSG00000022840	5911	4182.19758936843
ENSG00000022976	5590	282.775997327246
ENSG00000023041	3748	766.246864854866
ENSG00000023171	13946	599.760281540892
ENSG00000023191	7374	522.525849539606
ENSG00000023228	12268	973.852184234302
ENSG00000023287	7615	5915.91776229231
ENSG00000023318	4854	1831.46706945668
ENSG00000023330	2536	235.361769098657
ENSG00000023445	7518	724.940514784543
ENSG00000023516	9920	1891.97258602449
ENSG00000023572	1299	30.570659792142
ENSG00000023608	2656	114.58004196898
ENSG00000023697	2844	577.694789969135
ENSG00000023734	2211	2674.07283429015
ENSG00000023839	6232	63.5698786472125
ENSG00000023892	2545	1202.59534816146
ENSG00000023902	6565	1217.81292855577
ENSG00000023909	5420	53.7305663922578
ENSG00000024048	8840	3810.21113272958
ENSG00000024422	3923	100.884219614096
ENSG00000024526	5904	79.2773400542218
ENSG00000024862	1507	407.299581553882
ENSG00000025039	5072	649.738567835922
ENSG00000025156	2702	444.405462515363
ENSG00000025293	8383	1828.79878138754
ENSG00000025423	2272	17.0311824413093
ENSG00000025434	4533	52.0211943479649
ENSG00000025708	3320	44.923131164041
ENSG00000025770	3159	635.928092478067
ENSG00000025772	2062	260.074702739014
ENSG00000025796	8587	3335.08908841829
ENSG00000025800	7480	2754.54881937543
ENSG00000026025	5158	20156.6754172965
ENSG00000026036	8738	614.904900933317
ENSG00000026103	3750	326.906980470761
ENSG00000026297	7643	14147.7844925951
ENSG00000026508	10057	1435.77871020367
ENSG00000026559	5437	1.6468340426725
ENSG00000026652	8769	1274.899701035
ENSG00000026751	4833	15.3947713989069
ENSG00000026950	5547	2234.88929491009
ENSG00000027001	3407	63.9451066569354
ENSG00000027075	8809	5767.71312145206
ENSG00000027644	5101	2.00121605185519
ENSG00000027697	2571	1443.92949641487
ENSG00000027847	4927	234.924003087313
ENSG00000027869	2512	14.2065493681178
ENSG00000028116	3509	561.810137557534
ENSG00000028137	3826	487.108494621877
ENSG00000028203	8757	2077.99187184459
ENSG00000028277	9072	881.170865832759
ENSG00000028310	9572	871.383668579154
ENSG00000028528	9780	1785.45994626455
ENSG00000028839	5039	291.562586554923
ENSG00000029153	6983	95.9332944858082
ENSG00000029363	9297	13068.9205806398
ENSG00000029364	7136	993.509962743671
ENSG00000029534	10799	45.183706170793
ENSG00000029559	1546	0
ENSG00000029639	2736	147.839835830802
ENSG00000029725	6531	2245.92725219611
ENSG00000029993	3967	209.168769419948
ENSG00000030066	8576	1353.53081507247
ENSG00000030110	2212	593.683672383436
ENSG00000030304	4246	0.125076003240949
ENSG00000030419	12240	692.087217933253
ENSG00000030582	3680	798.43308968887
ENSG00000031003	6808	2502.52067284492
ENSG00000031081	9384	103.448277680535
ENSG00000031691	1733	54.8249814206161
ENSG00000031698	3836	1137.45159647346
ENSG00000031823	7445	1530.22151565086
ENSG00000032219	7568	3079.05850978407
ENSG00000032389	5775	636.084437482118
ENSG00000032444	7055	1014.81457529571
ENSG00000032742	6111	226.199951861257
ENSG00000033011	4496	46.0383921929395
ENSG00000033030	9124	1188.18033878794
ENSG00000033050	4448	263.983327840294
ENSG00000033100	4205	839.405903750551
ENSG00000033122	14652	45.1420141697127
ENSG00000033170	6700	629.75767631818
ENSG00000033178	11432	1577.96927988809
ENSG00000033327	6771	10756.1506277117
ENSG00000033627	11056	51.8127343425633
ENSG00000033800	10776	5166.29558286822
ENSG00000033867	9616	6102.28100712133
ENSG00000034053	6869	41.0249290630314
ENSG00000034152	3783	1050.15896921155
ENSG00000034239	5805	0.270998007022057
ENSG00000034510	496	18983.6188519005
ENSG00000034533	3427	99.341615574124
ENSG00000034677	6031	5359.49631587441
ENSG00000034693	2222	71.5955888551734
ENSG00000034713	3034	905.852530472306
ENSG00000034971	2095	0
ENSG00000035115	11165	447.448978594226
ENSG00000035141	3086	261.554768777365
ENSG00000035403	9992	6182.90291421039
ENSG00000035499	3806	113.548164942242
ENSG00000035664	13612	118.916010081333
ENSG00000035681	6165	862.034237336893
ENSG00000035687	3666	402.463309428565
ENSG00000035720	1655	93.0982384123467
ENSG00000035862	5633	514.917059342449
ENSG00000035928	6713	1823.55601225169
ENSG00000036054	5168	707.49241233243
ENSG00000036257	11505	3659.02551381208
ENSG00000036448	7062	17.0624514421195
ENSG00000036473	1585	0
ENSG00000036530	9352	4.31512211181275
ENSG00000036549	9008	1452.03859062499
ENSG00000036565	3910	0.218883005671661
ENSG00000036672	4538	4.54442811775449
ENSG00000036828	5011	0.375228009722848
ENSG00000037042	2772	120.469037121574
ENSG00000037241	1164	91.2012523631923
ENSG00000037280	8852	3892.82383287023
ENSG00000037474	5506	963.241569959361
ENSG00000037637	8984	1116.74109493682
ENSG00000037749	4792	111.630332892547
ENSG00000037757	3456	402.015120416952
ENSG00000037897	2621	11.9343353092406
ENSG00000037965	1889	0.885955022956725
ENSG00000038002	2675	166.861811323697
ENSG00000038210	3540	1420.73832081394
ENSG00000038219	15860	3992.44686945164
ENSG00000038274	5153	630.403902334925
ENSG00000038295	7522	0.208460005401582
ENSG00000038358	6173	1294.80763155085
ENSG00000038382	17500	3982.78474820128
ENSG00000038427	14831	220.165034704881
ENSG00000038532	12387	1824.74423428248
ENSG00000038945	7812	1002.41120497432
ENSG00000039068	6177	2.30348305968748
ENSG00000039123	6578	1396.58822918817
ENSG00000039139	16475	0.552419014314193
ENSG00000039319	11461	1426.27293395736
ENSG00000039523	6729	2557.10592525932
ENSG00000039537	4739	0
ENSG00000039560	7687	853.185110107596
ENSG00000039600	3471	0.250152006481899
ENSG00000039650	4635	911.772794625711
ENSG00000039987	2646	0.9484930245772
ENSG00000040199	12493	437.766011343323
ENSG00000040275	4777	270.299666003962
ENSG00000040341	8998	264.150095844615
ENSG00000040487	2686	130.964998393544
ENSG00000040531	3398	513.259802299506
ENSG00000040608	3339	5.43038314071122
ENSG00000040633	2783	183.601149757444
ENSG00000040731	3660	0.323113008372453
ENSG00000040933	13187	975.811708285077
ENSG00000041353	7432	3.82524109911904
ENSG00000041357	6996	1472.24878814867
ENSG00000041515	9209	1.08399202808823
ENSG00000041802	4818	1557.97796537008
ENSG00000041880	2928	115.497265992747
ENSG00000041982	9636	1.41752803673076
ENSG00000041988	4072	232.693481029516
ENSG00000042062	6009	66.2798587174331
ENSG00000042088	6227	173.834798504379
ENSG00000042286	5135	23.4934426087583
ENSG00000042304	2087	1.448797037541
ENSG00000042317	6872	92.6396264004632
ENSG00000042429	10773	2684.89190857049
ENSG00000042445	4005	321.47659733005
ENSG00000042493	2607	1055.4017383474
ENSG00000042753	1704	313.138197113987
ENSG00000042781	20506	21.2212285498811
ENSG00000042813	2643	0.760879019715775
ENSG00000042832	11132	53.8660653957689
ENSG00000042980	9351	112.808131923066
ENSG00000043039	3660	4.90923312720726
ENSG00000043093	8412	1871.9395795054
ENSG00000043143	9877	2076.32419180138
ENSG00000043355	3310	1.35499003511029
ENSG00000043462	7244	1859.14013517374
ENSG00000043514	2663	240.938074243149
ENSG00000043591	2853	77.1823169999358
ENSG00000044012	597	0
ENSG00000044090	5628	397.585345302168
ENSG00000044115	8830	1854.92924306463
ENSG00000044446	9029	897.336939251651
ENSG00000044459	11064	586.637724200863
ENSG00000044524	6674	0.208460005401582
ENSG00000044574	3908	3890.02004579758
ENSG00000046604	6190	2.3451750607678
ENSG00000046647	2424	155.000437016347
ENSG00000046651	5172	2449.9262134821
ENSG00000046653	5675	164.037178250505
ENSG00000046774	1991	0
ENSG00000046889	12058	2.90801707535207
ENSG00000047056	5656	724.825861781572
ENSG00000047188	10816	889.373767045311
ENSG00000047230	5510	281.264662288085
ENSG00000047249	5090	756.699396607474
ENSG00000047315	5901	2680.11817444679
ENSG00000047346	9832	3461.49923569381
ENSG00000047365	12428	9241.37599846106
ENSG00000047410	12350	4881.65386849263
ENSG00000047457	7296	59.0046045289179
ENSG00000047578	9784	728.48433487637
ENSG00000047579	3052	471.244688210817
ENSG00000047597	5206	4.37766011343323
ENSG00000047617	6255	15.2384263948557
ENSG00000047621	4939	365.920270481668
ENSG00000047634	5497	167.184924332069
ENSG00000047644	7114	1540.14421190797
ENSG00000047648	7885	0.156345004051187
ENSG00000047662	6622	577.997056976967
ENSG00000047849	14943	3595.91424717675
ENSG00000047932	4628	681.653794662904
ENSG00000047936	7856	0.093807002430712
ENSG00000048028	5719	984.11883950033
ENSG00000048052	16827	477.644410376646
ENSG00000048140	5215	261.054464764402
ENSG00000048162	2862	411.427089660833
ENSG00000048342	7606	28.8821337483892
ENSG00000048392	5548	854.95702015351
ENSG00000048405	5793	2213.57425935778
ENSG00000048462	1118	1.56345004051187
ENSG00000048471	11298	3502.7847397636
ENSG00000048540	10268	3.7939720983088
ENSG00000048544	2110	361.042306355271
ENSG00000048545	2341	2.1471380556363
ENSG00000048649	15740	3150.49775363519
ENSG00000048707	20023	3508.05877790026
ENSG00000048740	10978	18948.3786879874
ENSG00000048828	7204	2443.34930031168
ENSG00000048991	7898	1649.04371872976
ENSG00000049089	4151	126.201687270118
ENSG00000049130	6040	0
ENSG00000049167	4847	222.312172760517
ENSG00000049192	8567	8.39051521741369
ENSG00000049239	9321	702.124567193339
ENSG00000049245	2760	974.623486254288
ENSG00000049246	8099	26.4952666865411
ENSG00000049247	1791	4.02327810425054
ENSG00000049249	6331	10.53765327305
ENSG00000049283	4642	0.396074010263006
ENSG00000049323	7329	6.85833417771206
ENSG00000049449	7225	4046.0732058412
ENSG00000049540	6542	1.96994705104495
ENSG00000049541	2211	244.794584343078
ENSG00000049618	44058	8607.39700703349
ENSG00000049656	6557	857.218811212117
ENSG00000049759	17455	20.0017375182818
ENSG00000049768	2647	8.59897522281527
ENSG00000049769	4173	73.7218809102696
ENSG00000049860	5067	1031.7832197354
ENSG00000049883	12115	194.597415042377
ENSG00000050030	11757	0.416920010803165
ENSG00000050130	4350	163.536874237541
ENSG00000050165	5059	2.24094505806701
ENSG00000050327	5818	52.4589603593082
ENSG00000050344	4249	517.168427400786
ENSG00000050393	6057	362.022068380658
ENSG00000050405	6317	15.540693402688
ENSG00000050426	6032	1242.90109020585
ENSG00000050438	17980	61.2976645883353
ENSG00000050555	7594	1.1986450310591
ENSG00000050628	9653	4.25258411019228
ENSG00000050730	3768	1.95952405077487
ENSG00000050748	8955	784.810228335877
ENSG00000050767	3586	208.908194413196
ENSG00000050820	9178	0.500304012963798
ENSG00000051009	4736	147.308262817028
ENSG00000051108	5155	2059.64739136925
ENSG00000051128	3422	7.35863819067586
ENSG00000051180	3046	43.870408136763
ENSG00000051341	9400	234.038048064356
ENSG00000051382	7850	210.74264246073
ENSG00000051523	3357	2575.31490673115
ENSG00000051596	3453	319.277344273063
ENSG00000051620	10356	385.234089982124
ENSG00000051825	10304	1603.5681685514
ENSG00000052126	12558	783.278047296175
ENSG00000052344	3010	6.62902817177032
ENSG00000052723	5894	630.831245345998
ENSG00000052749	8529	249.484934464614
ENSG00000052795	10868	1864.82067032093
ENSG00000052802	2892	112.891515925227
ENSG00000052841	11284	2096.88877133425
ENSG00000052850	5750	13.4665163489422
ENSG00000053108	6734	22.8680625925536
ENSG00000053254	11033	6878.22126222737
ENSG00000053328	1774	6.42056816636874
ENSG00000053371	1781	232.026409012231
ENSG00000053372	2822	129.286895350061
ENSG00000053438	1297	63.2467656388401
ENSG00000053501	2431	264.900551864061
ENSG00000053524	20568	538.80657596147
ENSG00000053702	2803	106.116565749675
ENSG00000053747	13522	61.4123175913061
ENSG00000053770	13034	797.849401673746
ENSG00000053900	7494	1224.23349672214
ENSG00000053918	3971	25.9949626735773
ENSG00000054116	3527	417.503698818289
ENSG00000054118	4736	2563.21380341759
ENSG00000054148	1612	157.053768069552
ENSG00000054179	2633	0.93807002430712
ENSG00000054219	8798	607.785991748853
ENSG00000054267	11073	5347.89551657381
ENSG00000054277	3716	215.360031580375
ENSG00000054282	5322	1039.4128559331
ENSG00000054356	8261	2.00121605185519
ENSG00000054392	6641	228.096937910411
ENSG00000054523	17720	1243.08870421072
ENSG00000054598	3926	2.65786506887017
ENSG00000054611	5315	850.985857050609
ENSG00000054654	31374	10203.5439993926
ENSG00000054690	10817	29.4658217635137
ENSG00000054793	8317	15.5719624034982
ENSG00000054796	1867	0.260575006751978
ENSG00000054803	3024	0.250152006481899
ENSG00000054938	3135	0
ENSG00000054965	7887	3139.68910235512
ENSG00000054967	6322	785.018688341279
ENSG00000054983	6825	321.44532832924
ENSG00000055044	3299	1831.24818645101
ENSG00000055070	4747	4675.98722716343
ENSG00000055118	5877	8.50516822038456
ENSG00000055130	3548	1612.8342157915
ENSG00000055147	6543	208.074354391589
ENSG00000055163	10498	4273.12784372461
ENSG00000055208	6010	8789.9662797642
ENSG00000055211	2248	613.143413887674
ENSG00000055332	10753	4141.91269332458
ENSG00000055483	9235	1366.2364524017
ENSG00000055609	20114	9231.62007020826
ENSG00000055732	6623	0.82341702133625
ENSG00000055813	3982	0.562842014584272
ENSG00000055917	6978	4608.83183642331
ENSG00000055950	3573	269.715977988837
ENSG00000055955	5462	590.890308311055
ENSG00000055957	4544	1.33414403457013
ENSG00000056050	1436	80.9137510966242
ENSG00000056097	6792	4209.90192408631
ENSG00000056277	4634	172.302617464678
ENSG00000056291	2359	0
ENSG00000056487	5753	0.906801023496883
ENSG00000056558	6449	152.561454953148
ENSG00000056586	11545	2674.50017730122
ENSG00000056736	3038	29.3303227600026
ENSG00000056972	6553	2965.85430385074
ENSG00000056998	3646	2.98097807724263
ENSG00000057019	11274	17.2813344477912
ENSG00000057149	1777	0
ENSG00000057252	7005	411.916970673527
ENSG00000057294	7043	1.53218103970163
ENSG00000057468	3266	4.78415712396631
ENSG00000057593	3795	0.208460005401582
ENSG00000057608	4033	10616.5553850945
ENSG00000057657	6369	1456.42667373869
ENSG00000057663	5546	835.632777652783
ENSG00000057704	6515	300.057331775038
ENSG00000057757	2186	377.395993779025
ENSG00000057935	10580	617.072884989494
ENSG00000058056	8440	207.918009387538
ENSG00000058063	9196	7376.79505714633
ENSG00000058085	6543	1.68852604375282
ENSG00000058091	6841	35.5841229220501
ENSG00000058262	4697	2206.19477516657
ENSG00000058272	11815	4679.88542926444
ENSG00000058335	9929	1.68852604375282
ENSG00000058404	8159	3.51255109101666
ENSG00000058453	8871	344.000700913691
ENSG00000058600	9488	693.588129972145
ENSG00000058668	9721	4132.83426008934
ENSG00000058673	9700	6600.53168903192
ENSG00000058729	5502	277.741688196798
ENSG00000058799	2075	200.423872193351
ENSG00000058804	5135	267.944067942924
ENSG00000058866	10978	292.855038588413
ENSG00000059122	8419	1053.0669862869
ENSG00000059145	7494	561.101373539169
ENSG00000059377	6271	822.05160830087
ENSG00000059378	6285	1457.45855076543
ENSG00000059573	3766	173.480416495197
ENSG00000059588	7743	2614.24481273989
ENSG00000059691	11757	240.437770230185
ENSG00000059728	6351	493.049604775823
ENSG00000059758	6547	1705.4634191917
ENSG00000059769	2586	141.064885655251
ENSG00000059804	6159	1283.72798226375
ENSG00000059915	6338	54.3455234081925
ENSG00000060069	7415	1034.31600880103
ENSG00000060138	8610	55431.2769233264
ENSG00000060140	3424	165.861203297769
ENSG00000060237	14370	5650.62113641799
ENSG00000060303	408	151.206464918038
ENSG00000060339	6059	3367.82773226661
ENSG00000060491	4702	717.94668160332
ENSG00000060558	2613	3528.81097143799
ENSG00000060566	2678	0
ENSG00000060642	3382	289.644754505229
ENSG00000060656	6682	3.52297409128674
ENSG00000060688	3881	251.204729509177
ENSG00000060709	8536	0.208460005401582
ENSG00000060718	8281	0.125076003240949
ENSG00000060749	10537	435.879448294439
ENSG00000060762	1546	255.717888626121
ENSG00000060971	7106	621.429699102387
ENSG00000060982	11775	1164.97874018674
ENSG00000061273	9928	4067.08597438568
ENSG00000061337	5706	2.74124907103081
ENSG00000061455	9350	0.541996014044114
ENSG00000061492	2089	0.70876401836538
ENSG00000061656	2240	146.943457807575
ENSG00000061676	22520	4.17962310830173
ENSG00000061794	1979	513.645453309499
ENSG00000061918	3724	133.04959844756
ENSG00000061936	10157	2879.86455162259
ENSG00000061938	11297	3718.55126835451
ENSG00000061987	16014	2064.4732404943
ENSG00000062038	6236	2.03248505266543
ENSG00000062096	2204	0
ENSG00000062194	6472	6802.91508527605
ENSG00000062282	7905	2.51194306508907
ENSG00000062370	3848	129.359856351952
ENSG00000062485	6402	3585.11601889695
ENSG00000062524	3490	577.475906963463
ENSG00000062582	2613	299.171376752081
ENSG00000062598	6598	1808.26547085549
ENSG00000062650	7280	1338.76142368977
ENSG00000062716	6916	964.606982994742
ENSG00000062725	9876	813.317134074543
ENSG00000062822	4858	326.875711469951
ENSG00000063015	5115	54.5748294141342
ENSG00000063046	6146	9946.57535073407
ENSG00000063127	3599	29.4241297624333
ENSG00000063169	7507	464.459315034995
ENSG00000063176	6009	142.836795701164
ENSG00000063177	4209	14631.0364771171
ENSG00000063180	2075	134.779816492393
ENSG00000063241	4408	77.2344320012863
ENSG00000063244	4115	1435.91420920718
ENSG00000063245	17616	910.438650591141
ENSG00000063322	3835	422.444200946307
ENSG00000063438	7678	67.3430047449812
ENSG00000063515	1033	0.145922003781108
ENSG00000063587	8139	816.496149156918
ENSG00000063601	6323	1344.03546182643
ENSG00000063660	6516	19.240858498566
ENSG00000063761	5317	83.6654231679251
ENSG00000063854	5975	173.730568501679
ENSG00000063978	7270	1393.53429010904
ENSG00000064012	7243	5117.18240559561
ENSG00000064042	10862	0.792148020526013
ENSG00000064102	3345	430.553295156428
ENSG00000064115	3888	638.231575537754
ENSG00000064195	2715	0.208460005401582
ENSG00000064199	5205	17.8129074615652
ENSG00000064201	3793	108.909929822057
ENSG00000064205	4981	0.969339025117358
ENSG00000064218	2387	0.250152006481899
ENSG00000064225	6288	79.5587610615139
ENSG00000064270	7352	18.1568664704778
ENSG00000064300	4150	172.469385468999
ENSG00000064309	10600	6.47268316771913
ENSG00000064313	6547	1232.40512893388
ENSG00000064393	15402	2573.30326767902
ENSG00000064419	4676	878.012696750925
ENSG00000064489	1931	188.051770872767
ENSG00000064490	2503	331.816213597969
ENSG00000064545	3281	85.2080272078968
ENSG00000064547	2980	753.384882521589
ENSG00000064601	5856	302.97577185066
ENSG00000064607	8468	5937.43083484976
ENSG00000064651	10664	325.489452434031
ENSG00000064652	3550	6.90002617879237
ENSG00000064655	3618	0.208460005401582
ENSG00000064666	3645	3240.72966697327
ENSG00000064687	8367	765.058642824077
ENSG00000064692	7325	0.531573013774035
ENSG00000064703	6019	639.096684560171
ENSG00000064726	4169	1534.39071575889
ENSG00000064763	5411	583.323210114978
ENSG00000064787	8186	12.2678713178831
ENSG00000064835	1569	0
ENSG00000064886	3295	20.1372365217929
ENSG00000064932	6626	679.913153617801
ENSG00000064933	5448	352.391216131105
ENSG00000064961	3857	1141.95433259014
ENSG00000064989	6144	5.29488413720019
ENSG00000064995	1580	891.437521098786
ENSG00000064999	6777	1466.318100995
ENSG00000065000	8601	2234.58702790226
ENSG00000065029	6789	631.00843635059
ENSG00000065054	3550	599.301669529009
ENSG00000065057	2430	156.230351048216
ENSG00000065060	9908	1508.58336709017
ENSG00000065135	27174	1940.13727027253
ENSG00000065150	9671	3064.61223140974
ENSG00000065154	3388	159.294713127619
ENSG00000065183	10275	115.132460983294
ENSG00000065243	6897	3128.39057006236
ENSG00000065268	2357	148.319293843226
ENSG00000065308	6908	2270.90076084322
ENSG00000065320	6383	218.570315663559
ENSG00000065325	6052	3.30409108561508
ENSG00000065328	5454	66.4570497220244
ENSG00000065357	10215	4314.3403867925
ENSG00000065361	8658	16.0826894167321
ENSG00000065371	4518	2.31390605995756
ENSG00000065413	9189	2362.1749742083
ENSG00000065427	4065	2440.07647822687
ENSG00000065457	4486	408.081306574138
ENSG00000065485	4030	118.290630065128
ENSG00000065491	3462	1924.04415785552
ENSG00000065518	1889	1039.67343093985
ENSG00000065526	13294	7063.604745031
ENSG00000065534	22167	3324.96835515605
ENSG00000065548	3125	2517.68613823788
ENSG00000065559	5714	283.067841334809
ENSG00000065600	2914	126.816644286053
ENSG00000065609	6651	0.812994021066171
ENSG00000065613	7974	2112.56496374045
ENSG00000065615	9635	1317.70696314421
ENSG00000065618	6508	2.80378707265128
ENSG00000065621	9921	88.3661962897307
ENSG00000065665	3916	1308.05526489412
ENSG00000065675	3295	372.080263641284
ENSG00000065717	4038	22.8472165920134
ENSG00000065802	7410	136.739340543168
ENSG00000065809	7019	2018.72669230892
ENSG00000065833	3371	1.04230002700791
ENSG00000065882	9032	3383.0557356612
ENSG00000065883	8921	2304.51493671422
ENSG00000065911	4870	270.195436001261
ENSG00000065923	10033	2884.22136573548
ENSG00000065970	6296	818.893439219036
ENSG00000065978	1930	3876.97044945944
ENSG00000065989	6646	11.3089552930358
ENSG00000066027	3825	2098.62941237935
ENSG00000066032	7535	0.0208460005401582
ENSG00000066044	6956	703.208559221428
ENSG00000066056	6694	49.4988282826057
ENSG00000066084	10361	3844.46111161706
ENSG00000066117	5136	2744.53231611588
ENSG00000066135	5172	710.744388416695
ENSG00000066136	5990	627.944074271186
ENSG00000066185	2195	8.51559122065464
ENSG00000066230	2783	77.3907770053374
ENSG00000066248	4678	0.927647024037041
ENSG00000066279	10938	952.412072678749
ENSG00000066294	9255	217.736475641953
ENSG00000066322	2507	400.191095369688
ENSG00000066336	2069	866.318090447896
ENSG00000066379	3672	394.312523217363
ENSG00000066382	8197	1.04230002700791
ENSG00000066405	3880	1.87614004861424
ENSG00000066422	7416	2113.73233977069
ENSG00000066427	28202	1781.82231917029
ENSG00000066455	3295	381.669423889757
ENSG00000066468	7486	0.635803016474826
ENSG00000066557	2884	710.421275408322
ENSG00000066583	1940	33.8434818769469
ENSG00000066629	8899	2.92886307589223
ENSG00000066651	2690	233.23547704356
ENSG00000066654	6501	1306.5647758555
ENSG00000066697	3253	83.0087741509101
ENSG00000066735	6756	288.133419466067
ENSG00000066739	14778	2324.6938652371
ENSG00000066777	10964	3334.21355639561
ENSG00000066813	8158	0.896378023226804
ENSG00000066827	8900	374.1648636953
ENSG00000066855	4629	295.523326657553
ENSG00000066923	8583	12831.005176475
ENSG00000066926	4473	131.183881399216
ENSG00000066933	20253	1362.90109231528
ENSG00000067048	5738	9.12012523631923
ENSG00000067057	4836	2559.59702232387
ENSG00000067064	3589	6424.20579346299
ENSG00000067066	12618	5287.50465300897
ENSG00000067082	6139	48616.7297697489
ENSG00000067113	2016	213.39008452933
ENSG00000067141	8117	65.1645976885346
ENSG00000067167	3878	5412.92461525884
ENSG00000067177	6350	0.521150013503956
ENSG00000067182	4005	883.192927885154
ENSG00000067191	7094	164.871018272111
ENSG00000067208	8276	208.522543403203
ENSG00000067221	10461	39.1800580152274
ENSG00000067225	8571	6685.92733024468
ENSG00000067248	4734	1172.26441737553
ENSG00000067334	7519	1828.02747936756
ENSG00000067365	8254	262.899335812206
ENSG00000067369	12991	1584.97353606958
ENSG00000067445	6716	5.40953714017106
ENSG00000067533	7883	228.076091909871
ENSG00000067560	2582	20750.8072786916
ENSG00000067596	9302	1509.39636111124
ENSG00000067601	1060	78.7249210399076
ENSG00000067606	7636	26.8183796949136
ENSG00000067646	5527	15.6136544045785
ENSG00000067704	4165	942.645721425685
ENSG00000067715	6494	15.4781554010675
ENSG00000067798	12135	0.510727013233877
ENSG00000067829	2717	867.516735478955
ENSG00000067836	3683	404.610447484201
ENSG00000067840	4341	13.1850953416501
ENSG00000067842	7534	4.77373412369623
ENSG00000067900	11113	7339.56410018161
ENSG00000067955	4129	1106.14090366215
ENSG00000067992	2695	145.682274774896
ENSG00000068001	4545	30.831234798894
ENSG00000068024	13368	307.843312976787
ENSG00000068028	3683	1363.95381534255
ENSG00000068078	4834	4.98219412909782
ENSG00000068079	1973	301.454013811228
ENSG00000068097	4868	224.865807826687
ENSG00000068120	4032	722.647454725125
ENSG00000068137	4803	7.34821519040578
ENSG00000068305	6925	3792.98191328314
ENSG00000068308	3592	1391.77280306339
ENSG00000068323	4283	748.496495394921
ENSG00000068354	4223	602.157571603011
ENSG00000068366	6415	816.245997150436
ENSG00000068383	3706	168.904719376632
ENSG00000068394	1742	126.097457267417
ENSG00000068400	6841	1298.74752565294
ENSG00000068438	2872	334.276041661707
ENSG00000068489	4080	786.780175386922
ENSG00000068615	5380	4.59654311910489
ENSG00000068650	13733	433.346659228809
ENSG00000068654	13519	548.948155224257
ENSG00000068697	1946	3387.3395887722
ENSG00000068724	6949	5874.06941620795
ENSG00000068745	5624	1481.01453137581
ENSG00000068781	4294	4.16920010803165
ENSG00000068784	5045	1261.09964867741
ENSG00000068796	4774	1051.86834125584
ENSG00000068831	6084	7673.87141084413
ENSG00000068878	10241	3939.98790909234
ENSG00000068885	7175	1268.58336287133
ENSG00000068903	6224	1046.54218811783
ENSG00000068912	2592	518.982029447779
ENSG00000068971	3376	217.580130637902
ENSG00000068976	4981	260.335277745766
ENSG00000068985	665	0.23972900621182
ENSG00000069011	3511	5.64926614638288
ENSG00000069018	3185	0
ENSG00000069020	14675	1171.75369036229
ENSG00000069122	6650	0.573265014854351
ENSG00000069188	11607	3666.58218900789
ENSG00000069206	4483	0
ENSG00000069248	6080	925.249733974923
ENSG00000069275	6546	3365.42001920423
ENSG00000069329	9733	943.562945449452
ENSG00000069345	5065	1416.87138771374
ENSG00000069399	3242	425.258411019228
ENSG00000069424	9534	1667.48200620753
ENSG00000069431	11616	0.59411101539451
ENSG00000069482	1300	0.156345004051187
ENSG00000069493	6957	2047.59840305704
ENSG00000069509	1399	166.403199311813
ENSG00000069535	2891	0.364805009452769
ENSG00000069667	17040	188.802226892213
ENSG00000069696	1477	14.0293583635265
ENSG00000069702	8705	30.9667338024051
ENSG00000069712	4065	67.3951197463316
ENSG00000069764	1116	4.39850611397339
ENSG00000069812	5407	7.51498319472704
ENSG00000069849	2584	1386.66553293106
ENSG00000069869	9097	330.013034551245
ENSG00000069943	4542	194.534877040757
ENSG00000069956	6388	1198.37403305208
ENSG00000069966	13302	507.714766155824
ENSG00000069974	5605	264.535746854608
ENSG00000069998	4936	140.512466640937
ENSG00000070010	8736	1797.90500858703
ENSG00000070018	10337	657.555818038481
ENSG00000070019	4177	1.02145402646775
ENSG00000070031	366	0.510727013233877
ENSG00000070047	5769	739.605676164544
ENSG00000070061	6048	773.897347053104
ENSG00000070081	8995	1238.53385309269
ENSG00000070087	3440	6.64987417231048
ENSG00000070159	9995	54.3767924090027
ENSG00000070182	14831	49.2069842750435
ENSG00000070190	4548	497.468956890336
ENSG00000070193	3011	0.218883005671661
ENSG00000070214	12172	16643.8220592721
ENSG00000070269	8077	365.711810476266
ENSG00000070366	10554	995.427794793366
ENSG00000070367	12575	1226.59951778345
ENSG00000070371	10049	131.163035398676
ENSG00000070388	2778	1.27160603294965
ENSG00000070404	3067	74.0033019175617
ENSG00000070413	5605	470.525501192182
ENSG00000070423	3496	569.533580757663
ENSG00000070444	8728	575.985417924842
ENSG00000070476	7357	950.859045638507
ENSG00000070495	5969	757.929310639343
ENSG00000070501	4106	419.953103881758
ENSG00000070526	3448	0.0729610018905538
ENSG00000070540	3402	50.4368983069128
ENSG00000070601	5867	4.23173810965212
ENSG00000070610	4803	1315.55982508858
ENSG00000070614	9529	342.624864878041
ENSG00000070669	4455	248.765747445978
ENSG00000070718	6276	443.519507492407
ENSG00000070729	7298	3.12690008102373
ENSG00000070731	3098	50.2701303025916
ENSG00000070748	2994	0
ENSG00000070756	4752	36701.4372820018
ENSG00000070759	3322	442.466784465129
ENSG00000070761	2375	1311.67204598784
ENSG00000070770	6905	2714.91014934832
ENSG00000070778	7396	2.1471380556363
ENSG00000070785	3411	147.391646819189
ENSG00000070808	6150	8.18205521201211
ENSG00000070814	11278	2918.66938162809
ENSG00000070831	3598	5767.32747044207
ENSG00000070882	8100	1713.36405339642
ENSG00000070886	5358	0.719187018635459
ENSG00000070915	6180	2.35559806103788
ENSG00000070950	6983	606.837498724276
ENSG00000070961	9493	1629.88624423335
ENSG00000070985	3962	7.37948419121601
ENSG00000071051	2990	1516.43188629354
ENSG00000071054	11961	4593.66637103035
ENSG00000071073	9630	1622.73606604808
ENSG00000071082	5791	17292.903978091
ENSG00000071127	7827	3435.68146402483
ENSG00000071189	16418	1742.36084014778
ENSG00000071203	1839	0
ENSG00000071205	10759	366.128730487069
ENSG00000071242	8243	1713.73928140614
ENSG00000071243	5214	1183.93817767802
ENSG00000071246	6502	47.2891522253489
ENSG00000071282	9130	116.080954007871
ENSG00000071462	7944	489.464092682915
ENSG00000071537	9559	1531.69115868894
ENSG00000071539	3560	44.8710161626906
ENSG00000071553	4884	950.650585633106
ENSG00000071564	6080	10553.6421554643
ENSG00000071575	4588	140.595850643097
ENSG00000071626	9201	1989.05241054001
ENSG00000071655	7845	548.322775208052
ENSG00000071677	264	0
ENSG00000071794	6024	634.906638451599
ENSG00000071859	2567	329.252155531529
ENSG00000071889	5098	433.367505229349
ENSG00000071894	6072	2855.50599999141
ENSG00000071909	8236	1.38625903592052
ENSG00000071967	5176	263.681060832461
ENSG00000071991	6864	6.50395216852937
ENSG00000071994	6476	1045.08296808002
ENSG00000072041	8781	0
ENSG00000072042	5518	455.77695581002
ENSG00000072062	6144	578.580744992092
ENSG00000072071	8487	895.88814221411
ENSG00000072080	1265	0.885955022956725
ENSG00000072110	10626	4000.41004165798
ENSG00000072121	15706	1153.29455688398
ENSG00000072133	8502	2.08460005401582
ENSG00000072134	8517	10.9649962841232
ENSG00000072135	5774	3060.97460431548
ENSG00000072163	8487	251.069230505666
ENSG00000072182	5250	2.88717107481191
ENSG00000072195	17910	4.60696611937497
ENSG00000072201	5725	452.545825726295
ENSG00000072210	6457	50.8017033163656
ENSG00000072274	7887	1745.87339123879
ENSG00000072310	8030	1277.20318409468
ENSG00000072315	5839	8.71362822578614
ENSG00000072364	11297	11612.7440589076
ENSG00000072401	3486	137.739948569096
ENSG00000072415	8743	608.71363877289
ENSG00000072422	4841	1.41752803673076
ENSG00000072501	10484	1948.6111694921
ENSG00000072506	1115	351.161302099235
ENSG00000072518	6154	928.084790048385
ENSG00000072571	3936	139.220014607447
ENSG00000072609	17127	1654.30733386615
ENSG00000072657	11950	0.844263021876408
ENSG00000072682	8502	97.2674385203783
ENSG00000072694	6651	19.3867805023472
ENSG00000072736	8806	1783.4587302127
ENSG00000072756	5518	586.616878200323
ENSG00000072778	4865	3689.35644459801
ENSG00000072786	9083	2831.28294736375
ENSG00000072803	5577	1122.03597907402
ENSG00000072818	7421	2326.72635028976
ENSG00000072832	5823	19.3555115015369
ENSG00000072840	7148	1.81360204699377
ENSG00000072849	6386	719.614361646532
ENSG00000072858	8060	403.067843444229
ENSG00000072864	5512	929.147936075933
ENSG00000072952	7700	27.2352997057167
ENSG00000072954	3005	6.09745515799628
ENSG00000072958	14371	834.965705635498
ENSG00000073008	3519	14.1857033675777
ENSG00000073050	3459	583.146019110386
ENSG00000073060	7741	1672.84985134662
ENSG00000073067	2773	548.479120212103
ENSG00000073111	4902	632.3634263857
ENSG00000073146	6872	2.7933640723812
ENSG00000073150	3102	45.183706170793
ENSG00000073169	2363	802.612712797172
ENSG00000073282	7454	1.32372103430005
ENSG00000073331	12325	847.785995967695
ENSG00000073350	7909	147.058110810546
ENSG00000073417	7886	448.949890633118
ENSG00000073464	6789	3.10605408048358
ENSG00000073536	5463	124.513161226365
ENSG00000073578	8383	1596.54306636937
ENSG00000073584	11022	3669.04201707163
ENSG00000073598	1388	1.1465300297087
ENSG00000073605	5905	942.551914423254
ENSG00000073614	12091	3905.2688951927
ENSG00000073670	4770	34.2708248880201
ENSG00000073711	7837	133.174674450801
ENSG00000073712	8510	1187.73214977633
ENSG00000073734	5151	1.04230002700791
ENSG00000073737	3750	3.40832108831587
ENSG00000073754	2456	1.87614004861424
ENSG00000073756	5269	6.14957015934668
ENSG00000073792	4735	508.47564517554
ENSG00000073803	12623	111.380180886065
ENSG00000073849	9151	519.440641459663
ENSG00000073861	2614	78.6311140374768
ENSG00000073905	848	165.069055277243
ENSG00000073910	18452	29.1427087551412
ENSG00000073921	5833	5843.3945264131
ENSG00000073969	5005	566.813177687172
ENSG00000074047	7341	354.173549177288
ENSG00000074054	11052	2542.44076387932
ENSG00000074071	1097	128.974205341959
ENSG00000074181	9394	647.737351784067
ENSG00000074201	4592	748.465226394111
ENSG00000074211	9198	68.9481467865733
ENSG00000074219	2980	7.13975518500419
ENSG00000074266	7016	723.648062751053
ENSG00000074276	5348	14.3316253713588
ENSG00000074317	2006	0
ENSG00000074319	3839	569.533580757663
ENSG00000074356	14718	1966.91395796636
ENSG00000074370	6893	8020.22770981886
ENSG00000074410	7313	3.96074010263006
ENSG00000074416	10102	7.23356218743491
ENSG00000074527	4166	0.208460005401582
ENSG00000074582	3379	192.596198990522
ENSG00000074590	7008	0.458612011883481
ENSG00000074603	10211	1222.24270367056
ENSG00000074621	9084	518.169035426713
ENSG00000074657	11951	16.593416429966
ENSG00000074660	4961	359.020244302875
ENSG00000074695	6767	1803.29369972666
ENSG00000074696	7097	422.85069795684
ENSG00000074706	8474	111.390603886336
ENSG00000074755	15878	3941.22824612448
ENSG00000074771	2042	0
ENSG00000074800	3958	5321.90055390024
ENSG00000074803	12476	0.458612011883481
ENSG00000074842	1678	428.260235097011
ENSG00000074855	4979	268.517332957778
ENSG00000074935	6973	116.977332031098
ENSG00000074964	7817	1.8969860491544
ENSG00000074966	3472	181.704163708289
ENSG00000075035	6557	0
ENSG00000075043	12775	1.74064104510321
ENSG00000075073	2871	5.85772615178446
ENSG00000075089	3813	282.901073330487
ENSG00000075131	2755	456.965177840809
ENSG00000075142	4237	468.326248135195
ENSG00000075151	9596	1588.25678115466
ENSG00000075188	3492	164.787634269951
ENSG00000075213	9371	4.05454710506078
ENSG00000075218	4242	177.034659587294
ENSG00000075223	6268	1.04230002700791
ENSG00000075234	3578	33.8122128761366
ENSG00000075239	5584	425.018682013016
ENSG00000075240	4885	197.005128104765
ENSG00000075275	12806	19.0740904942448
ENSG00000075290	2112	0.958916024847279
ENSG00000075292	12474	2872.76648843867
ENSG00000075303	5081	353.704514165135
ENSG00000075336	5208	102.343439651907
ENSG00000075340	12673	21.0648835458299
ENSG00000075388	3233	0
ENSG00000075391	16044	295.408673654582
ENSG00000075399	3428	286.632507427176
ENSG00000075407	13190	949.274749597455
ENSG00000075413	8891	1972.93845212247
ENSG00000075415	8896	9053.53268759369
ENSG00000075420	13270	322.571012358408
ENSG00000075426	7157	2545.68231696331
ENSG00000075429	1311	0
ENSG00000075461	3380	0.521150013503956
ENSG00000075539	18152	5221.6938293037
ENSG00000075568	12985	2993.25637156078
ENSG00000075618	3692	129.432817353842
ENSG00000075624	3256	25977.0246901125
ENSG00000075643	6281	0.740033019175617
ENSG00000075651	12859	6.02449415610573
ENSG00000075673	4442	0.208460005401582
ENSG00000075702	9775	259.866242733613
ENSG00000075711	11001	1578.87608091158
ENSG00000075785	2717	2915.64671154977
ENSG00000075790	8409	688.824818848719
ENSG00000075826	7938	1572.12197673657
ENSG00000075856	7271	809.064549964351
ENSG00000075884	7743	2275.7474559688
ENSG00000075886	1598	30.4455837889011
ENSG00000075891	6243	0.979762025387437
ENSG00000075914	4442	122.699559179371
ENSG00000075945	4978	295.002176644049
ENSG00000075975	2848	553.086086331478
ENSG00000076003	4118	388.131684057206
ENSG00000076043	3699	248.390519436255
ENSG00000076053	7885	1197.6340000329
ENSG00000076067	8805	950.014782616631
ENSG00000076108	10918	13517.5473582645
ENSG00000076201	5981	1172.900220392
ENSG00000076242	3532	555.660567398188
ENSG00000076248	2567	443.665429496188
ENSG00000076258	2517	14.3837403727092
ENSG00000076321	4254	565.645801656923
ENSG00000076344	4798	3.82524109911904
ENSG00000076351	7838	77.4428920066878
ENSG00000076356	13781	80.1632950771785
ENSG00000076382	5472	380.668815863829
ENSG00000076513	7350	2233.64895787795
ENSG00000076554	8197	1869.33382943788
ENSG00000076555	14505	376.614268758769
ENSG00000076604	4596	312.043782085629
ENSG00000076641	11023	19112.3116362352
ENSG00000076650	4488	250.006084478118
ENSG00000076662	2950	1291.15958145632
ENSG00000076685	5156	6043.73501460429
ENSG00000076706	7422	110.859030872561
ENSG00000076716	4960	6.73325817447111
ENSG00000076770	12199	2857.8094830511
ENSG00000076826	4845	3.71058809614816
ENSG00000076864	5755	6.31633816366794
ENSG00000076924	4673	1331.02755748937
ENSG00000076928	8636	8134.7869057873
ENSG00000076944	6036	1132.91759135598
ENSG00000076984	5145	580.550692043137
ENSG00000077009	1141	1.11526102889847
ENSG00000077044	9771	2906.66208531696
ENSG00000077063	7035	0
ENSG00000077080	2389	0.0208460005401582
ENSG00000077092	3697	58.1082265056911
ENSG00000077097	6079	16599.2324641167
ENSG00000077147	7095	3721.12574942122
ENSG00000077150	4484	493.727099793378
ENSG00000077152	1065	17.5002174534628
ENSG00000077157	21069	863.055691363361
ENSG00000077232	21826	1246.8201383074
ENSG00000077235	11562	1370.43692151054
ENSG00000077238	5894	506.818388132597
ENSG00000077254	6918	1786.81493629966
ENSG00000077264	10312	1.17779903051894
ENSG00000077274	3568	0
ENSG00000077279	10203	2.75167207130089
ENSG00000077312	2361	843.814832864795
ENSG00000077327	3887	3.85651009992927
ENSG00000077348	1488	45.9028931894284
ENSG00000077380	4695	557.390785443021
ENSG00000077420	3981	2093.10522223621
ENSG00000077454	6838	3887.75825473897
ENSG00000077458	6042	2306.27642375987
ENSG00000077463	2787	166.768004321266
ENSG00000077498	3016	0
ENSG00000077514	5508	183.830455763385
ENSG00000077522	5530	1.18822203078902
ENSG00000077549	3238	2887.9423768319
ENSG00000077585	2309	21.8257625655457
ENSG00000077616	7254	48.2272222496561
ENSG00000077684	9129	1513.72190622332
ENSG00000077713	3115	149.757667880497
ENSG00000077721	5276	1746.05058224338
ENSG00000077782	12698	44.9127081637709
ENSG00000077800	2469	20.4707725304354
ENSG00000077935	4253	2.05333105320559
ENSG00000077942	7285	0.969339025117358
ENSG00000077943	7528	0
ENSG00000077984	930	46.371928201582
ENSG00000078018	11559	2.58490406697962
ENSG00000078043	17527	1508.80225009584
ENSG00000078053	5636	1.04230002700791
ENSG00000078061	3535	1416.79842671185
ENSG00000078070	4321	740.752206194253
ENSG00000078081	3816	1.6989490440229
ENSG00000078098	7003	1.70937204429297
ENSG00000078114	13654	0.281421007292136
ENSG00000078124	8442	394.771135229247
ENSG00000078140	5245	1471.38367912626
ENSG00000078142	15182	1760.91378062852
ENSG00000078177	9835	5741.11362476282
ENSG00000078237	4017	121.500914148312
ENSG00000078246	3181	87.1362822578614
ENSG00000078269	9921	598.655443512264
ENSG00000078295	17538	3.7418570969584
ENSG00000078304	14289	3686.38588952104
ENSG00000078319	1044	178.493879625105
ENSG00000078328	8213	1.57387304078195
ENSG00000078369	6417	7688.10922921306
ENSG00000078399	3029	3.33536008642532
ENSG00000078401	2033	5.70138114773328
ENSG00000078403	6945	1221.950859663
ENSG00000078487	3318	158.773563114115
ENSG00000078549	6832	0.531573013774035
ENSG00000078579	1688	0.218883005671661
ENSG00000078589	1803	95.1619924658223
ENSG00000078596	2051	421.850089930912
ENSG00000078618	6798	3717.21712431994
ENSG00000078668	3141	636.751509499403
ENSG00000078674	14445	6650.64547433046
ENSG00000078687	11111	595.299237425299
ENSG00000078699	9457	491.850959744763
ENSG00000078725	3905	0
ENSG00000078747	6664	2236.01497893926
ENSG00000078795	4653	333.921659652525
ENSG00000078804	4228	677.713900560814
ENSG00000078808	4709	658.66065606711
ENSG00000078814	7931	71.3975518500419
ENSG00000078898	1898	0.458612011883481
ENSG00000078900	6763	6.68114317312071
ENSG00000078902	5983	221.019720727028
ENSG00000078967	4713	101.259447623819
ENSG00000079101	3846	4.61738911964505
ENSG00000079102	13535	2.05333105320559
ENSG00000079112	3901	1.04230002700791
ENSG00000079134	8102	1273.14863698962
ENSG00000079150	3080	17.2709114475211
ENSG00000079156	11486	6.3892991655585
ENSG00000079215	6265	9.94354225765548
ENSG00000079246	5463	3790.48039321832
ENSG00000079257	1504	176.242511566768
ENSG00000079263	5582	105.605838736442
ENSG00000079277	8070	1823.61855025331
ENSG00000079308	15595	390.591512120945
ENSG00000079313	5199	1176.5586934868
ENSG00000079332	6914	1260.09904065148
ENSG00000079335	5579	821.738918292767
ENSG00000079337	12078	2025.18895247637
ENSG00000079385	5524	34.4063238915312
ENSG00000079387	6342	475.236697314257
ENSG00000079393	2351	1.88656304888432
ENSG00000079432	9494	4943.62902809852
ENSG00000079435	5206	21.0023455442094
ENSG00000079459	5202	3368.77622529119
ENSG00000079462	1419	179.557025652653
ENSG00000079482	8224	185.362636803087
ENSG00000079557	2244	0
ENSG00000079616	4312	597.154531473373
ENSG00000079689	1482	0
ENSG00000079691	6799	50.4473213071829
ENSG00000079739	4090	100.759143610855
ENSG00000079785	3833	571.74325681492
ENSG00000079805	13443	6524.41251805953
ENSG00000079819	10247	392.352999166588
ENSG00000079841	12788	0.656649017014984
ENSG00000079931	5293	8.01528720769084
ENSG00000079950	16387	1834.51058553554
ENSG00000079974	5870	329.189617529909
ENSG00000079999	3761	145.828196778677
ENSG00000080007	2807	14.1961263678478
ENSG00000080031	4344	3.22070708345445
ENSG00000080166	7543	2.08460005401582
ENSG00000080189	7708	586.752377203834
ENSG00000080200	10929	105.220187726449
ENSG00000080224	6291	1.37583603565044
ENSG00000080293	3426	0
ENSG00000080298	11169	808.92905096084
ENSG00000080345	18166	2465.80044289343
ENSG00000080371	16036	1797.54020357757
ENSG00000080493	8890	1.76148704564337
ENSG00000080503	17300	35073.7085988243
ENSG00000080511	2001	0
ENSG00000080546	5121	27555.9111940244
ENSG00000080561	3097	0.740033019175617
ENSG00000080572	1931	0
ENSG00000080573	6750	1.45922003781108
ENSG00000080603	13674	3463.11480073568
ENSG00000080608	2707	338.476510770549
ENSG00000080618	1767	5.04473213071829
ENSG00000080644	4765	16.2181884202431
ENSG00000080709	3864	1.31329803402997
ENSG00000080802	6999	870.289253550796
ENSG00000080815	9947	1353.79139007923
ENSG00000080819	3666	264.410670851367
ENSG00000080822	5217	1668.18034722562
ENSG00000080823	11009	107.231826778574
ENSG00000080824	5248	10473.9583183995
ENSG00000080839	5954	241.167380249091
ENSG00000080845	8789	1486.85141152706
ENSG00000080854	5753	2.01163905212527
ENSG00000080910	1087	0
ENSG00000080947	6813	253.310175563733
ENSG00000080986	3600	378.208987800091
ENSG00000081014	7359	438.162085353586
ENSG00000081019	6819	2480.95548528612
ENSG00000081026	8180	14.5817773778407
ENSG00000081041	1500	2.0950230542859
ENSG00000081051	3259	0
ENSG00000081052	9895	10.2458092654878
ENSG00000081059	10063	695.224541014547
ENSG00000081087	5325	292.865461588683
ENSG00000081138	14532	1.73021804483313
ENSG00000081148	8337	28.8404417473089
ENSG00000081154	3102	4176.31901721611
ENSG00000081177	6263	155.375665026069
ENSG00000081181	2418	194.482762039406
ENSG00000081189	11755	6543.72633755999
ENSG00000081237	8371	5113.83662250892
ENSG00000081248	6168	0.896378023226804
ENSG00000081277	6211	0
ENSG00000081307	6827	464.448892034725
ENSG00000081320	6580	13476.3765071977
ENSG00000081377	10462	16.8435684364478
ENSG00000081386	5921	333.942505653065
ENSG00000081479	16260	1.45922003781108
ENSG00000081665	8414	878.064811752275
ENSG00000081692	4315	298.368805731285
ENSG00000081721	1762	316.317212196361
ENSG00000081760	16094	240.656653235857
ENSG00000081791	6047	1625.71704412532
ENSG00000081800	4415	0
ENSG00000081803	6351	0.208460005401582
ENSG00000081818	3825	0
ENSG00000081842	6133	0
ENSG00000081853	6724	73.4925749043278
ENSG00000081870	3236	234.580044078401
ENSG00000081913	9142	2424.90058983364
ENSG00000081923	6652	86.031444229233
ENSG00000081985	4233	10.0790412611665
ENSG00000082014	5198	50.2597073023215
ENSG00000082068	7039	835.184588641169
ENSG00000082074	6100	206.229483343785
ENSG00000082126	4924	0.750456019445696
ENSG00000082146	3242	493.080873776633
ENSG00000082153	8085	2693.08438678277
ENSG00000082175	15404	0.625380016204747
ENSG00000082196	3576	147.766874828912
ENSG00000082212	9363	1144.72685066198
ENSG00000082213	4172	189.68818191517
ENSG00000082258	9081	3958.52000357254
ENSG00000082269	10589	403.745338461785
ENSG00000082293	8511	39.4302100217093
ENSG00000082397	12203	11.2568402916854
ENSG00000082438	17178	118.019632058106
ENSG00000082458	7844	211.774519487467
ENSG00000082482	3910	0
ENSG00000082497	5467	0.521150013503956
ENSG00000082512	9022	1336.78105363846
ENSG00000082515	5267	471.119612207576
ENSG00000082516	5637	141.460959665514
ENSG00000082556	5738	118.175977062157
ENSG00000082641	5825	534.637375853438
ENSG00000082684	6224	0.687918017825222
ENSG00000082701	8006	1036.42145485559
ENSG00000082781	6447	0
ENSG00000082805	13484	1398.37056223435
ENSG00000082898	11708	10642.7275387727
ENSG00000082929	1164	5.02388613017813
ENSG00000082996	3635	499.042829931118
ENSG00000083067	19912	3.85651009992927
ENSG00000083093	4747	236.946065139709
ENSG00000083097	10045	891.281176094735
ENSG00000083099	8679	368.369675545136
ENSG00000083123	4071	128.473901328995
ENSG00000083168	11852	14201.3378679828
ENSG00000083223	6707	1396.44230718439
ENSG00000083290	9843	18.6884394842519
ENSG00000083307	6060	0.35438200918269
ENSG00000083312	11977	2038.98900483396
ENSG00000083444	5320	53.9598723981996
ENSG00000083454	4190	2422.08637976071
ENSG00000083457	6657	1314.03806704914
ENSG00000083520	10835	1471.79017613679
ENSG00000083535	4253	788.802237439317
ENSG00000083544	6814	535.023026863431
ENSG00000083622	376	0
ENSG00000083635	3492	105.751760740223
ENSG00000083642	13212	3425.59199976339
ENSG00000083720	4194	597.571451484176
ENSG00000083750	2725	422.652660951708
ENSG00000083782	1805	0
ENSG00000083799	12954	5092.75089296255
ENSG00000083807	8025	106.470947758858
ENSG00000083812	5664	281.264662288085
ENSG00000083814	3532	264.243902847046
ENSG00000083817	2561	53.4491453849657
ENSG00000083828	3261	953.88171571683
ENSG00000083838	4923	254.352475590741
ENSG00000083844	12532	496.353695861438
ENSG00000083845	3617	13833.6248414547
ENSG00000083857	16177	1.5947190413221
ENSG00000083896	7032	4686.90010844621
ENSG00000083937	3106	686.125261778768
ENSG00000084070	3631	17956.307099281
ENSG00000084072	8071	474.924007306155
ENSG00000084073	3572	351.849220117061
ENSG00000084090	4414	1390.58458103261
ENSG00000084092	3415	1143.75751163686
ENSG00000084093	7955	1654.95355988289
ENSG00000084110	5146	17.5940244558935
ENSG00000084112	14537	402.192311421543
ENSG00000084207	1915	1781.93697217327
ENSG00000084234	7451	676.932175540558
ENSG00000084444	6807	83.8947291738668
ENSG00000084453	11520	0.802571020796092
ENSG00000084463	5315	3159.86803087799
ENSG00000084623	1725	1960.8373488089
ENSG00000084628	2987	0
ENSG00000084636	9269	0.521150013503956
ENSG00000084652	5103	322.404244354087
ENSG00000084674	14828	0.82341702133625
ENSG00000084676	8633	3054.0016171348
ENSG00000084693	5283	908.479126540366
ENSG00000084710	10591	54.6477904160248
ENSG00000084731	6403	168.018764353675
ENSG00000084733	3631	800.569804744237
ENSG00000084734	3146	0.552419014314193
ENSG00000084754	3811	4027.25969035371
ENSG00000084764	3459	15.0299663894541
ENSG00000084774	8422	369.537051575385
ENSG00000085063	4942	1138.2750134948
ENSG00000085117	4054	1095.05083137478
ENSG00000085185	7996	141.804918674426
ENSG00000085224	19302	5563.95388917228
ENSG00000085231	2162	222.385133762408
ENSG00000085265	4981	99.3520385743941
ENSG00000085274	5730	649.748990836192
ENSG00000085276	9103	41.5252330759952
ENSG00000085365	5106	475.174159312637
ENSG00000085377	3762	467.106757103596
ENSG00000085382	9238	771.333288986665
ENSG00000085415	10481	549.37549823533
ENSG00000085433	4423	707.742564338912
ENSG00000085449	5516	1326.59778237459
ENSG00000085465	2567	61.255972587255
ENSG00000085491	6548	1033.54470678105
ENSG00000085511	7522	743.566416267174
ENSG00000085514	2006	147.464607821079
ENSG00000085552	6628	15.0925043910746
ENSG00000085563	5806	58.6606455200053
ENSG00000085644	6443	121.448799146962
ENSG00000085662	3660	961.146546905076
ENSG00000085719	6745	1671.28640130611
ENSG00000085721	4156	792.210558527633
ENSG00000085733	6949	2.5432120658993
ENSG00000085741	2401	0
ENSG00000085760	3374	552.700435321485
ENSG00000085788	10686	982.128046448745
ENSG00000085831	9362	34.7607059007139
ENSG00000085832	7440	4155.8378216854
ENSG00000085840	3157	130.37088737815
ENSG00000085871	3182	346.366721974999
ENSG00000085872	6113	726.743693831266
ENSG00000085978	6047	776.523943121164
ENSG00000085982	9352	460.946763943979
ENSG00000085998	6198	489.213940676433
ENSG00000085999	3212	98.153393543335
ENSG00000086015	7877	405.277519501486
ENSG00000086061	2730	3555.0352401175
ENSG00000086062	4901	5846.62565649683
ENSG00000086065	2390	570.075576771707
ENSG00000086102	7147	1081.21951001639
ENSG00000086159	5129	0
ENSG00000086189	3736	704.125783245195
ENSG00000086200	7540	2690.74963472227
ENSG00000086205	3824	0
ENSG00000086232	5550	2238.13084799409
ENSG00000086288	2439	8.34882321633337
ENSG00000086289	2864	10.8399202808823
ENSG00000086300	3518	55.8881274481642
ENSG00000086475	3888	462.708250989622
ENSG00000086504	2404	368.734480554589
ENSG00000086506	536	3.12690008102373
ENSG00000086544	3385	88.3140812883804
ENSG00000086548	3052	80.0069500731273
ENSG00000086570	14537	1.75106404537329
ENSG00000086589	3615	2410.91292347119
ENSG00000086598	3830	3295.94029940388
ENSG00000086619	5361	1289.54401641446
ENSG00000086666	5153	923.800936937382
ENSG00000086696	9550	3.61678109371745
ENSG00000086712	4460	611.955191856885
ENSG00000086717	3513	2.25136805833709
ENSG00000086730	4545	3792.25230326424
ENSG00000086758	17380	5544.69218467318
ENSG00000086827	2992	215.818643592258
ENSG00000086848	8013	609.662131797468
ENSG00000086967	3708	59.9947895545754
ENSG00000086991	6096	1.48006603835123
ENSG00000087008	3846	145.463391769224
ENSG00000087053	6119	594.621742407743
ENSG00000087074	3093	16651.8790384808
ENSG00000087076	1281	10.2458092654878
ENSG00000087077	2841	288.852606484703
ENSG00000087085	3731	6.69156617339079
ENSG00000087086	878	3340.96766057062
ENSG00000087087	4588	1735.2106619625
ENSG00000087088	2587	587.57579422517
ENSG00000087095	5290	508.308877171218
ENSG00000087111	5990	400.733091383732
ENSG00000087116	8726	3.56466609236706
ENSG00000087128	2138	2.81421007292136
ENSG00000087152	5301	1449.22438055207
ENSG00000087157	4965	672.335632421453
ENSG00000087191	4490	1123.37012310859
ENSG00000087206	4739	1130.08253528252
ENSG00000087237	2085	31.9881878288728
ENSG00000087245	4933	1.92825504996464
ENSG00000087250	1837	0.250152006481899
ENSG00000087253	7439	179.431949649412
ENSG00000087258	9813	4.16920010803165
ENSG00000087263	5806	253.195522560762
ENSG00000087266	13968	2317.95018406235
ENSG00000087269	3538	368.067408537304
ENSG00000087274	13106	4624.38295282627
ENSG00000087299	6879	62.6213856226353
ENSG00000087301	4739	191.804050969996
ENSG00000087302	8323	2215.67970541234
ENSG00000087303	6392	295.346135652962
ENSG00000087338	4922	245.857730370626
ENSG00000087365	9795	3341.0093525717
ENSG00000087448	7622	459.977424918861
ENSG00000087460	13320	24897.1080551299
ENSG00000087470	7282	2485.47906740334
ENSG00000087494	3377	0.229306005941741
ENSG00000087495	6095	1.08399202808823
ENSG00000087502	5826	344.136199917202
ENSG00000087510	3005	1.34456703484021
ENSG00000087586	2928	29.5804747664845
ENSG00000087589	5069	84.5618011911519
ENSG00000087842	2512	0
ENSG00000087884	1943	79.840182068806
ENSG00000087903	9094	88.1577362843292
ENSG00000087995	3843	70.7617488335671
ENSG00000088002	2822	1.55302704024179
ENSG00000088035	4950	184.539219781751
ENSG00000088038	6676	1340.5646027365
ENSG00000088053	2703	156.532618056048
ENSG00000088179	12486	527.831156677076
ENSG00000088205	7851	983.034847472242
ENSG00000088247	4643	2015.57894622736
ENSG00000088256	6242	290.634939530886
ENSG00000088280	4988	104.375924704572
ENSG00000088298	1919	320.423874302772
ENSG00000088305	4630	349.253893049811
ENSG00000088320	1665	0
ENSG00000088325	3605	612.976645883353
ENSG00000088340	9067	73.5446899056782
ENSG00000088356	1998	290.468171526565
ENSG00000088367	9674	37.0641889604013
ENSG00000088386	4192	1.41752803673076
ENSG00000088387	14816	207.177976368363
ENSG00000088448	4563	4573.25813650153
ENSG00000088451	2589	99.6751515827666
ENSG00000088538	8755	19.4284725034275
ENSG00000088543	3248	45.0377841670119
ENSG00000088682	4324	154.844092012295
ENSG00000088726	3562	3.45001308939619
ENSG00000088727	5850	222.072443754306
ENSG00000088756	11910	1.85529404807408
ENSG00000088766	5370	256.624689649618
ENSG00000088782	514	0
ENSG00000088808	9031	155.47989502877
ENSG00000088812	8753	524.39156658795
ENSG00000088826	2946	354.079742174858
ENSG00000088827	7886	26.7766876938332
ENSG00000088832	2577	2044.37769597359
ENSG00000088833	6531	623.754028162615
ENSG00000088836	4081	17.9796754658865
ENSG00000088854	8541	1627.90587418204
ENSG00000088876	4643	130.662731385712
ENSG00000088881	3717	77.2657010020965
ENSG00000088882	2391	389.622173095827
ENSG00000088888	11771	3374.46718343865
ENSG00000088899	5395	137.500219562884
ENSG00000088926	3364	0
ENSG00000088930	3437	3036.11574867135
ENSG00000088970	5207	540.599332007923
ENSG00000088986	2957	216.965173621967
ENSG00000088992	1926	4.30469911154267
ENSG00000089006	7953	4279.79856389746
ENSG00000089009	4447	6852.40349055838
ENSG00000089012	2242	2.69955706995049
ENSG00000089022	14006	1110.52898677585
ENSG00000089041	5546	107.878052795319
ENSG00000089048	3216	291.12482054358
ENSG00000089050	3861	91.3992893683238
ENSG00000089053	12304	4226.43280251465
ENSG00000089057	7515	1101.58605254412
ENSG00000089060	6768	850.766974044938
ENSG00000089063	3051	1029.99046368895
ENSG00000089091	6619	74.826718938898
ENSG00000089094	13703	1254.05370049484
ENSG00000089101	7322	0.302267007832294
ENSG00000089116	3125	0
ENSG00000089123	2905	319.506650279005
ENSG00000089127	4947	271.560849036641
ENSG00000089154	9654	1797.87373958622
ENSG00000089157	4001	24041.5048089596
ENSG00000089159	7460	2137.91370039728
ENSG00000089163	1222	2.08460005401582
ENSG00000089169	10369	2.68913406968041
ENSG00000089177	7721	1298.53906564754
ENSG00000089195	3776	75.7022509615846
ENSG00000089199	4535	2.56405806643946
ENSG00000089220	1780	1784.74075924592
ENSG00000089225	4363	1.31329803402997
ENSG00000089234	4686	1043.13386702952
ENSG00000089248	3083	1708.15255326138
ENSG00000089250	13113	3.12690008102373
ENSG00000089280	10283	4128.24813997051
ENSG00000089289	1862	2099.27563839609
ENSG00000089327	2993	3281.19175402172
ENSG00000089335	5032	579.445854014508
ENSG00000089351	5942	2268.44093277948
ENSG00000089356	3334	10.7461132784516
ENSG00000089472	7113	0
ENSG00000089486	4268	255.467736619639
ENSG00000089505	1465	35.8134289279918
ENSG00000089558	3924	1.56345004051187
ENSG00000089597	5027	3202.99840599558
ENSG00000089639	3740	1145.68576668683
ENSG00000089682	6101	420.27621689013
ENSG00000089685	3815	437.964048348454
ENSG00000089692	3056	3.16859208210405
ENSG00000089693	3781	1247.35171132118
ENSG00000089723	4252	14.9465823872935
ENSG00000089737	8636	2312.14457291192
ENSG00000089775	12229	638.043961532893
ENSG00000089818	4155	1531.09704767354
ENSG00000089820	5580	6028.788432217
ENSG00000089847	4474	3.95031710235999
ENSG00000089876	3948	93.2545834163978
ENSG00000089902	6202	863.535149375785
ENSG00000089916	21987	2289.64131532882
ENSG00000090006	8108	242.616177286632
ENSG00000090013	1665	57.7225754956981
ENSG00000090020	5974	513.666299310039
ENSG00000090054	3658	549.35465223479
ENSG00000090060	12766	6134.8633059656
ENSG00000090061	8220	2464.19530085183
ENSG00000090097	3738	154.885784013376
ENSG00000090104	4117	109.785461844743
ENSG00000090238	3181	3102.08291738068
ENSG00000090263	5262	132.184489425143
ENSG00000090266	4447	423.423962971694
ENSG00000090273	2856	384.796323970781
ENSG00000090316	9857	669.563114349612
ENSG00000090339	3706	129.255626349251
ENSG00000090372	7641	1655.48513289667
ENSG00000090376	10004	9333.20263084045
ENSG00000090382	1764	1049.07497718346
ENSG00000090402	6138	0.208460005401582
ENSG00000090432	2438	216.881789619806
ENSG00000090447	7867	40.3057420443959
ENSG00000090470	3263	342.770786881822
ENSG00000090487	3984	896.701136235176
ENSG00000090512	2024	0
ENSG00000090520	5731	1542.85419197819
ENSG00000090530	5605	0.58368801512443
ENSG00000090534	1915	0.270998007022057
ENSG00000090539	6620	0.9484930245772
ENSG00000090554	2846	110.296188857977
ENSG00000090565	6317	411.698087667855
ENSG00000090581	4102	456.850524837838
ENSG00000090612	14095	287.16408044095
ENSG00000090615	10550	1067.24226665421
ENSG00000090621	6782	1883.81137681302
ENSG00000090659	4413	7.29610018905538
ENSG00000090661	4059	165.381745285345
ENSG00000090674	3956	88.6371942967528
ENSG00000090686	9497	1956.69941770168
ENSG00000090776	3314	623.691490160994
ENSG00000090857	10385	1216.24947851526
ENSG00000090861	4498	291.948237564916
ENSG00000090863	14111	3904.71647617839
ENSG00000090889	4533	92.2643983907403
ENSG00000090905	12924	1655.77697690423
ENSG00000090924	9200	1668.7119202394
ENSG00000090932	2618	0.208460005401582
ENSG00000090971	2163	76.671589986702
ENSG00000090975	9161	1224.35857272538
ENSG00000090989	5347	924.572238957368
ENSG00000091009	6578	1623.05917905645
ENSG00000091010	1182	0
ENSG00000091039	9198	2764.37770863011
ENSG00000091073	5042	106.189526751566
ENSG00000091106	3624	11.5278382987075
ENSG00000091127	4421	35.6675069242107
ENSG00000091128	7016	1.30287503375989
ENSG00000091129	8193	5.9411101539451
ENSG00000091136	8140	96.1834464922901
ENSG00000091137	5800	4.15877710776157
ENSG00000091138	3382	2.5953270672497
ENSG00000091140	5299	1129.3216562628
ENSG00000091157	15694	933.087830178023
ENSG00000091164	11298	1748.6563323109
ENSG00000091181	6600	3.15816908183397
ENSG00000091262	7559	61.3602025899558
ENSG00000091317	4413	5595.74403999602
ENSG00000091409	6533	22966.0804870934
ENSG00000091428	7129	15.6449234053888
ENSG00000091436	13799	621.262931098066
ENSG00000091482	1040	0
ENSG00000091483	2142	244.98219834794
ENSG00000091490	7489	132.476333432706
ENSG00000091513	8565	11.0796492870941
ENSG00000091527	4367	3022.83684632726
ENSG00000091536	19123	30.7061587956531
ENSG00000091542	3190	1028.36447564682
ENSG00000091583	1332	0.0729610018905538
ENSG00000091592	12808	4527.82427832426
ENSG00000091622	10609	9.79762025387437
ENSG00000091640	2831	531.833588780787
ENSG00000091651	4309	100.529837604913
ENSG00000091656	15687	0.844263021876408
ENSG00000091664	4219	0.0208460005401582
ENSG00000091704	2921	0.0833840021606329
ENSG00000091732	3011	129.672546360054
ENSG00000091831	13629	19.9704685174716
ENSG00000091844	7899	18.0005214664266
ENSG00000091879	6775	495.082089828488
ENSG00000091947	3029	255.822118628822
ENSG00000091972	2991	2479.27738224264
ENSG00000091986	13071	110.838184872021
ENSG00000092009	937	0
ENSG00000092010	1781	4122.85944883087
ENSG00000092020	3863	736.009741071367
ENSG00000092036	2539	881.692015846263
ENSG00000092051	5307	17.12498944374
ENSG00000092054	6087	0.677495017555143
ENSG00000092067	1554	1.04230002700791
ENSG00000092068	5991	3.84608709965919
ENSG00000092094	5037	948.180334569097
ENSG00000092096	4278	0.844263021876408
ENSG00000092098	4982	930.846885119956
ENSG00000092108	6571	1030.79303470974
ENSG00000092140	9237	814.984814117756
ENSG00000092148	12557	4615.47128759535
ENSG00000092199	7309	10891.7434382251
ENSG00000092200	5470	11.1213412881744
ENSG00000092201	7151	1521.74761643128
ENSG00000092203	7091	1195.21586397024
ENSG00000092208	2532	27.2040307049065
ENSG00000092295	3735	15.4364633999872
ENSG00000092330	2712	887.560164998317
ENSG00000092345	3631	0
ENSG00000092377	2407	1.66768004321266
ENSG00000092421	10956	13899.8838541716
ENSG00000092439	12333	2907.62100134181
ENSG00000092445	10945	17.8650224629156
ENSG00000092470	4078	177.086774588644
ENSG00000092529	4995	549.41719023641
ENSG00000092531	5900	1707.7252102503
ENSG00000092607	3806	0.093807002430712
ENSG00000092621	5622	40.7643540562794
ENSG00000092758	4831	6.11830115853644
ENSG00000092820	3342	24184.5500646662
ENSG00000092841	4609	8151.34905321645
ENSG00000092847	13886	826.408422413763
ENSG00000092850	1978	9.10970223604915
ENSG00000092853	5411	103.104318671623
ENSG00000092871	8512	651.437516879945
ENSG00000092929	7752	1071.92219377548
ENSG00000092931	6587	2064.74423850132
ENSG00000092964	7305	2113.8365697734
ENSG00000092969	5151	1.87614004861424
ENSG00000092978	8833	350.713113087622
ENSG00000093000	8318	1824.1813922679
ENSG00000093009	2846	146.19300178813
ENSG00000093010	5270	894.647805181971
ENSG00000093072	5800	264.327286849206
ENSG00000093100	4328	305.873365925742
ENSG00000093134	3846	1.65725704294258
ENSG00000093144	5678	310.230180038635
[truncated: 55,993 more rows]
