# Supplementary material for: Single cell derived mRNA signals across human kidney tumors
Source: Nat Commun. 2021 Jun 23;12:3896. doi: 10.1038/s41467-021-23949-5 (PMC8222373; doi:10.1038/s41467-021-23949-5)
Supplement: Supplementary file 7 — Supplementary Software 1 [file 41467_2021_23949_MOESM7_ESM.zip › SupplementarySoftware1/cellSignalAnalysisV2/bulkData/SangerProjectTARGET_ALL_phase1/SangerProjectTARGET_ALL_phase1_SRR457637.tsv]

geneName	geneLengths	SangerProjectTARGET_ALL_phase1_SRR457637
ENSG00000000003	4535	0
ENSG00000000005	1610	0
ENSG00000000419	1207	704.570294003179
ENSG00000000457	6883	324.512881770959
ENSG00000000460	5967	364.235132190781
ENSG00000000938	3474	129.680239971214
ENSG00000000971	8145	5.67312014643697
ENSG00000001036	2793	51.7659201618918
ENSG00000001084	8463	488.939681464754
ENSG00000001167	3811	1271.15365101339
ENSG00000001460	8511	29.3961308138312
ENSG00000001461	9404	375.945701300399
ENSG00000001497	5589	1212.51753030719
ENSG00000001561	4651	12.5953676645665
ENSG00000001617	4826	39.2434182606741
ENSG00000001626	8517	0.468422764384704
ENSG00000001629	7130	1775.83233736147
ENSG00000001630	4074	172.879228242248
ENSG00000001631	6204	728.782546224486
ENSG00000002016	4190	539.77916549264
ENSG00000002079	6346	1.97778500517986
ENSG00000002330	1708	419.071823808084
ENSG00000002549	3785	1246.5874793701
ENSG00000002586	3284	27691.196864208
ENSG00000002587	8166	9.10822041859146
ENSG00000002726	3824	0
ENSG00000002745	3261	12.6682334279152
ENSG00000002746	13965	16.0721055157774
ENSG00000002822	7230	547.607030355247
ENSG00000002834	7061	3624.20774683398
ENSG00000002919	3606	283.166765767935
ENSG00000002933	3479	15.8951458047876
ENSG00000003056	3777	1808.1847362883
ENSG00000003096	6983	1.04093947641045
ENSG00000003137	5015	0
ENSG00000003147	4891	6.93265691289361
ENSG00000003249	4791	30.0935602630262
ENSG00000003393	10384	160.554504841548
ENSG00000003400	7598	5885.16992717654
ENSG00000003402	22529	5403.14208383515
ENSG00000003436	11714	3.97638879988793
ENSG00000003509	3651	437.329902224323
ENSG00000003756	10368	11879.1804860066
ENSG00000003987	5692	121.685824792382
ENSG00000003989	7905	0.520469738205226
ENSG00000004059	1871	1676.9951340763
ENSG00000004139	11137	273.725444716893
ENSG00000004142	2121	1476.08340573431
ENSG00000004399	9738	6558.36630536071
ENSG00000004455	5727	1913.4237173534
ENSG00000004468	6855	5160.70727977916
ENSG00000004478	5180	2308.4810674407
ENSG00000004487	5435	3068.07542216693
ENSG00000004534	7302	3486.40817894677
ENSG00000004660	7424	1772.95934440658
ENSG00000004700	3778	1263.98157802092
ENSG00000004766	9454	448.5304109905
ENSG00000004776	1722	4.02843577370845
ENSG00000004777	5260	1611.30144372003
ENSG00000004779	1600	528.370468831182
ENSG00000004799	4519	5.72516712025749
ENSG00000004809	3907	321.525385473661
ENSG00000004838	4009	111.953040687944
ENSG00000004846	9257	1.43649647744642
ENSG00000004848	3097	1.39485889839001
ENSG00000004864	3710	488.231842620795
ENSG00000004866	6742	46.3634442793216
ENSG00000004897	6824	1706.43290246918
ENSG00000004939	5287	68.5250457321001
ENSG00000004948	4042	0.655791870138585
ENSG00000004961	2335	201.119916237264
ENSG00000004975	5350	1328.78006042747
ENSG00000005001	2387	0.208187895282091
ENSG00000005007	8600	2519.8542375206
ENSG00000005020	5520	53.3897857450921
ENSG00000005022	1500	8375.62803388331
ENSG00000005059	3566	933.233468786263
ENSG00000005073	2307	0
ENSG00000005075	1355	914.225913947008
ENSG00000005100	5872	505.407343981567
ENSG00000005102	2707	0.270644263866718
ENSG00000005108	10929	54.9095573806514
ENSG00000005156	12919	1266.67761126482
ENSG00000005175	5381	538.415534778542
ENSG00000005187	7822	185.495414696343
ENSG00000005189	4114	143.97233898233
ENSG00000005194	3509	723.307204578567
ENSG00000005206	7130	3230.91999385658
ENSG00000005238	6409	130.283984867532
ENSG00000005243	1851	0.385147606271867
ENSG00000005249	4318	127.431810702168
ENSG00000005302	6496	1455.02520012653
ENSG00000005339	15492	13862.367967069
ENSG00000005379	11354	7417.9637155857
ENSG00000005381	3526	428.211272410968
ENSG00000005421	2832	0
ENSG00000005436	5465	649.410911148189
ENSG00000005448	2860	328.510089360375
ENSG00000005469	4979	192.282340082539
ENSG00000005471	7494	36.7139353329967
ENSG00000005483	9231	21455.0741925597
ENSG00000005486	2441	659.05001069975
ENSG00000005513	4432	3.66410695696479
ENSG00000005700	8722	1739.67009995097
ENSG00000005801	5709	1094.59990641941
ENSG00000005810	15945	14577.8681255745
ENSG00000005812	7082	2186.76401446402
ENSG00000005844	6472	2345.66342553808
ENSG00000005882	5481	233.232899084526
ENSG00000005884	9802	19.2990178926498
ENSG00000005889	9037	2563.44878279267
ENSG00000005893	5526	2019.82855063208
ENSG00000005961	5551	17.5086019932238
ENSG00000005981	4605	0
ENSG00000006007	4416	1423.79701583422
ENSG00000006015	3370	586.715126483988
ENSG00000006016	3018	202.806238189048
ENSG00000006025	6572	892.24127220522
ENSG00000006042	5187	2.80012719154412
ENSG00000006047	4618	5.83967046266264
ENSG00000006059	1287	0.520469738205226
ENSG00000006062	5852	675.309485321281
ENSG00000006071	6778	0
ENSG00000006116	3088	0
ENSG00000006118	7271	15.936783383844
ENSG00000006125	7587	6751.35648428721
ENSG00000006128	1888	0
ENSG00000006194	6945	1439.70257103377
ENSG00000006210	5983	1.48854345126695
ENSG00000006282	5337	150.530257683716
ENSG00000006283	9709	1.78000650466187
ENSG00000006327	1848	39.836753762228
ENSG00000006377	3449	1.95696621565165
ENSG00000006432	12386	34.756969117345
ENSG00000006451	3665	423.808098425752
ENSG00000006453	4798	60.6971808694935
ENSG00000006459	9430	1235.04346057671
ENSG00000006468	9616	0.312281842923136
ENSG00000006530	6547	765.46525337319
ENSG00000006534	6626	112.962751980062
ENSG00000006555	6055	9.4205022615146
ENSG00000006576	8646	1262.35771243772
ENSG00000006606	706	0
ENSG00000006607	14413	931.609603203063
ENSG00000006611	4904	0.718248238723212
ENSG00000006625	1597	384.304445295975
ENSG00000006634	4583	637.481744748525
ENSG00000006638	2793	257.278600989607
ENSG00000006652	7489	1282.31252220051
ENSG00000006659	1079	0.364328816743658
ENSG00000006695	3172	281.886410211951
ENSG00000006704	6498	92.6227946110021
ENSG00000006712	2668	1453.75525396531
ENSG00000006715	7801	705.236495268082
ENSG00000006740	9281	25.4301514087074
ENSG00000006744	6345	1630.5380052441
ENSG00000006747	11623	2.88340234965695
ENSG00000006756	7030	463.655261582744
ENSG00000006757	3441	2.22761047951837
ENSG00000006788	6349	0.416375790564181
ENSG00000006831	5878	2401.52023784226
ENSG00000006837	3057	35.8915931466324
ENSG00000007001	2957	0.0832751581128362
ENSG00000007038	1967	0.853570370656571
ENSG00000007047	6668	1070.68952664626
ENSG00000007062	7434	78.0496419412557
ENSG00000007080	1660	852.550249969689
ENSG00000007129	1964	694.035986501905
ENSG00000007168	8127	3993.46020730106
ENSG00000007171	4176	29.5418623405286
ENSG00000007174	16980	2.57112050673382
ENSG00000007202	9235	7471.20776980409
ENSG00000007216	3226	0.208187895282091
ENSG00000007237	10100	9846.267326156
ENSG00000007255	933	451.694866998788
ENSG00000007264	4141	121.571321449977
ENSG00000007306	2649	0
ENSG00000007312	2080	12331.0627221111
ENSG00000007314	8247	609.480472833084
ENSG00000007341	8111	421.226568524254
ENSG00000007350	3650	20.8604271072655
ENSG00000007372	14782	80.1523396836049
ENSG00000007376	2769	737.828310274493
ENSG00000007384	4914	41.3565253977873
ENSG00000007392	6176	2117.20843865028
ENSG00000007402	6322	41.0130153705718
ENSG00000007516	6146	257.403513726777
ENSG00000007520	1243	518.502362594811
ENSG00000007541	7904	728.147573143876
ENSG00000007545	8373	4475.05085606236
ENSG00000007866	3046	30.7805803174571
ENSG00000007908	4585	0
ENSG00000007923	5083	904.316170131581
ENSG00000007933	3463	3.20609358734419
ENSG00000007944	3033	4294.85382330094
ENSG00000007952	2529	0.55169792249754
ENSG00000007968	5457	3111.56587349136
ENSG00000008018	2256	3665.4393594946
ENSG00000008056	3209	5.07978464488301
ENSG00000008083	6015	2246.94072559531
ENSG00000008086	17075	68.0774417572436
ENSG00000008118	2676	0.208187895282091
ENSG00000008128	4701	1937.38614410037
ENSG00000008130	5570	1705.75629180952
ENSG00000008196	6149	0.270644263866718
ENSG00000008197	1856	0
ENSG00000008226	8338	258.975332336156
ENSG00000008256	5808	2398.70970125595
ENSG00000008277	12199	52.4113026372663
ENSG00000008282	2804	985.217986238201
ENSG00000008283	5320	441.181378287042
ENSG00000008294	11963	3132.78022002061
ENSG00000008300	13895	81.9219367935026
ENSG00000008311	4591	37.8069217832276
ENSG00000008323	4260	29.8957817625082
ENSG00000008324	1301	358.447508701939
ENSG00000008382	2049	298.052200280605
ENSG00000008394	7440	1.47813405650284
ENSG00000008405	5062	1048.42383124584
ENSG00000008438	720	2.81053658630822
ENSG00000008441	6302	1673.15406740834
ENSG00000008513	8729	5044.34065571123
ENSG00000008516	4126	140.818292368806
ENSG00000008517	3209	328.062485385518
ENSG00000008710	18608	5463.56862044078
ENSG00000008735	5901	11.2733745295252
ENSG00000008838	6962	2738.98240669977
ENSG00000008853	6580	121.508865081392
ENSG00000008869	8206	1985.20690364667
ENSG00000008952	7928	2526.02700861572
ENSG00000008988	3002	14773.6896598768
ENSG00000009307	5778	26728.2653921598
ENSG00000009335	9220	1516.60717955097
ENSG00000009413	12425	2527.65087419892
ENSG00000009694	12896	51.182994055102
ENSG00000009709	6313	0.2290066848103
ENSG00000009724	4251	243.600656269574
ENSG00000009765	10362	0.489241553912913
ENSG00000009780	4034	351.587717552394
ENSG00000009790	7750	1529.19213782078
ENSG00000009830	10008	595.094689269092
ENSG00000009844	7262	752.484738102352
ENSG00000009950	4815	1.3844495036259
ENSG00000009954	7053	2904.42932708045
ENSG00000010017	3347	3616.20292226038
ENSG00000010030	2374	111.349295791626
ENSG00000010072	5906	524.581449137048
ENSG00000010165	3827	137.726702123867
ENSG00000010219	7054	131.918259845497
ENSG00000010244	15842	15016.46797396
ENSG00000010256	3236	2494.95496524486
ENSG00000010270	4348	1010.50240612021
ENSG00000010278	3299	9920.42385445548
ENSG00000010282	2891	0.2290066848103
ENSG00000010292	6487	2246.40984646234
ENSG00000010295	5203	700.729227335224
ENSG00000010310	4736	3.57042240408785
ENSG00000010318	3367	156.963263647932
ENSG00000010319	5011	9.17067678717609
ENSG00000010322	9161	3586.93170418372
ENSG00000010327	10588	125.984904829957
ENSG00000010361	2950	351.17134176183
ENSG00000010379	4243	0.208187895282091
ENSG00000010404	9292	4130.88503697677
ENSG00000010438	1664	0.364328816743658
ENSG00000010539	7498	52.8380878225946
ENSG00000010610	4583	92.2376470047302
ENSG00000010626	3054	193.19836682178
ENSG00000010671	4575	3577.06359794735
ENSG00000010704	5675	11.6377033462689
ENSG00000010803	4447	2757.39662603747
ENSG00000010810	7411	1928.55897734041
ENSG00000010818	9774	3453.84759212465
ENSG00000010932	3602	12.345542190228
ENSG00000011007	5391	1166.90356245088
ENSG00000011009	2196	430.470111074779
ENSG00000011021	6938	1587.63048002646
ENSG00000011028	6860	2.24842926904658
ENSG00000011052	1241	4934.43826579182
ENSG00000011083	4391	0.208187895282091
ENSG00000011105	5714	63.830408693489
ENSG00000011114	11333	1295.94882934149
ENSG00000011132	5556	507.437175960567
ENSG00000011143	4078	91.6755396874686
ENSG00000011198	3172	116.345805278396
ENSG00000011201	7131	4.8195497757804
ENSG00000011243	5081	3253.01913894078
ENSG00000011258	7201	1567.5507575265
ENSG00000011260	2721	743.928215606258
ENSG00000011275	7619	1732.63334909043
ENSG00000011295	5966	1308.54419700605
ENSG00000011304	6883	7087.39256606203
ENSG00000011332	4800	34.850653670222
ENSG00000011347	5953	0.249825474338509
ENSG00000011376	5393	790.937042360954
ENSG00000011405	9204	1768.01488189363
ENSG00000011422	4457	59.7082883669036
ENSG00000011426	6012	402.583342501743
ENSG00000011451	7965	1511.74599219614
ENSG00000011454	9162	1244.94279499737
ENSG00000011465	12847	0.926436134005303
ENSG00000011478	2396	100.742122527004
ENSG00000011485	7059	1167.56976371578
ENSG00000011523	8623	2664.69055626835
ENSG00000011566	6067	1431.9788001188
ENSG00000011590	2770	8.54611310132982
ENSG00000011600	907	91.1446605544992
ENSG00000011638	2558	255.873332696453
ENSG00000011677	4193	0.416375790564181
ENSG00000012048	8922	758.595052828881
ENSG00000012061	5576	1367.28441165989
ENSG00000012124	6248	8903.26984508101
ENSG00000012171	5768	28.8964798651542
ENSG00000012174	8927	265.73102953806
ENSG00000012211	3194	129.836380892676
ENSG00000012223	4247	46.113618804983
ENSG00000012232	13220	459.564369440451
ENSG00000012504	3460	0.520469738205226
ENSG00000012660	3813	7167.29508027129
ENSG00000012779	3730	13961.9962843562
ENSG00000012817	9463	3308.67817274444
ENSG00000012822	8898	2223.29058069127
ENSG00000012963	3694	678.505169513861
ENSG00000012983	7620	2815.34572668924
ENSG00000013016	4636	640.625381967285
ENSG00000013275	2387	1467.92244023926
ENSG00000013288	8898	1146.6572896347
ENSG00000013293	10459	1.30117434551307
ENSG00000013297	6032	6.42259656945249
ENSG00000013306	3526	2362.59951081928
ENSG00000013364	6141	2490.78079794446
ENSG00000013374	5411	2407.89078743789
ENSG00000013375	7335	331.82027689536
ENSG00000013392	3744	7.15125420293981
ENSG00000013441	5170	14639.710339868
ENSG00000013503	4858	176.189415777233
ENSG00000013523	6414	598.352829830256
ENSG00000013561	4987	185.443367722522
ENSG00000013563	4130	787.814223931723
ENSG00000013573	8374	2187.89863849331
ENSG00000013583	3442	192.761172241688
ENSG00000013588	8440	5.86048925219085
ENSG00000013619	5958	259.089835678562
ENSG00000013725	5958	212.299606213912
ENSG00000013810	6528	2357.28031009482
ENSG00000014123	4539	926.488180979123
ENSG00000014138	5726	661.985460023227
ENSG00000014164	3731	620.066827308178
ENSG00000014216	7553	6576.87420925129
ENSG00000014257	4193	3.49755664073912
ENSG00000014641	4990	2224.93526506399
ENSG00000014824	7225	867.029718086558
ENSG00000014914	4591	9.00412647095042
ENSG00000014919	4177	665.712023348777
ENSG00000015133	12426	6550.36148078711
ENSG00000015153	10839	1065.16213802652
ENSG00000015171	5300	1572.90118643525
ENSG00000015285	2381	3516.37682647262
ENSG00000015413	2737	3106.06971305591
ENSG00000015475	4446	933.951717024986
ENSG00000015479	11772	18186.4409614728
ENSG00000015520	5252	7.8174554678425
ENSG00000015532	5472	248.930266388796
ENSG00000015568	14175	326.157566143687
ENSG00000015592	3294	0.520469738205226
ENSG00000015676	10113	1699.7292522411
ENSG00000016082	2882	0
ENSG00000016391	7758	3.17486540305188
ENSG00000016402	4730	0.2290066848103
ENSG00000016490	3340	0.208187895282091
ENSG00000016602	3447	1.22830858216433
ENSG00000016864	3837	376.580674381009
ENSG00000017260	8533	2279.53254060172
ENSG00000017427	8087	0.884798554948885
ENSG00000017483	4014	823.601723130714
ENSG00000017797	4979	1965.3041408577
ENSG00000018189	8070	5210.67237464686
ENSG00000018236	7492	0
ENSG00000018280	8676	68.6811866535617
ENSG00000018408	8413	22.9735342443787
ENSG00000018510	8745	5489.39432885052
ENSG00000018607	1774	0
ENSG00000018610	2580	220.46057170897
ENSG00000018625	6298	1.47813405650284
ENSG00000018699	3185	633.713543843919
ENSG00000018869	3350	38.2649351528482
ENSG00000019102	1432	2.72726142819539
ENSG00000019144	21722	18.0915281000137
ENSG00000019169	2079	2.18597290046195
ENSG00000019186	3972	0.905617344477094
ENSG00000019485	13954	324.606566323836
ENSG00000019505	5424	0
ENSG00000019549	2282	0.687020054430899
ENSG00000019582	3184	152282.169231909
ENSG00000019991	8897	163.947967534646
ENSG00000019995	5993	3848.83207644859
ENSG00000020129	4917	500.150599625694
ENSG00000020181	7061	118.521368784094
ENSG00000020219	1674	1.03053008164635
ENSG00000020256	6997	305.422051773591
ENSG00000020426	3865	200.276755261371
ENSG00000020577	12170	769.118950935391
ENSG00000020633	4523	4031.94373974395
ENSG00000020922	7689	819.895978594693
ENSG00000021300	4933	118.271543309756
ENSG00000021355	3094	2635.22155969117
ENSG00000021461	2637	1.34281192456948
ENSG00000021488	2597	12.4808643221613
ENSG00000021574	5213	370.532816023065
ENSG00000021645	15535	1590.46183540229
ENSG00000021762	7466	176.564153988741
ENSG00000021776	13528	1932.92051374657
ENSG00000021826	10444	4.51767732762136
ENSG00000021852	2729	1.67591255702083
ENSG00000022267	5997	4847.02016856287
ENSG00000022277	4063	1851.87296611325
ENSG00000022355	6935	0.468422764384704
ENSG00000022556	6313	58.6673488904931
ENSG00000022567	8608	31.4467815823598
ENSG00000022840	5911	5765.97194773278
ENSG00000022976	5590	422.829615317926
ENSG00000023041	3748	913.455618734464
ENSG00000023171	13946	1028.17755842966
ENSG00000023191	7374	981.199959859257
ENSG00000023228	12268	1581.384843168
ENSG00000023287	7615	3817.05219423378
ENSG00000023318	4854	2962.50334046938
ENSG00000023330	2536	631.236107890063
ENSG00000023445	7518	751.985087153675
ENSG00000023516	9920	1868.67372926252
ENSG00000023572	1299	31.373915819011
ENSG00000023608	2656	119.343710970458
ENSG00000023697	2844	548.231594041093
ENSG00000023734	2211	2745.12394961059
ENSG00000023839	6232	228.444577493038
ENSG00000023892	2545	2154.18260885238
ENSG00000023902	6565	1920.99134734691
ENSG00000023909	5420	96.1203512517412
ENSG00000024048	8840	4482.81626455638
ENSG00000024422	3923	85.3049900918366
ENSG00000024526	5904	103.708800034773
ENSG00000024862	1507	482.527494290065
ENSG00000025039	5072	437.683821646303
ENSG00000025156	2702	755.253637109604
ENSG00000025293	8383	1965.53314754251
ENSG00000025423	2272	37.1199017287967
ENSG00000025434	4533	89.1876943388476
ENSG00000025708	3320	34.1115866419705
ENSG00000025770	3159	1286.2889110004
ENSG00000025772	2062	589.379931543598
ENSG00000025796	8587	2871.12967323007
ENSG00000025800	7480	4435.98439751267
ENSG00000026025	5158	58721.2903741607
ENSG00000026036	8738	937.303542139028
ENSG00000026103	3750	452.756625264726
ENSG00000026297	7643	2125.06753169717
ENSG00000026508	10057	3994.13681796073
ENSG00000026559	5437	0.957664318297616
ENSG00000026652	8769	1207.25037655655
ENSG00000026751	4833	74.8019107748551
ENSG00000026950	5547	1723.92068567288
ENSG00000027001	3407	229.121188152705
ENSG00000027075	8809	2510.69397012819
ENSG00000027644	5101	0.895207949712989
ENSG00000027697	2571	1102.18835520244
ENSG00000027847	4927	401.365443314342
ENSG00000027869	2512	33.6223450880576
ENSG00000028116	3509	645.621891454055
ENSG00000028137	3826	1932.60823190365
ENSG00000028203	8757	1681.19012016623
ENSG00000028277	9072	3538.71538763639
ENSG00000028310	9572	1220.92832127658
ENSG00000028528	9780	1927.6637693907
ENSG00000028839	5039	393.048336897823
ENSG00000029153	6983	293.57616053204
ENSG00000029363	9297	11429.4321758287
ENSG00000029364	7136	1886.56747886201
ENSG00000029534	10799	246.317508303005
ENSG00000029559	1546	0
ENSG00000029639	2736	153.257519111911
ENSG00000029725	6531	2364.57729582446
ENSG00000029993	3967	417.958018568325
ENSG00000030066	8576	2505.61418548331
ENSG00000030110	2212	1247.06631152925
ENSG00000030304	4246	0.208187895282091
ENSG00000030419	12240	499.369895018386
ENSG00000030582	3680	1145.51225621065
ENSG00000031003	6808	2567.44599038209
ENSG00000031081	9384	28.3343725478925
ENSG00000031691	1733	72.5743002953368
ENSG00000031698	3836	1915.03717354184
ENSG00000031823	7445	2052.72223808665
ENSG00000032219	7568	3038.79379469551
ENSG00000032389	5775	2667.04307948504
ENSG00000032444	7055	2019.8805976059
ENSG00000032742	6111	247.837279938565
ENSG00000033011	4496	130.898139158614
ENSG00000033030	9124	1108.14252900751
ENSG00000033050	4448	975.735027608102
ENSG00000033100	4205	1411.21205756441
ENSG00000033122	14652	68.2752202577616
ENSG00000033170	6700	1586.2252117333
ENSG00000033178	11432	2184.72377309026
ENSG00000033327	6771	12136.0635299951
ENSG00000033627	11056	18.9138702863779
ENSG00000033800	10776	7252.51679520502
ENSG00000033867	9616	1062.64306449361
ENSG00000034053	6869	16.5405282801621
ENSG00000034152	3783	4252.7582308749
ENSG00000034239	5805	0.645382475374481
ENSG00000034510	496	27967.035416062
ENSG00000034533	3427	154.111089482568
ENSG00000034677	6031	3379.99293627332
ENSG00000034693	2222	88.1779830467294
ENSG00000034713	3034	1151.92444338534
ENSG00000034971	2095	0
ENSG00000035115	11165	655.927192270519
ENSG00000035141	3086	955.207701133288
ENSG00000035403	9992	4436.51527664564
ENSG00000035499	3806	167.570436912555
ENSG00000035664	13612	26.7105069646922
ENSG00000035681	6165	1596.58255952359
ENSG00000035687	3666	759.719267463405
ENSG00000035720	1655	354.08597229578
ENSG00000035862	5633	771.419427178258
ENSG00000035928	6713	2074.29050403787
ENSG00000036054	5168	686.978416851842
ENSG00000036257	11505	3611.57074159036
ENSG00000036448	7062	43.9588740888134
ENSG00000036473	1585	0
ENSG00000036530	9352	2.04024137376449
ENSG00000036549	9008	1505.2609392581
ENSG00000036565	3910	0
ENSG00000036672	4538	5.22551617158047
ENSG00000036828	5011	0.218597290046195
ENSG00000037042	2772	35.2670294607861
ENSG00000037241	1164	112.619241952847
ENSG00000037280	8852	1457.22158242176
ENSG00000037474	5506	1711.96029108892
ENSG00000037637	8984	1390.1330331671
ENSG00000037749	4792	138.819688574098
ENSG00000037757	3456	788.168143353702
ENSG00000037897	2621	73.2821391392959
ENSG00000037965	1889	0.447603974856495
ENSG00000038002	2675	200.75558742052
ENSG00000038210	3540	1005.85981605542
ENSG00000038219	15860	3769.75190442569
ENSG00000038274	5153	666.971560115233
ENSG00000038295	7522	0.208187895282091
ENSG00000038358	6173	2900.44252888579
ENSG00000038382	17500	3852.0485794307
ENSG00000038427	14831	55.3883895398002
ENSG00000038532	12387	2277.98154078187
ENSG00000038945	7812	675.038841057414
ENSG00000039068	6177	1.09298645023098
ENSG00000039123	6578	1546.33641099726
ENSG00000039139	16475	1.41567768791822
ENSG00000039319	11461	894.85403029101
ENSG00000039523	6729	5922.68538590637
ENSG00000039537	4739	0
ENSG00000039560	7687	242.570126187928
ENSG00000039600	3471	0
ENSG00000039650	4635	1506.15614720781
ENSG00000039987	2646	1.93614742612344
ENSG00000040199	12493	385.803398142006
ENSG00000040275	4777	209.624391759537
ENSG00000040341	8998	730.271089675753
ENSG00000040487	2686	232.181550213351
ENSG00000040531	3398	432.489533659015
ENSG00000040608	3339	69.1808376022387
ENSG00000040633	2783	242.257844345005
ENSG00000040731	3660	0.489241553912913
ENSG00000040933	13187	2190.35525565764
ENSG00000041353	7432	7.10961662388339
ENSG00000041357	6996	2782.16057618127
ENSG00000041515	9209	1.3740401088618
ENSG00000041802	4818	1401.07330706418
ENSG00000041880	2928	589.806716728927
ENSG00000041982	9636	5.42329467209846
ENSG00000041988	4072	468.901596543852
ENSG00000042062	6009	25.3156480663022
ENSG00000042088	6227	595.500655664892
ENSG00000042286	5135	100.679666158419
ENSG00000042304	2087	0.530879132969331
ENSG00000042317	6872	125.277065985998
ENSG00000042429	10773	2028.47875768105
ENSG00000042445	4005	519.876402703672
ENSG00000042493	2607	3023.00274283836
ENSG00000042753	1704	605.046070663576
ENSG00000042781	20506	2.04024137376449
ENSG00000042813	2643	4.10130153705718
ENSG00000042832	11132	21.4433532140553
ENSG00000042980	9351	39.0976867339766
ENSG00000043039	3660	1.90491924183113
ENSG00000043093	8412	1942.20569387615
ENSG00000043143	9877	4332.14027534597
ENSG00000043355	3310	3.09159024493904
ENSG00000043462	7244	2480.09034952172
ENSG00000043514	2663	350.140811680184
ENSG00000043591	2853	4.73627461766756
ENSG00000044012	597	0
ENSG00000044090	5628	854.902773186377
ENSG00000044115	8830	244.995515167964
ENSG00000044446	9029	1708.20249957908
ENSG00000044459	11064	430.584614417184
ENSG00000044524	6674	0.520469738205226
ENSG00000044574	3908	9687.29504931859
ENSG00000046604	6190	1.80082529419008
ENSG00000046647	2424	242.965683188964
ENSG00000046651	5172	3628.95443084641
ENSG00000046653	5675	148.812707547638
ENSG00000046774	1991	0
ENSG00000046889	12058	0.853570370656571
ENSG00000047056	5656	1234.64790357567
ENSG00000047188	10816	1213.4127382569
ENSG00000047230	5510	570.632611573446
ENSG00000047249	5090	893.896365972712
ENSG00000047315	5901	3522.03953722429
ENSG00000047346	9832	3776.84070226005
ENSG00000047365	12428	8709.15545151999
ENSG00000047410	12350	5757.43624402621
ENSG00000047457	7296	93.0495797963304
ENSG00000047578	9784	1151.50806759477
ENSG00000047579	3052	806.509496928055
ENSG00000047597	5206	4.91323432865734
ENSG00000047617	6255	68.3376766263462
ENSG00000047621	4939	349.412154046697
ENSG00000047634	5497	156.234606014445
ENSG00000047644	7114	2099.06486357644
ENSG00000047648	7885	0.593335501553958
ENSG00000047662	6622	426.452084695834
ENSG00000047849	14943	9529.32207437854
ENSG00000047932	4628	554.987291242997
ENSG00000047936	7856	0.208187895282091
ENSG00000048028	5719	947.879487219358
ENSG00000048052	16827	683.772323264498
ENSG00000048140	5215	811.235362150958
ENSG00000048162	2862	800.315907043412
ENSG00000048342	7606	152.861962110875
ENSG00000048392	5548	927.102335270205
ENSG00000048405	5793	2376.1941803812
ENSG00000048462	1118	3.49755664073912
ENSG00000048471	11298	3802.83296098601
ENSG00000048540	10268	0.447603974856495
ENSG00000048544	2110	537.416232881188
ENSG00000048545	2341	0.884798554948885
ENSG00000048649	15740	3170.3060881452
ENSG00000048707	20023	3248.62637435033
ENSG00000048740	10978	11439.6333826975
ENSG00000048828	7204	6189.53022068419
ENSG00000048991	7898	3255.26756820982
ENSG00000049089	4151	64.3716972212224
ENSG00000049130	6040	0
ENSG00000049167	4847	261.421540105721
ENSG00000049192	8567	59.4584628925651
ENSG00000049239	9321	947.515158402614
ENSG00000049245	2760	924.385483236774
ENSG00000049246	8099	154.454599509783
ENSG00000049247	1791	34.7673785121091
ENSG00000049249	6331	32.4877210587702
ENSG00000049283	4642	0
ENSG00000049323	7329	1.04093947641045
ENSG00000049449	7225	708.244810354908
ENSG00000049540	6542	7.97359638930407
ENSG00000049541	2211	621.680283496615
ENSG00000049618	44058	8841.8231877885
ENSG00000049656	6557	2261.93025405562
ENSG00000049759	17455	19.0283736287831
ENSG00000049768	2647	6.99511328147824
ENSG00000049769	4173	147.969546571746
ENSG00000049860	5067	1027.17825653231
ENSG00000049883	12115	414.533327690935
ENSG00000050030	11757	0.333100632451345
ENSG00000050130	4350	216.192719855687
ENSG00000050165	5059	0.728657633487317
ENSG00000050327	5818	26.689688175164
ENSG00000050344	4249	241.935153107317
ENSG00000050393	6057	582.416046446412
ENSG00000050405	6317	32.8104122964575
ENSG00000050426	6032	1315.34153178701
ENSG00000050438	17980	147.043110437741
ENSG00000050555	7594	1.93614742612344
ENSG00000050628	9653	1.45731526697463
ENSG00000050730	3768	3.20609358734419
ENSG00000050748	8955	1259.67208858858
ENSG00000050767	3586	276.161243091693
ENSG00000050820	9178	1.17626160834381
ENSG00000051009	4736	266.876062962112
ENSG00000051108	5155	2695.91874056067
ENSG00000051128	3422	12.4392267431049
ENSG00000051180	3046	142.390110978186
ENSG00000051341	9400	408.547925701574
ENSG00000051382	7850	503.762659608839
ENSG00000051523	3357	4707.85696996155
ENSG00000051596	3453	469.370019308237
ENSG00000051620	10356	743.667980737156
ENSG00000051825	10304	2130.8031082122
ENSG00000052126	12558	481.632286340352
ENSG00000052344	3010	5.22551617158047
ENSG00000052723	5894	915.65200102969
ENSG00000052749	8529	1033.82985978657
ENSG00000052795	10868	755.82615382163
ENSG00000052802	2892	262.993358715101
ENSG00000052841	11284	2554.41342813743
ENSG00000052850	5750	7.87991183642713
ENSG00000053108	6734	12.9388776917819
ENSG00000053254	11033	7729.87082029732
ENSG00000053328	1774	1.67591255702083
ENSG00000053371	1781	500.098552651874
ENSG00000053372	2822	437.850371962529
ENSG00000053438	1297	89.3126070760168
ENSG00000053501	2431	424.2869305849
ENSG00000053524	20568	122.487348189218
ENSG00000053702	2803	206.345432408844
ENSG00000053747	13522	1170.86954185601
ENSG00000053770	13034	1162.83348909812
ENSG00000053900	7494	1393.29748917539
ENSG00000053918	3971	9.11862981335556
ENSG00000054116	3527	817.4289520356
ENSG00000054118	4736	3831.01119261245
ENSG00000054148	1612	683.428813237283
ENSG00000054179	2633	3.08118085017494
ENSG00000054219	8798	1638.40750768576
ENSG00000054267	11073	6296.58043643824
ENSG00000054277	3716	968.854417669029
ENSG00000054282	5322	968.791961300444
ENSG00000054356	8261	1.64468437272852
ENSG00000054392	6641	504.897283638126
ENSG00000054523	17720	923.7401007614
ENSG00000054598	3926	2.57112050673382
ENSG00000054611	5315	1093.82961120687
ENSG00000054654	31374	14759.7514802877
ENSG00000054690	10817	32.2066674001394
ENSG00000054793	8317	31.4155533980675
ENSG00000054796	1867	0
ENSG00000054803	3024	0.374738211507763
ENSG00000054938	3135	1.43649647744642
ENSG00000054965	7887	4058.22746152332
ENSG00000054967	6322	1967.68789225868
ENSG00000054983	6825	461.31314776082
ENSG00000055044	3299	3130.35483104057
ENSG00000055070	4747	9978.560324213
ENSG00000055118	5877	3.58083179885196
ENSG00000055130	3548	2673.38240089638
ENSG00000055147	6543	181.394113159285
ENSG00000055163	10498	12784.4543204564
ENSG00000055208	6010	12453.8311239589
ENSG00000055211	2248	670.094378544465
ENSG00000055332	10753	5308.13553782317
ENSG00000055483	9235	2680.14850749305
ENSG00000055609	20114	9481.55336180607
ENSG00000055732	6623	2.15474471616964
ENSG00000055813	3982	0.208187895282091
ENSG00000055917	6978	5873.20953259258
ENSG00000055950	3573	495.528828350432
ENSG00000055955	5462	602.953782315991
ENSG00000055957	4544	3.26854995592882
ENSG00000056050	1436	125.599757223685
ENSG00000056097	6792	4379.38851818024
ENSG00000056277	4634	302.444964871057
ENSG00000056291	2359	0
ENSG00000056487	5753	0.426785185328286
ENSG00000056558	6449	635.16044971613
ENSG00000056586	11545	3009.12701961781
ENSG00000056736	3038	23.0672187972556
ENSG00000056972	6553	3645.9217443119
ENSG00000056998	3646	1.17626160834381
ENSG00000057019	11274	80.8914067118563
ENSG00000057149	1777	0
ENSG00000057252	7005	454.588678743209
ENSG00000057294	7043	1.04093947641045
ENSG00000057468	3266	10.7216766070277
ENSG00000057593	3795	0
ENSG00000057608	4033	10155.4783976237
ENSG00000057657	6369	296.626113197923
ENSG00000057663	5546	1050.83881083112
ENSG00000057704	6515	13.8861326153154
ENSG00000057757	2186	858.129685563249
ENSG00000057935	10580	630.986282415724
ENSG00000058056	8440	672.571814498322
ENSG00000058063	9196	4748.06846193529
ENSG00000058085	6543	0
ENSG00000058091	6841	557.152445353931
ENSG00000058262	4697	3545.5855881807
ENSG00000058272	11815	3820.02928113631
ENSG00000058335	9929	1.58222800414389
ENSG00000058404	8159	1.63427497796441
ENSG00000058453	8871	857.255296403064
ENSG00000058600	9488	1526.44405760305
ENSG00000058668	9721	7440.05245127513
ENSG00000058673	9700	9108.80334469825
ENSG00000058729	5502	335.942397221945
ENSG00000058799	2075	427.888581173281
ENSG00000058804	5135	635.878697954853
ENSG00000058866	10978	394.068457584705
ENSG00000059122	8419	1193.14564665119
ENSG00000059145	7494	628.717034357149
ENSG00000059377	6271	820.936918071103
ENSG00000059378	6285	2457.31459377786
ENSG00000059573	3766	1460.38603843004
ENSG00000059588	7743	5085.08302681794
ENSG00000059691	11757	448.35345127951
ENSG00000059728	6351	1050.96372356829
ENSG00000059758	6547	1715.60357925636
ENSG00000059769	2586	143.680875928935
ENSG00000059804	6159	6013.74677130276
ENSG00000059915	6338	115.856563724483
ENSG00000060069	7415	1287.12166258152
ENSG00000060138	8610	30174.3788039747
ENSG00000060140	3424	34.1740430105552
ENSG00000060237	14370	11883.6148881761
ENSG00000060303	408	234.294657350465
ENSG00000060339	6059	3461.76914154013
ENSG00000060491	4702	1060.7901922256
ENSG00000060558	2613	12639.9719211307
ENSG00000060566	2678	1.04093947641045
ENSG00000060642	3382	185.599508643984
ENSG00000060656	6682	1.92573803135934
ENSG00000060688	3881	495.945204140996
ENSG00000060709	8536	1.04093947641045
ENSG00000060718	8281	0.208187895282091
ENSG00000060749	10537	1138.44427716582
ENSG00000060762	1546	416.354971774653
ENSG00000060971	7106	1016.33166718811
ENSG00000060982	11775	4592.26064110617
ENSG00000061273	9928	9932.22810811798
ENSG00000061337	5706	5.13183161870353
ENSG00000061455	9350	1.44690587221053
ENSG00000061492	2089	1.30117434551307
ENSG00000061656	2240	98.6394247846545
ENSG00000061676	22520	5.15265040823174
ENSG00000061794	1979	974.600403578815
ENSG00000061918	3724	205.835372065403
ENSG00000061936	10157	2988.12086098385
ENSG00000061938	11297	3660.04729300679
ENSG00000061987	16014	1839.93339031882
ENSG00000062038	6236	2.14433532140553
ENSG00000062096	2204	0
ENSG00000062194	6472	7280.78871138433
ENSG00000062282	7905	12.9805152708383
ENSG00000062370	3848	21.6931786883938
ENSG00000062485	6402	7294.23764941955
ENSG00000062524	3490	719.289178199623
ENSG00000062582	2613	479.612863756116
ENSG00000062598	6598	1479.44564024312
ENSG00000062650	7280	1738.035824973
ENSG00000062716	6916	1491.5725851433
ENSG00000062725	9876	770.794863492412
ENSG00000062822	4858	1093.77756423305
ENSG00000063015	5115	33.1747411132011
ENSG00000063046	6146	15934.6286391279
ENSG00000063127	3599	44.8853102228187
ENSG00000063169	7507	795.714954557678
ENSG00000063176	6009	229.495926364212
ENSG00000063177	4209	25114.569787644
ENSG00000063180	2075	107.40413517603
ENSG00000063241	4408	378.02758025322
ENSG00000063244	4115	3701.59118751033
ENSG00000063245	17616	1479.69546571746
ENSG00000063322	3835	817.37690506178
ENSG00000063438	7678	45.0310417495162
ENSG00000063515	1033	0.791114002071944
ENSG00000063587	8139	1334.99446910164
ENSG00000063601	6323	2101.38615860884
ENSG00000063660	6516	38.7958142858176
ENSG00000063761	5317	178.271294730054
ENSG00000063854	5975	233.867872165136
ENSG00000063978	7270	3748.26691363258
ENSG00000064012	7243	6471.68727516001
ENSG00000064042	10862	0.614154291082167
ENSG00000064102	3345	526.850697195622
ENSG00000064115	3888	1379.41135656008
ENSG00000064195	2715	0.249825474338509
ENSG00000064199	5205	37.9214251256328
ENSG00000064201	3793	371.927674921455
ENSG00000064205	4981	1.92573803135934
ENSG00000064218	2387	0
ENSG00000064225	6288	192.001286423908
ENSG00000064270	7352	15.936783383844
ENSG00000064300	4150	21.2559841083014
ENSG00000064309	10600	33.6223450880576
ENSG00000064313	6547	1423.56800914941
ENSG00000064393	15402	2394.79576882465
ENSG00000064419	4676	1600.19461950673
ENSG00000064489	1931	284.124430086233
ENSG00000064490	2503	617.173015563757
ENSG00000064545	3281	301.76835421139
ENSG00000064547	2980	799.941168831905
ENSG00000064601	5856	822.061132705627
ENSG00000064607	8468	8522.17149337238
ENSG00000064651	10664	563.418901001922
ENSG00000064652	3550	34.1011772472064
ENSG00000064655	3618	0.2290066848103
ENSG00000064666	3645	970.665652357983
ENSG00000064687	8367	2565.05182958634
ENSG00000064692	7325	0.499650948677017
ENSG00000064703	6019	1118.96829956218
ENSG00000064726	4169	2566.23850058945
ENSG00000064763	5411	607.752513302243
ENSG00000064787	8186	2.92503992871337
ENSG00000064835	1569	1.04093947641045
ENSG00000064886	3295	123.351327954639
ENSG00000064932	6626	1387.09348989598
ENSG00000064933	5448	664.296345660858
ENSG00000064961	3857	1530.01448000714
ENSG00000064989	6144	2.5398923224415
ENSG00000064995	1580	963.753814234617
ENSG00000064999	6777	887.244762718449
ENSG00000065000	8601	3289.6393897209
ENSG00000065029	6789	1206.33434981731
ENSG00000065054	3550	710.368326886785
ENSG00000065057	2430	277.722652306309
ENSG00000065060	9908	2200.18172431495
ENSG00000065135	27174	2682.50103070974
ENSG00000065150	9671	7572.3246305426
ENSG00000065154	3388	162.823752900123
ENSG00000065183	10275	234.429979482398
ENSG00000065243	6897	3160.08406248685
ENSG00000065268	2357	418.47848830653
ENSG00000065308	6908	1604.51451833384
ENSG00000065320	6383	123.528287665628
ENSG00000065325	6052	5.12142222393943
ENSG00000065328	5454	187.806300333974
ENSG00000065357	10215	5686.09025231304
ENSG00000065361	8658	8.93126070760168
ENSG00000065371	4518	0.395557001035972
ENSG00000065413	9189	1682.72030119655
ENSG00000065427	4065	4425.01289543131
ENSG00000065457	4486	459.387409729461
ENSG00000065485	4030	182.913884794845
ENSG00000065491	3462	2916.9414195869
ENSG00000065518	1889	1713.4176063559
ENSG00000065526	13294	10543.6030907981
ENSG00000065534	22167	3216.22192844967
ENSG00000065548	3125	3377.1303527132
ENSG00000065559	5714	323.263754399266
ENSG00000065600	2914	237.719348227855
ENSG00000065609	6651	0.884798554948885
ENSG00000065613	7974	1951.88643100677
ENSG00000065615	9635	1683.24077093476
ENSG00000065618	6508	6.29768383228324
ENSG00000065621	9921	71.9601460042546
ENSG00000065665	3916	1095.4742955796
ENSG00000065675	3295	477.06256203891
ENSG00000065717	4038	37.8589687570482
ENSG00000065802	7410	336.785558197838
ENSG00000065809	7019	5248.78116887825
ENSG00000065833	3371	2.67521445437486
ENSG00000065882	9032	6040.36359371457
ENSG00000065883	8921	2891.69863728395
ENSG00000065911	4870	832.89731265506
ENSG00000065923	10033	3214.86870713033
ENSG00000065970	6296	968.385994904644
ENSG00000065978	1930	9854.29296951912
ENSG00000065989	6646	446.167478379048
ENSG00000066027	3825	2095.37993782995
ENSG00000066032	7535	0.343510027215449
ENSG00000066044	6956	1839.43373937015
ENSG00000066056	6694	152.820324531819
ENSG00000066084	10361	3576.59517518297
ENSG00000066117	5136	5013.65375994665
ENSG00000066135	5172	1091.3834034373
ENSG00000066136	5990	1057.33427316392
ENSG00000066185	2195	18.820185733501
ENSG00000066230	2783	80.5166685003485
ENSG00000066248	4678	1.23871797692844
ENSG00000066279	10938	885.90195079388
ENSG00000066294	9255	462.281221473882
ENSG00000066322	2507	1040.3461409089
ENSG00000066336	2069	2452.4325876335
ENSG00000066379	3672	293.607388716332
ENSG00000066382	8197	1.06175826593866
ENSG00000066405	3880	2.23801987428247
ENSG00000066422	7416	3413.03235525459
ENSG00000066427	28202	1981.92794429597
ENSG00000066455	3295	456.649738906501
ENSG00000066468	7486	0.582926106789853
ENSG00000066557	2884	735.30923674158
ENSG00000066583	1940	96.6408209899464
ENSG00000066629	8899	2.20679168999016
ENSG00000066651	2690	277.118907409991
ENSG00000066654	6501	1192.29207628053
ENSG00000066697	3253	377.590385673128
ENSG00000066735	6756	102.459672663081
ENSG00000066739	14778	2532.97007492337
ENSG00000066777	10964	2900.82767649206
ENSG00000066813	8158	0.863979765420676
ENSG00000066827	8900	342.635638055265
ENSG00000066855	4629	343.582892978798
ENSG00000066923	8583	2378.61956936123
ENSG00000066926	4473	229.620839101382
ENSG00000066933	20253	2133.3534099294
ENSG00000067048	5738	9100.38214433409
ENSG00000067057	4836	1812.06744053532
ENSG00000067064	3589	4540.24489546994
ENSG00000067066	12618	3660.59899092929
ENSG00000067082	6139	97398.7914790895
ENSG00000067113	2016	267.698405148476
ENSG00000067141	8117	127.504676465516
ENSG00000067167	3878	5993.42763272323
ENSG00000067177	6350	1.08257705546687
ENSG00000067182	4005	1177.12558810923
ENSG00000067191	7094	340.324752417633
ENSG00000067208	8276	167.445524175385
ENSG00000067221	10461	68.7748712064386
ENSG00000067225	8571	21729.8509861478
ENSG00000067248	4734	1333.39142230797
ENSG00000067334	7519	2379.32740820519
ENSG00000067365	8254	367.878420358218
ENSG00000067369	12991	4075.75688230607
ENSG00000067445	6716	41.8874045307566
ENSG00000067533	7883	546.555681484072
ENSG00000067560	2582	32129.1486373311
ENSG00000067596	9302	2611.13422020704
ENSG00000067601	1060	101.616511687188
ENSG00000067606	7636	68.1711263101205
ENSG00000067646	5527	2633.80588200326
ENSG00000067704	4165	1807.63303836581
ENSG00000067715	6494	989.725254171058
ENSG00000067798	12135	1.02012068688224
ENSG00000067829	2717	1500.97226861529
ENSG00000067836	3683	742.814410366499
ENSG00000067840	4341	26.2420842003075
ENSG00000067842	7534	0
ENSG00000067900	11113	7521.59964985712
ENSG00000067955	4129	2258.53679136252
ENSG00000067992	2695	322.930653766815
ENSG00000068001	4545	48.6535111274246
ENSG00000068024	13368	688.237953618299
ENSG00000068028	3683	3889.27257510714
ENSG00000068078	4834	7.10961662388339
ENSG00000068079	1973	500.920894838238
ENSG00000068097	4868	452.444343421803
ENSG00000068120	4032	1327.62461760866
ENSG00000068137	4803	14.7084748016797
ENSG00000068305	6925	4399.67642857548
ENSG00000068308	3592	2591.55414865575
ENSG00000068323	4283	2029.81116021085
ENSG00000068354	4223	1147.16734997814
ENSG00000068366	6415	999.718273144599
ENSG00000068383	3706	428.929520649691
ENSG00000068394	1742	259.537439653418
ENSG00000068400	6841	1955.01965883076
ENSG00000068438	2872	822.60242123336
ENSG00000068489	4080	796.360337033053
ENSG00000068615	5380	7.75499909925787
ENSG00000068650	13733	3028.81118511673
ENSG00000068654	13519	1511.02774395741
ENSG00000068697	1946	2729.82213930736
ENSG00000068724	6949	14927.8319775437
ENSG00000068745	5624	2360.8819606832
ENSG00000068781	4294	41.9602702941053
ENSG00000068784	5045	959.621284513268
ENSG00000068796	4774	1361.39269422341
ENSG00000068831	6084	10989.3541933866
ENSG00000068878	10241	4380.81460526292
ENSG00000068885	7175	1314.77942446975
ENSG00000068903	6224	1573.92130712213
ENSG00000068912	2592	840.922956018184
ENSG00000068971	3376	450.518605390444
ENSG00000068976	4981	338.471880149623
ENSG00000068985	665	0.270644263866718
ENSG00000069011	3511	1.02012068688224
ENSG00000069018	3185	0
ENSG00000069020	14675	749.330691488828
ENSG00000069122	6650	0
ENSG00000069188	11607	1126.91066776719
ENSG00000069206	4483	0
ENSG00000069248	6080	1344.18596467835
ENSG00000069275	6546	4334.38870461501
ENSG00000069329	9733	2179.88340452495
ENSG00000069345	5065	1485.96192136545
ENSG00000069399	3242	3077.14200500647
ENSG00000069424	9534	3101.58326391258
ENSG00000069431	11616	2.57112050673382
ENSG00000069482	1300	0.572516712025749
ENSG00000069493	6957	3253.24814562559
ENSG00000069509	1399	122.143838162003
ENSG00000069535	2891	0
ENSG00000069667	17040	274.016907770288
ENSG00000069696	1477	14.8646157231413
ENSG00000069702	8705	135.499091644349
ENSG00000069712	4065	69.3369785237003
ENSG00000069764	1116	23.202540929189
ENSG00000069812	5407	1.81123468895419
ENSG00000069849	2584	1787.23062462816
ENSG00000069869	9097	386.126089379693
ENSG00000069943	4542	363.777118821161
ENSG00000069956	6388	1380.35861148361
ENSG00000069966	13302	918.264759115481
ENSG00000069974	5605	357.437797409821
ENSG00000069998	4936	751.756080468865
ENSG00000070010	8736	2220.44881592066
ENSG00000070018	10337	1092.44516170324
ENSG00000070019	4177	0.374738211507763
ENSG00000070031	366	4.31989882710338
ENSG00000070047	5769	1069.08647985259
ENSG00000070061	6048	1761.38409742889
ENSG00000070081	8995	3169.46292716931
ENSG00000070087	3440	4.93405311818555
ENSG00000070159	9995	170.984718395181
ENSG00000070182	14831	20.4440513167013
ENSG00000070190	4548	678.702948014379
ENSG00000070193	3011	0
ENSG00000070214	12172	3445.79072057723
ENSG00000070269	8077	432.635265185712
ENSG00000070366	10554	1728.50081936908
ENSG00000070367	12575	1784.33681288374
ENSG00000070371	10049	368.232339780198
ENSG00000070388	2778	3.24773116640061
ENSG00000070404	3067	101.293820449501
ENSG00000070413	5605	968.261082167475
ENSG00000070423	3496	1557.88042979065
ENSG00000070444	8728	1222.43768351738
ENSG00000070476	7357	904.336988921109
ENSG00000070495	5969	1223.28084449327
ENSG00000070501	4106	608.262573645684
ENSG00000070526	3448	3.49755664073912
ENSG00000070540	3402	30.1664260263749
ENSG00000070601	5867	1.34281192456948
ENSG00000070610	4803	1306.8474656595
ENSG00000070614	9529	923.844194709041
ENSG00000070669	4455	776.249386348803
ENSG00000070718	6276	410.525710706754
ENSG00000070729	7298	1.57181860937978
ENSG00000070731	3098	15.239353934649
ENSG00000070748	2994	0
ENSG00000070756	4752	72679.310269717
ENSG00000070759	3322	1171.18182369893
ENSG00000070761	2375	1891.22047832157
ENSG00000070770	6905	3158.16873385026
ENSG00000070778	7396	0.541288527733435
ENSG00000070785	3411	420.945514865623
ENSG00000070808	6150	2.37334200621583
ENSG00000070814	11278	5130.95722954335
ENSG00000070831	3598	9808.91841774239
ENSG00000070882	8100	1386.22951013056
ENSG00000070886	5358	0.739067028251421
ENSG00000070915	6180	2.08187895282091
ENSG00000070950	6983	905.804713582848
ENSG00000070961	9493	2070.11633673747
ENSG00000070985	3962	4.79873098625219
ENSG00000071051	2990	657.009769325985
ENSG00000071054	11961	8551.52598660715
ENSG00000071073	9630	1094.2563963922
ENSG00000071082	5791	21591.7807739967
ENSG00000071127	7827	6776.17248140483
ENSG00000071189	16418	1527.74523194856
ENSG00000071203	1839	0.208187895282091
ENSG00000071205	10759	172.088114240176
ENSG00000071242	8243	143.451869244124
ENSG00000071243	5214	902.442479074042
ENSG00000071246	6502	114.826033642837
ENSG00000071282	9130	15.7702330676184
ENSG00000071462	7944	1047.14347568986
ENSG00000071537	9559	1706.76600310163
ENSG00000071539	3560	234.273838560936
ENSG00000071553	4884	1998.41642560232
ENSG00000071564	6080	22365.5735431812
ENSG00000071575	4588	413.336247293063
ENSG00000071626	9201	4579.74854859972
ENSG00000071655	7845	1713.83398214646
ENSG00000071677	264	0
ENSG00000071794	6024	510.029115256829
ENSG00000071859	2567	798.66081327592
ENSG00000071889	5098	671.270640152809
ENSG00000071894	6072	4106.05863046438
ENSG00000071909	8236	3.40387208786218
ENSG00000071967	5176	116.366624067924
ENSG00000071991	6864	2.22761047951837
ENSG00000071994	6476	1275.9940195787
ENSG00000072041	8781	0.697429449195003
ENSG00000072042	5518	942.945434101173
ENSG00000072062	6144	1014.26019763005
ENSG00000072071	8487	637.54420111711
ENSG00000072080	1265	0
ENSG00000072110	10626	4411.75132650184
ENSG00000072121	15706	1452.05852261876
ENSG00000072133	8502	0
ENSG00000072134	8517	14.5106963011617
ENSG00000072135	5774	1487.12777357903
ENSG00000072163	8487	159.648887497071
ENSG00000072182	5250	1.90491924183113
ENSG00000072195	17910	6.73487841237563
ENSG00000072201	5725	303.413038584119
ENSG00000072210	6457	132.303407451769
ENSG00000072274	7887	4743.90470402965
ENSG00000072310	8030	2724.86726739964
ENSG00000072315	5839	4.3719458009239
ENSG00000072364	11297	9489.78719306448
ENSG00000072401	3486	196.716742252047
ENSG00000072415	8743	544.692399821297
ENSG00000072422	4841	143.358184691248
ENSG00000072501	10484	3132.18688451905
ENSG00000072506	1115	740.139195912124
ENSG00000072518	6154	1930.42225900318
ENSG00000072571	3936	127.910642861316
ENSG00000072609	17127	2077.50700701998
ENSG00000072657	11950	0.291463053394927
ENSG00000072682	8502	413.867126426032
ENSG00000072694	6651	9.97220018401214
ENSG00000072736	8806	4303.79549340331
ENSG00000072756	5518	633.442899580053
ENSG00000072778	4865	6182.4518322446
ENSG00000072786	9083	6052.23030374565
ENSG00000072803	5577	2047.0803461245
ENSG00000072818	7421	3722.33711127519
ENSG00000072832	5823	154.152727061624
ENSG00000072840	7148	3.70574453602121
ENSG00000072849	6386	985.530268081124
ENSG00000072858	8060	963.243753891176
ENSG00000072864	5512	1906.96989259966
ENSG00000072952	7700	76.9046085172042
ENSG00000072954	3005	60.4994023689755
ENSG00000072958	14371	1893.44808880109
ENSG00000073008	3519	6.72446901761152
ENSG00000073050	3459	938.625535274069
ENSG00000073060	7741	2873.01377368238
ENSG00000073067	2773	131.06468947484
ENSG00000073111	4902	2734.77701121507
ENSG00000073146	6872	2.5398923224415
ENSG00000073150	3102	102.824001479825
ENSG00000073169	2363	1525.5592590481
ENSG00000073282	7454	0
ENSG00000073331	12325	764.309810554375
ENSG00000073350	7909	428.148816042383
ENSG00000073417	7886	1452.87045541036
ENSG00000073464	6789	6.17277109511398
ENSG00000073536	5463	452.402705842747
ENSG00000073578	8383	3558.63896921489
ENSG00000073584	11022	5295.76917684341
ENSG00000073598	1388	15.2705821189413
ENSG00000073605	5905	2329.98687702334
ENSG00000073614	12091	4831.37484823242
ENSG00000073670	4770	28.8548422860977
ENSG00000073711	7837	42.0435454522182
ENSG00000073712	8510	69.1496094179464
ENSG00000073734	5151	0
ENSG00000073737	3750	0.957664318297616
ENSG00000073754	2456	0.208187895282091
ENSG00000073756	5269	11.7417972939099
ENSG00000073792	4735	569.685356649912
ENSG00000073803	12623	289.599771732152
ENSG00000073849	9151	1248.88795561297
ENSG00000073861	2614	202.847875768105
ENSG00000073905	848	799.108417250776
ENSG00000073910	18452	46.7694106751216
ENSG00000073921	5833	4141.78367329479
ENSG00000073969	5005	645.267972032075
ENSG00000074047	7341	438.287566542621
ENSG00000074054	11052	3383.66745262505
ENSG00000074071	1097	417.781058857335
ENSG00000074181	9394	78.4347895475276
ENSG00000074201	4592	1393.84918709789
ENSG00000074211	9198	12.1789918740023
ENSG00000074219	2980	26.2629029898357
ENSG00000074266	7016	560.139941651229
ENSG00000074276	5348	36.9221232282788
ENSG00000074317	2006	0.416375790564181
ENSG00000074319	3839	747.529866194638
ENSG00000074356	14718	2404.72633142961
ENSG00000074370	6893	20050.6802885658
ENSG00000074410	7313	1.10339584499508
ENSG00000074416	10102	213.371773874615
ENSG00000074527	4166	0.863979765420676
ENSG00000074582	3379	441.712257420011
ENSG00000074590	7008	10.7841329756123
ENSG00000074603	10211	1752.47365551082
ENSG00000074621	9084	427.815715409932
ENSG00000074657	11951	8.23383125840668
ENSG00000074660	4961	1066.11980234482
ENSG00000074695	6767	2684.17694326676
ENSG00000074696	7097	1464.83084999432
ENSG00000074706	8474	50.0171418415222
ENSG00000074755	15878	4965.3853964255
ENSG00000074771	2042	0
ENSG00000074800	3958	28174.8798013169
ENSG00000074803	12476	2.12351653187732
ENSG00000074842	1678	671.02081467847
ENSG00000074855	4979	455.036282718065
ENSG00000074935	6973	188.243494914066
ENSG00000074964	7817	0.603744896318062
ENSG00000074966	3472	68.4001329949308
ENSG00000075035	6557	0
ENSG00000075043	12775	10.1387505002378
ENSG00000075073	2871	5.56902619879592
ENSG00000075089	3813	407.298798329882
ENSG00000075131	2755	603.120332632216
ENSG00000075142	4237	737.69298814256
ENSG00000075151	9596	2930.01561941061
ENSG00000075188	3492	197.320487148365
ENSG00000075213	9371	0.624563685846272
ENSG00000075218	4242	227.799195017663
ENSG00000075223	6268	2.08187895282091
ENSG00000075234	3578	149.124989390561
ENSG00000075239	5584	1188.07627140107
ENSG00000075240	4885	500.608612995315
ENSG00000075275	12806	29.9894663153851
ENSG00000075290	2112	4.1429391161136
ENSG00000075292	12474	2990.03618962044
ENSG00000075303	5081	638.595549988284
ENSG00000075336	5208	141.036889658852
ENSG00000075340	12673	9.56623378821206
ENSG00000075388	3233	0
ENSG00000075391	16044	62.039992794063
ENSG00000075399	3428	441.337519208504
ENSG00000075407	13190	1025.68971308104
ENSG00000075413	8891	3154.54626447235
ENSG00000075415	8896	15259.9853550715
ENSG00000075420	13270	335.078417456525
ENSG00000075426	7157	3004.24501347344
ENSG00000075429	1311	0
ENSG00000075461	3380	1.03053008164635
ENSG00000075539	18152	5258.40985903504
ENSG00000075568	12985	3591.28283119512
ENSG00000075618	3692	718.539701776607
ENSG00000075624	3256	61662.5585493113
ENSG00000075643	6281	9.4205022615146
ENSG00000075651	12859	109.017591364467
ENSG00000075673	4442	0
ENSG00000075702	9775	808.924476513327
ENSG00000075711	11001	2507.53992351467
ENSG00000075785	2717	5101.4778235714
ENSG00000075790	8409	802.200007495715
ENSG00000075826	7938	2139.85928165697
ENSG00000075856	7271	1022.72303557327
ENSG00000075884	7743	2076.52852391216
ENSG00000075886	1598	62.5708719270323
ENSG00000075891	6243	1.23871797692844
ENSG00000075914	4442	352.545381870692
ENSG00000075945	4978	333.204726398986
ENSG00000075975	2848	702.800696893281
ENSG00000076003	4118	1493.47750438513
ENSG00000076043	3699	319.339412573199
ENSG00000076053	7885	1297.87456737284
ENSG00000076067	8805	922.896939785507
ENSG00000076108	10918	18478.9345449493
ENSG00000076201	5981	2401.73883513231
ENSG00000076242	3532	693.015865815023
ENSG00000076248	2567	434.1758556108
ENSG00000076258	2517	41.8457669517002
ENSG00000076321	4254	618.06822351347
ENSG00000076344	4798	2.32129503239531
ENSG00000076351	7838	152.601727241772
ENSG00000076356	13781	72.1579245047726
ENSG00000076382	5472	1142.8578605458
ENSG00000076513	7350	2538.7056514384
ENSG00000076554	8197	1900.21419539775
ENSG00000076555	14505	277.816336859186
ENSG00000076604	4596	4367.83408999208
ENSG00000076641	11023	19414.6142215052
ENSG00000076650	4488	296.615703803158
ENSG00000076662	2950	2679.4094404648
ENSG00000076685	5156	5029.00761722371
ENSG00000076706	7422	1247.30572760882
ENSG00000076716	4960	11.1588711871201
ENSG00000076770	12199	3801.90652485201
ENSG00000076826	4845	2.64398627008255
ENSG00000076864	5755	47.7895313620039
ENSG00000076924	4673	2353.4288340321
ENSG00000076928	8636	10348.6871738403
ENSG00000076944	6036	2226.74649975295
ENSG00000076984	5145	1005.2560711591
ENSG00000077009	1141	1.09298645023098
ENSG00000077044	9771	5250.94632298918
ENSG00000077063	7035	0.43719458009239
ENSG00000077080	2389	0
ENSG00000077092	3697	24.992956828615
ENSG00000077097	6079	21175.4153928273
ENSG00000077147	7095	5229.51337916989
ENSG00000077150	4484	2143.9085362202
ENSG00000077152	1065	101.002357396106
ENSG00000077157	21069	1256.37231044836
ENSG00000077232	21826	2306.96129580514
ENSG00000077235	11562	1961.84822179602
ENSG00000077238	5894	1069.9816878023
ENSG00000077254	6918	2173.68981464031
ENSG00000077264	10312	1.1450334240515
ENSG00000077274	3568	0.364328816743658
ENSG00000077279	10203	1.22830858216433
ENSG00000077312	2361	2569.60073509826
ENSG00000077327	3887	26.9499230442666
ENSG00000077348	1488	429.397943414076
ENSG00000077380	4695	503.783478398367
ENSG00000077420	3981	4235.90542075182
ENSG00000077454	6838	3984.70590630445
ENSG00000077458	6042	2579.26065343935
ENSG00000077463	2787	367.961695516331
ENSG00000077498	3016	0.489241553912913
ENSG00000077514	5508	559.088592780054
ENSG00000077522	5530	1.32199313504127
ENSG00000077549	3238	6010.09307374056
ENSG00000077585	2309	31.0824527656161
ENSG00000077616	7254	104.593598589722
ENSG00000077684	9129	910.364028489525
ENSG00000077713	3115	136.435937173118
ENSG00000077721	5276	2150.09171671008
ENSG00000077782	12698	165.113819748226
ENSG00000077800	2469	53.473060903205
ENSG00000077935	4253	6.6620126490269
ENSG00000077942	7285	2.290066848103
ENSG00000077943	7528	195.082467274083
ENSG00000077984	930	441.691438630483
ENSG00000078018	11559	60.7388184485499
ENSG00000078043	17527	1248.97123077108
ENSG00000078053	5636	0.801523396836049
ENSG00000078061	3535	2328.05072959721
ENSG00000078070	4321	859.04571230249
ENSG00000078081	3816	6.56832809614996
ENSG00000078098	7003	0.634973080610376
ENSG00000078114	13654	0.499650948677017
ENSG00000078124	8442	457.898866278194
ENSG00000078140	5245	2007.97224999576
ENSG00000078142	15182	1281.43813304032
ENSG00000078177	9835	5205.67586516009
ENSG00000078237	4017	274.537377508493
ENSG00000078246	3181	247.743595385688
ENSG00000078269	9921	895.967835530769
ENSG00000078295	17538	1.97778500517986
ENSG00000078304	14289	4111.18005268832
ENSG00000078319	1044	382.316250896031
ENSG00000078328	8213	0.0520469738205226
ENSG00000078369	6417	13305.8921323747
ENSG00000078399	3029	0.270644263866718
ENSG00000078401	2033	9.39968347198639
ENSG00000078403	6945	3455.96069926176
ENSG00000078487	3318	193.739655349513
ENSG00000078549	6832	0
ENSG00000078579	1688	0.2290066848103
ENSG00000078589	1803	147.084748016797
ENSG00000078596	2051	565.46955177045
ENSG00000078618	6798	6258.35713886445
ENSG00000078668	3141	1101.16823451556
ENSG00000078674	14445	5838.36928831713
ENSG00000078687	11111	1005.63080937061
ENSG00000078699	9457	929.683865171703
ENSG00000078725	3905	0
ENSG00000078747	6664	2740.69995683584
ENSG00000078795	4653	351.858361816261
ENSG00000078804	4228	613.592183764905
ENSG00000078808	4709	1378.56819558418
ENSG00000078814	7931	102.449263268317
ENSG00000078898	1898	0.281053658630822
ENSG00000078900	6763	8.93126070760168
ENSG00000078902	5983	330.945887735175
ENSG00000078967	4713	308.357501097068
ENSG00000079101	3846	2.23801987428247
ENSG00000079102	13535	0.999301897354035
ENSG00000079112	3901	0.281053658630822
ENSG00000079134	8102	2282.33266779327
ENSG00000079150	3080	46.1344375945113
ENSG00000079156	11486	4.30948943233927
ENSG00000079215	6265	2.290066848103
ENSG00000079246	5463	6414.37314758885
ENSG00000079257	1504	135.311722538595
ENSG00000079263	5582	229.110778757941
ENSG00000079277	8070	1560.46195969215
ENSG00000079308	15595	1854.21507993518
ENSG00000079313	5199	2141.01472447578
ENSG00000079332	6914	2118.60329754867
ENSG00000079335	5579	918.129436983547
ENSG00000079337	12078	2723.40995213267
ENSG00000079385	5524	84.1079096939646
ENSG00000079387	6342	1072.39666738758
ENSG00000079393	2351	1.93614742612344
ENSG00000079432	9494	7784.47850522982
ENSG00000079435	5206	79.9025142092663
ENSG00000079459	5202	5955.83930823005
ENSG00000079462	1419	518.325402883821
ENSG00000079482	8224	24.4516683008815
ENSG00000079557	2244	0
ENSG00000079616	4312	1410.85813814244
ENSG00000079689	1482	0
ENSG00000079691	6799	6.4434153589807
ENSG00000079739	4090	277.743471095837
ENSG00000079785	3833	1209.53003400989
ENSG00000079805	13443	10546.8820501488
ENSG00000079819	10247	19.7986688413268
ENSG00000079841	12788	1.82164408371829
ENSG00000079931	5293	8.30669702175541
ENSG00000079950	16387	984.874476210986
ENSG00000079974	5870	739.868551648257
ENSG00000079999	3761	575.691577428801
ENSG00000080007	2807	61.2280600024628
ENSG00000080031	4344	1.04093947641045
ENSG00000080166	7543	4.16375790564181
ENSG00000080189	7708	878.334320800376
ENSG00000080200	10929	157.535780359958
ENSG00000080224	6291	2.68562384913897
ENSG00000080293	3426	0.426785185328286
ENSG00000080298	11169	1117.34443397898
ENSG00000080345	18166	3161.7807938334
ENSG00000080371	16036	1509.68493203284
ENSG00000080493	8890	14.4586493273412
ENSG00000080503	17300	13393.7994711576
ENSG00000080511	2001	0.447603974856495
ENSG00000080546	5121	3533.71887814962
ENSG00000080561	3097	8.31710641651952
ENSG00000080572	1931	0
ENSG00000080573	6750	0.416375790564181
ENSG00000080603	13674	7009.17637380455
ENSG00000080608	2707	694.421134108177
ENSG00000080618	1767	5.07978464488301
ENSG00000080644	4765	6.47464354327302
ENSG00000080709	3864	1.54059042508747
ENSG00000080802	6999	911.59233707169
ENSG00000080815	9947	1280.1681868791
ENSG00000080819	3666	365.494668957238
ENSG00000080822	5217	1948.81565955136
ENSG00000080823	11009	133.281890559594
ENSG00000080824	5248	38130.7684637337
ENSG00000080839	5954	606.399291982909
ENSG00000080845	8789	1351.1602591703
ENSG00000080854	5753	4.48644914332905
ENSG00000080910	1087	0
ENSG00000080947	6813	323.440714110256
ENSG00000080986	3600	715.739574585063
ENSG00000081014	7359	576.62842295757
ENSG00000081019	6819	1982.54209858706
ENSG00000081026	8180	41.2003844763257
ENSG00000081041	1500	4.67381824908293
ENSG00000081051	3259	0
ENSG00000081052	9895	16.8215819387929
ENSG00000081059	10063	2201.0665228699
ENSG00000081087	5325	407.277979540354
ENSG00000081138	14532	2.12351653187732
ENSG00000081148	8337	28.9381174442106
ENSG00000081154	3102	4248.23014415252
ENSG00000081177	6263	306.639950960991
ENSG00000081181	2418	229.912302154777
ENSG00000081189	11755	5825.99251794261
ENSG00000081237	8371	6293.72826227288
ENSG00000081248	6168	1.11380523975918
ENSG00000081277	6211	0
ENSG00000081307	6827	663.484412869258
ENSG00000081320	6580	7708.60442679426
ENSG00000081377	10462	17.1234543869519
ENSG00000081386	5921	370.886735445044
ENSG00000081479	16260	0.2290066848103
ENSG00000081665	8414	1003.26787675916
ENSG00000081692	4315	473.190267186664
ENSG00000081721	1762	408.797751175913
ENSG00000081760	16094	207.042861858039
ENSG00000081791	6047	2258.0787779929
ENSG00000081800	4415	0
ENSG00000081803	6351	0.239416079574404
ENSG00000081818	3825	0
ENSG00000081842	6133	0
ENSG00000081853	6724	125.870401487552
ENSG00000081870	3236	434.977379007636
ENSG00000081913	9142	3174.60516818278
ENSG00000081923	6652	170.131148024524
ENSG00000081985	4233	70.2634146577056
ENSG00000082014	5198	25.8465271992715
ENSG00000082068	7039	820.874461702519
ENSG00000082074	6100	235.179455905414
ENSG00000082126	4924	0
ENSG00000082146	3242	418.936501676151
ENSG00000082153	8085	4817.36380287993
ENSG00000082175	15404	0.936845528769407
ENSG00000082196	3576	195.831943697098
ENSG00000082212	9363	2656.71695987905
ENSG00000082213	4172	307.150011304432
ENSG00000082258	9081	3764.04755609496
ENSG00000082269	10589	453.402007740101
ENSG00000082293	8511	8.24424065317078
ENSG00000082397	12203	7.41148907204242
ENSG00000082438	17178	40.1282168156229
ENSG00000082458	7844	190.450286604056
ENSG00000082482	3910	0.801523396836049
ENSG00000082497	5467	1.06175826593866
ENSG00000082512	9022	1525.71539996956
ENSG00000082515	5267	706.412756876425
ENSG00000082516	5637	323.284573188794
ENSG00000082556	5738	1.75918771513367
ENSG00000082641	5825	1378.45369224178
ENSG00000082684	6224	0.208187895282091
ENSG00000082701	8006	1814.32627919913
ENSG00000082781	6447	2.59193929626203
ENSG00000082805	13484	2166.20545980492
ENSG00000082898	11708	7103.96432252648
ENSG00000082929	1164	1.56140921461568
ENSG00000082996	3635	475.938347404387
ENSG00000083067	19912	1.90491924183113
ENSG00000083093	4747	242.01842826543
ENSG00000083097	10045	879.271166329145
ENSG00000083099	8679	563.169075527583
ENSG00000083123	4071	182.03949563466
ENSG00000083168	11852	10067.4357367089
ENSG00000083223	6707	1554.83047712476
ENSG00000083290	9843	21.9534135574964
ENSG00000083307	6060	0.2290066848103
ENSG00000083312	11977	3271.08984825126
ENSG00000083444	5320	512.319182104932
ENSG00000083454	4190	1317.91265229375
ENSG00000083457	6657	954.458224710272
ENSG00000083520	10835	1934.91911754128
ENSG00000083535	4253	806.113939927019
ENSG00000083544	6814	558.006015724587
ENSG00000083622	376	0
ENSG00000083635	3492	274.724746614247
ENSG00000083642	13212	3835.58091691389
ENSG00000083720	4194	979.118080906436
ENSG00000083750	2725	294.56505303463
ENSG00000083782	1805	0
ENSG00000083799	12954	7736.1997323139
ENSG00000083807	8025	176.116550013884
ENSG00000083812	5664	449.956498073182
ENSG00000083814	3532	250.533313182468
ENSG00000083817	2561	64.2884220631096
ENSG00000083828	3261	1200.38017601224
ENSG00000083838	4923	435.487439351077
ENSG00000083844	12532	645.954992086506
ENSG00000083845	3617	22619.2817217667
ENSG00000083857	16177	0.0728657633487317
ENSG00000083896	7032	4708.85627185891
ENSG00000083937	3106	613.42563344868
ENSG00000084070	3631	8370.68357137036
ENSG00000084072	8071	553.665298107956
ENSG00000084073	3572	711.846460943288
ENSG00000084090	4414	3409.28497313951
ENSG00000084092	3415	1491.52053816948
ENSG00000084093	7955	1039.14906051103
ENSG00000084110	5146	12.7723273755563
ENSG00000084112	14537	957.185486138468
ENSG00000084207	1915	2935.08499466073
ENSG00000084234	7451	470.21318028413
ENSG00000084444	6807	146.40813735713
ENSG00000084453	11520	0.208187895282091
ENSG00000084463	5315	4574.28361634856
ENSG00000084623	1725	4258.78527044332
ENSG00000084628	2987	0
ENSG00000084636	9269	0.614154291082167
ENSG00000084652	5103	722.089305391167
ENSG00000084674	14828	0.208187895282091
ENSG00000084676	8633	3044.22749876237
ENSG00000084693	5283	1677.82788565742
ENSG00000084710	10591	152.310264188377
ENSG00000084731	6403	444.689344322545
ENSG00000084733	3631	1394.57784473138
ENSG00000084734	3146	0
ENSG00000084754	3811	6527.53367806943
ENSG00000084764	3459	21.4329438192912
ENSG00000084774	8422	2822.36165876024
ENSG00000085063	4942	845.27408302958
ENSG00000085117	4054	2559.36830004514
ENSG00000085185	7996	391.580612236084
ENSG00000085224	19302	5677.77314589652
ENSG00000085231	2162	394.651383691495
ENSG00000085265	4981	83.8997217986825
ENSG00000085274	5730	784.12929818523
ENSG00000085276	9103	41.0858811339206
ENSG00000085365	5106	633.828047186325
ENSG00000085377	3762	759.47985138383
ENSG00000085382	9238	783.910700895184
ENSG00000085415	10481	1182.74666128185
ENSG00000085433	4423	754.743576766163
ENSG00000085449	5516	1107.61164987454
ENSG00000085465	2567	161.470531580789
ENSG00000085491	6548	1215.30724810397
ENSG00000085511	7522	1224.48833428591
ENSG00000085514	2006	339.169309598818
ENSG00000085552	6628	138.757232205513
ENSG00000085563	5806	21.2247559240091
ENSG00000085644	6443	265.377110116081
ENSG00000085662	3660	1641.27009124589
ENSG00000085719	6745	1791.52970466574
ENSG00000085721	4156	650.50389759842
ENSG00000085733	6949	0.822342186364258
ENSG00000085741	2401	3.53919421979554
ENSG00000085760	3374	679.483652621687
ENSG00000085788	10686	1434.79974609988
ENSG00000085831	9362	33.8201235885756
ENSG00000085832	7440	3644.45401965016
ENSG00000085840	3157	405.425107272343
ENSG00000085871	3182	280.751786182663
ENSG00000085872	6113	1516.98191776248
ENSG00000085978	6047	1163.53091854731
ENSG00000085982	9352	487.170084354856
ENSG00000085998	6198	998.104816956162
ENSG00000085999	3212	262.878855372696
ENSG00000086015	7877	1377.5480748973
ENSG00000086061	2730	2666.77243522117
ENSG00000086062	4901	8460.08986299926
ENSG00000086065	2390	247.77482356998
ENSG00000086102	7147	1011.87644622907
ENSG00000086159	5129	0.728657633487317
ENSG00000086189	3736	868.445395774477
ENSG00000086200	7540	3323.94875486339
ENSG00000086205	3824	3.97638879988793
ENSG00000086232	5550	5123.48328410272
ENSG00000086288	2439	4.52808672238547
ENSG00000086289	2864	24.4100307218251
ENSG00000086300	3518	226.924805857479
ENSG00000086475	3888	982.376221467601
ENSG00000086504	2404	911.519471308341
ENSG00000086506	536	2.11310713711322
ENSG00000086544	3385	152.685002399885
ENSG00000086548	3052	87.5846475451755
ENSG00000086570	14537	1.02012068688224
ENSG00000086589	3615	2348.20331786052
ENSG00000086598	3830	4353.00070245323
ENSG00000086619	5361	1065.6617889752
ENSG00000086666	5153	1355.78203044556
ENSG00000086696	9550	5.91253622601137
ENSG00000086712	4460	665.139506636751
ENSG00000086717	3513	3.04995266588263
ENSG00000086730	4545	16414.814019596
ENSG00000086758	17380	9781.53130011803
ENSG00000086827	2992	300.977240209318
ENSG00000086848	8013	787.616445431205
ENSG00000086967	3708	73.4070518764651
ENSG00000086991	6096	0.843160975892467
ENSG00000087008	3846	247.837279938565
ENSG00000087053	6119	427.846943594224
ENSG00000087074	3093	40851.14928199
ENSG00000087076	1281	5.31920072445741
ENSG00000087077	2841	343.395523873044
ENSG00000087085	3731	7.16166359770391
ENSG00000087086	878	6926.10940358699
ENSG00000087087	4588	4586.40015185398
ENSG00000087088	2587	1143.21177996778
ENSG00000087095	5290	376.497399222897
ENSG00000087111	5990	707.28714603661
ENSG00000087116	8726	1.20748979263612
ENSG00000087128	2138	1.94655682088755
ENSG00000087152	5301	3229.20244372051
ENSG00000087157	4965	1464.61225270427
ENSG00000087191	4490	2505.45804456185
ENSG00000087206	4739	1602.2348608805
ENSG00000087237	2085	47.9248534939372
ENSG00000087245	4933	1.43649647744642
ENSG00000087250	1837	0.124912737169254
ENSG00000087253	7439	249.180091863134
ENSG00000087258	9813	43.5112701139569
ENSG00000087263	5806	790.250022306523
ENSG00000087266	13968	3390.50642498507
ENSG00000087269	3538	1152.73637617694
ENSG00000087274	13106	8079.17888039638
ENSG00000087299	6879	133.261071770066
ENSG00000087301	4739	352.274737606825
ENSG00000087302	8323	3315.49632631493
ENSG00000087303	6392	363.933259742622
ENSG00000087338	4922	461.333966550348
ENSG00000087365	9795	6057.7264641811
ENSG00000087448	7622	789.750371357846
ENSG00000087460	13320	38690.1068819881
ENSG00000087470	7282	3313.95573588985
ENSG00000087494	3377	1.96737561041576
ENSG00000087495	6095	1.08257705546687
ENSG00000087502	5826	299.540743731872
ENSG00000087510	3005	0.468422764384704
ENSG00000087586	2928	37.6195526774738
ENSG00000087589	5069	22.8173933229171
ENSG00000087842	2512	0
ENSG00000087884	1943	116.606040147499
ENSG00000087903	9094	308.440776255181
ENSG00000087995	3843	135.415816486236
ENSG00000088002	2822	1.68632195178493
ENSG00000088035	4950	276.869081935652
ENSG00000088038	6676	2543.25455695031
ENSG00000088053	2703	74.9372329067885
ENSG00000088179	12486	697.054710983496
ENSG00000088205	7851	1657.72734436794
ENSG00000088247	4643	4649.61640625639
ENSG00000088256	6242	503.554471713556
ENSG00000088280	4988	34.3197745372526
ENSG00000088298	1919	558.536894857557
ENSG00000088305	4630	217.535531780256
ENSG00000088320	1665	0
ENSG00000088325	3605	1895.16563893716
ENSG00000088340	9067	27.5536679405847
ENSG00000088356	1998	724.15036555446
ENSG00000088367	9674	18.4038099429368
ENSG00000088386	4192	1.54059042508747
ENSG00000088387	14816	1704.02833227867
ENSG00000088448	4563	8322.0404696377
ENSG00000088451	2589	167.945175124062
ENSG00000088538	8755	9.80564986778646
ENSG00000088543	3248	145.460882433597
ENSG00000088682	4324	378.183721174682
ENSG00000088726	3562	1.53018103032337
ENSG00000088727	5850	390.862363997361
ENSG00000088756	11910	2.59193929626203
ENSG00000088766	5370	457.045295907537
ENSG00000088782	514	0
ENSG00000088808	9031	137.528923623349
ENSG00000088812	8753	765.631803689416
ENSG00000088826	2946	20.1109506842499
ENSG00000088827	7886	1.64468437272852
ENSG00000088832	2577	3699.45726158369
ENSG00000088833	6531	1009.53433240715
ENSG00000088836	4081	16.4260249377569
ENSG00000088854	8541	958.996720827422
ENSG00000088876	4643	170.65161776273
ENSG00000088881	3717	124.100804377654
ENSG00000088882	2391	727.533418852793
ENSG00000088888	11771	3548.82290995234
ENSG00000088899	5395	304.360293507652
ENSG00000088926	3364	0
ENSG00000088930	3437	4118.60195115512
ENSG00000088970	5207	559.494559175854
ENSG00000088986	2957	563.429310396686
ENSG00000088992	1926	220.502209288026
ENSG00000089006	7953	7528.31370947997
ENSG00000089009	4447	11885.7384047079
ENSG00000089012	2242	18.8305951282651
ENSG00000089022	14006	1792.6122817212
ENSG00000089041	5546	513.412168555163
ENSG00000089048	3216	373.853412952814
ENSG00000089050	3861	216.192719855687
ENSG00000089053	12304	5521.05970772293
ENSG00000089057	7515	1631.19379711424
ENSG00000089060	6768	442.263955342509
ENSG00000089063	3051	1976.410965071
ENSG00000089091	6619	101.241773475681
ENSG00000089094	13703	3824.64064301681
ENSG00000089101	7322	0.55169792249754
ENSG00000089116	3125	0.75988581777963
ENSG00000089123	2905	236.61595238286
ENSG00000089127	4947	229.787389417607
ENSG00000089154	9654	3999.77870992287
ENSG00000089157	4001	41083.25796644
ENSG00000089159	7460	1510.80914666737
ENSG00000089163	1222	1.85287226801061
ENSG00000089169	10369	1.19708039787202
ENSG00000089177	7721	810.98553667662
ENSG00000089195	3776	175.283798432756
ENSG00000089199	4535	0.447603974856495
ENSG00000089220	1780	5214.00338097137
ENSG00000089225	4363	0.208187895282091
ENSG00000089234	4686	1234.83527268143
ENSG00000089248	3083	3452.47355201578
ENSG00000089250	13113	3.76820090460584
ENSG00000089280	10283	7242.88810504822
ENSG00000089289	1862	2614.05926013575
ENSG00000089327	2993	5529.7099147719
ENSG00000089335	5032	324.960485745815
ENSG00000089351	5942	3931.10793266407
ENSG00000089356	3334	0.395557001035972
ENSG00000089472	7113	0.426785185328286
ENSG00000089486	4268	569.24816206982
ENSG00000089505	1465	37.2135862816737
ENSG00000089558	3924	3.80983848366226
ENSG00000089597	5027	6856.65792172089
ENSG00000089639	3740	1769.7324320297
ENSG00000089682	6101	398.044846384593
ENSG00000089685	3815	894.885258475302
ENSG00000089692	3056	77.5604003873428
ENSG00000089693	3781	2962.20146802123
ENSG00000089723	4252	12.0436697420689
ENSG00000089737	8636	3377.1303527132
ENSG00000089775	12229	1212.65285243912
ENSG00000089818	4155	2458.00161383229
ENSG00000089820	5580	8536.70300846307
ENSG00000089847	4474	6.94306630765772
ENSG00000089876	3948	93.0703985858586
ENSG00000089902	6202	2102.68733295435
ENSG00000089916	21987	3773.25987046119
ENSG00000090006	8108	98.6706529689468
ENSG00000090013	1665	90.0204459199759
ENSG00000090020	5974	461.771161130441
ENSG00000090054	3658	645.923763902214
ENSG00000090060	12766	10503.3083236663
ENSG00000090061	8220	3563.61465991213
ENSG00000090097	3738	312.802312661341
ENSG00000090104	4117	406.122536721538
ENSG00000090238	3181	2359.35177965288
ENSG00000090263	5262	219.679867101662
ENSG00000090266	4447	959.309002670345
ENSG00000090273	2856	1279.78303927283
ENSG00000090316	9857	965.63791468692
ENSG00000090339	3706	641.989012681383
ENSG00000090372	7641	2952.49991210108
ENSG00000090376	10004	2432.89415366127
ENSG00000090382	1764	105.415940776087
ENSG00000090402	6138	0
ENSG00000090432	2438	552.197573446217
ENSG00000090447	7867	147.032701042976
ENSG00000090470	3263	472.836347764684
ENSG00000090487	3984	1637.20001789312
ENSG00000090512	2024	0
ENSG00000090520	5731	2329.34149454796
ENSG00000090530	5605	1.75918771513367
ENSG00000090534	1915	0
ENSG00000090539	6620	0.218597290046195
ENSG00000090554	2846	305.172226299252
ENSG00000090565	6317	717.561218668781
ENSG00000090581	4102	719.476547305377
ENSG00000090612	14095	344.863248534783
ENSG00000090615	10550	2806.43528477116
ENSG00000090621	6782	4882.11023831266
ENSG00000090659	4413	7.66131454638093
ENSG00000090661	4059	553.405063238853
ENSG00000090674	3956	158.649585599717
ENSG00000090686	9497	2952.45827452202
ENSG00000090776	3314	760.385468728307
ENSG00000090857	10385	2751.36958646905
ENSG00000090861	4498	1005.37057450151
ENSG00000090863	14111	3435.31886944454
ENSG00000090889	4533	236.636771172388
ENSG00000090905	12924	2268.03015938739
ENSG00000090924	9200	2911.12256791376
ENSG00000090932	2618	9.2123143662325
ENSG00000090971	2163	114.347201483688
ENSG00000090975	9161	9607.892186058
ENSG00000090989	5347	777.862842537239
ENSG00000091009	6578	1783.15014188063
ENSG00000091010	1182	0.374738211507763
ENSG00000091039	9198	2422.57844345005
ENSG00000091073	5042	204.929754720926
ENSG00000091106	3624	7.17207299246802
ENSG00000091127	4421	276.473524934616
ENSG00000091128	7016	1.25953676645665
ENSG00000091129	8193	2.64398627008255
ENSG00000091136	8140	58.3238388632777
ENSG00000091137	5800	6.13113351605757
ENSG00000091138	3382	1.17626160834381
ENSG00000091140	5299	1628.89332087137
ENSG00000091157	15694	1024.04502870831
ENSG00000091164	11298	1967.02169099378
ENSG00000091181	6600	3.51837543026733
ENSG00000091262	7559	22.4530645061735
ENSG00000091317	4413	4563.28088608291
ENSG00000091409	6533	6052.95896137914
ENSG00000091428	7129	9.97220018401214
ENSG00000091436	13799	162.990303216349
ENSG00000091482	1040	0
ENSG00000091483	2142	453.672652003968
ENSG00000091490	7489	1920.81438763592
ENSG00000091513	8565	23.1296751658403
ENSG00000091527	4367	4769.42853999123
ENSG00000091536	19123	29.9061911572723
ENSG00000091542	3190	1459.73024655991
ENSG00000091583	1332	0
ENSG00000091592	12808	5551.67373772416
ENSG00000091622	10609	12.3663609797562
ENSG00000091640	2831	885.266977713269
ENSG00000091651	4309	287.705261885085
ENSG00000091656	15687	1.11380523975918
ENSG00000091664	4219	0.218597290046195
ENSG00000091704	2921	0
ENSG00000091732	3011	225.894275775832
ENSG00000091831	13629	10.0346565525968
ENSG00000091844	7899	7.8278648626066
ENSG00000091879	6775	250.647816524873
ENSG00000091947	3029	223.281517690042
ENSG00000091972	2991	885.235749528977
ENSG00000091986	13071	115.606738250145
ENSG00000092009	937	0.520469738205226
ENSG00000092010	1781	10191.7343195871
ENSG00000092020	3863	914.642289737572
ENSG00000092036	2539	837.529493325086
ENSG00000092051	5307	13.7195822990898
ENSG00000092054	6087	0.374738211507763
ENSG00000092067	1554	1.04093947641045
ENSG00000092068	5991	3.59124119361606
ENSG00000092094	5037	1351.37885646034
ENSG00000092096	4278	0.343510027215449
ENSG00000092098	4982	1439.58806769136
ENSG00000092108	6571	1077.25785474241
ENSG00000092140	9237	865.03111429185
ENSG00000092148	12557	5461.55960725131
ENSG00000092199	7309	16923.4378665597
ENSG00000092200	5470	14.5211056959258
ENSG00000092201	7151	3313.54976949404
ENSG00000092203	7091	1678.23385205322
ENSG00000092208	2532	61.7381203459039
ENSG00000092295	3735	38.3586197057252
ENSG00000092330	2712	965.242357685884
ENSG00000092345	3631	0
ENSG00000092377	2407	322.680828292476
ENSG00000092421	10956	10783.2273582678
ENSG00000092439	12333	4482.25415723912
ENSG00000092445	10945	15.0936224079516
ENSG00000092470	4078	464.571288321985
ENSG00000092529	4995	649.962609070687
ENSG00000092531	5900	1653.30335159319
ENSG00000092607	3806	1.56140921461568
ENSG00000092621	5622	744.032309553899
ENSG00000092758	4831	4.34071761663159
ENSG00000092820	3342	21993.5834118911
ENSG00000092841	4609	13689.5511951953
ENSG00000092847	13886	2071.10522924006
ENSG00000092850	1978	19.0491924183113
ENSG00000092853	5411	391.34119615651
ENSG00000092871	8512	1040.29409393508
ENSG00000092929	7752	3278.52215611283
ENSG00000092931	6587	4201.78342471508
ENSG00000092964	7305	1923.53123966935
ENSG00000092969	5151	2.3004762428671
ENSG00000092978	8833	221.230866921513
ENSG00000093000	8318	1891.22047832157
ENSG00000093009	2846	482.36094397384
ENSG00000093010	5270	1749.27797131824
ENSG00000093072	5800	1433.80044420252
ENSG00000093100	4328	493.311627265678
ENSG00000093134	3846	4.58013369620599
ENSG00000093144	5678	693.172006736484
[truncated: 55,993 more rows]
