# Supplementary material for: Single cell derived mRNA signals across human kidney tumors
Source: Nat Commun. 2021 Jun 23;12:3896. doi: 10.1038/s41467-021-23949-5 (PMC8222373; doi:10.1038/s41467-021-23949-5)
Supplement: Supplementary file 7 — Supplementary Software 1 [file 41467_2021_23949_MOESM7_ESM.zip › SupplementarySoftware1/cellSignalAnalysisV2/bulkData/SangerProjectTARGET_ALL_phase1/SangerProjectTARGET_ALL_phase1_SRR457636.tsv]

geneName	geneLengths	SangerProjectTARGET_ALL_phase1_SRR457636
ENSG00000000003	4535	1.65381983842376
ENSG00000000005	1610	0
ENSG00000000419	1207	746.73606188754
ENSG00000000457	6883	347.354172982148
ENSG00000000460	5967	249.102712644093
ENSG00000000938	3474	122.320259747569
ENSG00000000971	8145	9.91251764791099
ENSG00000001036	2793	39.1612056079589
ENSG00000001084	8463	502.033134096613
ENSG00000001167	3811	577.619981680421
ENSG00000001460	8511	30.3720372842603
ENSG00000001461	9404	471.089020767614
ENSG00000001497	5589	856.179409937193
ENSG00000001561	4651	38.3811019105892
ENSG00000001617	4826	98.2202561901611
ENSG00000001626	8517	1.18575762000194
ENSG00000001629	7130	1759.23785139499
ENSG00000001630	4074	192.144741353473
ENSG00000001631	6204	848.451182641918
ENSG00000002016	4190	261.251527557797
ENSG00000002079	6346	1.33137697684429
ENSG00000002330	1708	420.2886679949
ENSG00000002549	3785	800.095154787628
ENSG00000002586	3284	15361.5003685078
ENSG00000002587	8166	19.1073398942419
ENSG00000002726	3824	0.644885723158952
ENSG00000002745	3261	35.9263756095326
ENSG00000002746	13965	4.34777794000713
ENSG00000002822	7230	1969.87625106744
ENSG00000002834	7061	3336.62833024179
ENSG00000002919	3606	269.67664748939
ENSG00000002933	3479	1.64341845579217
ENSG00000003056	3777	2648.71208713592
ENSG00000003096	6983	2.3507124747407
ENSG00000003137	5015	1.67462260368696
ENSG00000003147	4891	3.84851157369052
ENSG00000003249	4791	54.9401030600901
ENSG00000003393	10384	158.319445035523
ENSG00000003400	7598	3469.13154358569
ENSG00000003402	22529	2493.66907762935
ENSG00000003436	11714	11.971991408967
ENSG00000003509	3651	358.89970770322
ENSG00000003756	10368	11442.2489915398
ENSG00000003987	5692	77.8647503801277
ENSG00000003989	7905	1.11294794158077
ENSG00000004059	1871	1065.55924231122
ENSG00000004139	11137	163.572143264479
ENSG00000004142	2121	758.021562042822
ENSG00000004399	9738	7434.67947464693
ENSG00000004455	5727	1686.23054670382
ENSG00000004468	6855	3152.47185074938
ENSG00000004478	5180	53.6087260832458
ENSG00000004487	5435	2612.48407143007
ENSG00000004534	7302	6001.3377438651
ENSG00000004660	7424	630.604624805771
ENSG00000004700	3778	1526.01805002934
ENSG00000004766	9454	554.320884585646
ENSG00000004776	1722	1.74743228210813
ENSG00000004777	5260	922.592238039934
ENSG00000004779	1600	318.49033617947
ENSG00000004799	4519	65.4559009006336
ENSG00000004809	3907	315.650758721044
ENSG00000004838	4009	50.6547334158725
ENSG00000004846	9257	1.62261569052898
ENSG00000004848	3097	0.790505080001296
ENSG00000004864	3710	606.296593595731
ENSG00000004866	6742	20.209886453191
ENSG00000004897	6824	2988.66047568437
ENSG00000004939	5287	32.6083345500535
ENSG00000004948	4042	2.00746684789803
ENSG00000004961	2335	157.601749633943
ENSG00000004975	5350	1156.65455139874
ENSG00000005001	2387	0
ENSG00000005007	8600	1939.83705802739
ENSG00000005020	5520	1398.48669758335
ENSG00000005022	1500	4704.44135044456
ENSG00000005059	3566	658.573942702132
ENSG00000005073	2307	0
ENSG00000005075	1355	961.056551011576
ENSG00000005100	5872	227.519843683531
ENSG00000005102	2707	0.239231800526708
ENSG00000005108	10929	17.120675811607
ENSG00000005156	12919	1292.85025557686
ENSG00000005175	5381	1360.2512150296
ENSG00000005187	7822	6466.43556823692
ENSG00000005189	4114	68.2330700632698
ENSG00000005194	3509	675.008127260054
ENSG00000005206	7130	3761.31678308985
ENSG00000005238	6409	395.512574566438
ENSG00000005243	1851	0.332844244211072
ENSG00000005249	4318	98.3346713991086
ENSG00000005302	6496	1831.01779293563
ENSG00000005339	15492	14808.9373175869
ENSG00000005379	11354	1733.35921140758
ENSG00000005381	3526	107.331867375439
ENSG00000005421	2832	0
ENSG00000005436	5465	637.084686185255
ENSG00000005448	2860	187.43291502136
ENSG00000005469	4979	100.435750690691
ENSG00000005471	7494	403.812877906452
ENSG00000005483	9231	21100.7648755872
ENSG00000005486	2441	658.126683248974
ENSG00000005513	4432	5.7311618300094
ENSG00000005700	8722	1347.17667706168
ENSG00000005801	5709	681.550596935328
ENSG00000005810	15945	6547.576754146
ENSG00000005812	7082	1267.78292343471
ENSG00000005844	6472	1644.76023415164
ENSG00000005882	5481	362.467381945857
ENSG00000005884	9802	6.92732083264294
ENSG00000005889	9037	1483.75723239717
ENSG00000005893	5526	1639.65315527953
ENSG00000005961	5551	30.8296981200506
ENSG00000005981	4605	0.031204147894788
ENSG00000006007	4416	1152.22356239768
ENSG00000006015	3370	158.69389481026
ENSG00000006016	3018	142.842187679708
ENSG00000006025	6572	1284.87239509842
ENSG00000006042	5187	9.3612443684364
ENSG00000006047	4618	1.37298250737067
ENSG00000006059	1287	0
ENSG00000006062	5852	1261.25085514207
ENSG00000006071	6778	0.228830417895112
ENSG00000006116	3088	0.395252540000648
ENSG00000006118	7271	48.5016472111322
ENSG00000006125	7587	5234.18376787174
ENSG00000006128	1888	0.010401382631596
ENSG00000006194	6945	760.840336735984
ENSG00000006210	5983	0.800906462632892
ENSG00000006282	5337	940.524221696805
ENSG00000006283	9709	3.56767424263743
ENSG00000006327	1848	23.6735468695125
ENSG00000006377	3449	3.30763967684753
ENSG00000006432	12386	80.2570683853947
ENSG00000006451	3665	588.531032060965
ENSG00000006453	4798	103.587369628065
ENSG00000006459	9430	2036.72593724071
ENSG00000006468	9616	0.665688488422144
ENSG00000006530	6547	452.470545857058
ENSG00000006534	6626	60.8168842469418
ENSG00000006555	6055	2.67315533632017
ENSG00000006576	8646	2705.74286810496
ENSG00000006606	706	0
ENSG00000006607	14413	415.691256871734
ENSG00000006611	4904	0.239231800526708
ENSG00000006625	1597	331.044805015806
ENSG00000006634	4583	700.637134064307
ENSG00000006638	2793	60.6608635074679
ENSG00000006652	7489	1864.06298555621
ENSG00000006659	1079	0
ENSG00000006695	3172	177.468390460291
ENSG00000006704	6498	239.928693163025
ENSG00000006712	2668	1096.18091277864
ENSG00000006715	7801	942.074027708913
ENSG00000006740	9281	9.13241395054129
ENSG00000006744	6345	1245.30553556783
ENSG00000006747	11623	6.94812359790613
ENSG00000006756	7030	397.312013761704
ENSG00000006757	3441	17.276696551081
ENSG00000006788	6349	0.821709227896084
ENSG00000006831	5878	2654.39124205277
ENSG00000006837	3057	23.1742805031959
ENSG00000007001	2957	0.228830417895112
ENSG00000007038	1967	0.5200691315798
ENSG00000007047	6668	1444.20077424921
ENSG00000007062	7434	31.7034142611046
ENSG00000007080	1660	358.972517381641
ENSG00000007129	1964	495.740297604497
ENSG00000007168	8127	4032.53283520872
ENSG00000007171	4176	46.9934467295507
ENSG00000007174	16980	1.8202419605293
ENSG00000007202	9235	5852.06750171907
ENSG00000007216	3226	0.332844244211072
ENSG00000007237	10100	9024.02114213743
ENSG00000007255	933	184.208486405565
ENSG00000007264	4141	33.7836907874238
ENSG00000007306	2649	2.22589588316154
ENSG00000007312	2080	36202.261882453
ENSG00000007314	8247	304.521279305236
ENSG00000007341	8111	313.258440715777
ENSG00000007350	3650	54.4616394590367
ENSG00000007372	14782	28.5205911758362
ENSG00000007376	2769	313.924129204199
ENSG00000007384	4914	15.0716034331826
ENSG00000007392	6176	2796.05807349511
ENSG00000007402	6322	114.592032452293
ENSG00000007516	6146	108.039161394388
ENSG00000007520	1243	201.682809226646
ENSG00000007541	7904	544.470775233524
ENSG00000007545	8373	8692.9035274432
ENSG00000007866	3046	14.5515343016028
ENSG00000007908	4585	0.478463601053416
ENSG00000007923	5083	843.999390875594
ENSG00000007933	3463	1.029736880528
ENSG00000007944	3033	9016.87539226952
ENSG00000007952	2529	0.176823504737132
ENSG00000007968	5457	1269.46794742103
ENSG00000008018	2256	2351.31575493333
ENSG00000008056	3209	16.2989665837109
ENSG00000008083	6015	2116.66056276452
ENSG00000008086	17075	64.082918393263
ENSG00000008118	2676	0.447259453158628
ENSG00000008128	4701	1542.629058092
ENSG00000008130	5570	2281.35605535321
ENSG00000008196	6149	1.42498942052865
ENSG00000008197	1856	0.488864983685012
ENSG00000008226	8338	209.889500122976
ENSG00000008256	5808	2796.00606658195
ENSG00000008277	12199	60.5880538290467
ENSG00000008282	2804	2197.37529198571
ENSG00000008283	5320	102.557632747537
ENSG00000008294	11963	5185.05803770271
ENSG00000008300	13895	23.4759205995122
ENSG00000008311	4591	1030.53778699064
ENSG00000008323	4260	27.7092833305718
ENSG00000008324	1301	298.530082909437
ENSG00000008382	2049	106.895009304912
ENSG00000008394	7440	6.03280192632568
ENSG00000008405	5062	1481.81217384506
ENSG00000008438	720	1.0401382631596
ENSG00000008441	6302	903.963361746745
ENSG00000008513	8729	5765.50719545893
ENSG00000008516	4126	181.816168400298
ENSG00000008517	3209	222.631193846681
ENSG00000008710	18608	1331.59540587955
ENSG00000008735	5901	7.62421346895987
ENSG00000008838	6962	1545.37502310674
ENSG00000008853	6580	112.220517212289
ENSG00000008869	8206	1821.79176654141
ENSG00000008952	7928	7416.85150481637
ENSG00000008988	3002	8924.35509376147
ENSG00000009307	5778	20245.5111887042
ENSG00000009335	9220	1472.49253500715
ENSG00000009413	12425	4234.68370665379
ENSG00000009694	12896	65.9447658843187
ENSG00000009709	6313	0.863314758422468
ENSG00000009724	4251	182.533863801878
ENSG00000009765	10362	2.15308620474037
ENSG00000009780	4034	249.373148592514
ENSG00000009790	7750	477.475469703414
ENSG00000009830	10008	396.188664437492
ENSG00000009844	7262	978.624486276341
ENSG00000009950	4815	0.540871896842992
ENSG00000009954	7053	2616.32218162113
ENSG00000010017	3347	3766.41346057933
ENSG00000010030	2374	45.9325057011279
ENSG00000010072	5906	209.119797808238
ENSG00000010165	3827	123.568425663361
ENSG00000010219	7054	73.4857682922258
ENSG00000010244	15842	13379.6313232661
ENSG00000010256	3236	1285.43406976053
ENSG00000010270	4348	1914.16644569261
ENSG00000010278	3299	6005.321473413
ENSG00000010282	2891	1.0401382631596
ENSG00000010292	6487	1726.60871407967
ENSG00000010295	5203	695.904504966931
ENSG00000010310	4736	6.56327244053708
ENSG00000010318	3367	163.738565386584
ENSG00000010319	5011	3.73409636474296
ENSG00000010322	9161	1857.28128408041
ENSG00000010327	10588	51.3932315827158
ENSG00000010361	2950	187.817766178729
ENSG00000010379	4243	2.36111385737229
ENSG00000010404	9292	2165.91110952513
ENSG00000010438	1664	0.332844244211072
ENSG00000010539	7498	66.9745027648467
ENSG00000010610	4583	62.7099358858923
ENSG00000010626	3054	90.1591846506741
ENSG00000010671	4575	4138.54372698994
ENSG00000010704	5675	40.1701397232238
ENSG00000010803	4447	3417.17663734087
ENSG00000010810	7411	1121.89313064394
ENSG00000010818	9774	7079.64908128266
ENSG00000010932	3602	17.9319836568715
ENSG00000011007	5391	2475.49786217195
ENSG00000011009	2196	390.176665276429
ENSG00000011021	6938	1259.6802463647
ENSG00000011028	6860	9.40284989896278
ENSG00000011052	1241	2706.15892341023
ENSG00000011083	4391	0.592878810000972
ENSG00000011105	5714	53.7335426748249
ENSG00000011114	11333	1647.09014386112
ENSG00000011132	5556	255.967625180946
ENSG00000011143	4078	72.1543913153815
ENSG00000011198	3172	134.469074661273
ENSG00000011201	7131	2.64195118842538
ENSG00000011243	5081	3664.6151287639
ENSG00000011258	7201	3679.29147965709
ENSG00000011260	2721	1187.71307993668
ENSG00000011275	7619	3418.79925303139
ENSG00000011295	5966	905.877216150959
ENSG00000011304	6883	5604.17134946024
ENSG00000011332	4800	56.1570648279868
ENSG00000011347	5953	1.17535623737035
ENSG00000011376	5393	361.541658891645
ENSG00000011405	9204	2761.63989836716
ENSG00000011422	4457	40.3469632279609
ENSG00000011426	6012	207.403569674024
ENSG00000011451	7965	998.574338163743
ENSG00000011454	9162	2240.79066308999
ENSG00000011465	12847	0.5200691315798
ENSG00000011478	2396	76.4813664901254
ENSG00000011485	7059	670.22349124952
ENSG00000011523	8623	2957.51873608538
ENSG00000011566	6067	1000.18655247164
ENSG00000011590	2770	17.5575338821341
ENSG00000011600	907	76.1693250111775
ENSG00000011638	2558	487.22156522922
ENSG00000011677	4193	1.49779909894982
ENSG00000012048	8922	447.592297402839
ENSG00000012061	5576	651.833846756858
ENSG00000012124	6248	6203.60303051912
ENSG00000012171	5768	32.7019469937378
ENSG00000012174	8927	158.132220148154
ENSG00000012211	3194	287.79585603363
ENSG00000012223	4247	4.05653922632244
ENSG00000012232	13220	261.27233032306
ENSG00000012504	3460	0
ENSG00000012660	3813	6076.63335273523
ENSG00000012779	3730	11682.0632694939
ENSG00000012817	9463	2721.00169642551
ENSG00000012822	8898	4931.82597615388
ENSG00000012963	3694	977.917192257393
ENSG00000012983	7620	2520.81668629782
ENSG00000013016	4636	1513.7236157588
ENSG00000013275	2387	1177.53012634035
ENSG00000013288	8898	784.472278074971
ENSG00000013293	10459	1.20656038526514
ENSG00000013297	6032	9.29883607264683
ENSG00000013306	3526	1192.68494083459
ENSG00000013364	6141	1014.49885497272
ENSG00000013374	5411	5286.52352527393
ENSG00000013375	7335	321.194695663685
ENSG00000013392	3744	64.2597418980001
ENSG00000013441	5170	17662.1093831121
ENSG00000013503	4858	93.4564229448901
ENSG00000013523	6414	772.115435508634
ENSG00000013561	4987	200.996317972961
ENSG00000013563	4130	559.729603554076
ENSG00000013573	8374	870.314888933532
ENSG00000013583	3442	106.104504224911
ENSG00000013588	8440	3.47406179895306
ENSG00000013619	5958	61.9298321885226
ENSG00000013725	5958	395.939031254333
ENSG00000013810	6528	1047.35682270593
ENSG00000014123	4539	738.45656131279
ENSG00000014138	5726	354.832767094266
ENSG00000014164	3731	1796.66202610347
ENSG00000014216	7553	3865.79867162423
ENSG00000014257	4193	1.47699633368663
ENSG00000014641	4990	1267.15884047681
ENSG00000014824	7225	718.423498364336
ENSG00000014914	4591	7.50979826001231
ENSG00000014919	4177	545.521314879315
ENSG00000015133	12426	7608.8818309609
ENSG00000015153	10839	2017.7954208512
ENSG00000015171	5300	1500.19141695509
ENSG00000015285	2381	1660.52873022114
ENSG00000015413	2737	12694.1906092266
ENSG00000015475	4446	323.264570807372
ENSG00000015479	11772	14775.2368378605
ENSG00000015520	5252	9.1116111852781
ENSG00000015532	5472	324.450328427374
ENSG00000015568	14175	277.051227775191
ENSG00000015592	3294	1.64341845579217
ENSG00000015676	10113	824.018334840299
ENSG00000016082	2882	0.46806221842182
ENSG00000016391	7758	9.70448999527907
ENSG00000016402	4730	0.696892636316932
ENSG00000016490	3340	0.20802765263192
ENSG00000016602	3447	0.551273279474588
ENSG00000016864	3837	482.603351340791
ENSG00000017260	8533	1443.28545257763
ENSG00000017427	8087	1.68502398631855
ENSG00000017483	4014	371.526986217978
ENSG00000017797	4979	2517.1553996115
ENSG00000018189	8070	3928.4357978317
ENSG00000018236	7492	0.748899549474912
ENSG00000018280	8676	54.2952173369311
ENSG00000018408	8413	28.0941344879408
ENSG00000018510	8745	1347.72795034116
ENSG00000018607	1774	0
ENSG00000018610	2580	286.443676291522
ENSG00000018625	6298	2.55874012737262
ENSG00000018699	3185	258.058303089897
ENSG00000018869	3350	0
ENSG00000019102	1432	8.20669089632925
ENSG00000019144	21722	40.2013438711185
ENSG00000019169	2079	1.59141154263419
ENSG00000019186	3972	0.05200691315798
ENSG00000019485	13954	131.806320707585
ENSG00000019505	5424	2.10107929158239
ENSG00000019549	2282	0.748899549474912
ENSG00000019582	3184	88663.174589537
ENSG00000019991	8897	385.412832031158
ENSG00000019995	5993	2407.50402390921
ENSG00000020129	4917	235.601717988281
ENSG00000020181	7061	77.0534425348632
ENSG00000020219	1674	1.63301707316057
ENSG00000020256	6997	342.548734206351
ENSG00000020426	3865	175.138480750813
ENSG00000020577	12170	145.369723659186
ENSG00000020633	4523	906.314074221486
ENSG00000020922	7689	1142.31104474977
ENSG00000021300	4933	29.1758782816268
ENSG00000021355	3094	3050.13264703711
ENSG00000021461	2637	3.07880925895242
ENSG00000021488	2597	3.29723829421593
ENSG00000021574	5213	455.434939907063
ENSG00000021645	15535	2690.48403978441
ENSG00000021762	7466	610.093098256263
ENSG00000021776	13528	2008.74621796171
ENSG00000021826	10444	1.10254655894918
ENSG00000021852	2729	1.41458803789706
ENSG00000022267	5997	2469.93312246405
ENSG00000022277	4063	1417.91648033917
ENSG00000022355	6935	0.925723054212044
ENSG00000022556	6313	5.78316874316738
ENSG00000022567	8608	1319.9250545669
ENSG00000022840	5911	4298.42337942021
ENSG00000022976	5590	136.913399579698
ENSG00000023041	3748	1158.55800442032
ENSG00000023171	13946	1668.48578793431
ENSG00000023191	7374	551.990974876168
ENSG00000023228	12268	1634.2444363111
ENSG00000023287	7615	4667.03797850134
ENSG00000023318	4854	2601.62502796269
ENSG00000023330	2536	903.952960364114
ENSG00000023445	7518	369.633934579027
ENSG00000023516	9920	1557.66945737729
ENSG00000023572	1299	20.1786823052962
ENSG00000023608	2656	457.796053764435
ENSG00000023697	2844	384.611925568525
ENSG00000023734	2211	2023.73461033384
ENSG00000023839	6232	12.6688840452839
ENSG00000023892	2545	1062.03317359911
ENSG00000023902	6565	2274.59515664268
ENSG00000023909	5420	84.3864172901384
ENSG00000024048	8840	4944.57807126021
ENSG00000024422	3923	53.577521935351
ENSG00000024526	5904	54.118393832194
ENSG00000024862	1507	890.056713168301
ENSG00000025039	5072	196.003654309795
ENSG00000025156	2702	686.980118669021
ENSG00000025293	8383	1459.8028481966
ENSG00000025423	2272	17.1830841073966
ENSG00000025434	4533	54.8568919990373
ENSG00000025708	3320	32.0362585053157
ENSG00000025770	3159	615.366599250483
ENSG00000025772	2062	290.302589247844
ENSG00000025796	8587	4671.47936888503
ENSG00000025800	7480	4518.07977783425
ENSG00000026025	5158	18133.9369020466
ENSG00000026036	8738	973.298978368964
ENSG00000026103	3750	188.077800744519
ENSG00000026297	7643	3700.81194032186
ENSG00000026508	10057	9754.46863882389
ENSG00000026559	5437	3.94212401737488
ENSG00000026652	8769	989.400318682675
ENSG00000026751	4833	225.408363009317
ENSG00000026950	5547	2568.05976621053
ENSG00000027001	3407	55.5121791048279
ENSG00000027075	8809	1698.930634897
ENSG00000027644	5101	2.3403110921091
ENSG00000027697	2571	754.81793619229
ENSG00000027847	4927	521.577332061382
ENSG00000027869	2512	116.037824638085
ENSG00000028116	3509	439.177578853878
ENSG00000028137	3826	1209.29594889725
ENSG00000028203	8757	1967.84798145428
ENSG00000028277	9072	835.439052969791
ENSG00000028310	9572	1158.50599750716
ENSG00000028528	9780	2394.77273156814
ENSG00000028839	5039	560.696932138814
ENSG00000029153	6983	128.280251995473
ENSG00000029363	9297	8627.97809705678
ENSG00000029364	7136	1222.36008548253
ENSG00000029534	10799	43.5817932263872
ENSG00000029559	1546	0
ENSG00000029639	2736	132.971275562323
ENSG00000029725	6531	2615.82291525482
ENSG00000029993	3967	239.086181169866
ENSG00000030066	8576	2298.66395605219
ENSG00000030110	2212	985.687025083195
ENSG00000030304	4246	0.197626270000324
ENSG00000030419	12240	7537.09148803762
ENSG00000030582	3680	631.831987956299
ENSG00000031003	6808	3450.63788526671
ENSG00000031081	9384	36.6336696284811
ENSG00000031691	1733	134.853925818642
ENSG00000031698	3836	1982.78436691325
ENSG00000031823	7445	1763.48161550868
ENSG00000032219	7568	3258.84679092271
ENSG00000032389	5775	864.438107746681
ENSG00000032444	7055	1304.03174190582
ENSG00000032742	6111	200.309826719276
ENSG00000033011	4496	100.810200465428
ENSG00000033030	9124	1142.13422124503
ENSG00000033050	4448	542.16166828931
ENSG00000033100	4205	767.975685221259
ENSG00000033122	14652	37.4761816216404
ENSG00000033170	6700	339.459523564767
ENSG00000033178	11432	2939.90919529008
ENSG00000033327	6771	10190.3801835314
ENSG00000033627	11056	27.9069096005721
ENSG00000033800	10776	4856.22872718744
ENSG00000033867	9616	1179.20474894404
ENSG00000034053	6869	36.5608599500599
ENSG00000034152	3783	2956.84264621432
ENSG00000034239	5805	0
ENSG00000034510	496	13827.1924165211
ENSG00000034533	3427	75.6908614101241
ENSG00000034677	6031	2977.99905848699
ENSG00000034693	2222	134.916334114432
ENSG00000034713	3034	2044.33974932704
ENSG00000034971	2095	0.613681575264164
ENSG00000035115	11165	681.092936099538
ENSG00000035141	3086	471.45306915972
ENSG00000035403	9992	963.480073164738
ENSG00000035499	3806	99.946885707006
ENSG00000035664	13612	17.6927518563448
ENSG00000035681	6165	1608.48021153264
ENSG00000035687	3666	880.653863269339
ENSG00000035720	1655	180.859241198191
ENSG00000035862	5633	340.478859062664
ENSG00000035928	6713	1727.30560671599
ENSG00000036054	5168	1046.08785402487
ENSG00000036257	11505	3429.85592276878
ENSG00000036448	7062	24.7656920458301
ENSG00000036473	1585	0.218429035263516
ENSG00000036530	9352	83.4398914706631
ENSG00000036549	9008	1265.97308285681
ENSG00000036565	3910	0.457660835790224
ENSG00000036672	4538	4.87824845421853
ENSG00000036828	5011	0.20802765263192
ENSG00000037042	2772	22.321367127405
ENSG00000037241	1164	82.4413587380299
ENSG00000037280	8852	3292.93212180645
ENSG00000037474	5506	1076.54310237019
ENSG00000037637	8984	1238.43022164835
ENSG00000037749	4792	93.6748519801536
ENSG00000037757	3456	335.819039643708
ENSG00000037897	2621	28.2293524621515
ENSG00000037965	1889	3.30763967684753
ENSG00000038002	2675	158.506669922891
ENSG00000038210	3540	1991.89597809853
ENSG00000038219	15860	5085.80804463202
ENSG00000038274	5153	2173.83696309041
ENSG00000038295	7522	1.59141154263419
ENSG00000038358	6173	2550.64785168523
ENSG00000038382	17500	13379.2776762567
ENSG00000038427	14831	270.082301412022
ENSG00000038532	12387	3300.4211173012
ENSG00000038945	7812	273.545961828343
ENSG00000039068	6177	3.25563276368955
ENSG00000039123	6578	1362.64353303487
ENSG00000039139	16475	0.852913375790872
ENSG00000039319	11461	1293.12069152528
ENSG00000039523	6729	9056.49425871327
ENSG00000039537	4739	0.218429035263516
ENSG00000039560	7687	360.231084680064
ENSG00000039600	3471	0.457660835790224
ENSG00000039650	4635	1311.91598994057
ENSG00000039987	2646	1.06094102842279
ENSG00000040199	12493	321.090681837369
ENSG00000040275	4777	175.949788596078
ENSG00000040341	8998	574.717995926206
ENSG00000040487	2686	198.780823472431
ENSG00000040531	3398	952.849860115247
ENSG00000040608	3339	37.6218009784827
ENSG00000040633	2783	383.790216340629
ENSG00000040731	3660	1.70582675158174
ENSG00000040933	13187	1529.52331597619
ENSG00000041353	7432	19.87704220898
ENSG00000041357	6996	2103.8460593624
ENSG00000041515	9209	2.43392353579346
ENSG00000041802	4818	1789.54748038346
ENSG00000041880	2928	156.967265293415
ENSG00000041982	9636	0.478463601053416
ENSG00000041988	4072	478.411594140258
ENSG00000042062	6009	46.7438135463924
ENSG00000042088	6227	448.944477144947
ENSG00000042286	5135	62.0026418669438
ENSG00000042304	2087	3.01640096316284
ENSG00000042317	6872	104.450684386487
ENSG00000042429	10773	1415.295331916
ENSG00000042445	4005	498.891916541871
ENSG00000042493	2607	244.692526408296
ENSG00000042753	1704	233.032576478277
ENSG00000042781	20506	5.95999224790451
ENSG00000042813	2643	0.5200691315798
ENSG00000042832	11132	6.60487797106346
ENSG00000042980	9351	83.2526665832944
ENSG00000043039	3660	1.12334932421237
ENSG00000043093	8412	1838.40277460407
ENSG00000043143	9877	2827.37663659885
ENSG00000043355	3310	23.0910694421431
ENSG00000043462	7244	1332.26109436797
ENSG00000043514	2663	330.6807566237
ENSG00000043591	2853	5.91838671737812
ENSG00000044012	597	0
ENSG00000044090	5628	373.596861361665
ENSG00000044115	8830	1693.07465647541
ENSG00000044446	9029	1063.61418375911
ENSG00000044459	11064	391.28961321801
ENSG00000044524	6674	0.20802765263192
ENSG00000044574	3908	7627.99957223777
ENSG00000046604	6190	363.185077347438
ENSG00000046647	2424	181.972189139772
ENSG00000046651	5172	2696.27760991021
ENSG00000046653	5675	141.365191346021
ENSG00000046774	1991	0.20802765263192
ENSG00000046889	12058	2.8603802236889
ENSG00000047056	5656	1704.56818428332
ENSG00000047188	10816	1225.64692239411
ENSG00000047230	5510	208.204476136657
ENSG00000047249	5090	1041.36562631013
ENSG00000047315	5901	3435.03581131932
ENSG00000047346	9832	6217.43686941914
ENSG00000047365	12428	7753.83549931482
ENSG00000047410	12350	4235.59902832537
ENSG00000047457	7296	154.502137609727
ENSG00000047578	9784	1080.02756555177
ENSG00000047579	3052	1064.68552617017
ENSG00000047597	5206	6.03280192632568
ENSG00000047617	6255	2.98519681526805
ENSG00000047621	4939	196.960581511902
ENSG00000047634	5497	246.315142098825
ENSG00000047644	7114	2051.71432961284
ENSG00000047648	7885	4.26456687895436
ENSG00000047662	6622	1364.78621785697
ENSG00000047849	14943	4152.63760045576
ENSG00000047932	4628	853.735085018768
ENSG00000047936	7856	0
ENSG00000048028	5719	1690.20387486909
ENSG00000048052	16827	87.1115795396165
ENSG00000048140	5215	322.380453283687
ENSG00000048162	2862	502.875646089772
ENSG00000048342	7606	127.832992542315
ENSG00000048392	5548	1593.93907861367
ENSG00000048405	5793	1232.08537824307
ENSG00000048462	1118	8.17548674843446
ENSG00000048471	11298	4452.90471426467
ENSG00000048540	10268	1.26896868105471
ENSG00000048544	2110	555.808282301964
ENSG00000048545	2341	2.00746684789803
ENSG00000048649	15740	4395.0418226851
ENSG00000048707	20023	4219.4456810985
ENSG00000048740	10978	8661.98021687946
ENSG00000048828	7204	4020.90408942659
ENSG00000048991	7898	2474.95699027511
ENSG00000049089	4151	39.598063678486
ENSG00000049130	6040	0
ENSG00000049167	4847	180.796832902402
ENSG00000049192	8567	162.386385644477
ENSG00000049239	9321	625.435137637868
ENSG00000049245	2760	679.418313495851
ENSG00000049246	8099	73.0593116043303
ENSG00000049247	1791	15.9453195742367
ENSG00000049249	6331	74.81714526907
ENSG00000049283	4642	3.21402723316316
ENSG00000049323	7329	8.66435173211947
ENSG00000049449	7225	490.41478969712
ENSG00000049540	6542	1.74743228210813
ENSG00000049541	2211	448.424408013367
ENSG00000049618	44058	10954.5593640922
ENSG00000049656	6557	2077.23932259077
ENSG00000049759	17455	142.873391827603
ENSG00000049768	2647	20.3867099579282
ENSG00000049769	4173	97.4609552580545
ENSG00000049860	5067	1428.73391827603
ENSG00000049883	12115	70.0949175543255
ENSG00000050030	11757	1.37298250737067
ENSG00000050130	4350	427.340805419122
ENSG00000050165	5059	3.83811019105892
ENSG00000050327	5818	177.551601521344
ENSG00000050344	4249	744.530968769642
ENSG00000050393	6057	543.253813465628
ENSG00000050405	6317	57.9148984927265
ENSG00000050426	6032	1211.53224616304
ENSG00000050438	17980	12.9705241416002
ENSG00000050555	7594	2.0906779089508
ENSG00000050628	9653	8.14428260053967
ENSG00000050730	3768	9.28843469001523
ENSG00000050748	8955	1745.44561802549
ENSG00000050767	3586	343.235225460036
ENSG00000050820	9178	1.72662951684494
ENSG00000051009	4736	200.913106911908
ENSG00000051108	5155	1621.44033429161
ENSG00000051128	3422	7.86344526948658
ENSG00000051180	3046	124.026086499151
ENSG00000051341	9400	146.794713079714
ENSG00000051382	7850	514.285962836633
ENSG00000051523	3357	1491.7350928756
ENSG00000051596	3453	408.254268290143
ENSG00000051620	10356	534.683074177192
ENSG00000051825	10304	1593.26298874261
ENSG00000052126	12558	219.552384587728
ENSG00000052344	3010	6.17842128316803
ENSG00000052723	5894	1003.52539629638
ENSG00000052749	8529	312.374323192091
ENSG00000052795	10868	672.574203724261
ENSG00000052802	2892	344.930650828987
ENSG00000052841	11284	3227.90267759371
ENSG00000052850	5750	3.31804105947912
ENSG00000053108	6734	1.17535623737035
ENSG00000053254	11033	4948.96745473075
ENSG00000053328	1774	10.9318531458074
ENSG00000053371	1781	268.324467747282
ENSG00000053372	2822	228.976037251954
ENSG00000053438	1297	130.194106399687
ENSG00000053501	2431	288.51355143521
ENSG00000053524	20568	183.750825569775
ENSG00000053702	2803	94.2365266422598
ENSG00000053747	13522	78.98809970434
ENSG00000053770	13034	791.846858360772
ENSG00000053900	7494	659.250032573186
ENSG00000053918	3971	14.8739771631823
ENSG00000054116	3527	556.671597060386
ENSG00000054118	4736	6047.87352975886
ENSG00000054148	1612	165.205160337639
ENSG00000054179	2633	1.98666408263484
ENSG00000054219	8798	1200.38196398197
ENSG00000054267	11073	2853.44250147363
ENSG00000054277	3716	204.324760415072
ENSG00000054282	5322	483.383455038161
ENSG00000054356	8261	1.00893411526481
ENSG00000054392	6641	309.233105637349
ENSG00000054523	17720	358.088399857956
ENSG00000054598	3926	11.5247319558084
ENSG00000054611	5315	1059.21439890595
ENSG00000054654	31374	12131.6318295967
ENSG00000054690	10817	68.3474852722173
ENSG00000054793	8317	22.6854155195109
ENSG00000054796	1867	0
ENSG00000054803	3024	0
ENSG00000054938	3135	1.71622813421334
ENSG00000054965	7887	1641.37978479638
ENSG00000054967	6322	1317.29350476111
ENSG00000054983	6825	194.547460741372
ENSG00000055044	3299	2444.12729215506
ENSG00000055070	4747	4696.16184986981
ENSG00000055118	5877	2.79797192789932
ENSG00000055130	3548	1991.35510620169
ENSG00000055147	6543	181.868175313456
ENSG00000055163	10498	14681.6659997067
ENSG00000055208	6010	9985.92020514216
ENSG00000055211	2248	731.591648775936
ENSG00000055332	10753	4158.9408383305
ENSG00000055483	9235	1075.38854889808
ENSG00000055609	20114	10594.0370406984
ENSG00000055732	6623	3.47406179895306
ENSG00000055813	3982	0.291238713684688
ENSG00000055917	6978	4843.97589844742
ENSG00000055950	3573	379.015981712727
ENSG00000055955	5462	1020.62526934273
ENSG00000055957	4544	19.4089799905581
ENSG00000056050	1436	127.333726175998
ENSG00000056097	6792	4059.67004249455
ENSG00000056277	4634	258.59917498674
ENSG00000056291	2359	0.228830417895112
ENSG00000056487	5753	0.707294018948528
ENSG00000056558	6449	201.537189869804
ENSG00000056586	11545	3384.80753459134
ENSG00000056736	3038	38.6099323284844
ENSG00000056972	6553	4657.78074795922
ENSG00000056998	3646	2.51713459684623
ENSG00000057019	11274	258.432752864634
ENSG00000057149	1777	0
ENSG00000057252	7005	449.547757337579
ENSG00000057294	7043	3.42205488579508
ENSG00000057468	3266	5.37751482053513
ENSG00000057593	3795	1.74743228210813
ENSG00000057608	4033	14400.4126133483
ENSG00000057657	6369	190.199682801365
ENSG00000057663	5546	941.356332307333
ENSG00000057704	6515	27.1684114337288
ENSG00000057757	2186	570.859082969883
ENSG00000057935	10580	1175.91791203245
ENSG00000058056	8440	394.753273634331
ENSG00000058063	9196	9740.92603863755
ENSG00000058085	6543	0.748899549474912
ENSG00000058091	6841	463.339990707076
ENSG00000058262	4697	2431.1359652482
ENSG00000058272	11815	4960.55459498234
ENSG00000058335	9929	13.0641365852846
ENSG00000058404	8159	11.0982752679129
ENSG00000058453	8871	368.697810142183
ENSG00000058600	9488	1590.69384723261
ENSG00000058668	9721	3238.66810861742
ENSG00000058673	9700	8190.49594357185
ENSG00000058729	5502	394.451633538015
ENSG00000058799	2075	447.394671132839
ENSG00000058804	5135	536.024852536668
ENSG00000058866	10978	269.479021219389
ENSG00000059122	8419	1654.29830202482
ENSG00000059145	7494	1178.89270746509
ENSG00000059377	6271	184.905379041882
ENSG00000059378	6285	2203.07524966782
ENSG00000059573	3766	286.402070760996
ENSG00000059588	7743	1014.25962317219
ENSG00000059691	11757	241.59291438408
ENSG00000059728	6351	1013.78115957114
ENSG00000059758	6547	1727.76326755178
ENSG00000059769	2586	205.5521235656
ENSG00000059804	6159	1383.65432595069
ENSG00000059915	6338	123.069159297044
ENSG00000060069	7415	2485.4207812025
ENSG00000060138	8610	16131.4523164291
ENSG00000060140	3424	29.8207640047857
ENSG00000060237	14370	8066.15781559375
ENSG00000060303	408	93.8828796327855
ENSG00000060339	6059	4160.54265125577
ENSG00000060491	4702	1972.62221608218
ENSG00000060558	2613	2584.30672588108
ENSG00000060566	2678	0
ENSG00000060642	3382	85.1041126917185
ENSG00000060656	6682	96.212789342263
ENSG00000060688	3881	387.909163862741
ENSG00000060709	8536	0.634484340527356
ENSG00000060718	8281	0.665688488422144
ENSG00000060749	10537	835.813502744528
ENSG00000060762	1546	671.284432277943
ENSG00000060971	7106	844.051397788752
ENSG00000060982	11775	1167.55520039665
ENSG00000061273	9928	9274.04957783573
ENSG00000061337	5706	2.48593044895144
ENSG00000061455	9350	0.457660835790224
ENSG00000061492	2089	0.5200691315798
ENSG00000061656	2240	42.68727432007
ENSG00000061676	22520	13.6778181605487
ENSG00000061794	1979	696.476581011668
ENSG00000061918	3724	341.69582083056
ENSG00000061936	10157	2925.76331491111
ENSG00000061938	11297	14899.0236925592
ENSG00000061987	16014	2245.7001156921
ENSG00000062038	6236	1.19615900263354
ENSG00000062096	2204	0.20802765263192
ENSG00000062194	6472	6880.57701909654
ENSG00000062282	7905	3.76530051263775
ENSG00000062370	3848	1.58101016000259
ENSG00000062485	6402	5268.44592226022
ENSG00000062524	3490	504.446254867143
ENSG00000062582	2613	374.626598242193
ENSG00000062598	6598	1436.08769579657
ENSG00000062650	7280	853.048593765083
ENSG00000062716	6916	2483.17408255407
ENSG00000062725	9876	2023.64099789016
ENSG00000062822	4858	478.931663271838
ENSG00000063015	5115	40.0661258969078
ENSG00000063046	6146	13174.8176978674
ENSG00000063127	3599	98.6779170259513
ENSG00000063169	7507	806.658427228165
ENSG00000063176	6009	300.724774644704
ENSG00000063177	4209	10111.5689073318
ENSG00000063180	2075	117.546025119666
ENSG00000063241	4408	156.582414136046
ENSG00000063244	4115	3516.83228433419
ENSG00000063245	17616	1302.83558290319
ENSG00000063322	3835	664.502730802142
ENSG00000063438	7678	76.1901277764407
ENSG00000063515	1033	0.218429035263516
ENSG00000063587	8139	555.839486449859
ENSG00000063601	6323	3392.4317480603
ENSG00000063660	6516	9.68368723001588
ENSG00000063761	5317	159.193161176577
ENSG00000063854	5975	291.758782816268
ENSG00000063978	7270	2557.89761537946
ENSG00000064012	7243	7168.34167098228
ENSG00000064042	10862	3.77570189526935
ENSG00000064102	3345	675.299365973739
ENSG00000064115	3888	525.082598008229
ENSG00000064195	2715	0.686491253685336
ENSG00000064199	5205	16.0597347831842
ENSG00000064201	3793	97.0553013354223
ENSG00000064205	4981	3.17242170263678
ENSG00000064218	2387	0.218429035263516
ENSG00000064225	6288	21.4164468384562
ENSG00000064270	7352	26.544328475833
ENSG00000064300	4150	0.655287105790548
ENSG00000064309	10600	6.48006137948431
ENSG00000064313	6547	2035.54017962071
ENSG00000064393	15402	4184.01857185528
ENSG00000064419	4676	1077.30240330229
ENSG00000064489	1931	292.798921079427
ENSG00000064490	2503	454.644434827061
ENSG00000064545	3281	99.3644082796366
ENSG00000064547	2980	357.713950083218
ENSG00000064601	5856	435.828333646504
ENSG00000064607	8468	7359.06142291522
ENSG00000064651	10664	520.037927431905
ENSG00000064652	3550	39.2756208169065
ENSG00000064655	3618	0.696892636316932
ENSG00000064666	3645	3513.51424327471
ENSG00000064687	8367	1278.63156551946
ENSG00000064692	7325	2.01786823052962
ENSG00000064703	6019	720.01490990697
ENSG00000064726	4169	3600.40739377906
ENSG00000064763	5411	453.33386061548
ENSG00000064787	8186	19.4609869037161
ENSG00000064835	1569	1.77863643000292
ENSG00000064886	3295	33.0451926205805
ENSG00000064932	6626	1354.16640619012
ENSG00000064933	5448	330.368715144752
ENSG00000064961	3857	1483.30997294401
ENSG00000064989	6144	4.76383324527097
ENSG00000064995	1580	870.845359447744
ENSG00000064999	6777	810.007672435539
ENSG00000065000	8601	4188.29354011687
ENSG00000065029	6789	1460.20850211924
ENSG00000065054	3550	83.751932949611
ENSG00000065057	2430	117.670841711246
ENSG00000065060	9908	734.764070478573
ENSG00000065135	27174	2206.03964371783
ENSG00000065150	9671	4527.36821252427
ENSG00000065154	3388	333.728361734758
ENSG00000065183	10275	172.943789015547
ENSG00000065243	6897	3773.19516205513
ENSG00000065268	2357	282.84479790099
ENSG00000065308	6908	1052.09985318594
ENSG00000065320	6383	45.4644434827061
ENSG00000065325	6052	3.34924520737391
ENSG00000065328	5454	160.982198989211
ENSG00000065357	10215	11341.563607666
ENSG00000065361	8658	29.1862796642584
ENSG00000065371	4518	0
ENSG00000065413	9189	1714.25187151334
ENSG00000065427	4065	2952.18282679537
ENSG00000065457	4486	353.94864957058
ENSG00000065485	4030	250.506899299358
ENSG00000065491	3462	2564.94975280368
ENSG00000065518	1889	1512.94351206143
ENSG00000065526	13294	9800.0995044287
ENSG00000065534	22167	703.050254834837
ENSG00000065548	3125	2861.22273568206
ENSG00000065559	5714	801.592953886577
ENSG00000065600	2914	355.727286000583
ENSG00000065609	6651	0.228830417895112
ENSG00000065613	7974	1417.3027987639
ENSG00000065615	9635	2823.55932917305
ENSG00000065618	6508	4.98226228053448
ENSG00000065621	9921	98.6051073475301
ENSG00000065665	3916	1013.11547108271
ENSG00000065675	3295	395.710200836438
ENSG00000065717	4038	28.8846395679421
ENSG00000065802	7410	240.635987181973
ENSG00000065809	7019	7389.04860904212
ENSG00000065833	3371	5.13828302000842
ENSG00000065882	9032	6388.01954457732
ENSG00000065883	8921	3044.14145064131
ENSG00000065911	4870	581.926154089902
ENSG00000065923	10033	4378.50362430086
ENSG00000065970	6296	940.690643818911
ENSG00000065978	1930	4864.83067062377
ENSG00000065989	6646	45.828491874812
ENSG00000066027	3825	2066.04743487918
ENSG00000066032	7535	1.69542536895015
ENSG00000066044	6956	1970.78117135639
ENSG00000066056	6694	23.6423427216177
ENSG00000066084	10361	4783.36704185311
ENSG00000066117	5136	3909.74451324273
ENSG00000066135	5172	786.521350453395
ENSG00000066136	5990	746.049570633855
ENSG00000066185	2195	12.1592162963357
ENSG00000066230	2783	11.8159706694931
ENSG00000066248	4678	1.24816591579152
ENSG00000066279	10938	363.247485643227
ENSG00000066294	9255	150.986470280248
ENSG00000066322	2507	634.432333614198
ENSG00000066336	2069	2144.25543088615
ENSG00000066379	3672	335.590209225813
ENSG00000066382	8197	0.436858070527032
ENSG00000066405	3880	1.34177835947588
ENSG00000066422	7416	2754.70217615188
ENSG00000066427	28202	1538.59332163094
ENSG00000066455	3295	660.924655176873
ENSG00000066468	7486	2.25710003105633
ENSG00000066557	2884	663.878647844246
ENSG00000066583	1940	79.476964688025
ENSG00000066629	8899	1.51860186421302
ENSG00000066651	2690	344.088138835827
ENSG00000066654	6501	3284.22616454381
ENSG00000066697	3253	99.4268165754262
ENSG00000066735	6756	41.8863678574371
ENSG00000066739	14778	3284.00773550854
ENSG00000066777	10964	6339.25786280039
ENSG00000066813	8158	0.717695401580124
ENSG00000066827	8900	521.785359714013
ENSG00000066855	4629	811.401457708173
ENSG00000066923	8583	7323.24946251464
ENSG00000066926	4473	163.478530820794
ENSG00000066933	20253	1379.58738534174
ENSG00000067048	5738	7391.84658097001
ENSG00000067057	4836	1741.74272580865
ENSG00000067064	3589	2887.76706415789
ENSG00000067066	12618	3714.33373774293
ENSG00000067082	6139	48208.8378886701
ENSG00000067113	2016	197.865501800851
ENSG00000067141	8117	288.097496129946
ENSG00000067167	3878	10346.920992137
ENSG00000067177	6350	1.5602073947394
ENSG00000067182	4005	943.967079347864
ENSG00000067191	7094	327.664355660537
ENSG00000067208	8276	323.711830260531
ENSG00000067221	10461	28.7286188284682
ENSG00000067225	8571	10024.5717430012
ENSG00000067248	4734	947.669971564712
ENSG00000067334	7519	1762.3686675671
ENSG00000067365	8254	532.467579676663
ENSG00000067369	12991	3869.05430438792
ENSG00000067445	6716	4.9510581326397
ENSG00000067533	7883	293.391799889428
ENSG00000067560	2582	16650.3564931541
ENSG00000067596	9302	2088.00475361448
ENSG00000067601	1060	148.074083143401
ENSG00000067606	7636	21.2812288642454
ENSG00000067646	5527	721.51270900592
ENSG00000067704	4165	1180.61933698194
ENSG00000067715	6494	109.62017155439
ENSG00000067798	12135	4.26456687895436
ENSG00000067829	2717	877.065386261438
ENSG00000067836	3683	357.329098925849
ENSG00000067840	4341	19.7938311479272
ENSG00000067842	7534	5.49193002948269
ENSG00000067900	11113	6947.28108591297
ENSG00000067955	4129	1756.75192094604
ENSG00000067992	2695	295.742512364169
ENSG00000068001	4545	40.627800559014
ENSG00000068024	13368	1085.2698623981
ENSG00000068028	3683	2300.86904917009
ENSG00000068078	4834	15.3940462947621
ENSG00000068079	1973	283.479282241517
ENSG00000068097	4868	331.533669999491
ENSG00000068120	4032	1306.7569041553
ENSG00000068137	4803	15.7788974521311
ENSG00000068305	6925	6251.31417265025
ENSG00000068308	3592	2351.75261300386
ENSG00000068323	4283	1090.99062284547
ENSG00000068354	4223	521.910176305593
ENSG00000068366	6415	1206.22754102093
ENSG00000068383	3706	691.265488313239
ENSG00000068394	1742	294.026284229956
ENSG00000068400	6841	2005.52178934592
ENSG00000068438	2872	547.133529187213
ENSG00000068489	4080	656.774503506866
ENSG00000068615	5380	2.78757054526773
ENSG00000068650	13733	1205.40583179303
ENSG00000068654	13519	891.720934389357
ENSG00000068697	1946	2467.23916436247
ENSG00000068724	6949	20035.9649342081
ENSG00000068745	5624	1897.69065560416
ENSG00000068781	4294	25.9410482832004
ENSG00000068784	5045	1675.54832674117
ENSG00000068796	4774	1941.7509124316
ENSG00000068831	6084	5983.91542795718
ENSG00000068878	10241	3680.67486354709
ENSG00000068885	7175	2204.45863355783
ENSG00000068903	6224	1891.25219975521
ENSG00000068912	2592	704.381631811681
ENSG00000068971	3376	289.29365513258
ENSG00000068976	4981	352.825300246368
ENSG00000068985	665	0.187224887368728
ENSG00000069011	3511	3.29723829421593
ENSG00000069018	3185	0.72809678421172
ENSG00000069020	14675	1809.26850185297
ENSG00000069122	6650	2.3299097094775
ENSG00000069188	11607	3912.36566166589
ENSG00000069206	4483	0.20802765263192
ENSG00000069248	6080	757.855139920716
ENSG00000069275	6546	4690.01463273453
ENSG00000069329	9733	1888.54784027099
ENSG00000069345	5065	1905.85574096997
ENSG00000069399	3242	399.839549741182
ENSG00000069424	9534	1754.22438496656
ENSG00000069431	11616	2.3507124747407
ENSG00000069482	1300	0.41605530526384
ENSG00000069493	6957	6686.14397356412
ENSG00000069509	1399	1.0401382631596
ENSG00000069535	2891	0
ENSG00000069667	17040	497.206892555552
ENSG00000069696	1477	21.9677201179308
ENSG00000069702	8705	279.089898770984
ENSG00000069712	4065	49.9578407795556
ENSG00000069764	1116	5.93918948264132
ENSG00000069812	5407	2.16348758737197
ENSG00000069849	2584	5956.4349750445
ENSG00000069869	9097	360.272690210591
ENSG00000069943	4542	624.998279567341
ENSG00000069956	6388	809.986869670275
ENSG00000069966	13302	439.635239689668
ENSG00000069974	5605	1172.89110968666
ENSG00000069998	4936	212.531451311401
ENSG00000070010	8736	2204.85388609783
ENSG00000070018	10337	720.79501360434
ENSG00000070019	4177	0.41605530526384
ENSG00000070031	366	1.8306433431609
ENSG00000070047	5769	1920.82333057683
ENSG00000070061	6048	638.87372399789
ENSG00000070081	8995	2432.04088553715
ENSG00000070087	3440	94.0284989896279
ENSG00000070159	9995	3.52606871211104
ENSG00000070182	14831	27.5636639737294
ENSG00000070190	4548	1218.89642506621
ENSG00000070193	3011	0.20802765263192
ENSG00000070214	12172	1829.49919107142
ENSG00000070269	8077	426.300667155962
ENSG00000070366	10554	1441.48601338236
ENSG00000070367	12575	1918.10856970999
ENSG00000070371	10049	143.955135621289
ENSG00000070388	2778	9.20522362896246
ENSG00000070404	3067	12.7520951063367
ENSG00000070413	5605	786.115696530763
ENSG00000070423	3496	910.568239717809
ENSG00000070444	8728	618.424605744172
ENSG00000070476	7357	581.1356490099
ENSG00000070495	5969	897.493701749893
ENSG00000070501	4106	702.082926250099
ENSG00000070526	3448	1.5602073947394
ENSG00000070540	3402	23.2678929468803
ENSG00000070601	5867	3.70289221684818
ENSG00000070610	4803	2701.1142528339
ENSG00000070614	9529	1150.18489140189
ENSG00000070669	4455	88.8278076738299
ENSG00000070718	6276	233.188597217751
ENSG00000070729	7298	3.81730742579573
ENSG00000070731	3098	6.70889179737942
ENSG00000070748	2994	0.20802765263192
ENSG00000070756	4752	48323.7211598361
ENSG00000070759	3322	786.822990549711
ENSG00000070761	2375	1541.82815162937
ENSG00000070770	6905	3759.01807752827
ENSG00000070778	7396	0.738498166843316
ENSG00000070785	3411	134.666700931273
ENSG00000070808	6150	4.84704430632374
ENSG00000070814	11278	2950.809844288
ENSG00000070831	3598	6370.21237751202
ENSG00000070882	8100	587.990160164122
ENSG00000070886	5358	0.457660835790224
ENSG00000070915	6180	4.63901665369182
ENSG00000070950	6983	744.156518994904
ENSG00000070961	9493	275.719850798347
ENSG00000070985	3962	33.4404451605811
ENSG00000071051	2990	1433.71618055656
ENSG00000071054	11961	6391.19196627995
ENSG00000071073	9630	2002.06853031223
ENSG00000071082	5791	10299.5530956327
ENSG00000071127	7827	6028.97421751725
ENSG00000071189	16418	1860.46410716568
ENSG00000071203	1839	0
ENSG00000071205	10759	111.866870202815
ENSG00000071242	8243	574.603580717258
ENSG00000071243	5214	770.274390782842
ENSG00000071246	6502	124.483747334941
ENSG00000071282	9130	6.40725170106314
ENSG00000071462	7944	1154.16862094979
ENSG00000071537	9559	2078.72672030709
ENSG00000071539	3560	71.3118793222222
ENSG00000071553	4884	1688.59166056119
ENSG00000071564	6080	26295.9538599731
ENSG00000071575	4588	58.1957358237796
ENSG00000071626	9201	2593.07509143951
ENSG00000071655	7845	1383.50870659385
ENSG00000071677	264	0
ENSG00000071794	6024	725.402826110137
ENSG00000071859	2567	503.655749787142
ENSG00000071889	5098	332.168154340018
ENSG00000071894	6072	2559.24979512156
ENSG00000071909	8236	3.45325903368987
ENSG00000071967	5176	148.094885908664
ENSG00000071991	6864	17.2142882552914
ENSG00000071994	6476	1110.09796273971
ENSG00000072041	8781	0.93612443684364
ENSG00000072042	5518	1464.08821784082
ENSG00000072062	6144	1236.83881010571
ENSG00000072071	8487	785.720443990762
ENSG00000072080	1265	0
ENSG00000072110	10626	3343.87809393601
ENSG00000072121	15706	1432.78005611972
ENSG00000072133	8502	4.10854613948042
ENSG00000072134	8517	11.379112598966
ENSG00000072135	5774	424.230792012275
ENSG00000072163	8487	28.7910271242577
ENSG00000072182	5250	2.78757054526773
ENSG00000072195	17910	6.44885723158952
ENSG00000072201	5725	383.426167948523
ENSG00000072210	6457	59.4751058874659
ENSG00000072274	7887	8723.15074813588
ENSG00000072310	8030	1686.58419371329
ENSG00000072315	5839	6.20962543106281
ENSG00000072364	11297	6622.17547037981
ENSG00000072401	3486	207.278753082445
ENSG00000072415	8743	552.667064747222
ENSG00000072422	4841	2.13228343947718
ENSG00000072501	10484	2053.92982411337
ENSG00000072506	1115	463.787250160234
ENSG00000072518	6154	2690.26561074915
ENSG00000072571	3936	114.217582677556
ENSG00000072609	17127	409.845679832777
ENSG00000072657	11950	0.582477427369376
ENSG00000072682	8502	3366.20986244605
ENSG00000072694	6651	21.7492910826672
ENSG00000072736	8806	4095.49240427777
ENSG00000072756	5518	686.096001145335
ENSG00000072778	4865	4125.53159731782
ENSG00000072786	9083	4462.82763329521
ENSG00000072803	5577	1961.11828689164
ENSG00000072818	7421	2282.02174384164
ENSG00000072832	5823	29.5711308216274
ENSG00000072840	7148	173.48466091239
ENSG00000072849	6386	733.422292119097
ENSG00000072858	8060	689.736485066394
ENSG00000072864	5512	2029.85062332122
ENSG00000072952	7700	36.6544723937443
ENSG00000072954	3005	17.2350910205546
ENSG00000072958	14371	1236.39155065255
ENSG00000073008	3519	1.5602073947394
ENSG00000073050	3459	775.454279333377
ENSG00000073060	7741	2091.37480158711
ENSG00000073067	2773	19.1489454247682
ENSG00000073111	4902	1071.92488848176
ENSG00000073146	6872	3.54687147737424
ENSG00000073150	3102	73.2569378743306
ENSG00000073169	2363	2494.54279377041
ENSG00000073282	7454	1.74743228210813
ENSG00000073331	12325	829.447856573992
ENSG00000073350	7909	116.412274412822
ENSG00000073417	7886	1404.7587313102
ENSG00000073464	6789	9.56927202106832
ENSG00000073536	5463	162.438392557635
ENSG00000073578	8383	4068.60483017509
ENSG00000073584	11022	3364.67045781657
ENSG00000073598	1388	5.4607258815879
ENSG00000073605	5905	894.768539500414
ENSG00000073614	12091	3992.87236323444
ENSG00000073670	4770	15.3940462947621
ENSG00000073711	7837	311.282178015774
ENSG00000073712	8510	991.116546816888
ENSG00000073734	5151	0
ENSG00000073737	3750	0.374449774737456
ENSG00000073754	2456	0.20802765263192
ENSG00000073756	5269	6.79210285843219
ENSG00000073792	4735	77.7295324059169
ENSG00000073803	12623	101.132643327008
ENSG00000073849	9151	791.004346367613
ENSG00000073861	2614	141.177966458653
ENSG00000073905	848	536.971378356144
ENSG00000073910	18452	29.4775183779431
ENSG00000073921	5833	3329.06652506862
ENSG00000073969	5005	943.894269669442
ENSG00000074047	7341	210.326358193503
ENSG00000074054	11052	3500.16926935837
ENSG00000074071	1097	452.855397014427
ENSG00000074181	9394	3.9109198694801
ENSG00000074201	4592	827.721227057147
ENSG00000074211	9198	3.40125212053189
ENSG00000074219	2980	45.9013015532332
ENSG00000074266	7016	427.351206801753
ENSG00000074276	5348	46.0781250579703
ENSG00000074317	2006	0.457660835790224
ENSG00000074319	3839	818.994467029238
ENSG00000074356	14718	2982.82530002805
ENSG00000074370	6893	15523.1274532202
ENSG00000074410	7313	2.74596501474134
ENSG00000074416	10102	12.1280121484409
ENSG00000074527	4166	0.561674662106184
ENSG00000074582	3379	119.803125150723
ENSG00000074590	7008	7.50979826001231
ENSG00000074603	10211	2336.38977085699
ENSG00000074621	9084	316.098018174202
ENSG00000074657	11951	8.5915420536983
ENSG00000074660	4961	477.350653111835
ENSG00000074695	6767	2802.26769892617
ENSG00000074696	7097	868.369830381424
ENSG00000074706	8474	104.180248438066
ENSG00000074755	15878	6133.60172540848
ENSG00000074771	2042	0.228830417895112
ENSG00000074800	3958	13781.25991082
ENSG00000074803	12476	1.88265025631888
ENSG00000074842	1678	529.430375948236
ENSG00000074855	4979	251.859079041466
ENSG00000074935	6973	98.4698893733193
ENSG00000074964	7817	1.39378527263386
ENSG00000074966	3472	108.933680300705
ENSG00000075035	6557	0
ENSG00000075043	12775	5.29430375948237
ENSG00000075073	2871	10.4949950752804
ENSG00000075089	3813	552.625459216696
ENSG00000075131	2755	357.391507221639
ENSG00000075142	4237	583.642382224115
ENSG00000075151	9596	1573.90601566521
ENSG00000075188	3492	150.112754139193
ENSG00000075213	9371	2.49633183158304
ENSG00000075218	4242	124.442141804415
ENSG00000075223	6268	6.42805446632633
ENSG00000075234	3578	71.6655263316965
ENSG00000075239	5584	559.136724744075
ENSG00000075240	4885	884.11752368566
ENSG00000075275	12806	38.7867558332215
ENSG00000075290	2112	16.4237831752901
ENSG00000075292	12474	4042.14371276031
ENSG00000075303	5081	834.762963098737
ENSG00000075336	5208	137.391863180752
ENSG00000075340	12673	4.85744568895533
ENSG00000075388	3233	0.280837331053092
ENSG00000075391	16044	539.311689448253
ENSG00000075399	3428	148.282110796033
ENSG00000075407	13190	1733.54643629495
ENSG00000075413	8891	2266.36766298108
ENSG00000075415	8896	9785.5479701271
ENSG00000075420	13270	343.318436521089
ENSG00000075426	7157	1041.3552249275
ENSG00000075429	1311	0.72809678421172
ENSG00000075461	3380	2.13228343947718
ENSG00000075539	18152	5091.14395392203
ENSG00000075568	12985	4427.61895308726
ENSG00000075618	3692	57.6132583964103
ENSG00000075624	3256	37548.0655770074
ENSG00000075643	6281	4.87824845421853
ENSG00000075651	12859	5.38791620316673
ENSG00000075673	4442	0
ENSG00000075702	9775	399.194664018023
ENSG00000075711	11001	3437.25130581985
ENSG00000075785	2717	4829.35155446739
ENSG00000075790	8409	611.122835136792
ENSG00000075826	7938	2794.58107716142
ENSG00000075856	7271	1079.28906738493
ENSG00000075884	7743	3617.58007650383
ENSG00000075886	1598	54.6384629637738
ENSG00000075891	6243	1.34177835947588
ENSG00000075914	4442	181.608140747666
ENSG00000075945	4978	175.523331908183
ENSG00000075975	2848	779.469213029173
ENSG00000076003	4118	790.317855113927
ENSG00000076043	3699	887.425163362508
ENSG00000076053	7885	1447.41480148237
ENSG00000076067	8805	770.06636313021
ENSG00000076108	10918	25170.763491035
ENSG00000076201	5981	2092.95581174712
ENSG00000076242	3532	568.789207826196
ENSG00000076248	2567	197.262221608218
ENSG00000076258	2517	30.0807985705756
ENSG00000076321	4254	735.616983854364
ENSG00000076344	4798	6.44885723158952
ENSG00000076351	7838	101.153446092271
ENSG00000076356	13781	23.3927095384594
ENSG00000076382	5472	531.302624821924
ENSG00000076513	7350	3480.50025480202
ENSG00000076554	8197	1452.86512598133
ENSG00000076555	14505	232.730936381961
ENSG00000076604	4596	1473.52227188768
ENSG00000076641	11023	20532.3397161531
ENSG00000076650	4488	358.889306320588
ENSG00000076662	2950	1103.17064190707
ENSG00000076685	5156	9565.53792470358
ENSG00000076706	7422	30.9545147116297
ENSG00000076716	4960	13.5738043342328
ENSG00000076770	12199	2258.24418314581
ENSG00000076826	4845	2.02826961316122
ENSG00000076864	5755	5.79357012579897
ENSG00000076924	4673	1565.48089573362
ENSG00000076928	8636	6774.04605818374
ENSG00000076944	6036	2061.53323481706
ENSG00000076984	5145	901.727064480952
ENSG00000077009	1141	0.894518906317256
ENSG00000077044	9771	11796.2184438757
ENSG00000077063	7035	0.20802765263192
ENSG00000077080	2389	0.36404839210586
ENSG00000077092	3697	64.571783376948
ENSG00000077097	6079	38826.9987826231
ENSG00000077147	7095	3973.79622748809
ENSG00000077150	4484	1006.29216407639
ENSG00000077152	1065	165.184357572376
ENSG00000077157	21069	1094.48548740969
ENSG00000077232	21826	1958.97560206953
ENSG00000077235	11562	2567.51889431368
ENSG00000077238	5894	1371.65113039383
ENSG00000077254	6918	2819.64840930357
ENSG00000077264	10312	2.65235257105698
ENSG00000077274	3568	0.239231800526708
ENSG00000077279	10203	2.46512768368825
ENSG00000077312	2361	1171.36210643982
ENSG00000077327	3887	0
ENSG00000077348	1488	103.223321235959
ENSG00000077380	4695	789.152900259189
ENSG00000077420	3981	6861.85453035967
ENSG00000077454	6838	4178.56824735632
ENSG00000077458	6042	2438.86419254347
ENSG00000077463	2787	273.109103757816
ENSG00000077498	3016	0
ENSG00000077514	5508	240.427959529342
ENSG00000077522	5530	2.04907237842441
ENSG00000077549	3238	5999.08064383405
ENSG00000077585	2309	39.005184868485
ENSG00000077616	7254	42.8432950595439
ENSG00000077684	9129	384.133461967472
ENSG00000077713	3115	281.991884525199
ENSG00000077721	5276	2185.40330057674
ENSG00000077782	12698	24.8489031068828
ENSG00000077800	2469	31.308161721104
ENSG00000077935	4253	6.62568073632665
ENSG00000077942	7285	0
ENSG00000077943	7528	5.37751482053513
ENSG00000077984	930	375.219477052194
ENSG00000078018	11559	2.00746684789803
ENSG00000078043	17527	952.964275324194
ENSG00000078053	5636	1.24816591579152
ENSG00000078061	3535	1444.33599222342
ENSG00000078070	4321	1742.33560461865
ENSG00000078081	3816	2.39231800526708
ENSG00000078098	7003	2.57954289263581
ENSG00000078114	13654	0.20802765263192
ENSG00000078124	8442	563.370087475134
ENSG00000078140	5245	1971.1140156006
ENSG00000078142	15182	1826.56600116931
ENSG00000078177	9835	2931.33845600165
ENSG00000078237	4017	279.204313979931
ENSG00000078246	3181	283.500085006781
ENSG00000078269	9921	571.743200493569
ENSG00000078295	17538	0.717695401580124
ENSG00000078304	14289	6123.65800361267
ENSG00000078319	1044	358.275624745324
ENSG00000078328	8213	2.18429035263516
ENSG00000078369	6417	14648.0279282761
ENSG00000078399	3029	8.38351440106638
ENSG00000078401	2033	18.5664679973989
ENSG00000078403	6945	3297.89358132172
ENSG00000078487	3318	138.87926089707
ENSG00000078549	6832	0.5200691315798
ENSG00000078579	1688	0.530470514211396
ENSG00000078589	1803	39.9205065400655
ENSG00000078596	2051	431.750991654918
ENSG00000078618	6798	3685.46990094025
ENSG00000078668	3141	715.417498783805
ENSG00000078674	14445	6848.05189560754
ENSG00000078687	11111	485.931793782902
ENSG00000078699	9457	1046.33748720803
ENSG00000078725	3905	1.25856729842312
ENSG00000078747	6664	2686.11545907914
ENSG00000078795	4653	569.569311523565
ENSG00000078804	4228	536.846561764564
ENSG00000078808	4709	990.367647267413
ENSG00000078814	7931	70.9270281648531
ENSG00000078898	1898	0
ENSG00000078900	6763	4.00453231316446
ENSG00000078902	5983	470.766577906035
ENSG00000078967	4713	154.772573558149
ENSG00000079101	3846	3.56767424263743
ENSG00000079102	13535	1.06094102842279
ENSG00000079112	3901	1.53940462947621
ENSG00000079134	8102	1636.73036676005
ENSG00000079150	3080	13.594607099496
ENSG00000079156	11486	9.39244851633119
ENSG00000079215	6265	5.27350099421917
ENSG00000079246	5463	6691.06382754887
ENSG00000079257	1504	215.142198351932
ENSG00000079263	5582	217.34729146983
ENSG00000079277	8070	821.365982269241
ENSG00000079308	15595	1577.14084566364
ENSG00000079313	5199	1799.1063510219
ENSG00000079332	6914	1297.2084348995
ENSG00000079335	5579	596.103238616767
ENSG00000079337	12078	4276.34124409333
ENSG00000079385	5524	59.7143376879926
ENSG00000079387	6342	645.582615795269
ENSG00000079393	2351	0.592878810000972
ENSG00000079432	9494	5321.12892528925
ENSG00000079435	5206	98.6259101127933
ENSG00000079459	5202	4746.67096392884
ENSG00000079462	1419	101.704719371746
ENSG00000079482	8224	0.20802765263192
ENSG00000079557	2244	0.062408295789576
ENSG00000079616	4312	730.894756139619
ENSG00000079689	1482	0
ENSG00000079691	6799	188.056997979256
ENSG00000079739	4090	367.293623486918
ENSG00000079785	3833	955.252579503145
ENSG00000079805	13443	8126.87068601438
ENSG00000079819	10247	904.410621199904
ENSG00000079841	12788	1.43539080316025
ENSG00000079931	5293	1.99706546526643
ENSG00000079950	16387	3206.45502660736
ENSG00000079974	5870	305.259777472079
ENSG00000079999	3761	258.848808169898
ENSG00000080007	2807	52.9014320642973
ENSG00000080031	4344	2.15308620474037
ENSG00000080166	7543	5.55433832527226
ENSG00000080189	7708	643.564747564739
ENSG00000080200	10929	104.887542457014
ENSG00000080224	6291	0.655287105790548
ENSG00000080293	3426	0
ENSG00000080298	11169	1597.92280816157
ENSG00000080345	18166	2588.25925128109
ENSG00000080371	16036	1454.0404822187
ENSG00000080493	8890	6.32404064001037
ENSG00000080503	17300	6003.59484389616
ENSG00000080511	2001	0.218429035263516
ENSG00000080546	5121	937.965481569433
ENSG00000080561	3097	1.69542536895015
ENSG00000080572	1931	1.0401382631596
ENSG00000080573	6750	0.20802765263192
ENSG00000080603	13674	4646.00638282025
ENSG00000080608	2707	784.087426917601
ENSG00000080618	1767	2.0802765263192
ENSG00000080644	4765	5.43992311632471
ENSG00000080709	3864	0.915321671580448
ENSG00000080802	6999	1025.62833438852
ENSG00000080815	9947	2139.46039349298
ENSG00000080819	3666	332.396984757913
ENSG00000080822	5217	2151.27636416247
ENSG00000080823	11009	180.640812162928
ENSG00000080824	5248	11583.1877261979
ENSG00000080839	5954	293.038152879954
ENSG00000080845	8789	1580.44848534049
ENSG00000080854	5753	13.3137697684429
ENSG00000080910	1087	0
ENSG00000080947	6813	197.418242347692
ENSG00000080986	3600	317.210966115783
ENSG00000081014	7359	601.168711958354
ENSG00000081019	6819	2987.16267658542
ENSG00000081026	8180	228.42476397248
ENSG00000081041	1500	4.56620697527064
ENSG00000081051	3259	0
ENSG00000081052	9895	8.43552131422436
ENSG00000081059	10063	797.182767650781
ENSG00000081087	5325	588.021364312017
ENSG00000081138	14532	4.72222771474458
ENSG00000081148	8337	17.5263297342393
ENSG00000081154	3102	3991.76981667549
ENSG00000081177	6263	217.576121887725
ENSG00000081181	2418	133.740977877061
ENSG00000081189	11755	10128.6895831435
ENSG00000081237	8371	3980.57792896389
ENSG00000081248	6168	1.2897714463179
ENSG00000081277	6211	0.7801036973697
ENSG00000081307	6827	1114.84099321972
ENSG00000081320	6580	6512.78412924331
ENSG00000081377	10462	16.8190357152907
ENSG00000081386	5921	364.214814227966
ENSG00000081479	16260	4.02533507842765
ENSG00000081665	8414	1245.39914801152
ENSG00000081692	4315	110.088233772812
ENSG00000081721	1762	317.304578559468
ENSG00000081760	16094	478.42199552289
ENSG00000081791	6047	1872.75854143623
ENSG00000081800	4415	0.967328584738428
ENSG00000081803	6351	0.447259453158628
ENSG00000081818	3825	1.26896868105471
ENSG00000081842	6133	0.5200691315798
ENSG00000081853	6724	64.8942262385275
ENSG00000081870	3236	281.919074846778
ENSG00000081913	9142	1941.1892377695
ENSG00000081923	6652	154.824580471306
ENSG00000081985	4233	53.4423039611403
ENSG00000082014	5198	47.2014743821827
ENSG00000082068	7039	670.28589954531
ENSG00000082074	6100	516.012592353478
ENSG00000082126	4924	0.904920288948852
ENSG00000082146	3242	148.968602049718
ENSG00000082153	8085	3659.35202915232
ENSG00000082175	15404	1.17535623737035
ENSG00000082196	3576	195.036325725057
ENSG00000082212	9363	1771.70910917027
ENSG00000082213	4172	452.512151387584
ENSG00000082258	9081	2334.79835931435
ENSG00000082269	10589	1005.02319539533
ENSG00000082293	8511	12.0448010873882
ENSG00000082397	12203	21.9677201179308
ENSG00000082438	17178	38.4747143542736
ENSG00000082458	7844	366.731948824812
ENSG00000082482	3910	0.426456687895436
ENSG00000082497	5467	0.93612443684364
ENSG00000082512	9022	2305.6120796501
ENSG00000082515	5267	412.14438539436
ENSG00000082516	5637	228.476770885638
ENSG00000082556	5738	0.83211061052768
ENSG00000082641	5825	1330.36804272902
ENSG00000082684	6224	0.343245626842668
ENSG00000082701	8006	1033.56458933643
ENSG00000082781	6447	4.22296134842798
ENSG00000082805	13484	968.399927149483
ENSG00000082898	11708	6438.73668628898
ENSG00000082929	1164	8.5707392884351
ENSG00000082996	3635	2223.48276239101
ENSG00000083067	19912	2.28830417895112
ENSG00000083093	4747	215.235810795616
ENSG00000083097	10045	819.59774722187
ENSG00000083099	8679	604.039493564675
ENSG00000083123	4071	152.692297031829
ENSG00000083168	11852	9242.54378984463
ENSG00000083223	6707	2179.24568205884
ENSG00000083290	9843	33.0243898553173
ENSG00000083307	6060	0.811307845264488
ENSG00000083312	11977	2571.39861003527
ENSG00000083444	5320	41.7095443527
ENSG00000083454	4190	3249.10069539691
ENSG00000083457	6657	1884.18966094835
ENSG00000083520	10835	1745.23759037286
ENSG00000083535	4253	806.075949800795
ENSG00000083544	6814	469.351989868138
ENSG00000083622	376	0
ENSG00000083635	3492	131.359061254426
ENSG00000083642	13212	2789.84844806405
ENSG00000083720	4194	506.734559046094
ENSG00000083750	2725	440.925011135986
ENSG00000083782	1805	0
ENSG00000083799	12954	7022.65990584415
ENSG00000083807	8025	135.186770062853
ENSG00000083812	5664	523.543193378753
ENSG00000083814	3532	225.200335356685
ENSG00000083817	2561	67.1097207390574
ENSG00000083828	3261	658.906786946344
ENSG00000083838	4923	366.544723937443
ENSG00000083844	12532	729.095316944353
ENSG00000083845	3617	9930.27280806312
ENSG00000083857	16177	0.644885723158952
ENSG00000083896	7032	3871.23859474056
ENSG00000083937	3106	994.112145014788
ENSG00000084070	3631	5895.02521198756
ENSG00000084072	8071	325.313643185797
ENSG00000084073	3572	425.728591111224
ENSG00000084090	4414	2180.8474949841
ENSG00000084092	3415	1477.25636825242
ENSG00000084093	7955	2062.82300626338
ENSG00000084110	5146	8.51873237527712
ENSG00000084112	14537	469.071152537085
ENSG00000084207	1915	745.279868319117
ENSG00000084234	7451	1077.33360745019
ENSG00000084444	6807	146.160228739187
ENSG00000084453	11520	0.530470514211396
ENSG00000084463	5315	3019.022111586
ENSG00000084623	1725	1794.13449012399
ENSG00000084628	2987	0.218429035263516
ENSG00000084636	9269	2.73556363210975
ENSG00000084652	5103	782.475212609704
ENSG00000084674	14828	1.49779909894982
ENSG00000084676	8633	2077.33293503446
ENSG00000084693	5283	1049.85315453751
ENSG00000084710	10591	42.1047968927006
ENSG00000084731	6403	109.588967406495
ENSG00000084733	3631	1381.59485218963
ENSG00000084734	3146	0.790505080001296
ENSG00000084754	3811	4639.00625230919
ENSG00000084764	3459	21.3644399252982
ENSG00000084774	8422	292.663703105217
ENSG00000085063	4942	924.454085530989
ENSG00000085117	4054	1690.5367191133
ENSG00000085185	7996	988.557806689516
ENSG00000085224	19302	10650.204506909
ENSG00000085231	2162	287.931074007841
ENSG00000085265	4981	93.3524091185741
ENSG00000085274	5730	1131.68083170028
ENSG00000085276	9103	8.77876694106703
ENSG00000085365	5106	1008.35163783744
ENSG00000085377	3762	210.648801055082
ENSG00000085382	9238	230.785877829852
ENSG00000085415	10481	755.431617767554
ENSG00000085433	4423	828.043669918726
ENSG00000085449	5516	1548.64105725307
ENSG00000085465	2567	131.265448810742
ENSG00000085491	6548	1162.68735332506
ENSG00000085511	7522	1133.08501835554
ENSG00000085514	2006	265.048032218329
ENSG00000085552	6628	171.52920097765
ENSG00000085563	5806	47.5135158611305
ENSG00000085644	6443	79.0297052348664
ENSG00000085662	3660	1171.17488155245
ENSG00000085719	6745	2690.98330615073
ENSG00000085721	4156	706.316288981158
ENSG00000085733	6949	4.49339729684947
ENSG00000085741	2401	3.74449774737456
ENSG00000085760	3374	445.18957801494
ENSG00000085788	10686	1222.10005091674
ENSG00000085831	9362	36.0615935837433
ENSG00000085832	7440	5162.52864292268
ENSG00000085840	3157	288.19110857363
ENSG00000085871	3182	371.922238757978
ENSG00000085872	6113	1540.68399953989
ENSG00000085978	6047	853.911908523505
ENSG00000085982	9352	281.118168384145
ENSG00000085998	6198	529.066327556131
ENSG00000085999	3212	257.184586948843
ENSG00000086015	7877	400.099584306972
ENSG00000086061	2730	3371.63938417974
ENSG00000086062	4901	9540.32497320459
ENSG00000086065	2390	708.178136472214
ENSG00000086102	7147	2383.98649777917
ENSG00000086159	5129	0.998532732633216
ENSG00000086189	3736	1141.22930095608
ENSG00000086200	7540	1606.43113915421
ENSG00000086205	3824	0.41605530526384
ENSG00000086232	5550	2850.94616964204
ENSG00000086288	2439	3.76530051263775
ENSG00000086289	2864	50.540318206925
ENSG00000086300	3518	62.1794653716809
ENSG00000086475	3888	526.205947332442
ENSG00000086504	2404	578.036036985685
ENSG00000086506	536	3.26603414632114
ENSG00000086544	3385	137.225441058646
ENSG00000086548	3052	2.0698751436876
ENSG00000086570	14537	1.61221430789738
ENSG00000086589	3615	2964.98692881486
ENSG00000086598	3830	3647.15120732545
ENSG00000086619	5361	917.68278543782
ENSG00000086666	5153	1015.24775452219
ENSG00000086696	9550	4.81584015842895
ENSG00000086712	4460	445.491218111257
ENSG00000086717	3513	1.76823504737132
ENSG00000086730	4545	6767.22275117741
ENSG00000086758	17380	11304.5554882627
ENSG00000086827	2992	455.882199360221
ENSG00000086848	8013	746.569639765435
ENSG00000086967	3708	8.0714729221185
ENSG00000086991	6096	0.634484340527356
ENSG00000087008	3846	185.810299330831
ENSG00000087053	6119	818.578411723974
ENSG00000087074	3093	22612.5018272634
ENSG00000087076	1281	24.0063911137236
ENSG00000087077	2841	318.147090552627
ENSG00000087085	3731	4.08774337421723
ENSG00000087086	878	4716.44454600142
ENSG00000087087	4588	3211.69732345369
ENSG00000087088	2587	704.038386184839
ENSG00000087095	5290	713.805284475907
ENSG00000087111	5990	629.023614645768
ENSG00000087116	8726	0.88411752368566
ENSG00000087128	2138	0.20802765263192
ENSG00000087152	5301	1913.37594061261
ENSG00000087157	4965	554.664130212488
ENSG00000087191	4490	2417.35413326133
ENSG00000087206	4739	2154.26156097774
ENSG00000087237	2085	60.7544759511522
ENSG00000087245	4933	2.02826961316122
ENSG00000087250	1837	0
ENSG00000087253	7439	1565.83454274309
ENSG00000087258	9813	24.3392353579346
ENSG00000087263	5806	519.216218204009
ENSG00000087266	13968	825.859379566091
ENSG00000087269	3538	721.283878588025
ENSG00000087274	13106	6224.82185108757
ENSG00000087299	6879	120.63523576125
ENSG00000087301	4739	361.229617412698
ENSG00000087302	8323	2552.01043280997
ENSG00000087303	6392	351.608338478471
ENSG00000087338	4922	766.540294418099
ENSG00000087365	9795	5290.80889491815
ENSG00000087448	7622	203.669473309281
ENSG00000087460	13320	15214.3936139492
ENSG00000087470	7282	2149.60174155879
ENSG00000087494	3377	0.083211061052768
ENSG00000087495	6095	2.89158437158369
ENSG00000087502	5826	516.688682224531
ENSG00000087510	3005	2.38191662263548
ENSG00000087586	2928	55.3249542174591
ENSG00000087589	5069	12.3984480968624
ENSG00000087842	2512	0.218429035263516
ENSG00000087884	1943	77.5943144317062
ENSG00000087903	9094	30.0391930400493
ENSG00000087995	3843	218.813886420885
ENSG00000088002	2822	1.20656038526514
ENSG00000088035	4950	353.012525133737
ENSG00000088038	6676	2448.24623967717
ENSG00000088053	2703	10.6302130494911
ENSG00000088179	12486	452.314525117584
ENSG00000088205	7851	1374.98997421857
ENSG00000088247	4643	3336.50351365021
ENSG00000088256	6242	348.560733367414
ENSG00000088280	4988	59.2254727043076
ENSG00000088298	1919	311.074150363142
ENSG00000088305	4630	622.377131144178
ENSG00000088320	1665	0
ENSG00000088325	3605	1032.28521927275
ENSG00000088340	9067	14.6971536584452
ENSG00000088356	1998	365.993450657969
ENSG00000088367	9674	1.77863643000292
ENSG00000088386	4192	9.40284989896278
ENSG00000088387	14816	850.7498882035
ENSG00000088448	4563	6510.40221262067
ENSG00000088451	2589	241.85294894987
ENSG00000088538	8755	15.1964200247618
ENSG00000088543	3248	47.1286647037615
ENSG00000088682	4324	207.663604239814
ENSG00000088726	3562	1.8098405778977
ENSG00000088727	5850	215.495845361406
ENSG00000088756	11910	3.53647009474264
ENSG00000088766	5370	484.402790536057
ENSG00000088782	514	0
ENSG00000088808	9031	146.337052243924
ENSG00000088812	8753	1360.72967863065
ENSG00000088826	2946	15.9869251047631
ENSG00000088827	7886	5.43992311632471
ENSG00000088832	2577	4784.55279947311
ENSG00000088833	6531	1070.59351150491
ENSG00000088836	4081	9.90211626527939
ENSG00000088854	8541	1823.93445136352
ENSG00000088876	4643	158.974732141313
ENSG00000088881	3717	8.5811406710667
ENSG00000088882	2391	230.286611463535
ENSG00000088888	11771	4580.0200114054
ENSG00000088899	5395	155.573480020781
ENSG00000088926	3364	0.20802765263192
ENSG00000088930	3437	4243.58729018643
ENSG00000088970	5207	682.247489571645
ENSG00000088986	2957	330.545538649489
ENSG00000088992	1926	9.45485681212077
ENSG00000089006	7953	4850.0607072869
ENSG00000089009	4447	5702.28759182409
ENSG00000089012	2242	5.09667748948204
ENSG00000089022	14006	1041.10559174434
ENSG00000089041	5546	112.230918594921
ENSG00000089048	3216	267.450751606228
ENSG00000089050	3861	174.108743870285
ENSG00000089053	12304	2676.15093451807
ENSG00000089057	7515	1760.61083390236
ENSG00000089060	6768	1320.5491375248
ENSG00000089063	3051	1238.57584100519
ENSG00000089091	6619	70.9790350780111
ENSG00000089094	13703	2505.41223862042
ENSG00000089101	7322	0.041605530526384
ENSG00000089116	3125	1.10254655894918
ENSG00000089123	2905	207.715611152972
ENSG00000089127	4947	268.948550705178
ENSG00000089154	9654	3322.12880285334
ENSG00000089157	4001	15033.222331272
ENSG00000089159	7460	501.013798598716
ENSG00000089163	1222	2.04907237842441
ENSG00000089169	10369	2.0802765263192
ENSG00000089177	7721	853.204614504557
ENSG00000089195	3776	256.893348235158
ENSG00000089199	4535	0
ENSG00000089220	1780	2685.59538994756
ENSG00000089225	4363	1.21696176789673
ENSG00000089234	4686	795.632961638673
ENSG00000089248	3083	2957.26910290222
ENSG00000089250	13113	1.78903781263451
ENSG00000089280	10283	5934.10320653447
ENSG00000089289	1862	2260.7093108295
ENSG00000089327	2993	2372.94022942442
ENSG00000089335	5032	608.408074269945
ENSG00000089351	5942	3704.56683945186
ENSG00000089356	3334	0.20802765263192
ENSG00000089472	7113	1.14415208947556
ENSG00000089486	4268	60.993707751679
ENSG00000089505	1465	18.1400113095034
ENSG00000089558	3924	3.19322446789997
ENSG00000089597	5027	4037.4318864282
ENSG00000089639	3740	1799.06474549137
ENSG00000089682	6101	648.172560070536
ENSG00000089685	3815	152.453065231303
ENSG00000089692	3056	53.2446776911399
ENSG00000089693	3781	1818.79616834351
ENSG00000089723	4252	34.6886110763727
ENSG00000089737	8636	3475.13314136412
ENSG00000089775	12229	809.165160442379
ENSG00000089818	4155	1960.57741499479
ENSG00000089820	5580	3832.6702679426
ENSG00000089847	4474	5.9703936305361
ENSG00000089876	3948	78.4784319553918
ENSG00000089902	6202	1454.35252369765
ENSG00000089916	21987	2822.14474113515
ENSG00000090006	8108	483.664292369214
ENSG00000090013	1665	64.0517142453682
ENSG00000090020	5974	479.888590473945
ENSG00000090054	3658	773.363601424426
ENSG00000090060	12766	8624.01517027414
ENSG00000090061	8220	2970.06280353908
ENSG00000090097	3738	254.501030229891
ENSG00000090104	4117	434.736188470187
ENSG00000090238	3181	4312.78768883444
ENSG00000090263	5262	133.439337780745
ENSG00000090266	4447	566.334481525139
ENSG00000090273	2856	742.294671503849
ENSG00000090316	9857	905.149119366747
ENSG00000090339	3706	121.633768493884
ENSG00000090372	7641	2288.70983287375
ENSG00000090376	10004	1604.14283497526
ENSG00000090382	1764	447.602698785471
ENSG00000090402	6138	0.426456687895436
ENSG00000090432	2438	170.395450270806
ENSG00000090447	7867	103.795397280697
ENSG00000090470	3263	641.526076568947
ENSG00000090487	3984	1167.6384114577
ENSG00000090512	2024	0.5200691315798
ENSG00000090520	5731	2022.01838219963
ENSG00000090530	5605	0.36404839210586
ENSG00000090534	1915	0.270435948421496
ENSG00000090539	6620	3.53647009474264
ENSG00000090554	2846	174.119145252917
ENSG00000090565	6317	515.929381292425
ENSG00000090581	4102	590.330471256231
ENSG00000090612	14095	69.1171875869554
ENSG00000090615	10550	3019.50057518706
ENSG00000090621	6782	1908.36247418418
ENSG00000090659	4413	8.73716141054064
ENSG00000090661	4059	503.094075125035
ENSG00000090674	3956	128.77951836179
ENSG00000090686	9497	2240.24979119315
ENSG00000090776	3314	618.788654136278
ENSG00000090857	10385	1737.56136999074
ENSG00000090861	4498	624.384597992076
ENSG00000090863	14111	4354.87168296188
ENSG00000090889	4533	115.704980393874
ENSG00000090905	12924	2816.92324705409
ENSG00000090924	9200	2088.35840062395
ENSG00000090932	2618	54.7424767900898
ENSG00000090971	2163	45.4956476306009
ENSG00000090975	9161	12417.6178450525
ENSG00000090989	5347	1072.00809954281
ENSG00000091009	6578	1484.01726696296
ENSG00000091010	1182	1.70582675158174
ENSG00000091039	9198	2283.64435953217
ENSG00000091073	5042	260.606641834638
ENSG00000091106	3624	10.7654310237019
ENSG00000091127	4421	53.4631067264035
ENSG00000091128	7016	2.75636639737294
ENSG00000091129	8193	1.0401382631596
ENSG00000091136	8140	38.1730742579573
ENSG00000091137	5800	0.738498166843316
ENSG00000091138	3382	1.3105742115811
ENSG00000091140	5299	1147.28290564767
ENSG00000091157	15694	826.691490176619
ENSG00000091164	11298	1664.51245976904
ENSG00000091181	6600	7.72822729527583
ENSG00000091262	7559	52.8910306816657
ENSG00000091317	4413	6642.08371673668
ENSG00000091409	6533	3672.26014499813
ENSG00000091428	7129	10.8486420847546
ENSG00000091436	13799	1220.9663002099
ENSG00000091482	1040	0
ENSG00000091483	2142	127.676971802841
ENSG00000091490	7489	97.5233635538441
ENSG00000091513	8565	10.942254528439
ENSG00000091527	4367	7841.7271825518
ENSG00000091536	19123	41.3454959605941
ENSG00000091542	3190	2103.31558884819
ENSG00000091583	1332	0.301640096316284
ENSG00000091592	12808	5296.9145065229
ENSG00000091622	10609	28.5413939410994
ENSG00000091640	2831	595.60397225045
ENSG00000091651	4309	119.293457401775
ENSG00000091656	15687	2.95399266737326
ENSG00000091664	4219	0.41605530526384
ENSG00000091704	2921	0
ENSG00000091732	3011	111.31559692334
ENSG00000091831	13629	6.7504973279058
ENSG00000091844	7899	13.1577490289689
ENSG00000091879	6775	268.002024885703
ENSG00000091947	3029	198.031923922956
ENSG00000091972	2991	1789.55788176609
ENSG00000091986	13071	50.2074739627139
ENSG00000092009	937	0
ENSG00000092010	1781	4996.29374570451
ENSG00000092020	3863	834.409316089263
ENSG00000092036	2539	275.241387197293
ENSG00000092051	5307	8.67475311475107
ENSG00000092054	6087	0.280837331053092
ENSG00000092067	1554	3.56767424263743
ENSG00000092068	5991	1.76823504737132
ENSG00000092094	5037	830.987261203468
ENSG00000092096	4278	1.20656038526514
ENSG00000092098	4982	1806.82417693454
ENSG00000092108	6571	1414.67124895811
ENSG00000092140	9237	980.652755889503
ENSG00000092148	12557	3502.19753897153
ENSG00000092199	7309	8910.2404175304
ENSG00000092200	5470	8.30030334001361
ENSG00000092201	7151	1943.90399863635
ENSG00000092203	7091	2159.36863984986
ENSG00000092208	2532	59.4751058874659
ENSG00000092295	3735	15.8413057479207
ENSG00000092330	2712	840.494124928746
ENSG00000092345	3631	0.20802765263192
ENSG00000092377	2407	0
ENSG00000092421	10956	8521.31191816976
ENSG00000092439	12333	3680.37322345077
ENSG00000092445	10945	45.1211978558635
ENSG00000092470	4078	394.566048746963
ENSG00000092529	4995	522.846300742436
ENSG00000092531	5900	2738.28879435923
ENSG00000092607	3806	2.78757054526773
ENSG00000092621	5622	250.694124186727
ENSG00000092758	4831	12.8561089326527
ENSG00000092820	3342	17877.1579690204
ENSG00000092841	4609	11589.792604169
ENSG00000092847	13886	2156.73709004406
ENSG00000092850	1978	22.4565851016158
ENSG00000092853	5411	242.237800107239
ENSG00000092871	8512	1108.30892492708
ENSG00000092929	7752	2497.34076569831
ENSG00000092931	6587	2626.59874766115
ENSG00000092964	7305	1017.49445317062
ENSG00000092969	5151	4.78463601053416
ENSG00000092978	8833	308.65062820998
ENSG00000093000	8318	2518.84042359781
ENSG00000093009	2846	303.845189434182
ENSG00000093010	5270	991.199757877941
ENSG00000093072	5800	2065.00729661602
ENSG00000093100	4328	229.412895322481
ENSG00000093134	3846	0
ENSG00000093144	5678	522.28462608033
[truncated: 55,993 more rows]
