# Supplementary material for: Single cell derived mRNA signals across human kidney tumors
Source: Nat Commun. 2021 Jun 23;12:3896. doi: 10.1038/s41467-021-23949-5 (PMC8222373; doi:10.1038/s41467-021-23949-5)
Supplement: Supplementary file 7 — Supplementary Software 1 [file 41467_2021_23949_MOESM7_ESM.zip › SupplementarySoftware1/cellSignalAnalysisV2/bulkData/SangerProjectTARGET_ALL_phase1/SangerProjectTARGET_ALL_phase1_SRR457643.tsv]

geneName	geneLengths	SangerProjectTARGET_ALL_phase1_SRR457643
ENSG00000000003	4535	2.93086943546869
ENSG00000000005	1610	0
ENSG00000000419	1207	330.73263541405
ENSG00000000457	6883	795.584848266032
ENSG00000000460	5967	504.014340645171
ENSG00000000938	3474	395.66057362717
ENSG00000000971	8145	11.4922722643668
ENSG00000001036	2793	43.3578271938478
ENSG00000001084	8463	291.060495538123
ENSG00000001167	3811	1672.63562654811
ENSG00000001460	8511	109.53019488885
ENSG00000001461	9404	1140.42781796917
ENSG00000001497	5589	1209.2386481722
ENSG00000001561	4651	131.773521857337
ENSG00000001617	4826	252.387979344363
ENSG00000001626	8517	1.16962770974621
ENSG00000001629	7130	2587.29129573074
ENSG00000001630	4074	141.41615030164
ENSG00000001631	6204	1690.37724686629
ENSG00000002016	4190	1121.04735882512
ENSG00000002079	6346	10.3702456823428
ENSG00000002330	1708	352.901160610402
ENSG00000002549	3785	1119.30651758271
ENSG00000002586	3284	9141.23216568258
ENSG00000002587	8166	66.3559720447877
ENSG00000002726	3824	1.4212336705637
ENSG00000002745	3261	75.0669784179557
ENSG00000002746	13965	2569.44767299601
ENSG00000002822	7230	1494.19939920078
ENSG00000002834	7061	3482.59370641374
ENSG00000002919	3606	234.632758703972
ENSG00000002933	3479	15.1303584545658
ENSG00000003056	3777	1554.85683624111
ENSG00000003096	6983	1.19002819305573
ENSG00000003137	5015	1.12882674312715
ENSG00000003147	4891	24.1745727217893
ENSG00000003249	4791	66.3015707559623
ENSG00000003393	10384	909.541948033049
ENSG00000003400	7598	4151.19234623907
ENSG00000003402	22529	9726.7192365049
ENSG00000003436	11714	16.5311916418199
ENSG00000003509	3651	1072.54180967617
ENSG00000003756	10368	23558.3965239084
ENSG00000003987	5692	203.311216662745
ENSG00000003989	7905	5.00491857193726
ENSG00000004059	1871	1586.36198263212
ENSG00000004139	11137	725.400385520156
ENSG00000004142	2121	1115.97443864215
ENSG00000004399	9738	6280.98920343147
ENSG00000004455	5727	1863.89015757492
ENSG00000004468	6855	7285.998613192
ENSG00000004478	5180	283.763922674415
ENSG00000004487	5435	3012.17896177936
ENSG00000004534	7302	10258.3150305846
ENSG00000004660	7424	1094.38392713957
ENSG00000004700	3778	1519.95160929851
ENSG00000004766	9454	1044.50474544778
ENSG00000004776	1722	8.01738994064406
ENSG00000004777	5260	3209.0436257163
ENSG00000004779	1600	199.523526928276
ENSG00000004799	4519	276.338146749748
ENSG00000004809	3907	341.708095434575
ENSG00000004838	4009	90.1701362281087
ENSG00000004846	9257	4.20249956176253
ENSG00000004848	3097	0.659615627008035
ENSG00000004864	3710	613.802941655941
ENSG00000004866	6742	22.2909280962097
ENSG00000004897	6824	1355.42851156827
ENSG00000004939	5287	75.080578740162
ENSG00000004948	4042	0.244805799714322
ENSG00000004961	2335	140.552529841537
ENSG00000004975	5350	853.916630209072
ENSG00000005001	2387	0.156403705373039
ENSG00000005007	8600	2366.55126616056
ENSG00000005020	5520	1887.70432175824
ENSG00000005022	1500	3568.24853566934
ENSG00000005059	3566	1200.65684486
ENSG00000005073	2307	0.258406121920674
ENSG00000005075	1355	1635.26874128616
ENSG00000005100	5872	457.093229033259
ENSG00000005102	2707	1.02682432657952
ENSG00000005108	10929	48.8727578485232
ENSG00000005156	12919	1164.55478956324
ENSG00000005175	5381	1032.66566496715
ENSG00000005187	7822	978.917191607646
ENSG00000005189	4114	111.883050630548
ENSG00000005194	3509	678.139265853086
ENSG00000005206	7130	9037.44130676481
ENSG00000005238	6409	511.467317214251
ENSG00000005243	1851	0.43521031060324
ENSG00000005249	4318	59.705414485882
ENSG00000005302	6496	3199.79540661598
ENSG00000005339	15492	11480.3039808252
ENSG00000005379	11354	3019.38713254873
ENSG00000005381	3526	743.638417598873
ENSG00000005421	2832	0.870420621206479
ENSG00000005436	5465	1161.50831738902
ENSG00000005448	2860	398.006629207766
ENSG00000005469	4979	332.317072951089
ENSG00000005471	7494	624.193587821593
ENSG00000005483	9231	12246.0973232982
ENSG00000005486	2441	941.563906667903
ENSG00000005513	4432	6.04534322072313
ENSG00000005700	8722	1783.49865301318
ENSG00000005801	5709	1256.38416510052
ENSG00000005810	15945	10371.3269079582
ENSG00000005812	7082	1842.53085154985
ENSG00000005844	6472	3736.96733280023
ENSG00000005882	5481	537.301129245215
ENSG00000005884	9802	18.7208435170425
ENSG00000005889	9037	2052.9346362432
ENSG00000005893	5526	729.759288787292
ENSG00000005961	5551	47.6215282055389
ENSG00000005981	4605	0.156403705373039
ENSG00000006007	4416	954.395810669595
ENSG00000006015	3370	391.009263432598
ENSG00000006016	3018	126.904606507463
ENSG00000006025	6572	2132.48292082815
ENSG00000006042	5187	4.87571551097692
ENSG00000006047	4618	4.14809827293713
ENSG00000006059	1287	0.299207088539727
ENSG00000006062	5852	1769.56512291277
ENSG00000006071	6778	4.0732965008022
ENSG00000006116	3088	0.299207088539727
ENSG00000006118	7271	41.1681753186252
ENSG00000006125	7587	6988.30796057828
ENSG00000006128	1888	0
ENSG00000006194	6945	1143.82109835966
ENSG00000006210	5983	6.16094595947711
ENSG00000006282	5337	1374.3193591129
ENSG00000006283	9709	3.78768973446882
ENSG00000006327	1848	20.2644800874634
ENSG00000006377	3449	3.3184786183497
ENSG00000006432	12386	210.98859854823
ENSG00000006451	3665	375.722501272659
ENSG00000006453	4798	105.361696132603
ENSG00000006459	9430	2277.40115409793
ENSG00000006468	9616	1.72044075910343
ENSG00000006530	6547	1116.63405426916
ENSG00000006534	6626	896.907248703349
ENSG00000006555	6055	14.1919362223275
ENSG00000006576	8646	1819.64150927656
ENSG00000006606	706	0.510012082738172
ENSG00000006607	14413	2000.70259880971
ENSG00000006611	4904	0
ENSG00000006625	1597	239.766880336869
ENSG00000006634	4583	354.41759653641
ENSG00000006638	2793	327.230552445914
ENSG00000006652	7489	1009.17790851678
ENSG00000006659	1079	0
ENSG00000006695	3172	268.497560997786
ENSG00000006704	6498	179.177444907574
ENSG00000006712	2668	1153.60653018713
ENSG00000006715	7801	1622.81764630624
ENSG00000006740	9281	53.3336635322064
ENSG00000006744	6345	1983.7497971795
ENSG00000006747	11623	10.6966534152953
ENSG00000006756	7030	1858.96684093622
ENSG00000006757	3441	76.3658091886622
ENSG00000006788	6349	3.0124713687068
ENSG00000006831	5878	1554.93843817434
ENSG00000006837	3057	81.7243361379646
ENSG00000007001	2957	1.29883077070654
ENSG00000007038	1967	1.02002416547634
ENSG00000007047	6668	1166.15962758359
ENSG00000007062	7434	29.9139086928696
ENSG00000007080	1660	398.843049023457
ENSG00000007129	1964	1004.0913880116
ENSG00000007168	8127	3860.48545907832
ENSG00000007171	4176	24.0181690164163
ENSG00000007174	16980	15.6675711817166
ENSG00000007202	9235	6512.099478684
ENSG00000007216	3226	0.748017721349318
ENSG00000007237	10100	7587.96656713962
ENSG00000007255	933	342.326910094964
ENSG00000007264	4141	76.4134103163845
ENSG00000007306	2649	0.666415788111211
ENSG00000007312	2080	19090.6430779943
ENSG00000007314	8247	638.70513161577
ENSG00000007341	8111	900.606536343476
ENSG00000007350	3650	4.74651245001658
ENSG00000007372	14782	77.0390251378766
ENSG00000007376	2769	455.277586018711
ENSG00000007384	4914	2.91046895215917
ENSG00000007392	6176	4199.22868427191
ENSG00000007402	6322	187.487241775655
ENSG00000007516	6146	354.206791542212
ENSG00000007520	1243	313.297022345507
ENSG00000007541	7904	1413.93029753889
ENSG00000007545	8373	4181.90867394212
ENSG00000007866	3046	57.9509729212626
ENSG00000007908	4585	1.59803785924627
ENSG00000007923	5083	1216.49442006929
ENSG00000007933	3463	2.92406927436552
ENSG00000007944	3033	5008.02624556141
ENSG00000007952	2529	2.72686460237342
ENSG00000007968	5457	1630.8554367302
ENSG00000008018	2256	1390.70094721045
ENSG00000008056	3209	2.72686460237342
ENSG00000008083	6015	2311.20475494181
ENSG00000008086	17075	287.102801776075
ENSG00000008118	2676	0.251605960817498
ENSG00000008128	4701	5229.80669978038
ENSG00000008130	5570	1851.90147355002
ENSG00000008196	6149	0.938422232238236
ENSG00000008197	1856	0
ENSG00000008226	8338	406.636033647696
ENSG00000008256	5808	3175.15842293917
ENSG00000008277	12199	106.517723520143
ENSG00000008282	2804	1121.04055866402
ENSG00000008283	5320	210.26098131019
ENSG00000008294	11963	3250.88501698414
ENSG00000008300	13895	32.2667644345683
ENSG00000008311	4591	1029.42878828204
ENSG00000008323	4260	23.2089498451384
ENSG00000008324	1301	144.415021348141
ENSG00000008382	2049	305.592439815609
ENSG00000008394	7440	16.7079958305025
ENSG00000008405	5062	735.179017186523
ENSG00000008438	720	16.5583922862326
ENSG00000008441	6302	434.135885148938
ENSG00000008513	8729	3961.16184421083
ENSG00000008516	4126	821.989873829663
ENSG00000008517	3209	235.84998754144
ENSG00000008710	18608	3783.00442346873
ENSG00000008735	5901	14.7223487883752
ENSG00000008838	6962	2209.29074048852
ENSG00000008853	6580	313.208620251166
ENSG00000008869	8206	4738.46105927042
ENSG00000008952	7928	3839.17375418096
ENSG00000008988	3002	12391.2399618844
ENSG00000009307	5778	13205.2396464178
ENSG00000009335	9220	2292.3411080416
ENSG00000009413	12425	3917.07639977894
ENSG00000009694	12896	53.7076723928811
ENSG00000009709	6313	0.863620460103304
ENSG00000009724	4251	848.014090371516
ENSG00000009765	10362	4.685311000088
ENSG00000009780	4034	781.093704955165
ENSG00000009790	7750	3697.85960629587
ENSG00000009830	10008	693.500829785159
ENSG00000009844	7262	793.20479187992
ENSG00000009950	4815	7.3917751191519
ENSG00000009954	7053	2733.37235654916
ENSG00000010017	3347	2031.56172989592
ENSG00000010030	2374	30.8931318917268
ENSG00000010072	5906	354.023187192426
ENSG00000010165	3827	266.838321688611
ENSG00000010219	7054	336.315567679757
ENSG00000010244	15842	19795.7653831048
ENSG00000010256	3236	1342.48100482783
ENSG00000010270	4348	656.915963050075
ENSG00000010278	3299	3480.62845985493
ENSG00000010282	2891	0.550813049357225
ENSG00000010292	6487	2090.10431683316
ENSG00000010295	5203	1451.35838425077
ENSG00000010310	4736	10.0982392382158
ENSG00000010318	3367	397.217810519798
ENSG00000010319	5011	31.5663478409412
ENSG00000010322	9161	9734.45781984031
ENSG00000010327	10588	7240.28793025646
ENSG00000010361	2950	522.646782067872
ENSG00000010379	4243	4.78051325553246
ENSG00000010404	9292	1882.15539029805
ENSG00000010438	1664	8.30299670697743
ENSG00000010539	7498	174.838942123748
ENSG00000010610	4583	90.8637526606327
ENSG00000010626	3054	291.162497954671
ENSG00000010671	4575	6314.03798639291
ENSG00000010704	5675	132.133930395805
ENSG00000010803	4447	4169.36237670676
ENSG00000010810	7411	2934.51432181999
ENSG00000010818	9774	3236.60467866747
ENSG00000010932	3602	7.67738188548528
ENSG00000011007	5391	2618.80324228286
ENSG00000011009	2196	345.339381463671
ENSG00000011021	6938	1533.83073811009
ENSG00000011028	6860	3.06687265753221
ENSG00000011052	1241	1532.38910395621
ENSG00000011083	4391	5.01851889414361
ENSG00000011105	5714	109.931404393937
ENSG00000011114	11333	1669.36474905748
ENSG00000011132	5556	558.538032370433
ENSG00000011143	4078	272.203648799017
ENSG00000011198	3172	194.471007228616
ENSG00000011201	7131	5.08652050517536
ENSG00000011243	5081	5881.73134458072
ENSG00000011258	7201	2087.09864562556
ENSG00000011260	2721	599.910212522153
ENSG00000011275	7619	2917.75192470067
ENSG00000011295	5966	1490.66331542713
ENSG00000011304	6883	2040.99355334603
ENSG00000011332	4800	43.4190286437763
ENSG00000011347	5953	3.86929166770693
ENSG00000011376	5393	657.691181415837
ENSG00000011405	9204	2318.81413521627
ENSG00000011422	4457	241.303716746187
ENSG00000011426	6012	283.240310269471
ENSG00000011451	7965	1153.83093550353
ENSG00000011454	9162	1935.32584996378
ENSG00000011465	12847	2.21005235853208
ENSG00000011478	2396	84.0499912352507
ENSG00000011485	7059	1205.83176745951
ENSG00000011523	8623	3167.7122465312
ENSG00000011566	6067	1886.79310017042
ENSG00000011590	2770	38.7813187714106
ENSG00000011600	907	219.379997349549
ENSG00000011638	2558	458.031651265497
ENSG00000011677	4193	0.571213532666752
ENSG00000012048	8922	832.462121928553
ENSG00000012061	5576	2189.25746587857
ENSG00000012124	6248	6984.22786391638
ENSG00000012171	5768	37.6116910616644
ENSG00000012174	8927	453.58434590402
ENSG00000012211	3194	261.670199250198
ENSG00000012223	4247	170.47323869551
ENSG00000012232	13220	558.735237042425
ENSG00000012504	3460	0
ENSG00000012660	3813	2144.02279422024
ENSG00000012779	3730	14765.1218017142
ENSG00000012817	9463	5359.07776235175
ENSG00000012822	8898	5045.40673114556
ENSG00000012963	3694	589.505966034295
ENSG00000012983	7620	5861.81367270952
ENSG00000013016	4636	2701.08519163129
ENSG00000013275	2387	1163.45996362563
ENSG00000013288	8898	2732.46793512244
ENSG00000013293	10459	4.14129811183395
ENSG00000013297	6032	10.7578548652238
ENSG00000013306	3526	1211.17669408661
ENSG00000013364	6141	2567.57762869264
ENSG00000013374	5411	3228.41048453814
ENSG00000013375	7335	871.291041827686
ENSG00000013392	3744	46.9483122563245
ENSG00000013441	5170	30101.8923464057
ENSG00000013503	4858	116.248754058787
ENSG00000013523	6414	1309.11261429455
ENSG00000013561	4987	389.662831534169
ENSG00000013563	4130	1064.0416082972
ENSG00000013573	8374	3330.44690189129
ENSG00000013583	3442	232.109898934693
ENSG00000013588	8440	16.7827976026374
ENSG00000013619	5958	207.642919285468
ENSG00000013725	5958	159.81058608573
ENSG00000013810	6528	1305.01891731043
ENSG00000014123	4539	1457.92053971534
ENSG00000014138	5726	3347.30450126606
ENSG00000014164	3731	1843.68687893739
ENSG00000014216	7553	7046.98655073759
ENSG00000014257	4193	15.1915599044943
ENSG00000014641	4990	1647.42742933864
ENSG00000014824	7225	1136.32052066285
ENSG00000014914	4591	29.6827032153616
ENSG00000014919	4177	1210.15666992113
ENSG00000015133	12426	5840.7807744174
ENSG00000015153	10839	1235.07926036427
ENSG00000015171	5300	2721.36327204096
ENSG00000015285	2381	3394.43641787217
ENSG00000015413	2737	25786.1225011476
ENSG00000015475	4446	461.846541644379
ENSG00000015479	11772	10906.492786617
ENSG00000015520	5252	8.32339719028696
ENSG00000015532	5472	716.254168836385
ENSG00000015568	14175	1127.37830881218
ENSG00000015592	3294	1.44843431497641
ENSG00000015676	10113	1568.90596908027
ENSG00000016082	2882	0.564413371563577
ENSG00000016391	7758	8.37099831800919
ENSG00000016402	4730	0.0952022554444587
ENSG00000016490	3340	0.163203866476215
ENSG00000016602	3447	0.673215949214387
ENSG00000016864	3837	489.461995884375
ENSG00000017260	8533	2362.61397288182
ENSG00000017427	8087	6.01134241520725
ENSG00000017483	4014	262.948629537595
ENSG00000017797	4979	1817.66266239553
ENSG00000018189	8070	5813.73653371007
ENSG00000018236	7492	0.646015304801684
ENSG00000018280	8676	542.360449105978
ENSG00000018408	8413	18.0612278900344
ENSG00000018510	8745	6078.19479901257
ENSG00000018607	1774	1.03362448768269
ENSG00000018610	2580	358.028482082196
ENSG00000018625	6298	2.42085735273052
ENSG00000018699	3185	725.080777948307
ENSG00000018869	3350	76.7330178882337
ENSG00000019102	1432	2.67926347465119
ENSG00000019144	21722	74.1013555413047
ENSG00000019169	2079	9.28221990583472
ENSG00000019186	3972	0.523612404944523
ENSG00000019485	13954	547.705375733074
ENSG00000019505	5424	1.65923930917485
ENSG00000019549	2282	0.190404510888917
ENSG00000019582	3184	127213.78263218
ENSG00000019991	8897	117.221177096541
ENSG00000019995	5993	1646.53660823412
ENSG00000020129	4917	351.289522428949
ENSG00000020181	7061	56.1217295845084
ENSG00000020219	1674	12.6414994908035
ENSG00000020256	6997	507.0744131416
ENSG00000020426	3865	231.293879602312
ENSG00000020577	12170	184.943981523067
ENSG00000020633	4523	498.683014340281
ENSG00000020922	7689	1601.61474398654
ENSG00000021300	4933	75.6313917895193
ENSG00000021355	3094	2361.81835403275
ENSG00000021461	2637	1.74764140351613
ENSG00000021488	2597	15.7151723094389
ENSG00000021574	5213	996.726813536863
ENSG00000021645	15535	2153.29141380387
ENSG00000021762	7466	307.965696040618
ENSG00000021776	13528	2330.55121328035
ENSG00000021826	10444	4.34530294492922
ENSG00000021852	2729	0.938422232238236
ENSG00000022267	5997	1557.17569117729
ENSG00000022277	4063	1831.18138266865
ENSG00000022355	6935	4.63770987236577
ENSG00000022556	6313	20.9240957144714
ENSG00000022567	8608	203.039210218618
ENSG00000022840	5911	4704.20864779373
ENSG00000022976	5590	930.48644423083
ENSG00000023041	3748	1561.68419798869
ENSG00000023171	13946	1300.59881259337
ENSG00000023191	7374	927.310768995647
ENSG00000023228	12268	2943.3137302875
ENSG00000023287	7615	2933.6779020043
ENSG00000023318	4854	1596.67102686453
ENSG00000023330	2536	572.865971814824
ENSG00000023445	7518	335.635551569439
ENSG00000023516	9920	2621.48930591861
ENSG00000023572	1299	49.5663742810471
ENSG00000023608	2656	294.997788816862
ENSG00000023697	2844	584.569049073389
ENSG00000023734	2211	1624.38168335997
ENSG00000023839	6232	138.628084249338
ENSG00000023892	2545	3397.63249359067
ENSG00000023902	6565	1350.62759782943
ENSG00000023909	5420	162.163441827429
ENSG00000024048	8840	4703.03221992288
ENSG00000024422	3923	12.389893529986
ENSG00000024526	5904	90.4149420278231
ENSG00000024862	1507	674.133970963315
ENSG00000025039	5072	53.2724620822778
ENSG00000025156	2702	460.894519089934
ENSG00000025293	8383	1556.9784865053
ENSG00000025423	2272	12.9951078681686
ENSG00000025434	4533	127.734226162051
ENSG00000025708	3320	183.509147530297
ENSG00000025770	3159	863.158049148288
ENSG00000025772	2062	548.888603765027
ENSG00000025796	8587	3291.22357264818
ENSG00000025800	7480	3196.93253879154
ENSG00000026025	5158	19051.9909622838
ENSG00000026036	8738	1479.98026233404
ENSG00000026103	3750	80.7927140668296
ENSG00000026297	7643	14589.2696355861
ENSG00000026508	10057	2034.67620368118
ENSG00000026559	5437	7.29657286370744
ENSG00000026652	8769	3114.22897945472
ENSG00000026751	4833	30.1723148147902
ENSG00000026950	5547	5423.91049830942
ENSG00000027001	3407	155.900493451404
ENSG00000027075	8809	1011.19075620332
ENSG00000027644	5101	4.03929569528632
ENSG00000027697	2571	824.431131665703
ENSG00000027847	4927	912.955628906843
ENSG00000027869	2512	25.4326025258768
ENSG00000028116	3509	1267.41402640987
ENSG00000028137	3826	934.280934126402
ENSG00000028203	8757	2105.88069059253
ENSG00000028277	9072	5155.20213231744
ENSG00000028310	9572	1793.6172927347
ENSG00000028528	9780	4153.15079263679
ENSG00000028839	5039	296.038213465648
ENSG00000029153	6983	151.255983417935
ENSG00000029363	9297	7660.9458960989
ENSG00000029364	7136	1561.37139057795
ENSG00000029534	10799	100.343177238459
ENSG00000029559	1546	0.176804188682566
ENSG00000029639	2736	320.804400203413
ENSG00000029725	6531	3273.11474363042
ENSG00000029993	3967	128.767850649734
ENSG00000030066	8576	2837.69362803298
ENSG00000030110	2212	666.102980700465
ENSG00000030304	4246	0.856820299000128
ENSG00000030419	12240	8694.8015892591
ENSG00000030582	3680	972.151031309987
ENSG00000031003	6808	2924.36168129295
ENSG00000031081	9384	55.5233154074289
ENSG00000031691	1733	67.7160042654228
ENSG00000031698	3836	2254.66821553001
ENSG00000031823	7445	2614.34913676028
ENSG00000032219	7568	3875.71101978833
ENSG00000032389	5775	2273.46386081919
ENSG00000032444	7055	1954.76071039666
ENSG00000032742	6111	417.237484807547
ENSG00000033011	4496	191.676141015211
ENSG00000033030	9124	1260.00865096851
ENSG00000033050	4448	674.113570480006
ENSG00000033100	4205	588.445140902199
ENSG00000033122	14652	65.3087472348987
ENSG00000033170	6700	512.398939285386
ENSG00000033178	11432	2932.34507042808
ENSG00000033327	6771	7327.81280381543
ENSG00000033627	11056	92.5229919698075
ENSG00000033800	10776	4967.02127410926
ENSG00000033867	9616	1685.62393425517
ENSG00000034053	6869	65.900361250875
ENSG00000034152	3783	1885.18146198896
ENSG00000034239	5805	0
ENSG00000034510	496	27890.3507525921
ENSG00000034533	3427	237.822034261361
ENSG00000034677	6031	3055.24438204577
ENSG00000034693	2222	192.220153903465
ENSG00000034713	3034	971.981027282407
ENSG00000034971	2095	1.02002416547634
ENSG00000035115	11165	1303.63848460649
ENSG00000035141	3086	924.012690860607
ENSG00000035403	9992	1756.09400376738
ENSG00000035499	3806	138.798088276918
ENSG00000035664	13612	456.032403901163
ENSG00000035681	6165	1877.84408815864
ENSG00000035687	3666	745.270456263635
ENSG00000035720	1655	506.040788653917
ENSG00000035862	5633	1377.1006250041
ENSG00000035928	6713	1321.53650863005
ENSG00000036054	5168	879.532837084735
ENSG00000036257	11505	4801.45095156914
ENSG00000036448	7062	130.481491247734
ENSG00000036473	1585	0.224405316404795
ENSG00000036530	9352	49.0155612316899
ENSG00000036549	9008	1440.94733760181
ENSG00000036565	3910	1.65923930917485
ENSG00000036672	4538	8.37099831800919
ENSG00000036828	5011	5.64413371563577
ENSG00000037042	2772	24.43297884371
ENSG00000037241	1164	146.570672417847
ENSG00000037280	8852	102.458027341547
ENSG00000037474	5506	1586.69519052617
ENSG00000037637	8984	1990.52955779936
ENSG00000037749	4792	292.76733597502
ENSG00000037757	3456	1473.51330912492
ENSG00000037897	2621	22.3929305127573
ENSG00000037965	1889	2.7608654078893
ENSG00000038002	2675	371.492801066484
ENSG00000038210	3540	1322.63133456766
ENSG00000038219	15860	11615.2803785621
ENSG00000038274	5153	1279.36870962925
ENSG00000038295	7522	1.06762529319857
ENSG00000038358	6173	3028.72375374339
ENSG00000038382	17500	5047.58958285968
ENSG00000038427	14831	946.657227334181
ENSG00000038532	12387	4462.29291654826
ENSG00000038945	7812	19.5640634938363
ENSG00000039068	6177	16.1231819756294
ENSG00000039123	6578	1987.19747885881
ENSG00000039139	16475	2.10124978088127
ENSG00000039319	11461	2017.25419093484
ENSG00000039523	6729	7990.495303481
ENSG00000039537	4739	0.707216754730265
ENSG00000039560	7687	126.516997324582
ENSG00000039600	3471	9.95543585504911
ENSG00000039650	4635	2960.38213465648
ENSG00000039987	2646	15.5111674763436
ENSG00000040199	12493	810.960012520312
ENSG00000040275	4777	349.38547732006
ENSG00000040341	8998	885.394575955672
ENSG00000040487	2686	430.60660153639
ENSG00000040531	3398	1409.19058524998
ENSG00000040608	3339	37.7068933171088
ENSG00000040633	2783	130.529092375456
ENSG00000040731	3660	1.45523447607958
ENSG00000040933	13187	3299.04375791683
ENSG00000041353	7432	12.9203060960337
ENSG00000041357	6996	1509.73776732154
ENSG00000041515	9209	2.1760515530162
ENSG00000041802	4818	1297.25993349171
ENSG00000041880	2928	244.45899149806
ENSG00000041982	9636	1.74764140351613
ENSG00000041988	4072	636.399877001794
ENSG00000042062	6009	123.314121444987
ENSG00000042088	6227	371.982412665913
ENSG00000042286	5135	226.66296989105
ENSG00000042304	2087	3.28447781283383
ENSG00000042317	6872	285.049153122916
ENSG00000042429	10773	1646.88341645038
ENSG00000042445	4005	968.587746891923
ENSG00000042493	2607	2954.98960690166
ENSG00000042753	1704	323.381661261517
ENSG00000042781	20506	26.6226307189326
ENSG00000042813	2643	6.26974853712792
ENSG00000042832	11132	85.8520339275922
ENSG00000042980	9351	129.203060960337
ENSG00000043039	3660	5.95694112638184
ENSG00000043093	8412	1172.81018514249
ENSG00000043143	9877	2676.08099925491
ENSG00000043355	3310	2.16925139191302
ENSG00000043462	7244	2215.2408814538
ENSG00000043514	2663	532.051404873564
ENSG00000043591	2853	42.6030093113953
ENSG00000044012	597	0
ENSG00000044090	5628	1833.88104662661
ENSG00000044115	8830	2796.06304175934
ENSG00000044446	9029	2470.84533699997
ENSG00000044459	11064	986.07776124929
ENSG00000044524	6674	1.9244455921987
ENSG00000044574	3908	3392.86558065734
ENSG00000046604	6190	7.84738591306467
ENSG00000046647	2424	541.666832673454
ENSG00000046651	5172	8122.86723951541
ENSG00000046653	5675	736.226241996412
ENSG00000046774	1991	0
ENSG00000046889	12058	5.11372114958807
ENSG00000047056	5656	1969.6190624071
ENSG00000047188	10816	2018.05660994502
ENSG00000047230	5510	732.968964827991
ENSG00000047249	5090	812.816456501479
ENSG00000047315	5901	2772.07207338734
ENSG00000047346	9832	4823.61267660439
ENSG00000047365	12428	13320.4411756667
ENSG00000047410	12350	5639.9244159129
ENSG00000047457	7296	174.47853358528
ENSG00000047578	9784	1572.29924947075
ENSG00000047579	3052	1584.31513414006
ENSG00000047597	5206	13.0699096403035
ENSG00000047617	6255	73.4009389476777
ENSG00000047621	4939	437.413562800669
ENSG00000047634	5497	381.237431927335
ENSG00000047644	7114	1976.78643220984
ENSG00000047648	7885	6.20854708719934
ENSG00000047662	6622	2011.22244803632
ENSG00000047849	14943	7506.3374332571
ENSG00000047932	4628	1552.81678791015
ENSG00000047936	7856	0.163203866476215
ENSG00000048028	5719	2096.38086553139
ENSG00000048052	16827	661.200064545075
ENSG00000048140	5215	955.987048367738
ENSG00000048162	2862	629.171305749118
ENSG00000048342	7606	142.436174467117
ENSG00000048392	5548	1158.98545761974
ENSG00000048405	5793	1504.45404214437
ENSG00000048462	1118	18.5644398116694
ENSG00000048471	11298	4765.37609691679
ENSG00000048540	10268	5.92974048196914
ENSG00000048544	2110	588.995953951556
ENSG00000048545	2341	2.88326830774646
ENSG00000048649	15740	5067.06524425918
ENSG00000048707	20023	6072.62546706907
ENSG00000048740	10978	17202.9727570416
ENSG00000048828	7204	3621.98340870664
ENSG00000048991	7898	4377.24330163084
ENSG00000049089	4151	184.270765573853
ENSG00000049130	6040	0.469211116119118
ENSG00000049167	4847	496.86057116463
ENSG00000049192	8567	40.1889521197679
ENSG00000049239	9321	2424.4546379541
ENSG00000049245	2760	869.788206223884
ENSG00000049246	8099	30.8727314084173
ENSG00000049247	1791	7.65018124107257
ENSG00000049249	6331	23.8413648277337
ENSG00000049283	4642	4.19569940065936
ENSG00000049323	7329	9.83303295519195
ENSG00000049449	7225	894.25518587311
ENSG00000049540	6542	10.4450474544778
ENSG00000049541	2211	512.854550079299
ENSG00000049618	44058	13941.0782792314
ENSG00000049656	6557	1448.03310547132
ENSG00000049759	17455	32.5047700731795
ENSG00000049768	2647	43.0858207497207
ENSG00000049769	4173	183.672351396774
ENSG00000049860	5067	1444.67382588635
ENSG00000049883	12115	915.492088998328
ENSG00000050030	11757	1.44843431497641
ENSG00000050130	4350	349.609882636465
ENSG00000050165	5059	0.163203866476215
ENSG00000050327	5818	358.001281437784
ENSG00000050344	4249	593.116851580081
ENSG00000050393	6057	517.941070584474
ENSG00000050405	6317	49.7091776642138
ENSG00000050426	6032	2620.04767176474
ENSG00000050438	17980	185.623997633385
ENSG00000050555	7594	12.3218919189542
ENSG00000050628	9653	4.33850278382605
ENSG00000050730	3768	4.21609988396889
ENSG00000050748	8955	1366.17276611129
ENSG00000050767	3586	93.3050104966727
ENSG00000050820	9178	5.82773806542151
ENSG00000051009	4736	680.478521272578
ENSG00000051108	5155	1149.4788323975
ENSG00000051128	3422	21.3321053806619
ENSG00000051180	3046	99.8875664445467
ENSG00000051341	9400	374.335268407612
ENSG00000051382	7850	544.856108230843
ENSG00000051523	3357	4755.60426541153
ENSG00000051596	3453	224.990130259669
ENSG00000051620	10356	1786.91233388697
ENSG00000051825	10304	3864.45675316257
ENSG00000052126	12558	685.007428567293
ENSG00000052344	3010	16.5175913196136
ENSG00000052723	5894	1137.12973983413
ENSG00000052749	8529	569.193884819109
ENSG00000052795	10868	1022.94143458961
ENSG00000052802	2892	144.700628114474
ENSG00000052841	11284	6360.87069591048
ENSG00000052850	5750	4.31810230051652
ENSG00000053108	6734	160.225395913024
ENSG00000053254	11033	4177.82857728021
ENSG00000053328	1774	6.42615224250096
ENSG00000053371	1781	456.107205673298
ENSG00000053372	2822	199.781933050197
ENSG00000053438	1297	239.773680497972
ENSG00000053501	2431	570.778322356149
ENSG00000053524	20568	127.101811179456
ENSG00000053702	2803	532.221408901143
ENSG00000053747	13522	14.9535542658832
ENSG00000053770	13034	1232.74000494478
ENSG00000053900	7494	2116.16253418053
ENSG00000053918	3971	52.0076321170871
ENSG00000054116	3527	870.311818628829
ENSG00000054118	4736	3724.6794416868
ENSG00000054148	1612	137.13204880664
ENSG00000054179	2633	2.94446975767504
ENSG00000054219	8798	1722.12039889592
ENSG00000054267	11073	5158.47980996917
ENSG00000054277	3716	627.022454840514
ENSG00000054282	5322	2382.0624336369
ENSG00000054356	8261	8.41179928462824
ENSG00000054392	6641	792.823982858142
ENSG00000054523	17720	1863.66575225852
ENSG00000054598	3926	15.2459611933197
ENSG00000054611	5315	2167.0617400378
ENSG00000054654	31374	9920.89103664498
ENSG00000054690	10817	72.2789123656537
ENSG00000054793	8317	90.0341330060452
ENSG00000054796	1867	0.149603544269864
ENSG00000054803	3024	0
ENSG00000054938	3135	1.15602738753986
ENSG00000054965	7887	4485.04625559948
ENSG00000054967	6322	2393.60230702899
ENSG00000054983	6825	679.995709834253
ENSG00000055044	3299	2834.9463629473
ENSG00000055070	4747	3205.58914387588
ENSG00000055118	5877	27.0850416739485
ENSG00000055130	3548	2086.24862548766
ENSG00000055147	6543	383.923495563089
ENSG00000055163	10498	13608.5300008028
ENSG00000055208	6010	3805.05054576523
ENSG00000055211	2248	547.31096638909
ENSG00000055332	10753	7786.8644792464
ENSG00000055483	9235	1483.15593756922
ENSG00000055609	20114	11187.5502451724
ENSG00000055732	6623	4.18209907845301
ENSG00000055813	3982	0.455610793912767
ENSG00000055917	6978	6339.7289950407
ENSG00000055950	3573	655.51512986282
ENSG00000055955	5462	4096.24704452541
ENSG00000055957	4544	37.4280867118786
ENSG00000056050	1436	163.849881781017
ENSG00000056097	6792	4789.89747785484
ENSG00000056277	4634	346.583810945552
ENSG00000056291	2359	2.29165429177018
ENSG00000056487	5753	2.7336647634766
ENSG00000056558	6449	518.8522921723
ENSG00000056586	11545	3239.29754246433
ENSG00000056736	3038	43.0722204275144
ENSG00000056972	6553	3564.0800369131
ENSG00000056998	3646	0.958822715547763
ENSG00000057019	11274	95.1546543167365
ENSG00000057149	1777	0
ENSG00000057252	7005	558.116422382036
ENSG00000057294	7043	25.4462028480832
ENSG00000057468	3266	34.8032245260528
ENSG00000057593	3795	2.26445364735748
ENSG00000057608	4033	14256.9117616684
ENSG00000057657	6369	720.259463726155
ENSG00000057663	5546	859.846370691041
ENSG00000057704	6515	50.219189746952
ENSG00000057757	2186	473.542818741841
ENSG00000057935	10580	2751.41318395589
ENSG00000058056	8440	502.572706491297
ENSG00000058063	9196	4782.02289129737
ENSG00000058085	6543	1.19682835415891
ENSG00000058091	6841	564.868982357489
ENSG00000058262	4697	2272.47783745923
ENSG00000058272	11815	7307.09951309516
ENSG00000058335	9929	7.25577189708839
ENSG00000058404	8159	5.05251969965949
ENSG00000058453	8871	2353.5833589368
ENSG00000058600	9488	1664.41423177437
ENSG00000058668	9721	7032.93061773732
ENSG00000058673	9700	9206.11250276798
ENSG00000058729	5502	235.033968209059
ENSG00000058799	2075	553.696317664972
ENSG00000058804	5135	347.773839138608
ENSG00000058866	10978	505.04116497175
ENSG00000059122	8419	3413.13686090591
ENSG00000059145	7494	2424.13503038225
ENSG00000059377	6271	178.52462944167
ENSG00000059378	6285	3549.92210149629
ENSG00000059573	3766	514.010577466839
ENSG00000059588	7743	3729.85436428631
ENSG00000059691	11757	592.246430958874
ENSG00000059728	6351	2047.38570478301
ENSG00000059758	6547	881.783690409886
ENSG00000059769	2586	127.679824873225
ENSG00000059804	6159	4394.78771727703
ENSG00000059915	6338	85.1040162062429
ENSG00000060069	7415	717.063388007663
ENSG00000060138	8610	61767.9441494417
ENSG00000060140	3424	257.168492599896
ENSG00000060237	14370	7459.73592921704
ENSG00000060303	408	4.56970826133402
ENSG00000060339	6059	6838.90842114152
ENSG00000060491	4702	1662.08857667708
ENSG00000060558	2613	795.503246332794
ENSG00000060566	2678	2.23725300294478
ENSG00000060642	3382	455.74679713483
ENSG00000060656	6682	10.7102537375016
ENSG00000060688	3881	732.86016225034
ENSG00000060709	8536	0.809219171277899
ENSG00000060718	8281	1.29203060960337
ENSG00000060749	10537	1222.40376006795
ENSG00000060762	1546	435.91752735797
ENSG00000060971	7106	1805.58557627629
ENSG00000060982	11775	560.421676996012
ENSG00000061273	9928	9511.33093372292
ENSG00000061337	5706	2.7064641190639
ENSG00000061455	9350	2.68606363575437
ENSG00000061492	2089	1.40083318725418
ENSG00000061656	2240	222.582873229144
ENSG00000061676	22520	13.2943149567083
ENSG00000061794	1979	405.663610609942
ENSG00000061918	3724	124.578951410177
ENSG00000061936	10157	4963.91360048511
ENSG00000061938	11297	11505.0361667575
ENSG00000061987	16014	4390.26561014342
ENSG00000062038	6236	8.49340121786635
ENSG00000062096	2204	0.782018526865196
ENSG00000062194	6472	5004.22495550473
ENSG00000062282	7905	25.1469957595434
ENSG00000062370	3848	2.74046492457978
ENSG00000062485	6402	5853.03466472532
ENSG00000062524	3490	1916.46220306357
ENSG00000062582	2613	319.002357511072
ENSG00000062598	6598	2401.81010148053
ENSG00000062650	7280	377.755749442509
ENSG00000062716	6916	1618.62194690558
ENSG00000062725	9876	1583.62151770754
ENSG00000062822	4858	601.18864280955
ENSG00000063015	5115	122.688506623495
ENSG00000063046	6146	10947.7085630634
ENSG00000063127	3599	396.721398759266
ENSG00000063169	7507	1278.31468465826
ENSG00000063176	6009	364.529436096832
ENSG00000063177	4209	15210.2127464003
ENSG00000063180	2075	240.786904502346
ENSG00000063241	4408	108.836578456326
ENSG00000063244	4115	3325.69358928017
ENSG00000063245	17616	1682.0402493538
ENSG00000063322	3835	659.13281556971
ENSG00000063438	7678	88.8509049740927
ENSG00000063515	1033	0.979223198857289
ENSG00000063587	8139	876.751571193536
ENSG00000063601	6323	3365.12092335638
ENSG00000063660	6516	214.211874911135
ENSG00000063761	5317	361.550965533641
ENSG00000063854	5975	413.014584762474
ENSG00000063978	7270	1935.3734510915
ENSG00000064012	7243	4020.33004596956
ENSG00000064042	10862	18.0272270845186
ENSG00000064102	3345	473.835225669277
ENSG00000064115	3888	1343.73903463192
ENSG00000064195	2715	0.238005638611147
ENSG00000064199	5205	59.3314056252073
ENSG00000064201	3793	516.275031114196
ENSG00000064205	4981	15.8103745648833
ENSG00000064218	2387	1.6184383425558
ENSG00000064225	6288	106.544924164556
ENSG00000064270	7352	88.6060991743783
ENSG00000064300	4150	45.2618723027369
ENSG00000064309	10600	20.0332746099554
ENSG00000064313	6547	1657.64127131561
ENSG00000064393	15402	1746.87298531148
ENSG00000064419	4676	2196.32963342587
ENSG00000064489	1931	641.479597345866
ENSG00000064490	2503	690.148350361294
ENSG00000064545	3281	226.533766830089
ENSG00000064547	2980	1112.30915180754
ENSG00000064601	5856	1561.99700539944
ENSG00000064607	8468	11523.1381956141
ENSG00000064651	10664	514.785795832601
ENSG00000064652	3550	40.617362269268
ENSG00000064655	3618	2.16925139191302
ENSG00000064666	3645	3020.93756928025
ENSG00000064687	8367	11011.9972861328
ENSG00000064692	7325	1.17642787084938
ENSG00000064703	6019	718.763428283457
ENSG00000064726	4169	1764.84581110717
ENSG00000064763	5411	615.02017049341
ENSG00000064787	8186	23.6781609612575
ENSG00000064835	1569	1.04722480988905
ENSG00000064886	3295	64.3227238749382
ENSG00000064932	6626	1827.20328842329
ENSG00000064933	5448	1855.87276763428
ENSG00000064961	3857	1797.30978021373
ENSG00000064989	6144	7.46657689128683
ENSG00000064995	1580	975.517111056059
ENSG00000064999	6777	1283.7548135408
ENSG00000065000	8601	4417.09904585655
ENSG00000065029	6789	1902.63747554082
ENSG00000065054	3550	89.5037204399975
ENSG00000065057	2430	221.025636336517
ENSG00000065060	9908	1580.90825342737
ENSG00000065135	27174	1397.85471669099
ENSG00000065150	9671	3200.21021644327
ENSG00000065154	3388	182.264718048416
ENSG00000065183	10275	308.863317306237
ENSG00000065243	6897	3683.5792679792
ENSG00000065268	2357	348.413054282306
ENSG00000065308	6908	756.375119345121
ENSG00000065320	6383	291.325701821147
ENSG00000065325	6052	7.07216754730265
ENSG00000065328	5454	54.9521018747622
ENSG00000065357	10215	13789.1218792198
ENSG00000065361	8658	31.0631359193062
ENSG00000065371	4518	0
ENSG00000065413	9189	5607.39244519531
ENSG00000065427	4065	2602.69366062944
ENSG00000065457	4486	1011.33355958648
ENSG00000065485	4030	242.867753799917
ENSG00000065491	3462	2132.75492727228
ENSG00000065518	1889	982.398874092473
ENSG00000065526	13294	6396.21113316368
ENSG00000065534	22167	1170.19212311777
ENSG00000065548	3125	3567.32371375931
ENSG00000065559	5714	597.326151302947
ENSG00000065600	2914	352.635954327378
ENSG00000065609	6651	3.8216905399847
ENSG00000065613	7974	1524.84092513169
ENSG00000065615	9635	3084.51907559495
ENSG00000065618	6508	8.7042062120648
ENSG00000065621	9921	81.7651371045837
ENSG00000065665	3916	2050.92178855666
ENSG00000065675	3295	127.870229384114
ENSG00000065717	4038	14.0763334835735
ENSG00000065802	7410	1450.7735703959
ENSG00000065809	7019	2446.54156121722
ENSG00000065833	3371	3.38648022938146
ENSG00000065882	9032	4932.05484571673
ENSG00000065883	8921	6856.79964500397
ENSG00000065911	4870	510.331690310021
ENSG00000065923	10033	7187.9062892787
ENSG00000065970	6296	1075.6154824948
ENSG00000065978	1930	4705.6570821087
ENSG00000065989	6646	81.8603393600281
ENSG00000066027	3825	1847.1481609389
ENSG00000066032	7535	0.768418204658845
ENSG00000066044	6956	1187.34892958108
ENSG00000066056	6694	43.8814395987923
ENSG00000066084	10361	4945.4919640566
ENSG00000066117	5136	3638.16099197109
ENSG00000066135	5172	1459.13776855281
ENSG00000066136	5990	1348.05033677133
ENSG00000066185	2195	21.8149168189874
ENSG00000066230	2783	156.968118744603
ENSG00000066248	4678	3.88969215101646
ENSG00000066279	10938	1285.54325591094
ENSG00000066294	9255	1199.85442584982
ENSG00000066322	2507	743.128405516135
ENSG00000066336	2069	2061.12203021143
ENSG00000066379	3672	334.329920637629
ENSG00000066382	8197	2.72686460237342
ENSG00000066405	3880	3.63128602909578
ENSG00000066422	7416	1427.646222484
ENSG00000066427	28202	4155.78245498372
ENSG00000066455	3295	702.341039219288
ENSG00000066468	7486	3.35247942386558
ENSG00000066557	2884	604.772327710924
ENSG00000066583	1940	95.3178581832127
ENSG00000066629	8899	7.74538349651703
ENSG00000066651	2690	358.320889009633
ENSG00000066654	6501	1576.73975467112
ENSG00000066697	3253	122.668106140185
ENSG00000066735	6756	1286.00566686595
ENSG00000066739	14778	4067.89717288628
ENSG00000066777	10964	3105.27996744294
ENSG00000066813	8158	3.49528280703227
ENSG00000066827	8900	324.143279305072
ENSG00000066855	4629	531.50739198531
ENSG00000066923	8583	32432.6475645192
ENSG00000066926	4473	195.436630105267
ENSG00000066933	20253	3166.73982349344
ENSG00000067048	5738	4630.46090062979
ENSG00000067057	4836	2227.95718271674
ENSG00000067064	3589	5320.4256466413
ENSG00000067066	12618	12963.1063100171
ENSG00000067082	6139	23983.4949949512
ENSG00000067113	2016	237.726832005917
ENSG00000067141	8117	427.825335645191
ENSG00000067167	3878	1487.88204953593
ENSG00000067177	6350	2.92406927436552
ENSG00000067182	4005	588.309137680136
ENSG00000067191	7094	1058.77828360334
ENSG00000067208	8276	604.432319655765
ENSG00000067221	10461	218.421174634001
ENSG00000067225	8571	7912.70146046067
ENSG00000067248	4734	1192.70065636928
ENSG00000067334	7519	826.9947924016
ENSG00000067365	8254	1032.5568623895
ENSG00000067369	12991	4186.11797366498
ENSG00000067445	6716	238.372847310718
ENSG00000067533	7883	321.287211641739
ENSG00000067560	2582	16286.1614367892
ENSG00000067596	9302	2035.43782172473
ENSG00000067601	1060	255.944463601324
ENSG00000067606	7636	430.402596703295
ENSG00000067646	5527	574.03559952457
ENSG00000067704	4165	1269.07326571905
ENSG00000067715	6494	79.2694779797182
ENSG00000067798	12135	4.02569537307997
ENSG00000067829	2717	1432.52193799498
ENSG00000067836	3683	1289.7525556338
ENSG00000067840	4341	22.9709442065272
ENSG00000067842	7534	4.78731341663564
ENSG00000067900	11113	6964.45299542834
ENSG00000067955	4129	1446.67987341179
ENSG00000067992	2695	312.841411551594
ENSG00000068001	4545	24.2357741717179
ENSG00000068024	13368	2567.03361580438
ENSG00000068028	3683	3581.14844128207
ENSG00000068078	4834	10.764655026327
ENSG00000068079	1973	627.396463701189
ENSG00000068097	4868	434.285488693208
ENSG00000068120	4032	1099.12363942848
ENSG00000068137	4803	10.3498451990333
ENSG00000068305	6925	6936.76953957732
ENSG00000068308	3592	2841.60372066731
ENSG00000068323	4283	1194.60470147817
ENSG00000068354	4223	750.785386918311
ENSG00000068366	6415	843.070373249507
ENSG00000068383	3706	538.205550671938
ENSG00000068394	1742	326.468934402358
ENSG00000068400	6841	3249.96019507411
ENSG00000068438	2872	574.865219179158
ENSG00000068489	4080	797.495693536024
ENSG00000068615	5380	5.50813049357225
ENSG00000068650	13733	4473.64238542946
ENSG00000068654	13519	1682.09465064262
ENSG00000068697	1946	993.068326863355
ENSG00000068724	6949	30325.5292446059
ENSG00000068745	5624	2268.96895432999
ENSG00000068781	4294	97.6435132804987
ENSG00000068784	5045	1878.36090040248
ENSG00000068796	4774	1358.84219244207
ENSG00000068831	6084	16977.4318137325
ENSG00000068878	10241	5526.18492130118
ENSG00000068885	7175	2863.03782846452
ENSG00000068903	6224	2801.19036323113
ENSG00000068912	2592	473.672021802801
ENSG00000068971	3376	718.015410562107
ENSG00000068976	4981	398.326236779615
ENSG00000068985	665	0.32640773295243
ENSG00000069011	3511	2.27125380846066
ENSG00000069018	3185	0.224405316404795
ENSG00000069020	14675	931.105258891219
ENSG00000069122	6650	0.795618849071548
ENSG00000069188	11607	5511.78218008466
ENSG00000069206	4483	0.510012082738172
ENSG00000069248	6080	1606.06204934802
ENSG00000069275	6546	3961.86226080446
ENSG00000069329	9733	2282.51487524752
ENSG00000069345	5065	1129.94196954807
ENSG00000069399	3242	257.018889055626
ENSG00000069424	9534	3627.28073420601
ENSG00000069431	11616	4.14129811183395
ENSG00000069482	1300	0.285606766333376
ENSG00000069493	6957	8199.63425820916
ENSG00000069509	1399	46.1118924406339
ENSG00000069535	2891	1.02002416547634
ENSG00000069667	17040	496.160154571003
ENSG00000069696	1477	44.3846515204273
ENSG00000069702	8705	93.0942055024743
ENSG00000069712	4065	313.02501590138
ENSG00000069764	1116	30.2879175535442
ENSG00000069812	5407	17.190807268828
ENSG00000069849	2584	1498.68750552888
ENSG00000069869	9097	656.310748711892
ENSG00000069943	4542	568.486668064379
ENSG00000069956	6388	584.195040212714
ENSG00000069966	13302	1416.2899534417
ENSG00000069974	5605	906.665479886406
ENSG00000069998	4936	415.761849848157
ENSG00000070010	8736	2023.8095462383
ENSG00000070018	10337	1518.95878577744
ENSG00000070019	4177	9.07141491163628
ENSG00000070031	366	4.61730938905625
ENSG00000070047	5769	1192.01384009786
ENSG00000070061	6048	1517.27914598496
ENSG00000070081	8995	1101.62609871445
ENSG00000070087	3440	26.2078208916388
ENSG00000070159	9995	40.154951314252
ENSG00000070182	14831	44.9082639253718
ENSG00000070190	4548	1609.883739888
ENSG00000070193	3011	0.380809021777835
ENSG00000070214	12172	8646.1736372103
ENSG00000070269	8077	1413.12787852872
ENSG00000070366	10554	1932.66698697244
ENSG00000070367	12575	1326.22181963014
ENSG00000070371	10049	605.567946559995
ENSG00000070388	2778	10.880257765081
ENSG00000070404	3067	137.893666850195
ENSG00000070413	5605	938.374631110514
ENSG00000070423	3496	1008.24628644564
ENSG00000070444	8728	921.285826258233
ENSG00000070476	7357	1898.46897678457
ENSG00000070495	5969	714.676531460448
ENSG00000070501	4106	707.27115601909
ENSG00000070526	3448	4.08009666190537
ENSG00000070540	3402	86.7088542265924
ENSG00000070601	5867	9.13261636156486
ENSG00000070610	4803	3209.85284488758
ENSG00000070614	9529	264.349462724849
ENSG00000070669	4455	489.448395562169
ENSG00000070718	6276	949.540495641928
ENSG00000070729	7298	5.2157235661357
ENSG00000070731	3098	36.3060601298546
ENSG00000070748	2994	0
ENSG00000070756	4752	55303.5274004132
ENSG00000070759	3322	773.552326291743
ENSG00000070761	2375	473.794424702658
ENSG00000070770	6905	3518.53255784403
ENSG00000070778	7396	4.39970423375463
ENSG00000070785	3411	320.21958634854
ENSG00000070808	6150	1.0880257765081
ENSG00000070814	11278	3433.31293889903
ENSG00000070831	3598	8027.82818793743
ENSG00000070882	8100	1535.63958096353
ENSG00000070886	5358	2.04004833095269
ENSG00000070915	6180	208.785346350801
ENSG00000070950	6983	945.548801074364
ENSG00000070961	9493	1360.86184028971
ENSG00000070985	3962	2.12845042529397
ENSG00000071051	2990	2666.88038128231
ENSG00000071054	11961	10195.59714473
ENSG00000071073	9630	3724.55023862584
ENSG00000071082	5791	19395.1270915501
ENSG00000071127	7827	3674.88866208934
ENSG00000071189	16418	2021.33428759675
ENSG00000071203	1839	1.02002416547634
ENSG00000071205	10759	61.9494676499299
ENSG00000071242	8243	3249.86499281866
ENSG00000071243	5214	778.509643735958
ENSG00000071246	6502	266.212706867119
ENSG00000071282	9130	6.0249427374136
ENSG00000071462	7944	2025.00637459246
ENSG00000071537	9559	1262.80351718192
ENSG00000071539	3560	103.002040229801
ENSG00000071553	4884	1415.24272863181
ENSG00000071564	6080	25007.1708469399
ENSG00000071575	4588	99.7311627391737
ENSG00000071626	9201	2927.42855395049
ENSG00000071655	7845	965.507273912184
ENSG00000071677	264	0
ENSG00000071794	6024	610.069653210298
ENSG00000071859	2567	701.416217309256
ENSG00000071889	5098	1031.34643371313
ENSG00000071894	6072	7105.97114814653
ENSG00000071909	8236	12.1994890190971
ENSG00000071967	5176	657.854385282313
ENSG00000071991	6864	3.06687265753221
ENSG00000071994	6476	1312.437893074
ENSG00000072041	8781	7.33057366922332
ENSG00000072042	5518	863.178449631597
ENSG00000072062	6144	1555.40764929046
ENSG00000072071	8487	847.891687471659
ENSG00000072080	1265	0.625614821492157
ENSG00000072110	10626	3453.94462768606
ENSG00000072121	15706	2652.17843297725
ENSG00000072133	8502	7.41217560246143
ENSG00000072134	8517	72.4965175209553
ENSG00000072135	5774	16604.8577870506
ENSG00000072163	8487	921.034220297416
ENSG00000072182	5250	6.09974450954853
ENSG00000072195	17910	26.2690223415674
ENSG00000072201	5725	474.834849351444
ENSG00000072210	6457	164.652300791191
ENSG00000072274	7887	1937.37949861694
ENSG00000072310	8030	1103.70694801202
ENSG00000072315	5839	22.1753253574557
ENSG00000072364	11297	7783.32839547275
ENSG00000072401	3486	171.867271721661
ENSG00000072415	8743	1081.30041717706
ENSG00000072422	4841	25.1945968872657
ENSG00000072501	10484	2215.31568322593
ENSG00000072506	1115	520.280326003967
ENSG00000072518	6154	2136.23660975711
ENSG00000072571	3936	271.07482205589
ENSG00000072609	17127	5415.13149032522
ENSG00000072657	11950	4.6581103556753
ENSG00000072682	8502	2480.03915481146
ENSG00000072694	6651	52.7216490329206
ENSG00000072736	8806	3729.97676718617
ENSG00000072756	5518	940.67988572449
ENSG00000072778	4865	6719.78319893609
ENSG00000072786	9083	5674.90444462763
ENSG00000072803	5577	1230.2239453366
ENSG00000072818	7421	7404.60702315359
ENSG00000072832	5823	411.729354313974
ENSG00000072840	7148	1042.81150533308
ENSG00000072849	6386	674.949990295696
ENSG00000072858	8060	2090.92713632665
ENSG00000072864	5512	2251.74414625565
ENSG00000072952	7700	1027.54514365646
ENSG00000072954	3005	50.9808077905076
ENSG00000072958	14371	1755.7063945845
ENSG00000073008	3519	8.71100637316797
ENSG00000073050	3459	866.231721966923
ENSG00000073060	7741	5760.15126421704
ENSG00000073067	2773	99.5951595171101
ENSG00000073111	4902	943.087142755014
ENSG00000073146	6872	144.047812648569
ENSG00000073150	3102	116.493559858502
ENSG00000073169	2363	2416.0972399583
ENSG00000073282	7454	2.64526266913532
ENSG00000073331	12325	1591.56410587605
ENSG00000073350	7909	1082.2456395704
ENSG00000073417	7886	1406.73572709173
ENSG00000073464	6789	44.2146474928479
ENSG00000073536	5463	199.849934661228
ENSG00000073578	8383	2753.74563921428
ENSG00000073584	11022	3115.01779814269
ENSG00000073598	1388	13.8859289726846
ENSG00000073605	5905	3406.71070866341
ENSG00000073614	12091	5098.50238903916
ENSG00000073670	4770	130.488291408837
ENSG00000073711	7837	34.5992196929576
ENSG00000073712	8510	133.895172121528
ENSG00000073734	5151	1.02002416547634
ENSG00000073737	3750	13.1991127012639
ENSG00000073754	2456	1.02002416547634
ENSG00000073756	5269	58.1685780765643
ENSG00000073792	4735	303.361986973768
ENSG00000073803	12623	498.642213373662
ENSG00000073849	9151	1401.22759659816
ENSG00000073861	2614	309.182924878086
ENSG00000073905	848	208.84654780073
ENSG00000073910	18452	116.928770169105
ENSG00000073921	5833	4350.38266527329
ENSG00000073969	5005	1086.40053800444
ENSG00000074047	7341	20.0604752543681
ENSG00000074054	11052	6214.37482526476
ENSG00000074071	1097	331.460252652089
ENSG00000074181	9394	928.786403955036
ENSG00000074201	4592	2104.26225224997
ENSG00000074211	9198	48.6211518877057
ENSG00000074219	2980	108.720975717572
ENSG00000074266	7016	698.383345457239
ENSG00000074276	5348	78.0726496255593
ENSG00000074317	2006	2.99887104650045
ENSG00000074319	3839	690.066748428056
ENSG00000074356	14718	4520.11468640856
ENSG00000074370	6893	24061.254837166
ENSG00000074410	7313	3.20967604069889
ENSG00000074416	10102	57.8421703436118
ENSG00000074527	4166	0.170004027579391
ENSG00000074582	3379	915.838897214589
ENSG00000074590	7008	1.61163818145262
ENSG00000074603	10211	2727.32701332844
ENSG00000074621	9084	933.158907544378
ENSG00000074657	11951	36.8364726959023
ENSG00000074660	4961	632.754990650492
ENSG00000074695	6767	1364.49312631881
ENSG00000074696	7097	820.317034198281
ENSG00000074706	8474	84.3763989682031
ENSG00000074755	15878	6178.53117608992
ENSG00000074771	2042	1.29883077070654
ENSG00000074800	3958	5684.18666453347
ENSG00000074803	12476	15.5859692484785
ENSG00000074842	1678	416.462266441785
ENSG00000074855	4979	514.874197926942
ENSG00000074935	6973	329.658209959748
ENSG00000074964	7817	12.5666977186685
ENSG00000074966	3472	167.916378120716
ENSG00000075035	6557	1.71364059800026
ENSG00000075043	12775	33.8104010049892
ENSG00000075073	2871	10.6286518042635
ENSG00000075089	3813	375.912905783548
ENSG00000075131	2755	199.285521289665
ENSG00000075142	4237	475.786871905889
ENSG00000075151	9596	4523.29716180484
ENSG00000075188	3492	266.783920399786
ENSG00000075213	9371	0.945222393341411
ENSG00000075218	4242	308.489308445562
ENSG00000075223	6268	10.7374543819143
ENSG00000075234	3578	203.141212635165
ENSG00000075239	5584	617.257423496354
ENSG00000075240	4885	2405.15578074329
ENSG00000075275	12806	444.349727125908
ENSG00000075290	2112	3.37968006827828
ENSG00000075292	12474	8453.22586606879
ENSG00000075303	5081	591.8724220982
ENSG00000075336	5208	243.663372648989
ENSG00000075340	12673	98.6567372848719
ENSG00000075388	3233	0.346808216261957
ENSG00000075391	16044	2509.39545029387
ENSG00000075399	3428	795.23804004977
ENSG00000075407	13190	3636.84176071708
ENSG00000075413	8891	4177.17576181431
ENSG00000075415	8896	7445.18358445624
ENSG00000075420	13270	113.793895900541
ENSG00000075426	7157	676.915236854514
ENSG00000075429	1311	0
ENSG00000075461	3380	1.71364059800026
ENSG00000075539	18152	7085.05385259316
ENSG00000075568	12985	6445.26749536199
ENSG00000075618	3692	119.812038476851
ENSG00000075624	3256	34480.9648913733
ENSG00000075643	6281	2.97847056319092
ENSG00000075651	12859	36.0136532024181
ENSG00000075673	4442	1.74764140351613
ENSG00000075702	9775	459.004074303251
ENSG00000075711	11001	2927.27895040622
ENSG00000075785	2717	1737.76756959432
ENSG00000075790	8409	845.022019486119
ENSG00000075826	7938	2705.43729473732
ENSG00000075856	7271	1069.8353455571
ENSG00000075884	7743	4374.08122671786
ENSG00000075886	1598	264.091056602928
ENSG00000075891	6243	0.707216754730265
ENSG00000075914	4442	317.587924001611
ENSG00000075945	4978	368.983541619412
ENSG00000075975	2848	932.982103355695
ENSG00000076003	4118	406.969241541751
ENSG00000076043	3699	258.045713382205
ENSG00000076053	7885	632.856993067039
ENSG00000076067	8805	687.29228269796
ENSG00000076108	10918	14252.8112645231
ENSG00000076201	5981	3213.25972560027
ENSG00000076242	3532	858.982750230938
ENSG00000076248	2567	204.195237606158
ENSG00000076258	2517	21.5429103748604
ENSG00000076321	4254	1046.35438926784
ENSG00000076344	4798	12.8523044850019
ENSG00000076351	7838	401.787518781132
ENSG00000076356	13781	64.4655272581049
ENSG00000076382	5472	786.45903206557
ENSG00000076513	7350	2863.62264231939
ENSG00000076554	8197	1676.6885225656
ENSG00000076555	14505	49.484772347809
ENSG00000076604	4596	720.592671620211
ENSG00000076641	11023	11680.255917903
ENSG00000076650	4488	782.011726704093
ENSG00000076662	2950	2379.0499622682
ENSG00000076685	5156	8294.05449512676
ENSG00000076706	7422	11.49907242547
ENSG00000076716	4960	13.0835099625099
ENSG00000076770	12199	3561.65917956037
ENSG00000076826	4845	5.03211921634996
ENSG00000076864	5755	14.9195534603673
ENSG00000076924	4673	1952.9178667377
ENSG00000076928	8636	19750.503510802
ENSG00000076944	6036	2875.14891538927
ENSG00000076984	5145	1046.09598314592
ENSG00000077009	1141	2.43445767493687
ENSG00000077044	9771	13893.7763585977
ENSG00000077063	7035	2.12845042529397
ENSG00000077080	2389	4.66491051677848
ENSG00000077092	3697	50.0695862026821
ENSG00000077097	6079	20252.0969940945
ENSG00000077147	7095	2149.78253067463
ENSG00000077150	4484	493.54209254628
ENSG00000077152	1065	62.2554748995728
ENSG00000077157	21069	1742.76568800516
ENSG00000077232	21826	6421.5145326286
ENSG00000077235	11562	1961.46566924439
ENSG00000077238	5894	1152.96051488232
ENSG00000077254	6918	3023.19522276651
ENSG00000077264	10312	6.13374531506441
ENSG00000077274	3568	0.258406121920674
ENSG00000077279	10203	1.6728396313812
ENSG00000077312	2361	1597.07903653072
ENSG00000077327	3887	4.52890729471496
ENSG00000077348	1488	140.287323558513
ENSG00000077380	4695	3229.74331611436
ENSG00000077420	3981	7681.35317956953
ENSG00000077454	6838	10021.9346304771
ENSG00000077458	6042	2113.80967843883
ENSG00000077463	2787	414.911829710261
ENSG00000077498	3016	0.523612404944523
ENSG00000077514	5508	369.568355474285
ENSG00000077522	5530	1.10842625981763
ENSG00000077549	3238	4962.53996794227
ENSG00000077585	2309	25.8882133197896
ENSG00000077616	7254	93.0738050191647
ENSG00000077684	9129	1238.65614510454
ENSG00000077713	3115	383.161877519534
ENSG00000077721	5276	1569.64718664051
ENSG00000077782	12698	90.9181539494581
ENSG00000077800	2469	68.8108302030341
ENSG00000077935	4253	24.9429909264482
ENSG00000077942	7285	6.39215143698508
ENSG00000077943	7528	1.9244455921987
ENSG00000077984	930	56.7745450504133
ENSG00000078018	11559	10.8054559929461
ENSG00000078043	17527	2263.97763608026
ENSG00000078053	5636	21.6109119858921
ENSG00000078061	3535	1967.77621874814
ENSG00000078070	4321	1758.2700553204
ENSG00000078081	3816	6.50775417573907
ENSG00000078098	7003	1.94484607550823
ENSG00000078114	13654	2.4548581582464
ENSG00000078124	8442	1360.41982981801
ENSG00000078140	5245	1676.30091338272
ENSG00000078142	15182	2160.07117442374
ENSG00000078177	9835	8209.85490034724
ENSG00000078237	4017	321.810824046683
ENSG00000078246	3181	315.493474381833
ENSG00000078269	9921	952.926975871309
ENSG00000078295	17538	4.1548984340403
ENSG00000078304	14289	4349.66864835746
ENSG00000078319	1044	621.147115647371
ENSG00000078328	8213	5.67813452115164
ENSG00000078369	6417	11169.3054129326
ENSG00000078399	3029	8.7042062120648
ENSG00000078401	2033	42.7186120501493
ENSG00000078403	6945	3681.63442190369
ENSG00000078487	3318	494.086105434534
ENSG00000078549	6832	0.190404510888917
ENSG00000078579	1688	0.659615627008035
ENSG00000078589	1803	208.023728307245
ENSG00000078596	2051	64.1119188807398
ENSG00000078618	6798	5658.29845121368
ENSG00000078668	3141	1006.6482485864
ENSG00000078674	14445	6436.63129076096
ENSG00000078687	11111	3743.22348101516
ENSG00000078699	9457	2194.16038203396
ENSG00000078725	3905	1.01322400437317
ENSG00000078747	6664	3257.09356407134
ENSG00000078795	4653	449.361445858948
ENSG00000078804	4228	569.676696257435
ENSG00000078808	4709	1114.25399788305
ENSG00000078814	7931	331.725458935113
ENSG00000078898	1898	1.16962770974621
ENSG00000078900	6763	63.771910825581
ENSG00000078902	5983	379.618993584779
ENSG00000078967	4713	465.437026706855
ENSG00000079101	3846	8.28939638477108
ENSG00000079102	13535	4.54250761692131
ENSG00000079112	3901	1.36003222063512
ENSG00000079134	8102	2110.0967904765
ENSG00000079150	3080	36.6664686683229
ENSG00000079156	11486	9.64262844430303
ENSG00000079215	6265	61.9018665222077
ENSG00000079246	5463	5676.29847765379
ENSG00000079257	1504	116.194352769962
ENSG00000079263	5582	518.825091527887
ENSG00000079277	8070	2675.32618137246
ENSG00000079308	15595	3183.25741481306
ENSG00000079313	5199	1606.0144482203
ENSG00000079332	6914	1671.50679980498
ENSG00000079335	5579	775.639975750418
ENSG00000079337	12078	4759.37155466269
ENSG00000079385	5524	325.972522641827
ENSG00000079387	6342	674.691584173776
ENSG00000079393	2351	2.88326830774646
ENSG00000079432	9494	7607.14982161168
ENSG00000079435	5206	275.624129833914
ENSG00000079459	5202	3238.8079308649
ENSG00000079462	1419	358.994104958847
ENSG00000079482	8224	11.0842625981763
ENSG00000079557	2244	0.0680016110317562
ENSG00000079616	4312	1027.72874800624
ENSG00000079689	1482	0
ENSG00000079691	6799	248.396284776799
ENSG00000079739	4090	303.769996639958
ENSG00000079785	3833	1138.25176641615
ENSG00000079805	13443	17814.6472482722
ENSG00000079819	10247	997.835239796681
ENSG00000079841	12788	3.5156832903418
ENSG00000079931	5293	4.42690487816733
ENSG00000079950	16387	8934.51406830715
ENSG00000079974	5870	1589.49685690068
ENSG00000079999	3761	311.950590447078
ENSG00000080007	2807	18.3740353007805
ENSG00000080031	4344	3.52928361254815
ENSG00000080166	7543	41.1953759630379
ENSG00000080189	7708	1401.43160143126
ENSG00000080200	10929	74.8425731015509
ENSG00000080224	6291	1.68643995358755
ENSG00000080293	3426	1.03362448768269
ENSG00000080298	11169	1356.25813122286
ENSG00000080345	18166	5259.1969960683
ENSG00000080371	16036	1499.08191487286
ENSG00000080493	8890	3.0396720131195
ENSG00000080503	17300	14359.1317833713
ENSG00000080511	2001	0.442010471706415
ENSG00000080546	5121	10488.1332752275
ENSG00000080561	3097	1.94484607550823
ENSG00000080572	1931	1.16282754864303
ENSG00000080573	6750	2.61806202472261
ENSG00000080603	13674	7275.43796299877
ENSG00000080608	2707	609.933649988234
ENSG00000080618	1767	8.24179525704885
ENSG00000080644	4765	9.51342538334269
ENSG00000080709	3864	2.25765348625431
ENSG00000080802	6999	1260.58666466228
ENSG00000080815	9947	2973.83285331856
ENSG00000080819	3666	498.832617884551
ENSG00000080822	5217	1697.31341119153
ENSG00000080823	11009	183.216740602861
ENSG00000080824	5248	17127.5249696018
ENSG00000080839	5954	512.079331713537
ENSG00000080845	8789	3557.878289987
ENSG00000080854	5753	2.31205477507971
ENSG00000080910	1087	0
ENSG00000080947	6813	1647.59743336622
ENSG00000080986	3600	286.653991143265
ENSG00000081014	7359	942.4139268058
ENSG00000081019	6819	1639.6412448755
ENSG00000081026	8180	601.549051348019
ENSG00000081041	1500	17.9048241846614
ENSG00000081051	3259	0
ENSG00000081052	9895	32.1239610514016
ENSG00000081059	10063	895.377212455134
ENSG00000081087	5325	816.107734475416
ENSG00000081138	14532	11.3426687200969
ENSG00000081148	8337	79.1606754020674
ENSG00000081154	3102	2674.3537583347
ENSG00000081177	6263	491.971255331447
ENSG00000081181	2418	229.593839326518
ENSG00000081189	11755	9485.86433039152
ENSG00000081237	8371	13641.7011866641
ENSG00000081248	6168	3.33887910165923
ENSG00000081277	6211	2.4820588026591
ENSG00000081307	6827	1336.69406772903
ENSG00000081320	6580	9238.64447348557
ENSG00000081377	10462	40.5629609804426
ENSG00000081386	5921	620.875109203244
ENSG00000081479	16260	2.4276575138337
ENSG00000081665	8414	3596.34000118656
ENSG00000081692	4315	418.291509778539
ENSG00000081721	1762	228.383410650153
ENSG00000081760	16094	784.752191628673
ENSG00000081791	6047	2522.98897233912
ENSG00000081800	4415	1.19682835415891
ENSG00000081803	6351	0
ENSG00000081818	3825	0.863620460103304
ENSG00000081842	6133	0.591614015976279
ENSG00000081853	6724	111.352638064501
ENSG00000081870	3236	524.374022988079
ENSG00000081913	9142	1826.67967601834
ENSG00000081923	6652	841.49273587357
ENSG00000081985	4233	38.5433131327994
ENSG00000082014	5198	120.090845082081
ENSG00000082068	7039	1333.84480022679
ENSG00000082074	6100	470.965557683737
ENSG00000082126	4924	4.17529891734983
ENSG00000082146	3242	477.371309442929
ENSG00000082153	8085	2840.12128554681
ENSG00000082175	15404	3.93729327873868
ENSG00000082196	3576	471.237564127864
ENSG00000082212	9363	1789.42159333405
ENSG00000082213	4172	373.6688526195
ENSG00000082258	9081	4869.62936678958
ENSG00000082269	10589	817.65817120694
ENSG00000082293	8511	14.8787524937483
ENSG00000082397	12203	41.7121882068793
ENSG00000082438	17178	49.8859818528964
ENSG00000082458	7844	226.751371985391
ENSG00000082482	3910	1.394033026151
ENSG00000082497	5467	1.93124575330188
ENSG00000082512	9022	4401.80548353551
ENSG00000082515	5267	297.282642947529
ENSG00000082516	5637	517.186252702022
ENSG00000082556	5738	36.6324678628071
ENSG00000082641	5825	893.037957035642
ENSG00000082684	6224	5.34492662709604
ENSG00000082701	8006	1280.04192557847
ENSG00000082781	6447	4.9641176053182
ENSG00000082805	13484	1980.80532742182
ENSG00000082898	11708	13843.5571688507
ENSG00000082929	1164	46.4927014624117
ENSG00000082996	3635	946.473622984396
ENSG00000083067	19912	13.5867218841449
ENSG00000083093	4747	202.189190080721
ENSG00000083097	10045	2041.3675622067
ENSG00000083099	8679	516.961847385617
ENSG00000083123	4071	362.61859082684
ENSG00000083168	11852	9126.12900787243
ENSG00000083223	6707	2236.32818103475
ENSG00000083290	9843	38.4957120050772
ENSG00000083307	6060	2.55006041369086
ENSG00000083312	11977	3075.09405230594
ENSG00000083444	5320	187.466841292346
ENSG00000083454	4190	5415.52589966921
ENSG00000083457	6657	1050.44808625195
ENSG00000083520	10835	1597.65025006339
ENSG00000083535	4253	1562.14660894371
ENSG00000083544	6814	775.898381872338
ENSG00000083622	376	0
ENSG00000083635	3492	146.835878700871
ENSG00000083642	13212	2926.75533800127
ENSG00000083720	4194	860.444784868121
ENSG00000083750	2725	679.472097429308
ENSG00000083782	1805	0.149603544269864
ENSG00000083799	12954	5253.02244978662
ENSG00000083807	8025	262.935029215389
ENSG00000083812	5664	611.048876409155
ENSG00000083814	3532	825.763963241925
ENSG00000083817	2561	45.2822727860465
ENSG00000083828	3261	1344.81346008622
ENSG00000083838	4923	578.544106335975
ENSG00000083844	12532	1497.91908732422
ENSG00000083845	3617	13590.9107833844
ENSG00000083857	16177	35.544442086299
ENSG00000083896	7032	3542.37392267176
ENSG00000083937	3106	562.679330482267
ENSG00000084070	3631	16613.9292019623
ENSG00000084072	8071	594.232078001002
ENSG00000084073	3572	462.818964682133
ENSG00000084090	4414	1893.66126288462
ENSG00000084092	3415	1139.2037889706
ENSG00000084093	7955	2654.88489709631
ENSG00000084110	5146	54.7820978471828
ENSG00000084112	14537	641.935208139779
ENSG00000084207	1915	1459.28057193597
ENSG00000084234	7451	3306.14992626965
ENSG00000084444	6807	236.210396079908
ENSG00000084453	11520	1.72724092020661
ENSG00000084463	5315	2043.41441069876
ENSG00000084623	1725	2192.84795094104
ENSG00000084628	2987	6.24254789271522
ENSG00000084636	9269	3.06687265753221
ENSG00000084652	5103	1571.36082723851
ENSG00000084674	14828	0.394409343984186
ENSG00000084676	8633	5161.7574876209
ENSG00000084693	5283	1684.99831943368
ENSG00000084710	10591	113.324684784422
ENSG00000084731	6403	852.923806688009
ENSG00000084733	3631	1599.8059011331
ENSG00000084734	3146	0.523612404944523
ENSG00000084754	3811	8069.58117711093
ENSG00000084764	3459	20.7608918479952
ENSG00000084774	8422	1620.10438202608
ENSG00000085063	4942	533.357035805373
ENSG00000085117	4054	804.520259955605
ENSG00000085185	7996	868.890584958265
ENSG00000085224	19302	10280.1979490146
ENSG00000085231	2162	203.304416501642
ENSG00000085265	4981	310.046545338189
ENSG00000085274	5730	611.728892519473
ENSG00000085276	9103	11.771078869597
ENSG00000085365	5106	529.310939948984
ENSG00000085377	3762	822.880694934179
ENSG00000085382	9238	758.673573797995
ENSG00000085415	10481	726.787618385204
ENSG00000085433	4423	782.854946680887
ENSG00000085449	5516	2306.79825054696
ENSG00000085465	2567	146.006259046284
ENSG00000085491	6548	1015.08724851544
ENSG00000085511	7522	1648.53585559845
ENSG00000085514	2006	404.323978872616
ENSG00000085552	6628	57.3253580997705
ENSG00000085563	5806	25.7182092922102
ENSG00000085644	6443	431.375019741049
ENSG00000085662	3660	3537.15819910562
ENSG00000085719	6745	2005.8231201204
ENSG00000085721	4156	1146.84717005057
ENSG00000085733	6949	9.22781861700932
ENSG00000085741	2401	0.380809021777835
ENSG00000085760	3374	1379.18827446277
ENSG00000085788	10686	1843.97928586482
ENSG00000085831	9362	13.7159249451052
ENSG00000085832	7440	4228.65298136535
ENSG00000085840	3157	131.596717668655
ENSG00000085871	3182	392.5120990364
ENSG00000085872	6113	1201.98287627512
ENSG00000085978	6047	1487.11363133127
ENSG00000085982	9352	1335.31363502508
ENSG00000085998	6198	1360.48103126793
ENSG00000085999	3212	210.186179538055
ENSG00000086015	7877	819.745820665615
ENSG00000086061	2730	2036.02263557961
ENSG00000086062	4901	7018.9562866703
ENSG00000086065	2390	736.817856012388
ENSG00000086102	7147	3346.85569063326
ENSG00000086159	5129	5.43332872143732
ENSG00000086189	3736	728.072848833704
ENSG00000086200	7540	1019.02454179418
ENSG00000086205	3824	2.04684849205586
ENSG00000086232	5550	2902.56036479617
ENSG00000086288	2439	8.19419412932662
ENSG00000086289	2864	71.7552999607092
ENSG00000086300	3518	63.9487150142635
ENSG00000086475	3888	864.225674441486
ENSG00000086504	2404	658.6840049369
ENSG00000086506	536	5.03891937745314
ENSG00000086544	3385	201.060363337594
ENSG00000086548	3052	149.861950391784
ENSG00000086570	14537	15.5519684429626
ENSG00000086589	3615	1966.45018733302
ENSG00000086598	3830	1703.00514603489
ENSG00000086619	5361	1761.39132926676
ENSG00000086666	5153	1388.28689001882
ENSG00000086696	9550	6.82056158648515
ENSG00000086712	4460	440.868044641082
ENSG00000086717	3513	3.33207894055605
ENSG00000086730	4545	5308.14455568896
ENSG00000086758	17380	9083.22679147249
ENSG00000086827	2992	427.043317118326
ENSG00000086848	8013	928.140388650234
ENSG00000086967	3708	73.3125368533364
ENSG00000086991	6096	4.12089762852443
ENSG00000087008	3846	381.686242560144
ENSG00000087053	6119	678.411272297213
ENSG00000087074	3093	7783.90640916652
ENSG00000087076	1281	18.1904309509948
ENSG00000087077	2841	407.968865223918
ENSG00000087085	3731	3.56328441806403
ENSG00000087086	878	5773.42517869044
ENSG00000087087	4588	3571.64861622093
ENSG00000087088	2587	1197.2363638251
ENSG00000087095	5290	1446.14946084574
ENSG00000087111	5990	870.706227972813
ENSG00000087116	8726	27.9826629395677
ENSG00000087128	2138	0.775218365762021
ENSG00000087152	5301	1807.34001784091
ENSG00000087157	4965	1689.24842012317
ENSG00000087191	4490	1436.69043675122
ENSG00000087206	4739	1874.32160470719
ENSG00000087237	2085	123.885334977653
ENSG00000087245	4933	2.64526266913532
ENSG00000087250	1837	0
ENSG00000087253	7439	984.826531606306
ENSG00000087258	9813	15.7559732760579
ENSG00000087263	5806	614.761764371489
ENSG00000087266	13968	5507.67488277834
ENSG00000087269	3538	639.099540959754
ENSG00000087274	13106	11000.4030114519
ENSG00000087299	6879	212.953845107048
ENSG00000087301	4739	240.168089841957
ENSG00000087302	8323	1847.1481609389
ENSG00000087303	6392	389.526828312106
ENSG00000087338	4922	702.313838574875
ENSG00000087365	9795	4652.61582550393
ENSG00000087448	7622	1073.01102079229
ENSG00000087460	13320	28596.7378876678
ENSG00000087470	7282	3942.32539795503
ENSG00000087494	3377	1.8700443033733
ENSG00000087495	6095	1.96524655881775
ENSG00000087502	5826	708.032774062646
ENSG00000087510	3005	1.57763737593674
ENSG00000087586	2928	73.3601379810586
ENSG00000087589	5069	36.6800689905293
ENSG00000087842	2512	0.659615627008035
ENSG00000087884	1943	209.492563105531
ENSG00000087903	9094	186.814025826441
ENSG00000087995	3843	386.405554365748
ENSG00000088002	2822	6.25614821492157
ENSG00000088035	4950	522.347574979332
ENSG00000088038	6676	2932.95708492737
ENSG00000088053	2703	18.9792496389632
ENSG00000088179	12486	1510.18657795435
ENSG00000088205	7851	2247.58924782161
ENSG00000088247	4643	1825.33324411992
ENSG00000088256	6242	459.867694763355
ENSG00000088280	4988	178.09621929217
ENSG00000088298	1919	617.767435579092
ENSG00000088305	4630	958.394305398263
ENSG00000088320	1665	1.53003624821451
ENSG00000088325	3605	1001.01091503186
ENSG00000088340	9067	230.783867519574
ENSG00000088356	1998	360.768947006776
ENSG00000088367	9674	12.7503020684543
ENSG00000088386	4192	12.7095011018352
ENSG00000088387	14816	716.437773186171
ENSG00000088448	4563	7203.27465337187
ENSG00000088451	2589	430.286993964541
ENSG00000088538	8755	40.0869497032203
ENSG00000088543	3248	258.426522403983
ENSG00000088682	4324	603.6503011289
ENSG00000088726	3562	2.08764945867492
ENSG00000088727	5850	310.406953876658
ENSG00000088756	11910	19.0064502833759
ENSG00000088766	5370	402.909545363156
ENSG00000088782	514	0
ENSG00000088808	9031	208.003327823936
ENSG00000088812	8753	926.16154176921
ENSG00000088826	2946	35.7552470804974
ENSG00000088827	7886	41.780189817911
ENSG00000088832	2577	2838.5844491375
ENSG00000088833	6531	1508.71774315606
ENSG00000088836	4081	49.212765903682
ENSG00000088854	8541	3265.48496287266
ENSG00000088876	4643	481.78461399889
ENSG00000088881	3717	12.2470901468193
ENSG00000088882	2391	2035.70302800776
ENSG00000088888	11771	11294.1019694981
ENSG00000088899	5395	51.88522921723
ENSG00000088926	3364	0.584813854873103
ENSG00000088930	3437	2515.2435888426
ENSG00000088970	5207	1332.90637799456
ENSG00000088986	2957	894.465990867309
ENSG00000088992	1926	27.6698555288216
ENSG00000089006	7953	1923.62277270522
ENSG00000089009	4447	7734.50323875195
ENSG00000089012	2242	24.4737798103291
ENSG00000089022	14006	2612.74429873993
ENSG00000089041	5546	305.687642071054
ENSG00000089048	3216	495.792945871431
ENSG00000089050	3861	142.918985905442
ENSG00000089053	12304	7120.33988855754
ENSG00000089057	7515	2741.83855712262
ENSG00000089060	6768	2065.41973202863
ENSG00000089063	3051	1607.00047158026
ENSG00000089091	6619	189.948900095005
ENSG00000089094	13703	3366.12054703855
ENSG00000089101	7322	1.78164220903201
ENSG00000089116	3125	1.16962770974621
ENSG00000089123	2905	507.407621035655
ENSG00000089127	4947	926.957160618282
ENSG00000089154	9654	4312.33576390103
ENSG00000089157	4001	21182.0190249537
ENSG00000089159	7460	693.35122624089
ENSG00000089163	1222	14.790350399407
ENSG00000089169	10369	5.84133838762786
ENSG00000089177	7721	1051.33210719536
ENSG00000089195	3776	301.26753735399
ENSG00000089199	4535	1.55723689262722
ENSG00000089220	1780	3110.46169020356
ENSG00000089225	4363	0.584813854873103
ENSG00000089234	4686	1007.20586179686
ENSG00000089248	3083	3383.7873655846
ENSG00000089250	13113	7.45977673018366
ENSG00000089280	10283	7713.56554271527
ENSG00000089289	1862	2296.51640695896
ENSG00000089327	2993	3706.79501798544
ENSG00000089335	5032	1850.85424874013
ENSG00000089351	5942	4463.23133878049
ENSG00000089356	3334	1.47563495938911
ENSG00000089472	7113	0.999623682166816
ENSG00000089486	4268	180.394673745043
ENSG00000089505	1465	81.2211242163296
ENSG00000089558	3924	20.1080763820903
ENSG00000089597	5027	4664.93091726179
ENSG00000089639	3740	3098.95581761699
ENSG00000089682	6101	924.509102621138
ENSG00000089685	3815	329.875815115049
ENSG00000089692	3056	5.58293226570718
ENSG00000089693	3781	1420.01644172624
ENSG00000089723	4252	18.1292295010662
ENSG00000089737	8636	4334.78989586371
ENSG00000089775	12229	1993.88883738433
ENSG00000089818	4155	1509.75136764374
ENSG00000089820	5580	16615.622442077
ENSG00000089847	4474	22.0733229409081
ENSG00000089876	3948	128.924254355107
ENSG00000089902	6202	1781.53340645436
ENSG00000089916	21987	4741.00431952301
ENSG00000090006	8108	752.927437665811
ENSG00000090013	1665	91.5981700597756
ENSG00000090020	5974	609.913249504925
ENSG00000090054	3658	771.634680860647
ENSG00000090060	12766	6693.41897433907
ENSG00000090061	8220	2124.25472589331
ENSG00000090097	3738	460.513710068156
ENSG00000090104	4117	118.649210928208
ENSG00000090238	3181	5390.48770648731
ENSG00000090263	5262	152.425611127682
ENSG00000090266	4447	709.331604833352
ENSG00000090273	2856	914.880074499042
ENSG00000090316	9857	1550.75633909589
ENSG00000090339	3706	262.057808433079
ENSG00000090372	7641	1960.92165635613
ENSG00000090376	10004	5444.78019273507
ENSG00000090382	1764	2615.4575630201
ENSG00000090402	6138	2.33245525838924
ENSG00000090432	2438	196.966666353482
ENSG00000090447	7867	218.706781400334
ENSG00000090470	3263	587.608721086509
ENSG00000090487	3984	1615.4394715093
ENSG00000090512	2024	0.190404510888917
ENSG00000090520	5731	878.798419685592
ENSG00000090530	5605	1.06762529319857
ENSG00000090534	1915	0.346808216261957
ENSG00000090539	6620	4.48130616699273
ENSG00000090554	2846	576.667261871499
ENSG00000090565	6317	1039.74463267555
ENSG00000090581	4102	1412.83547160128
ENSG00000090612	14095	276.406148360779
ENSG00000090615	10550	3940.90416428447
ENSG00000090621	6782	2778.09021596365
ENSG00000090659	4413	4.91651647759597
ENSG00000090661	4059	1201.87407369747
ENSG00000090674	3956	246.335835962537
ENSG00000090686	9497	3925.77380582991
ENSG00000090776	3314	131.025504135988
ENSG00000090857	10385	4016.37915236862
ENSG00000090861	4498	1034.02569718778
ENSG00000090863	14111	6436.74009333861
ENSG00000090889	4533	150.276760219078
ENSG00000090905	12924	3732.65603066082
ENSG00000090924	9200	4241.47808520594
ENSG00000090932	2618	8.23499509594568
ENSG00000090971	2163	80.2895021451946
ENSG00000090975	9161	3211.71608902985
ENSG00000090989	5347	2321.8742077127
ENSG00000091009	6578	1616.17388890844
ENSG00000091010	1182	0.231205477507971
ENSG00000091039	9198	2725.18496258094
ENSG00000091073	5042	577.61248426484
ENSG00000091106	3624	65.8595602842559
ENSG00000091127	4421	52.2320374334919
ENSG00000091128	7016	4.4337050392705
ENSG00000091129	8193	3.97129408425456
ENSG00000091136	8140	141.123743374204
ENSG00000091137	5800	8.7314068564775
ENSG00000091138	3382	0.850020137896953
ENSG00000091140	5299	644.852477253041
ENSG00000091157	15694	1775.96407451086
ENSG00000091164	11298	1378.25665239163
ENSG00000091181	6600	7.82698542975514
ENSG00000091262	7559	44.8538626365464
ENSG00000091317	4413	3595.24517524895
ENSG00000091409	6533	3443.9619911866
ENSG00000091428	7129	38.3461084608073
ENSG00000091436	13799	2190.58349729369
ENSG00000091482	1040	0
ENSG00000091483	2142	482.961041869739
ENSG00000091490	7489	437.65156843928
ENSG00000091513	8565	59.243003530866
ENSG00000091527	4367	2553.39249263141
ENSG00000091536	19123	86.9196592207908
ENSG00000091542	3190	1460.85140915081
ENSG00000091583	1332	1.46883479828593
ENSG00000091592	12808	14459.0873514269
ENSG00000091622	10609	63.7311098589619
ENSG00000091640	2831	606.955179425043
ENSG00000091651	4309	128.121835344932
ENSG00000091656	15687	6.71175900883434
ENSG00000091664	4219	0
ENSG00000091704	2921	1.57763737593674
ENSG00000091732	3011	403.589561473473
ENSG00000091831	13629	110.761024048525
ENSG00000091844	7899	118.812414794684
ENSG00000091879	6775	1811.23651015303
ENSG00000091947	3029	230.341857047868
ENSG00000091972	2991	1488.59606645176
ENSG00000091986	13071	51.0828102070553
ENSG00000092009	937	0.816019332381074
ENSG00000092010	1781	3398.42811243974
ENSG00000092020	3863	870.107813795733
ENSG00000092036	2539	1047.65322003855
ENSG00000092051	5307	24.5077806158449
ENSG00000092054	6087	0.999623682166816
ENSG00000092067	1554	20.6588894314475
ENSG00000092068	5991	5.72573564887387
ENSG00000092094	5037	2418.2324905447
ENSG00000092096	4278	6.26974853712792
ENSG00000092098	4982	2164.26007366329
ENSG00000092108	6571	1792.27086083628
ENSG00000092140	9237	885.401376116775
ENSG00000092148	12557	5689.31398600526
ENSG00000092199	7309	8930.7739797004
ENSG00000092200	5470	39.3321318207678
ENSG00000092201	7151	2056.7699271054
ENSG00000092203	7091	2582.55158344183
ENSG00000092208	2532	143.932209909815
ENSG00000092295	3735	53.0888577324921
ENSG00000092330	2712	1198.54879491801
ENSG00000092345	3631	0.163203866476215
ENSG00000092377	2407	3365.54253334478
ENSG00000092421	10956	4297.7290178514
ENSG00000092439	12333	3769.11849449605
ENSG00000092445	10945	19.1696541498521
ENSG00000092470	4078	442.064872995241
ENSG00000092529	4995	3116.15342504692
ENSG00000092531	5900	2183.45012829645
ENSG00000092607	3806	1.81564301454789
ENSG00000092621	5622	222.902480800994
ENSG00000092758	4831	6.39215143698508
ENSG00000092820	3342	17835.8909515585
ENSG00000092841	4609	8233.28145534768
ENSG00000092847	13886	1581.94867807616
ENSG00000092850	1978	14.2599378333593
ENSG00000092853	5411	121.648081974709
ENSG00000092871	8512	1215.63759977029
ENSG00000092929	7752	4524.9087999863
ENSG00000092931	6587	3354.15226349696
ENSG00000092964	7305	4338.99919558658
ENSG00000092969	5151	10.3974463267555
ENSG00000092978	8833	682.980980558547
ENSG00000093000	8318	2144.7844122638
ENSG00000093009	2846	71.5104941609948
ENSG00000093010	5270	1237.2757124006
ENSG00000093072	5800	1986.34745872091
ENSG00000093100	4328	1054.80018935798
ENSG00000093134	3846	17.850422895836
ENSG00000093144	5678	893.010756391229
[truncated: 55,993 more rows]
