# Supplementary material for: Single cell derived mRNA signals across human kidney tumors
Source: Nat Commun. 2021 Jun 23;12:3896. doi: 10.1038/s41467-021-23949-5 (PMC8222373; doi:10.1038/s41467-021-23949-5)
Supplement: Supplementary file 7 — Supplementary Software 1 [file 41467_2021_23949_MOESM7_ESM.zip › SupplementarySoftware1/cellSignalAnalysisV2/bulkData/SangerProjectTARGET_ALL_phase1/SangerProjectTARGET_ALL_phase1_SRR457656.tsv]

geneName	geneLengths	SangerProjectTARGET_ALL_phase1_SRR457656
ENSG00000000003	4535	15.6977237427524
ENSG00000000005	1610	0
ENSG00000000419	1207	951.18331397381
ENSG00000000457	6883	1490.87119151654
ENSG00000000460	5967	1109.97312786107
ENSG00000000938	3474	389.798625674189
ENSG00000000971	8145	1220.43207838526
ENSG00000001036	2793	46.5859203533298
ENSG00000001084	8463	1133.10376775776
ENSG00000001167	3811	5609.49128881683
ENSG00000001460	8511	235.837840116233
ENSG00000001461	9404	3162.09374077725
ENSG00000001497	5589	2777.52994413231
ENSG00000001561	4651	95.0385239263924
ENSG00000001617	4826	341.812692906059
ENSG00000001626	8517	0.216427039969012
ENSG00000001629	7130	3686.01626112724
ENSG00000001630	4074	500.203469438381
ENSG00000001631	6204	2983.70375308279
ENSG00000002016	4190	2448.33765299445
ENSG00000002079	6346	31.3278140355145
ENSG00000002330	1708	571.86787304812
ENSG00000002549	3785	2094.41857254012
ENSG00000002586	3284	22732.5697000802
ENSG00000002587	8166	29.941328310713
ENSG00000002726	3824	1.65701952476275
ENSG00000002745	3261	26.8842963711507
ENSG00000002746	13965	5.45801941421852
ENSG00000002822	7230	1733.44532325181
ENSG00000002834	7061	8615.85224764638
ENSG00000002919	3606	483.619747500755
ENSG00000002933	3479	30.2930222506627
ENSG00000003056	3777	4534.28851759578
ENSG00000003096	6983	3.06379528456133
ENSG00000003137	5015	1.1971120648286
ENSG00000003147	4891	26.5326024312011
ENSG00000003249	4791	116.052236838384
ENSG00000003393	10384	1163.66732380839
ENSG00000003400	7598	6230.12964265297
ENSG00000003402	22529	11957.221974313
ENSG00000003436	11714	288.605457798678
ENSG00000003509	3651	986.684111873727
ENSG00000003756	10368	31493.3333776758
ENSG00000003987	5692	412.922502225878
ENSG00000003989	7905	50.048752992834
ENSG00000004059	1871	2145.75912442777
ENSG00000004139	11137	1259.84885303962
ENSG00000004142	2121	2257.83451440672
ENSG00000004399	9738	16164.3877843406
ENSG00000004455	5727	4984.35531055634
ENSG00000004468	6855	2097.96256531961
ENSG00000004478	5180	3214.47584779475
ENSG00000004487	5435	4436.4026254248
ENSG00000004534	7302	11528.1080241594
ENSG00000004660	7424	1515.92262139295
ENSG00000004700	3778	2317.83214789313
ENSG00000004766	9454	1414.96617059241
ENSG00000004776	1722	28.8253763858728
ENSG00000004777	5260	2916.34760023744
ENSG00000004779	1600	681.494932137424
ENSG00000004799	4519	92.7254599367236
ENSG00000004809	3907	1980.32770575146
ENSG00000004838	4009	132.094891176087
ENSG00000004846	9257	4.51115111435409
ENSG00000004848	3097	1.42030244979664
ENSG00000004864	3710	696.895068700219
ENSG00000004866	6742	58.6517278316023
ENSG00000004897	6824	2756.93555861026
ENSG00000004939	5287	9035.21345431134
ENSG00000004948	4042	0.358457284948676
ENSG00000004961	2335	449.403985150654
ENSG00000004975	5350	2277.46850493891
ENSG00000005001	2387	2.06958356970368
ENSG00000005007	8600	3860.8487293522
ENSG00000005020	5520	124.465838017179
ENSG00000005022	1500	5908.09297052408
ENSG00000005059	3566	151.776225123269
ENSG00000005073	2307	1.01450174985474
ENSG00000005075	1355	1975.46486069715
ENSG00000005100	5872	2424.64565546284
ENSG00000005102	2707	3.25993228953324
ENSG00000005108	10929	12.4242647632211
ENSG00000005156	12919	2983.92018012276
ENSG00000005175	5381	1945.90904305139
ENSG00000005187	7822	253.449590493711
ENSG00000005189	4114	313.609544260097
ENSG00000005194	3509	1477.60827197344
ENSG00000005206	7130	16787.5759192414
ENSG00000005238	6409	1445.13068928809
ENSG00000005243	1851	2.2251405046814
ENSG00000005249	4318	874.087944329848
ENSG00000005302	6496	1923.12333374965
ENSG00000005339	15492	19907.4258071547
ENSG00000005379	11354	1250.06229282602
ENSG00000005381	3526	469.186769272822
ENSG00000005421	2832	0.0135266899980633
ENSG00000005436	5465	1209.82039008178
ENSG00000005448	2860	800.401300565399
ENSG00000005469	4979	497.41697129878
ENSG00000005471	7494	16.4890351076391
ENSG00000005483	9231	15666.5717756869
ENSG00000005486	2441	1110.73738584596
ENSG00000005513	4432	3.1652454595468
ENSG00000005700	8722	2946.99231642805
ENSG00000005801	5709	1862.88898318827
ENSG00000005810	15945	22210.2298024599
ENSG00000005812	7082	4062.49786049833
ENSG00000005844	6472	9587.15651299231
ENSG00000005882	5481	1276.52726180723
ENSG00000005884	9802	21.7171007918906
ENSG00000005889	9037	3881.1387643493
ENSG00000005893	5526	4694.83680118279
ENSG00000005961	5551	164.261359991481
ENSG00000005981	4605	0.0811601399883795
ENSG00000006007	4416	2010.68159810711
ENSG00000006015	3370	1289.2694037854
ENSG00000006016	3018	244.806035584949
ENSG00000006025	6572	3028.53796708137
ENSG00000006042	5187	18.2542681523864
ENSG00000006047	4618	4.93724184929309
ENSG00000006059	1287	0
ENSG00000006062	5852	2421.10842602835
ENSG00000006071	6778	1.11595192484022
ENSG00000006116	3088	0.493724184929309
ENSG00000006118	7271	13.3170263030933
ENSG00000006125	7587	13007.1771786526
ENSG00000006128	1888	0.358457284948676
ENSG00000006194	6945	2533.96836402719
ENSG00000006210	5983	0.953631644863459
ENSG00000006282	5337	845.85774230389
ENSG00000006283	9709	3.70631305946933
ENSG00000006327	1848	38.3143494195142
ENSG00000006377	3449	2.75268141460587
ENSG00000006432	12386	181.31175273404
ENSG00000006451	3665	1259.40247226968
ENSG00000006453	4798	240.409861335578
ENSG00000006459	9430	2631.23202845826
ENSG00000006468	9616	3.12466538955261
ENSG00000006530	6547	2735.98947914826
ENSG00000006534	6626	893.816621692024
ENSG00000006555	6055	21.4059869219351
ENSG00000006576	8646	2619.61936509492
ENSG00000006606	706	0
ENSG00000006607	14413	2707.7728038123
ENSG00000006611	4904	0.351693939949645
ENSG00000006625	1597	498.194755973669
ENSG00000006634	4583	506.98710447241
ENSG00000006638	2793	398.793874522901
ENSG00000006652	7489	965.122568016814
ENSG00000006659	1079	0.175846969974822
ENSG00000006695	3172	443.621325176482
ENSG00000006704	6498	281.686555864668
ENSG00000006712	2668	2161.26747451055
ENSG00000006715	7801	2389.19220097792
ENSG00000006740	9281	146.196465499068
ENSG00000006744	6345	3245.76984510527
ENSG00000006747	11623	11.1865726283983
ENSG00000006756	7030	3136.27805291595
ENSG00000006757	3441	249.452453599283
ENSG00000006788	6349	1.97489673971723
ENSG00000006831	5878	3708.24737613905
ENSG00000006837	3057	125.541209872025
ENSG00000007001	2957	0.432854079938024
ENSG00000007038	1967	5.78265997417204
ENSG00000007047	6668	1676.09892100502
ENSG00000007062	7434	1550.61181789298
ENSG00000007080	1660	719.498167686982
ENSG00000007129	1964	2332.21778270607
ENSG00000007168	8127	10659.5322060038
ENSG00000007171	4176	2541.34717342113
ENSG00000007174	16980	8.79911184374015
ENSG00000007202	9235	15932.0601202789
ENSG00000007216	3226	0
ENSG00000007237	10100	15273.3779508232
ENSG00000007255	933	622.565907160861
ENSG00000007264	4141	261.247727277595
ENSG00000007306	2649	0.169083624975791
ENSG00000007312	2080	13412.8426116946
ENSG00000007314	8247	1386.62099170146
ENSG00000007341	8111	1527.38649116631
ENSG00000007350	3650	12.4648448332153
ENSG00000007372	14782	224.367206997875
ENSG00000007376	2769	1105.79338065167
ENSG00000007384	4914	74.6876188243062
ENSG00000007392	6176	5315.83361230388
ENSG00000007402	6322	116.065763528382
ENSG00000007516	6146	381.89903871532
ENSG00000007520	1243	773.564347609241
ENSG00000007541	7904	2359.04120897223
ENSG00000007545	8373	8605.07147571793
ENSG00000007866	3046	8.52857804377888
ENSG00000007908	4585	30.8611432305813
ENSG00000007923	5083	2553.60911790438
ENSG00000007933	3463	44.3743065386465
ENSG00000007944	3033	1981.26104736132
ENSG00000007952	2529	6.15464394911878
ENSG00000007968	5457	4383.54708425736
ENSG00000008018	2256	2909.57749189341
ENSG00000008056	3209	69.5271865900451
ENSG00000008083	6015	3503.02719883344
ENSG00000008086	17075	429.783521308464
ENSG00000008118	2676	0
ENSG00000008128	4701	3065.3508539111
ENSG00000008130	5570	3071.60694803521
ENSG00000008196	6149	0.865708159876048
ENSG00000008197	1856	0
ENSG00000008226	8338	502.347449803074
ENSG00000008256	5808	1598.14460654618
ENSG00000008277	12199	83.6490509480231
ENSG00000008282	2804	4043.73634147102
ENSG00000008283	5320	1569.46802375028
ENSG00000008294	11963	4462.36034353108
ENSG00000008300	13895	89.174703812232
ENSG00000008311	4591	1924.22575898449
ENSG00000008323	4260	134.604092170727
ENSG00000008324	1301	504.146499572816
ENSG00000008382	2049	603.865258238539
ENSG00000008394	7440	13.1479426781175
ENSG00000008405	5062	948.890540019138
ENSG00000008438	720	30.4959226006336
ENSG00000008441	6302	3165.72565704173
ENSG00000008513	8729	12875.0349440616
ENSG00000008516	4126	2119.32120882656
ENSG00000008517	3209	422.40471191452
ENSG00000008710	18608	10122.7322767756
ENSG00000008735	5901	15.6368536377611
ENSG00000008838	6962	5439.73132934114
ENSG00000008853	6580	2237.0575185697
ENSG00000008869	8206	5077.01990038807
ENSG00000008952	7928	8226.66908636711
ENSG00000008988	3002	19315.8833635044
ENSG00000009307	5778	21927.5828516054
ENSG00000009335	9220	4289.47571866583
ENSG00000009413	12425	7726.10715964378
ENSG00000009694	12896	63.737763270874
ENSG00000009709	6313	1.3256156198102
ENSG00000009724	4251	1623.58154708754
ENSG00000009765	10362	3.88216002944415
ENSG00000009780	4034	795.416715301112
ENSG00000009790	7750	3440.92616505233
ENSG00000009830	10008	824.992822981878
ENSG00000009844	7262	2000.2525201186
ENSG00000009950	4815	3.23287890953712
ENSG00000009954	7053	5496.570480713
ENSG00000010017	3347	4078.756941876
ENSG00000010030	2374	83.3785171480619
ENSG00000010072	5906	691.984880230922
ENSG00000010165	3827	1518.79704301754
ENSG00000010219	7054	362.880512578043
ENSG00000010244	15842	29108.4832441873
ENSG00000010256	3236	2628.04649296372
ENSG00000010270	4348	1719.95244997874
ENSG00000010278	3299	9687.55836950294
ENSG00000010282	2891	0.365220629947708
ENSG00000010292	6487	5899.5982092053
ENSG00000010295	5203	2294.96527845141
ENSG00000010310	4736	10.050330668561
ENSG00000010318	3367	540.174838382658
ENSG00000010319	5011	40.1675059492488
ENSG00000010322	9161	11105.6965488999
ENSG00000010327	10588	26463.9747694959
ENSG00000010361	2950	661.164317070335
ENSG00000010379	4243	6.70247489404034
ENSG00000010404	9292	8256.19108728788
ENSG00000010438	1664	6.68894820404228
ENSG00000010539	7498	679.587668847697
ENSG00000010610	4583	352.052397234593
ENSG00000010626	3054	327.77198868807
ENSG00000010671	4575	8379.14193602528
ENSG00000010704	5675	244.826325619946
ENSG00000010803	4447	7855.08414877531
ENSG00000010810	7411	9842.71626712572
ENSG00000010818	9774	7259.80157534054
ENSG00000010932	3602	8.14306737883408
ENSG00000011007	5391	3056.92372604231
ENSG00000011009	2196	1101.3904430573
ENSG00000011021	6938	2865.46019246472
ENSG00000011028	6860	117.634859568157
ENSG00000011052	1241	3336.03344746235
ENSG00000011083	4391	0.486960839930277
ENSG00000011105	5714	336.70636743179
ENSG00000011114	11333	3766.08750257077
ENSG00000011132	5556	904.536523515489
ENSG00000011143	4078	663.274480710033
ENSG00000011198	3172	290.40450756842
ENSG00000011201	7131	4.45704435436184
ENSG00000011243	5081	5058.71828882069
ENSG00000011258	7201	3916.65308893921
ENSG00000011260	2721	1279.78719409676
ENSG00000011275	7619	5560.45703757385
ENSG00000011295	5966	3183.26977396922
ENSG00000011304	6883	11417.1756394853
ENSG00000011332	4800	100.15161274566
ENSG00000011347	5953	3.27345897953131
ENSG00000011376	5393	1850.87728246999
ENSG00000011405	9204	3490.0009963653
ENSG00000011422	4457	47.6207121381817
ENSG00000011426	6012	622.877021030817
ENSG00000011451	7965	3228.30012497277
ENSG00000011454	9162	3167.39620325649
ENSG00000011465	12847	314.651099389948
ENSG00000011478	2396	268.40334628657
ENSG00000011485	7059	2176.2821004084
ENSG00000011523	8623	11104.5129635251
ENSG00000011566	6067	1808.58608619105
ENSG00000011590	2770	150.010992078521
ENSG00000011600	907	164.937694491384
ENSG00000011638	2558	249.012836174346
ENSG00000011677	4193	0.297587179957392
ENSG00000012048	8922	2252.47118182249
ENSG00000012061	5576	4130.55063787859
ENSG00000012124	6248	3369.32939489258
ENSG00000012171	5768	32.3558424753673
ENSG00000012174	8927	1096.86576525295
ENSG00000012211	3194	688.163590306469
ENSG00000012223	4247	232.15858043676
ENSG00000012232	13220	1348.11050527698
ENSG00000012504	3460	0.216427039969012
ENSG00000012660	3813	3828.37114666685
ENSG00000012779	3730	28340.6474497922
ENSG00000012817	9463	9445.61322885258
ENSG00000012822	8898	7629.08697563267
ENSG00000012963	3694	2212.6215530882
ENSG00000012983	7620	5361.7973049173
ENSG00000013016	4636	4611.22156695977
ENSG00000013275	2387	1689.26715371813
ENSG00000013288	8898	2474.47798141571
ENSG00000013293	10459	0.980685024859586
ENSG00000013297	6032	10.9904356234264
ENSG00000013306	3526	4251.55364325626
ENSG00000013364	6141	5714.66130355178
ENSG00000013374	5411	5808.15102147339
ENSG00000013375	7335	1237.06990708288
ENSG00000013392	3744	90.3109457720693
ENSG00000013441	5170	12246.9163306565
ENSG00000013503	4858	280.029536339905
ENSG00000013523	6414	2349.4710757986
ENSG00000013561	4987	1461.39653401076
ENSG00000013563	4130	2135.62087027422
ENSG00000013573	8374	4368.51216832452
ENSG00000013583	3442	596.899012889536
ENSG00000013588	8440	6.83097844902194
ENSG00000013619	5958	905.01672101042
ENSG00000013725	5958	229.737302927106
ENSG00000013810	6528	3467.88485821847
ENSG00000014123	4539	2266.72831308045
ENSG00000014138	5726	1910.97636613139
ENSG00000014164	3731	1512.67621579342
ENSG00000014216	7553	8167.57097776557
ENSG00000014257	4193	17.537353582489
ENSG00000014641	4990	2780.28262554692
ENSG00000014824	7225	2028.51653886956
ENSG00000014914	4591	13.0667825381291
ENSG00000014919	4177	1834.90902492728
ENSG00000015133	12426	7289.28299619132
ENSG00000015153	10839	1212.07934731145
ENSG00000015171	5300	5657.50427496496
ENSG00000015285	2381	4064.56744406804
ENSG00000015413	2737	14135.0934607961
ENSG00000015475	4446	972.663697690734
ENSG00000015479	11772	17237.7712157569
ENSG00000015520	5252	23.8340277765875
ENSG00000015532	5472	1549.23209551318
ENSG00000015568	14175	429.74294123847
ENSG00000015592	3294	0.0202900349970949
ENSG00000015676	10113	2737.59915525803
ENSG00000016082	2882	0.196137004971917
ENSG00000016391	7758	10.1517808435465
ENSG00000016402	4730	0.202900349970949
ENSG00000016490	3340	0.446380769936087
ENSG00000016602	3447	15.0281525878483
ENSG00000016864	3837	2442.23035246032
ENSG00000017260	8533	3914.17770466957
ENSG00000017427	8087	42.6226001838973
ENSG00000017483	4014	983.843506974134
ENSG00000017797	4979	3831.45523198641
ENSG00000018189	8070	5810.25442176809
ENSG00000018236	7492	27.3915472460781
ENSG00000018280	8676	159.195614587206
ENSG00000018408	8413	60.6333879163185
ENSG00000018510	8745	9012.56301190958
ENSG00000018607	1774	0.426090734938992
ENSG00000018610	2580	521.643273085311
ENSG00000018625	6298	3.72660309446643
ENSG00000018699	3185	981.956533719404
ENSG00000018869	3350	138.093978190228
ENSG00000019102	1432	2.71210134461168
ENSG00000019144	21722	267.936675481637
ENSG00000019169	2079	2.02900349970949
ENSG00000019186	3972	0.466670804933182
ENSG00000019485	13954	680.426323627577
ENSG00000019505	5424	0
ENSG00000019549	2282	30.1374653156849
ENSG00000019582	3184	278008.851754545
ENSG00000019991	8897	1210.03005377675
ENSG00000019995	5993	4432.34461842538
ENSG00000020129	4917	1532.87832730552
ENSG00000020181	7061	251.873731108937
ENSG00000020219	1674	13.1344159881194
ENSG00000020256	6997	768.904402904908
ENSG00000020426	3865	304.086754501461
ENSG00000020577	12170	160.872924146966
ENSG00000020633	4523	727.390991300852
ENSG00000020922	7689	3458.82873926477
ENSG00000021300	4933	76.4190351440583
ENSG00000021355	3094	8501.75461751272
ENSG00000021461	2637	5.12661550926597
ENSG00000021488	2597	49.2844950079435
ENSG00000021574	5213	1272.99003237273
ENSG00000021645	15535	10645.5658985808
ENSG00000021762	7466	879.647413919052
ENSG00000021776	13528	4691.36044185329
ENSG00000021826	10444	803.911476619896
ENSG00000021852	2729	0
ENSG00000022267	5997	9807.86475034571
ENSG00000022277	4063	2888.85460281637
ENSG00000022355	6935	3.17200880454583
ENSG00000022556	6313	37.0360772146972
ENSG00000022567	8608	117.080265278236
ENSG00000022840	5911	7426.81561674663
ENSG00000022976	5590	1114.78186615539
ENSG00000023041	3748	2666.50287262821
ENSG00000023171	13946	3730.58670467086
ENSG00000023191	7374	2607.9120149016
ENSG00000023228	12268	4210.13491848219
ENSG00000023287	7615	5109.72743680339
ENSG00000023318	4854	2941.50724363384
ENSG00000023330	2536	1130.78394042309
ENSG00000023445	7518	822.828552582188
ENSG00000023516	9920	6619.74565801219
ENSG00000023572	1299	117.885103333121
ENSG00000023608	2656	609.844055217683
ENSG00000023697	2844	1074.91871073109
ENSG00000023734	2211	2539.03410943146
ENSG00000023839	6232	228.648404382262
ENSG00000023892	2545	3198.43319345705
ENSG00000023902	6565	6313.82603701599
ENSG00000023909	5420	379.707714935634
ENSG00000024048	8840	7053.31665252011
ENSG00000024422	3923	143.193540319498
ENSG00000024526	5904	402.946568352306
ENSG00000024862	1507	702.785942194375
ENSG00000025039	5072	691.748163155956
ENSG00000025156	2702	645.074319317638
ENSG00000025293	8383	3128.03353536213
ENSG00000025423	2272	103.742948940146
ENSG00000025434	4533	588.039030940805
ENSG00000025708	3320	244.988645899923
ENSG00000025770	3159	1355.01588052099
ENSG00000025772	2062	1055.87313121382
ENSG00000025796	8587	5591.5548978794
ENSG00000025800	7480	4750.14743658488
ENSG00000026025	5158	22546.3815756018
ENSG00000026036	8738	1720.79110475862
ENSG00000026103	3750	209.981572184935
ENSG00000026297	7643	9303.40037355794
ENSG00000026508	10057	12480.0623594631
ENSG00000026559	5437	12.5798216981988
ENSG00000026652	8769	348.846571705052
ENSG00000026751	4833	311.201793440442
ENSG00000026950	5547	6791.95394837753
ENSG00000027001	3407	274.422723335708
ENSG00000027075	8809	7096.91993772887
ENSG00000027644	5101	11.7952736783112
ENSG00000027697	2571	1432.58468431488
ENSG00000027847	4927	1340.55584891306
ENSG00000027869	2512	39.9713689442769
ENSG00000028116	3509	1406.99218683855
ENSG00000028137	3826	10466.1140657215
ENSG00000028203	8757	3776.32720689931
ENSG00000028277	9072	7603.30510449636
ENSG00000028310	9572	2595.56891027837
ENSG00000028528	9780	7006.5684118868
ENSG00000028839	5039	792.582873746518
ENSG00000029153	6983	27.7702945660239
ENSG00000029363	9297	10659.4104657938
ENSG00000029364	7136	3692.82694954126
ENSG00000029534	10799	1871.26876764207
ENSG00000029559	1546	18.1663446673989
ENSG00000029639	2736	494.373466049216
ENSG00000029725	6531	6593.45653600095
ENSG00000029993	3967	127.414656436757
ENSG00000030066	8576	4739.40048138141
ENSG00000030110	2212	1056.31274863876
ENSG00000030304	4246	0
ENSG00000030419	12240	1462.08639520066
ENSG00000030582	3680	3104.90289546544
ENSG00000031003	6808	5599.62356846325
ENSG00000031081	9384	246.977069329638
ENSG00000031691	1733	317.694604639513
ENSG00000031698	3836	3145.19214162467
ENSG00000031823	7445	3948.50844388465
ENSG00000032219	7568	3651.46909487218
ENSG00000032389	5775	1574.72314281453
ENSG00000032444	7055	3853.10469932831
ENSG00000032742	6111	723.14361064146
ENSG00000033011	4496	559.599165219877
ENSG00000033030	9124	2367.72534395099
ENSG00000033050	4448	2392.49947668244
ENSG00000033100	4205	2768.06126113367
ENSG00000033122	14652	86.9630899975486
ENSG00000033170	6700	1670.6003215208
ENSG00000033178	11432	3385.18943891531
ENSG00000033327	6771	10937.7694559189
ENSG00000033627	11056	1329.26106276468
ENSG00000033800	10776	9344.1901072471
ENSG00000033867	9616	2826.76709572526
ENSG00000034053	6869	80.3755919684918
ENSG00000034152	3783	2241.67688320404
ENSG00000034239	5805	1.82610314973854
ENSG00000034510	496	13321.5171641726
ENSG00000034533	3427	491.431410974637
ENSG00000034677	6031	3604.09186315397
ENSG00000034693	2222	512.43159719663
ENSG00000034713	3034	2292.29375717679
ENSG00000034971	2095	0.628991084909941
ENSG00000035115	11165	2540.57615209124
ENSG00000035141	3086	941.592890765183
ENSG00000035403	9992	7504.99312159044
ENSG00000035499	3806	267.659378336677
ENSG00000035664	13612	237.548966400988
ENSG00000035681	6165	2492.30615883315
ENSG00000035687	3666	2036.27409558345
ENSG00000035720	1655	158.26227297734
ENSG00000035862	5633	3859.75983080736
ENSG00000035928	6713	3399.75092069822
ENSG00000036054	5168	1738.99802949601
ENSG00000036257	11505	4659.01812606792
ENSG00000036448	7062	115.788466383421
ENSG00000036473	1585	0
ENSG00000036530	9352	4.54496783934925
ENSG00000036549	9008	3895.74758954721
ENSG00000036565	3910	1.31885227481117
ENSG00000036672	4538	5.19424895925629
ENSG00000036828	5011	13.4049497880807
ENSG00000037042	2772	382.419816280245
ENSG00000037241	1164	284.303970379293
ENSG00000037280	8852	23218.6580685056
ENSG00000037474	5506	4095.46240402361
ENSG00000037637	8984	2954.9933535619
ENSG00000037749	4792	828.827639596329
ENSG00000037757	3456	1924.47600274945
ENSG00000037897	2621	271.074867561188
ENSG00000037965	1889	4.09182372441413
ENSG00000038002	2675	486.135711840395
ENSG00000038210	3540	2001.45639552843
ENSG00000038219	15860	11321.623101339
ENSG00000038274	5153	4476.01553708412
ENSG00000038295	7522	3.0367419045652
ENSG00000038358	6173	6719.27504301794
ENSG00000038382	17500	11897.2784475866
ENSG00000038427	14831	3376.55941069655
ENSG00000038532	12387	5306.6219364152
ENSG00000038945	7812	2386.71005336327
ENSG00000039068	6177	95.8568886712752
ENSG00000039123	6578	3437.76768293778
ENSG00000039139	16475	0.838654779879922
ENSG00000039319	11461	4012.01625342556
ENSG00000039523	6729	9857.62944284859
ENSG00000039537	4739	1.16329533983344
ENSG00000039560	7687	1235.68342135808
ENSG00000039600	3471	26.0050615212766
ENSG00000039650	4635	3158.65119817275
ENSG00000039987	2646	8.25128089881858
ENSG00000040199	12493	1091.11015865878
ENSG00000040275	4777	785.386674667549
ENSG00000040341	8998	722.075002131613
ENSG00000040487	2686	633.644266269275
ENSG00000040531	3398	1925.74074826427
ENSG00000040608	3339	183.942693938663
ENSG00000040633	2783	1075.04045094108
ENSG00000040731	3660	8.26480758881665
ENSG00000040933	13187	4285.61384867139
ENSG00000041353	7432	88.525422692325
ENSG00000041357	6996	3573.06163629841
ENSG00000041515	9209	2.01547680971142
ENSG00000041802	4818	2685.76487918545
ENSG00000041880	2928	724.083715596326
ENSG00000041982	9636	763.250246485718
ENSG00000041988	4072	1328.20598094483
ENSG00000042062	6009	434.429939322798
ENSG00000042088	6227	1105.19144294676
ENSG00000042286	5135	295.679916667665
ENSG00000042304	2087	0.507250874927372
ENSG00000042317	6872	317.532284359536
ENSG00000042429	10773	2028.58417231955
ENSG00000042445	4005	1055.64317748385
ENSG00000042493	2607	2819.25978277634
ENSG00000042753	1704	774.666772844083
ENSG00000042781	20506	117.438722563185
ENSG00000042813	2643	1.4541191747918
ENSG00000042832	11132	14.4667949529286
ENSG00000042980	9351	117.147898728227
ENSG00000043039	3660	0.926578264867333
ENSG00000043093	8412	1929.77846522869
ENSG00000043143	9877	12074.7959637761
ENSG00000043355	3310	4.83579167430761
ENSG00000043462	7244	4882.95924233086
ENSG00000043514	2663	701.000419114631
ENSG00000043591	2853	16.2049746176798
ENSG00000044012	597	0
ENSG00000044090	5628	2213.16938403312
ENSG00000044115	8830	2545.27667686557
ENSG00000044446	9029	3326.30099400874
ENSG00000044459	11064	861.866579916598
ENSG00000044524	6674	4.53820449435022
ENSG00000044574	3908	9521.97139389165
ENSG00000046604	6190	26.8910597161497
ENSG00000046647	2424	641.239502703187
ENSG00000046651	5172	5616.84304483078
ENSG00000046653	5675	925.543473082481
ENSG00000046774	1991	0.196137004971917
ENSG00000046889	12058	41.1887710441026
ENSG00000047056	5656	3316.87289108009
ENSG00000047188	10816	2067.25697902401
ENSG00000047230	5510	628.017163230081
ENSG00000047249	5090	1115.97221487522
ENSG00000047315	5901	6257.77819700901
ENSG00000047346	9832	7041.26437173183
ENSG00000047365	12428	11568.6204607036
ENSG00000047410	12350	11282.4092270346
ENSG00000047457	7296	1230.94231651375
ENSG00000047578	9784	1638.33916587542
ENSG00000047579	3052	1653.52287539825
ENSG00000047597	5206	314.353512209991
ENSG00000047617	6255	262.701846452386
ENSG00000047621	4939	2339.51543196003
ENSG00000047634	5497	208.229865830186
ENSG00000047644	7114	160.764710626982
ENSG00000047648	7885	36.8196501747282
ENSG00000047662	6622	2523.80981983864
ENSG00000047849	14943	9858.66423463344
ENSG00000047932	4628	3766.54064668571
ENSG00000047936	7856	0.223190384968044
ENSG00000048028	5719	3525.10952025528
ENSG00000048052	16827	1006.14901878094
ENSG00000048140	5215	1280.2200481767
ENSG00000048162	2862	1286.05005156586
ENSG00000048342	7606	252.516248883845
ENSG00000048392	5548	1924.53010950945
ENSG00000048405	5793	2224.22068976154
ENSG00000048462	1118	116.417457468331
ENSG00000048471	11298	8790.83350946133
ENSG00000048540	10268	0.486960839930277
ENSG00000048544	2110	1420.42419000662
ENSG00000048545	2341	3.36814580951775
ENSG00000048649	15740	4954.94828650055
ENSG00000048707	20023	12448.4572482826
ENSG00000048740	10978	28339.1121704774
ENSG00000048828	7204	11654.2849884613
ENSG00000048991	7898	3765.8710755308
ENSG00000049089	4151	196.143768316916
ENSG00000049130	6040	78.1572148088095
ENSG00000049167	4847	716.116495187467
ENSG00000049192	8567	381.932855440315
ENSG00000049239	9321	3394.47551159898
ENSG00000049245	2760	1512.12162150349
ENSG00000049246	8099	281.165778299743
ENSG00000049247	1791	37.7462284395955
ENSG00000049249	6331	18.382771707368
ENSG00000049283	4642	5.7961866641701
ENSG00000049323	7329	165.208228291346
ENSG00000049449	7225	3085.91142270816
ENSG00000049540	6542	8.74500508374789
ENSG00000049541	2211	1585.61889160797
ENSG00000049618	44058	15720.7664591641
ENSG00000049656	6557	4131.91683356839
ENSG00000049759	17455	68.5735549451817
ENSG00000049768	2647	61.0594786512575
ENSG00000049769	4173	309.544773915679
ENSG00000049860	5067	2410.64553131484
ENSG00000049883	12115	1833.60369934247
ENSG00000050030	11757	405.543692831934
ENSG00000050130	4350	1661.08429510717
ENSG00000050165	5059	8.38654779879922
ENSG00000050327	5818	113.299555423778
ENSG00000050344	4249	871.795170375177
ENSG00000050393	6057	1713.60166902465
ENSG00000050405	6317	79.8007076435742
ENSG00000050426	6032	3802.79893922552
ENSG00000050438	17980	884.604945803343
ENSG00000050555	7594	5.46478275921755
ENSG00000050628	9653	24.2398284765293
ENSG00000050730	3768	7.91987699386603
ENSG00000050748	8955	2217.33560455252
ENSG00000050767	3586	280.962877949772
ENSG00000050820	9178	17.8281774174474
ENSG00000051009	4736	3407.24470695715
ENSG00000051108	5155	1471.80532196427
ENSG00000051128	3422	29.292047190806
ENSG00000051180	3046	354.58865160923
ENSG00000051341	9400	947.984251789268
ENSG00000051382	7850	953.164974058526
ENSG00000051523	3357	6143.38297969539
ENSG00000051596	3453	671.776005373815
ENSG00000051620	10356	1662.02440006203
ENSG00000051825	10304	7771.82060849223
ENSG00000052126	12558	2113.48444209239
ENSG00000052344	3010	37.5703814696207
ENSG00000052723	5894	2523.57986610867
ENSG00000052749	8529	1737.32071993625
ENSG00000052795	10868	1590.72521708224
ENSG00000052802	2892	393.356145143679
ENSG00000052841	11284	10078.418840342
ENSG00000052850	5750	37.8814953395761
ENSG00000053108	6734	57.8265997417204
ENSG00000053254	11033	8719.8386770065
ENSG00000053328	1774	7.88606026887088
ENSG00000053371	1781	807.719239854351
ENSG00000053372	2822	1228.58190910909
ENSG00000053438	1297	161.948296001812
ENSG00000053501	2431	833.954255105595
ENSG00000053524	20568	307.258763306007
ENSG00000053702	2803	776.634906238802
ENSG00000053747	13522	211.34100452974
ENSG00000053770	13034	3225.09429944323
ENSG00000053900	7494	2534.92199567205
ENSG00000053918	3971	16.1441045126885
ENSG00000054116	3527	1527.01450719136
ENSG00000054118	4736	6993.47457596868
ENSG00000054148	1612	586.267034551058
ENSG00000054179	2633	8.81940187873724
ENSG00000054219	8798	3809.2241169746
ENSG00000054267	11073	7896.92220093932
ENSG00000054277	3716	1455.45155375661
ENSG00000054282	5322	3165.08313926682
ENSG00000054356	8261	1.82610314973854
ENSG00000054392	6641	772.069648364455
ENSG00000054523	17720	3258.06560631351
ENSG00000054598	3926	81.5050705833301
ENSG00000054611	5315	3357.76407494424
ENSG00000054654	31374	7586.52524555376
ENSG00000054690	10817	88.9515134272639
ENSG00000054793	8317	452.819474375165
ENSG00000054796	1867	0
ENSG00000054803	3024	0.399037354942866
ENSG00000054938	3135	1.6029127647705
ENSG00000054965	7887	7150.15422621624
ENSG00000054967	6322	2216.36844621766
ENSG00000054983	6825	1677.41100993483
ENSG00000055044	3299	3863.81783780678
ENSG00000055070	4747	6182.27897678482
ENSG00000055118	5877	298.36496463228
ENSG00000055130	3548	4395.1935643457
ENSG00000055147	6543	864.571917916211
ENSG00000055163	10498	25776.3319567544
ENSG00000055208	6010	18060.4374480591
ENSG00000055211	2248	863.293645711394
ENSG00000055332	10753	5744.23741123254
ENSG00000055483	9235	3579.4462339775
ENSG00000055609	20114	17223.446451049
ENSG00000055732	6623	8.73824173874886
ENSG00000055813	3982	1.54880600477824
ENSG00000055917	6978	12579.0912569389
ENSG00000055950	3573	1235.96071850304
ENSG00000055955	5462	1242.43323966711
ENSG00000055957	4544	10.9363288634341
ENSG00000056050	1436	410.548568131218
ENSG00000056097	6792	8046.79116277286
ENSG00000056277	4634	587.978160835813
ENSG00000056291	2359	0.662807809905099
ENSG00000056487	5753	1.70436293975597
ENSG00000056558	6449	467.083368978123
ENSG00000056586	11545	7741.44642610158
ENSG00000056736	3038	169.793776200689
ENSG00000056972	6553	6731.21911028623
ENSG00000056998	3646	1.16329533983344
ENSG00000057019	11274	925.746373432452
ENSG00000057149	1777	0
ENSG00000057252	7005	1314.05706320685
ENSG00000057294	7043	5.56623293420303
ENSG00000057468	3266	29.6505044757546
ENSG00000057593	3795	1.79904976974241
ENSG00000057608	4033	12091.8666465537
ENSG00000057657	6369	1174.98239999177
ENSG00000057663	5546	1376.16486033296
ENSG00000057704	6515	117.89186667812
ENSG00000057757	2186	1471.67681840929
ENSG00000057935	10580	1377.84216989272
ENSG00000058056	8440	1235.98777188303
ENSG00000058063	9196	6558.30066869598
ENSG00000058085	6543	1.80581311474144
ENSG00000058091	6841	259.374280712863
ENSG00000058262	4697	6489.13870273589
ENSG00000058272	11815	6894.94616602278
ENSG00000058335	9929	3.92950344443737
ENSG00000058404	8159	4.8966617792989
ENSG00000058453	8871	2156.63458318621
ENSG00000058600	9488	3282.85326573496
ENSG00000058668	9721	29753.4899300549
ENSG00000058673	9700	16705.949108448
ENSG00000058729	5502	995.855207692414
ENSG00000058799	2075	540.039571482677
ENSG00000058804	5135	1710.55140043008
ENSG00000058866	10978	222.527577158139
ENSG00000059122	8419	5892.6049104763
ENSG00000059145	7494	3010.9262167039
ENSG00000059377	6271	2254.60163549719
ENSG00000059378	6285	3478.96321732688
ENSG00000059573	3766	1474.99762080381
ENSG00000059588	7743	16396.0594039374
ENSG00000059691	11757	928.627558402039
ENSG00000059728	6351	1279.07027952686
ENSG00000059758	6547	2080.92569926705
ENSG00000059769	2586	353.858210349335
ENSG00000059804	6159	1532.47928995058
ENSG00000059915	6338	141.71236776471
ENSG00000060069	7415	2192.02716756615
ENSG00000060138	8610	42491.3371841561
ENSG00000060140	3424	663.044526980065
ENSG00000060237	14370	17577.1288144283
ENSG00000060303	408	11.5991366733392
ENSG00000060339	6059	7363.63244776568
ENSG00000060491	4702	2315.78961770343
ENSG00000060558	2613	5108.02983720863
ENSG00000060566	2678	2.1169269846969
ENSG00000060642	3382	1707.03446103059
ENSG00000060656	6682	7.56818305391639
ENSG00000060688	3881	1414.54007985747
ENSG00000060709	8536	3.04350524956423
ENSG00000060718	8281	17.5576436174861
ENSG00000060749	10537	2033.1426668489
ENSG00000060762	1546	494.285542564228
ENSG00000060971	7106	1968.22131820319
ENSG00000060982	11775	1839.52162621662
ENSG00000061273	9928	18810.3233248267
ENSG00000061337	5706	6.92566527900838
ENSG00000061455	9350	3.08408531955842
ENSG00000061492	2089	9.36046947865977
ENSG00000061656	2240	92.3264225817807
ENSG00000061676	22520	80.2741417935064
ENSG00000061794	1979	1109.40500688116
ENSG00000061918	3724	886.951826518006
ENSG00000061936	10157	6118.99435762888
ENSG00000061938	11297	9697.48019661652
ENSG00000061987	16014	7519.68987027333
ENSG00000062038	6236	17.4629567874997
ENSG00000062096	2204	0.892761539872175
ENSG00000062194	6472	7387.41236878227
ENSG00000062282	7905	19.0455795172731
ENSG00000062370	3848	358.477574983673
ENSG00000062485	6402	8776.48845471838
ENSG00000062524	3490	324.999017238467
ENSG00000062582	2613	567.877499498691
ENSG00000062598	6598	4498.35486561593
ENSG00000062650	7280	4610.70078939484
ENSG00000062716	6916	1964.88022577367
ENSG00000062725	9876	2898.03246198006
ENSG00000062822	4858	2253.26925653238
ENSG00000063015	5115	387.499088374518
ENSG00000063046	6146	21160.4504450903
ENSG00000063127	3599	210.069495669922
ENSG00000063169	7507	1238.51049956767
ENSG00000063176	6009	960.293539687505
ENSG00000063177	4209	24106.7529003284
ENSG00000063180	2075	429.918788208444
ENSG00000063241	4408	575.635056212581
ENSG00000063244	4115	7006.96744924174
ENSG00000063245	17616	4842.60236272164
ENSG00000063322	3835	2250.61802529276
ENSG00000063438	7678	176.732968169695
ENSG00000063515	1033	0.656044464906068
ENSG00000063587	8139	1962.20194115405
ENSG00000063601	6323	3667.22768871993
ENSG00000063660	6516	191.145656362632
ENSG00000063761	5317	342.198203571004
ENSG00000063854	5975	847.014274298725
ENSG00000063978	7270	3931.72182159706
ENSG00000064012	7243	6534.77775478935
ENSG00000064042	10862	57.2922954867969
ENSG00000064102	3345	1307.36811500281
ENSG00000064115	3888	4081.86808057556
ENSG00000064195	2715	1.33914230980826
ENSG00000064199	5205	20.3035616870929
ENSG00000064201	3793	1954.1603239502
ENSG00000064205	4981	19.1943731072518
ENSG00000064218	2387	0.412564044940929
ENSG00000064225	6288	939.861474445431
ENSG00000064270	7352	37.4080611896439
ENSG00000064300	4150	76.6489888740254
ENSG00000064309	10600	239.949953875644
ENSG00000064313	6547	2344.85171116426
ENSG00000064393	15402	3166.15851112167
ENSG00000064419	4676	3355.03844690963
ENSG00000064489	1931	761.83670738092
ENSG00000064490	2503	1123.46600113414
ENSG00000064545	3281	553.370124475769
ENSG00000064547	2980	1123.17517729918
ENSG00000064601	5856	1837.05976863697
ENSG00000064607	8468	15895.801827739
ENSG00000064651	10664	1412.15938241781
ENSG00000064652	3550	76.8451258789973
ENSG00000064655	3618	9.3672328236588
ENSG00000064666	3645	4703.34508919158
ENSG00000064687	8367	3498.65807796406
ENSG00000064692	7325	4.44351766436378
ENSG00000064703	6019	1223.46205694483
ENSG00000064726	4169	2849.63396516699
ENSG00000064763	5411	1387.37172299636
ENSG00000064787	8186	28.1422785409706
ENSG00000064835	1569	0.689861189901226
ENSG00000064886	3295	80.4770421434773
ENSG00000064932	6626	3251.47134493946
ENSG00000064933	5448	1990.13455600005
ENSG00000064961	3857	2116.57529075695
ENSG00000064989	6144	63.1764056359544
ENSG00000064995	1580	1320.92185838087
ENSG00000064999	6777	2116.55500072195
ENSG00000065000	8601	9346.34085095679
ENSG00000065029	6789	3344.71081909611
ENSG00000065054	3550	579.124942232081
ENSG00000065057	2430	631.58144604457
ENSG00000065060	9908	3070.06490537543
ENSG00000065135	27174	3978.60532913034
ENSG00000065150	9671	7235.73759383399
ENSG00000065154	3388	679.98670620264
ENSG00000065183	10275	1607.0722219449
ENSG00000065243	6897	6143.52500994037
ENSG00000065268	2357	777.189500528722
ENSG00000065308	6908	10158.4900817855
ENSG00000065320	6383	143.186776974499
ENSG00000065325	6052	12.9788590531417
ENSG00000065328	5454	410.873208691171
ENSG00000065357	10215	15428.143574436
ENSG00000065361	8658	20.2697449620978
ENSG00000065371	4518	2.02224015471046
ENSG00000065413	9189	4967.06143739382
ENSG00000065427	4065	4795.09662744844
ENSG00000065457	4486	1346.46701244221
ENSG00000065485	4030	634.780508229112
ENSG00000065491	3462	3716.26193996291
ENSG00000065518	1889	1142.47776392642
ENSG00000065526	13294	15963.7058115293
ENSG00000065534	22167	6999.46013629282
ENSG00000065548	3125	2955.55471119682
ENSG00000065559	5714	1535.8541991051
ENSG00000065600	2914	754.180600842017
ENSG00000065609	6651	1.07537185484603
ENSG00000065613	7974	4569.36322476076
ENSG00000065615	9635	2074.59520834796
ENSG00000065618	6508	40.3501162642227
ENSG00000065621	9921	82.6345491981684
ENSG00000065665	3916	1561.29790299145
ENSG00000065675	3295	1816.86442046986
ENSG00000065717	4038	59.5715427514706
ENSG00000065802	7410	658.181681925762
ENSG00000065809	7019	3902.74088827621
ENSG00000065833	3371	24.3142252715187
ENSG00000065882	9032	3808.4869123697
ENSG00000065883	8921	6858.17385926305
ENSG00000065911	4870	1430.14988011523
ENSG00000065923	10033	8081.33832902792
ENSG00000065970	6296	2961.12094413103
ENSG00000065978	1930	12202.3729404929
ENSG00000065989	6646	107.611582279592
ENSG00000066027	3825	2998.89422595062
ENSG00000066032	7535	0.304350524956423
ENSG00000066044	6956	4521.12028488267
ENSG00000066056	6694	270.317372921296
ENSG00000066084	10361	7140.36090265765
ENSG00000066117	5136	5443.07918511566
ENSG00000066135	5172	2873.10953565863
ENSG00000066136	5990	3354.26742557974
ENSG00000066185	2195	60.518411051335
ENSG00000066230	2783	62.7367882110174
ENSG00000066248	4678	7.26383252895997
ENSG00000066279	10938	1867.31221081764
ENSG00000066294	9255	835.388084245389
ENSG00000066322	2507	2400.09471311636
ENSG00000066336	2069	3122.08855510798
ENSG00000066379	3672	689.333648991301
ENSG00000066382	8197	511.613232451747
ENSG00000066405	3880	0.175846969974822
ENSG00000066422	7416	2973.26791174929
ENSG00000066427	28202	4487.89873424742
ENSG00000066455	3295	1517.27529039276
ENSG00000066468	7486	5.34304254923498
ENSG00000066557	2884	955.714755123161
ENSG00000066583	1940	435.025113682713
ENSG00000066629	8899	14.2368412229616
ENSG00000066651	2690	439.860905357021
ENSG00000066654	6501	2511.24352483044
ENSG00000066697	3253	217.590335308845
ENSG00000066735	6756	673.575055143558
ENSG00000066739	14778	6080.05101712446
ENSG00000066777	10964	6411.27231176204
ENSG00000066813	8158	3.0367419045652
ENSG00000066827	8900	916.724071203744
ENSG00000066855	4629	1217.11127599073
ENSG00000066923	8583	26480.2406142186
ENSG00000066926	4473	1704.80255718091
ENSG00000066933	20253	4496.21764859623
ENSG00000067048	5738	8657.30478914545
ENSG00000067057	4836	3383.61357953053
ENSG00000067064	3589	4165.94998560352
ENSG00000067066	12618	5612.38600047642
ENSG00000067082	6139	13934.2626943949
ENSG00000067113	2016	346.97312514032
ENSG00000067141	8117	2589.80654033919
ENSG00000067167	3878	9119.24125257931
ENSG00000067177	6350	13.1479426781175
ENSG00000067182	4005	4852.72032684019
ENSG00000067191	7094	954.632619923316
ENSG00000067208	8276	277.757052420231
ENSG00000067221	10461	273.529961795836
ENSG00000067225	8571	25170.1739245611
ENSG00000067248	4734	1861.04935334854
ENSG00000067334	7519	2012.02750376192
ENSG00000067365	8254	1927.41129447903
ENSG00000067369	12991	8363.06546496258
ENSG00000067445	6716	26.938403131143
ENSG00000067533	7883	1429.18272178037
ENSG00000067560	2582	23464.6409261203
ENSG00000067596	9302	3790.99690220221
ENSG00000067601	1060	289.254738918585
ENSG00000067606	7636	170.62566763557
ENSG00000067646	5527	1807.65274458118
ENSG00000067704	4165	3093.03998833714
ENSG00000067715	6494	213.200924404474
ENSG00000067798	12135	28.5818959659077
ENSG00000067829	2717	2469.81803671137
ENSG00000067836	3683	1511.58731724857
ENSG00000067840	4341	45.5714186034751
ENSG00000067842	7534	1.66378286976178
ENSG00000067900	11113	11105.9670826998
ENSG00000067955	4129	3844.47467110955
ENSG00000067992	2695	699.289292829876
ENSG00000068001	4545	341.724769421072
ENSG00000068024	13368	1312.05511308714
ENSG00000068028	3683	4643.67209626512
ENSG00000068078	4834	47.6004221031846
ENSG00000068079	1973	1017.94429245925
ENSG00000068097	4868	737.157261479454
ENSG00000068120	4032	2278.35450313379
ENSG00000068137	4803	27.9055614660045
ENSG00000068305	6925	10142.1768936478
ENSG00000068308	3592	3959.64767309806
ENSG00000068323	4283	2013.92124036165
ENSG00000068354	4223	1644.83197707449
ENSG00000068366	6415	2557.96471208375
ENSG00000068383	3706	855.576669067499
ENSG00000068394	1742	704.510595169128
ENSG00000068400	6841	3952.57997757407
ENSG00000068438	2872	1299.69171842891
ENSG00000068489	4080	922.540547902911
ENSG00000068615	5380	32.6940097253189
ENSG00000068650	13733	3140.89741755029
ENSG00000068654	13519	3745.00615620879
ENSG00000068697	1946	5867.63464073987
ENSG00000068724	6949	17518.5311933567
ENSG00000068745	5624	3395.82818059879
ENSG00000068781	4294	44.6651303736049
ENSG00000068784	5045	975.078211855389
ENSG00000068796	4774	2998.3599216957
ENSG00000068831	6084	27295.9406011718
ENSG00000068878	10241	5261.69303558663
ENSG00000068885	7175	4168.13454603821
ENSG00000068903	6224	2792.09142591523
ENSG00000068912	2592	1555.21089249233
ENSG00000068971	3376	656.578769160991
ENSG00000068976	4981	602.32321557876
ENSG00000068985	665	0.0676334499903163
ENSG00000069011	3511	3.32756573952356
ENSG00000069018	3185	0
ENSG00000069020	14675	711.037223093194
ENSG00000069122	6650	39.1530041993941
ENSG00000069188	11607	28135.5219593166
ENSG00000069206	4483	0.223190384968044
ENSG00000069248	6080	2925.05878859619
ENSG00000069275	6546	10688.0329418297
ENSG00000069329	9733	4735.89030532692
ENSG00000069345	5065	1539.3373217796
ENSG00000069399	3242	686.073716701768
ENSG00000069424	9534	10585.4532882294
ENSG00000069431	11616	65.8885069805661
ENSG00000069482	1300	2.13045367469496
ENSG00000069493	6957	8815.4588486028
ENSG00000069509	1399	293.26540250301
ENSG00000069535	2891	7.40586277393963
ENSG00000069667	17040	799.312402020555
ENSG00000069696	1477	79.0296863136846
ENSG00000069702	8705	182.819978668824
ENSG00000069712	4065	223.670582462975
ENSG00000069764	1116	37.1916341496749
ENSG00000069812	5407	6.3304909190936
ENSG00000069849	2584	1990.45919656001
ENSG00000069869	9097	1363.86233577972
ENSG00000069943	4542	850.801747498182
ENSG00000069956	6388	1728.85301199746
ENSG00000069966	13302	2090.19148191573
ENSG00000069974	5605	1382.60356477204
ENSG00000069998	4936	1557.18578923204
ENSG00000070010	8736	2189.31506622153
ENSG00000070018	10337	2076.21164780273
ENSG00000070019	4177	0.953631644863459
ENSG00000070031	366	3.12466538955261
ENSG00000070047	5769	3136.00751911599
ENSG00000070061	6048	2915.41425862757
ENSG00000070081	8995	5921.43705020717
ENSG00000070087	3440	41.1617176641065
ENSG00000070159	9995	2.78649813960103
ENSG00000070182	14831	1152.64983480496
ENSG00000070190	4548	1598.42866703614
ENSG00000070193	3011	0.608701049912846
ENSG00000070214	12172	7668.88926095197
ENSG00000070269	8077	1702.21219604628
ENSG00000070366	10554	3698.05501522551
ENSG00000070367	12575	3855.63419035795
ENSG00000070371	10049	465.433112798359
ENSG00000070388	2778	24.6591558664693
ENSG00000070404	3067	515.583315966179
ENSG00000070413	5605	3509.43884989252
ENSG00000070423	3496	1545.51901910871
ENSG00000070444	8728	2807.640356068
ENSG00000070476	7357	2990.96758561175
ENSG00000070495	5969	1324.26295081039
ENSG00000070501	4106	703.360826519293
ENSG00000070526	3448	4.80197494931245
ENSG00000070540	3402	100.056925915674
ENSG00000070601	5867	1.62320279976759
ENSG00000070610	4803	3509.04657588258
ENSG00000070614	9529	2876.96464230808
ENSG00000070669	4455	839.310824344828
ENSG00000070718	6276	1467.44972778489
ENSG00000070729	7298	2.13045367469496
ENSG00000070731	3098	195.014289702078
ENSG00000070748	2994	0
ENSG00000070756	4752	100277.634153027
ENSG00000070759	3322	725.483728011125
ENSG00000070761	2375	1013.92010218483
ENSG00000070770	6905	4173.7548857324
ENSG00000070778	7396	47.7356890031652
ENSG00000070785	3411	1052.93783948424
ENSG00000070808	6150	9.54307979363363
ENSG00000070814	11278	4847.70192485091
ENSG00000070831	3598	6509.9630419879
ENSG00000070882	8100	2348.29425376877
ENSG00000070886	5358	0.642517774908004
ENSG00000070915	6180	3.53046608949451
ENSG00000070950	6983	1466.88837014997
ENSG00000070961	9493	3651.07682086224
ENSG00000070985	3962	0.723677914896384
ENSG00000071051	2990	2517.89189296449
ENSG00000071054	11961	11085.6702843578
ENSG00000071073	9630	16023.2029574858
ENSG00000071082	5791	29001.5818131326
ENSG00000071127	7827	9789.7998558533
ENSG00000071189	16418	2388.583499928
ENSG00000071203	1839	0.845418124878953
ENSG00000071205	10759	531.450123333907
ENSG00000071242	8243	489.5917811349
ENSG00000071243	5214	1031.28160879734
ENSG00000071246	6502	452.501597160211
ENSG00000071282	9130	225.253205192748
ENSG00000071462	7944	1663.91813666176
ENSG00000071537	9559	4943.4235466222
ENSG00000071539	3560	376.021691911161
ENSG00000071553	4884	4320.83058608134
ENSG00000071564	6080	23841.4539293964
ENSG00000071575	4588	291.581329598251
ENSG00000071626	9201	5487.27088133933
ENSG00000071655	7845	3287.20209656934
ENSG00000071677	264	0
ENSG00000071794	6024	2354.4150809929
ENSG00000071859	2567	1517.08591673278
ENSG00000071889	5098	1304.27726633825
ENSG00000071894	6072	6538.42319774383
ENSG00000071909	8236	6.40488771408295
ENSG00000071967	5176	1346.48730247721
ENSG00000071991	6864	0
ENSG00000071994	6476	2547.61679423523
ENSG00000072041	8781	1.42030244979664
ENSG00000072042	5518	2097.3876809947
ENSG00000072062	6144	1973.93634472737
ENSG00000072071	8487	6184.5446973595
ENSG00000072080	1265	0
ENSG00000072110	10626	7441.31622842455
ENSG00000072121	15706	4122.29259363477
ENSG00000072133	8502	1.711126284755
ENSG00000072134	8517	114.104393478663
ENSG00000072135	5774	11890.2783855126
ENSG00000072163	8487	191.199763122624
ENSG00000072182	5250	5.18748561425726
ENSG00000072195	17910	13.3440796830894
ENSG00000072201	5725	922.486441142919
ENSG00000072210	6457	336.043559621885
ENSG00000072274	7887	4639.30973874075
ENSG00000072310	8030	5815.7665479423
ENSG00000072315	5839	28.0340650209861
ENSG00000072364	11297	7796.65561132868
ENSG00000072401	3486	523.063575535108
ENSG00000072415	8743	1567.2834633156
ENSG00000072422	4841	22.0011612818499
ENSG00000072501	10484	7259.89626217053
ENSG00000072506	1115	843.20651106427
ENSG00000072518	6154	3286.53928875943
ENSG00000072571	3936	558.374999775052
ENSG00000072609	17127	4719.36069014928
ENSG00000072657	11950	4.8966617792989
ENSG00000072682	8502	1115.22148358032
ENSG00000072694	6651	97.7506252710041
ENSG00000072736	8806	15591.2551657776
ENSG00000072756	5518	2013.10287561676
ENSG00000072778	4865	7633.71310361201
ENSG00000072786	9083	9788.95443772842
ENSG00000072803	5577	3018.83933035276
ENSG00000072818	7421	6654.98268545714
ENSG00000072832	5823	3.70631305946933
ENSG00000072840	7148	23.0765331366959
ENSG00000072849	6386	1978.82624316167
ENSG00000072858	8060	833.189997120704
ENSG00000072864	5512	4332.38914268469
ENSG00000072952	7700	1729.79988029733
ENSG00000072954	3005	28.6089493459038
ENSG00000072958	14371	4169.48045169301
ENSG00000073008	3519	18.7750457173118
ENSG00000073050	3459	1687.84685126833
ENSG00000073060	7741	7686.58893481444
ENSG00000073067	2773	29.9886717257062
ENSG00000073111	4902	3929.17880387742
ENSG00000073146	6872	3.97008351443156
ENSG00000073150	3102	949.729194799018
ENSG00000073169	2363	2670.02657537271
ENSG00000073282	7454	2.46862092464654
ENSG00000073331	12325	2416.80693860896
ENSG00000073350	7909	750.609554682528
ENSG00000073417	7886	1432.56439427989
ENSG00000073464	6789	66.4295745804886
ENSG00000073536	5463	900.877553871013
ENSG00000073578	8383	5082.47791980229
ENSG00000073584	11022	6901.77714447181
ENSG00000073598	1388	42.5008599739147
ENSG00000073605	5905	3865.1028733566
ENSG00000073614	12091	5990.63959623726
ENSG00000073670	4770	180.588074819143
ENSG00000073711	7837	252.401272018861
ENSG00000073712	8510	1295.22791072955
ENSG00000073734	5151	1.14976864983538
ENSG00000073737	3750	4.45704435436184
ENSG00000073754	2456	151.187814108353
ENSG00000073756	5269	40.627413409183
ENSG00000073792	4735	4854.96575737987
ENSG00000073803	12623	486.142475185394
ENSG00000073849	9151	1777.4544091605
ENSG00000073861	2614	207.025990420358
ENSG00000073905	848	503.361951552929
ENSG00000073910	18452	97.1283975310932
ENSG00000073921	5833	8398.09959205756
ENSG00000073969	5005	1832.14281682267
ENSG00000074047	7341	366.167498247572
ENSG00000074054	11052	5400.13870771681
ENSG00000074071	1097	806.008113569596
ENSG00000074181	9394	241.404073050436
ENSG00000074201	4592	2793.10592766508
ENSG00000074211	9198	528.311931254356
ENSG00000074219	2980	90.2094955970838
ENSG00000074266	7016	1167.67798739281
ENSG00000074276	5348	133.772200735847
ENSG00000074317	2006	0.703387879899289
ENSG00000074319	3839	1858.78363277386
ENSG00000074356	14718	5687.08038264572
ENSG00000074370	6893	36231.1309462924
ENSG00000074410	7313	5.6879731441856
ENSG00000074416	10102	155.712491912705
ENSG00000074527	4166	23.8746078465816
ENSG00000074582	3379	1448.36356819762
ENSG00000074590	7008	15.190472867825
ENSG00000074603	10211	4673.63371461083
ENSG00000074621	9084	2649.8109371706
ENSG00000074657	11951	70.2711545399386
ENSG00000074660	4961	4658.483821813
ENSG00000074695	6767	4922.12577322025
ENSG00000074696	7097	2494.99797014277
ENSG00000074706	8474	298.527284912257
ENSG00000074755	15878	10471.0377808808
ENSG00000074771	2042	0.507250874927372
ENSG00000074800	3958	23027.9182128429
ENSG00000074803	12476	14.547955092917
ENSG00000074842	1678	1085.52363568958
ENSG00000074855	4979	850.916724363166
ENSG00000074935	6973	510.801631051864
ENSG00000074964	7817	14.10833766798
ENSG00000074966	3472	483.491243945774
ENSG00000075035	6557	0.419327389939961
ENSG00000075043	12775	0.980685024859586
ENSG00000075073	2871	10.0773840485571
ENSG00000075089	3813	843.335014619252
ENSG00000075131	2755	456.119986734693
ENSG00000075142	4237	1120.62539623455
ENSG00000075151	9596	7113.96356712642
ENSG00000075188	3492	527.615306719456
ENSG00000075213	9371	41.3105112540852
ENSG00000075218	4242	435.586471317633
ENSG00000075223	6268	7.19619907896965
ENSG00000075234	3578	711.307756893155
ENSG00000075239	5584	2068.84636509878
ENSG00000075240	4885	1027.76466939784
ENSG00000075275	12806	638.939965403517
ENSG00000075290	2112	24.2804085465235
ENSG00000075292	12474	8425.91723003858
ENSG00000075303	5081	1584.38119947315
ENSG00000075336	5208	768.47154882497
ENSG00000075340	12673	355.305566179127
ENSG00000075388	3233	0.162320279976759
ENSG00000075391	16044	2605.01053989702
ENSG00000075399	3428	679.07365462777
ENSG00000075407	13190	4394.80805368075
ENSG00000075413	8891	5703.9887451433
ENSG00000075415	8896	9737.58683246077
ENSG00000075420	13270	306.636535566096
ENSG00000075426	7157	2237.26718226467
ENSG00000075429	1311	0
ENSG00000075461	3380	8.48799797378469
ENSG00000075539	18152	9170.79146816193
ENSG00000075568	12985	7256.96773378595
ENSG00000075618	3692	987.617453483593
ENSG00000075624	3256	95425.414313717
ENSG00000075643	6281	4.12564044940929
ENSG00000075651	12859	52.3685803275019
ENSG00000075673	4442	0.243480419965139
ENSG00000075702	9775	864.166117216269
ENSG00000075711	11001	3327.91067011851
ENSG00000075785	2717	7446.01675319888
ENSG00000075790	8409	2060.54097743997
ENSG00000075826	7938	5948.71362058826
ENSG00000075856	7271	3162.62128168718
ENSG00000075884	7743	3404.8301927925
ENSG00000075886	1598	398.306913682971
ENSG00000075891	6243	0.493724184929309
ENSG00000075914	4442	672.709346983682
ENSG00000075945	4978	896.379929446657
ENSG00000075975	2848	2203.71422772447
ENSG00000076003	4118	2232.71545108032
ENSG00000076043	3699	1771.75967267132
ENSG00000076053	7885	1158.81800544408
ENSG00000076067	8805	2121.26228884128
ENSG00000076108	10918	20607.2155875145
ENSG00000076201	5981	5160.91919510106
ENSG00000076242	3532	1537.13923465491
ENSG00000076248	2567	839.858655289749
ENSG00000076258	2517	57.0082349968376
ENSG00000076321	4254	1354.11635563612
ENSG00000076344	4798	25.4775206113521
ENSG00000076351	7838	805.297962344698
ENSG00000076356	13781	294.753338402797
ENSG00000076382	5472	1255.94640297517
ENSG00000076513	7350	6141.89504379561
ENSG00000076554	8197	2405.94500654052
ENSG00000076555	14505	1068.77083012697
ENSG00000076604	4596	844.430676509095
ENSG00000076641	11023	30319.6563032688
ENSG00000076650	4488	894.012758696995
ENSG00000076662	2950	3792.36986123701
ENSG00000076685	5156	11864.7332314512
ENSG00000076706	7422	43.8129489037269
ENSG00000076716	4960	20.2832716520958
ENSG00000076770	12199	9998.99011667335
ENSG00000076826	4845	13.9527807330022
ENSG00000076864	5755	87.5447376674654
ENSG00000076924	4673	3224.97255923325
ENSG00000076928	8636	16911.1219423387
ENSG00000076944	6036	4138.99805578238
ENSG00000076984	5145	1705.42478492082
ENSG00000077009	1141	1.36619568980439
ENSG00000077044	9771	6475.0574184479
ENSG00000077063	7035	12.1402042732618
ENSG00000077080	2389	0.811601399883795
ENSG00000077092	3697	213.627015139413
ENSG00000077097	6079	35335.0756574057
ENSG00000077147	7095	9367.01639661883
ENSG00000077150	4484	1103.37210314202
ENSG00000077152	1065	326.852173768201
ENSG00000077157	21069	2270.75926669987
ENSG00000077232	21826	4848.85169350074
ENSG00000077235	11562	4792.39128944883
ENSG00000077238	5894	1233.05924349845
ENSG00000077254	6918	4114.69059385586
ENSG00000077264	10312	3.12466538955261
ENSG00000077274	3568	0.696624534900257
ENSG00000077279	10203	2.20485046968431
ENSG00000077312	2361	3067.38662075581
ENSG00000077327	3887	2.82707820959522
ENSG00000077348	1488	689.401282441292
ENSG00000077380	4695	2202.94320639458
ENSG00000077420	3981	7645.47456056532
ENSG00000077454	6838	7592.22674538795
ENSG00000077458	6042	2937.79416722937
ENSG00000077463	2787	566.869761093836
ENSG00000077498	3016	0
ENSG00000077514	5508	1166.30502835801
ENSG00000077522	5530	2.5024376496417
ENSG00000077549	3238	9177.75771351093
ENSG00000077585	2309	89.1273603972388
ENSG00000077616	7254	193.032629617362
ENSG00000077684	9129	4040.58462270147
ENSG00000077713	3115	731.699242065235
ENSG00000077721	5276	2979.52400587339
ENSG00000077782	12698	232.665831311687
ENSG00000077800	2469	219.619338808555
ENSG00000077935	4253	49.5820821879009
ENSG00000077942	7285	45.0574043835487
ENSG00000077943	7528	15.7180137777495
ENSG00000077984	930	177.334905874609
ENSG00000078018	11559	9.00877553871013
ENSG00000078043	17527	6956.93222293891
ENSG00000078053	5636	32.0109118804167
ENSG00000078061	3535	3172.62426894074
ENSG00000078070	4321	2103.55585163381
ENSG00000078081	3816	10.2802843985281
ENSG00000078098	7003	1.92078997972498
ENSG00000078114	13654	2.43480419965139
ENSG00000078124	8442	514.649974356313
ENSG00000078140	5245	4319.83637436649
ENSG00000078142	15182	4647.85184347452
ENSG00000078177	9835	7053.05964541015
ENSG00000078237	4017	377.577261260939
ENSG00000078246	3181	528.866525544277
ENSG00000078269	9921	2651.60322359534
ENSG00000078295	17538	6.46575781907423
ENSG00000078304	14289	7657.88529863855
ENSG00000078319	1044	1101.05227580735
ENSG00000078328	8213	1.86668321973273
ENSG00000078369	6417	20186.4476050897
ENSG00000078399	3029	9.97593387357165
ENSG00000078401	2033	23.0494797566998
ENSG00000078403	6945	3800.53321865084
ENSG00000078487	3318	611.940692167383
ENSG00000078549	6832	0
ENSG00000078579	1688	0.148793589978696
ENSG00000078589	1803	548.094715376524
ENSG00000078596	2051	158.938607477243
ENSG00000078618	6798	7998.08155208984
ENSG00000078668	3141	1976.21559199205
ENSG00000078674	14445	10858.3813123203
ENSG00000078687	11111	3530.14144893456
ENSG00000078699	9457	3035.49744908538
ENSG00000078725	3905	1.57585938477437
ENSG00000078747	6664	4225.49447497499
ENSG00000078795	4653	870.780668625322
ENSG00000078804	4228	568.249483473638
ENSG00000078808	4709	2743.3953419222
ENSG00000078814	7931	474.482468407064
ENSG00000078898	1898	6.26962081410232
ENSG00000078900	6763	68.2421510402291
ENSG00000078902	5983	1605.45578249013
ENSG00000078967	4713	700.513458274701
ENSG00000079101	3846	12.1131508932656
ENSG00000079102	13535	13.4184764780787
ENSG00000079112	3901	1.4338291397947
ENSG00000079134	8102	3585.95933521156
ENSG00000079150	3080	171.085575095504
ENSG00000079156	11486	31.212837170531
ENSG00000079215	6265	339.060011491453
ENSG00000079246	5463	11519.2480422107
ENSG00000079257	1504	351.788626779631
ENSG00000079263	5582	294.908895337775
ENSG00000079277	8070	6298.3853203832
ENSG00000079308	15595	1624.00087447748
ENSG00000079313	5199	3142.33124669008
ENSG00000079332	6914	2839.15078041849
ENSG00000079335	5579	1757.81365528332
ENSG00000079337	12078	4522.67585423244
ENSG00000079385	5524	566.369273563907
ENSG00000079387	6342	1386.65480842646
ENSG00000079393	2351	1.9884234297153
ENSG00000079432	9494	18838.8443506877
ENSG00000079435	5206	516.1311469111
ENSG00000079459	5202	5430.2153029275
ENSG00000079462	1419	582.641881631577
ENSG00000079482	8224	50.907697807711
ENSG00000079557	2244	0
ENSG00000079616	4312	2101.49979475411
ENSG00000079689	1482	0
ENSG00000079691	6799	28.1219885059735
ENSG00000079739	4090	254.660229248538
ENSG00000079785	3833	3179.40114062977
ENSG00000079805	13443	22314.9196197
ENSG00000079819	10247	118.480277693036
ENSG00000079841	12788	2.19132377968625
ENSG00000079931	5293	9.04259226370528
ENSG00000079950	16387	6864.26763310718
ENSG00000079974	5870	1519.88594156238
ENSG00000079999	3761	2454.59374711855
ENSG00000080007	2807	58.7261246265916
ENSG00000080031	4344	16.8272023575907
ENSG00000080166	7543	81.3156969233572
ENSG00000080189	7708	2899.50687118985
ENSG00000080200	10929	881.358540203807
ENSG00000080224	6291	0.257007109963202
ENSG00000080293	3426	0.967158334861522
ENSG00000080298	11169	1601.58714915069
ENSG00000080345	18166	6908.25642898088
ENSG00000080371	16036	3579.4056539075
ENSG00000080493	8890	55.7502528270177
ENSG00000080503	17300	10057.411890775
ENSG00000080511	2001	0
ENSG00000080546	5121	10833.0931653689
ENSG00000080561	3097	11.4773964633567
ENSG00000080572	1931	0
ENSG00000080573	6750	29.4408407807847
ENSG00000080603	13674	19144.9939254138
ENSG00000080608	2707	1416.84638050214
ENSG00000080618	1767	34.4118993550729
ENSG00000080644	4765	20.0262645421326
ENSG00000080709	3864	0.858944814877016
ENSG00000080802	6999	1774.65438433091
ENSG00000080815	9947	4281.12298759203
ENSG00000080819	3666	1696.36866596711
ENSG00000080822	5217	3846.28048422429
ENSG00000080823	11009	229.182708637186
ENSG00000080824	5248	30811.2500345235
ENSG00000080839	5954	1603.23740533045
ENSG00000080845	8789	2876.74821526811
ENSG00000080854	5753	11.112175833409
ENSG00000080910	1087	0.148793589978696
ENSG00000080947	6813	1462.65451618058
ENSG00000080986	3600	522.204630720231
ENSG00000081014	7359	1497.60071979057
ENSG00000081019	6819	3422.61779013995
ENSG00000081026	8180	253.855391193653
ENSG00000081041	1500	20.6552556270426
ENSG00000081051	3259	0
ENSG00000081052	9895	58.8749182165703
ENSG00000081059	10063	1280.2132848317
ENSG00000081087	5325	1181.08970052589
ENSG00000081138	14532	9.89477373358327
ENSG00000081148	8337	107.571002209598
ENSG00000081154	3102	4817.46977270524
ENSG00000081177	6263	937.244059930806
ENSG00000081181	2418	817.898074077894
ENSG00000081189	11755	39455.1498738808
ENSG00000081237	8371	15619.0051703087
ENSG00000081248	6168	0.676334499903163
ENSG00000081277	6211	1.29856223981407
ENSG00000081307	6827	2167.1921647297
ENSG00000081320	6580	8886.21020063768
ENSG00000081377	10462	75.4451134641978
ENSG00000081386	5921	1192.48593684926
ENSG00000081479	16260	0.534304254923498
ENSG00000081665	8414	4554.06453837295
ENSG00000081692	4315	2617.41451462524
ENSG00000081721	1762	626.596860780284
ENSG00000081760	16094	716.515532542409
ENSG00000081791	6047	4619.40521440859
ENSG00000081800	4415	1.23769213482279
ENSG00000081803	6351	10.0638573585591
ENSG00000081818	3825	2.02900349970949
ENSG00000081842	6133	0
ENSG00000081853	6724	669.145064169192
ENSG00000081870	3236	807.218752324423
ENSG00000081913	9142	3567.18428949425
ENSG00000081923	6652	1601.27603528073
ENSG00000081985	4233	89.4181842321971
ENSG00000082014	5198	272.380193146001
ENSG00000082068	7039	1723.21238226827
ENSG00000082074	6100	704.253588059165
ENSG00000082126	4924	5.33627920423595
ENSG00000082146	3242	944.737846189733
ENSG00000082153	8085	3372.54198376712
ENSG00000082175	15404	3.36138246451872
ENSG00000082196	3576	609.992848807661
ENSG00000082212	9363	2978.15781018359
ENSG00000082213	4172	1325.65619988019
ENSG00000082258	9081	5691.53742700009
ENSG00000082269	10589	1749.71116797448
ENSG00000082293	8511	14.7373287528899
ENSG00000082397	12203	55.9531531769886
ENSG00000082438	17178	234.052317036488
ENSG00000082458	7844	802.247693750134
ENSG00000082482	3910	0.710151224898321
ENSG00000082497	5467	17.7064372074648
ENSG00000082512	9022	4720.51045879912
ENSG00000082515	5267	587.220666195922
ENSG00000082516	5637	1781.32304249995
ENSG00000082556	5738	31.3751574505077
ENSG00000082641	5825	3275.89378373096
ENSG00000082684	6224	2.90147500458457
ENSG00000082701	8006	2831.93429130452
ENSG00000082781	6447	109.390342014338
ENSG00000082805	13484	3166.17203781167
ENSG00000082898	11708	21847.1869696019
ENSG00000082929	1164	9.15080578368979
ENSG00000082996	3635	1375.98225001799
ENSG00000083067	19912	15.6639070177572
ENSG00000083093	4747	898.273666046385
ENSG00000083097	10045	2879.20330950276
ENSG00000083099	8679	1662.83600146192
ENSG00000083123	4071	631.202698724625
ENSG00000083168	11852	16432.6761537622
ENSG00000083223	6707	2286.34201357764
ENSG00000083290	9843	56.9541282368453
ENSG00000083307	6060	0.148793589978696
ENSG00000083312	11977	5720.60628380593
ENSG00000083444	5320	191.09154960264
ENSG00000083454	4190	696.076703955336
ENSG00000083457	6657	603.033366803658
ENSG00000083520	10835	3726.04850017651
ENSG00000083535	4253	1551.59926626284
ENSG00000083544	6814	1185.10036411032
ENSG00000083622	376	0
ENSG00000083635	3492	445.954679201148
ENSG00000083642	13212	5282.78114529361
ENSG00000083720	4194	1472.65074008915
ENSG00000083750	2725	871.714010235188
ENSG00000083782	1805	0.216427039969012
ENSG00000083799	12954	8198.26980071617
ENSG00000083807	8025	527.933183934411
ENSG00000083812	5664	1684.29609514384
ENSG00000083814	3532	1826.33986681351
ENSG00000083817	2561	262.214885612456
ENSG00000083828	3261	2193.88708744088
ENSG00000083838	4923	1252.33477674569
ENSG00000083844	12532	4028.22122804324
ENSG00000083845	3617	31301.4437533633
ENSG00000083857	16177	132.669775501004
ENSG00000083896	7032	7049.96203340059
ENSG00000083937	3106	830.518475846087
ENSG00000084070	3631	22478.0988444916
ENSG00000084072	8071	1965.31307985361
ENSG00000084073	3572	1368.02179295413
ENSG00000084090	4414	7468.32902835069
ENSG00000084092	3415	2083.99625789661
ENSG00000084093	7955	4514.41104664363
ENSG00000084110	5146	55.2565286420884
ENSG00000084112	14537	1536.28705318503
ENSG00000084207	1915	4220.62486657569
ENSG00000084234	7451	1596.69048737139
ENSG00000084444	6807	790.925854221755
ENSG00000084453	11520	2.12369032969593
ENSG00000084463	5315	4236.20761345346
ENSG00000084623	1725	4088.27973163464
ENSG00000084628	2987	1.33237896480923
ENSG00000084636	9269	42.1897461039593
ENSG00000084652	5103	3110.54352519463
ENSG00000084674	14828	27.4253639710732
ENSG00000084676	8633	6162.27300227769
ENSG00000084693	5283	2002.69408766325
ENSG00000084710	10591	411.71862681605
ENSG00000084731	6403	1110.473615391
ENSG00000084733	3631	6237.21086486696
ENSG00000084734	3146	1.01450174985474
ENSG00000084754	3811	8347.37450456482
ENSG00000084764	3459	85.0964067778159
ENSG00000084774	8422	5324.58538073263
ENSG00000085063	4942	1884.58579394517
ENSG00000085117	4054	4459.54679201148
ENSG00000085185	7996	2436.00807506121
ENSG00000085224	19302	13008.0023067425
ENSG00000085231	2162	774.233918764145
ENSG00000085265	4981	324.058912283601
ENSG00000085274	5730	1430.88708472013
ENSG00000085276	9103	21.3721701969399
ENSG00000085365	5106	1459.29313371606
ENSG00000085377	3762	1512.91969621338
ENSG00000085382	9238	1948.70906788098
ENSG00000085415	10481	2468.03927697663
ENSG00000085433	4423	959.569861772609
ENSG00000085449	5516	2831.3864603596
ENSG00000085465	2567	145.932695044105
ENSG00000085491	6548	1887.61577250473
ENSG00000085511	7522	2460.29524695274
ENSG00000085514	2006	624.31761351561
ENSG00000085552	6628	113.617432638732
ENSG00000085563	5806	99.0018440958249
ENSG00000085644	6443	1344.09307834755
ENSG00000085662	3660	3036.50518749023
ENSG00000085719	6745	5757.42593398065
ENSG00000085721	4156	2248.87984562801
ENSG00000085733	6949	72.8750423645658
ENSG00000085741	2401	1.29856223981407
ENSG00000085760	3374	1157.60736668925
ENSG00000085788	10686	2640.23404065197
ENSG00000085831	9362	36.2041857798163
ENSG00000085832	7440	9777.65288823504
ENSG00000085840	3157	433.936215137869
ENSG00000085871	3182	629.660656064845
ENSG00000085872	6113	3684.83943909741
ENSG00000085978	6047	1600.96492141077
ENSG00000085982	9352	1757.11026740342
ENSG00000085998	6198	2521.22622204901
ENSG00000085999	3212	584.224504361351
ENSG00000086015	7877	775.309290618991
ENSG00000086061	2730	7895.82653904948
ENSG00000086062	4901	4851.30678773539
ENSG00000086065	2390	1350.7414464816
ENSG00000086102	7147	4614.16362203435
ENSG00000086159	5129	1.14300530483634
ENSG00000086189	3736	2503.56036491154
ENSG00000086200	7540	3148.5061806742
ENSG00000086205	3824	28.4669191009241
ENSG00000086232	5550	7781.87770250579
ENSG00000086288	2439	19.9112876771491
ENSG00000086289	2864	425.116813259132
ENSG00000086300	3518	78.4953820587611
ENSG00000086475	3888	1823.85771919886
ENSG00000086504	2404	881.595257278773
ENSG00000086506	536	52.7743810274438
ENSG00000086544	3385	485.953101525421
ENSG00000086548	3052	3488.74977754048
ENSG00000086570	14537	13.682246933041
ENSG00000086589	3615	3635.2844102895
ENSG00000086598	3830	5644.75536964179
ENSG00000086619	5361	2580.13495699058
ENSG00000086666	5153	1249.06808111116
ENSG00000086696	9550	6.83774179402097
ENSG00000086712	4460	2084.72669915651
ENSG00000086717	3513	0.480197494931245
ENSG00000086730	4545	23511.0780528837
ENSG00000086758	17380	24472.2778808011
ENSG00000086827	2992	697.645799995111
ENSG00000086848	8013	1456.24962846649
ENSG00000086967	3708	69.28370617008
ENSG00000086991	6096	1.91402663472595
ENSG00000087008	3846	818.675858752782
ENSG00000087053	6119	939.577413955472
ENSG00000087074	3093	7854.08993706045
ENSG00000087076	1281	60.6807313313117
ENSG00000087077	2841	1029.88835972754
ENSG00000087085	3731	81.694444243303
ENSG00000087086	878	11611.2768776125
ENSG00000087087	4588	5614.51645415111
ENSG00000087088	2587	2256.25189167695
ENSG00000087095	5290	1515.46947727802
ENSG00000087111	5990	1976.42525568702
ENSG00000087116	8726	24.172195026539
ENSG00000087128	2138	1.01450174985474
ENSG00000087152	5301	3618.68039831688
ENSG00000087157	4965	3260.60186068815
ENSG00000087191	4490	3460.33020185455
ENSG00000087206	4739	1726.43173448781
ENSG00000087237	2085	173.993813445088
ENSG00000087245	4933	111.087941609094
ENSG00000087250	1837	0
ENSG00000087253	7439	743.393065568561
ENSG00000087258	9813	22.8330527167308
ENSG00000087263	5806	1652.53542702839
ENSG00000087266	13968	17162.6845595777
ENSG00000087269	3538	2132.45562481468
ENSG00000087274	13106	14734.4813846453
ENSG00000087299	6879	331.633858682517
ENSG00000087301	4739	397.623815838068
ENSG00000087302	8323	3055.45608017752
ENSG00000087303	6392	402.85188152232
ENSG00000087338	4922	1545.30259206874
ENSG00000087365	9795	7879.71625126178
ENSG00000087448	7622	2523.49870596869
ENSG00000087460	13320	43432.3484272514
ENSG00000087470	7282	6782.95193618382
ENSG00000087494	3377	0.696624534900257
ENSG00000087495	6095	57.2922954867969
ENSG00000087502	5826	1424.69186070101
ENSG00000087510	3005	0.175846969974822
ENSG00000087586	2928	316.274302189716
ENSG00000087589	5069	55.8990464169964
ENSG00000087842	2512	9.53631644863459
ENSG00000087884	1943	339.438758811399
ENSG00000087903	9094	458.79150800931
ENSG00000087995	3843	480.684455771176
ENSG00000088002	2822	104.196093055081
ENSG00000088035	4950	926.87585204729
ENSG00000088038	6676	5099.51478585485
ENSG00000088053	2703	69.8044837350054
ENSG00000088179	12486	1686.21012177857
ENSG00000088205	7851	4137.76036364756
ENSG00000088247	4643	6253.74724338959
ENSG00000088256	6242	1576.12315522933
ENSG00000088280	4988	359.235069623565
ENSG00000088298	1919	1499.33889945532
ENSG00000088305	4630	805.866083324616
ENSG00000088320	1665	0.507250874927372
ENSG00000088325	3605	1620.21340127802
ENSG00000088340	9067	92.8810168717013
ENSG00000088356	1998	465.696883253322
ENSG00000088367	9674	56.3454271869325
ENSG00000088386	4192	4.51115111435409
ENSG00000088387	14816	842.232589384409
ENSG00000088448	4563	10357.663828662
ENSG00000088451	2589	659.669617825549
ENSG00000088538	8755	63.8730301708547
ENSG00000088543	3248	224.969144702789
ENSG00000088682	4324	1414.47920975248
ENSG00000088726	3562	15.393373217796
ENSG00000088727	5850	882.927636243583
ENSG00000088756	11910	20.5943855220513
ENSG00000088766	5370	1438.32676421906
ENSG00000088782	514	0
ENSG00000088808	9031	132.034021071095
ENSG00000088812	8753	2198.6214289402
ENSG00000088826	2946	200.323515526318
ENSG00000088827	7886	59.5918327864677
ENSG00000088832	2577	5334.39899432622
ENSG00000088833	6531	1766.96446106701
ENSG00000088836	4081	18.6262521273331
ENSG00000088854	8541	115.396192373478
ENSG00000088876	4643	746.849134863066
ENSG00000088881	3717	6.89184855401323
ENSG00000088882	2391	27.6553177010403
ENSG00000088888	11771	16804.4707550489
ENSG00000088899	5395	44.2255129486678
ENSG00000088926	3364	0.297587179957392
ENSG00000088930	3437	5222.28302427728
ENSG00000088970	5207	1467.20624736493
ENSG00000088986	2957	2964.42821983555
ENSG00000088992	1926	87.7949814324295
ENSG00000089006	7953	4267.84654135893
ENSG00000089009	4447	19978.4747463695
ENSG00000089012	2242	66.5918948604654
ENSG00000089022	14006	5402.89815247641
ENSG00000089041	5546	1233.29596057342
ENSG00000089048	3216	1382.33303097208
ENSG00000089050	3861	581.208052491783
ENSG00000089053	12304	12066.7881632973
ENSG00000089057	7515	4687.16040460889
ENSG00000089060	6768	1673.31918621041
ENSG00000089063	3051	3156.70335481302
ENSG00000089091	6619	283.194781799452
ENSG00000089094	13703	6309.98445705654
ENSG00000089101	7322	1.02126509485378
ENSG00000089116	3125	1.07537185484603
ENSG00000089123	2905	528.623045124312
ENSG00000089127	4947	425.799911104034
ENSG00000089154	9654	8576.15141250207
ENSG00000089157	4001	53674.8595439599
ENSG00000089159	7460	1425.62520231088
ENSG00000089163	1222	32.8766200402927
ENSG00000089169	10369	3.30051235952743
ENSG00000089177	7721	1800.41596543222
ENSG00000089195	3776	617.540741826581
ENSG00000089199	4535	1.17005868483247
ENSG00000089220	1780	5556.84541134437
ENSG00000089225	4363	1.00773840485571
ENSG00000089234	4686	1690.8565397929
ENSG00000089248	3083	3650.75894364729
ENSG00000089250	13113	2.82031486459619
ENSG00000089280	10283	16448.4212209199
ENSG00000089289	1862	3057.7015107172
ENSG00000089327	2993	7278.16405701291
ENSG00000089335	5032	2002.80906452824
ENSG00000089351	5942	6032.03126763134
ENSG00000089356	3334	1.80581311474144
ENSG00000089472	7113	12.5392416282046
ENSG00000089486	4268	1813.02960385541
ENSG00000089505	1465	686.222510291747
ENSG00000089558	3924	23.8069743965913
ENSG00000089597	5027	17017.3267488585
ENSG00000089639	3740	2576.03636992116
ENSG00000089682	6101	1655.41661199798
ENSG00000089685	3815	466.664041588183
ENSG00000089692	3056	22.231115011817
ENSG00000089693	3781	3203.07284812638
ENSG00000089723	4252	103.898505875124
ENSG00000089737	8636	4866.70692429819
ENSG00000089775	12229	2452.8893841788
ENSG00000089818	4155	2091.54415091553
ENSG00000089820	5580	16008.2762550729
ENSG00000089847	4474	21.1016363969787
ENSG00000089876	3948	355.839870434051
ENSG00000089902	6202	2403.08411160593
ENSG00000089916	21987	8206.466974855
ENSG00000090006	8108	1303.86470229331
ENSG00000090013	1665	736.954361129483
ENSG00000090020	5974	1329.25429941968
ENSG00000090054	3658	1725.59984305293
ENSG00000090060	12766	16230.5535884661
ENSG00000090061	8220	2729.62517150417
ENSG00000090097	3738	375.237143891274
ENSG00000090104	4117	61.4382259712033
ENSG00000090238	3181	5813.85928465257
ENSG00000090263	5262	391.232454813983
ENSG00000090266	4447	1516.61924592785
ENSG00000090273	2856	2038.12725211318
ENSG00000090316	9857	3616.34028094721
ENSG00000090339	3706	468.726861812888
ENSG00000090372	7641	5260.5432669368
ENSG00000090376	10004	16373.4427782607
ENSG00000090382	1764	2223.58493533163
ENSG00000090402	6138	0
ENSG00000090432	2438	445.602985261199
ENSG00000090447	7867	946.367812334499
ENSG00000090470	3263	2113.24772501743
ENSG00000090487	3984	3963.48248971251
ENSG00000090512	2024	0
ENSG00000090520	5731	2626.82232751889
ENSG00000090530	5605	31.226363860529
ENSG00000090534	1915	0
ENSG00000090539	6620	5.49859948421271
ENSG00000090554	2846	627.631652565136
ENSG00000090565	6317	1771.71232925633
ENSG00000090581	4102	2389.00959066294
ENSG00000090612	14095	1651.66295552352
ENSG00000090615	10550	9090.62553988841
ENSG00000090621	6782	6020.14130712304
ENSG00000090659	4413	12.8909355681543
ENSG00000090661	4059	1165.24318319316
ENSG00000090674	3956	673.757665458532
ENSG00000090686	9497	4961.5831279446
ENSG00000090776	3314	3210.84393153027
ENSG00000090857	10385	9619.03892131775
ENSG00000090861	4498	3120.28950533824
ENSG00000090863	14111	10441.522543305
ENSG00000090889	4533	375.663234626213
ENSG00000090905	12924	6543.32662286813
ENSG00000090924	9200	4908.68700670718
ENSG00000090932	2618	2.16427039969012
ENSG00000090971	2163	181.257645974048
ENSG00000090975	9161	3149.912956434
ENSG00000090989	5347	2972.74713418436
ENSG00000091009	6578	2883.40334674715
ENSG00000091010	1182	1.52175262478212
ENSG00000091039	9198	7641.17307314594
ENSG00000091073	5042	521.744723260297
ENSG00000091106	3624	63.3387259159312
ENSG00000091127	4421	821.259456542412
ENSG00000091128	7016	9.94888049357552
ENSG00000091129	8193	17.963444317428
ENSG00000091136	8140	276.539650320405
ENSG00000091137	5800	9.97593387357165
ENSG00000091138	3382	4.8763717443018
ENSG00000091140	5299	1800.28746187724
ENSG00000091157	15694	1333.65047366905
ENSG00000091164	11298	2028.1918983096
ENSG00000091181	6600	5.30246247924079
ENSG00000091262	7559	165.390838606319
ENSG00000091317	4413	6634.06365937514
ENSG00000091409	6533	49137.8318716395
ENSG00000091428	7129	38.0099988945577
ENSG00000091436	13799	206.890723520377
ENSG00000091482	1040	0
ENSG00000091483	2142	1188.42792984984
ENSG00000091490	7489	483.477717255776
ENSG00000091513	8565	546.904366656694
ENSG00000091527	4367	5063.567607185
ENSG00000091536	19123	57.089395136826
ENSG00000091542	3190	3344.79874258109
ENSG00000091583	1332	0.987448369858617
ENSG00000091592	12808	13677.8710488266
ENSG00000091622	10609	113.678302743724
ENSG00000091640	2831	821.06331953744
ENSG00000091651	4309	293.928210312915
ENSG00000091656	15687	68.4179980102039
ENSG00000091664	4219	0
ENSG00000091704	2921	2.40775081965526
ENSG00000091732	3011	769.749821029787
ENSG00000091831	13629	119.075452052951
ENSG00000091844	7899	316.226958774723
ENSG00000091879	6775	461.882356673868
ENSG00000091947	3029	879.958527789008
ENSG00000091972	2991	4204.22375495304
ENSG00000091986	13071	308.083891395889
ENSG00000092009	937	4.84255501930664
ENSG00000092010	1781	7442.66213407936
ENSG00000092020	3863	1241.0805706673
ENSG00000092036	2539	1183.55155810554
ENSG00000092051	5307	317.031796829607
ENSG00000092054	6087	0.608701049912846
ENSG00000092067	1554	27.1480668261129
ENSG00000092068	5991	64.2044340758072
ENSG00000092094	5037	4595.40886635203
ENSG00000092096	4278	15.2919230428105
ENSG00000092098	4982	3655.04014103167
ENSG00000092108	6571	1899.54631308302
ENSG00000092140	9237	1853.68407064459
ENSG00000092148	12557	9819.35567349907
ENSG00000092199	7309	15438.3562253845
ENSG00000092200	5470	40.7964970341588
ENSG00000092201	7151	6653.63001645733
ENSG00000092203	7091	4208.49818899243
ENSG00000092208	2532	312.385378815273
ENSG00000092295	3735	130.39729158133
ENSG00000092330	2712	2730.03773554911
ENSG00000092345	3631	0
ENSG00000092377	2407	7.41938946393769
ENSG00000092421	10956	21588.597236909
ENSG00000092439	12333	8731.78950761978
ENSG00000092445	10945	31.5036610054893
ENSG00000092470	4078	880.391381868946
ENSG00000092529	4995	1971.23777007276
ENSG00000092531	5900	3752.45259905272
ENSG00000092607	3806	12.9991490881388
ENSG00000092621	5622	22.0620313868412
ENSG00000092758	4831	8.41360117879534
ENSG00000092820	3342	5962.09828034135
ENSG00000092841	4609	11158.9984708373
ENSG00000092847	13886	4199.02950599378
ENSG00000092850	1978	20.2832716520958
ENSG00000092853	5411	410.129240741278
ENSG00000092871	8512	2284.75262750287
ENSG00000092929	7752	5583.48622729556
ENSG00000092931	6587	7018.28928877012
ENSG00000092964	7305	14516.4176151865
ENSG00000092969	5151	9.96240718357359
ENSG00000092978	8833	418.306124845107
ENSG00000093000	8318	5196.91371718591
ENSG00000093009	2846	521.433609390341
ENSG00000093010	5270	6677.22732715896
ENSG00000093072	5800	4457.3487048868
ENSG00000093100	4328	1149.6063295554
ENSG00000093134	3846	9.02230222870819
ENSG00000093144	5678	1434.76248140457
[truncated: 55,993 more rows]
