# Supplementary material for: Single cell derived mRNA signals across human kidney tumors
Source: Nat Commun. 2021 Jun 23;12:3896. doi: 10.1038/s41467-021-23949-5 (PMC8222373; doi:10.1038/s41467-021-23949-5)
Supplement: Supplementary file 7 — Supplementary Software 1 [file 41467_2021_23949_MOESM7_ESM.zip › SupplementarySoftware1/cellSignalAnalysisV2/bulkData/SangerProjectTARGET_ALL_phase1/SangerProjectTARGET_ALL_phase1_SRR457642.tsv]

geneName	geneLengths	SangerProjectTARGET_ALL_phase1_SRR457642
ENSG00000000003	4535	3.0966149411583
ENSG00000000005	1610	0
ENSG00000000419	1207	871.139715246652
ENSG00000000457	6883	257.412492367486
ENSG00000000460	5967	133.875771597276
ENSG00000000938	3474	341.676849531005
ENSG00000000971	8145	153.868974887955
ENSG00000001036	2793	23.4104089551567
ENSG00000001084	8463	346.500282686409
ENSG00000001167	3811	2218.60438381867
ENSG00000001460	8511	48.4019130685048
ENSG00000001461	9404	242.789183692416
ENSG00000001497	5589	1123.69962984752
ENSG00000001561	4651	23.322975121524
ENSG00000001617	4826	972.533817649378
ENSG00000001626	8517	0.874338336327048
ENSG00000001629	7130	783.34157397381
ENSG00000001630	4074	829.237050478178
ENSG00000001631	6204	656.722810568048
ENSG00000002016	4190	660.380459275017
ENSG00000002079	6346	2.18584584081762
ENSG00000002330	1708	394.639894254016
ENSG00000002549	3785	2097.95297955834
ENSG00000002586	3284	23100.4195841648
ENSG00000002587	8166	12.9329212248376
ENSG00000002726	3824	2.65215962019205
ENSG00000002745	3261	22.2009075899043
ENSG00000002746	13965	91.0040485060402
ENSG00000002822	7230	530.745228608926
ENSG00000002834	7061	8180.18561007821
ENSG00000002919	3606	635.155798271981
ENSG00000002933	3479	1.94540279832768
ENSG00000003056	3777	1326.21824699927
ENSG00000003096	6983	2.42628888330756
ENSG00000003137	5015	0
ENSG00000003147	4891	7.95647886057614
ENSG00000003249	4791	121.168721109323
ENSG00000003393	10384	384.388277260581
ENSG00000003400	7598	1947.71979491895
ENSG00000003402	22529	5997.18865500646
ENSG00000003436	11714	27.6800944975538
ENSG00000003509	3651	582.680925786753
ENSG00000003756	10368	18757.0856092377
ENSG00000003987	5692	177.213808467887
ENSG00000003989	7905	2.14212892400127
ENSG00000004059	1871	1631.95250475444
ENSG00000004139	11137	307.767094387121
ENSG00000004142	2121	1257.69926604244
ENSG00000004399	9738	2502.02115553909
ENSG00000004455	5727	1142.79663634347
ENSG00000004468	6855	320.11712338774
ENSG00000004478	5180	250.490647204897
ENSG00000004487	5435	5873.12004508165
ENSG00000004534	7302	5250.75144497845
ENSG00000004660	7424	1191.8105862474
ENSG00000004700	3778	682.07133616873
ENSG00000004766	9454	266.86263255262
ENSG00000004776	1722	14.6451671334781
ENSG00000004777	5260	599.096628051293
ENSG00000004779	1600	446.101991499665
ENSG00000004799	4519	0.262301500898114
ENSG00000004809	3907	117.729656986437
ENSG00000004838	4009	256.312283294274
ENSG00000004846	9257	3.47549488690002
ENSG00000004848	3097	1.32607981009602
ENSG00000004864	3710	335.396185815056
ENSG00000004866	6742	242.985909818089
ENSG00000004897	6824	2446.59539116875
ENSG00000004939	5287	180.21570342261
ENSG00000004948	4042	0.145723056054508
ENSG00000004961	2335	277.60970793664
ENSG00000004975	5350	810.001607078983
ENSG00000005001	2387	0.17486766726541
ENSG00000005007	8600	4453.69733142991
ENSG00000005020	5520	325.909614865907
ENSG00000005022	1500	8451.30335586763
ENSG00000005059	3566	664.234834107658
ENSG00000005073	2307	1.42808594933418
ENSG00000005075	1355	729.679058581738
ENSG00000005100	5872	560.436301280032
ENSG00000005102	2707	0.954486017157027
ENSG00000005108	10929	4.62670702973063
ENSG00000005156	12919	2265.14104176968
ENSG00000005175	5381	442.386053570275
ENSG00000005187	7822	118.80800760124
ENSG00000005189	4114	121.919194848004
ENSG00000005194	3509	831.597763986261
ENSG00000005206	7130	4059.3415971352
ENSG00000005238	6409	572.553173390965
ENSG00000005243	1851	0
ENSG00000005249	4318	459.005768113292
ENSG00000005302	6496	2208.07589301874
ENSG00000005339	15492	19539.9973001962
ENSG00000005379	11354	1854.30402983521
ENSG00000005381	3526	179.144638960609
ENSG00000005421	2832	0.888910641932499
ENSG00000005436	5465	413.664039221932
ENSG00000005448	2860	156.375411452093
ENSG00000005469	4979	166.590597681514
ENSG00000005471	7494	123.318136186127
ENSG00000005483	9231	32220.5553365586
ENSG00000005486	2441	801.950408231971
ENSG00000005513	4432	25.2392333086408
ENSG00000005700	8722	955.564367771831
ENSG00000005801	5709	1174.47682872972
ENSG00000005810	15945	8973.19590882124
ENSG00000005812	7082	4944.98804261208
ENSG00000005844	6472	2737.60433410961
ENSG00000005882	5481	198.15421162292
ENSG00000005884	9802	19.1480095655624
ENSG00000005889	9037	3999.88659026497
ENSG00000005893	5526	2558.31397209294
ENSG00000005961	5551	69.757626933293
ENSG00000005981	4605	0
ENSG00000006007	4416	1507.13342109095
ENSG00000006015	3370	322.798427619143
ENSG00000006016	3018	269.915530576962
ENSG00000006025	6572	427.194424976593
ENSG00000006042	5187	2.44086118891301
ENSG00000006047	4618	8.30621419510696
ENSG00000006059	1287	0
ENSG00000006062	5852	917.632656280842
ENSG00000006071	6778	0.320590723319918
ENSG00000006116	3088	1.63938438061321
ENSG00000006118	7271	50.5513281453088
ENSG00000006125	7587	4208.29970503412
ENSG00000006128	1888	0
ENSG00000006194	6945	1517.77120418293
ENSG00000006210	5983	6.55753752245286
ENSG00000006282	5337	488.245099310629
ENSG00000006283	9709	6.84898363456188
ENSG00000006327	1848	400.330379592944
ENSG00000006377	3449	4.51741473768975
ENSG00000006432	12386	31.7093369974609
ENSG00000006451	3665	574.134268549156
ENSG00000006453	4798	306.601309938685
ENSG00000006459	9430	2962.89946492268
ENSG00000006468	9616	1.406227490926
ENSG00000006530	6547	560.851611989788
ENSG00000006534	6626	663.477074216175
ENSG00000006555	6055	13.7781149499537
ENSG00000006576	8646	2188.88416653636
ENSG00000006606	706	0
ENSG00000006607	14413	2176.19897450681
ENSG00000006611	4904	0.247729195292664
ENSG00000006625	1597	328.008026873092
ENSG00000006634	4583	1180.37861249992
ENSG00000006638	2793	52.4530140268202
ENSG00000006652	7489	4444.93937576104
ENSG00000006659	1079	0
ENSG00000006695	3172	199.545866808241
ENSG00000006704	6498	483.968127615429
ENSG00000006712	2668	1578.43571241842
ENSG00000006715	7801	479.377851349712
ENSG00000006740	9281	29.2976204197588
ENSG00000006744	6345	1220.50345598453
ENSG00000006747	11623	8.56122954320234
ENSG00000006756	7030	608.830928195734
ENSG00000006757	3441	5.21688540675139
ENSG00000006788	6349	1.04191985078973
ENSG00000006831	5878	1221.94611423947
ENSG00000006837	3057	39.9791204285543
ENSG00000007001	2957	0.82333526670797
ENSG00000007038	1967	3.36620259485913
ENSG00000007047	6668	1149.8277737981
ENSG00000007062	7434	61.5024158078051
ENSG00000007080	1660	542.067910064362
ENSG00000007129	1964	342.806203215427
ENSG00000007168	8127	6102.93259063241
ENSG00000007171	4176	122.239785571324
ENSG00000007174	16980	12.8600596968103
ENSG00000007202	9235	6570.62345288655
ENSG00000007216	3226	0
ENSG00000007237	10100	4828.27116086522
ENSG00000007255	933	373.37161422286
ENSG00000007264	4141	660.358600816608
ENSG00000007306	2649	0.859766030721597
ENSG00000007312	2080	2040.95340618262
ENSG00000007314	8247	131.034172004214
ENSG00000007341	8111	627.396045537079
ENSG00000007350	3650	27.0461992037167
ENSG00000007372	14782	23.4614120247758
ENSG00000007376	2769	386.246246225276
ENSG00000007384	4914	344.584024499292
ENSG00000007392	6176	5722.98158042869
ENSG00000007402	6322	77.2550781672974
ENSG00000007516	6146	135.99604206287
ENSG00000007520	1243	231.109480749647
ENSG00000007541	7904	628.634691513542
ENSG00000007545	8373	3320.90458288459
ENSG00000007866	3046	42.4782708398891
ENSG00000007908	4585	3.62121794295452
ENSG00000007923	5083	496.245295088022
ENSG00000007933	3463	2.11298431279037
ENSG00000007944	3033	14913.2902704655
ENSG00000007952	2529	1.23864597646332
ENSG00000007968	5457	1849.4805966798
ENSG00000008018	2256	3064.51215190949
ENSG00000008056	3209	72.3660696366687
ENSG00000008083	6015	9473.68174484045
ENSG00000008086	17075	47.1414086336333
ENSG00000008118	2676	0.262301500898114
ENSG00000008128	4701	4649.06823268219
ENSG00000008130	5570	1295.22295297648
ENSG00000008196	6149	1.01277523957883
ENSG00000008197	1856	0.932627558748851
ENSG00000008226	8338	337.501883975043
ENSG00000008256	5808	1830.79161474081
ENSG00000008277	12199	75.7759891483442
ENSG00000008282	2804	2719.34523518598
ENSG00000008283	5320	406.181160293533
ENSG00000008294	11963	12151.8456443854
ENSG00000008300	13895	41.0356125849495
ENSG00000008311	4591	396.337567857051
ENSG00000008323	4260	158.670549584951
ENSG00000008324	1301	447.792378949898
ENSG00000008382	2049	301.777876783281
ENSG00000008394	7440	1.58838131099414
ENSG00000008405	5062	2192.43252295128
ENSG00000008438	720	9.1514079202231
ENSG00000008441	6302	1843.92126209132
ENSG00000008513	8729	4339.72732928968
ENSG00000008516	4126	217.877827259898
ENSG00000008517	3209	77.4663765985764
ENSG00000008710	18608	2119.83329642493
ENSG00000008735	5901	7.87633117974616
ENSG00000008838	6962	1897.84607898429
ENSG00000008853	6580	370.449866948967
ENSG00000008869	8206	1496.70693643025
ENSG00000008952	7928	4243.09837081994
ENSG00000008988	3002	23585.6336439095
ENSG00000009307	5778	36915.118307341
ENSG00000009335	9220	1323.02691207168
ENSG00000009413	12425	2477.21180524581
ENSG00000009694	12896	85.9401723081461
ENSG00000009709	6313	1.49366132455871
ENSG00000009724	4251	935.979189038105
ENSG00000009765	10362	5.82163608937759
ENSG00000009780	4034	871.941192054951
ENSG00000009790	7750	987.21541554687
ENSG00000009830	10008	451.777904532988
ENSG00000009844	7262	763.719964476071
ENSG00000009950	4815	9.36270635150214
ENSG00000009954	7053	3778.24182200606
ENSG00000010017	3347	8104.03802713693
ENSG00000010030	2374	32.1683646240326
ENSG00000010072	5906	1028.724628064
ENSG00000010165	3827	130.83744587854
ENSG00000010219	7054	122.20335480731
ENSG00000010244	15842	24923.6627446019
ENSG00000010256	3236	1620.60067868779
ENSG00000010270	4348	1264.23494510649
ENSG00000010278	3299	2489.13195123106
ENSG00000010282	2891	0.619322988231659
ENSG00000010292	6487	1350.10954203941
ENSG00000010295	5203	391.178971672721
ENSG00000010310	4736	25.9459901305051
ENSG00000010318	3367	197.491171717872
ENSG00000010319	5011	15.5049331641997
ENSG00000010322	9161	3179.84466462383
ENSG00000010327	10588	31806.8548665726
ENSG00000010361	2950	230.7160284983
ENSG00000010379	4243	5.8799253117994
ENSG00000010404	9292	3753.89149933935
ENSG00000010438	1664	1.65395668621867
ENSG00000010539	7498	146.66296976606
ENSG00000010610	4583	18.441252743698
ENSG00000010626	3054	143.916090159432
ENSG00000010671	4575	1933.11105854948
ENSG00000010704	5675	36.059170220688
ENSG00000010803	4447	1432.48678562702
ENSG00000010810	7411	1335.33322415548
ENSG00000010818	9774	1283.44853004728
ENSG00000010932	3602	13.931124158811
ENSG00000011007	5391	3021.44370269258
ENSG00000011009	2196	460.659724799511
ENSG00000011021	6938	1477.40591765583
ENSG00000011028	6860	9.60314939399208
ENSG00000011052	1241	4530.20193585853
ENSG00000011083	4391	3.97095327748534
ENSG00000011105	5714	15.8983854155468
ENSG00000011114	11333	1598.88065718286
ENSG00000011132	5556	181.483494010284
ENSG00000011143	4078	57.8301947952315
ENSG00000011198	3172	324.321233554913
ENSG00000011201	7131	2.3242827440694
ENSG00000011243	5081	3652.54840000624
ENSG00000011258	7201	2247.85828732162
ENSG00000011260	2721	1468.7718265846
ENSG00000011275	7619	3507.72882689927
ENSG00000011295	5966	2720.61302577365
ENSG00000011304	6883	4842.33343577448
ENSG00000011332	4800	47.9064546779195
ENSG00000011347	5953	0.306018417714467
ENSG00000011376	5393	604.801685695827
ENSG00000011405	9204	4341.76745207445
ENSG00000011422	4457	1090.19789926059
ENSG00000011426	6012	207.174468792694
ENSG00000011451	7965	871.0012783434
ENSG00000011454	9162	1277.54674627707
ENSG00000011465	12847	1.28236289327967
ENSG00000011478	2396	526.453684608121
ENSG00000011485	7059	503.903041683686
ENSG00000011523	8623	4481.1952721074
ENSG00000011566	6067	3005.77847416672
ENSG00000011590	2770	31.5636139414064
ENSG00000011600	907	276.85923419796
ENSG00000011638	2558	469.971428081394
ENSG00000011677	4193	0.910769100340675
ENSG00000012048	8922	253.062659144259
ENSG00000012061	5576	1959.65451320981
ENSG00000012124	6248	3384.65113375564
ENSG00000012171	5768	256.494437114342
ENSG00000012174	8927	226.606638317563
ENSG00000012211	3194	75.6084076338815
ENSG00000012223	4247	83.3827326743895
ENSG00000012232	13220	366.697498255564
ENSG00000012504	3460	0.145723056054508
ENSG00000012660	3813	3841.53663140333
ENSG00000012779	3730	3964.63618300538
ENSG00000012817	9463	2.21499045202852
ENSG00000012822	8898	1887.60174814366
ENSG00000012963	3694	1364.06252465663
ENSG00000012983	7620	2657.71895478053
ENSG00000013016	4636	197.105005619328
ENSG00000013275	2387	1787.51915324543
ENSG00000013288	8898	443.566410324317
ENSG00000013293	10459	6.98013438501093
ENSG00000013297	6032	9.41370942112122
ENSG00000013306	3526	1340.73954953511
ENSG00000013364	6141	1631.50076328067
ENSG00000013374	5411	1950.21894533028
ENSG00000013375	7335	631.665731079476
ENSG00000013392	3744	71.7977497180561
ENSG00000013441	5170	34428.9153895366
ENSG00000013503	4858	117.955527723321
ENSG00000013523	6414	369.925263947171
ENSG00000013561	4987	224.173063281452
ENSG00000013563	4130	736.717482189171
ENSG00000013573	8374	974.603085045352
ENSG00000013583	3442	457.723405220012
ENSG00000013588	8440	75.6156937866842
ENSG00000013619	5958	97.1462753187378
ENSG00000013725	5958	409.430784443548
ENSG00000013810	6528	2707.56352610397
ENSG00000014123	4539	2019.16052314967
ENSG00000014138	5726	256.603729406383
ENSG00000014164	3731	493.257972438904
ENSG00000014216	7553	2720.07385046625
ENSG00000014257	4193	6.78340825933735
ENSG00000014641	4990	1307.36168354582
ENSG00000014824	7225	464.58696116018
ENSG00000014914	4591	65.4442244740795
ENSG00000014919	4177	271.496625735154
ENSG00000015133	12426	3951.78340946137
ENSG00000015153	10839	2450.27489833413
ENSG00000015171	5300	625.406925821935
ENSG00000015285	2381	1289.67819069361
ENSG00000015413	2737	1060.06237126852
ENSG00000015475	4446	575.227191469565
ENSG00000015479	11772	28423.4715234047
ENSG00000015520	5252	9.56671862997845
ENSG00000015532	5472	439.515309366002
ENSG00000015568	14175	4532.32949247693
ENSG00000015592	3294	0.72861528027254
ENSG00000015676	10113	374.57382943531
ENSG00000016082	2882	0.575606071415307
ENSG00000016391	7758	8.38636187593693
ENSG00000016402	4730	0.386166098544446
ENSG00000016490	3340	0.18943997287086
ENSG00000016602	3447	0
ENSG00000016864	3837	578.943129398955
ENSG00000017260	8533	2519.66821762729
ENSG00000017427	8087	6.25880525754112
ENSG00000017483	4014	365.626433793563
ENSG00000017797	4979	2105.87302765491
ENSG00000018189	8070	1234.50744167137
ENSG00000018236	7492	0.320590723319918
ENSG00000018280	8676	376.694099900903
ENSG00000018408	8413	16.9330191135338
ENSG00000018510	8745	972.300660759691
ENSG00000018607	1774	0
ENSG00000018610	2580	582.11260586814
ENSG00000018625	6298	3.30062721963461
ENSG00000018699	3185	332.911607709326
ENSG00000018869	3350	21.2609938783527
ENSG00000019102	1432	2.21499045202852
ENSG00000019144	21722	80.5192746229184
ENSG00000019169	2079	1.26779058767422
ENSG00000019186	3972	0.276873806503565
ENSG00000019485	13954	29.108180446888
ENSG00000019505	5424	1.15121214283061
ENSG00000019549	2282	0.415310709755348
ENSG00000019582	3184	144738.470940123
ENSG00000019991	8897	5170.59647799567
ENSG00000019995	5993	5294.91281711577
ENSG00000020129	4917	153.13307345488
ENSG00000020181	7061	203.443958557699
ENSG00000020219	1674	18.0478004923508
ENSG00000020256	6997	163.610561185199
ENSG00000020426	3865	124.090468383216
ENSG00000020577	12170	329.530832808862
ENSG00000020633	4523	1043.13663830779
ENSG00000020922	7689	1082.93360491627
ENSG00000021300	4933	86.5084922267587
ENSG00000021355	3094	5261.23621886158
ENSG00000021461	2637	3.52649795651909
ENSG00000021488	2597	1.17307060123879
ENSG00000021574	5213	467.596142267705
ENSG00000021645	15535	1062.27007556774
ENSG00000021762	7466	191.319800293964
ENSG00000021776	13528	2755.36068848985
ENSG00000021826	10444	34.4562166040884
ENSG00000021852	2729	0.18943997287086
ENSG00000022267	5997	8961.8513689074
ENSG00000022277	4063	2235.69041214106
ENSG00000022355	6935	3.91995020786627
ENSG00000022556	6313	408.614735329643
ENSG00000022567	8608	202.263601803657
ENSG00000022840	5911	15985.0760615936
ENSG00000022976	5590	434.385857792883
ENSG00000023041	3748	561.915390298986
ENSG00000023171	13946	2875.69150202686
ENSG00000023191	7374	1012.09034121537
ENSG00000023228	12268	1649.91287141315
ENSG00000023287	7615	17092.4547091631
ENSG00000023318	4854	2513.07424934082
ENSG00000023330	2536	664.999880151944
ENSG00000023445	7518	885.048980947054
ENSG00000023516	9920	2415.02449107454
ENSG00000023572	1299	24.1681688466401
ENSG00000023608	2656	222.876128082567
ENSG00000023697	2844	319.04605892574
ENSG00000023734	2211	6103.55919977345
ENSG00000023839	6232	67.6737872317135
ENSG00000023892	2545	1152.61837032154
ENSG00000023902	6565	5352.71386729979
ENSG00000023909	5420	79.0474717567679
ENSG00000024048	8840	2360.26905276206
ENSG00000024422	3923	7.78161119331073
ENSG00000024526	5904	28.12454981852
ENSG00000024862	1507	654.879413908959
ENSG00000025039	5072	761.490401718437
ENSG00000025156	2702	2178.93856796064
ENSG00000025293	8383	1383.12310038856
ENSG00000025423	2272	36.5546286112733
ENSG00000025434	4533	82.6468312413142
ENSG00000025708	3320	67.7757933709517
ENSG00000025770	3159	1236.27797680243
ENSG00000025772	2062	837.739990798958
ENSG00000025796	8587	4978.38048090697
ENSG00000025800	7480	9012.73057392883
ENSG00000026025	5158	62485.4489716432
ENSG00000026036	8738	529.032982700286
ENSG00000026103	3750	158.24066656959
ENSG00000026297	7643	2904.44266098641
ENSG00000026508	10057	29478.0037046959
ENSG00000026559	5437	4.79428854419331
ENSG00000026652	8769	739.529937171023
ENSG00000026751	4833	180.667444896379
ENSG00000026950	5547	900.306184915961
ENSG00000027001	3407	150.823363016416
ENSG00000027075	8809	1668.30312108723
ENSG00000027644	5101	1.96726125673586
ENSG00000027697	2571	2734.09240845869
ENSG00000027847	4927	682.537649948105
ENSG00000027869	2512	39.5128066491798
ENSG00000028116	3509	335.665773468756
ENSG00000028137	3826	1314.57497482052
ENSG00000028203	8757	4013.00895146267
ENSG00000028277	9072	1451.81694901265
ENSG00000028310	9572	1385.98655844003
ENSG00000028528	9780	4355.69857623326
ENSG00000028839	5039	658.005173461328
ENSG00000029153	6983	312.721678292974
ENSG00000029363	9297	22690.0343137041
ENSG00000029364	7136	1425.33906972755
ENSG00000029534	10799	68.8905747497687
ENSG00000029559	1546	0
ENSG00000029639	2736	143.682933269745
ENSG00000029725	6531	3017.95363550007
ENSG00000029993	3967	807.487884362042
ENSG00000030066	8576	1450.63659225861
ENSG00000030110	2212	1204.1096121784
ENSG00000030304	4246	0.582892224218032
ENSG00000030419	12240	238.359202788359
ENSG00000030582	3680	1718.82530462133
ENSG00000031003	6808	3438.71438755186
ENSG00000031081	9384	123.952031479965
ENSG00000031691	1733	34.8278103970274
ENSG00000031698	3836	1566.54471104437
ENSG00000031823	7445	2240.14225150353
ENSG00000032219	7568	8143.13552307636
ENSG00000032389	5775	499.553208460459
ENSG00000032444	7055	1094.93389858236
ENSG00000032742	6111	212.034332712112
ENSG00000033011	4496	66.7921627425837
ENSG00000033030	9124	2976.82330292869
ENSG00000033050	4448	514.650117067706
ENSG00000033100	4205	1985.41834952025
ENSG00000033122	14652	228.049296572502
ENSG00000033170	6700	283.657214762903
ENSG00000033178	11432	3111.21639137496
ENSG00000033327	6771	13446.3472682344
ENSG00000033627	11056	336.42353336024
ENSG00000033800	10776	6247.97803447627
ENSG00000033867	9616	906.302688672604
ENSG00000034053	6869	42.6749969655627
ENSG00000034152	3783	6264.71432746413
ENSG00000034239	5805	0.714042974667089
ENSG00000034510	496	15871.7909578169
ENSG00000034533	3427	186.518225596968
ENSG00000034677	6031	5774.42181921593
ENSG00000034693	2222	98.465068976031
ENSG00000034713	3034	2437.8884385695
ENSG00000034971	2095	1.777821283865
ENSG00000035115	11165	539.20445201289
ENSG00000035141	3086	691.77649170196
ENSG00000035403	9992	4865.72927242404
ENSG00000035499	3806	38.6967575352746
ENSG00000035664	13612	110.54551032295
ENSG00000035681	6165	1711.13112726165
ENSG00000035687	3666	430.028738416853
ENSG00000035720	1655	618.71095139623
ENSG00000035862	5633	3970.37767141393
ENSG00000035928	6713	4398.49015164366
ENSG00000036054	5168	1676.36889223985
ENSG00000036257	11505	8811.3413104615
ENSG00000036448	7062	33.2540013916387
ENSG00000036473	1585	0.626609141034384
ENSG00000036530	9352	15.5340777754106
ENSG00000036549	9008	1516.99158583303
ENSG00000036565	3910	0.480886084979876
ENSG00000036672	4538	13.5886749770829
ENSG00000036828	5011	0.393452251347172
ENSG00000037042	2772	19.5050310528959
ENSG00000037241	1164	234.162378773989
ENSG00000037280	8852	1984.42014658628
ENSG00000037474	5506	2543.14420195767
ENSG00000037637	8984	2070.06887278231
ENSG00000037749	4792	212.187341920969
ENSG00000037757	3456	341.399975724501
ENSG00000037897	2621	49.4074021552809
ENSG00000037965	1889	5.07116235069688
ENSG00000038002	2675	111.93716550827
ENSG00000038210	3540	972.774260691868
ENSG00000038219	15860	9748.3915639616
ENSG00000038274	5153	942.46386503253
ENSG00000038295	7522	0.320590723319918
ENSG00000038358	6173	3527.89689785722
ENSG00000038382	17500	4205.67669002514
ENSG00000038427	14831	12.5977581959122
ENSG00000038532	12387	1313.79535647063
ENSG00000038945	7812	730.305667722772
ENSG00000039068	6177	7.2278635803036
ENSG00000039123	6578	2275.48009259675
ENSG00000039139	16475	0.939913711551577
ENSG00000039319	11461	1587.94414182597
ENSG00000039523	6729	5283.05096035294
ENSG00000039537	4739	0.182153820068135
ENSG00000039560	7687	120.942850372439
ENSG00000039600	3471	0.714042974667089
ENSG00000039650	4635	1278.57409382225
ENSG00000039987	2646	5.77063301975852
ENSG00000040199	12493	807.152721333117
ENSG00000040275	4777	203.174370903998
ENSG00000040341	8998	233.528483480152
ENSG00000040487	2686	183.516330642245
ENSG00000040531	3398	451.246015378389
ENSG00000040608	3339	66.0635474623112
ENSG00000040633	2783	472.215563144633
ENSG00000040731	3660	3.06018417714467
ENSG00000040933	13187	378.173188919856
ENSG00000041353	7432	10.3827677438837
ENSG00000041357	6996	2174.54501782059
ENSG00000041515	9209	4.58299011291428
ENSG00000041802	4818	2208.40376989486
ENSG00000041880	2928	167.698092907528
ENSG00000041982	9636	12.7216227935585
ENSG00000041988	4072	417.307115623295
ENSG00000042062	6009	258.111963036547
ENSG00000042088	6227	434.997894628312
ENSG00000042286	5135	32.9261245155161
ENSG00000042304	2087	0.648467599442561
ENSG00000042317	6872	146.386095959556
ENSG00000042429	10773	4831.84866189136
ENSG00000042445	4005	419.59496760335
ENSG00000042493	2607	1182.29487068704
ENSG00000042753	1704	487.276040987867
ENSG00000042781	20506	9.4938571019512
ENSG00000042813	2643	0.90348294753795
ENSG00000042832	11132	8.94010948894407
ENSG00000042980	9351	294.018124048378
ENSG00000043039	3660	2.47000580012391
ENSG00000043093	8412	2559.20288273487
ENSG00000043143	9877	1062.39394016539
ENSG00000043355	3310	3.28605491402916
ENSG00000043462	7244	2384.9691107633
ENSG00000043514	2663	528.981979630667
ENSG00000043591	2853	49.2033898768046
ENSG00000044012	597	0
ENSG00000044090	5628	340.030178997589
ENSG00000044115	8830	3176.63875739063
ENSG00000044446	9029	1211.73821416285
ENSG00000044459	11064	261.616602534658
ENSG00000044524	6674	1.18035675404151
ENSG00000044574	3908	29213.698511777
ENSG00000046604	6190	8.12406037503882
ENSG00000046647	2424	203.997706170706
ENSG00000046651	5172	2356.42196408222
ENSG00000046653	5675	200.157903643669
ENSG00000046774	1991	0
ENSG00000046889	12058	10.8709399816663
ENSG00000047056	5656	2386.00374446129
ENSG00000047188	10816	1364.01152158701
ENSG00000047230	5510	317.421246850732
ENSG00000047249	5090	2227.32590872354
ENSG00000047315	5901	5877.89247516744
ENSG00000047346	9832	5762.34866402182
ENSG00000047365	12428	7446.99462584556
ENSG00000047410	12350	9072.60817766163
ENSG00000047457	7296	19.8620525402294
ENSG00000047578	9784	706.647529572323
ENSG00000047579	3052	506.737355123946
ENSG00000047597	5206	15.1333393712607
ENSG00000047617	6255	0.706756821864364
ENSG00000047621	4939	314.04775810307
ENSG00000047634	5497	95.069721769961
ENSG00000047644	7114	116.753312510872
ENSG00000047648	7885	4.54655934890065
ENSG00000047662	6622	1402.65727605267
ENSG00000047849	14943	4504.01550268554
ENSG00000047932	4628	574.73173307898
ENSG00000047936	7856	0.109292292040881
ENSG00000048028	5719	3476.04863451302
ENSG00000048052	16827	1080.84247906189
ENSG00000048140	5215	310.586835521776
ENSG00000048162	2862	756.302660922897
ENSG00000048342	7606	42.5657046735218
ENSG00000048392	5548	1269.45183051324
ENSG00000048405	5793	5112.21982174024
ENSG00000048462	1118	0
ENSG00000048471	11298	1221.27578818162
ENSG00000048540	10268	1.53009208857233
ENSG00000048544	2110	710.305178279291
ENSG00000048545	2341	5.30431924038409
ENSG00000048649	15740	7134.85583977681
ENSG00000048707	20023	5362.55745973627
ENSG00000048740	10978	13608.1581496774
ENSG00000048828	7204	2935.35052117557
ENSG00000048991	7898	1950.16794226066
ENSG00000049089	4151	486.634859541227
ENSG00000049130	6040	0.211298431279037
ENSG00000049167	4847	324.787547334287
ENSG00000049192	8567	121.941053306412
ENSG00000049239	9321	368.591897984273
ENSG00000049245	2760	2058.03214835221
ENSG00000049246	8099	75.462684577827
ENSG00000049247	1791	8.88910641932499
ENSG00000049249	6331	157.934648151876
ENSG00000049283	4642	1.87982742310315
ENSG00000049323	7329	3.85437483264174
ENSG00000049449	7225	883.475171941666
ENSG00000049540	6542	6.57939598086104
ENSG00000049541	2211	604.400947291677
ENSG00000049618	44058	5392.71484618676
ENSG00000049656	6557	1876.4903651195
ENSG00000049759	17455	70.420666838341
ENSG00000049768	2647	22.0989014506661
ENSG00000049769	4173	100.884071706536
ENSG00000049860	5067	4017.25677854666
ENSG00000049883	12115	171.967778449925
ENSG00000050030	11757	2.76145191223293
ENSG00000050130	4350	556.224904960057
ENSG00000050165	5059	12.284453625395
ENSG00000050327	5818	12.7799120159804
ENSG00000050344	4249	1398.00871056453
ENSG00000050393	6057	768.04793924089
ENSG00000050405	6317	27.2647837877984
ENSG00000050426	6032	1610.53121551442
ENSG00000050438	17980	229.470096369034
ENSG00000050555	7594	3.60664563734907
ENSG00000050628	9653	16.8382991270984
ENSG00000050730	3768	1.09292292040881
ENSG00000050748	8955	978.391884502769
ENSG00000050767	3586	73.4298479458666
ENSG00000050820	9178	1.02734754518428
ENSG00000051009	4736	569.675143033888
ENSG00000051108	5155	2238.74331016541
ENSG00000051128	3422	99.6235672716644
ENSG00000051180	3046	222.48267583122
ENSG00000051341	9400	410.552851975168
ENSG00000051382	7850	547.241078554297
ENSG00000051523	3357	4218.91562966769
ENSG00000051596	3453	423.646068561666
ENSG00000051620	10356	988.934947608313
ENSG00000051825	10304	2629.98785721335
ENSG00000052126	12558	592.094635207874
ENSG00000052344	3010	27.9642544568601
ENSG00000052723	5894	1008.10481563228
ENSG00000052749	8529	6212.19573806208
ENSG00000052795	10868	2755.06195622494
ENSG00000052802	2892	475.246602710567
ENSG00000052841	11284	3030.60968291841
ENSG00000052850	5750	22.6526490636733
ENSG00000053108	6734	3.78879945741721
ENSG00000053254	11033	3109.69358543919
ENSG00000053328	1774	11.5704106507279
ENSG00000053371	1781	388.614245886162
ENSG00000053372	2822	396.512435524316
ENSG00000053438	1297	321.501492420258
ENSG00000053501	2431	530.206053301525
ENSG00000053524	20568	1045.3006256902
ENSG00000053702	2803	221.914355912608
ENSG00000053747	13522	166.372013097432
ENSG00000053770	13034	999.281284588183
ENSG00000053900	7494	619.410422065292
ENSG00000053918	3971	8.21149420867153
ENSG00000054116	3527	741.213038468452
ENSG00000054118	4736	4304.03246670913
ENSG00000054148	1612	346.478424228001
ENSG00000054179	2633	2.24413506323942
ENSG00000054219	8798	516.391507587557
ENSG00000054267	11073	10875.0056549302
ENSG00000054277	3716	284.669990002481
ENSG00000054282	5322	772.222904796851
ENSG00000054356	8261	7.60674352604532
ENSG00000054392	6641	88.7453411371954
ENSG00000054523	17720	3034.89394076641
ENSG00000054598	3926	16.4739914869621
ENSG00000054611	5315	665.932507710693
ENSG00000054654	31374	1718.41728006438
ENSG00000054690	10817	90.3701532122031
ENSG00000054793	8317	213.885015524004
ENSG00000054796	1867	0.546461460204405
ENSG00000054803	3024	0.0291446112109016
ENSG00000054938	3135	0.335163028925368
ENSG00000054965	7887	3086.37789647047
ENSG00000054967	6322	6469.74666733282
ENSG00000054983	6825	258.476270676684
ENSG00000055044	3299	5956.80879617376
ENSG00000055070	4747	8957.23923418327
ENSG00000055118	5877	13.1150750449057
ENSG00000055130	3548	2117.67659519532
ENSG00000055147	6543	61.3421204461451
ENSG00000055163	10498	5490.50230295213
ENSG00000055208	6010	6960.19947094268
ENSG00000055211	2248	1738.92051405125
ENSG00000055332	10753	6187.27709547676
ENSG00000055483	9235	10715.4170500921
ENSG00000055609	20114	22488.2078810686
ENSG00000055732	6623	7.02385130182729
ENSG00000055813	3982	0.495458390585327
ENSG00000055917	6978	5735.35346788772
ENSG00000055950	3573	298.601114161292
ENSG00000055955	5462	647.003082729213
ENSG00000055957	4544	21.9604645474144
ENSG00000056050	1436	50.653334284547
ENSG00000056097	6792	7239.31012635668
ENSG00000056277	4634	398.151819904929
ENSG00000056291	2359	0
ENSG00000056487	5753	1.26050443487149
ENSG00000056558	6449	1389.30904411807
ENSG00000056586	11545	2949.6022360577
ENSG00000056736	3038	31.3013124405083
ENSG00000056972	6553	3166.46728807802
ENSG00000056998	3646	2.3242827440694
ENSG00000057019	11274	116.658592524436
ENSG00000057149	1777	1.09292292040881
ENSG00000057252	7005	1216.9478134168
ENSG00000057294	7043	10.6450692447818
ENSG00000057468	3266	29.0863219884798
ENSG00000057593	3795	0.386166098544446
ENSG00000057608	4033	10936.6683660997
ENSG00000057657	6369	436.272971368789
ENSG00000057663	5546	873.857450242068
ENSG00000057704	6515	113.430826832829
ENSG00000057757	2186	1407.27669692959
ENSG00000057935	10580	473.439636815491
ENSG00000058056	8440	760.208038825157
ENSG00000058063	9196	6949.55440169789
ENSG00000058085	6543	4.48098397367612
ENSG00000058091	6841	944.722572401375
ENSG00000058262	4697	6025.75037399314
ENSG00000058272	11815	7982.89116448602
ENSG00000058335	9929	5.63948226930946
ENSG00000058404	8159	9.39185096271304
ENSG00000058453	8871	617.756465379073
ENSG00000058600	9488	1344.09117982436
ENSG00000058668	9721	1633.51174145422
ENSG00000058673	9700	14282.5790254032
ENSG00000058729	5502	934.055644698185
ENSG00000058799	2075	174.54707654209
ENSG00000058804	5135	277.595135631035
ENSG00000058866	10978	366.996230520476
ENSG00000059122	8419	1774.04705671319
ENSG00000059145	7494	972.162223856439
ENSG00000059377	6271	694.792958962289
ENSG00000059378	6285	841.652654854022
ENSG00000059573	3766	379.827145606075
ENSG00000059588	7743	5788.5132387364
ENSG00000059691	11757	268.261573890744
ENSG00000059728	6351	4867.82039827842
ENSG00000059758	6547	4223.09059522366
ENSG00000059769	2586	497.993971760676
ENSG00000059804	6159	29917.1328479634
ENSG00000059915	6338	210.912265180492
ENSG00000060069	7415	747.071105321843
ENSG00000060138	8610	22680.4020196988
ENSG00000060140	3424	12.2188782501705
ENSG00000060237	14370	8561.907155413
ENSG00000060303	408	12.1241582637351
ENSG00000060339	6059	4845.69963836934
ENSG00000060491	4702	1325.7446470671
ENSG00000060558	2613	5933.08508264808
ENSG00000060566	2678	1.3770828797151
ENSG00000060642	3382	387.397458368107
ENSG00000060656	6682	6.34623909117382
ENSG00000060688	3881	1035.08543946078
ENSG00000060709	8536	0.524603001796229
ENSG00000060718	8281	0.218584584081762
ENSG00000060749	10537	1198.17139764418
ENSG00000060762	1546	434.473291626516
ENSG00000060971	7106	1195.07478270302
ENSG00000060982	11775	1770.80471871597
ENSG00000061273	9928	3849.4566794999
ENSG00000061337	5706	12.9183489192321
ENSG00000061455	9350	3.25691030281825
ENSG00000061492	2089	1.45723056054508
ENSG00000061656	2240	53.7426630729026
ENSG00000061676	22520	19.9640586794676
ENSG00000061794	1979	1291.87132268723
ENSG00000061918	3724	27.0316268981112
ENSG00000061936	10157	4840.00915303042
ENSG00000061938	11297	4052.00444126286
ENSG00000061987	16014	2331.61989994175
ENSG00000062038	6236	0.888910641932499
ENSG00000062096	2204	1.17307060123879
ENSG00000062194	6472	8047.12588759484
ENSG00000062282	7905	42.4782708398891
ENSG00000062370	3848	0
ENSG00000062485	6402	9990.93301845873
ENSG00000062524	3490	165.235373260207
ENSG00000062582	2613	594.418917951944
ENSG00000062598	6598	3081.46702948143
ENSG00000062650	7280	5308.33391057839
ENSG00000062716	6916	3003.49790833946
ENSG00000062725	9876	1048.5283913818
ENSG00000062822	4858	402.290354696878
ENSG00000063015	5115	150.641209196348
ENSG00000063046	6146	22805.9788632538
ENSG00000063127	3599	24.5834795563955
ENSG00000063169	7507	504.813810784027
ENSG00000063176	6009	238.497639691611
ENSG00000063177	4209	26135.5685402793
ENSG00000063180	2075	211.41500972388
ENSG00000063241	4408	123.16512697727
ENSG00000063244	4115	3198.85423728614
ENSG00000063245	17616	3857.25286299881
ENSG00000063322	3835	1826.92995375537
ENSG00000063438	7678	32.9261245155161
ENSG00000063515	1033	2.00369202074948
ENSG00000063587	8139	941.123212916829
ENSG00000063601	6323	1494.62309672867
ENSG00000063660	6516	66.2602735879848
ENSG00000063761	5317	56.3875365402919
ENSG00000063854	5975	168.215409756521
ENSG00000063978	7270	4210.93000619591
ENSG00000064012	7243	6706.38633805974
ENSG00000064042	10862	4.99830082266962
ENSG00000064102	3345	799.356537834201
ENSG00000064115	3888	848.173761612461
ENSG00000064195	2715	3.17676262198827
ENSG00000064199	5205	12.9547796832458
ENSG00000064201	3793	438.072651111062
ENSG00000064205	4981	3.29334106683188
ENSG00000064218	2387	0
ENSG00000064225	6288	414.334365279783
ENSG00000064270	7352	20.9112585438219
ENSG00000064300	4150	6.04750682626208
ENSG00000064309	10600	34.5290781321157
ENSG00000064313	6547	1707.15288783136
ENSG00000064393	15402	715.471060616423
ENSG00000064419	4676	1760.29080022164
ENSG00000064489	1931	229.67410864751
ENSG00000064490	2503	529.550299549279
ENSG00000064545	3281	150.539203057109
ENSG00000064547	2980	386.668843087834
ENSG00000064601	5856	949.035974860589
ENSG00000064607	8468	11864.4506332347
ENSG00000064651	10664	1620.96498632793
ENSG00000064652	3550	44.2342336653459
ENSG00000064655	3618	0.371593792938995
ENSG00000064666	3645	1519.76761005087
ENSG00000064687	8367	554.024486813634
ENSG00000064692	7325	0.63389529383711
ENSG00000064703	6019	2274.8243388445
ENSG00000064726	4169	3645.2185302867
ENSG00000064763	5411	363.26572028548
ENSG00000064787	8186	12.5467551262931
ENSG00000064835	1569	0.932627558748851
ENSG00000064886	3295	25.0352210301645
ENSG00000064932	6626	1537.53125058392
ENSG00000064933	5448	248.647250545807
ENSG00000064961	3857	1635.6101534614
ENSG00000064989	6144	2.52829502254571
ENSG00000064995	1580	1443.86047015208
ENSG00000064999	6777	888.043589748974
ENSG00000065000	8601	2819.08538090248
ENSG00000065029	6789	329.202955932739
ENSG00000065054	3550	145.970785249801
ENSG00000065057	2430	128.491304676062
ENSG00000065060	9908	3382.21027256672
ENSG00000065135	27174	4093.67394914165
ENSG00000065150	9671	7865.80997509902
ENSG00000065154	3388	103.769388216415
ENSG00000065183	10275	149.162120177394
ENSG00000065243	6897	3221.84204937874
ENSG00000065268	2357	211.232855903812
ENSG00000065308	6908	1137.14258176855
ENSG00000065320	6383	63.4842493701464
ENSG00000065325	6052	1.03463369798701
ENSG00000065328	5454	108.308661412513
ENSG00000065357	10215	1778.48432377005
ENSG00000065361	8658	38.0628622414375
ENSG00000065371	4518	1.47180286615053
ENSG00000065413	9189	1320.25817400665
ENSG00000065427	4065	5327.97737853454
ENSG00000065457	4486	560.684030475325
ENSG00000065485	4030	174.109907373926
ENSG00000065491	3462	795.006704610974
ENSG00000065518	1889	1243.24353888184
ENSG00000065526	13294	17882.0040853248
ENSG00000065534	22167	389.962184154666
ENSG00000065548	3125	5704.67876458825
ENSG00000065559	5714	320.2774187494
ENSG00000065600	2914	282.44771339765
ENSG00000065609	6651	0.63389529383711
ENSG00000065613	7974	3271.91977759187
ENSG00000065615	9635	1160.5311322653
ENSG00000065618	6508	34.9079580778574
ENSG00000065621	9921	511.990671294711
ENSG00000065665	3916	2248.17159189213
ENSG00000065675	3295	173.060701370334
ENSG00000065717	4038	58.9886930908648
ENSG00000065802	7410	254.184726675878
ENSG00000065809	7019	5657.15118985607
ENSG00000065833	3371	4.79428854419331
ENSG00000065882	9032	4228.97780668826
ENSG00000065883	8921	2748.76672020338
ENSG00000065911	4870	395.638097187989
ENSG00000065923	10033	3393.46009249413
ENSG00000065970	6296	1317.992180485
ENSG00000065978	1930	11901.9014586407
ENSG00000065989	6646	703.56548693677
ENSG00000066027	3825	3376.24291342129
ENSG00000066032	7535	0.502744543388053
ENSG00000066044	6956	1754.93547791164
ENSG00000066056	6694	63.4186739949219
ENSG00000066084	10361	2652.34906016492
ENSG00000066117	5136	5350.17828612444
ENSG00000066135	5172	2186.47973611146
ENSG00000066136	5990	816.726726115898
ENSG00000066185	2195	12.3864597646332
ENSG00000066230	2783	53.1014816262627
ENSG00000066248	4678	2.52829502254571
ENSG00000066279	10938	621.406827933238
ENSG00000066294	9255	243.044199040511
ENSG00000066322	2507	600.961883168791
ENSG00000066336	2069	1708.87970604561
ENSG00000066379	3672	263.459999193748
ENSG00000066382	8197	2.22956275763397
ENSG00000066405	3880	0
ENSG00000066422	7416	4739.67882893689
ENSG00000066427	28202	4454.66638975268
ENSG00000066455	3295	347.607777912423
ENSG00000066468	7486	2.55743963375662
ENSG00000066557	2884	1644.13495224059
ENSG00000066583	1940	103.776674369218
ENSG00000066629	8899	8.84538950250863
ENSG00000066651	2690	133.83205468046
ENSG00000066654	6501	2812.99415715941
ENSG00000066697	3253	181.090041758937
ENSG00000066735	6756	89.0659318605153
ENSG00000066739	14778	2986.41188001707
ENSG00000066777	10964	3389.98459760723
ENSG00000066813	8158	0.597464529823483
ENSG00000066827	8900	232.144114447634
ENSG00000066855	4629	217.192928896441
ENSG00000066923	8583	4109.68162684923
ENSG00000066926	4473	289.87958925643
ENSG00000066933	20253	952.205451329774
ENSG00000067048	5738	13.7489703387428
ENSG00000067057	4836	4834.92341837411
ENSG00000067064	3589	6910.63177342574
ENSG00000067066	12618	4004.2655680994
ENSG00000067082	6139	72143.1060747525
ENSG00000067113	2016	274.680674509945
ENSG00000067141	8117	178.765759014868
ENSG00000067167	3878	5430.91614533144
ENSG00000067177	6350	6.47010368882015
ENSG00000067182	4005	2919.24083732875
ENSG00000067191	7094	227.16038593057
ENSG00000067208	8276	140.710182926233
ENSG00000067221	10461	105.590926417096
ENSG00000067225	8571	20919.5866164754
ENSG00000067248	4734	1850.7993903371
ENSG00000067334	7519	4656.15765935924
ENSG00000067365	8254	548.574444517195
ENSG00000067369	12991	3468.07758334684
ENSG00000067445	6716	7.91276194375978
ENSG00000067533	7883	694.013340612397
ENSG00000067560	2582	31959.9879400275
ENSG00000067596	9302	5112.83185857567
ENSG00000067601	1060	174.758374973369
ENSG00000067606	7636	46.5439441038099
ENSG00000067646	5527	7.92004809656251
ENSG00000067704	4165	1343.79973371225
ENSG00000067715	6494	630.631097381489
ENSG00000067798	12135	1.08563676760608
ENSG00000067829	2717	1410.95620409497
ENSG00000067836	3683	373.378900375663
ENSG00000067840	4341	11.4174014418707
ENSG00000067842	7534	14.1569948956955
ENSG00000067900	11113	15142.8623729738
ENSG00000067955	4129	1851.23655950526
ENSG00000067992	2695	308.335414305733
ENSG00000068001	4545	48.1177531091985
ENSG00000068024	13368	532.705203712859
ENSG00000068028	3683	1960.6891469078
ENSG00000068078	4834	17.5669144073709
ENSG00000068079	1973	197.884623969219
ENSG00000068097	4868	148.433504897122
ENSG00000068120	4032	726.58244364058
ENSG00000068137	4803	38.2231576030974
ENSG00000068305	6925	4286.43640769055
ENSG00000068308	3592	2548.92212113023
ENSG00000068323	4283	2564.79864808737
ENSG00000068354	4223	675.892678592019
ENSG00000068366	6415	1236.50384753932
ENSG00000068383	3706	315.760004011711
ENSG00000068394	1742	328.43062373565
ENSG00000068400	6841	2349.4053989332
ENSG00000068438	2872	613.005893751696
ENSG00000068489	4080	822.592079122092
ENSG00000068615	5380	8.75795566887593
ENSG00000068650	13733	1629.14004977258
ENSG00000068654	13519	1337.14747620336
ENSG00000068697	1946	5996.86806428314
ENSG00000068724	6949	8698.2602189632
ENSG00000068745	5624	7440.37151294789
ENSG00000068781	4294	3.31519952524006
ENSG00000068784	5045	381.859982238035
ENSG00000068796	4774	1646.59767188791
ENSG00000068831	6084	6544.84504427051
ENSG00000068878	10241	21038.7953624808
ENSG00000068885	7175	717.081300385826
ENSG00000068903	6224	1679.68409176509
ENSG00000068912	2592	716.782568120914
ENSG00000068971	3376	197.35273481462
ENSG00000068976	4981	537.579639937883
ENSG00000068985	665	0.255015348095389
ENSG00000069011	3511	759.180691279973
ENSG00000069018	3185	0.82333526670797
ENSG00000069020	14675	72.1329127469815
ENSG00000069122	6650	0.160295361659959
ENSG00000069188	11607	2421.22500710966
ENSG00000069206	4483	0.437169168163524
ENSG00000069248	6080	1978.09576595351
ENSG00000069275	6546	4048.47794330634
ENSG00000069329	9733	1960.13539929479
ENSG00000069345	5065	2951.27805120233
ENSG00000069399	3242	2389.34080244494
ENSG00000069424	9534	8022.33839575997
ENSG00000069431	11616	5.3917530740168
ENSG00000069482	1300	0.546461460204405
ENSG00000069493	6957	2526.05088748247
ENSG00000069509	1399	120.607687343514
ENSG00000069535	2891	2.01826432635494
ENSG00000069667	17040	648.569605581799
ENSG00000069696	1477	23.7382858312794
ENSG00000069702	8705	90.6470270187067
ENSG00000069712	4065	18.9585695926915
ENSG00000069764	1116	10.9292292040881
ENSG00000069812	5407	19.1188649543514
ENSG00000069849	2584	2705.95328633457
ENSG00000069869	9097	303.664990359187
ENSG00000069943	4542	247.05158308201
ENSG00000069956	6388	5844.33245535808
ENSG00000069966	13302	1174.41853950729
ENSG00000069974	5605	915.512385815249
ENSG00000069998	4936	295.883379165876
ENSG00000070010	8736	3767.15229744031
ENSG00000070018	10337	865.339937615682
ENSG00000070019	4177	1.10020907321154
ENSG00000070031	366	3.38806105326731
ENSG00000070047	5769	1277.45202629063
ENSG00000070061	6048	1274.80715282324
ENSG00000070081	8995	1295.12823299005
ENSG00000070087	3440	33.9826166719113
ENSG00000070159	9995	26.1718608673896
ENSG00000070182	14831	45.2761535161356
ENSG00000070190	4548	834.32278513448
ENSG00000070193	3011	0
ENSG00000070214	12172	1056.58687638162
ENSG00000070269	8077	154.313430208921
ENSG00000070366	10554	3608.56918168899
ENSG00000070367	12575	1086.89727204096
ENSG00000070371	10049	215.633692196658
ENSG00000070388	2778	24.3138919026947
ENSG00000070404	3067	115.17221735268
ENSG00000070413	5605	465.621594858167
ENSG00000070423	3496	1088.31807183749
ENSG00000070444	8728	2020.2971629869
ENSG00000070476	7357	1757.61678214304
ENSG00000070495	5969	3482.89033199478
ENSG00000070501	4106	1536.22702923223
ENSG00000070526	3448	10.9219430512854
ENSG00000070540	3402	25.1153687109945
ENSG00000070601	5867	9.42099557392394
ENSG00000070610	4803	740.418847812955
ENSG00000070614	9529	1309.86083395716
ENSG00000070669	4455	148.367929521897
ENSG00000070718	6276	1407.21112155437
ENSG00000070729	7298	4.20411016717256
ENSG00000070731	3098	39.906258900527
ENSG00000070748	2994	0
ENSG00000070756	4752	102207.426495484
ENSG00000070759	3322	554.731243635498
ENSG00000070761	2375	1108.17283822491
ENSG00000070770	6905	6049.76553363093
ENSG00000070778	7396	0.590178377020757
ENSG00000070785	3411	173.570732066524
ENSG00000070808	6150	87.2516798126367
ENSG00000070814	11278	4816.01585185104
ENSG00000070831	3598	16708.270444181
ENSG00000070882	8100	1243.68070805
ENSG00000070886	5358	1.2896490460824
ENSG00000070915	6180	11.0530938017344
ENSG00000070950	6983	720.38192760546
ENSG00000070961	9493	8927.29314616407
ENSG00000070985	3962	55.6807797184275
ENSG00000071051	2990	676.373564676999
ENSG00000071054	11961	14457.84014492
ENSG00000071073	9630	2377.38422569567
ENSG00000071082	5791	27691.2058805779
ENSG00000071127	7827	10070.8402562462
ENSG00000071189	16418	1222.85688333981
ENSG00000071203	1839	0
ENSG00000071205	10759	580.771953752439
ENSG00000071242	8243	111.070113324746
ENSG00000071243	5214	2218.56795305466
ENSG00000071246	6502	118.312549210655
ENSG00000071282	9130	14.4120102437908
ENSG00000071462	7944	4156.21099864744
ENSG00000071537	9559	1993.94314829944
ENSG00000071539	3560	60.948668194798
ENSG00000071553	4884	2074.51342599198
ENSG00000071564	6080	5016.21747241153
ENSG00000071575	4588	40.1904188598333
ENSG00000071626	9201	3219.11702823052
ENSG00000071655	7845	954.770177116334
ENSG00000071677	264	0
ENSG00000071794	6024	438.553537196042
ENSG00000071859	2567	301.901741380927
ENSG00000071889	5098	612.364712305056
ENSG00000071894	6072	2005.53541740857
ENSG00000071909	8236	6.28066371594929
ENSG00000071967	5176	311.701616900593
ENSG00000071991	6864	1.29693519888512
ENSG00000071994	6476	1424.28257757116
ENSG00000072041	8781	0.561033765809856
ENSG00000072042	5518	1197.1659085574
ENSG00000072062	6144	1296.36687896651
ENSG00000072071	8487	985.882049583971
ENSG00000072080	1265	0
ENSG00000072110	10626	2642.06829856027
ENSG00000072121	15706	1806.92946431189
ENSG00000072133	8502	5.57390689408493
ENSG00000072134	8517	17.2827544480646
ENSG00000072135	5774	2049.31062344735
ENSG00000072163	8487	31.0025801755966
ENSG00000072182	5250	3.19133492759373
ENSG00000072195	17910	11.8982875268506
ENSG00000072201	5725	370.406150032151
ENSG00000072210	6457	65.5535167661204
ENSG00000072274	7887	7158.32453795439
ENSG00000072310	8030	2537.32256586829
ENSG00000072315	5839	6.05479297906481
ENSG00000072364	11297	19355.2423235775
ENSG00000072401	3486	858.716824718005
ENSG00000072415	8743	1660.1936330178
ENSG00000072422	4841	1.76324897825955
ENSG00000072501	10484	2968.61909487282
ENSG00000072506	1115	530.235197912736
ENSG00000072518	6154	1665.2720815213
ENSG00000072571	3936	99.4632719100044
ENSG00000072609	17127	444.149302548535
ENSG00000072657	11950	1.54466439417778
ENSG00000072682	8502	90.1442824753186
ENSG00000072694	6651	22.3903475627752
ENSG00000072736	8806	9709.86238794079
ENSG00000072756	5518	680.395521024103
ENSG00000072778	4865	5206.7576543556
ENSG00000072786	9083	5699.66589145997
ENSG00000072803	5577	2432.45296857866
ENSG00000072818	7421	1444.78581155802
ENSG00000072832	5823	12.1460167221432
ENSG00000072840	7148	3.19133492759373
ENSG00000072849	6386	1271.76882710451
ENSG00000072858	8060	330.150155797093
ENSG00000072864	5512	3080.80398957638
ENSG00000072952	7700	142.917887225459
ENSG00000072954	3005	25.261091767049
ENSG00000072958	14371	788.988342395923
ENSG00000073008	3519	8.51751262638599
ENSG00000073050	3459	895.949065539932
ENSG00000073060	7741	1600.35246004902
ENSG00000073067	2773	2.01826432635494
ENSG00000073111	4902	859.277858483815
ENSG00000073146	6872	18.5942619525552
ENSG00000073150	3102	301.049261503008
ENSG00000073169	2363	2625.72545782376
ENSG00000073282	7454	0.859766030721597
ENSG00000073331	12325	688.330141426271
ENSG00000073350	7909	299.096572551878
ENSG00000073417	7886	701.809524111313
ENSG00000073464	6789	3.94909481907717
ENSG00000073536	5463	349.531322252343
ENSG00000073578	8383	3911.78243057441
ENSG00000073584	11022	4002.89577137249
ENSG00000073598	1388	5.4208976852277
ENSG00000073605	5905	337.997342365629
ENSG00000073614	12091	11737.3655560496
ENSG00000073670	4770	22.2227660483125
ENSG00000073711	7837	332.3068570267
ENSG00000073712	8510	441.125549135404
ENSG00000073734	5151	0.327876876122643
ENSG00000073737	3750	72.0017619965324
ENSG00000073754	2456	0.386166098544446
ENSG00000073756	5269	139.522540019389
ENSG00000073792	4735	873.077831892177
ENSG00000073803	12623	355.054226076809
ENSG00000073849	9151	466.415785513664
ENSG00000073861	2614	725.176216149654
ENSG00000073905	848	333.26862919666
ENSG00000073910	18452	69.5244700436058
ENSG00000073921	5833	4484.74362852233
ENSG00000073969	5005	680.67968098341
ENSG00000074047	7341	124.913803649924
ENSG00000074054	11052	3245.42003984836
ENSG00000074071	1097	172.565242979748
ENSG00000074181	9394	19.1188649543514
ENSG00000074201	4592	878.374864979758
ENSG00000074211	9198	87.003950617344
ENSG00000074219	2980	5.19502694834321
ENSG00000074266	7016	1108.10726284969
ENSG00000074276	5348	46.7115256182725
ENSG00000074317	2006	2.00369202074948
ENSG00000074319	3839	892.480856805834
ENSG00000074356	14718	5229.66531876737
ENSG00000074370	6893	8175.02701389388
ENSG00000074410	7313	20.2336463331684
ENSG00000074416	10102	353.057820208862
ENSG00000074527	4166	0.320590723319918
ENSG00000074582	3379	314.098761172689
ENSG00000074590	7008	2.38985811929393
ENSG00000074603	10211	1878.65435250191
ENSG00000074621	9084	528.093068988734
ENSG00000074657	11951	47.1486947864361
ENSG00000074660	4961	1364.54341074161
ENSG00000074695	6767	1566.28240954347
ENSG00000074696	7097	969.087467373689
ENSG00000074706	8474	1120.47186415591
ENSG00000074755	15878	4154.2364512379
ENSG00000074771	2042	0.546461460204405
ENSG00000074800	3958	14892.2260027129
ENSG00000074803	12476	2.03283663196039
ENSG00000074842	1678	792.937437215
ENSG00000074855	4979	668.883399595797
ENSG00000074935	6973	146.597394390835
ENSG00000074964	7817	17.8437882138745
ENSG00000074966	3472	70.9889867569536
ENSG00000075035	6557	1.77053513106227
ENSG00000075043	12775	0.53917530740168
ENSG00000075073	2871	50.7043373541661
ENSG00000075089	3813	272.057659500964
ENSG00000075131	2755	252.297613099972
ENSG00000075142	4237	679.426462701341
ENSG00000075151	9596	2706.98792003255
ENSG00000075188	3492	154.510156334595
ENSG00000075213	9371	1.66124283902139
ENSG00000075218	4242	111.733153229794
ENSG00000075223	6268	2.50643656413754
ENSG00000075234	3578	136.622651203904
ENSG00000075239	5584	1099.15986720794
ENSG00000075240	4885	461.045890898055
ENSG00000075275	12806	23.6217073864357
ENSG00000075290	2112	28.5398605282754
ENSG00000075292	12474	1511.67269428704
ENSG00000075303	5081	127.354664838837
ENSG00000075336	5208	172.426806076497
ENSG00000075340	12673	21.0569815998764
ENSG00000075388	3233	0.466313779374426
ENSG00000075391	16044	125.030382094768
ENSG00000075399	3428	565.529322089137
ENSG00000075407	13190	1384.5657586435
ENSG00000075413	8891	4627.58136806696
ENSG00000075415	8896	30729.5753162313
ENSG00000075420	13270	467.027822349093
ENSG00000075426	7157	24281.0167812488
ENSG00000075429	1311	0.138436903251783
ENSG00000075461	3380	1.12935368442244
ENSG00000075539	18152	2715.18484193562
ENSG00000075568	12985	1906.28344392985
ENSG00000075618	3692	2621.8200799215
ENSG00000075624	3256	46679.3353951901
ENSG00000075643	6281	3.91995020786627
ENSG00000075651	12859	539.28459969372
ENSG00000075673	4442	0.961772169959753
ENSG00000075702	9775	907.337322370591
ENSG00000075711	11001	726.830172835872
ENSG00000075785	2717	5765.7877281447
ENSG00000075790	8409	530.424637885606
ENSG00000075826	7938	3313.24683628893
ENSG00000075856	7271	1561.63384405533
ENSG00000075884	7743	2025.08416537829
ENSG00000075886	1598	93.7144973486541
ENSG00000075891	6243	1.72681821424592
ENSG00000075914	4442	321.39948628102
ENSG00000075945	4978	315.322834843547
ENSG00000075975	2848	1989.22172128327
ENSG00000076003	4118	613.865659782418
ENSG00000076043	3699	186.503653291362
ENSG00000076053	7885	2346.83338699384
ENSG00000076067	8805	2013.28059783787
ENSG00000076108	10918	18762.9436760911
ENSG00000076201	5981	1492.59026009671
ENSG00000076242	3532	674.508309559501
ENSG00000076248	2567	113.6202668057
ENSG00000076258	2517	2.15670122960672
ENSG00000076321	4254	921.720188003171
ENSG00000076344	4798	12.8819181552185
ENSG00000076351	7838	204.165287685168
ENSG00000076356	13781	29.8295095743578
ENSG00000076382	5472	2033.10621961409
ENSG00000076513	7350	2577.43283704729
ENSG00000076554	8197	827.37179536068
ENSG00000076555	14505	157.35904208046
ENSG00000076604	4596	4373.31649371025
ENSG00000076641	11023	9151.16019102781
ENSG00000076650	4488	187.582003906165
ENSG00000076662	2950	1274.93830357369
ENSG00000076685	5156	3354.6248980556
ENSG00000076706	7422	239.255399583094
ENSG00000076716	4960	8.2333526670797
ENSG00000076770	12199	1306.29061908382
ENSG00000076826	4845	12.0221521244969
ENSG00000076864	5755	31.4033185797465
ENSG00000076924	4673	2705.88771095934
ENSG00000076928	8636	4648.58006044441
ENSG00000076944	6036	1834.54398343421
ENSG00000076984	5145	1386.89004138757
ENSG00000077009	1141	12.4374628342523
ENSG00000077044	9771	16707.4471089143
ENSG00000077063	7035	0
ENSG00000077080	2389	0.488172237782602
ENSG00000077092	3697	85.809021557697
ENSG00000077097	6079	13821.7298606308
ENSG00000077147	7095	8736.13364123177
ENSG00000077150	4484	2257.76016898052
ENSG00000077152	1065	40.5255818887587
ENSG00000077157	21069	2854.02248359155
ENSG00000077232	21826	2281.68789478467
ENSG00000077235	11562	3687.47821654251
ENSG00000077238	5894	1746.51268527169
ENSG00000077254	6918	2317.52848042128
ENSG00000077264	10312	5.37718076841135
ENSG00000077274	3568	0.604750682626208
ENSG00000077279	10203	3.67950716537633
ENSG00000077312	2361	1383.01380809652
ENSG00000077327	3887	4.67042394654698
ENSG00000077348	1488	120.126801258534
ENSG00000077380	4695	695.65272499301
ENSG00000077420	3981	2155.20756828216
ENSG00000077454	6838	4067.33450675979
ENSG00000077458	6042	3276.73592459447
ENSG00000077463	2787	256.83688629607
ENSG00000077498	3016	0
ENSG00000077514	5508	228.617616491115
ENSG00000077522	5530	1.777821283865
ENSG00000077549	3238	3656.37363022767
ENSG00000077585	2309	79.5502163001559
ENSG00000077616	7254	166.750893043174
ENSG00000077684	9129	1578.33370627918
ENSG00000077713	3115	174.678227292539
ENSG00000077721	5276	4752.75018706498
ENSG00000077782	12698	5302.06053301525
ENSG00000077800	2469	25.5161071151444
ENSG00000077935	4253	31.1628755372565
ENSG00000077942	7285	4.08753172232895
ENSG00000077943	7528	5.54476228287403
ENSG00000077984	930	89.7654025295769
ENSG00000078018	11559	3.20590723319918
ENSG00000078043	17527	3157.68018779794
ENSG00000078053	5636	6.368097549582
ENSG00000078061	3535	2311.08023519086
ENSG00000078070	4321	1032.49885521581
ENSG00000078081	3816	5.09302080910505
ENSG00000078098	7003	2.65215962019205
ENSG00000078114	13654	0.575606071415307
ENSG00000078124	8442	1064.94409364634
ENSG00000078140	5245	2353.48564450273
ENSG00000078142	15182	1355.1661320845
ENSG00000078177	9835	4777.45024506621
ENSG00000078237	4017	578.017787993009
ENSG00000078246	3181	152.783338120349
ENSG00000078269	9921	981.554074819152
ENSG00000078295	17538	8.06577115261702
ENSG00000078304	14289	5704.60590306022
ENSG00000078319	1044	543.955023640267
ENSG00000078328	8213	2.94360573230106
ENSG00000078369	6417	11074.4495155992
ENSG00000078399	3029	9.88002320049564
ENSG00000078401	2033	87.2225352014258
ENSG00000078403	6945	3351.98731074102
ENSG00000078487	3318	264.458202127721
ENSG00000078549	6832	0
ENSG00000078579	1688	0
ENSG00000078589	1803	89.2990887502025
ENSG00000078596	2051	210.42409294271
ENSG00000078618	6798	4992.23874353776
ENSG00000078668	3141	940.168726899672
ENSG00000078674	14445	10996.6989790413
ENSG00000078687	11111	728.13439418756
ENSG00000078699	9457	434.487863932121
ENSG00000078725	3905	0.342449181728094
ENSG00000078747	6664	6611.26561322016
ENSG00000078795	4653	516.573661407625
ENSG00000078804	4228	4184.13153618748
ENSG00000078808	4709	1002.19574570927
ENSG00000078814	7931	93.1243189716333
ENSG00000078898	1898	0.517316848993503
ENSG00000078900	6763	9.36270635150214
ENSG00000078902	5983	277.347406435742
ENSG00000078967	4713	295.351490011277
ENSG00000079101	3846	4.5611316545061
ENSG00000079102	13535	1.90168588151133
ENSG00000079112	3901	1.15121214283061
ENSG00000079134	8102	2933.63098911413
ENSG00000079150	3080	31.84048774791
ENSG00000079156	11486	16.6780037654384
ENSG00000079215	6265	381.058505429736
ENSG00000079246	5463	6811.97726447683
ENSG00000079257	1504	158.714266501767
ENSG00000079263	5582	87.4629782439157
ENSG00000079277	8070	2099.22805629882
ENSG00000079308	15595	1008.87714782937
ENSG00000079313	5199	2402.49230825386
ENSG00000079332	6914	7954.5115993194
ENSG00000079335	5579	1705.95067261891
ENSG00000079337	12078	645.247119903756
ENSG00000079385	5524	90.1442824753186
ENSG00000079387	6342	979.353656672729
ENSG00000079393	2351	3.16219031638282
ENSG00000079432	9494	6123.34839078565
ENSG00000079435	5206	13.027641211273
ENSG00000079459	5202	3456.4634557793
ENSG00000079462	1419	278.760920079471
ENSG00000079482	8224	5.12945157311868
ENSG00000079557	2244	0.233156889687213
ENSG00000079616	4312	1083.31248486202
ENSG00000079689	1482	0.546461460204405
ENSG00000079691	6799	11.2061030105917
ENSG00000079739	4090	266.498324912484
ENSG00000079785	3833	1779.01621292464
ENSG00000079805	13443	9655.10694962831
ENSG00000079819	10247	134.014208500528
ENSG00000079841	12788	3.65764870696815
ENSG00000079931	5293	1.36979672691238
ENSG00000079950	16387	954.792035574742
ENSG00000079974	5870	405.926144945437
ENSG00000079999	3761	411.89350409087
ENSG00000080007	2807	128.593310815301
ENSG00000080031	4344	40.6931634032214
ENSG00000080166	7543	4.57570396011155
ENSG00000080189	7708	536.246273974984
ENSG00000080200	10929	51.1852234391459
ENSG00000080224	6291	0.233156889687213
ENSG00000080293	3426	0.313304570517192
ENSG00000080298	11169	585.223793114904
ENSG00000080345	18166	3692.2797912395
ENSG00000080371	16036	4441.25986859566
ENSG00000080493	8890	2.11298431279037
ENSG00000080503	17300	18253.3647213741
ENSG00000080511	2001	0
ENSG00000080546	5121	4039.15166771885
ENSG00000080561	3097	9.22426944825036
ENSG00000080572	1931	4.0438148055126
ENSG00000080573	6750	1.01277523957883
ENSG00000080603	13674	8329.64646252052
ENSG00000080608	2707	469.206382037108
ENSG00000080618	1767	12.4593212926604
ENSG00000080644	4765	3.46820873409729
ENSG00000080709	3864	0
ENSG00000080802	6999	1977.95004289746
ENSG00000080815	9947	1535.73885699445
ENSG00000080819	3666	776.23028883835
ENSG00000080822	5217	3780.79197548701
ENSG00000080823	11009	263.124836164822
ENSG00000080824	5248	31931.5792302497
ENSG00000080839	5954	362.952415714963
ENSG00000080845	8789	1501.91653568419
ENSG00000080854	5753	1.38436903251783
ENSG00000080910	1087	0
ENSG00000080947	6813	254.155582064667
ENSG00000080986	3600	340.758794277862
ENSG00000081014	7359	824.981937241386
ENSG00000081019	6819	3036.52603899422
ENSG00000081026	8180	501.746340454079
ENSG00000081041	1500	49.6842759617845
ENSG00000081051	3259	0.0218584584081762
ENSG00000081052	9895	8.83810334970591
ENSG00000081059	10063	2598.8468401345
ENSG00000081087	5325	136.309346633387
ENSG00000081138	14532	5.4208976852277
ENSG00000081148	8337	18.4922558133171
ENSG00000081154	3102	4295.24536642905
ENSG00000081177	6263	138.444189404585
ENSG00000081181	2418	374.65397711614
ENSG00000081189	11755	7892.55015588502
ENSG00000081237	8371	17848.312914765
ENSG00000081248	6168	0.808762961102519
ENSG00000081277	6211	0
ENSG00000081307	6827	975.42642031206
ENSG00000081320	6580	22613.952306138
ENSG00000081377	10462	16.663431459833
ENSG00000081386	5921	405.13195428994
ENSG00000081479	16260	5.98921760384028
ENSG00000081665	8414	1787.27871020294
ENSG00000081692	4315	176.383187048376
ENSG00000081721	1762	457.453817566311
ENSG00000081760	16094	143.10732719833
ENSG00000081791	6047	1683.91734654347
ENSG00000081800	4415	0.786904502694343
ENSG00000081803	6351	0.429883015360799
ENSG00000081818	3825	0
ENSG00000081842	6133	1.58109515819141
ENSG00000081853	6724	322.317541534164
ENSG00000081870	3236	249.893182675073
ENSG00000081913	9142	2926.95687314683
ENSG00000081923	6652	104.804021914402
ENSG00000081985	4233	75.0765184792825
ENSG00000082014	5198	131.252756588295
ENSG00000082068	7039	666.304101503632
ENSG00000082074	6100	135.646306728339
ENSG00000082126	4924	1.25321828206877
ENSG00000082146	3242	270.957450427752
ENSG00000082153	8085	8846.31484391458
ENSG00000082175	15404	1.33336596289875
ENSG00000082196	3576	64.5917445961607
ENSG00000082212	9363	1296.53446048097
ENSG00000082213	4172	203.917558489876
ENSG00000082258	9081	6345.25546054546
ENSG00000082269	10589	375.965484620631
ENSG00000082293	8511	26.4778792851041
ENSG00000082397	12203	5.92364222861575
ENSG00000082438	17178	162.75808130728
ENSG00000082458	7844	477.075427064051
ENSG00000082482	3910	0.655753752245286
ENSG00000082497	5467	1.51551978296688
ENSG00000082512	9022	784.94452759041
ENSG00000082515	5267	916.947757917386
ENSG00000082516	5637	266.039297285913
ENSG00000082556	5738	11.3809706778571
ENSG00000082641	5825	1852.74479313542
ENSG00000082684	6224	1.50823363016416
ENSG00000082701	8006	1848.17637532811
ENSG00000082781	6447	15.8328100403223
ENSG00000082805	13484	904.590442763964
ENSG00000082898	11708	6753.21444212285
ENSG00000082929	1164	1.18764290684424
ENSG00000082996	3635	422.633293322087
ENSG00000083067	19912	6.02564836785391
ENSG00000083093	4747	253.368677561973
ENSG00000083097	10045	1047.30431771095
ENSG00000083099	8679	615.337462648568
ENSG00000083123	4071	73.6411463771456
ENSG00000083168	11852	18471.4684193709
ENSG00000083223	6707	2639.06640360555
ENSG00000083290	9843	12.5686135847013
ENSG00000083307	6060	0.859766030721597
ENSG00000083312	11977	6520.38542931176
ENSG00000083444	5320	228.756053394367
ENSG00000083454	4190	1847.03973549089
ENSG00000083457	6657	925.778575114289
ENSG00000083520	10835	3028.65699396727
ENSG00000083535	4253	462.874715251539
ENSG00000083544	6814	509.025207104002
ENSG00000083622	376	0
ENSG00000083635	3492	396.082552508955
ENSG00000083642	13212	5060.01453690871
ENSG00000083720	4194	525.491912438161
ENSG00000083750	2725	171.588898504183
ENSG00000083782	1805	0
ENSG00000083799	12954	14763.8949933985
ENSG00000083807	8025	166.036850068506
ENSG00000083812	5664	451.03471694711
ENSG00000083814	3532	793.651480189667
ENSG00000083817	2561	206.875736527782
ENSG00000083828	3261	2788.97899752162
ENSG00000083838	4923	305.362663962222
ENSG00000083844	12532	745.781456275761
ENSG00000083845	3617	28154.1898881215
ENSG00000083857	16177	25.3266671422735
ENSG00000083896	7032	11415.6600513508
ENSG00000083937	3106	1483.71572598299
ENSG00000084070	3631	4744.07237907693
ENSG00000084072	8071	275.460292859836
ENSG00000084073	3572	740.99445388437
ENSG00000084090	4414	3867.56276921467
ENSG00000084092	3415	1660.740094478
ENSG00000084093	7955	4737.23068159517
ENSG00000084110	5146	37.6985546013012
ENSG00000084112	14537	1649.41741302257
ENSG00000084207	1915	3918.93014647388
ENSG00000084234	7451	858.964553913297
ENSG00000084444	6807	119.390899825458
ENSG00000084453	11520	0.160295361659959
ENSG00000084463	5315	8943.46840538612
ENSG00000084623	1725	4622.13132577052
ENSG00000084628	2987	2.38257196649121
ENSG00000084636	9269	3.88351944385264
ENSG00000084652	5103	951.199962242998
ENSG00000084674	14828	0.859766030721597
ENSG00000084676	8633	2200.65858946556
ENSG00000084693	5283	1188.99084511274
ENSG00000084710	10591	13.4283796154229
ENSG00000084731	6403	201.62970650982
ENSG00000084733	3631	776.580024172881
ENSG00000084734	3146	1.03463369798701
ENSG00000084754	3811	5922.7168872098
ENSG00000084764	3459	10.5357769527409
ENSG00000084774	8422	494.329036900905
ENSG00000085063	4942	2477.37210060747
ENSG00000085117	4054	2497.10300239725
ENSG00000085185	7996	202.584192526977
ENSG00000085224	19302	4272.71658196302
ENSG00000085231	2162	434.283851653645
ENSG00000085265	4981	89.2262272221752
ENSG00000085274	5730	1210.65257739525
ENSG00000085276	9103	8.01476808299794
ENSG00000085365	5106	422.035828792263
ENSG00000085377	3762	882.090802909148
ENSG00000085382	9238	262.374362426142
ENSG00000085415	10481	2282.16149471685
ENSG00000085433	4423	1681.97194374514
ENSG00000085449	5516	7716.00667347499
ENSG00000085465	2567	157.854500471046
ENSG00000085491	6548	613.829229018404
ENSG00000085511	7522	886.7757991613
ENSG00000085514	2006	333.887952184891
ENSG00000085552	6628	13.3555180873957
ENSG00000085563	5806	228.705050324748
ENSG00000085644	6443	161.293564593932
ENSG00000085662	3660	1496.80894256948
ENSG00000085719	6745	3953.36450461956
ENSG00000085721	4156	3161.15568268484
ENSG00000085733	6949	7.29343895552813
ENSG00000085741	2401	20.1534986523385
ENSG00000085760	3374	575.984951361048
ENSG00000085788	10686	2069.32568519644
ENSG00000085831	9362	439.967050839771
ENSG00000085832	7440	5243.53086755095
ENSG00000085840	3157	460.39013714581
ENSG00000085871	3182	242.388445288266
ENSG00000085872	6113	2896.31131445857
ENSG00000085978	6047	2457.24774656634
ENSG00000085982	9352	496.9884826739
ENSG00000085998	6198	424.214388480278
ENSG00000085999	3212	337.093859418091
ENSG00000086015	7877	586.681023675449
ENSG00000086061	2730	8622.93597128863
ENSG00000086062	4901	8533.68788560804
ENSG00000086065	2390	347.906510177335
ENSG00000086102	7147	1852.61364238497
ENSG00000086159	5129	1.04191985078973
ENSG00000086189	3736	781.214017355415
ENSG00000086200	7540	1659.63988540479
ENSG00000086205	3824	0.568319918612581
ENSG00000086232	5550	2376.86690884667
ENSG00000086288	2439	2.90717496828743
ENSG00000086289	2864	28.1682667353364
ENSG00000086300	3518	45.82261497634
ENSG00000086475	3888	620.204612720789
ENSG00000086504	2404	513.710203356154
ENSG00000086506	536	6.62311289767739
ENSG00000086544	3385	202.023158761167
ENSG00000086548	3052	37.8297053517503
ENSG00000086570	14537	1.26050443487149
ENSG00000086589	3615	6739.06473337996
ENSG00000086598	3830	6325.61927874211
ENSG00000086619	5361	1479.54076042703
ENSG00000086666	5153	3308.59827080079
ENSG00000086696	9550	4.64856548813881
ENSG00000086712	4460	1688.5440535732
ENSG00000086717	3513	1.22407367085787
ENSG00000086730	4545	4839.30239620855
ENSG00000086758	17380	9138.300131331
ENSG00000086827	2992	283.445916331623
ENSG00000086848	8013	984.184375980936
ENSG00000086967	3708	55.3966197591212
ENSG00000086991	6096	2.24413506323942
ENSG00000087008	3846	135.770171325985
ENSG00000087053	6119	94.1370942112122
ENSG00000087074	3093	27150.0633119195
ENSG00000087076	1281	7.45373431718808
ENSG00000087077	2841	274.185216119359
ENSG00000087085	3731	15.7380900538869
ENSG00000087086	878	16245.3301535542
ENSG00000087087	4588	5447.12783531751
ENSG00000087088	2587	1064.41220449175
ENSG00000087095	5290	441.110976829798
ENSG00000087111	5990	1409.90699809138
ENSG00000087116	8726	8.25521112548788
ENSG00000087128	2138	0
ENSG00000087152	5301	2501.2633956476
ENSG00000087157	4965	1880.24273381291
ENSG00000087191	4490	3044.59181014684
ENSG00000087206	4739	2470.90199691865
ENSG00000087237	2085	15.9931054019823
ENSG00000087245	4933	10.0548908677611
ENSG00000087250	1837	0.546461460204405
ENSG00000087253	7439	156.84901138427
ENSG00000087258	9813	20.9914062246519
ENSG00000087263	5806	452.054778339492
ENSG00000087266	13968	8982.21616599102
ENSG00000087269	3538	1167.23439284381
ENSG00000087274	13106	9597.3350440555
ENSG00000087299	6879	197.797190135586
ENSG00000087301	4739	185.585598038219
ENSG00000087302	8323	3596.51788495328
ENSG00000087303	6392	362.486101935589
ENSG00000087338	4922	516.697526005272
ENSG00000087365	9795	7342.62777309932
ENSG00000087448	7622	421.511225790467
ENSG00000087460	13320	41961.7918984679
ENSG00000087470	7282	8383.68785785833
ENSG00000087494	3377	14.6670255918862
ENSG00000087495	6095	4.39355014004342
ENSG00000087502	5826	472.740166146429
ENSG00000087510	3005	0.480886084979876
ENSG00000087586	2928	31.8186292895018
ENSG00000087589	5069	41.2469110162285
ENSG00000087842	2512	1.73410436704865
ENSG00000087884	1943	63.8194123990718
ENSG00000087903	9094	443.09281039214
ENSG00000087995	3843	232.814440505485
ENSG00000088002	2822	16.0222500131932
ENSG00000088035	4950	104.935172664851
ENSG00000088038	6676	1270.47917805843
ENSG00000088053	2703	1187.74491298348
ENSG00000088179	12486	462.379256860954
ENSG00000088205	7851	1128.54492146133
ENSG00000088247	4643	5733.27691433894
ENSG00000088256	6242	590.34595853522
ENSG00000088280	4988	12.4374628342523
ENSG00000088298	1919	275.773597430354
ENSG00000088305	4630	273.886483854448
ENSG00000088320	1665	0.145723056054508
ENSG00000088325	3605	1040.45533407638
ENSG00000088340	9067	47.9938885115522
ENSG00000088356	1998	615.337462648568
ENSG00000088367	9674	59.673591454321
ENSG00000088386	4192	16.7800099046766
ENSG00000088387	14816	56.3146750122646
ENSG00000088448	4563	9100.30284446479
ENSG00000088451	2589	149.868876999259
ENSG00000088538	8755	41.2031940994121
ENSG00000088543	3248	29.8367957271605
ENSG00000088682	4324	171.610756962591
ENSG00000088726	3562	4.77971623858786
ENSG00000088727	5850	561.070196573869
ENSG00000088756	11910	10.6523553975845
ENSG00000088766	5370	408.461726120786
ENSG00000088782	514	0
ENSG00000088808	9031	75.0765184792825
ENSG00000088812	8753	473.497926037913
ENSG00000088826	2946	2021.98755043713
ENSG00000088827	7886	26.0115655057297
ENSG00000088832	2577	3396.09767980872
ENSG00000088833	6531	981.481213291125
ENSG00000088836	4081	6.16408527110569
ENSG00000088854	8541	1082.62030034576
ENSG00000088876	4643	108.723972122268
ENSG00000088881	3717	10.3681954382782
ENSG00000088882	2391	409.372495221127
ENSG00000088888	11771	2603.18938720493
ENSG00000088899	5395	319.082489689753
ENSG00000088926	3364	1.38436903251783
ENSG00000088930	3437	6022.27487910624
ENSG00000088970	5207	523.918103432773
ENSG00000088986	2957	344.234289164761
ENSG00000088992	1926	73.9835955588737
ENSG00000089006	7953	11755.8942426269
ENSG00000089009	4447	20257.741640487
ENSG00000089012	2242	10.5794938695573
ENSG00000089022	14006	1626.00700406741
ENSG00000089041	5546	248.144506002419
ENSG00000089048	3216	425.205305261449
ENSG00000089050	3861	135.886749770829
ENSG00000089053	12304	6643.7399962619
ENSG00000089057	7515	2545.08231860319
ENSG00000089060	6768	408.046415411031
ENSG00000089063	3051	1060.33924507502
ENSG00000089091	6619	59.1635607581302
ENSG00000089094	13703	3655.21513193204
ENSG00000089101	7322	0.480886084979876
ENSG00000089116	3125	1.20221521244969
ENSG00000089123	2905	266.505611065287
ENSG00000089127	4947	99.8567241613516
ENSG00000089154	9654	4113.3319894034
ENSG00000089157	4001	47745.3942702153
ENSG00000089159	7460	2057.31810537754
ENSG00000089163	1222	6.23694679913294
ENSG00000089169	10369	5.70505764453399
ENSG00000089177	7721	806.620832178518
ENSG00000089195	3776	175.064393391083
ENSG00000089199	4535	1.8943997287086
ENSG00000089220	1780	4992.04201741208
ENSG00000089225	4363	1.36979672691238
ENSG00000089234	4686	3096.75337806155
ENSG00000089248	3083	3026.17970201435
ENSG00000089250	13113	5.91635607581302
ENSG00000089280	10283	14193.4110874035
ENSG00000089289	1862	2829.23499175668
ENSG00000089327	2993	4052.53633041746
ENSG00000089335	5032	498.205270191955
ENSG00000089351	5942	2733.23264242797
ENSG00000089356	3334	3.17676262198827
ENSG00000089472	7113	0.53917530740168
ENSG00000089486	4268	217.076350451598
ENSG00000089505	1465	76.5046044286167
ENSG00000089558	3924	39.0173482585945
ENSG00000089597	5027	3312.83152557917
ENSG00000089639	3740	1259.81953650804
ENSG00000089682	6101	303.315255024656
ENSG00000089685	3815	275.33642826219
ENSG00000089692	3056	12.2261644029732
ENSG00000089693	3781	2172.73805192552
ENSG00000089723	4252	271.248896539861
ENSG00000089737	8636	11068.103276508
ENSG00000089775	12229	1323.01233976608
ENSG00000089818	4155	3532.9243432911
ENSG00000089820	5580	8723.52859688305
ENSG00000089847	4474	16.6342868486221
ENSG00000089876	3948	197.972057802852
ENSG00000089902	6202	4660.20876031756
ENSG00000089916	21987	5071.94925519957
ENSG00000090006	8108	1086.13951214947
ENSG00000090013	1665	130.261839807125
ENSG00000090020	5974	1033.59906428902
ENSG00000090054	3658	1029.39495412185
ENSG00000090060	12766	6081.91932594935
ENSG00000090061	8220	9217.75562764472
ENSG00000090097	3738	170.860283223911
ENSG00000090104	4117	717.343601886724
ENSG00000090238	3181	2661.58061576597
ENSG00000090263	5262	306.732460689134
ENSG00000090266	4447	1107.75752751516
ENSG00000090273	2856	1117.58654764604
ENSG00000090316	9857	1176.24007770797
ENSG00000090339	3706	1860.38796742548
ENSG00000090372	7641	3532.07914956598
ENSG00000090376	10004	1452.82972425223
ENSG00000090382	1764	416.622217259838
ENSG00000090402	6138	0.036430764013627
ENSG00000090432	2438	450.298815514035
ENSG00000090447	7867	84.7962463181182
ENSG00000090470	3263	763.508666044792
ENSG00000090487	3984	1243.31640040986
ENSG00000090512	2024	1.2896490460824
ENSG00000090520	5731	3982.82970655379
ENSG00000090530	5605	1.62481207500776
ENSG00000090534	1915	3.62850409575725
ENSG00000090539	6620	3.7013656237845
ENSG00000090554	2846	132.389396425521
ENSG00000090565	6317	562.330701008741
ENSG00000090581	4102	908.197088401313
ENSG00000090612	14095	491.808028031162
ENSG00000090615	10550	1468.46580816688
ENSG00000090621	6782	7580.2219298434
ENSG00000090659	4413	11.5704106507279
ENSG00000090661	4059	343.804406149401
ENSG00000090674	3956	233.878218814683
ENSG00000090686	9497	3143.26817755415
ENSG00000090776	3314	2798.12311928904
ENSG00000090857	10385	5011.46690078415
ENSG00000090861	4498	257.87880614686
ENSG00000090863	14111	2463.65956103274
ENSG00000090889	4533	68.110956399877
ENSG00000090905	12924	3882.10593020891
ENSG00000090924	9200	3223.84574139949
ENSG00000090932	2618	6.739691342521
ENSG00000090971	2163	206.54785965166
ENSG00000090975	9161	1424.74160519773
ENSG00000090989	5347	969.072895068084
ENSG00000091009	6578	4341.73830746324
ENSG00000091010	1182	2.96546419070924
ENSG00000091039	9198	8848.36953900495
ENSG00000091073	5042	133.409457817902
ENSG00000091106	3624	16.5249945565812
ENSG00000091127	4421	98.99695813063
ENSG00000091128	7016	2.12027046559309
ENSG00000091129	8193	3.02375341313104
ENSG00000091136	8140	347.534916384396
ENSG00000091137	5800	6.11308220148661
ENSG00000091138	3382	4.4736978208734
ENSG00000091140	5299	2097.41380425094
ENSG00000091157	15694	514.293095580372
ENSG00000091164	11298	3346.34054231891
ENSG00000091181	6600	5.36260846280589
ENSG00000091262	7559	87.9292920232901
ENSG00000091317	4413	5681.50151252278
ENSG00000091409	6533	1040.17117411708
ENSG00000091428	7129	17.8437882138745
ENSG00000091436	13799	2042.40335059036
ENSG00000091482	1040	0
ENSG00000091483	2142	537.951233730822
ENSG00000091490	7489	110.028193473956
ENSG00000091513	8565	17.0495975583774
ENSG00000091527	4367	10860.5790723808
ENSG00000091536	19123	89.656110237536
ENSG00000091542	3190	3710.36402249587
ENSG00000091583	1332	0
ENSG00000091592	12808	9374.38605444491
ENSG00000091622	10609	10.5284907999382
ENSG00000091640	2831	857.274166463065
ENSG00000091651	4309	329.122808251909
ENSG00000091656	15687	4.39355014004342
ENSG00000091664	4219	0
ENSG00000091704	2921	0.145723056054508
ENSG00000091732	3011	294.593730119793
ENSG00000091831	13629	23.4905566359867
ENSG00000091844	7899	28.5107159170645
ENSG00000091879	6775	190.496465027256
ENSG00000091947	3029	288.852241711246
ENSG00000091972	2991	863.030227177218
ENSG00000091986	13071	67.7247903013326
ENSG00000092009	937	0.262301500898114
ENSG00000092010	1781	3964.55603532455
ENSG00000092020	3863	1223.94252010742
ENSG00000092036	2539	1166.62964216118
ENSG00000092051	5307	125.948437347911
ENSG00000092054	6087	1.61023976940231
ENSG00000092067	1554	15.9493884851659
ENSG00000092068	5991	3.32977183084551
ENSG00000092094	5037	1596.12649142343
ENSG00000092096	4278	13.8801210891919
ENSG00000092098	4982	1164.31264556991
ENSG00000092108	6571	2356.97571169523
ENSG00000092140	9237	1285.42307745682
ENSG00000092148	12557	9873.01392149942
ENSG00000092199	7309	17076.5636099003
ENSG00000092200	5470	21.2172769615364
ENSG00000092201	7151	2444.53340992558
ENSG00000092203	7091	2681.47181291741
ENSG00000092208	2532	76.3005921501404
ENSG00000092295	3735	19.4904587472904
ENSG00000092330	2712	1212.08066334458
ENSG00000092345	3631	0.17486766726541
ENSG00000092377	2407	0.677612210653462
ENSG00000092421	10956	231.604939140232
ENSG00000092439	12333	4709.47043941679
ENSG00000092445	10945	190.576612708086
ENSG00000092470	4078	342.594904784148
ENSG00000092529	4995	453.235135093533
ENSG00000092531	5900	1042.40073687471
ENSG00000092607	3806	5.67591303332309
ENSG00000092621	5622	7.67231890126985
ENSG00000092758	4831	9.53757401876755
ENSG00000092820	3342	18093.8344057584
ENSG00000092841	4609	11985.1748990231
ENSG00000092847	13886	1652.36830490767
ENSG00000092850	1978	17.0204529471665
ENSG00000092853	5411	372.395269747295
ENSG00000092871	8512	2213.79552296887
ENSG00000092929	7752	1622.34935536044
ENSG00000092931	6587	4072.19437067921
ENSG00000092964	7305	1911.68248315667
ENSG00000092969	5151	21.6908768937135
ENSG00000092978	8833	461.636069275076
ENSG00000093000	8318	3304.84590210738
ENSG00000093009	2846	244.508715753859
ENSG00000093010	5270	1210.60157432563
ENSG00000093072	5800	204.755466062189
ENSG00000093100	4328	333.130192293408
ENSG00000093134	3846	34.1429120335712
ENSG00000093144	5678	284.021522403039
[truncated: 55,993 more rows]
