# Supplementary material for: Single cell derived mRNA signals across human kidney tumors
Source: Nat Commun. 2021 Jun 23;12:3896. doi: 10.1038/s41467-021-23949-5 (PMC8222373; doi:10.1038/s41467-021-23949-5)
Supplement: Supplementary file 7 — Supplementary Software 1 [file 41467_2021_23949_MOESM7_ESM.zip › SupplementarySoftware1/cellSignalAnalysisV2/bulkData/SangerProjectTARGET_ALL_phase1/SangerProjectTARGET_ALL_phase1_SRR457655.tsv]

geneName	geneLengths	SangerProjectTARGET_ALL_phase1_SRR457655
ENSG00000000003	4535	0
ENSG00000000005	1610	0
ENSG00000000419	1207	223.157290020656
ENSG00000000457	6883	604.179342462619
ENSG00000000460	5967	579.941492357289
ENSG00000000938	3474	214.281164810557
ENSG00000000971	8145	7.58732014446433
ENSG00000001036	2793	25.5613004684282
ENSG00000001084	8463	425.707557110137
ENSG00000001167	3811	3468.21600598084
ENSG00000001460	8511	30.9798249916895
ENSG00000001461	9404	889.746671333677
ENSG00000001497	5589	870.920416692116
ENSG00000001561	4651	119.36690788008
ENSG00000001617	4826	24.7852458052502
ENSG00000001626	8517	0
ENSG00000001629	7130	1800.25973396686
ENSG00000001630	4074	365.618753189776
ENSG00000001631	6204	944.92277207374
ENSG00000002016	4190	1453.8829789882
ENSG00000002079	6346	3.62389811466196
ENSG00000002330	1708	367.870697524891
ENSG00000002549	3785	991.486051864425
ENSG00000002586	3284	24376.5975926109
ENSG00000002587	8166	40.8468057092395
ENSG00000002726	3824	1.49667685041488
ENSG00000002745	3261	65.3341019563052
ENSG00000002746	13965	66.955501877588
ENSG00000002822	7230	654.588250271731
ENSG00000002834	7061	3448.09401721415
ENSG00000002919	3606	348.552479659351
ENSG00000002933	3479	3.40909727038945
ENSG00000003056	3777	1105.5730164111
ENSG00000003096	6983	1.03935892389922
ENSG00000003137	5015	0
ENSG00000003147	4891	2.59839730974806
ENSG00000003249	4791	23.7597450003363
ENSG00000003393	10384	597.46508381423
ENSG00000003400	7598	12579.1254679296
ENSG00000003402	22529	8894.7020185992
ENSG00000003436	11714	9.18793288726914
ENSG00000003509	3651	406.306190530685
ENSG00000003756	10368	22485.6780442421
ENSG00000003987	5692	236.232425283308
ENSG00000003989	7905	0.78991278216341
ENSG00000004059	1871	1095.90697841883
ENSG00000004139	11137	610.921317348978
ENSG00000004142	2121	685.651223977333
ENSG00000004399	9738	5667.27082998834
ENSG00000004455	5727	1947.37752511505
ENSG00000004468	6855	833.933097120288
ENSG00000004478	5180	210.15144535293
ENSG00000004487	5435	3746.7988428833
ENSG00000004534	7302	7304.99561543584
ENSG00000004660	7424	2662.1862314375
ENSG00000004700	3778	1266.34798381932
ENSG00000004766	9454	599.044909378557
ENSG00000004776	1722	14.0244164131469
ENSG00000004777	5260	1935.06458639659
ENSG00000004779	1600	140.043221406181
ENSG00000004799	4519	10.296582406095
ENSG00000004809	3907	150.998064464079
ENSG00000004838	4009	380.793393478705
ENSG00000004846	9257	1.0255008049139
ENSG00000004848	3097	0.457317926515658
ENSG00000004864	3710	225.734900151926
ENSG00000004866	6742	26.8223892960926
ENSG00000004897	6824	1741.41123169569
ENSG00000004939	5287	20.1912793616156
ENSG00000004948	4042	0
ENSG00000004961	2335	87.056703465799
ENSG00000004975	5350	982.762365963165
ENSG00000005001	2387	0.0762196544192764
ENSG00000005007	8600	2882.87677627877
ENSG00000005020	5520	33.8207393836807
ENSG00000005022	1500	2871.83185544747
ENSG00000005059	3566	354.248166562319
ENSG00000005073	2307	0
ENSG00000005075	1355	660.110710687382
ENSG00000005100	5872	751.796025894279
ENSG00000005102	2707	2.50831953634346
ENSG00000005108	10929	12.8880506563504
ENSG00000005156	12919	2319.11463783685
ENSG00000005175	5381	374.023702354375
ENSG00000005187	7822	72.5749691261365
ENSG00000005189	4114	118.971951488998
ENSG00000005194	3509	447.000556931085
ENSG00000005206	7130	6370.33478047073
ENSG00000005238	6409	393.778450967953
ENSG00000005243	1851	2.10643408576909
ENSG00000005249	4318	36.8487383819738
ENSG00000005302	6496	1511.15858475454
ENSG00000005339	15492	11190.4102934698
ENSG00000005379	11354	3389.29401835943
ENSG00000005381	3526	156.873906913856
ENSG00000005421	2832	1.99556913388651
ENSG00000005436	5465	555.10774313559
ENSG00000005448	2860	359.126224445152
ENSG00000005469	4979	219.831341464178
ENSG00000005471	7494	36.661653775672
ENSG00000005483	9231	11622.7558895739
ENSG00000005486	2441	467.378920899003
ENSG00000005513	4432	9.29879783915172
ENSG00000005700	8722	550.26433055022
ENSG00000005801	5709	1394.17527333994
ENSG00000005810	15945	13131.2745026618
ENSG00000005812	7082	1864.20109496514
ENSG00000005844	6472	4733.06038389026
ENSG00000005882	5481	359.902279108331
ENSG00000005884	9802	8.36337480764242
ENSG00000005889	9037	2828.05405757283
ENSG00000005893	5526	693.314763776216
ENSG00000005961	5551	40.7844441738055
ENSG00000005981	4605	3.95649297030971
ENSG00000006007	4416	808.704391507508
ENSG00000006015	3370	617.060464059476
ENSG00000006016	3018	195.981518690438
ENSG00000006025	6572	1544.67444552055
ENSG00000006042	5187	1.15715293527447
ENSG00000006047	4618	2.79241097554258
ENSG00000006059	1287	0
ENSG00000006062	5852	1785.56319878292
ENSG00000006071	6778	0
ENSG00000006116	3088	6.56181933955043
ENSG00000006118	7271	22.0205510676782
ENSG00000006125	7587	4049.27307691645
ENSG00000006128	1888	0
ENSG00000006194	6945	1302.87105640514
ENSG00000006210	5983	0.637473473324857
ENSG00000006282	5337	528.493225624277
ENSG00000006283	9709	2.74390755909395
ENSG00000006327	1848	67.0040052940366
ENSG00000006377	3449	2.09950502627643
ENSG00000006432	12386	160.400798195621
ENSG00000006451	3665	211.336314526175
ENSG00000006453	4798	118.514633562482
ENSG00000006459	9430	1167.78211253621
ENSG00000006468	9616	0.630544413832196
ENSG00000006530	6547	1222.03664836375
ENSG00000006534	6626	382.955260040415
ENSG00000006555	6055	15.8329009407315
ENSG00000006576	8646	1959.6003860601
ENSG00000006606	706	0
ENSG00000006607	14413	1433.81642269746
ENSG00000006611	4904	0
ENSG00000006625	1597	192.911945335189
ENSG00000006634	4583	745.864750968561
ENSG00000006638	2793	647.811630087908
ENSG00000006652	7489	1902.34556747224
ENSG00000006659	1079	0
ENSG00000006695	3172	152.813478051157
ENSG00000006704	6498	306.874186810992
ENSG00000006712	2668	1728.50239386086
ENSG00000006715	7801	1147.93728614923
ENSG00000006740	9281	35.7331598036553
ENSG00000006744	6345	1454.22250290335
ENSG00000006747	11623	7.82290816721482
ENSG00000006756	7030	731.992773864253
ENSG00000006757	3441	38.0821109716676
ENSG00000006788	6349	4.00499638675834
ENSG00000006831	5878	1031.09948498397
ENSG00000006837	3057	32.3240625332659
ENSG00000007001	2957	0.519679461949612
ENSG00000007038	1967	3.08343147423436
ENSG00000007047	6668	894.548509562091
ENSG00000007062	7434	21.9859057702149
ENSG00000007080	1660	440.86833928008
ENSG00000007129	1964	927.814924186359
ENSG00000007168	8127	3618.23707305646
ENSG00000007171	4176	64.9460746247162
ENSG00000007174	16980	10.2619371086317
ENSG00000007202	9235	8055.85621829861
ENSG00000007216	3226	0.803770901148733
ENSG00000007237	10100	3911.87675623646
ENSG00000007255	933	373.344654524094
ENSG00000007264	4141	59.6453441128301
ENSG00000007306	2649	0
ENSG00000007312	2080	4302.43319454033
ENSG00000007314	8247	1366.08486615669
ENSG00000007341	8111	816.20856293806
ENSG00000007350	3650	1.55903838584884
ENSG00000007372	14782	70.1359401847196
ENSG00000007376	2769	448.268574818243
ENSG00000007384	4914	23.0460518725921
ENSG00000007392	6176	4189.5380282264
ENSG00000007402	6322	73.4341725032265
ENSG00000007516	6146	212.257879438699
ENSG00000007520	1243	325.270839764008
ENSG00000007541	7904	1066.41690121807
ENSG00000007545	8373	3242.95921093391
ENSG00000007866	3046	5.16907838152547
ENSG00000007908	4585	0.491963223978966
ENSG00000007923	5083	1090.82104875122
ENSG00000007933	3463	1.03935892389922
ENSG00000007944	3033	4883.29625181014
ENSG00000007952	2529	0
ENSG00000007968	5457	9259.85652480296
ENSG00000008018	2256	1830.65751796117
ENSG00000008056	3209	13.2275745714908
ENSG00000008083	6015	2825.19235600236
ENSG00000008086	17075	73.3371656703292
ENSG00000008118	2676	0
ENSG00000008128	4701	4379.29032243293
ENSG00000008130	5570	1799.35895623281
ENSG00000008196	6149	0.249446141735814
ENSG00000008197	1856	0.346452974633075
ENSG00000008226	8338	337.763934029277
ENSG00000008256	5808	1337.77272906968
ENSG00000008277	12199	47.2423276209661
ENSG00000008282	2804	708.136022031019
ENSG00000008283	5320	137.036009586366
ENSG00000008294	11963	4656.34183718751
ENSG00000008300	13895	210.795847885748
ENSG00000008311	4591	216.470747610238
ENSG00000008323	4260	78.7903354910538
ENSG00000008324	1301	329.85787714815
ENSG00000008382	2049	236.856040637648
ENSG00000008394	7440	7.2685834078019
ENSG00000008405	5062	1165.53709726059
ENSG00000008438	720	6.35394755477059
ENSG00000008441	6302	1893.87132771272
ENSG00000008513	8729	9624.77544298398
ENSG00000008516	4126	299.085923941241
ENSG00000008517	3209	322.935746714981
ENSG00000008710	18608	5816.27332531853
ENSG00000008735	5901	25.8661790861053
ENSG00000008838	6962	2285.82050697461
ENSG00000008853	6580	244.935324006091
ENSG00000008869	8206	2697.01861350711
ENSG00000008952	7928	1479.65908030091
ENSG00000008988	3002	6876.69659007545
ENSG00000009307	5778	14665.8810247395
ENSG00000009335	9220	2432.69578104055
ENSG00000009413	12425	1686.40835744294
ENSG00000009694	12896	141.893280290722
ENSG00000009709	6313	0
ENSG00000009724	4251	1068.87671733796
ENSG00000009765	10362	4.67018609805385
ENSG00000009780	4034	613.68601208655
ENSG00000009790	7750	2194.07283023228
ENSG00000009830	10008	747.915752578389
ENSG00000009844	7262	459.320424709038
ENSG00000009950	4815	4.60782456261989
ENSG00000009954	7053	4841.20221539222
ENSG00000010017	3347	3923.02561296016
ENSG00000010030	2374	72.8244152678723
ENSG00000010072	5906	761.455134827049
ENSG00000010165	3827	171.050762635842
ENSG00000010219	7054	141.629976030001
ENSG00000010244	15842	15900.2028955837
ENSG00000010256	3236	1205.83650726991
ENSG00000010270	4348	811.115704210954
ENSG00000010278	3299	2927.39598351912
ENSG00000010282	2891	1.18486917324512
ENSG00000010292	6487	1701.09103450789
ENSG00000010295	5203	1177.28185310065
ENSG00000010310	4736	10.7123259756547
ENSG00000010318	3367	194.339331590677
ENSG00000010319	5011	2.04407255033514
ENSG00000010322	9161	6120.29273961855
ENSG00000010327	10588	178.28470074618
ENSG00000010361	2950	327.17633112449
ENSG00000010379	4243	11.4675934603548
ENSG00000010404	9292	3126.70345076603
ENSG00000010438	1664	1.43431531498093
ENSG00000010539	7498	54.9127964793423
ENSG00000010610	4583	73.3995272057632
ENSG00000010626	3054	273.586985008246
ENSG00000010671	4575	2069.77243199342
ENSG00000010704	5675	63.2276678705361
ENSG00000010803	4447	3092.40460627736
ENSG00000010810	7411	1998.44469357596
ENSG00000010818	9774	6813.86387859599
ENSG00000010932	3602	3.39523915140413
ENSG00000011007	5391	1753.79346100907
ENSG00000011009	2196	458.287994844631
ENSG00000011021	6938	1507.08429777286
ENSG00000011028	6860	11.3359413299942
ENSG00000011052	1241	1364.24173633164
ENSG00000011083	4391	0.152439308838553
ENSG00000011105	5714	41.1655424459019
ENSG00000011114	11333	1883.02042054721
ENSG00000011132	5556	500.48596715494
ENSG00000011143	4078	145.489462167413
ENSG00000011198	3172	173.23341637603
ENSG00000011201	7131	2.79241097554258
ENSG00000011243	5081	2998.71679287708
ENSG00000011258	7201	1383.13728156813
ENSG00000011260	2721	1002.72498636152
ENSG00000011275	7619	3187.93554950268
ENSG00000011295	5966	2328.92618607845
ENSG00000011304	6883	2929.62021161626
ENSG00000011332	4800	106.568934997134
ENSG00000011347	5953	0.13858118985323
ENSG00000011376	5393	855.288458476671
ENSG00000011405	9204	1928.51662517602
ENSG00000011422	4457	570.954502195307
ENSG00000011426	6012	771.529987329379
ENSG00000011451	7965	1484.34312451794
ENSG00000011454	9162	1827.96211381852
ENSG00000011465	12847	2.01635631236449
ENSG00000011478	2396	85.5184522584281
ENSG00000011485	7059	1257.95689277371
ENSG00000011523	8623	3100.90656227486
ENSG00000011566	6067	1193.12168310087
ENSG00000011590	2770	15.4587317281278
ENSG00000011600	907	68.7639864051726
ENSG00000011638	2558	168.022763637549
ENSG00000011677	4193	0.152439308838553
ENSG00000012048	8922	2036.33279088184
ENSG00000012061	5576	1305.85748104648
ENSG00000012124	6248	4853.05090712467
ENSG00000012171	5768	194.810507636178
ENSG00000012174	8927	248.261272562569
ENSG00000012211	3194	116.623000320986
ENSG00000012223	4247	7.24779622932392
ENSG00000012232	13220	934.189658919608
ENSG00000012504	3460	0
ENSG00000012660	3813	1972.11426750385
ENSG00000012779	3730	12552.1783555626
ENSG00000012817	9463	5672.90415535587
ENSG00000012822	8898	3343.56915476735
ENSG00000012963	3694	765.77886795047
ENSG00000012983	7620	3041.1919275671
ENSG00000013016	4636	607.56765255453
ENSG00000013275	2387	1468.56565605315
ENSG00000013288	8898	1378.59181854095
ENSG00000013293	10459	2.59839730974806
ENSG00000013297	6032	11.093424247751
ENSG00000013306	3526	1473.78323785113
ENSG00000013364	6141	1949.47703014133
ENSG00000013374	5411	1878.25322761626
ENSG00000013375	7335	357.982929628863
ENSG00000013392	3744	13.0889933816376
ENSG00000013441	5170	18323.7315309155
ENSG00000013503	4858	186.53721060194
ENSG00000013523	6414	587.508025323275
ENSG00000013561	4987	224.453024145784
ENSG00000013563	4130	877.877192422748
ENSG00000013573	8374	6193.94171296605
ENSG00000013583	3442	58.460474939585
ENSG00000013588	8440	2.8617015704692
ENSG00000013619	5958	549.95252287305
ENSG00000013725	5958	404.670932490416
ENSG00000013810	6528	5215.89110745789
ENSG00000014123	4539	315.341497511024
ENSG00000014138	5726	695.982451680891
ENSG00000014164	3731	1816.33515198983
ENSG00000014216	7553	4541.70054788142
ENSG00000014257	4193	9.12557135183518
ENSG00000014641	4990	947.119283932914
ENSG00000014824	7225	529.130699097602
ENSG00000014914	4591	13.9689839372056
ENSG00000014919	4177	404.698648728387
ENSG00000015133	12426	6503.7815372399
ENSG00000015153	10839	1145.47747002933
ENSG00000015171	5300	1610.9093252109
ENSG00000015285	2381	1185.81152533612
ENSG00000015413	2737	1640.62806137492
ENSG00000015475	4446	162.576522876317
ENSG00000015479	11772	12083.9679475245
ENSG00000015520	5252	28.6447319426626
ENSG00000015532	5472	620.289405783057
ENSG00000015568	14175	583.683184483326
ENSG00000015592	3294	1.82234264656997
ENSG00000015676	10113	2150.50983320191
ENSG00000016082	2882	0
ENSG00000016391	7758	7.92684405960475
ENSG00000016402	4730	0.166297427823876
ENSG00000016490	3340	0.159368368331214
ENSG00000016602	3447	0.429601688545012
ENSG00000016864	3837	411.800934708365
ENSG00000017260	8533	2126.37591898897
ENSG00000017427	8087	1.73226487316537
ENSG00000017483	4014	458.946255496434
ENSG00000017797	4979	817.462722706232
ENSG00000018189	8070	8296.07978184969
ENSG00000018236	7492	0.755267484700103
ENSG00000018280	8676	69.8795649834911
ENSG00000018408	8413	8.91077050756268
ENSG00000018510	8745	5487.60031734363
ENSG00000018607	1774	0
ENSG00000018610	2580	365.480171999923
ENSG00000018625	6298	1.01857174542124
ENSG00000018699	3185	483.599849171323
ENSG00000018869	3350	16.6436009013729
ENSG00000019102	1432	0.852274317597363
ENSG00000019144	21722	31.0768318245868
ENSG00000019169	2079	1.8708460630186
ENSG00000019186	3972	0
ENSG00000019485	13954	456.015263331038
ENSG00000019505	5424	0
ENSG00000019549	2282	0
ENSG00000019582	3184	50095.4995191998
ENSG00000019991	8897	2526.09950300163
ENSG00000019995	5993	2975.36586238682
ENSG00000020129	4917	328.409703714184
ENSG00000020181	7061	95.059767179823
ENSG00000020219	1674	3.59618187669131
ENSG00000020256	6997	206.520618178776
ENSG00000020426	3865	140.867779485808
ENSG00000020577	12170	855.212238822252
ENSG00000020633	4523	1001.76877615154
ENSG00000020922	7689	2017.72826614404
ENSG00000021300	4933	247.097190567801
ENSG00000021355	3094	2170.03592285223
ENSG00000021461	2637	1.85005888454062
ENSG00000021488	2597	27.5637986618074
ENSG00000021574	5213	308.246140590539
ENSG00000021645	15535	13849.104278923
ENSG00000021762	7466	282.151302541176
ENSG00000021776	13528	2172.28093812786
ENSG00000021826	10444	8.93155768604066
ENSG00000021852	2729	0.478105104993643
ENSG00000022267	5997	7455.52250385442
ENSG00000022277	4063	1097.18885442498
ENSG00000022355	6935	1.40659907701028
ENSG00000022556	6313	86.1004932558117
ENSG00000022567	8608	366.5403181023
ENSG00000022840	5911	7793.93776947601
ENSG00000022976	5590	779.567696340866
ENSG00000023041	3748	828.479927299564
ENSG00000023171	13946	1088.2919420364
ENSG00000023191	7374	1087.44659677829
ENSG00000023228	12268	1538.32742702527
ENSG00000023287	7615	2382.61946808709
ENSG00000023318	4854	1423.11795484079
ENSG00000023330	2536	434.604469498714
ENSG00000023445	7518	428.402961252782
ENSG00000023516	9920	2028.57224425006
ENSG00000023572	1299	24.9168979356107
ENSG00000023608	2656	74.9516365321194
ENSG00000023697	2844	485.484553353327
ENSG00000023734	2211	1986.66529243844
ENSG00000023839	6232	216.526180086179
ENSG00000023892	2545	2695.30020675293
ENSG00000023902	6565	2780.08417870514
ENSG00000023909	5420	44.4637747644088
ENSG00000024048	8840	5888.57113206496
ENSG00000024422	3923	5.25222709543741
ENSG00000024526	5904	57.6151296814803
ENSG00000024862	1507	301.552669120628
ENSG00000025039	5072	224.411449788828
ENSG00000025156	2702	484.105670514288
ENSG00000025293	8383	2077.48447520875
ENSG00000025423	2272	51.4621248519969
ENSG00000025434	4533	99.4042874817218
ENSG00000025708	3320	125.810933208255
ENSG00000025770	3159	1676.2503562267
ENSG00000025772	2062	252.342488603746
ENSG00000025796	8587	1409.16282902257
ENSG00000025800	7480	4729.40184047813
ENSG00000026025	5158	17828.3245643687
ENSG00000026036	8738	1500.26610323208
ENSG00000026103	3750	119.60249590283
ENSG00000026297	7643	7440.22314049462
ENSG00000026508	10057	6421.76226002527
ENSG00000026559	5437	11.8971951488998
ENSG00000026652	8769	7188.38647323384
ENSG00000026751	4833	117.267402853803
ENSG00000026950	5547	6329.9522217475
ENSG00000027001	3407	107.830023824798
ENSG00000027075	8809	4618.28744245381
ENSG00000027644	5101	4.60089550312723
ENSG00000027697	2571	300.028276032243
ENSG00000027847	4927	745.206490316758
ENSG00000027869	2512	67.3781745066403
ENSG00000028116	3509	601.823462235114
ENSG00000028137	3826	1704.11210444669
ENSG00000028203	8757	1774.89937622372
ENSG00000028277	9072	4783.16441308169
ENSG00000028310	9572	1808.52610194161
ENSG00000028528	9780	3664.62019730033
ENSG00000028839	5039	299.674893998117
ENSG00000029153	6983	136.613336957314
ENSG00000029363	9297	13083.0621067118
ENSG00000029364	7136	1594.286511488
ENSG00000029534	10799	70.1636564226903
ENSG00000029559	1546	0
ENSG00000029639	2736	236.308644937728
ENSG00000029725	6531	3635.26177222992
ENSG00000029993	3967	85.4907360204575
ENSG00000030066	8576	2936.43147709755
ENSG00000030110	2212	1266.02924708266
ENSG00000030304	4246	0
ENSG00000030419	12240	822.576368611816
ENSG00000030582	3680	757.796591414924
ENSG00000031003	6808	2298.79863540436
ENSG00000031081	9384	149.64689786301
ENSG00000031691	1733	21.9166151752883
ENSG00000031698	3836	1363.77748934563
ENSG00000031823	7445	2752.43723132942
ENSG00000032219	7568	2426.95159072114
ENSG00000032389	5775	758.870595636287
ENSG00000032444	7055	2458.24322339
ENSG00000032742	6111	260.747437768345
ENSG00000033011	4496	80.3147285794393
ENSG00000033030	9124	2117.67302026619
ENSG00000033050	4448	647.915565980298
ENSG00000033100	4205	1377.35151689176
ENSG00000033122	14652	94.6786689077266
ENSG00000033170	6700	1117.93445854601
ENSG00000033178	11432	2087.25444909341
ENSG00000033327	6771	5813.10674513039
ENSG00000033627	11056	51.9194427785126
ENSG00000033800	10776	5021.71114423555
ENSG00000033867	9616	1315.05234299324
ENSG00000034053	6869	58.1209510244446
ENSG00000034152	3783	2317.14678494093
ENSG00000034239	5805	0
ENSG00000034510	496	14667.1836879241
ENSG00000034533	3427	192.579350479541
ENSG00000034677	6031	5922.94619620806
ENSG00000034693	2222	68.2165907052524
ENSG00000034713	3034	1242.22792772537
ENSG00000034971	2095	0
ENSG00000035115	11165	476.358982001492
ENSG00000035141	3086	538.401780698783
ENSG00000035403	9992	8234.29335835363
ENSG00000035499	3806	67.9810026825019
ENSG00000035664	13612	29.9958985437316
ENSG00000035681	6165	1228.66775829823
ENSG00000035687	3666	320.247271631829
ENSG00000035720	1655	277.924576250652
ENSG00000035862	5633	36.7517315490766
ENSG00000035928	6713	2868.0208727265
ENSG00000036054	5168	623.400553495262
ENSG00000036257	11505	2826.51580636546
ENSG00000036448	7062	632.997300892598
ENSG00000036473	1585	0
ENSG00000036530	9352	0.720622187236795
ENSG00000036549	9008	2070.8325780958
ENSG00000036565	3910	0.270233320213798
ENSG00000036672	4538	6.61725181549172
ENSG00000036828	5011	0
ENSG00000037042	2772	123.170961541551
ENSG00000037241	1164	337.133389615445
ENSG00000037280	8852	4016.29768279087
ENSG00000037474	5506	1501.21538438258
ENSG00000037637	8984	2052.80316529589
ENSG00000037749	4792	65.7775617638355
ENSG00000037757	3456	995.553409786618
ENSG00000037897	2621	70.7664845985518
ENSG00000037965	1889	0.755267484700103
ENSG00000038002	2675	176.642513646419
ENSG00000038210	3540	722.929564047851
ENSG00000038219	15860	4293.70950863907
ENSG00000038274	5153	236.433368008595
ENSG00000038295	7522	0
ENSG00000038358	6173	3332.27478779432
ENSG00000038382	17500	6849.99199479073
ENSG00000038427	14831	202.986797837518
ENSG00000038532	12387	4045.46209419548
ENSG00000038945	7812	1804.99921065984
ENSG00000039068	6177	2.87555968945452
ENSG00000039123	6578	1667.17328829131
ENSG00000039139	16475	0.65133159231018
ENSG00000039319	11461	1091.81883331816
ENSG00000039523	6729	5348.24307282722
ENSG00000039537	4739	0
ENSG00000039560	7687	542.954172785462
ENSG00000039600	3471	0.13858118985323
ENSG00000039650	4635	1787.82900123703
ENSG00000039987	2646	9.41659185052697
ENSG00000040199	12493	852.34360819229
ENSG00000040275	4777	311.371146421729
ENSG00000040341	8998	455.093698418514
ENSG00000040487	2686	535.193626153681
ENSG00000040531	3398	521.328578108865
ENSG00000040608	3339	71.397029012384
ENSG00000040633	2783	196.113170820798
ENSG00000040731	3660	0.505821342964289
ENSG00000040933	13187	2547.53108401243
ENSG00000041353	7432	7.45566801410376
ENSG00000041357	6996	1073.85178205369
ENSG00000041515	9209	0.762196544192764
ENSG00000041802	4818	1884.84969225327
ENSG00000041880	2928	181.867024503886
ENSG00000041982	9636	1.03935892389922
ENSG00000041988	4072	666.333006111792
ENSG00000042062	6009	175.970394875631
ENSG00000042088	6227	435.200368615083
ENSG00000042286	5135	79.7465457010411
ENSG00000042304	2087	1.16408199476713
ENSG00000042317	6872	146.667402281166
ENSG00000042429	10773	3099.46531790038
ENSG00000042445	4005	767.28940291987
ENSG00000042493	2607	1094.47266310385
ENSG00000042753	1704	321.792451898692
ENSG00000042781	20506	1.90549136048191
ENSG00000042813	2643	0
ENSG00000042832	11132	29.517793438738
ENSG00000042980	9351	95.6764534746699
ENSG00000043039	3660	2.57068107177741
ENSG00000043093	8412	1176.5750890324
ENSG00000043143	9877	4309.61170017473
ENSG00000043355	3310	1.780768289614
ENSG00000043462	7244	3304.17745155157
ENSG00000043514	2663	412.452266300675
ENSG00000043591	2853	32.9338197686201
ENSG00000044012	597	0
ENSG00000044090	5628	674.045049327125
ENSG00000044115	8830	438.83812484873
ENSG00000044446	9029	1871.42810401599
ENSG00000044459	11064	307.005838941353
ENSG00000044524	6674	0.485034164486304
ENSG00000044574	3908	13892.0783058965
ENSG00000046604	6190	3.32594855647752
ENSG00000046647	2424	313.76860100619
ENSG00000046651	5172	3651.45498426427
ENSG00000046653	5675	236.516516722507
ENSG00000046774	1991	0
ENSG00000046889	12058	3.06264429575638
ENSG00000047056	5656	1501.70041854706
ENSG00000047188	10816	1538.26506548984
ENSG00000047230	5510	303.860045931684
ENSG00000047249	5090	1023.34586741168
ENSG00000047315	5901	2978.24835113576
ENSG00000047346	9832	2653.68427544001
ENSG00000047365	12428	12612.3087338399
ENSG00000047410	12350	5538.93079006526
ENSG00000047457	7296	80.0722114971962
ENSG00000047578	9784	2091.4188138485
ENSG00000047579	3052	1073.99036324355
ENSG00000047597	5206	1.03935892389922
ENSG00000047617	6255	3.56153657922801
ENSG00000047621	4939	584.008850279481
ENSG00000047634	5497	406.368552066118
ENSG00000047644	7114	2013.18973217635
ENSG00000047648	7885	2.50831953634346
ENSG00000047662	6622	1349.49669773126
ENSG00000047849	14943	7127.38303346045
ENSG00000047932	4628	445.226717700964
ENSG00000047936	7856	0.921564912523978
ENSG00000048028	5719	882.450371687904
ENSG00000048052	16827	461.898034840308
ENSG00000048140	5215	627.266968692167
ENSG00000048162	2862	716.346957529823
ENSG00000048342	7606	111.100539905334
ENSG00000048392	5548	388.997399918016
ENSG00000048405	5793	2159.30973875759
ENSG00000048462	1118	6.40938003071188
ENSG00000048471	11298	3080.07780943992
ENSG00000048540	10268	0.78991278216341
ENSG00000048544	2110	331.47234800994
ENSG00000048545	2341	3.02799899829307
ENSG00000048649	15740	3611.3010845043
ENSG00000048707	20023	6921.15343578036
ENSG00000048740	10978	22406.2294480992
ENSG00000048828	7204	3214.68171914436
ENSG00000048991	7898	2488.38463218307
ENSG00000049089	4151	61.2390277961423
ENSG00000049130	6040	0
ENSG00000049167	4847	246.556723927374
ENSG00000049192	8567	217.302234749357
ENSG00000049239	9321	761.829304039653
ENSG00000049245	2760	732.3253687199
ENSG00000049246	8099	28.7555968945452
ENSG00000049247	1791	1.78769734910666
ENSG00000049249	6331	20.2605699565422
ENSG00000049283	4642	0.221729903765168
ENSG00000049323	7329	1.34423754157633
ENSG00000049449	7225	1033.13662847481
ENSG00000049540	6542	1.14329481628915
ENSG00000049541	2211	664.697748071524
ENSG00000049618	44058	9141.47354337084
ENSG00000049656	6557	1500.68877586113
ENSG00000049759	17455	84.7701138332207
ENSG00000049768	2647	24.6466646153969
ENSG00000049769	4173	158.3428675263
ENSG00000049860	5067	994.659561112064
ENSG00000049883	12115	555.675926013988
ENSG00000050030	11757	1.39274095802496
ENSG00000050130	4350	212.576616175362
ENSG00000050165	5059	3.90106049436842
ENSG00000050327	5818	15.5072351445764
ENSG00000050344	4249	776.546626402066
ENSG00000050393	6057	625.16746366589
ENSG00000050405	6317	71.2376606440528
ENSG00000050426	6032	1460.03598381769
ENSG00000050438	17980	409.119388684705
ENSG00000050555	7594	3.24279984256558
ENSG00000050628	9653	5.02356813217958
ENSG00000050730	3768	1.98864007439385
ENSG00000050748	8955	1055.09481800706
ENSG00000050767	3586	1373.24258461261
ENSG00000050820	9178	1.44817343396625
ENSG00000051009	4736	378.035627800626
ENSG00000051108	5155	592.760252418713
ENSG00000051128	3422	26.5660140948642
ENSG00000051180	3046	334.791367506925
ENSG00000051341	9400	1239.40087145236
ENSG00000051382	7850	555.433408931745
ENSG00000051523	3357	3947.57527074266
ENSG00000051596	3453	398.081396912895
ENSG00000051620	10356	506.271731831312
ENSG00000051825	10304	3396.98527439628
ENSG00000052126	12558	1686.29056343156
ENSG00000052344	3010	19.4845152933641
ENSG00000052723	5894	777.842360527194
ENSG00000052749	8529	2532.08621040329
ENSG00000052795	10868	1272.86822880192
ENSG00000052802	2892	88.8236136364277
ENSG00000052841	11284	3081.47055039794
ENSG00000052850	5750	45.073531999763
ENSG00000053108	6734	17.2880034341904
ENSG00000053254	11033	4555.16371047566
ENSG00000053328	1774	11.8140464349878
ENSG00000053371	1781	415.300109752159
ENSG00000053372	2822	229.178642719779
ENSG00000053438	1297	441.983917858399
ENSG00000053501	2431	378.208854287942
ENSG00000053524	20568	182.961815903727
ENSG00000053702	2803	377.308076553896
ENSG00000053747	13522	258.190614815552
ENSG00000053770	13034	949.010917174411
ENSG00000053900	7494	1555.24126124686
ENSG00000053918	3971	13.4978078917046
ENSG00000054116	3527	581.188723065968
ENSG00000054118	4736	1931.12195154526
ENSG00000054148	1612	527.114342785238
ENSG00000054179	2633	9.54131492139487
ENSG00000054219	8798	1187.14190475871
ENSG00000054267	11073	4771.13556580243
ENSG00000054277	3716	323.372277463019
ENSG00000054282	5322	1265.50956762071
ENSG00000054356	8261	1.21258541121576
ENSG00000054392	6641	360.886205556288
ENSG00000054523	17720	3295.62006307814
ENSG00000054598	3926	2.62611354771871
ENSG00000054611	5315	1350.55684383364
ENSG00000054654	31374	20463.2241595241
ENSG00000054690	10817	79.0051363353263
ENSG00000054793	8317	33.5920804204229
ENSG00000054796	1867	0
ENSG00000054803	3024	1.03242986440656
ENSG00000054938	3135	4.00499638675834
ENSG00000054965	7887	4020.44818942698
ENSG00000054967	6322	2267.04275574949
ENSG00000054983	6825	629.200176290619
ENSG00000055044	3299	2233.59618557842
ENSG00000055070	4747	8396.0591812693
ENSG00000055118	5877	3.29823231850687
ENSG00000055130	3548	2640.26268720272
ENSG00000055147	6543	76.3582356091296
ENSG00000055163	10498	7757.26918664084
ENSG00000055208	6010	7720.75997217401
ENSG00000055211	2248	485.650850781151
ENSG00000055332	10753	3958.00350527911
ENSG00000055483	9235	3431.84537270386
ENSG00000055609	20114	14386.4043391625
ENSG00000055732	6623	2.62611354771871
ENSG00000055813	3982	0.228658963257829
ENSG00000055917	6978	4902.4065978909
ENSG00000055950	3573	334.694360674028
ENSG00000055955	5462	2902.486014643
ENSG00000055957	4544	24.7991039242355
ENSG00000056050	1436	67.1495155433825
ENSG00000056097	6792	4186.68325571542
ENSG00000056277	4634	388.962754620553
ENSG00000056291	2359	0.921564912523978
ENSG00000056487	5753	1.18486917324512
ENSG00000056558	6449	568.834209990552
ENSG00000056586	11545	3241.58032809487
ENSG00000056736	3038	37.3129853679821
ENSG00000056972	6553	821.98739855494
ENSG00000056998	3646	1.41352813650294
ENSG00000057019	11274	221.847697776543
ENSG00000057149	1777	0
ENSG00000057252	7005	827.579149565518
ENSG00000057294	7043	4.24058440950883
ENSG00000057468	3266	26.6838081062394
ENSG00000057593	3795	0
ENSG00000057608	4033	3196.25042089388
ENSG00000057657	6369	261.287904408772
ENSG00000057663	5546	416.31868149758
ENSG00000057704	6515	31.2223420739327
ENSG00000057757	2186	876.851691617834
ENSG00000057935	10580	1110.24320250915
ENSG00000058056	8440	955.177780122879
ENSG00000058063	9196	3568.09146950806
ENSG00000058085	6543	2.42517082243152
ENSG00000058091	6841	321.716232244273
ENSG00000058262	4697	4413.65152845704
ENSG00000058272	11815	3477.51480381999
ENSG00000058335	9929	6.83898171925689
ENSG00000058404	8159	0.658260651802842
ENSG00000058453	8871	1108.85046155113
ENSG00000058600	9488	2284.04666774449
ENSG00000058668	9721	12611.5742535337
ENSG00000058673	9700	13558.5064528603
ENSG00000058729	5502	234.417011696231
ENSG00000058799	2075	452.266642145508
ENSG00000058804	5135	534.348280895576
ENSG00000058866	10978	1993.91308866776
ENSG00000059122	8419	2825.67046110736
ENSG00000059145	7494	875.743042099008
ENSG00000059377	6271	1021.23250426642
ENSG00000059378	6285	2512.00579599356
ENSG00000059573	3766	707.290676772914
ENSG00000059588	7743	6443.66501708157
ENSG00000059691	11757	320.857028867183
ENSG00000059728	6351	1010.2014415541
ENSG00000059758	6547	1227.70461902875
ENSG00000059769	2586	173.413571922839
ENSG00000059804	6159	8616.2508338271
ENSG00000059915	6338	193.105959000983
ENSG00000060069	7415	984.175894099668
ENSG00000060138	8610	25818.8258935325
ENSG00000060140	3424	30.4601455297399
ENSG00000060237	14370	11081.1528833895
ENSG00000060303	408	1.55903838584884
ENSG00000060339	6059	3917.93275423305
ENSG00000060491	4702	1260.09104309745
ENSG00000060558	2613	3730.12752574395
ENSG00000060566	2678	2.87555968945452
ENSG00000060642	3382	555.329473039355
ENSG00000060656	6682	0.859203377090025
ENSG00000060688	3881	802.350443952737
ENSG00000060709	8536	1.03935892389922
ENSG00000060718	8281	0.200942725287183
ENSG00000060749	10537	1349.0809541617
ENSG00000060762	1546	397.326129428195
ENSG00000060971	7106	1259.97324908607
ENSG00000060982	11775	1244.11263190737
ENSG00000061273	9928	15352.7240469496
ENSG00000061337	5706	42.1286817153819
ENSG00000061455	9350	3.32594855647752
ENSG00000061492	2089	0
ENSG00000061656	2240	98.7044524729629
ENSG00000061676	22520	18.3827948340309
ENSG00000061794	1979	264.814795690537
ENSG00000061918	3724	367.91920094134
ENSG00000061936	10157	4238.7274215648
ENSG00000061938	11297	6816.69786392849
ENSG00000061987	16014	2420.74315341571
ENSG00000062038	6236	3.09036053372703
ENSG00000062096	2204	1.55210932635617
ENSG00000062194	6472	5174.78099748793
ENSG00000062282	7905	3.60311093618398
ENSG00000062370	3848	1.03935892389922
ENSG00000062485	6402	5669.30797347918
ENSG00000062524	3490	3084.35303914689
ENSG00000062582	2613	208.834924049325
ENSG00000062598	6598	1038.21562908293
ENSG00000062650	7280	1816.49452035817
ENSG00000062716	6916	1067.40775672552
ENSG00000062725	9876	923.525836360402
ENSG00000062822	4858	1544.70216175852
ENSG00000063015	5115	30.8828181587923
ENSG00000063046	6146	6990.10450679184
ENSG00000063127	3599	25.5613004684282
ENSG00000063169	7507	658.697182550879
ENSG00000063176	6009	274.965867847286
ENSG00000063177	4209	7782.56718284855
ENSG00000063180	2075	219.166151752883
ENSG00000063241	4408	105.702802560551
ENSG00000063244	4115	3781.29863009726
ENSG00000063245	17616	1543.84988744092
ENSG00000063322	3835	746.335927014062
ENSG00000063438	7678	32.587366793987
ENSG00000063515	1033	0
ENSG00000063587	8139	1190.05903880512
ENSG00000063601	6323	2481.50407610686
ENSG00000063660	6516	151.36530461719
ENSG00000063761	5317	249.563935747189
ENSG00000063854	5975	374.390942507486
ENSG00000063978	7270	3580.30740139363
ENSG00000064012	7243	7944.30528952625
ENSG00000064042	10862	2.52217765532878
ENSG00000064102	3345	798.338518506486
ENSG00000064115	3888	1513.66690429089
ENSG00000064195	2715	0
ENSG00000064199	5205	1.97478195540853
ENSG00000064201	3793	316.581799160211
ENSG00000064205	4981	1.85698794403328
ENSG00000064218	2387	0.270233320213798
ENSG00000064225	6288	519.055846595272
ENSG00000064270	7352	50.6167795938922
ENSG00000064300	4150	3.20122548560961
ENSG00000064309	10600	6.67961335092568
ENSG00000064313	6547	1584.7521256261
ENSG00000064393	15402	1586.62297168912
ENSG00000064419	4676	2081.7874211537
ENSG00000064489	1931	321.224269020294
ENSG00000064490	2503	488.831289088283
ENSG00000064545	3281	259.008243835687
ENSG00000064547	2980	1781.91851348979
ENSG00000064601	5856	288.366668906093
ENSG00000064607	8468	17393.2627769434
ENSG00000064651	10664	623.539134685115
ENSG00000064652	3550	29.0743336312076
ENSG00000064655	3618	0.18708460630186
ENSG00000064666	3645	483.703785063713
ENSG00000064687	8367	6437.47043789513
ENSG00000064692	7325	0
ENSG00000064703	6019	993.266820154039
ENSG00000064726	4169	1134.37711672209
ENSG00000064763	5411	377.252644077955
ENSG00000064787	8186	4.88498694232635
ENSG00000064835	1569	0.166297427823876
ENSG00000064886	3295	45.0042414048364
ENSG00000064932	6626	1733.75462095629
ENSG00000064933	5448	588.110853499137
ENSG00000064961	3857	1628.24583206154
ENSG00000064989	6144	2.75776567807927
ENSG00000064995	1580	1353.30768045222
ENSG00000064999	6777	1503.23866975443
ENSG00000065000	8601	3497.22797807662
ENSG00000065029	6789	1896.59444809333
ENSG00000065054	3550	2031.05977660792
ENSG00000065057	2430	316.263062423548
ENSG00000065060	9908	3759.70768071813
ENSG00000065135	27174	2765.85189050721
ENSG00000065150	9671	3033.13343137713
ENSG00000065154	3388	128.686492897709
ENSG00000065183	10275	208.211308694985
ENSG00000065243	6897	3116.39301024095
ENSG00000065268	2357	192.329904337805
ENSG00000065308	6908	1406.46049582043
ENSG00000065320	6383	439.371662429665
ENSG00000065325	6052	4.99585189420894
ENSG00000065328	5454	338.831009191147
ENSG00000065357	10215	6656.25549137592
ENSG00000065361	8658	53.2913965580595
ENSG00000065371	4518	0
ENSG00000065413	9189	3727.18267545957
ENSG00000065427	4065	2046.62244422844
ENSG00000065457	4486	718.515753151026
ENSG00000065485	4030	241.803389115408
ENSG00000065491	3462	1754.6180190887
ENSG00000065518	1889	1039.53215038654
ENSG00000065526	13294	10777.5561417186
ENSG00000065534	22167	5322.57090740691
ENSG00000065548	3125	2380.58925365574
ENSG00000065559	5714	370.448307656161
ENSG00000065600	2914	279.629124885847
ENSG00000065609	6651	0.519679461949612
ENSG00000065613	7974	1477.44178126325
ENSG00000065615	9635	590.404372191208
ENSG00000065618	6508	22.0690544841268
ENSG00000065621	9921	628.964588267869
ENSG00000065665	3916	1485.25083131148
ENSG00000065675	3295	1072.65305476146
ENSG00000065717	4038	49.7506471573095
ENSG00000065802	7410	469.776375483464
ENSG00000065809	7019	1552.97545879276
ENSG00000065833	3371	2.36280928699757
ENSG00000065882	9032	4029.84399409903
ENSG00000065883	8921	3576.45484431571
ENSG00000065911	4870	474.086250487899
ENSG00000065923	10033	3747.26308986931
ENSG00000065970	6296	1473.03489942592
ENSG00000065978	1930	5833.04857835027
ENSG00000065989	6646	44.5330653593354
ENSG00000066027	3825	2245.53495508427
ENSG00000066032	7535	0.318736736662429
ENSG00000066044	6956	1290.29481342596
ENSG00000066056	6694	35.3728487100369
ENSG00000066084	10361	3569.45649422812
ENSG00000066117	5136	3582.45540983635
ENSG00000066135	5172	1272.66728607663
ENSG00000066136	5990	802.22572088187
ENSG00000066185	2195	5.56403477260718
ENSG00000066230	2783	34.6730137012781
ENSG00000066248	4678	4.81569634739974
ENSG00000066279	10938	2133.2426169462
ENSG00000066294	9255	322.22898264673
ENSG00000066322	2507	542.89874030952
ENSG00000066336	2069	1914.80401644005
ENSG00000066379	3672	184.763371371819
ENSG00000066382	8197	1.34423754157633
ENSG00000066405	3880	0.367240153111059
ENSG00000066422	7416	7081.65816986838
ENSG00000066427	28202	2882.20465750798
ENSG00000066455	3295	414.302325185216
ENSG00000066468	7486	1.55903838584884
ENSG00000066557	2884	574.044862729034
ENSG00000066583	1940	41.8861646331387
ENSG00000066629	8899	0.893848674553332
ENSG00000066651	2690	244.180056521391
ENSG00000066654	6501	1486.60892697205
ENSG00000066697	3253	229.206358957749
ENSG00000066735	6756	101.988826672484
ENSG00000066739	14778	3519.20002572785
ENSG00000066777	10964	3677.12022062509
ENSG00000066813	8158	2.93099216539581
ENSG00000066827	8900	382.449438697451
ENSG00000066855	4629	360.768411544913
ENSG00000066923	8583	17011.0766425067
ENSG00000066926	4473	152.841194289127
ENSG00000066933	20253	2660.03129393528
ENSG00000067048	5738	15775.5491153107
ENSG00000067057	4836	784.016152535155
ENSG00000067064	3589	3856.29877004583
ENSG00000067066	12618	3678.2496573224
ENSG00000067082	6139	81962.3203456044
ENSG00000067113	2016	286.537397200031
ENSG00000067141	8117	337.500629768556
ENSG00000067167	3878	1836.75509031471
ENSG00000067177	6350	5.04435531065757
ENSG00000067182	4005	1043.0659707278
ENSG00000067191	7094	440.043781200453
ENSG00000067208	8276	195.628136656312
ENSG00000067221	10461	105.266271812513
ENSG00000067225	8571	10865.7284237627
ENSG00000067248	4734	849.433403205372
ENSG00000067334	7519	1992.50648959075
ENSG00000067365	8254	599.266639282322
ENSG00000067369	12991	5595.22246938365
ENSG00000067445	6716	5.58482195108516
ENSG00000067533	7883	502.730982430562
ENSG00000067560	2582	15904.9354432172
ENSG00000067596	9302	3792.70386202218
ENSG00000067601	1060	175.443786354189
ENSG00000067606	7636	103.734949664635
ENSG00000067646	5527	2013.59854668641
ENSG00000067704	4165	934.556899072719
ENSG00000067715	6494	1278.96580115546
ENSG00000067798	12135	2.05793066932046
ENSG00000067829	2717	1160.44423853348
ENSG00000067836	3683	652.564964899874
ENSG00000067840	4341	28.1596977781763
ENSG00000067842	7534	2.51524859583612
ENSG00000067900	11113	7488.62262105086
ENSG00000067955	4129	1051.11060879878
ENSG00000067992	2695	349.557193285787
ENSG00000068001	4545	93.3552185446283
ENSG00000068024	13368	736.254145452239
ENSG00000068028	3683	5394.58462271414
ENSG00000068078	4834	7.82290816721482
ENSG00000068079	1973	407.906803273489
ENSG00000068097	4868	719.090865088917
ENSG00000068120	4032	1141.03594289454
ENSG00000068137	4803	52.8202205125585
ENSG00000068305	6925	5358.69902360165
ENSG00000068308	3592	1685.2165592102
ENSG00000068323	4283	1990.74650847962
ENSG00000068354	4223	1056.8478700587
ENSG00000068366	6415	334.514205127219
ENSG00000068383	3706	220.191652557797
ENSG00000068394	1742	244.415644544141
ENSG00000068400	6841	2841.05297318106
ENSG00000068438	2872	780.967366358384
ENSG00000068489	4080	528.250708542034
ENSG00000068615	5380	5.79962279535767
ENSG00000068650	13733	2776.06532419939
ENSG00000068654	13519	2586.30610093337
ENSG00000068697	1946	1555.06110570005
ENSG00000068724	6949	13500.1776300511
ENSG00000068745	5624	3763.60874121249
ENSG00000068781	4294	12.9919865487403
ENSG00000068784	5045	571.682053442036
ENSG00000068796	4774	1022.18871447641
ENSG00000068831	6084	22349.8754072454
ENSG00000068878	10241	6298.95853863683
ENSG00000068885	7175	1689.60958292855
ENSG00000068903	6224	1577.07472770823
ENSG00000068912	2592	426.400463059403
ENSG00000068971	3376	623.137249234541
ENSG00000068976	4981	1637.85643757786
ENSG00000068985	665	0.117794011375245
ENSG00000069011	3511	4.29601688545012
ENSG00000069018	3185	0
ENSG00000069020	14675	160.338436660187
ENSG00000069122	6650	0
ENSG00000069188	11607	18878.5690407309
ENSG00000069206	4483	0.235588022750491
ENSG00000069248	6080	1253.73709554268
ENSG00000069275	6546	2807.35695686825
ENSG00000069329	9733	1409.27369397445
ENSG00000069345	5065	1607.05676813298
ENSG00000069399	3242	1344.48005865857
ENSG00000069424	9534	3224.00823322148
ENSG00000069431	11616	4.24058440950883
ENSG00000069482	1300	0
ENSG00000069493	6957	4969.05722115081
ENSG00000069509	1399	39.6134331195457
ENSG00000069535	2891	0
ENSG00000069667	17040	339.018093797449
ENSG00000069696	1477	112.638791112705
ENSG00000069702	8705	230.349653774039
ENSG00000069712	4065	103.048972774862
ENSG00000069764	1116	28.083478123757
ENSG00000069812	5407	4.24751346900149
ENSG00000069849	2584	1597.36301390275
ENSG00000069869	9097	515.937769823575
ENSG00000069943	4542	334.098461557659
ENSG00000069956	6388	2188.92453902923
ENSG00000069966	13302	1236.5322408224
ENSG00000069974	5605	539.64208234797
ENSG00000069998	4936	344.928581544689
ENSG00000070010	8736	2837.54686907778
ENSG00000070018	10337	1511.31102406338
ENSG00000070019	4177	0.914635853031317
ENSG00000070031	366	8.00999277351668
ENSG00000070047	5769	1528.28029076091
ENSG00000070061	6048	2075.1701693382
ENSG00000070081	8995	1867.6379084735
ENSG00000070087	3440	25.4781517545163
ENSG00000070159	9995	223.503742995289
ENSG00000070182	14831	26.5244397379082
ENSG00000070190	4548	732.256078124974
ENSG00000070193	3011	0
ENSG00000070214	12172	2680.81154335378
ENSG00000070269	8077	600.008048648036
ENSG00000070366	10554	2989.28634290757
ENSG00000070367	12575	1124.12903773244
ENSG00000070371	10049	216.900349298783
ENSG00000070388	2778	12.7771857044678
ENSG00000070404	3067	120.059813829346
ENSG00000070413	5605	833.933097120288
ENSG00000070423	3496	1467.90739540135
ENSG00000070444	8728	2300.90506949013
ENSG00000070476	7357	2290.34518282331
ENSG00000070495	5969	2923.28012218048
ENSG00000070501	4106	831.95831516488
ENSG00000070526	3448	2.231157156637
ENSG00000070540	3402	40.8745219472101
ENSG00000070601	5867	1.67683239722408
ENSG00000070610	4803	1897.77931726658
ENSG00000070614	9529	235.775107356793
ENSG00000070669	4455	408.863013483477
ENSG00000070718	6276	633.336824807738
ENSG00000070729	7298	0.824558079626717
ENSG00000070731	3098	27.6677345541973
ENSG00000070748	2994	0
ENSG00000070756	4752	26451.8301234846
ENSG00000070759	3322	691.000457905667
ENSG00000070761	2375	2234.86420346557
ENSG00000070770	6905	2284.44855319506
ENSG00000070778	7396	5.03049719167224
ENSG00000070785	3411	342.960728648773
ENSG00000070808	6150	0.519679461949612
ENSG00000070814	11278	3290.82515390921
ENSG00000070831	3598	11150.0554509846
ENSG00000070882	8100	4938.79108928687
ENSG00000070886	5358	0.221729903765168
ENSG00000070915	6180	0.519679461949612
ENSG00000070950	6983	1180.30985209894
ENSG00000070961	9493	2154.87514068229
ENSG00000070985	3962	7.50417143055239
ENSG00000071051	2990	887.861967151673
ENSG00000071054	11961	8012.91683662259
ENSG00000071073	9630	2813.52381981672
ENSG00000071082	5791	5054.54102811178
ENSG00000071127	7827	6794.15070433937
ENSG00000071189	16418	1500.58483996874
ENSG00000071203	1839	0.831487139119379
ENSG00000071205	10759	622.000883477744
ENSG00000071242	8243	1056.53606238153
ENSG00000071243	5214	1011.07450305018
ENSG00000071246	6502	169.699596034773
ENSG00000071282	9130	231.936408397858
ENSG00000071462	7944	1301.63075475595
ENSG00000071537	9559	1440.3851710965
ENSG00000071539	3560	154.753614709102
ENSG00000071553	4884	1269.32747940117
ENSG00000071564	6080	12224.9465919622
ENSG00000071575	4588	339.565489497369
ENSG00000071626	9201	3338.88511055031
ENSG00000071655	7845	1811.08985395389
ENSG00000071677	264	0
ENSG00000071794	6024	686.988532459416
ENSG00000071859	2567	1027.08755953772
ENSG00000071889	5098	603.216203193139
ENSG00000071894	6072	6894.94773277912
ENSG00000071909	8236	4.17822287407488
ENSG00000071967	5176	144.353096410617
ENSG00000071991	6864	0.568182878398242
ENSG00000071994	6476	686.205548736746
ENSG00000072041	8781	0.381098272096382
ENSG00000072042	5518	812.688600715788
ENSG00000072062	6144	1118.61350637629
ENSG00000072071	8487	2365.08201851116
ENSG00000072080	1265	0
ENSG00000072110	10626	3751.41359650541
ENSG00000072121	15706	2289.5136956842
ENSG00000072133	8502	1.67683239722408
ENSG00000072134	8517	29.6840908665618
ENSG00000072135	5774	4290.52214127244
ENSG00000072163	8487	32.8090966977522
ENSG00000072182	5250	2.56375201228475
ENSG00000072195	17910	31.8320993092869
ENSG00000072201	5725	388.595514467442
ENSG00000072210	6457	64.9045002677602
ENSG00000072274	7887	2851.52278207448
ENSG00000072310	8030	3008.02251977573
ENSG00000072315	5839	7.27551246729457
ENSG00000072364	11297	9497.95979614929
ENSG00000072401	3486	97.762100381961
ENSG00000072415	8743	1273.67199970306
ENSG00000072422	4841	1.21951447070842
ENSG00000072501	10484	3360.57999582184
ENSG00000072506	1115	231.520664828298
ENSG00000072518	6154	2261.64501840471
ENSG00000072571	3936	39.5926459410678
ENSG00000072609	17127	2933.46583963469
ENSG00000072657	11950	0.381098272096382
ENSG00000072682	8502	34.5552196899029
ENSG00000072694	6651	28.513079812302
ENSG00000072736	8806	6251.64692042093
ENSG00000072756	5518	725.230011799415
ENSG00000072778	4865	7960.77566394031
ENSG00000072786	9083	11721.9592343304
ENSG00000072803	5577	1206.97287302671
ENSG00000072818	7421	5184.52325513462
ENSG00000072832	5823	15.8329009407315
ENSG00000072840	7148	12.8395472399017
ENSG00000072849	6386	849.412616026894
ENSG00000072858	8060	1579.20887803197
ENSG00000072864	5512	2158.59604562985
ENSG00000072952	7700	30.8689600398069
ENSG00000072954	3005	14.9459813256708
ENSG00000072958	14371	1945.4373884571
ENSG00000073008	3519	2.94485028438113
ENSG00000073050	3459	777.925509241106
ENSG00000073060	7741	1299.78762493091
ENSG00000073067	2773	33.6059385394082
ENSG00000073111	4902	1879.47274208697
ENSG00000073146	6872	3.8872023753831
ENSG00000073150	3102	29.905820770327
ENSG00000073169	2363	1640.30239557877
ENSG00000073282	7454	1.26801788715705
ENSG00000073331	12325	1257.37485177632
ENSG00000073350	7909	770.636138654826
ENSG00000073417	7886	941.617610695741
ENSG00000073464	6789	22.4224365182526
ENSG00000073536	5463	124.369688833781
ENSG00000073578	8383	2440.3939661369
ENSG00000073584	11022	1770.82508924203
ENSG00000073598	1388	11.5022387578181
ENSG00000073605	5905	3942.99516241801
ENSG00000073614	12091	5036.62940932325
ENSG00000073670	4770	202.189955995862
ENSG00000073711	7837	75.5613937674736
ENSG00000073712	8510	21.7018143310158
ENSG00000073734	5151	1.03935892389922
ENSG00000073737	3750	0.782983722670749
ENSG00000073754	2456	0
ENSG00000073756	5269	7.66353979888361
ENSG00000073792	4735	2442.16780536702
ENSG00000073803	12623	165.223423602513
ENSG00000073849	9151	1249.73902821541
ENSG00000073861	2614	905.371700489628
ENSG00000073905	848	76.9957090824545
ENSG00000073910	18452	94.8588244545358
ENSG00000073921	5833	3346.89510332383
ENSG00000073969	5005	1115.01732449959
ENSG00000074047	7341	131.94315085926
ENSG00000074054	11052	3830.12771234204
ENSG00000074071	1097	213.948569954909
ENSG00000074181	9394	28.3190661465075
ENSG00000074201	4592	435.020213068274
ENSG00000074211	9198	5.74419031941638
ENSG00000074219	2980	4.63554080059054
ENSG00000074266	7016	825.916175287279
ENSG00000074276	5348	98.7876011868749
ENSG00000074317	2006	1.58675462381948
ENSG00000074319	3839	305.689317637747
ENSG00000074356	14718	3468.43773588461
ENSG00000074370	6893	16949.421871141
ENSG00000074410	7313	3.88027331589044
ENSG00000074416	10102	83.9316976346086
ENSG00000074527	4166	0
ENSG00000074582	3379	395.358276532279
ENSG00000074590	7008	27.3836431149982
ENSG00000074603	10211	2034.1986405581
ENSG00000074621	9084	1107.42307529564
ENSG00000074657	11951	43.1472534608031
ENSG00000074660	4961	1886.59581524542
ENSG00000074695	6767	1154.01407132429
ENSG00000074696	7097	1458.49773261032
ENSG00000074706	8474	100.1803421449
ENSG00000074755	15878	8095.59437448902
ENSG00000074771	2042	0
ENSG00000074800	3958	10021.8105519135
ENSG00000074803	12476	9.00777734045994
ENSG00000074842	1678	614.434350511758
ENSG00000074855	4979	865.294020384074
ENSG00000074935	6973	119.789580509132
ENSG00000074964	7817	5.34923392833467
ENSG00000074966	3472	152.688754980289
ENSG00000075035	6557	0
ENSG00000075043	12775	0.388027331589044
ENSG00000075073	2871	33.5851513609302
ENSG00000075089	3813	134.070372123507
ENSG00000075131	2755	170.066836187884
ENSG00000075142	4237	310.408007152249
ENSG00000075151	9596	3781.11154549096
ENSG00000075188	3492	145.676546773715
ENSG00000075213	9371	0.519679461949612
ENSG00000075218	4242	465.632797906852
ENSG00000075223	6268	1.46203155295157
ENSG00000075234	3578	94.8657535140285
ENSG00000075239	5584	726.511887805557
ENSG00000075240	4885	298.101997493283
ENSG00000075275	12806	85.275935176185
ENSG00000075290	2112	15.9229787141361
ENSG00000075292	12474	4573.69201555904
ENSG00000075303	5081	309.985334523197
ENSG00000075336	5208	218.050573174564
ENSG00000075340	12673	77.3005877001316
ENSG00000075388	3233	0
ENSG00000075391	16044	335.990094799156
ENSG00000075399	3428	610.748090861662
ENSG00000075407	13190	1766.17569032246
ENSG00000075413	8891	3928.47878278088
ENSG00000075415	8896	8113.12489500546
ENSG00000075420	13270	176.98203756156
ENSG00000075426	7157	1340.73836653254
ENSG00000075429	1311	0.498892283471627
ENSG00000075461	3380	8.63360812785622
ENSG00000075539	18152	6876.31549180335
ENSG00000075568	12985	3409.85253787415
ENSG00000075618	3692	608.475359348069
ENSG00000075624	3256	36636.0578299061
ENSG00000075643	6281	4.58703738414191
ENSG00000075651	12859	31.2916326688593
ENSG00000075673	4442	0.173226487316537
ENSG00000075702	9775	1736.06199776735
ENSG00000075711	11001	2100.65525015221
ENSG00000075785	2717	1406.82773597354
ENSG00000075790	8409	562.94450942179
ENSG00000075826	7938	4974.6420431019
ENSG00000075856	7271	1617.92153341747
ENSG00000075884	7743	1985.4734942057
ENSG00000075886	1598	134.20895331336
ENSG00000075891	6243	0.145510249345891
ENSG00000075914	4442	348.656415551741
ENSG00000075945	4978	366.450240328896
ENSG00000075975	2848	825.39649582533
ENSG00000076003	4118	1375.43216741229
ENSG00000076043	3699	245.025401779496
ENSG00000076053	7885	932.713769247671
ENSG00000076067	8805	1652.28273944158
ENSG00000076108	10918	19384.4458161711
ENSG00000076201	5981	2275.07353570149
ENSG00000076242	3532	835.561426101064
ENSG00000076248	2567	409.514345075787
ENSG00000076258	2517	11.3428703894869
ENSG00000076321	4254	745.927112503995
ENSG00000076344	4798	41.4080595281451
ENSG00000076351	7838	395.545361138581
ENSG00000076356	13781	331.423844593492
ENSG00000076382	5472	1777.65021284231
ENSG00000076513	7350	2402.71374061581
ENSG00000076554	8197	1256.50871933974
ENSG00000076555	14505	588.990844054705
ENSG00000076604	4596	4393.55032686883
ENSG00000076641	11023	23723.201140572
ENSG00000076650	4488	572.984716626657
ENSG00000076662	2950	1302.61468120391
ENSG00000076685	5156	3927.36320420256
ENSG00000076706	7422	1701.97102506346
ENSG00000076716	4960	1.39274095802496
ENSG00000076770	12199	3122.96175864
ENSG00000076826	4845	7.93377311909741
ENSG00000076864	5755	5.41159546376862
ENSG00000076924	4673	2020.18115320444
ENSG00000076928	8636	12031.8752782586
ENSG00000076944	6036	2014.77648680017
ENSG00000076984	5145	1072.53526075009
ENSG00000077009	1141	1.91242041997457
ENSG00000077044	9771	3695.58616417304
ENSG00000077063	7035	1.03935892389922
ENSG00000077080	2389	2.1410793832324
ENSG00000077092	3697	48.7320754118883
ENSG00000077097	6079	9545.20905282975
ENSG00000077147	7095	3330.61874257557
ENSG00000077150	4484	1386.04055749556
ENSG00000077152	1065	74.7160485093689
ENSG00000077157	21069	2207.92402015811
ENSG00000077232	21826	1917.79044108138
ENSG00000077235	11562	2430.83186403703
ENSG00000077238	5894	1033.17127377228
ENSG00000077254	6918	2571.28389995328
ENSG00000077264	10312	1.49667685041488
ENSG00000077274	3568	0.381098272096382
ENSG00000077279	10203	0
ENSG00000077312	2361	1135.47190812193
ENSG00000077327	3887	3.45067162734542
ENSG00000077348	1488	96.778173934003
ENSG00000077380	4695	515.591316848942
ENSG00000077420	3981	3233.65348403526
ENSG00000077454	6838	6334.84413774932
ENSG00000077458	6042	1445.6720434894
ENSG00000077463	2787	349.439399274412
ENSG00000077498	3016	0
ENSG00000077514	5508	548.400413546694
ENSG00000077522	5530	0.845345258104702
ENSG00000077549	3238	2916.77373531687
ENSG00000077585	2309	22.9074706827389
ENSG00000077616	7254	64.273955853928
ENSG00000077684	9129	2312.46274072389
ENSG00000077713	3115	25.6860235392961
ENSG00000077721	5276	2583.25731475659
ENSG00000077782	12698	53.4091905694348
ENSG00000077800	2469	55.4463340602773
ENSG00000077935	4253	1337.98060085446
ENSG00000077942	7285	4.90577412080434
ENSG00000077943	7528	1.9609238364232
ENSG00000077984	930	226.462451398656
ENSG00000078018	11559	4.38609465885472
ENSG00000078043	17527	1968.80217706636
ENSG00000078053	5636	7.49031331156707
ENSG00000078061	3535	2170.22300745853
ENSG00000078070	4321	851.034015948177
ENSG00000078081	3816	2.24501527562232
ENSG00000078098	7003	3.90106049436842
ENSG00000078114	13654	2.07871784779845
ENSG00000078124	8442	132.185667941503
ENSG00000078140	5245	1596.70475325094
ENSG00000078142	15182	1998.25067991017
ENSG00000078177	9835	4211.26755879538
ENSG00000078237	4017	416.076164415337
ENSG00000078246	3181	227.252364180819
ENSG00000078269	9921	728.327301392635
ENSG00000078295	17538	2.95870840336646
ENSG00000078304	14289	4144.37441845323
ENSG00000078319	1044	441.512741812898
ENSG00000078328	8213	0
ENSG00000078369	6417	6567.95848626093
ENSG00000078399	3029	0.859203377090025
ENSG00000078401	2033	3.98420920828036
ENSG00000078403	6945	3782.01925228449
ENSG00000078487	3318	247.201126460191
ENSG00000078549	6832	0.0692905949266149
ENSG00000078579	1688	0
ENSG00000078589	1803	71.9513537717969
ENSG00000078596	2051	311.107842161008
ENSG00000078618	6798	4612.93820852548
ENSG00000078668	3141	687.660651230204
ENSG00000078674	14445	10091.620826302
ENSG00000078687	11111	2173.29950987328
ENSG00000078699	9457	1939.27052550863
ENSG00000078725	3905	0.166297427823876
ENSG00000078747	6664	2581.28946186068
ENSG00000078795	4653	344.43661832071
ENSG00000078804	4228	1271.39926818947
ENSG00000078808	4709	1094.38258533045
ENSG00000078814	7931	206.915574569857
ENSG00000078898	1898	0.485034164486304
ENSG00000078900	6763	21.5493750221772
ENSG00000078902	5983	318.24477343845
ENSG00000078967	4713	538.713588375953
ENSG00000079101	3846	5.45316982072459
ENSG00000079102	13535	0.748338425207441
ENSG00000079112	3901	1.10172045933318
ENSG00000079134	8102	2084.1433013812
ENSG00000079150	3080	17.2048547202785
ENSG00000079156	11486	5.35616298782733
ENSG00000079215	6265	10.6083900832647
ENSG00000079246	5463	3123.60616117282
ENSG00000079257	1504	82.1370712260093
ENSG00000079263	5582	220.77369355518
ENSG00000079277	8070	3597.0410800684
ENSG00000079308	15595	1724.33802910577
ENSG00000079313	5199	1789.46425927729
ENSG00000079332	6914	3139.23119032877
ENSG00000079335	5579	1921.81622464662
ENSG00000079337	12078	2282.13424732451
ENSG00000079385	5524	102.854959109067
ENSG00000079387	6342	945.629536141992
ENSG00000079393	2351	0.526608521442273
ENSG00000079432	9494	9866.0037201615
ENSG00000079435	5206	131.977796156723
ENSG00000079459	5202	4339.96098075258
ENSG00000079462	1419	267.960588700205
ENSG00000079482	8224	36.7309443705986
ENSG00000079557	2244	0
ENSG00000079616	4312	1973.4862212834
ENSG00000079689	1482	0
ENSG00000079691	6799	42.1841141913232
ENSG00000079739	4090	269.741356989819
ENSG00000079785	3833	815.668096297633
ENSG00000079805	13443	13606.3377505381
ENSG00000079819	10247	31.7143052979116
ENSG00000079841	12788	0.866132436582686
ENSG00000079931	5293	1.85005888454062
ENSG00000079950	16387	980.295620783777
ENSG00000079974	5870	1125.27233254873
ENSG00000079999	3761	400.076966046782
ENSG00000080007	2807	41.9970295850213
ENSG00000080031	4344	16.9554085785427
ENSG00000080166	7543	9.69375423023343
ENSG00000080189	7708	462.819599752832
ENSG00000080200	10929	1373.83848372898
ENSG00000080224	6291	0.152439308838553
ENSG00000080293	3426	0.180155546809199
ENSG00000080298	11169	1469.83367394031
ENSG00000080345	18166	3522.65762641468
ENSG00000080371	16036	1112.00318362029
ENSG00000080493	8890	11.0587789502877
ENSG00000080503	17300	15379.4425003533
ENSG00000080511	2001	0
ENSG00000080546	5121	1088.30580015538
ENSG00000080561	3097	4.6424698600832
ENSG00000080572	1931	0.339523915140413
ENSG00000080573	6750	2.52910671482144
ENSG00000080603	13674	9659.52467633968
ENSG00000080608	2707	609.15440717835
ENSG00000080618	1767	3.53382034125736
ENSG00000080644	4765	4.3722365398694
ENSG00000080709	3864	0.159368368331214
ENSG00000080802	6999	1253.67473400724
ENSG00000080815	9947	2021.86491466116
ENSG00000080819	3666	234.167565554495
ENSG00000080822	5217	1263.05668056031
ENSG00000080823	11009	254.247979964228
ENSG00000080824	5248	20312.9120719498
ENSG00000080839	5954	1096.58602624911
ENSG00000080845	8789	1855.10323985128
ENSG00000080854	5753	13.345368582866
ENSG00000080910	1087	0
ENSG00000080947	6813	837.584711472921
ENSG00000080986	3600	686.725228198695
ENSG00000081014	7359	609.902745603557
ENSG00000081019	6819	1611.78238670697
ENSG00000081026	8180	524.114060024915
ENSG00000081041	1500	4.1574356955969
ENSG00000081051	3259	0
ENSG00000081052	9895	46.1683233996035
ENSG00000081059	10063	4628.71567699027
ENSG00000081087	5325	95.3854329759781
ENSG00000081138	14532	6.65189711295503
ENSG00000081148	8337	77.4946013659261
ENSG00000081154	3102	1781.17017506458
ENSG00000081177	6263	422.935933313072
ENSG00000081181	2418	221.383450790535
ENSG00000081189	11755	9177.38685872131
ENSG00000081237	8371	6469.29560814492
ENSG00000081248	6168	0.623615354339534
ENSG00000081277	6211	0.332594855647752
ENSG00000081307	6827	626.553275564423
ENSG00000081320	6580	11168.2719483908
ENSG00000081377	10462	22.3392878043406
ENSG00000081386	5921	450.39579608249
ENSG00000081479	16260	0.886919615060671
ENSG00000081665	8414	1229.27058647409
ENSG00000081692	4315	432.089220902878
ENSG00000081721	1762	258.800372050907
ENSG00000081760	16094	270.52434071249
ENSG00000081791	6047	1540.17748590981
ENSG00000081800	4415	0.346452974633075
ENSG00000081803	6351	1.03935892389922
ENSG00000081818	3825	0
ENSG00000081842	6133	0
ENSG00000081853	6724	372.880407538085
ENSG00000081870	3236	382.359360924046
ENSG00000081913	9142	3041.33050875695
ENSG00000081923	6652	325.083755157707
ENSG00000081985	4233	210.497898327563
ENSG00000082014	5198	105.148477801138
ENSG00000082068	7039	956.71603133025
ENSG00000082074	6100	375.880690298408
ENSG00000082126	4924	2.41824176293886
ENSG00000082146	3242	234.216068970944
ENSG00000082153	8085	3195.52979870664
ENSG00000082175	15404	0
ENSG00000082196	3576	325.083755157707
ENSG00000082212	9363	1174.69731390989
ENSG00000082213	4172	168.674095229859
ENSG00000082258	9081	5105.10237522973
ENSG00000082269	10589	387.327496580285
ENSG00000082293	8511	38.4562801842713
ENSG00000082397	12203	13.0889933816376
ENSG00000082438	17178	86.4954496468934
ENSG00000082458	7844	718.183158295378
ENSG00000082482	3910	0
ENSG00000082497	5467	0
ENSG00000082512	9022	2344.29484003318
ENSG00000082515	5267	274.072019172733
ENSG00000082516	5637	174.390569311304
ENSG00000082556	5738	9.00777734045994
ENSG00000082641	5825	986.351618780363
ENSG00000082684	6224	0.194013665794522
ENSG00000082701	8006	1050.16132764828
ENSG00000082781	6447	7.84369534569281
ENSG00000082805	13484	2760.23935231815
ENSG00000082898	11708	6125.37174022667
ENSG00000082929	1164	10.8024037490593
ENSG00000082996	3635	509.07800092584
ENSG00000083067	19912	7.96148935706805
ENSG00000083093	4747	271.231104780741
ENSG00000083097	10045	1043.13526132272
ENSG00000083099	8679	196.910012662454
ENSG00000083123	4071	7.94763123808273
ENSG00000083168	11852	14935.6015945508
ENSG00000083223	6707	1850.12817513554
ENSG00000083290	9843	59.6730603508008
ENSG00000083307	6060	0.103935892389922
ENSG00000083312	11977	2891.92612797619
ENSG00000083444	5320	146.52189203182
ENSG00000083454	4190	359.943853465287
ENSG00000083457	6657	397.935886663549
ENSG00000083520	10835	2204.84751774336
ENSG00000083535	4253	857.533473752294
ENSG00000083544	6814	524.910901866571
ENSG00000083622	376	0
ENSG00000083635	3492	193.500915392065
ENSG00000083642	13212	3158.57019537278
ENSG00000083720	4194	725.257728037386
ENSG00000083750	2725	353.589905910516
ENSG00000083782	1805	0
ENSG00000083799	12954	6758.31360864333
ENSG00000083807	8025	187.437988335986
ENSG00000083812	5664	559.708638638717
ENSG00000083814	3532	391.942250202397
ENSG00000083817	2561	61.530048294834
ENSG00000083828	3261	1592.06921245035
ENSG00000083838	4923	449.398011515546
ENSG00000083844	12532	1538.60458940498
ENSG00000083845	3617	6008.02811771845
ENSG00000083857	16177	0.429601688545012
ENSG00000083896	7032	6350.93341389128
ENSG00000083937	3106	350.069943688244
ENSG00000084070	3631	4112.78483622618
ENSG00000084072	8071	427.093369008669
ENSG00000084073	3572	354.331315276231
ENSG00000084090	4414	3721.3969107832
ENSG00000084092	3415	432.27630550918
ENSG00000084093	7955	1761.27684526115
ENSG00000084110	5146	25.2633509102438
ENSG00000084112	14537	963.312495967264
ENSG00000084207	1915	1589.54703479502
ENSG00000084234	7451	338.235110074778
ENSG00000084444	6807	189.502848064799
ENSG00000084453	11520	2.02328537185716
ENSG00000084463	5315	5172.56369845028
ENSG00000084623	1725	1922.76550579712
ENSG00000084628	2987	1.03935892389922
ENSG00000084636	9269	1.85005888454062
ENSG00000084652	5103	1336.94817099005
ENSG00000084674	14828	2.03021443134982
ENSG00000084676	8633	4263.12464003846
ENSG00000084693	5283	894.375283074775
ENSG00000084710	10591	173.191842019074
ENSG00000084731	6403	305.980338136439
ENSG00000084733	3631	781.76420820004
ENSG00000084734	3146	0.360311093618398
ENSG00000084754	3811	1865.38596413839
ENSG00000084764	3459	35.9341025289425
ENSG00000084774	8422	1263.83273522349
ENSG00000085063	4942	1072.81935218929
ENSG00000085117	4054	2325.60023752198
ENSG00000085185	7996	946.43330704314
ENSG00000085224	19302	5744.55063050999
ENSG00000085231	2162	114.973884161732
ENSG00000085265	4981	158.96648288064
ENSG00000085274	5730	768.086244761526
ENSG00000085276	9103	3.40909727038945
ENSG00000085365	5106	272.921795296951
ENSG00000085377	3762	429.69869537791
ENSG00000085382	9238	632.727067572384
ENSG00000085415	10481	1704.72186168204
ENSG00000085433	4423	793.592112754013
ENSG00000085449	5516	1416.27897312153
ENSG00000085465	2567	147.540463777241
ENSG00000085491	6548	646.79998740198
ENSG00000085511	7522	1658.82377160265
ENSG00000085514	2006	349.501760809846
ENSG00000085552	6628	21.0643408576909
ENSG00000085563	5806	57.6705621574216
ENSG00000085644	6443	220.274801271709
ENSG00000085662	3660	1160.81840774609
ENSG00000085719	6745	791.665834215053
ENSG00000085721	4156	1277.38597559113
ENSG00000085733	6949	1.37888283903964
ENSG00000085741	2401	0
ENSG00000085760	3374	391.50571945436
ENSG00000085788	10686	1455.92012247905
ENSG00000085831	9362	134.881072084149
ENSG00000085832	7440	3448.03858473821
ENSG00000085840	3157	577.07979078682
ENSG00000085871	3182	197.595989552228
ENSG00000085872	6113	2271.10318461219
ENSG00000085978	6047	2153.59326467615
ENSG00000085982	9352	843.869368432765
ENSG00000085998	6198	954.969908338099
ENSG00000085999	3212	543.376845414514
ENSG00000086015	7877	970.989893885133
ENSG00000086061	2730	7787.32744672001
ENSG00000086062	4901	10256.1790601933
ENSG00000086065	2390	221.002352518438
ENSG00000086102	7147	1865.8432820649
ENSG00000086159	5129	2.21729903765168
ENSG00000086189	3736	395.295914996845
ENSG00000086200	7540	2936.89572408356
ENSG00000086205	3824	2.18958279968103
ENSG00000086232	5550	2463.12821033232
ENSG00000086288	2439	3.11114771220501
ENSG00000086289	2864	42.412773154581
ENSG00000086300	3518	274.674847348594
ENSG00000086475	3888	759.45263663367
ENSG00000086504	2404	459.154127281214
ENSG00000086506	536	10.6083900832647
ENSG00000086544	3385	202.6264867439
ENSG00000086548	3052	21.6117365576112
ENSG00000086570	14537	9.09092605437188
ENSG00000086589	3615	2238.41188192582
ENSG00000086598	3830	1952.96927612563
ENSG00000086619	5361	1206.38390296983
ENSG00000086666	5153	956.764534746699
ENSG00000086696	9550	1.32345036309834
ENSG00000086712	4460	799.814408178423
ENSG00000086717	3513	0
ENSG00000086730	4545	8888.00854712928
ENSG00000086758	17380	11794.3124735527
ENSG00000086827	2992	247.201126460191
ENSG00000086848	8013	1106.36292919326
ENSG00000086967	3708	30.6749463740124
ENSG00000086991	6096	1.30959224411302
ENSG00000087008	3846	365.909773688468
ENSG00000087053	6119	211.523399132477
ENSG00000087074	3093	33385.5875184821
ENSG00000087076	1281	4.79490916892175
ENSG00000087077	2841	302.294078486343
ENSG00000087085	3731	5.23143991695943
ENSG00000087086	878	2753.48351931281
ENSG00000087087	4588	4408.51709537298
ENSG00000087088	2587	752.842313877671
ENSG00000087095	5290	573.33116960129
ENSG00000087111	5990	908.503635380311
ENSG00000087116	8726	1.66297427823876
ENSG00000087128	2138	1.03935892389922
ENSG00000087152	5301	2122.02446962758
ENSG00000087157	4965	1378.83433562319
ENSG00000087191	4490	3282.51028251802
ENSG00000087206	4739	1496.55212734401
ENSG00000087237	2085	25.831533788642
ENSG00000087245	4933	2.69540414264532
ENSG00000087250	1837	0
ENSG00000087253	7439	52.0303077303951
ENSG00000087258	9813	14.6688189459644
ENSG00000087263	5806	367.295585587
ENSG00000087266	13968	4675.88871401631
ENSG00000087269	3538	607.720091863369
ENSG00000087274	13106	9589.90148655742
ENSG00000087299	6879	151.330659319727
ENSG00000087301	4739	275.374682357353
ENSG00000087302	8323	2608.00098620489
ENSG00000087303	6392	1401.54086358064
ENSG00000087338	4922	410.588349297149
ENSG00000087365	9795	6564.43852403866
ENSG00000087448	7622	1249.3717880623
ENSG00000087460	13320	31977.3046800151
ENSG00000087470	7282	3601.88449265377
ENSG00000087494	3377	0
ENSG00000087495	6095	3.47838786531607
ENSG00000087502	5826	292.898273814294
ENSG00000087510	3005	0.13858118985323
ENSG00000087586	2928	19.8933298034311
ENSG00000087589	5069	30.7719532069097
ENSG00000087842	2512	2.07178878830579
ENSG00000087884	1943	183.356772294808
ENSG00000087903	9094	209.493184701128
ENSG00000087995	3843	241.671736985047
ENSG00000088002	2822	2.36973834649023
ENSG00000088035	4950	310.754460126883
ENSG00000088038	6676	2305.55446840971
ENSG00000088053	2703	810.637599105961
ENSG00000088179	12486	871.058997881969
ENSG00000088205	7851	1082.49924830053
ENSG00000088247	4643	3412.65880696868
ENSG00000088256	6242	393.25184244651
ENSG00000088280	4988	25.2494927912585
ENSG00000088298	1919	674.751813395376
ENSG00000088305	4630	436.870271952814
ENSG00000088320	1665	0
ENSG00000088325	3605	1246.64173862219
ENSG00000088340	9067	60.0818748608678
ENSG00000088356	1998	579.498032549758
ENSG00000088367	9674	352.294171785388
ENSG00000088386	4192	4.35144936139142
ENSG00000088387	14816	599.252781163336
ENSG00000088448	4563	10398.5296584105
ENSG00000088451	2589	145.35088097756
ENSG00000088538	8755	62.8465695984397
ENSG00000088543	3248	326.046894427186
ENSG00000088682	4324	322.381421955569
ENSG00000088726	3562	0
ENSG00000088727	5850	971.81445196476
ENSG00000088756	11910	7.07456974200738
ENSG00000088766	5370	394.547576571638
ENSG00000088782	514	0
ENSG00000088808	9031	207.137304473623
ENSG00000088812	8753	1064.70542352338
ENSG00000088826	2946	22.2561390904287
ENSG00000088827	7886	8.73061496075348
ENSG00000088832	2577	1975.88367586786
ENSG00000088833	6531	965.30806510115
ENSG00000088836	4081	21.9512604727516
ENSG00000088854	8541	2293.89286128356
ENSG00000088876	4643	309.424080704292
ENSG00000088881	3717	73.5519665146017
ENSG00000088882	2391	556.687568699917
ENSG00000088888	11771	7500.98406318577
ENSG00000088899	5395	214.807773331999
ENSG00000088926	3364	0.519679461949612
ENSG00000088930	3437	2295.5558355618
ENSG00000088970	5207	865.183155432192
ENSG00000088986	2957	204.421113152499
ENSG00000088992	1926	9.93627131247658
ENSG00000089006	7953	5123.11100085116
ENSG00000089009	4447	4181.79826877309
ENSG00000089012	2242	30.6749463740124
ENSG00000089022	14006	2250.34372237218
ENSG00000089041	5546	359.070791969211
ENSG00000089048	3216	309.805178976388
ENSG00000089050	3861	119.36690788008
ENSG00000089053	12304	7518.44529310728
ENSG00000089057	7515	3946.00930329731
ENSG00000089060	6768	405.315335023234
ENSG00000089063	3051	1102.46186869889
ENSG00000089091	6619	119.976665115434
ENSG00000089094	13703	4478.14721421473
ENSG00000089101	7322	0.817629020134056
ENSG00000089116	3125	0
ENSG00000089123	2905	298.296011159077
ENSG00000089127	4947	170.378643865053
ENSG00000089154	9654	4321.82763206029
ENSG00000089157	4001	13293.1373324103
ENSG00000089159	7460	1089.43523685269
ENSG00000089163	1222	12.54852674121
ENSG00000089169	10369	4.62861174109788
ENSG00000089177	7721	1182.5202220771
ENSG00000089195	3776	107.968605014651
ENSG00000089199	4535	2.07871784779845
ENSG00000089220	1780	2541.58595096773
ENSG00000089225	4363	0
ENSG00000089234	4686	1396.69745099527
ENSG00000089248	3083	1484.5787125407
ENSG00000089250	13113	1.85005888454062
ENSG00000089280	10283	13843.2076492948
ENSG00000089289	1862	1006.79234428371
ENSG00000089327	2993	2984.83788671328
ENSG00000089335	5032	617.684079413816
ENSG00000089351	5942	2928.30369031266
ENSG00000089356	3334	1.35116660106899
ENSG00000089472	7113	0.900777734045994
ENSG00000089486	4268	377.349650910852
ENSG00000089505	1465	164.800750973461
ENSG00000089558	3924	11.5784584122374
ENSG00000089597	5027	5465.19173894436
ENSG00000089639	3740	2127.50535568628
ENSG00000089682	6101	378.479087608156
ENSG00000089685	3815	790.35624197094
ENSG00000089692	3056	70.6486905871766
ENSG00000089693	3781	1990.03974441137
ENSG00000089723	4252	93.9580467204898
ENSG00000089737	8636	5380.78886526425
ENSG00000089775	12229	1522.2520090023
ENSG00000089818	4155	4949.75286140426
ENSG00000089820	5580	11460.9484923013
ENSG00000089847	4474	13.0612771436669
ENSG00000089876	3948	143.417673379108
ENSG00000089902	6202	1861.39482587061
ENSG00000089916	21987	3276.98089304288
ENSG00000090006	8108	1394.41779042218
ENSG00000090013	1665	70.3923153859481
ENSG00000090020	5974	619.665790428717
ENSG00000090054	3658	723.262158903499
ENSG00000090060	12766	5291.95139350884
ENSG00000090061	8220	3805.57112550005
ENSG00000090097	3738	144.020501554969
ENSG00000090104	4117	279.421253101067
ENSG00000090238	3181	2916.91924556622
ENSG00000090263	5262	63.9067157008169
ENSG00000090266	4447	829.041181118469
ENSG00000090273	2856	757.914385426299
ENSG00000090316	9857	1060.13917331772
ENSG00000090339	3706	275.409327654816
ENSG00000090372	7641	3688.69867903733
ENSG00000090376	10004	2935.537628423
ENSG00000090382	1764	166.498370549163
ENSG00000090402	6138	0
ENSG00000090432	2438	327.48813880166
ENSG00000090447	7867	93.8056074116513
ENSG00000090470	3263	408.357192140512
ENSG00000090487	3984	1146.95335970127
ENSG00000090512	2024	0
ENSG00000090520	5731	4249.93863982393
ENSG00000090530	5605	1.28880506563504
ENSG00000090534	1915	0
ENSG00000090539	6620	1.00471362643592
ENSG00000090554	2846	343.071593600656
ENSG00000090565	6317	761.614503195381
ENSG00000090581	4102	733.323153286844
ENSG00000090612	14095	324.515572279308
ENSG00000090615	10550	3999.87581179327
ENSG00000090621	6782	3076.37076261134
ENSG00000090659	4413	0.866132436582686
ENSG00000090661	4059	217.343809106313
ENSG00000090674	3956	321.563792935434
ENSG00000090686	9497	3576.15689475752
ENSG00000090776	3314	2094.68932992903
ENSG00000090857	10385	4178.02193134959
ENSG00000090861	4498	1129.0833152697
ENSG00000090863	14111	5363.68794643636
ENSG00000090889	4533	259.69422072546
ENSG00000090905	12924	3505.90316056143
ENSG00000090924	9200	3856.70758455589
ENSG00000090932	2618	0.956210209987286
ENSG00000090971	2163	103.132121488774
ENSG00000090975	9161	1811.0759958349
ENSG00000090989	5347	941.118718412269
ENSG00000091009	6578	1875.29451921289
ENSG00000091010	1182	1.94013665794522
ENSG00000091039	9198	1729.42395877338
ENSG00000091073	5042	196.369546022027
ENSG00000091106	3624	14.1075651270588
ENSG00000091127	4421	155.120854862213
ENSG00000091128	7016	2.02328537185716
ENSG00000091129	8193	6.25694072187333
ENSG00000091136	8140	163.740604871084
ENSG00000091137	5800	5.68182878398242
ENSG00000091138	3382	2.07871784779845
ENSG00000091140	5299	731.64632088962
ENSG00000091157	15694	1290.2601681285
ENSG00000091164	11298	2419.27419280327
ENSG00000091181	6600	0.575111937890904
ENSG00000091262	7559	144.138295566344
ENSG00000091317	4413	2460.32194123779
ENSG00000091409	6533	16276.5339747492
ENSG00000091428	7129	10.234220870661
ENSG00000091436	13799	1304.35387513657
ENSG00000091482	1040	0
ENSG00000091483	2142	248.219698205613
ENSG00000091490	7489	226.607961648001
ENSG00000091513	8565	40.4518493181578
ENSG00000091527	4367	2918.02789508504
ENSG00000091536	19123	140.064008584659
ENSG00000091542	3190	2693.47786410636
ENSG00000091583	1332	0.900777734045994
ENSG00000091592	12808	11744.0906503499
ENSG00000091622	10609	45.461559331352
ENSG00000091640	2831	607.664659387427
ENSG00000091651	4309	554.297043174949
ENSG00000091656	15687	1.2056563517231
ENSG00000091664	4219	0
ENSG00000091704	2921	1.43431531498093
ENSG00000091732	3011	269.318684360767
ENSG00000091831	13629	62.6594849921379
ENSG00000091844	7899	9.70761234921875
ENSG00000091879	6775	225.45773777222
ENSG00000091947	3029	130.896862875868
ENSG00000091972	2991	966.673089821205
ENSG00000091986	13071	581.154077768505
ENSG00000092009	937	0.0554324759412919
ENSG00000092010	1781	3970.43423800895
ENSG00000092020	3863	759.390275098236
ENSG00000092036	2539	531.971613489593
ENSG00000092051	5307	36.8833836794371
ENSG00000092054	6087	2.5013904768508
ENSG00000092067	1554	0
ENSG00000092068	5991	1.91242041997457
ENSG00000092094	5037	2377.09700767144
ENSG00000092096	4278	2.11336314526175
ENSG00000092098	4982	1593.46195340838
ENSG00000092108	6571	1184.5989399249
ENSG00000092140	9237	553.375478262425
ENSG00000092148	12557	6851.45402634368
ENSG00000092199	7309	12180.205654818
ENSG00000092200	5470	28.3190661465075
ENSG00000092201	7151	2010.48739897421
ENSG00000092203	7091	1659.58596814685
ENSG00000092208	2532	50.4227659280977
ENSG00000092295	3735	100.214987442363
ENSG00000092330	2712	843.20417872147
ENSG00000092345	3631	1.00471362643592
ENSG00000092377	2407	0.346452974633075
ENSG00000092421	10956	13904.6268326377
ENSG00000092439	12333	5127.59410234291
ENSG00000092445	10945	24.4595800090951
ENSG00000092470	4078	1029.2771423374
ENSG00000092529	4995	926.886430214342
ENSG00000092531	5900	863.111366643886
ENSG00000092607	3806	6.73504582686697
ENSG00000092621	5622	10.9063396414492
ENSG00000092758	4831	6.06985611557147
ENSG00000092820	3342	7349.88899188879
ENSG00000092841	4609	9161.35301505529
ENSG00000092847	13886	2179.52873435718
ENSG00000092850	1978	43.4313449000022
ENSG00000092853	5411	679.013184983363
ENSG00000092871	8512	1505.97564825403
ENSG00000092929	7752	1894.29400034177
ENSG00000092931	6587	4815.60626962633
ENSG00000092964	7305	3277.88859983642
ENSG00000092969	5151	6.45788344716051
ENSG00000092978	8833	531.424217789673
ENSG00000093000	8318	2894.8363329631
ENSG00000093009	2846	841.284829242002
ENSG00000093010	5270	1618.49664535536
ENSG00000093072	5800	439.240010299305
ENSG00000093100	4328	305.273574068187
ENSG00000093134	3846	0
ENSG00000093144	5678	339.011164737956
[truncated: 55,993 more rows]
