# Supplementary material for: Single cell derived mRNA signals across human kidney tumors
Source: Nat Commun. 2021 Jun 23;12:3896. doi: 10.1038/s41467-021-23949-5 (PMC8222373; doi:10.1038/s41467-021-23949-5)
Supplement: Supplementary file 7 — Supplementary Software 1 [file 41467_2021_23949_MOESM7_ESM.zip › SupplementarySoftware1/cellSignalAnalysisV2/bulkData/SangerProjectTARGET_ALL_phase1/SangerProjectTARGET_ALL_phase1_SRR457645.tsv]

geneName	geneLengths	SangerProjectTARGET_ALL_phase1_SRR457645
ENSG00000000003	4535	0
ENSG00000000005	1610	0
ENSG00000000419	1207	131.990698565488
ENSG00000000457	6883	186.677571680368
ENSG00000000460	5967	213.49134512374
ENSG00000000938	3474	65.1586839815417
ENSG00000000971	8145	393.974894654884
ENSG00000001036	2793	11.2814869645995
ENSG00000001084	8463	224.314015632842
ENSG00000001167	3811	1227.15858863611
ENSG00000001460	8511	44.9437707363621
ENSG00000001461	9404	453.121733609238
ENSG00000001497	5589	955.512257777989
ENSG00000001561	4651	94.9007859791222
ENSG00000001617	4826	107.248346472673
ENSG00000001626	8517	0.182177122035997
ENSG00000001629	7130	1066.92368885423
ENSG00000001630	4074	295.599248755446
ENSG00000001631	6204	535.472540070325
ENSG00000002016	4190	835.578985770958
ENSG00000002079	6346	5.40458795373458
ENSG00000002330	1708	172.130391120753
ENSG00000002549	3785	1454.11079888806
ENSG00000002586	3284	6522.40653264501
ENSG00000002587	8166	114.461211045135
ENSG00000002726	3824	0.607257073453324
ENSG00000002745	3261	11.7740399241783
ENSG00000002746	13965	101.486151575683
ENSG00000002822	7230	364.347496771178
ENSG00000002834	7061	1459.23874750834
ENSG00000002919	3606	288.332405776454
ENSG00000002933	3479	0.681477382430952
ENSG00000003056	3777	873.701235382194
ENSG00000003096	6983	1.14029383792902
ENSG00000003137	5015	0
ENSG00000003147	4891	3.92018177418201
ENSG00000003249	4791	10.1209512242221
ENSG00000003393	10384	338.896678092668
ENSG00000003400	7598	2452.46166954778
ENSG00000003402	22529	4292.26842498931
ENSG00000003436	11714	6.68657510880271
ENSG00000003509	3651	308.864442159993
ENSG00000003756	10368	19611.0972951424
ENSG00000003987	5692	169.303272078787
ENSG00000003989	7905	0.479058357946511
ENSG00000004059	1871	852.555194624386
ENSG00000004139	11137	156.15953008893
ENSG00000004142	2121	585.787162256341
ENSG00000004399	9738	1247.9200332474
ENSG00000004455	5727	667.672404961113
ENSG00000004468	6855	3558.02715017608
ENSG00000004478	5180	94.7388507595347
ENSG00000004487	5435	2526.12195255767
ENSG00000004534	7302	5133.34646092543
ENSG00000004660	7424	721.805999409069
ENSG00000004700	3778	546.106286156574
ENSG00000004766	9454	269.493941897769
ENSG00000004776	1722	2.30757687912263
ENSG00000004777	5260	1531.20545801337
ENSG00000004779	1600	137.368297315958
ENSG00000004799	4519	8.00229876795158
ENSG00000004809	3907	287.671170296472
ENSG00000004838	4009	163.001293116504
ENSG00000004846	9257	3.85945606683668
ENSG00000004848	3097	1.76104551301464
ENSG00000004864	3710	321.299717564154
ENSG00000004866	6742	8.34641110957513
ENSG00000004897	6824	1293.8016787972
ENSG00000004939	5287	112.14013956438
ENSG00000004948	4042	0
ENSG00000004961	2335	113.955163483924
ENSG00000004975	5350	343.046268094599
ENSG00000005001	2387	0.148440617955257
ENSG00000005007	8600	1485.57346259376
ENSG00000005020	5520	199.490695930233
ENSG00000005022	1500	2530.02863973022
ENSG00000005059	3566	408.515327913683
ENSG00000005073	2307	0
ENSG00000005075	1355	953.946883988643
ENSG00000005100	5872	358.895677711731
ENSG00000005102	2707	0
ENSG00000005108	10929	83.5180895022805
ENSG00000005156	12919	1536.62354056874
ENSG00000005175	5381	211.925971334394
ENSG00000005187	7822	221.075311241091
ENSG00000005189	4114	73.9301750425341
ENSG00000005194	3509	391.154522913734
ENSG00000005206	7130	4809.35457033563
ENSG00000005238	6409	57.9390721082632
ENSG00000005243	1851	1.01209512242221
ENSG00000005249	4318	147.570216149974
ENSG00000005302	6496	1399.49139878135
ENSG00000005339	15492	10503.9482604491
ENSG00000005379	11354	2554.35940647325
ENSG00000005381	3526	103.773486552357
ENSG00000005421	2832	1.43042777302339
ENSG00000005436	5465	364.23953995812
ENSG00000005448	2860	142.577213546024
ENSG00000005469	4979	94.9480170848353
ENSG00000005471	7494	326.090301143619
ENSG00000005483	9231	13056.0473211489
ENSG00000005486	2441	482.958297818245
ENSG00000005513	4432	1.35620746404576
ENSG00000005700	8722	678.508570071847
ENSG00000005801	5709	545.141422139865
ENSG00000005810	15945	7906.68276808595
ENSG00000005812	7082	1800.65891610624
ENSG00000005844	6472	1556.94641062698
ENSG00000005882	5481	171.367946128528
ENSG00000005884	9802	5.77568949862272
ENSG00000005889	9037	1757.0173744274
ENSG00000005893	5526	479.119083653856
ENSG00000005961	5551	18.730507065627
ENSG00000005981	4605	0
ENSG00000006007	4416	460.435807693942
ENSG00000006015	3370	295.815162381563
ENSG00000006016	3018	100.069218404292
ENSG00000006025	6572	457.831349578909
ENSG00000006042	5187	2.64494191993003
ENSG00000006047	4618	1.06607352895139
ENSG00000006059	1287	0
ENSG00000006062	5852	674.534409891136
ENSG00000006071	6778	0
ENSG00000006116	3088	2.53023780605552
ENSG00000006118	7271	23.0960106936747
ENSG00000006125	7587	2575.82257036941
ENSG00000006128	1888	0
ENSG00000006194	6945	1216.26169781803
ENSG00000006210	5983	0.96486401670917
ENSG00000006282	5337	230.696962204918
ENSG00000006283	9709	0.458816455498067
ENSG00000006327	1848	8.6095558414049
ENSG00000006377	3449	2.37504988728411
ENSG00000006432	12386	42.2178612066383
ENSG00000006451	3665	183.776232329424
ENSG00000006453	4798	44.3095244596442
ENSG00000006459	9430	1204.94647434935
ENSG00000006468	9616	0
ENSG00000006530	6547	587.332294143239
ENSG00000006534	6626	429.958249907402
ENSG00000006555	6055	6.51789258839901
ENSG00000006576	8646	801.525358551858
ENSG00000006606	706	0
ENSG00000006607	14413	999.308987375606
ENSG00000006611	4904	0
ENSG00000006625	1597	66.3192197219191
ENSG00000006634	4583	346.979944470413
ENSG00000006638	2793	52.9528168051298
ENSG00000006652	7489	1319.86650184998
ENSG00000006659	1079	0
ENSG00000006695	3172	103.874696064599
ENSG00000006704	6498	181.090806604597
ENSG00000006712	2668	711.077791111394
ENSG00000006715	7801	515.055207800661
ENSG00000006740	9281	15.7212109016249
ENSG00000006744	6345	884.388959874972
ENSG00000006747	11623	6.3896938728922
ENSG00000006756	7030	868.087481103159
ENSG00000006757	3441	21.9017384492165
ENSG00000006788	6349	1.39669126894264
ENSG00000006831	5878	884.948985842713
ENSG00000006837	3057	33.4733593489104
ENSG00000007001	2957	0.492552959578807
ENSG00000007038	1967	67.5202392671935
ENSG00000007047	6668	636.513369792142
ENSG00000007062	7434	37.4677614320701
ENSG00000007080	1660	287.69141219892
ENSG00000007129	1964	271.855497183421
ENSG00000007168	8127	3920.49889732037
ENSG00000007171	4176	4.05512779050497
ENSG00000007174	16980	10.9036381188952
ENSG00000007202	9235	4630.54435140689
ENSG00000007216	3226	0
ENSG00000007237	10100	8863.71316854757
ENSG00000007255	933	235.413325475405
ENSG00000007264	4141	9.64189286627555
ENSG00000007306	2649	0
ENSG00000007312	2080	3297.33168854257
ENSG00000007314	8247	93.4703582060988
ENSG00000007341	8111	527.328547985234
ENSG00000007350	3650	0.229408227749033
ENSG00000007372	14782	12.5702214204838
ENSG00000007376	2769	169.289777477154
ENSG00000007384	4914	17.3000792926036
ENSG00000007392	6176	2732.77828195465
ENSG00000007402	6322	22.9003389700065
ENSG00000007516	6146	83.1739771606569
ENSG00000007520	1243	138.960660308569
ENSG00000007541	7904	563.642520977743
ENSG00000007545	8373	2678.65143480751
ENSG00000007866	3046	145.390837986358
ENSG00000007908	4585	0.850159902834653
ENSG00000007923	5083	712.056149729735
ENSG00000007933	3463	0.155187918771405
ENSG00000007944	3033	3358.98177609972
ENSG00000007952	2529	0
ENSG00000007968	5457	2308.37980791975
ENSG00000008018	2256	841.961932343033
ENSG00000008056	3209	6.18727484840776
ENSG00000008083	6015	2080.46273365109
ENSG00000008086	17075	41.5633730274719
ENSG00000008118	2676	1.67333060240471
ENSG00000008128	4701	1571.74324131679
ENSG00000008130	5570	901.425894435746
ENSG00000008196	6149	0.256397431013626
ENSG00000008197	1856	0
ENSG00000008226	8338	180.719705059709
ENSG00000008256	5808	3270.64611381471
ENSG00000008277	12199	20.0394834239597
ENSG00000008282	2804	576.239731601491
ENSG00000008283	5320	48.2634427379069
ENSG00000008294	11963	3028.22234279132
ENSG00000008300	13895	38.2571956275594
ENSG00000008311	4591	114.454463744319
ENSG00000008323	4260	9.74310237851777
ENSG00000008324	1301	132.172875687524
ENSG00000008382	2049	84.3817440067474
ENSG00000008394	7440	2.33456608238722
ENSG00000008405	5062	911.418646944461
ENSG00000008438	720	1.99720104157982
ENSG00000008441	6302	129.669627084733
ENSG00000008513	8729	2660.70361463655
ENSG00000008516	4126	314.572658650454
ENSG00000008517	3209	93.5108420109957
ENSG00000008710	18608	2298.58272713471
ENSG00000008735	5901	48.2297062338262
ENSG00000008838	6962	1213.93387903646
ENSG00000008853	6580	241.08105816097
ENSG00000008869	8206	1547.21005554928
ENSG00000008952	7928	2632.33121470465
ENSG00000008988	3002	7612.09561445292
ENSG00000009307	5778	10272.1042571054
ENSG00000009335	9220	1298.99035312482
ENSG00000009413	12425	1823.81565250726
ENSG00000009694	12896	67.1693796247538
ENSG00000009709	6313	0.182177122035997
ENSG00000009724	4251	951.180490654022
ENSG00000009765	10362	4.20356840846023
ENSG00000009780	4034	432.488487713457
ENSG00000009790	7750	731.353430063919
ENSG00000009830	10008	496.790264491348
ENSG00000009844	7262	390.466298230487
ENSG00000009950	4815	5.40458795373458
ENSG00000009954	7053	2228.74141638676
ENSG00000010017	3347	1651.91466961426
ENSG00000010030	2374	48.8976890146249
ENSG00000010072	5906	413.805211753543
ENSG00000010165	3827	69.1733279671497
ENSG00000010219	7054	255.297620980594
ENSG00000010244	15842	10071.2708483128
ENSG00000010256	3236	728.580289428482
ENSG00000010270	4348	257.07216109524
ENSG00000010278	3299	1570.2453405356
ENSG00000010282	2891	0
ENSG00000010292	6487	865.435791882413
ENSG00000010295	5203	480.151420678727
ENSG00000010310	4736	9.07511959771912
ENSG00000010318	3367	146.828013060198
ENSG00000010319	5011	28.669281167813
ENSG00000010322	9161	2880.10559527524
ENSG00000010327	10588	30.6462403069444
ENSG00000010361	2950	207.621193413691
ENSG00000010379	4243	1.5451318868979
ENSG00000010404	9292	1231.03828660539
ENSG00000010438	1664	1.70031980566931
ENSG00000010539	7498	52.4805057479995
ENSG00000010610	4583	26.2200109715513
ENSG00000010626	3054	111.613850100721
ENSG00000010671	4575	3309.41610430429
ENSG00000010704	5675	42.1233989952122
ENSG00000010803	4447	2109.99566932337
ENSG00000010810	7411	1526.54982045023
ENSG00000010818	9774	2833.60319805035
ENSG00000010932	3602	2.87435014767907
ENSG00000011007	5391	2977.96844631265
ENSG00000011009	2196	316.569859692034
ENSG00000011021	6938	1184.77204490907
ENSG00000011028	6860	7.14539156430078
ENSG00000011052	1241	978.426091349628
ENSG00000011083	4391	0
ENSG00000011105	5714	28.5950608588354
ENSG00000011114	11333	1555.55646665885
ENSG00000011132	5556	193.984898464256
ENSG00000011143	4078	48.9786566244186
ENSG00000011198	3172	136.34945489272
ENSG00000011201	7131	1.45066967547183
ENSG00000011243	5081	2012.902010579
ENSG00000011258	7201	1058.99561039525
ENSG00000011260	2721	546.436903896565
ENSG00000011275	7619	1989.90046209675
ENSG00000011295	5966	1409.47740398925
ENSG00000011304	6883	3105.68810346152
ENSG00000011332	4800	37.1371436920788
ENSG00000011347	5953	2.08491595218975
ENSG00000011376	5393	363.969647925474
ENSG00000011405	9204	1529.97744926483
ENSG00000011422	4457	91.4124314571737
ENSG00000011426	6012	232.309567099977
ENSG00000011451	7965	991.704779355807
ENSG00000011454	9162	1484.29147543869
ENSG00000011465	12847	1.18077764282591
ENSG00000011478	2396	73.5455788960137
ENSG00000011485	7059	525.904867513027
ENSG00000011523	8623	2850.56591230214
ENSG00000011566	6067	1171.97241526083
ENSG00000011590	2770	8.19122319080372
ENSG00000011600	907	43.1894725241636
ENSG00000011638	2558	98.9896502737079
ENSG00000011677	4193	2.70566762727537
ENSG00000012048	8922	822.590431699873
ENSG00000012061	5576	1322.09311111931
ENSG00000012124	6248	3366.96383296522
ENSG00000012171	5768	46.8869933714127
ENSG00000012174	8927	207.459258194104
ENSG00000012211	3194	63.1142518342488
ENSG00000012223	4247	19.6953710823361
ENSG00000012232	13220	184.356500199613
ENSG00000012504	3460	0.0337365040807402
ENSG00000012660	3813	1011.74426277977
ENSG00000012779	3730	11771.9415136245
ENSG00000012817	9463	2721.80717082759
ENSG00000012822	8898	1912.38072302002
ENSG00000012963	3694	466.845743469283
ENSG00000012983	7620	1811.72448944473
ENSG00000013016	4636	827.360773376889
ENSG00000013275	2387	890.940588967452
ENSG00000013288	8898	810.080935986734
ENSG00000013293	10459	1.61260489505938
ENSG00000013297	6032	9.88479569565688
ENSG00000013306	3526	865.21313095548
ENSG00000013364	6141	952.02390325604
ENSG00000013374	5411	1230.95057169478
ENSG00000013375	7335	399.399724511067
ENSG00000013392	3744	14.1086060065656
ENSG00000013441	5170	12494.611167538
ENSG00000013503	4858	92.8563538318294
ENSG00000013523	6414	478.363385962448
ENSG00000013561	4987	147.745645971194
ENSG00000013563	4130	607.068149030472
ENSG00000013573	8374	2225.22607266154
ENSG00000013583	3442	81.9797049161987
ENSG00000013588	8440	5.82966790515191
ENSG00000013619	5958	151.004592265393
ENSG00000013725	5958	273.441112875216
ENSG00000013810	6528	2018.44154454905
ENSG00000014123	4539	553.696999574741
ENSG00000014138	5726	420.95735061866
ENSG00000014164	3731	802.787103804478
ENSG00000014216	7553	2279.56208613398
ENSG00000014257	4193	4.93902419742037
ENSG00000014641	4990	677.246824819228
ENSG00000014824	7225	492.269572944529
ENSG00000014914	4591	8.16423398753913
ENSG00000014919	4177	184.039377061254
ENSG00000015133	12426	3144.63352377232
ENSG00000015153	10839	903.85492272956
ENSG00000015171	5300	719.424202220969
ENSG00000015285	2381	914.589878328051
ENSG00000015413	2737	488.389874975244
ENSG00000015475	4446	273.562564289906
ENSG00000015479	11772	10995.1585071655
ENSG00000015520	5252	6.50439798676671
ENSG00000015532	5472	276.0253290878
ENSG00000015568	14175	210.63723687851
ENSG00000015592	3294	0
ENSG00000015676	10113	1046.65479720252
ENSG00000016082	2882	0.155187918771405
ENSG00000016391	7758	3.50184912358083
ENSG00000016402	4730	0.0742203089776285
ENSG00000016490	3340	0
ENSG00000016602	3447	0
ENSG00000016864	3837	189.430470413356
ENSG00000017260	8533	950.735168800156
ENSG00000017427	8087	2.50324860279092
ENSG00000017483	4014	188.789476835822
ENSG00000017797	4979	852.352775599902
ENSG00000018189	8070	4057.10474964411
ENSG00000018236	7492	0
ENSG00000018280	8676	58.1212492302992
ENSG00000018408	8413	9.91178489892147
ENSG00000018510	8745	1502.0503711868
ENSG00000018607	1774	0
ENSG00000018610	2580	306.550117980054
ENSG00000018625	6298	2.46951209871018
ENSG00000018699	3185	241.155278469947
ENSG00000018869	3350	23.5885636532536
ENSG00000019102	1432	1.57212109016249
ENSG00000019144	21722	24.472460060169
ENSG00000019169	2079	0
ENSG00000019186	3972	0.00674730081614804
ENSG00000019485	13954	107.5519750094
ENSG00000019505	5424	0.175429821219849
ENSG00000019549	2282	0
ENSG00000019582	3184	69666.8660326477
ENSG00000019991	8897	150.78193133846
ENSG00000019995	5993	1552.41222447853
ENSG00000020129	4917	148.777982996064
ENSG00000020181	7061	52.9865533092106
ENSG00000020219	1674	6.05907613290094
ENSG00000020256	6997	91.2302543351377
ENSG00000020426	3865	92.8496065310132
ENSG00000020577	12170	71.4471683421916
ENSG00000020633	4523	323.398128117976
ENSG00000020922	7689	665.580741708108
ENSG00000021300	4933	68.6267966010417
ENSG00000021355	3094	866.454634305651
ENSG00000021461	2637	0.985105919157614
ENSG00000021488	2597	23.4198811328499
ENSG00000021574	5213	118.806472770735
ENSG00000021645	15535	879.99646704366
ENSG00000021762	7466	85.0497267875461
ENSG00000021776	13528	1593.53702295295
ENSG00000021826	10444	6.96321444226478
ENSG00000021852	2729	0
ENSG00000022267	5997	1645.26183100954
ENSG00000022277	4063	464.025371728133
ENSG00000022355	6935	1.94322263505064
ENSG00000022556	6313	46.2190105906141
ENSG00000022567	8608	249.555667986052
ENSG00000022840	5911	4669.57748662831
ENSG00000022976	5590	616.905713620416
ENSG00000023041	3748	509.320002106935
ENSG00000023171	13946	758.106477799946
ENSG00000023191	7374	888.63301208833
ENSG00000023228	12268	949.102322002648
ENSG00000023287	7615	3750.68283037956
ENSG00000023318	4854	1055.77714790595
ENSG00000023330	2536	184.336258297165
ENSG00000023445	7518	556.186753575899
ENSG00000023516	9920	1518.41932296677
ENSG00000023572	1299	3.52209102602928
ENSG00000023608	2656	47.0016974852873
ENSG00000023697	2844	151.341957306201
ENSG00000023734	2211	1430.6436866495
ENSG00000023839	6232	120.452814169875
ENSG00000023892	2545	1718.2001528321
ENSG00000023902	6565	1668.43206201219
ENSG00000023909	5420	44.4174812727026
ENSG00000024048	8840	3323.07264115618
ENSG00000024422	3923	6.61910210064123
ENSG00000024526	5904	36.5568758218901
ENSG00000024862	1507	264.008386334241
ENSG00000025039	5072	129.365998548006
ENSG00000025156	2702	717.575441797344
ENSG00000025293	8383	848.061492280831
ENSG00000025423	2272	15.1207011289878
ENSG00000025434	4533	40.929126750754
ENSG00000025708	3320	31.4964002097791
ENSG00000025770	3159	973.345373835068
ENSG00000025772	2062	233.564565051781
ENSG00000025796	8587	2883.31731046373
ENSG00000025800	7480	3241.59898380119
ENSG00000026025	5158	17159.283366473
ENSG00000026036	8738	530.600988881066
ENSG00000026103	3750	85.2049147063175
ENSG00000026297	7643	2648.65293537891
ENSG00000026508	10057	2463.6689362034
ENSG00000026559	5437	3.4411234162355
ENSG00000026652	8769	1717.66036876681
ENSG00000026751	4833	8.17772858917143
ENSG00000026950	5547	1660.90882160219
ENSG00000027001	3407	56.2320050017778
ENSG00000027075	8809	707.420754069042
ENSG00000027644	5101	2.22660926932885
ENSG00000027697	2571	1192.01189868479
ENSG00000027847	4927	1101.30793381332
ENSG00000027869	2512	12.8468607539459
ENSG00000028116	3509	382.909321316401
ENSG00000028137	3826	701.584338863074
ENSG00000028203	8757	1918.23738012844
ENSG00000028277	9072	4199.76293079992
ENSG00000028310	9572	1268.74220356603
ENSG00000028528	9780	3163.66765937468
ENSG00000028839	5039	282.833355611294
ENSG00000029153	6983	20.8154230178167
ENSG00000029363	9297	8054.28672074
ENSG00000029364	7136	939.271504713521
ENSG00000029534	10799	57.6219489699043
ENSG00000029559	1546	0
ENSG00000029639	2736	159.033880236609
ENSG00000029725	6531	3291.62347205211
ENSG00000029993	3967	161.010839375741
ENSG00000030066	8576	2159.62206682614
ENSG00000030110	2212	765.548750600157
ENSG00000030304	4246	0
ENSG00000030419	12240	652.936299978646
ENSG00000030582	3680	213.781479058835
ENSG00000031003	6808	1611.41737011574
ENSG00000031081	9384	44.5186907849448
ENSG00000031691	1733	24.108105816097
ENSG00000031698	3836	1055.77714790595
ENSG00000031823	7445	2003.65820846087
ENSG00000032219	7568	1924.22223595236
ENSG00000032389	5775	335.988591440908
ENSG00000032444	7055	1043.66574294096
ENSG00000032742	6111	140.81616803301
ENSG00000033011	4496	47.3120733228301
ENSG00000033030	9124	1098.02199831585
ENSG00000033050	4448	221.345203273737
ENSG00000033100	4205	648.044506886939
ENSG00000033122	14652	59.6933703204617
ENSG00000033170	6700	494.840294555481
ENSG00000033178	11432	1913.55475336203
ENSG00000033327	6771	5449.81511110522
ENSG00000033627	11056	55.1321949687457
ENSG00000033800	10776	4105.65832631711
ENSG00000033867	9616	754.422451554329
ENSG00000034053	6869	111.600355499089
ENSG00000034152	3783	1301.33841380884
ENSG00000034239	5805	0
ENSG00000034510	496	14177.3340126788
ENSG00000034533	3427	83.7070139251326
ENSG00000034677	6031	2669.09725685184
ENSG00000034693	2222	62.0481783052974
ENSG00000034713	3034	530.661714588411
ENSG00000034971	2095	0.991853219973762
ENSG00000035115	11165	618.963640369341
ENSG00000035141	3086	258.111245420927
ENSG00000035403	9992	2670.73685095017
ENSG00000035499	3806	62.075167508562
ENSG00000035664	13612	40.1396925552647
ENSG00000035681	6165	975.821633234595
ENSG00000035687	3666	318.78297435973
ENSG00000035720	1655	554.87102991675
ENSG00000035862	5633	291.031326102914
ENSG00000035928	6713	1649.72179684901
ENSG00000036054	5168	591.070298795385
ENSG00000036257	11505	4615.73402611545
ENSG00000036448	7062	20.1474402370181
ENSG00000036473	1585	0
ENSG00000036530	9352	127.301324498265
ENSG00000036549	9008	1043.44982931485
ENSG00000036565	3910	0
ENSG00000036672	4538	1.75429821219849
ENSG00000036828	5011	3.03628536726662
ENSG00000037042	2772	14.5809170636959
ENSG00000037241	1164	145.363848783093
ENSG00000037280	8852	7.48275660510818
ENSG00000037474	5506	1359.23025481139
ENSG00000037637	8984	966.726271734427
ENSG00000037749	4792	108.037780668162
ENSG00000037757	3456	516.553108581846
ENSG00000037897	2621	28.5343351514901
ENSG00000037965	1889	0.546531366107991
ENSG00000038002	2675	104.677624861721
ENSG00000038210	3540	1198.91438741971
ENSG00000038219	15860	7275.20963200347
ENSG00000038274	5153	261.086805080849
ENSG00000038295	7522	0
ENSG00000038358	6173	1854.11103317177
ENSG00000038382	17500	4871.59167306378
ENSG00000038427	14831	12.4015389000801
ENSG00000038532	12387	2129.42114837306
ENSG00000038945	7812	590.813901364371
ENSG00000039068	6177	3.58956403419076
ENSG00000039123	6578	1714.0640574318
ENSG00000039139	16475	0.580267870188732
ENSG00000039319	11461	928.624264025639
ENSG00000039523	6729	3536.0579387187
ENSG00000039537	4739	0
ENSG00000039560	7687	378.429113574479
ENSG00000039600	3471	0.229408227749033
ENSG00000039650	4635	1458.26038889
ENSG00000039987	2646	3.19147328603802
ENSG00000040199	12493	687.853581702212
ENSG00000040275	4777	150.937119257232
ENSG00000040341	8998	247.22784920448
ENSG00000040487	2686	191.542375568811
ENSG00000040531	3398	765.994072454023
ENSG00000040608	3339	6.99020364552937
ENSG00000040633	2783	125.553773586883
ENSG00000040731	3660	0.148440617955257
ENSG00000040933	13187	1049.78554478121
ENSG00000041353	7432	6.99020364552937
ENSG00000041357	6996	1045.62246017765
ENSG00000041515	9209	0.755697691408581
ENSG00000041802	4818	1854.1650115783
ENSG00000041880	2928	92.5257360918381
ENSG00000041982	9636	1.3629547648619
ENSG00000041988	4072	348.039270698548
ENSG00000042062	6009	199.720104157982
ENSG00000042088	6227	264.406477082393
ENSG00000042286	5135	65.9683600794794
ENSG00000042304	2087	3.73125735132987
ENSG00000042317	6872	93.3624013930405
ENSG00000042429	10773	2204.20148331843
ENSG00000042445	4005	274.02812804622
ENSG00000042493	2607	953.481320232328
ENSG00000042753	1704	219.469453646847
ENSG00000042781	20506	0.303628536726662
ENSG00000042813	2643	1.56537378934635
ENSG00000042832	11132	49.8962895354148
ENSG00000042980	9351	148.096505613633
ENSG00000043039	3660	0.870401805283098
ENSG00000043093	8412	842.191340570783
ENSG00000043143	9877	1207.39574454561
ENSG00000043355	3310	0.188924422852145
ENSG00000043462	7244	1183.09196700585
ENSG00000043514	2663	376.256482711679
ENSG00000043591	2853	2.88784474931136
ENSG00000044012	597	0
ENSG00000044090	5628	487.721892194445
ENSG00000044115	8830	130.674974906339
ENSG00000044446	9029	886.345677111655
ENSG00000044459	11064	78.1742272558912
ENSG00000044524	6674	0
ENSG00000044574	3908	5381.48519574009
ENSG00000046604	6190	15.4243296657144
ENSG00000046647	2424	311.529625982371
ENSG00000046651	5172	2500.28653773263
ENSG00000046653	5675	450.449802486043
ENSG00000046774	1991	0.188924422852145
ENSG00000046889	12058	4.43297663620926
ENSG00000047056	5656	1309.70506682086
ENSG00000047188	10816	1306.58106654299
ENSG00000047230	5510	261.208256495539
ENSG00000047249	5090	729.619373754169
ENSG00000047315	5901	2635.01664042948
ENSG00000047346	9832	2525.83181862257
ENSG00000047365	12428	8756.16119353817
ENSG00000047410	12350	3430.28050382395
ENSG00000047457	7296	16.8682520403701
ENSG00000047578	9784	933.68473963775
ENSG00000047579	3052	670.000223742685
ENSG00000047597	5206	5.21566353088244
ENSG00000047617	6255	1.92972803341834
ENSG00000047621	4939	367.167868512328
ENSG00000047634	5497	623.167208777801
ENSG00000047644	7114	407.860839734517
ENSG00000047648	7885	1.16053574037746
ENSG00000047662	6622	825.032954595318
ENSG00000047849	14943	3367.1662519897
ENSG00000047932	4628	299.397979114937
ENSG00000047936	7856	0.155187918771405
ENSG00000048028	5719	746.352679778216
ENSG00000048052	16827	305.322109231515
ENSG00000048140	5215	477.776370791443
ENSG00000048162	2862	471.575601341403
ENSG00000048342	7606	43.0275373045761
ENSG00000048392	5548	329.619139470464
ENSG00000048405	5793	1534.30246908798
ENSG00000048462	1118	19.6616345782554
ENSG00000048471	11298	3216.83638980592
ENSG00000048540	10268	0.944622114260726
ENSG00000048544	2110	300.868890692857
ENSG00000048545	2341	1.01209512242221
ENSG00000048649	15740	3546.3340778617
ENSG00000048707	20023	3425.34147962653
ENSG00000048740	10978	9854.91864764298
ENSG00000048828	7204	1778.96634398233
ENSG00000048991	7898	1567.18881326589
ENSG00000049089	4151	87.0401805283097
ENSG00000049130	6040	0
ENSG00000049167	4847	212.101401155614
ENSG00000049192	8567	60.8201695567585
ENSG00000049239	9321	945.73541889539
ENSG00000049245	2760	684.891516643923
ENSG00000049246	8099	53.506095472054
ENSG00000049247	1791	6.57861829574434
ENSG00000049249	6331	9.31802242710045
ENSG00000049283	4642	1.25499795180354
ENSG00000049323	7329	2.0781686513736
ENSG00000049449	7225	1203.48905737306
ENSG00000049540	6542	3.89319257091742
ENSG00000049541	2211	367.417518642526
ENSG00000049618	44058	8010.7059047685
ENSG00000049656	6557	1108.28464285721
ENSG00000049759	17455	21.2944813757632
ENSG00000049768	2647	24.6546371822049
ENSG00000049769	4173	93.8279651493547
ENSG00000049860	5067	952.408499402561
ENSG00000049883	12115	239.987995428754
ENSG00000050030	11757	54.0323849357135
ENSG00000050130	4350	180.57801174257
ENSG00000050165	5059	2.5707216109524
ENSG00000050327	5818	145.829412539408
ENSG00000050344	4249	198.903680759228
ENSG00000050393	6057	316.482144781424
ENSG00000050405	6317	17.4755091138234
ENSG00000050426	6032	648.698995066105
ENSG00000050438	17980	317.480745302214
ENSG00000050555	7594	4.4937023435546
ENSG00000050628	9653	3.06327457053121
ENSG00000050730	3768	0.519542162843399
ENSG00000050748	8955	700.471034228409
ENSG00000050767	3586	85.8796447879323
ENSG00000050820	9178	0.303628536726662
ENSG00000051009	4736	484.024371347196
ENSG00000051108	5155	2241.97287328722
ENSG00000051128	3422	11.166782850725
ENSG00000051180	3046	203.154480273401
ENSG00000051341	9400	575.011722852952
ENSG00000051382	7850	203.107249167688
ENSG00000051523	3357	3002.27897115323
ENSG00000051596	3453	345.218898957398
ENSG00000051620	10356	640.109681127149
ENSG00000051825	10304	2010.6888959113
ENSG00000052126	12558	411.996935134816
ENSG00000052344	3010	8.62979774385335
ENSG00000052723	5894	422.13138096067
ENSG00000052749	8529	1347.70586501741
ENSG00000052795	10868	914.34697549867
ENSG00000052802	2892	67.8373624055524
ENSG00000052841	11284	2764.91567574196
ENSG00000052850	5750	6.46391418186982
ENSG00000053108	6734	83.2414501688184
ENSG00000053254	11033	2578.79813002933
ENSG00000053328	1774	12.9075864612912
ENSG00000053371	1781	221.615095306382
ENSG00000053372	2822	180.827661872768
ENSG00000053438	1297	144.648634896582
ENSG00000053501	2431	287.367541759745
ENSG00000053524	20568	52.1161515039275
ENSG00000053702	2803	281.180266911337
ENSG00000053747	13522	98.9221772655465
ENSG00000053770	13034	523.165463381671
ENSG00000053900	7494	669.818046620648
ENSG00000053918	3971	45.8276671432775
ENSG00000054116	3527	397.510480282546
ENSG00000054118	4736	2779.0985020575
ENSG00000054148	1612	203.343404696254
ENSG00000054179	2633	0.209166325300589
ENSG00000054219	8798	720.348582432781
ENSG00000054267	11073	5181.03638309397
ENSG00000054277	3716	354.125336034714
ENSG00000054282	5322	577.022418496165
ENSG00000054356	8261	1.01209512242221
ENSG00000054392	6641	264.332256773416
ENSG00000054523	17720	710.322093419985
ENSG00000054598	3926	5.55977587250599
ENSG00000054611	5315	503.989634462178
ENSG00000054654	31374	5263.04982451425
ENSG00000054690	10817	24.4454708569044
ENSG00000054793	8317	39.9777573356772
ENSG00000054796	1867	0
ENSG00000054803	3024	0.148440617955257
ENSG00000054938	3135	0.991853219973762
ENSG00000054965	7887	2534.65054078928
ENSG00000054967	6322	1545.29382211749
ENSG00000054983	6825	453.459098650045
ENSG00000055044	3299	2980.61338823258
ENSG00000055070	4747	4425.87847575068
ENSG00000055118	5877	7.23985377572685
ENSG00000055130	3548	1070.94508014065
ENSG00000055147	6543	87.3100725609557
ENSG00000055163	10498	7492.36476147037
ENSG00000055208	6010	2986.63198056059
ENSG00000055211	2248	566.726037450723
ENSG00000055332	10753	3668.62215785357
ENSG00000055483	9235	2402.9162396548
ENSG00000055609	20114	10145.2887382659
ENSG00000055732	6623	4.93227689660422
ENSG00000055813	3982	0
ENSG00000055917	6978	4582.17295185593
ENSG00000055950	3573	204.605149948873
ENSG00000055955	5462	1638.86538983583
ENSG00000055957	4544	44.8088247200392
ENSG00000056050	1436	29.8500588106389
ENSG00000056097	6792	3298.41800397397
ENSG00000056277	4634	423.521324928797
ENSG00000056291	2359	0.384596146520438
ENSG00000056487	5753	0
ENSG00000056558	6449	183.755990426976
ENSG00000056586	11545	2250.2788005919
ENSG00000056736	3038	12.1721306723311
ENSG00000056972	6553	1543.97809845834
ENSG00000056998	3646	1.3629547648619
ENSG00000057019	11274	22.1716304818625
ENSG00000057149	1777	0
ENSG00000057252	7005	507.606187699633
ENSG00000057294	7043	0.499300260394955
ENSG00000057468	3266	8.23845429651676
ENSG00000057593	3795	0.0674730081614804
ENSG00000057608	4033	2581.38909354273
ENSG00000057657	6369	306.421919264547
ENSG00000057663	5546	448.702251574661
ENSG00000057704	6515	10.7686921025723
ENSG00000057757	2186	426.301212865049
ENSG00000057935	10580	789.076588546065
ENSG00000058056	8440	331.865990642242
ENSG00000058063	9196	2563.23210704648
ENSG00000058085	6543	2.44252289544559
ENSG00000058091	6841	676.754271859649
ENSG00000058262	4697	2183.28485078837
ENSG00000058272	11815	4635.12576866106
ENSG00000058335	9929	5.88364631168109
ENSG00000058404	8159	4.87155118925889
ENSG00000058453	8871	639.0031237933
ENSG00000058600	9488	1428.45081388425
ENSG00000058668	9721	4296.51922450349
ENSG00000058673	9700	8811.09096948243
ENSG00000058729	5502	169.141336859199
ENSG00000058799	2075	330.226396543918
ENSG00000058804	5135	312.325807478677
ENSG00000058866	10978	144.075114327209
ENSG00000059122	8419	999.754309229472
ENSG00000059145	7494	766.162754974426
ENSG00000059377	6271	225.191164738941
ENSG00000059378	6285	1699.44265656321
ENSG00000059573	3766	212.006938944188
ENSG00000059588	7743	1941.81919648088
ENSG00000059691	11757	215.636986783275
ENSG00000059728	6351	807.840832115773
ENSG00000059758	6547	906.155752307866
ENSG00000059769	2586	90.926625798411
ENSG00000059804	6159	2190.93628991388
ENSG00000059915	6338	73.0192894323541
ENSG00000060069	7415	452.156869592529
ENSG00000060138	8610	35122.8247483284
ENSG00000060140	3424	74.2742873841577
ENSG00000060237	14370	5751.82429563601
ENSG00000060303	408	1.82851852117612
ENSG00000060339	6059	2645.77858523123
ENSG00000060491	4702	418.602542633825
ENSG00000060558	2613	1749.66956383861
ENSG00000060566	2678	1.01209512242221
ENSG00000060642	3382	151.389188411914
ENSG00000060656	6682	1.80827661872768
ENSG00000060688	3881	573.965891226449
ENSG00000060709	8536	1.56537378934635
ENSG00000060718	8281	0
ENSG00000060749	10537	706.347933239274
ENSG00000060762	1546	204.409478225205
ENSG00000060971	7106	691.713037769049
ENSG00000060982	11775	430.410319062084
ENSG00000061273	9928	4897.54853930351
ENSG00000061337	5706	2.2468511717773
ENSG00000061455	9350	0.816423398753913
ENSG00000061492	2089	9.41923193934267
ENSG00000061656	2240	49.3025270635938
ENSG00000061676	22520	4.23730491254097
ENSG00000061794	1979	216.736796816307
ENSG00000061918	3724	68.7347534141001
ENSG00000061936	10157	3296.68394766422
ENSG00000061938	11297	3081.72843826338
ENSG00000061987	16014	1781.55056019491
ENSG00000062038	6236	7.64469182469573
ENSG00000062096	2204	0.667982780798656
ENSG00000062194	6472	4261.3860291538
ENSG00000062282	7905	14.1018587057494
ENSG00000062370	3848	1.3899439681265
ENSG00000062485	6402	4662.39161125911
ENSG00000062524	3490	956.524352900411
ENSG00000062582	2613	149.115348036872
ENSG00000062598	6598	954.999462915962
ENSG00000062650	7280	288.082755646257
ENSG00000062716	6916	508.186455569822
ENSG00000062725	9876	525.533765968139
ENSG00000062822	4858	611.177255227506
ENSG00000063015	5115	26.935224858063
ENSG00000063046	6146	6902.40102000884
ENSG00000063127	3599	246.465404212256
ENSG00000063169	7507	489.273771382159
ENSG00000063176	6009	156.942216983603
ENSG00000063177	4209	6477.91483106333
ENSG00000063180	2075	89.7660900580336
ENSG00000063241	4408	101.634592193638
ENSG00000063244	4115	2292.17953866018
ENSG00000063245	17616	1338.66448192377
ENSG00000063322	3835	458.074252408291
ENSG00000063438	7678	31.6178516244697
ENSG00000063515	1033	0.371101544888142
ENSG00000063587	8139	1742.74008590043
ENSG00000063601	6323	2307.23951408182
ENSG00000063660	6516	46.5766175338699
ENSG00000063761	5317	191.616595877788
ENSG00000063854	5975	129.156832222706
ENSG00000063978	7270	2274.47462131861
ENSG00000064012	7243	4254.25413219113
ENSG00000064042	10862	3.24545169256721
ENSG00000064102	3345	234.556418271754
ENSG00000064115	3888	610.313600723039
ENSG00000064195	2715	1.00534782160606
ENSG00000064199	5205	9.97251060626681
ENSG00000064201	3793	261.147530788194
ENSG00000064205	4981	5.56652317332214
ENSG00000064218	2387	0
ENSG00000064225	6288	153.372894851861
ENSG00000064270	7352	9.86455379320844
ENSG00000064300	4150	73.1272462454125
ENSG00000064309	10600	33.588063462785
ENSG00000064313	6547	1078.7382125833
ENSG00000064393	15402	1617.30101642742
ENSG00000064419	4676	1331.69452018069
ENSG00000064489	1931	159.573664301901
ENSG00000064490	2503	257.315063924622
ENSG00000064545	3281	84.5774157304157
ENSG00000064547	2980	934.487668434872
ENSG00000064601	5856	300.241391716956
ENSG00000064607	8468	12036.6313773412
ENSG00000064651	10664	660.668706713952
ENSG00000064652	3550	32.9133333811702
ENSG00000064655	3618	0
ENSG00000064666	3645	259.03562563274
ENSG00000064687	8367	3257.47538262158
ENSG00000064692	7325	1.76104551301464
ENSG00000064703	6019	531.403917678188
ENSG00000064726	4169	1044.00310798177
ENSG00000064763	5411	286.942461808328
ENSG00000064787	8186	9.12235070343215
ENSG00000064835	1569	0.188924422852145
ENSG00000064886	3295	34.8565560162208
ENSG00000064932	6626	1017.89105382328
ENSG00000064933	5448	331.022578040223
ENSG00000064961	3857	935.749413687491
ENSG00000064989	6144	1.3899439681265
ENSG00000064995	1580	997.466974252798
ENSG00000064999	6777	571.273718200806
ENSG00000065000	8601	1958.26911587065
ENSG00000065029	6789	842.798597644236
ENSG00000065054	3550	66.8522564863948
ENSG00000065057	2430	61.3194698171534
ENSG00000065060	9908	1519.43816539001
ENSG00000065135	27174	1272.29803109614
ENSG00000065150	9671	2519.03728670071
ENSG00000065154	3388	45.8479090457259
ENSG00000065183	10275	138.238699121241
ENSG00000065243	6897	2379.35466520481
ENSG00000065268	2357	124.319017537528
ENSG00000065308	6908	657.261319801797
ENSG00000065320	6383	74.9962485714855
ENSG00000065325	6052	13.2854353069955
ENSG00000065328	5454	205.73194918517
ENSG00000065357	10215	5306.33375924983
ENSG00000065361	8658	12.3408131927348
ENSG00000065371	4518	0
ENSG00000065413	9189	2631.64299002141
ENSG00000065427	4065	1454.30647061173
ENSG00000065457	4486	705.18065019808
ENSG00000065485	4030	74.105604863754
ENSG00000065491	3462	1804.34294235186
ENSG00000065518	1889	653.509820548019
ENSG00000065526	13294	5960.45083687131
ENSG00000065534	22167	1224.16953437456
ENSG00000065548	3125	1640.89632738149
ENSG00000065559	5714	253.698510687166
ENSG00000065600	2914	178.864197335268
ENSG00000065609	6651	0
ENSG00000065613	7974	935.573983866272
ENSG00000065615	9635	1705.8323504361
ENSG00000065618	6508	3.23195709093491
ENSG00000065621	9921	113.037530572928
ENSG00000065665	3916	2232.58063055115
ENSG00000065675	3295	138.960660308569
ENSG00000065717	4038	53.6680306916415
ENSG00000065802	7410	232.498491522829
ENSG00000065809	7019	2135.66914892881
ENSG00000065833	3371	0.958116715893022
ENSG00000065882	9032	2311.84792053925
ENSG00000065883	8921	2508.53848663078
ENSG00000065911	4870	354.671867400822
ENSG00000065923	10033	4838.92798981281
ENSG00000065970	6296	612.236581455641
ENSG00000065978	1930	4688.15955307598
ENSG00000065989	6646	62.4192798501855
ENSG00000066027	3825	688.595784791989
ENSG00000066032	7535	0.0877149106099246
ENSG00000066044	6956	1087.81333218102
ENSG00000066056	6694	497.579698686837
ENSG00000066084	10361	2928.79411796456
ENSG00000066117	5136	2984.66176872227
ENSG00000066135	5172	751.89896104909
ENSG00000066136	5990	838.831184764341
ENSG00000066185	2195	7.34781058878522
ENSG00000066230	2783	86.3114720401658
ENSG00000066248	4678	0
ENSG00000066279	10938	865.010711930995
ENSG00000066294	9255	232.188115685286
ENSG00000066322	2507	387.315308749346
ENSG00000066336	2069	855.915350430828
ENSG00000066379	3672	195.455810042176
ENSG00000066382	8197	447.379780614696
ENSG00000066405	3880	0.506047561211103
ENSG00000066422	7416	2013.30010132715
ENSG00000066427	28202	2294.37915872624
ENSG00000066455	3295	168.601552793907
ENSG00000066468	7486	1.09981003303213
ENSG00000066557	2884	364.192308852407
ENSG00000066583	1940	42.4405221335712
ENSG00000066629	8899	2.32107148075493
ENSG00000066651	2690	146.19376678348
ENSG00000066654	6501	1587.60614553555
ENSG00000066697	3253	65.8469086647888
ENSG00000066735	6756	135.627493705392
ENSG00000066739	14778	2310.92354032744
ENSG00000066777	10964	1860.97978540261
ENSG00000066813	8158	0
ENSG00000066827	8900	308.452856810208
ENSG00000066855	4629	299.013382968417
ENSG00000066923	8583	6457.13989185041
ENSG00000066926	4473	90.4408201396484
ENSG00000066933	20253	1656.19920563251
ENSG00000067048	5738	6991.78926122117
ENSG00000067057	4836	728.506069119504
ENSG00000067064	3589	3296.69744226585
ENSG00000067066	12618	4721.5519448151
ENSG00000067082	6139	33631.9411599924
ENSG00000067113	2016	291.746539989425
ENSG00000067141	8117	158.41987586234
ENSG00000067167	3878	1217.76634590003
ENSG00000067177	6350	4.01464398560809
ENSG00000067182	4005	407.456001685548
ENSG00000067191	7094	255.263884476513
ENSG00000067208	8276	357.937560995838
ENSG00000067221	10461	94.2732870032205
ENSG00000067225	8571	5518.09104806382
ENSG00000067248	4734	806.41040434275
ENSG00000067334	7519	1119.99120977323
ENSG00000067365	8254	433.986388494642
ENSG00000067369	12991	3222.74702532087
ENSG00000067445	6716	160.869146058602
ENSG00000067533	7883	273.839203623368
ENSG00000067560	2582	13575.4410433744
ENSG00000067596	9302	2299.19673150897
ENSG00000067601	1060	165.497794418479
ENSG00000067606	7636	20.646740497413
ENSG00000067646	5527	904.387959494035
ENSG00000067704	4165	493.895672441221
ENSG00000067715	6494	48.9111836162572
ENSG00000067798	12135	1.09981003303213
ENSG00000067829	2717	701.570844261441
ENSG00000067836	3683	357.42476613381
ENSG00000067840	4341	5.35735684802155
ENSG00000067842	7534	5.59351237658673
ENSG00000067900	11113	5242.52453543152
ENSG00000067955	4129	678.400613258789
ENSG00000067992	2695	141.93621996849
ENSG00000068001	4545	22.0366844655395
ENSG00000068024	13368	523.617532536353
ENSG00000068028	3683	3184.07149704271
ENSG00000068078	4834	7.09816045858774
ENSG00000068079	1973	179.248793481789
ENSG00000068097	4868	269.662624418173
ENSG00000068120	4032	535.553507680119
ENSG00000068137	4803	9.42597924015882
ENSG00000068305	6925	3001.75268168957
ENSG00000068308	3592	1692.97874238134
ENSG00000068323	4283	879.058592230215
ENSG00000068354	4223	572.231834916699
ENSG00000068366	6415	338.491840043699
ENSG00000068383	3706	324.713851777125
ENSG00000068394	1742	190.658479161895
ENSG00000068400	6841	1758.36683459063
ENSG00000068438	2872	344.544168875784
ENSG00000068489	4080	409.432960824679
ENSG00000068615	5380	2.21986196851271
ENSG00000068650	13733	1555.22584891886
ENSG00000068654	13519	1228.72396242546
ENSG00000068697	1946	1066.64704952076
ENSG00000068724	6949	7595.47701254275
ENSG00000068745	5624	1882.27426677837
ENSG00000068781	4294	11.7268088184653
ENSG00000068784	5045	303.965901767469
ENSG00000068796	4774	766.958936470732
ENSG00000068831	6084	7802.92952343604
ENSG00000068878	10241	5078.24125515995
ENSG00000068885	7175	652.052403571731
ENSG00000068903	6224	1411.00904127451
ENSG00000068912	2592	232.667174043233
ENSG00000068971	3376	278.913173837112
ENSG00000068976	4981	256.788774460962
ENSG00000068985	665	0.24290282938133
ENSG00000069011	3511	0.31037583754281
ENSG00000069018	3185	0
ENSG00000069020	14675	122.591708528594
ENSG00000069122	6650	0
ENSG00000069188	11607	1577.24229148195
ENSG00000069206	4483	0
ENSG00000069248	6080	1187.90953978858
ENSG00000069275	6546	2675.83106306636
ENSG00000069329	9733	1598.84040139444
ENSG00000069345	5065	1096.22046899794
ENSG00000069399	3242	451.846493754986
ENSG00000069424	9534	2007.6391159424
ENSG00000069431	11616	1.8959915293376
ENSG00000069482	1300	0.27663933346207
ENSG00000069493	6957	3800.05957775213
ENSG00000069509	1399	26.80027884174
ENSG00000069535	2891	0.148440617955257
ENSG00000069667	17040	227.195113081337
ENSG00000069696	1477	22.2256088883917
ENSG00000069702	8705	113.476105125978
ENSG00000069712	4065	19.2028181227573
ENSG00000069764	1116	25.3293672638198
ENSG00000069812	5407	10.7956813058369
ENSG00000069849	2584	1411.91317958387
ENSG00000069869	9097	275.256136794759
ENSG00000069943	4542	172.737648194206
ENSG00000069956	6388	926.694535992221
ENSG00000069966	13302	752.830088561718
ENSG00000069974	5605	546.295210579426
ENSG00000069998	4936	217.087656458747
ENSG00000070010	8736	2231.55504082709
ENSG00000070018	10337	690.849383264582
ENSG00000070019	4177	2.68542572482692
ENSG00000070031	366	2.80687713951759
ENSG00000070047	5769	780.601978720983
ENSG00000070061	6048	843.129215384227
ENSG00000070081	8995	930.108670205192
ENSG00000070087	3440	3.87295066846898
ENSG00000070159	9995	7.63119722306344
ENSG00000070182	14831	19.3849952447933
ENSG00000070190	4548	543.25892521216
ENSG00000070193	3011	0
ENSG00000070214	12172	740.151910328176
ENSG00000070269	8077	235.008487426436
ENSG00000070366	10554	1322.76784120093
ENSG00000070367	12575	501.769772493665
ENSG00000070371	10049	157.24584552033
ENSG00000070388	2778	16.5173923979304
ENSG00000070404	3067	42.3663018245936
ENSG00000070413	5605	626.743278210359
ENSG00000070423	3496	656.323444988352
ENSG00000070444	8728	984.90350013313
ENSG00000070476	7357	991.677790152542
ENSG00000070495	5969	855.078685129625
ENSG00000070501	4106	584.808803637999
ENSG00000070526	3448	4.87829849007503
ENSG00000070540	3402	19.9989996190628
ENSG00000070601	5867	5.63399618148362
ENSG00000070610	4803	510.90561779873
ENSG00000070614	9529	632.85633274979
ENSG00000070669	4455	295.248389113006
ENSG00000070718	6276	451.111037966026
ENSG00000070729	7298	7.15888616593307
ENSG00000070731	3098	14.6618846734897
ENSG00000070748	2994	0
ENSG00000070756	4752	26740.1603914681
ENSG00000070759	3322	332.243839487946
ENSG00000070761	2375	1477.94901267152
ENSG00000070770	6905	2089.93594399696
ENSG00000070778	7396	1.97021183831523
ENSG00000070785	3411	202.203110858325
ENSG00000070808	6150	3.99440208315964
ENSG00000070814	11278	3584.07847862723
ENSG00000070831	3598	5906.45893574049
ENSG00000070882	8100	880.725175531804
ENSG00000070886	5358	0.34411234162355
ENSG00000070915	6180	129.79782580024
ENSG00000070950	6983	554.344740453091
ENSG00000070961	9493	3318.6936429265
ENSG00000070985	3962	12.6309471278291
ENSG00000071051	2990	746.629319111678
ENSG00000071054	11961	6802.61518823882
ENSG00000071073	9630	1776.25392905424
ENSG00000071082	5791	6566.02108512059
ENSG00000071127	7827	2451.5507839376
ENSG00000071189	16418	1099.28374356847
ENSG00000071203	1839	0.506047561211103
ENSG00000071205	10759	79.1593331750488
ENSG00000071242	8243	263.637284789352
ENSG00000071243	5214	667.665657660297
ENSG00000071246	6502	102.194618161378
ENSG00000071282	9130	267.274079929256
ENSG00000071462	7944	1470.13563832642
ENSG00000071537	9559	1047.78159643881
ENSG00000071539	3560	99.0571232818694
ENSG00000071553	4884	930.270605424779
ENSG00000071564	6080	11816.2173015801
ENSG00000071575	4588	560.943600651284
ENSG00000071626	9201	1992.97723126891
ENSG00000071655	7845	838.473577821085
ENSG00000071677	264	0
ENSG00000071794	6024	273.339903362973
ENSG00000071859	2567	414.614887851481
ENSG00000071889	5098	290.855896281694
ENSG00000071894	6072	3313.42400098908
ENSG00000071909	8236	8.89968977649927
ENSG00000071967	5176	182.291826149872
ENSG00000071991	6864	0.634246276717916
ENSG00000071994	6476	383.779723121685
ENSG00000072041	8781	0.256397431013626
ENSG00000072042	5518	544.183305423972
ENSG00000072062	6144	775.420051694182
ENSG00000072071	8487	803.387613577115
ENSG00000072080	1265	0
ENSG00000072110	10626	279.358495690977
ENSG00000072121	15706	1702.30351210925
ENSG00000072133	8502	1.31572365914887
ENSG00000072134	8517	21.328217879844
ENSG00000072135	5774	2465.02514366745
ENSG00000072163	8487	282.212603936208
ENSG00000072182	5250	4.9997499047657
ENSG00000072195	17910	10.8901435172629
ENSG00000072201	5725	246.654328635108
ENSG00000072210	6457	54.6666312124314
ENSG00000072274	7887	2179.08128237991
ENSG00000072310	8030	1368.39308931972
ENSG00000072315	5839	6.03208692963635
ENSG00000072364	11297	10287.7512476981
ENSG00000072401	3486	61.0900615894044
ENSG00000072415	8743	653.071245994969
ENSG00000072422	4841	39.0331352214164
ENSG00000072501	10484	2618.25634520217
ENSG00000072506	1115	212.074411952349
ENSG00000072518	6154	1188.2131683253
ENSG00000072571	3936	46.5766175338699
ENSG00000072609	17127	3083.63117709353
ENSG00000072657	11950	0.877149106099246
ENSG00000072682	8502	790.493521717456
ENSG00000072694	6651	29.897289916352
ENSG00000072736	8806	2451.10546208373
ENSG00000072756	5518	335.779425115607
ENSG00000072778	4865	4473.36597889473
ENSG00000072786	9083	2719.0542720946
ENSG00000072803	5577	939.615617055144
ENSG00000072818	7421	2889.92291796274
ENSG00000072832	5823	314.49169104066
ENSG00000072840	7148	173.918425837032
ENSG00000072849	6386	741.406908279979
ENSG00000072858	8060	763.072491200631
ENSG00000072864	5512	2110.05639503071
ENSG00000072952	7700	1270.83386681904
ENSG00000072954	3005	8.6230504430372
ENSG00000072958	14371	868.701485477428
ENSG00000073008	3519	0.452069154681919
ENSG00000073050	3459	383.179213349047
ENSG00000073060	7741	1397.30527331691
ENSG00000073067	2773	11.7200615176491
ENSG00000073111	4902	524.784815577546
ENSG00000073146	6872	5.84990980760035
ENSG00000073150	3102	87.5192388862563
ENSG00000073169	2363	1852.43770256936
ENSG00000073282	7454	0.202419024484441
ENSG00000073331	12325	540.978337536302
ENSG00000073350	7909	282.394781058244
ENSG00000073417	7886	461.717794849011
ENSG00000073464	6789	11.9899535502951
ENSG00000073536	5463	100.474056453261
ENSG00000073578	8383	2163.1576524538
ENSG00000073584	11022	2146.72797496648
ENSG00000073598	1388	6.56512369411205
ENSG00000073605	5905	935.897854305447
ENSG00000073614	12091	5159.67442871004
ENSG00000073670	4770	131.983951264672
ENSG00000073711	7837	38.3718997414339
ENSG00000073712	8510	45.9221293547036
ENSG00000073734	5151	0.155187918771405
ENSG00000073737	3750	2.37504988728411
ENSG00000073754	2456	3.37365040807402
ENSG00000073756	5269	3.76499385541061
ENSG00000073792	4735	45.6252481187931
ENSG00000073803	12623	172.73090089339
ENSG00000073849	9151	832.24581916778
ENSG00000073861	2614	26.618101719704
ENSG00000073905	848	122.186870479625
ENSG00000073910	18452	97.9505659480211
ENSG00000073921	5833	2206.33363037633
ENSG00000073969	5005	599.969988571884
ENSG00000074047	7341	6.09955993779783
ENSG00000074054	11052	2481.31312783763
ENSG00000074071	1097	131.8287633459
ENSG00000074181	9394	13.5688219412737
ENSG00000074201	4592	571.476137225291
ENSG00000074211	9198	30.673229510209
ENSG00000074219	2980	32.1913721938423
ENSG00000074266	7016	410.195405816904
ENSG00000074276	5348	106.587110992691
ENSG00000074317	2006	0.155187918771405
ENSG00000074319	3839	573.905165519104
ENSG00000074356	14718	2530.72361171428
ENSG00000074370	6893	14676.7489771877
ENSG00000074410	7313	1.68682520403701
ENSG00000074416	10102	15.7819366089703
ENSG00000074527	4166	0.364354244071994
ENSG00000074582	3379	228.220702805391
ENSG00000074590	7008	1.60585759424323
ENSG00000074603	10211	1207.22031472439
ENSG00000074621	9084	822.941291342312
ENSG00000074657	11951	25.0594752311738
ENSG00000074660	4961	436.988937357828
ENSG00000074695	6767	885.117668363116
ENSG00000074696	7097	1434.75279284654
ENSG00000074706	8474	206.37969006352
ENSG00000074755	15878	3896.12764677245
ENSG00000074771	2042	0
ENSG00000074800	3958	5687.45504584996
ENSG00000074803	12476	23.6357947589666
ENSG00000074842	1678	325.833903712605
ENSG00000074855	4979	291.301218135559
ENSG00000074935	6973	42.4607640360196
ENSG00000074964	7817	2.02419024484441
ENSG00000074966	3472	196.157529327056
ENSG00000075035	6557	0.148440617955257
ENSG00000075043	12775	1.18077764282591
ENSG00000075073	2871	10.0669728176929
ENSG00000075089	3813	85.7244568691609
ENSG00000075131	2755	76.0825640028853
ENSG00000075142	4237	244.447961268227
ENSG00000075151	9596	2434.34516685642
ENSG00000075188	3492	69.2475482761274
ENSG00000075213	9371	0
ENSG00000075218	4242	263.185215634671
ENSG00000075223	6268	1.80152931791153
ENSG00000075234	3578	151.922225176389
ENSG00000075239	5584	395.708950964634
ENSG00000075240	4885	901.513609346356
ENSG00000075275	12806	537.510224916802
ENSG00000075290	2112	25.7746891176855
ENSG00000075292	12474	2224.53110067748
ENSG00000075303	5081	137.590958242891
ENSG00000075336	5208	118.327414412788
ENSG00000075340	12673	128.873445588428
ENSG00000075388	3233	0.148440617955257
ENSG00000075391	16044	231.648331619995
ENSG00000075399	3428	681.119775487697
ENSG00000075407	13190	1755.62743045927
ENSG00000075413	8891	1944.92295485631
ENSG00000075415	8896	8766.80168692523
ENSG00000075420	13270	90.7242067739266
ENSG00000075426	7157	1114.07382695747
ENSG00000075429	1311	0.215913626116737
ENSG00000075461	3380	1.15378843956132
ENSG00000075539	18152	4213.52742446487
ENSG00000075568	12985	2268.44253438897
ENSG00000075618	3692	55.1389422695618
ENSG00000075624	3256	21856.4977972443
ENSG00000075643	6281	1.68007790322086
ENSG00000075651	12859	1.57212109016249
ENSG00000075673	4442	0
ENSG00000075702	9775	903.659251005891
ENSG00000075711	11001	1233.23115937064
ENSG00000075785	2717	1543.94436195426
ENSG00000075790	8409	216.972952344873
ENSG00000075826	7938	3948.02113734944
ENSG00000075856	7271	1223.63649761008
ENSG00000075884	7743	1091.86845997152
ENSG00000075886	1598	102.133892454033
ENSG00000075891	6243	1.36970206567805
ENSG00000075914	4442	242.187615494818
ENSG00000075945	4978	194.848552968723
ENSG00000075975	2848	570.666461127353
ENSG00000076003	4118	874.315239756463
ENSG00000076043	3699	142.556971643576
ENSG00000076053	7885	516.188754337774
ENSG00000076067	8805	764.644612290793
ENSG00000076108	10918	19612.3725349967
ENSG00000076201	5981	1651.73249249222
ENSG00000076242	3532	400.79641578001
ENSG00000076248	2567	153.399884055126
ENSG00000076258	2517	3.04977996889892
ENSG00000076321	4254	541.693551422813
ENSG00000076344	4798	20.2553970500764
ENSG00000076351	7838	89.1520856837641
ENSG00000076356	13781	44.5186907849448
ENSG00000076382	5472	876.116769074375
ENSG00000076513	7350	2149.2447181709
ENSG00000076554	8197	787.322290333867
ENSG00000076555	14505	152.266337518013
ENSG00000076604	4596	864.612621182843
ENSG00000076641	11023	10428.6213941376
ENSG00000076650	4488	311.273228551358
ENSG00000076662	2950	842.91330175811
ENSG00000076685	5156	3717.99890522614
ENSG00000076706	7422	248.793222993827
ENSG00000076716	4960	5.99835042555561
ENSG00000076770	12199	1280.91433423836
ENSG00000076826	4845	3.19822058685417
ENSG00000076864	5755	15.3770985600014
ENSG00000076924	4673	1524.97095205925
ENSG00000076928	8636	7917.92377124565
ENSG00000076944	6036	1024.34822070433
ENSG00000076984	5145	698.615526503968
ENSG00000077009	1141	0
ENSG00000077044	9771	6586.17527265843
ENSG00000077063	7035	0
ENSG00000077080	2389	0.283386634278218
ENSG00000077092	3697	27.5222400290679
ENSG00000077097	6079	11202.5570396522
ENSG00000077147	7095	2216.21167877117
ENSG00000077150	4484	1223.40708938233
ENSG00000077152	1065	54.9567651475258
ENSG00000077157	21069	1243.38584709895
ENSG00000077232	21826	1618.87313751758
ENSG00000077235	11562	1760.06040709548
ENSG00000077238	5894	905.06268957565
ENSG00000077254	6918	1552.16932164914
ENSG00000077264	10312	2.18612546443197
ENSG00000077274	3568	0.694971984063248
ENSG00000077279	10203	0.856907203650801
ENSG00000077312	2361	754.766563895952
ENSG00000077327	3887	0.148440617955257
ENSG00000077348	1488	69.551176812854
ENSG00000077380	4695	772.44449203426
ENSG00000077420	3981	2894.48409331445
ENSG00000077454	6838	3313.41050638745
ENSG00000077458	6042	1127.86530982567
ENSG00000077463	2787	187.662677599526
ENSG00000077498	3016	0.31037583754281
ENSG00000077514	5508	351.804264553959
ENSG00000077522	5530	0
ENSG00000077549	3238	1931.73198176074
ENSG00000077585	2309	19.3782479439772
ENSG00000077616	7254	26.341462386242
ENSG00000077684	9129	1084.8377725211
ENSG00000077713	3115	129.278283637396
ENSG00000077721	5276	1398.99884582177
ENSG00000077782	12698	280.680966650942
ENSG00000077800	2469	26.071570353596
ENSG00000077935	4253	14.8845456004226
ENSG00000077942	7285	2.02419024484441
ENSG00000077943	7528	2.70566762727537
ENSG00000077984	930	24.7288574911826
ENSG00000078018	11559	3.4546180178678
ENSG00000078043	17527	1269.3562079403
ENSG00000078053	5636	1.64634139914012
ENSG00000078061	3535	1167.05363296586
ENSG00000078070	4321	497.782117711322
ENSG00000078081	3816	0.96486401670917
ENSG00000078098	7003	0.00674730081614804
ENSG00000078114	13654	3.13749487950884
ENSG00000078124	8442	633.760471059153
ENSG00000078140	5245	986.394653613499
ENSG00000078142	15182	901.311190321872
ENSG00000078177	9835	5313.63433873291
ENSG00000078237	4017	165.0052414589
ENSG00000078246	3181	137.219856698003
ENSG00000078269	9921	806.154006911736
ENSG00000078295	17538	4.79058357946511
ENSG00000078304	14289	2974.50033369315
ENSG00000078319	1044	525.182906325699
ENSG00000078328	8213	0.971611317525318
ENSG00000078369	6417	5870.23942495941
ENSG00000078399	3029	1.41018587057494
ENSG00000078401	2033	5.8701517100488
ENSG00000078403	6945	2010.7293797162
ENSG00000078487	3318	173.048024031749
ENSG00000078549	6832	0
ENSG00000078579	1688	0
ENSG00000078589	1803	149.857551126648
ENSG00000078596	2051	58.9849037347662
ENSG00000078618	6798	2184.37791352058
ENSG00000078668	3141	482.317304240711
ENSG00000078674	14445	6683.27567870361
ENSG00000078687	11111	1516.82695997416
ENSG00000078699	9457	443.263927116846
ENSG00000078725	3905	0
ENSG00000078747	6664	1395.67917382022
ENSG00000078795	4653	222.957808168796
ENSG00000078804	4228	382.295316942132
ENSG00000078808	4709	552.455496224569
ENSG00000078814	7931	49.7748381207241
ENSG00000078898	1898	0
ENSG00000078900	6763	42.0424313854185
ENSG00000078902	5983	244.434466666595
ENSG00000078967	4713	360.474546102709
ENSG00000079101	3846	4.58141725416452
ENSG00000079102	13535	0.985105919157614
ENSG00000079112	3901	0.96486401670917
ENSG00000079134	8102	1940.88806896825
ENSG00000079150	3080	7.17238076756537
ENSG00000079156	11486	3.76499385541061
ENSG00000079215	6265	9.54743065484948
ENSG00000079246	5463	3150.13257393749
ENSG00000079257	1504	65.401586810923
ENSG00000079263	5582	848.277405906948
ENSG00000079277	8070	1210.1891270835
ENSG00000079308	15595	478.329649458367
ENSG00000079313	5199	1367.67112813239
ENSG00000079332	6914	2367.69532939451
ENSG00000079335	5579	943.927142276663
ENSG00000079337	12078	543.967391797855
ENSG00000079385	5524	112.19411797091
ENSG00000079387	6342	675.384569793971
ENSG00000079393	2351	0
ENSG00000079432	9494	3296.60298005443
ENSG00000079435	5206	61.4611631342925
ENSG00000079459	5202	2108.01196288342
ENSG00000079462	1419	79.7800848501345
ENSG00000079482	8224	3.68402624561683
ENSG00000079557	2244	0
ENSG00000079616	4312	1201.92368358372
ENSG00000079689	1482	0
ENSG00000079691	6799	26.0985595568606
ENSG00000079739	4090	41.4486689135974
ENSG00000079785	3833	539.156566315942
ENSG00000079805	13443	7112.92355277347
ENSG00000079819	10247	1888.03646167536
ENSG00000079841	12788	0.236155528565181
ENSG00000079931	5293	3.91343447336586
ENSG00000079950	16387	1082.24006170688
ENSG00000079974	5870	552.111383882946
ENSG00000079999	3761	161.530381538584
ENSG00000080007	2807	21.604857213306
ENSG00000080031	4344	5.20216892925014
ENSG00000080166	7543	21.9084857500327
ENSG00000080189	7708	323.330655109814
ENSG00000080200	10929	46.900487973045
ENSG00000080224	6291	0.148440617955257
ENSG00000080293	3426	0.499300260394955
ENSG00000080298	11169	394.676613939764
ENSG00000080345	18166	3040.39447346365
ENSG00000080371	16036	767.667403056427
ENSG00000080493	8890	1.84876042362456
ENSG00000080503	17300	11829.9480587409
ENSG00000080511	2001	0.195671723668293
ENSG00000080546	5121	10169.0055006347
ENSG00000080561	3097	2.02419024484441
ENSG00000080572	1931	1.18077764282591
ENSG00000080573	6750	1.16053574037746
ENSG00000080603	13674	5582.26462612621
ENSG00000080608	2707	210.711457187487
ENSG00000080618	1767	1.01209512242221
ENSG00000080644	4765	5.06047561211103
ENSG00000080709	3864	0
ENSG00000080802	6999	1031.50035956945
ENSG00000080815	9947	1365.56597027775
ENSG00000080819	3666	348.585802064656
ENSG00000080822	5217	2014.27171264468
ENSG00000080823	11009	134.291528143794
ENSG00000080824	5248	11586.1343437494
ENSG00000080839	5954	319.983993905005
ENSG00000080845	8789	489.982237967855
ENSG00000080854	5753	2.00394834239597
ENSG00000080910	1087	0
ENSG00000080947	6813	400.938109097149
ENSG00000080986	3600	299.006635667601
ENSG00000081014	7359	405.620735863556
ENSG00000081019	6819	1320.97305918383
ENSG00000081026	8180	353.315659936776
ENSG00000081041	1500	3.89993987173357
ENSG00000081051	3259	0
ENSG00000081052	9895	24.1350950193616
ENSG00000081059	10063	1361.57156819459
ENSG00000081087	5325	88.8012260413244
ENSG00000081138	14532	4.87829849007503
ENSG00000081148	8337	26.7463004352108
ENSG00000081154	3102	1570.33980274703
ENSG00000081177	6263	171.678321966071
ENSG00000081181	2418	134.278033542162
ENSG00000081189	11755	5248.77253598728
ENSG00000081237	8371	6908.20369871072
ENSG00000081248	6168	0
ENSG00000081277	6211	0
ENSG00000081307	6827	408.022774954104
ENSG00000081320	6580	4204.69520769653
ENSG00000081377	10462	17.7049173415725
ENSG00000081386	5921	332.925316870377
ENSG00000081479	16260	0.263144731829774
ENSG00000081665	8414	1260.55772767604
ENSG00000081692	4315	152.097654997609
ENSG00000081721	1762	76.3524560355312
ENSG00000081760	16094	158.345655553362
ENSG00000081791	6047	859.444188757673
ENSG00000081800	4415	0.944622114260726
ENSG00000081803	6351	0.303628536726662
ENSG00000081818	3825	0.506047561211103
ENSG00000081842	6133	0
ENSG00000081853	6724	288.089502947073
ENSG00000081870	3236	250.493542799496
ENSG00000081913	9142	1709.38143066539
ENSG00000081923	6652	171.678321966071
ENSG00000081985	4233	77.6479377922317
ENSG00000082014	5198	30.3156225669532
ENSG00000082068	7039	704.114576669129
ENSG00000082074	6100	317.602196716905
ENSG00000082126	4924	0.991853219973762
ENSG00000082146	3242	131.585860516519
ENSG00000082153	8085	2151.44433823696
ENSG00000082175	15404	0.182177122035997
ENSG00000082196	3576	218.288676004021
ENSG00000082212	9363	618.761221344856
ENSG00000082213	4172	71.8722482936089
ENSG00000082258	9081	3807.60306006458
ENSG00000082269	10589	257.935815599707
ENSG00000082293	8511	48.6480388844274
ENSG00000082397	12203	0.640993577534064
ENSG00000082438	17178	85.1644309014206
ENSG00000082458	7844	208.72775074754
ENSG00000082482	3910	0
ENSG00000082497	5467	0.438574553049623
ENSG00000082512	9022	2358.4582745772
ENSG00000082515	5267	236.762785638635
ENSG00000082516	5637	182.541476280069
ENSG00000082556	5738	25.0392333287254
ENSG00000082641	5825	987.028899890217
ENSG00000082684	6224	0.546531366107991
ENSG00000082701	8006	586.725037069785
ENSG00000082781	6447	0.985105919157614
ENSG00000082805	13484	1747.46994377255
ENSG00000082898	11708	7061.69804497728
ENSG00000082929	1164	4.92552959578807
ENSG00000082996	3635	276.76078487676
ENSG00000083067	19912	2.74615143217225
ENSG00000083093	4747	151.827762964963
ENSG00000083097	10045	1366.9626615467
ENSG00000083099	8679	236.189265069262
ENSG00000083123	4071	67.5472284704581
ENSG00000083168	11852	11814.3617938556
ENSG00000083223	6707	1152.2365603736
ENSG00000083290	9843	208.613046633665
ENSG00000083307	6060	1.01209512242221
ENSG00000083312	11977	2036.27466060613
ENSG00000083444	5320	57.8446098968372
ENSG00000083454	4190	4733.94673641436
ENSG00000083457	6657	947.948533563087
ENSG00000083520	10835	1328.80667543138
ENSG00000083535	4253	356.817509060357
ENSG00000083544	6814	225.326110755264
ENSG00000083622	376	0
ENSG00000083635	3492	129.015138905567
ENSG00000083642	13212	2163.98757045418
ENSG00000083720	4194	475.90736846537
ENSG00000083750	2725	264.055617439954
ENSG00000083782	1805	0.836665301202357
ENSG00000083799	12954	4884.16189448427
ENSG00000083807	8025	129.514439165962
ENSG00000083812	5664	519.110335591166
ENSG00000083814	3532	439.094095212466
ENSG00000083817	2561	117.740399241783
ENSG00000083828	3261	1367.43497260383
ENSG00000083838	4923	402.70590191098
ENSG00000083844	12532	683.946894529662
ENSG00000083845	3617	6350.97786080914
ENSG00000083857	16177	531.491632588798
ENSG00000083896	7032	4381.37327956736
ENSG00000083937	3106	227.397532105821
ENSG00000084070	3631	6628.60230019037
ENSG00000084072	8071	138.960660308569
ENSG00000084073	3572	325.388581858739
ENSG00000084090	4414	1809.96344393171
ENSG00000084092	3415	338.593049555941
ENSG00000084093	7955	1859.22548719041
ENSG00000084110	5146	44.6806260045323
ENSG00000084112	14537	637.302803987631
ENSG00000084207	1915	1193.55028327088
ENSG00000084234	7451	1477.7330990454
ENSG00000084444	6807	125.020736822407
ENSG00000084453	11520	1.56537378934635
ENSG00000084463	5315	3239.21718661309
ENSG00000084623	1725	867.237321200324
ENSG00000084628	2987	0
ENSG00000084636	9269	0.782686894673173
ENSG00000084652	5103	672.489977743843
ENSG00000084674	14828	0.479058357946511
ENSG00000084676	8633	2067.24477135225
ENSG00000084693	5283	542.449249114222
ENSG00000084710	10591	30.4708104857246
ENSG00000084731	6403	119.272036527049
ENSG00000084733	3631	391.849494897798
ENSG00000084734	3146	0.877149106099246
ENSG00000084754	3811	1956.46758655273
ENSG00000084764	3459	12.077668460905
ENSG00000084774	8422	721.961187327841
ENSG00000085063	4942	727.817844436257
ENSG00000085117	4054	1975.75137228529
ENSG00000085185	7996	274.190063265808
ENSG00000085224	19302	4447.91516021622
ENSG00000085231	2162	85.2453985112144
ENSG00000085265	4981	23.24445131163
ENSG00000085274	5730	320.685713189884
ENSG00000085276	9103	1.57212109016249
ENSG00000085365	5106	182.251342344975
ENSG00000085377	3762	353.74748718901
ENSG00000085382	9238	545.924109034538
ENSG00000085415	10481	1193.67848198638
ENSG00000085433	4423	457.635677855241
ENSG00000085449	5516	1679.92271530209
ENSG00000085465	2567	179.221804278524
ENSG00000085491	6548	285.161174392865
ENSG00000085511	7522	936.788498013178
ENSG00000085514	2006	267.328058335785
ENSG00000085552	6628	13.0087959735334
ENSG00000085563	5806	50.0109936492893
ENSG00000085644	6443	101.850505819755
ENSG00000085662	3660	1080.53974190121
ENSG00000085719	6745	1008.58652599781
ENSG00000085721	4156	1129.68033374522
ENSG00000085733	6949	2.44252289544559
ENSG00000085741	2401	0
ENSG00000085760	3374	218.032278573008
ENSG00000085788	10686	970.099922142501
ENSG00000085831	9362	44.0058959229175
ENSG00000085832	7440	2295.83657570253
ENSG00000085840	3157	322.203855873518
ENSG00000085871	3182	147.678172963032
ENSG00000085872	6113	1329.82551785462
ENSG00000085978	6047	1249.39769212613
ENSG00000085982	9352	374.326754678261
ENSG00000085998	6198	602.075146426522
ENSG00000085999	3212	328.573307843961
ENSG00000086015	7877	444.11408701968
ENSG00000086061	2730	2009.15725862603
ENSG00000086062	4901	3107.71904100718
ENSG00000086065	2390	55.5235384160822
ENSG00000086102	7147	1347.52368789537
ENSG00000086159	5129	4.02139128642423
ENSG00000086189	3736	224.044123600196
ENSG00000086200	7540	630.690449187806
ENSG00000086205	3824	0
ENSG00000086232	5550	1448.8209150482
ENSG00000086288	2439	0
ENSG00000086289	2864	25.6329958005464
ENSG00000086300	3518	8.65678694711794
ENSG00000086475	3888	600.449046929831
ENSG00000086504	2404	241.060816258521
ENSG00000086506	536	8.05627717448076
ENSG00000086544	3385	45.942371257152
ENSG00000086548	3052	2.02419024484441
ENSG00000086570	14537	3.23195709093491
ENSG00000086589	3615	1665.24733602697
ENSG00000086598	3830	1021.89895050807
ENSG00000086619	5361	1224.04133565905
ENSG00000086666	5153	1206.86945508195
ENSG00000086696	9550	1.78128741546308
ENSG00000086712	4460	634.06409959588
ENSG00000086717	3513	4.02139128642423
ENSG00000086730	4545	5272.91437830745
ENSG00000086758	17380	7189.99796999633
ENSG00000086827	2992	108.840709465284
ENSG00000086848	8013	721.063796319293
ENSG00000086967	3708	166.111798792749
ENSG00000086991	6096	1.87574962688916
ENSG00000087008	3846	181.31346753153
ENSG00000087053	6119	318.216201091174
ENSG00000087074	3093	13033.3561485042
ENSG00000087076	1281	0
ENSG00000087077	2841	276.754037575944
ENSG00000087085	3731	1.01884242323835
ENSG00000087086	878	2541.98485677643
ENSG00000087087	4588	3144.18145461764
ENSG00000087088	2587	485.043213770434
ENSG00000087095	5290	679.702842316305
ENSG00000087111	5990	548.609534759365
ENSG00000087116	8726	2.52349050523937
ENSG00000087128	2138	1.38319666731035
ENSG00000087152	5301	1745.37153321873
ENSG00000087157	4965	737.918553758031
ENSG00000087191	4490	1184.70457190091
ENSG00000087206	4739	1332.42997596965
ENSG00000087237	2085	63.6068047938276
ENSG00000087245	4933	0.256397431013626
ENSG00000087250	1837	0
ENSG00000087253	7439	509.515673830603
ENSG00000087258	9813	10.026489012796
ENSG00000087263	5806	240.089204940996
ENSG00000087266	13968	3492.558090357
ENSG00000087269	3538	485.765174957762
ENSG00000087274	13106	4990.48586074513
ENSG00000087299	6879	106.067568829847
ENSG00000087301	4739	130.35785176798
ENSG00000087302	8323	1278.31662342414
ENSG00000087303	6392	371.0003353759
ENSG00000087338	4922	253.813214801041
ENSG00000087365	9795	4094.59950027944
ENSG00000087448	7622	467.776870981912
ENSG00000087460	13320	13583.8076963864
ENSG00000087470	7282	2759.51783508904
ENSG00000087494	3377	0.209166325300589
ENSG00000087495	6095	0.890643707731542
ENSG00000087502	5826	364.280023763017
ENSG00000087510	3005	0
ENSG00000087586	2928	14.1558371122786
ENSG00000087589	5069	55.0444800581357
ENSG00000087842	2512	0
ENSG00000087884	1943	97.080164142738
ENSG00000087903	9094	110.817668604415
ENSG00000087995	3843	123.590309049384
ENSG00000088002	2822	8.46786252426579
ENSG00000088035	4950	165.949863573161
ENSG00000088038	6676	1287.67512965614
ENSG00000088053	2703	176.941216602666
ENSG00000088179	12486	533.657516150781
ENSG00000088205	7851	1037.60666680806
ENSG00000088247	4643	2888.80961332807
ENSG00000088256	6242	390.594496945994
ENSG00000088280	4988	67.3785459500544
ENSG00000088298	1919	138.272435625322
ENSG00000088305	4630	120.027734218458
ENSG00000088320	1665	0
ENSG00000088325	3605	240.149930648341
ENSG00000088340	9067	7.32082138552063
ENSG00000088356	1998	146.537879125103
ENSG00000088367	9674	2.52349050523937
ENSG00000088386	4192	6.60560749900893
ENSG00000088387	14816	319.700607270727
ENSG00000088448	4563	5451.55591471579
ENSG00000088451	2589	97.6671793137429
ENSG00000088538	8755	10.4043378585003
ENSG00000088543	3248	79.2335534840265
ENSG00000088682	4324	155.241897177934
ENSG00000088726	3562	3.32641930236099
ENSG00000088727	5850	362.937310900603
ENSG00000088756	11910	7.19262267001381
ENSG00000088766	5370	118.651284851963
ENSG00000088782	514	0
ENSG00000088808	9031	115.581262980616
ENSG00000088812	8753	551.962943264991
ENSG00000088826	2946	39.0533771238649
ENSG00000088827	7886	1.01209512242221
ENSG00000088832	2577	3013.1691146705
ENSG00000088833	6531	1154.97596450496
ENSG00000088836	4081	2.46951209871018
ENSG00000088854	8541	1502.09760229251
ENSG00000088876	4643	158.257940642752
ENSG00000088881	3717	9.50694684995259
ENSG00000088882	2391	1264.79503258858
ENSG00000088888	11771	3885.43992227967
ENSG00000088899	5395	166.186019101726
ENSG00000088926	3364	0.661235479982508
ENSG00000088930	3437	2178.1164183632
ENSG00000088970	5207	471.238236300595
ENSG00000088986	2957	163.730001604648
ENSG00000088992	1926	11.4906532899001
ENSG00000089006	7953	3033.26257650098
ENSG00000089009	4447	5230.54132918204
ENSG00000089012	2242	10.1411931266705
ENSG00000089022	14006	1626.98339309859
ENSG00000089041	5546	259.433716380892
ENSG00000089048	3216	254.096601435319
ENSG00000089050	3861	40.7536969295342
ENSG00000089053	12304	4441.16111209925
ENSG00000089057	7515	2288.93408696761
ENSG00000089060	6768	515.777168987989
ENSG00000089063	3051	440.335598562637
ENSG00000089091	6619	68.7010169100194
ENSG00000089094	13703	1801.27292048051
ENSG00000089101	7322	0
ENSG00000089116	3125	0
ENSG00000089123	2905	182.123143629468
ENSG00000089127	4947	25.5317862883042
ENSG00000089154	9654	3164.41660976527
ENSG00000089157	4001	10986.3060484947
ENSG00000089159	7460	249.346501660751
ENSG00000089163	1222	6.77429001941263
ENSG00000089169	10369	3.8054776603075
ENSG00000089177	7721	613.100235960108
ENSG00000089195	3776	62.3855433461048
ENSG00000089199	4535	1.18077764282591
ENSG00000089220	1780	2672.24824633298
ENSG00000089225	4363	0
ENSG00000089234	4686	1274.11305501568
ENSG00000089248	3083	1590.39952807344
ENSG00000089250	13113	3.2859354974641
ENSG00000089280	10283	9518.96379270615
ENSG00000089289	1862	649.643617180366
ENSG00000089327	2993	2520.44747257129
ENSG00000089335	5032	340.279874759978
ENSG00000089351	5942	1755.3035600201
ENSG00000089356	3334	1.51814268363331
ENSG00000089472	7113	0
ENSG00000089486	4268	223.612296347962
ENSG00000089505	1465	88.3086730817456
ENSG00000089558	3924	7.20611727164611
ENSG00000089597	5027	2727.5761130254
ENSG00000089639	3740	1512.28602652489
ENSG00000089682	6101	263.06376421998
ENSG00000089685	3815	325.172668232623
ENSG00000089692	3056	8.65003964630179
ENSG00000089693	3781	1301.23045699578
ENSG00000089723	4252	91.2572435384023
ENSG00000089737	8636	5069.30108157855
ENSG00000089775	12229	1005.6177136387
ENSG00000089818	4155	2965.77607373787
ENSG00000089820	5580	5471.35249531037
ENSG00000089847	4474	3.2859354974641
ENSG00000089876	3948	115.007742411243
ENSG00000089902	6202	769.691593301272
ENSG00000089916	21987	2748.5939550677
ENSG00000090006	8108	237.896332175748
ENSG00000090013	1665	32.3937912183268
ENSG00000090020	5974	195.982099505836
ENSG00000090054	3658	505.588744755605
ENSG00000090060	12766	4412.34339031348
ENSG00000090061	8220	2346.48856292936
ENSG00000090097	3738	324.572158459985
ENSG00000090104	4117	230.332607960846
ENSG00000090238	3181	2161.20093521711
ENSG00000090263	5262	54.9500178467097
ENSG00000090266	4447	599.099586766601
ENSG00000090273	2856	663.131471511846
ENSG00000090316	9857	810.506015938151
ENSG00000090339	3706	628.200695186647
ENSG00000090372	7641	2227.66859555699
ENSG00000090376	10004	3097.76002500254
ENSG00000090382	1764	140.856651837907
ENSG00000090402	6138	0
ENSG00000090432	2438	314.653626260248
ENSG00000090447	7867	128.637290059862
ENSG00000090470	3263	233.672521864839
ENSG00000090487	3984	1033.96987166816
ENSG00000090512	2024	0
ENSG00000090520	5731	1447.54567519395
ENSG00000090530	5605	1.35620746404576
ENSG00000090534	1915	0
ENSG00000090539	6620	0.458816455498067
ENSG00000090554	2846	170.463807819164
ENSG00000090565	6317	597.318299351138
ENSG00000090581	4102	555.478286990204
ENSG00000090612	14095	429.15532111028
ENSG00000090615	10550	2451.88140167759
ENSG00000090621	6782	2491.49480476919
ENSG00000090659	4413	0.850159902834653
ENSG00000090661	4059	481.959697297455
ENSG00000090674	3956	147.455512036099
ENSG00000090686	9497	1967.9852290459
ENSG00000090776	3314	114.306023126364
ENSG00000090857	10385	3849.09896008389
ENSG00000090861	4498	426.901722637687
ENSG00000090863	14111	8159.05206051233
ENSG00000090889	4533	105.885391707811
ENSG00000090905	12924	2517.97121317176
ENSG00000090924	9200	2628.98455349984
ENSG00000090932	2618	1.92972803341834
ENSG00000090971	2163	72.1893714319679
ENSG00000090975	9161	1489.8107675063
ENSG00000090989	5347	698.001522129699
ENSG00000091009	6578	1386.77948404372
ENSG00000091010	1182	2.52349050523937
ENSG00000091039	9198	2260.7236222553
ENSG00000091073	5042	185.091955988573
ENSG00000091106	3624	7.48950390592433
ENSG00000091127	4421	67.2908310394444
ENSG00000091128	7016	3.35340850562558
ENSG00000091129	8193	8.79848026425705
ENSG00000091136	8140	75.2661406041314
ENSG00000091137	5800	8.79848026425705
ENSG00000091138	3382	0.337365040807402
ENSG00000091140	5299	641.722286022208
ENSG00000091157	15694	651.991677864385
ENSG00000091164	11298	1064.63635387755
ENSG00000091181	6600	1.70706710648545
ENSG00000091262	7559	42.9870534996792
ENSG00000091317	4413	3307.68879529536
ENSG00000091409	6533	585.874877166951
ENSG00000091428	7129	16.3014787718137
ENSG00000091436	13799	852.825086657032
ENSG00000091482	1040	0
ENSG00000091483	2142	210.02323250424
ENSG00000091490	7489	921.991667323366
ENSG00000091513	8565	56.8595039776796
ENSG00000091527	4367	2206.84642523836
ENSG00000091536	19123	76.1297951085984
ENSG00000091542	3190	1054.44792964517
ENSG00000091583	1332	0
ENSG00000091592	12808	9146.72195398008
ENSG00000091622	10609	5.93087741739413
ENSG00000091640	2831	541.207745764051
ENSG00000091651	4309	510.878628595465
ENSG00000091656	15687	1.05932622813524
ENSG00000091664	4219	0
ENSG00000091704	2921	0.580267870188732
ENSG00000091732	3011	167.751392891073
ENSG00000091831	13629	34.8228195121401
ENSG00000091844	7899	4.54768075008378
ENSG00000091879	6775	926.411149357942
ENSG00000091947	3029	85.1576836006044
ENSG00000091972	2991	1515.76088644521
ENSG00000091986	13071	40.20041826261
ENSG00000092009	937	2.32781878157107
ENSG00000092010	1781	2712.29347667682
ENSG00000092020	3863	536.889473241716
ENSG00000092036	2539	314.113842194956
ENSG00000092051	5307	10.2828864438096
ENSG00000092054	6087	0.148440617955257
ENSG00000092067	1554	8.47460982508194
ENSG00000092068	5991	4.62190105906141
ENSG00000092094	5037	2059.54610112103
ENSG00000092096	4278	1.98370643994752
ENSG00000092098	4982	1080.72191902325
ENSG00000092108	6571	1040.25835602881
ENSG00000092140	9237	614.490179928235
ENSG00000092148	12557	5213.89573806861
ENSG00000092199	7309	6723.5908010801
ENSG00000092200	5470	23.9124340924287
ENSG00000092201	7151	2176.7399689967
ENSG00000092203	7091	903.031752029989
ENSG00000092208	2532	26.0310865486992
ENSG00000092295	3735	10.8294178099176
ENSG00000092330	2712	605.320598119089
ENSG00000092345	3631	0
ENSG00000092377	2407	5.66098538474821
ENSG00000092421	10956	7401.33017885891
ENSG00000092439	12333	2123.91535090708
ENSG00000092445	10945	51.5156417312903
ENSG00000092470	4078	594.896018358141
ENSG00000092529	4995	678.717736397148
ENSG00000092531	5900	947.422244099427
ENSG00000092607	3806	1.51814268363331
ENSG00000092621	5622	144.4057320672
ENSG00000092758	4831	1.05257892731909
ENSG00000092820	3342	19681.0533100043
ENSG00000092841	4609	5952.97482756701
ENSG00000092847	13886	1506.44961131893
ENSG00000092850	1978	27.2658425980542
ENSG00000092853	5411	711.779510396273
ENSG00000092871	8512	996.556088642618
ENSG00000092929	7752	1086.1332542778
ENSG00000092931	6587	2345.76660174203
ENSG00000092964	7305	1627.46245145654
ENSG00000092969	5151	6.80127922267723
ENSG00000092978	8833	375.635731036594
ENSG00000093000	8318	1667.12308565386
ENSG00000093009	2846	369.88028344042
ENSG00000093010	5270	610.968088902205
ENSG00000093072	5800	868.708232778244
ENSG00000093100	4328	766.722780942167
ENSG00000093134	3846	1.01209512242221
ENSG00000093144	5678	252.841603483516
[truncated: 55,993 more rows]
