# Supplementary material for: Single cell derived mRNA signals across human kidney tumors
Source: Nat Commun. 2021 Jun 23;12:3896. doi: 10.1038/s41467-021-23949-5 (PMC8222373; doi:10.1038/s41467-021-23949-5)
Supplement: Supplementary file 7 — Supplementary Software 1 [file 41467_2021_23949_MOESM7_ESM.zip › SupplementarySoftware1/cellSignalAnalysisV2/bulkData/SangerProjectTARGET_ALL_phase1/SangerProjectTARGET_ALL_phase1_SRR457644.tsv]

geneName	geneLengths	SangerProjectTARGET_ALL_phase1_SRR457644
ENSG00000000003	4535	2.01989147180402
ENSG00000000005	1610	0
ENSG00000000419	1207	184.262741755607
ENSG00000000457	6883	514.302199464589
ENSG00000000460	5967	334.07924065259
ENSG00000000938	3474	255.796624012908
ENSG00000000971	8145	16.4090848997056
ENSG00000001036	2793	25.4681968183986
ENSG00000001084	8463	280.521716945358
ENSG00000001167	3811	1395.31941115463
ENSG00000001460	8511	93.8472653053562
ENSG00000001461	9404	1004.6156543928
ENSG00000001497	5589	808.510538891135
ENSG00000001561	4651	10.2075451969762
ENSG00000001617	4826	151.660747632108
ENSG00000001626	8517	0
ENSG00000001629	7130	1132.75378628972
ENSG00000001630	4074	96.9750571162099
ENSG00000001631	6204	828.114970500416
ENSG00000002016	4190	1352.32071811773
ENSG00000002079	6346	7.09326436586698
ENSG00000002330	1708	259.99853871345
ENSG00000002549	3785	414.179084067909
ENSG00000002586	3284	13607.5900051716
ENSG00000002587	8166	123.348489577491
ENSG00000002726	3824	1.31732052508958
ENSG00000002745	3261	26.9814265497835
ENSG00000002746	13965	575.135385764239
ENSG00000002822	7230	856.406962085417
ENSG00000002834	7061	2211.88249397349
ENSG00000002919	3606	161.145455412753
ENSG00000002933	3479	8.53893919852939
ENSG00000003056	3777	893.312203257542
ENSG00000003096	6983	2.12797930976009
ENSG00000003137	5015	1.65509501870229
ENSG00000003147	4891	26.3126330524304
ENSG00000003249	4791	83.8423848045476
ENSG00000003393	10384	291.337256230837
ENSG00000003400	7598	3018.03536689921
ENSG00000003402	22529	4033.91917839893
ENSG00000003436	11714	19.1247918283518
ENSG00000003509	3651	290.006424726003
ENSG00000003756	10368	13491.7941532713
ENSG00000003987	5692	134.07620749463
ENSG00000003989	7905	4.43835684607105
ENSG00000004059	1871	632.097676367087
ENSG00000004139	11137	898.263977333905
ENSG00000004142	2121	609.737004889925
ENSG00000004399	9738	5569.98246555211
ENSG00000004455	5727	1782.19956064876
ENSG00000004468	6855	1099.51002062836
ENSG00000004478	5180	451.705830308281
ENSG00000004487	5435	1838.91189812633
ENSG00000004534	7302	5069.7587069813
ENSG00000004660	7424	477.302381434253
ENSG00000004700	3778	478.369748834069
ENSG00000004766	9454	319.99404426894
ENSG00000004776	1722	22.185028740483
ENSG00000004777	5260	1682.78577168866
ENSG00000004779	1600	142.094973972996
ENSG00000004799	4519	4.5194227245381
ENSG00000004809	3907	551.747879826495
ENSG00000004838	4009	163.259923742769
ENSG00000004846	9257	4.99906250546815
ENSG00000004848	3097	1.55376267061848
ENSG00000004864	3710	285.703177677377
ENSG00000004866	6742	14.1189738330114
ENSG00000004897	6824	945.228142925816
ENSG00000004939	5287	424.325829856035
ENSG00000004948	4042	0
ENSG00000004961	2335	72.3175190824819
ENSG00000004975	5350	687.263006663915
ENSG00000005001	2387	0
ENSG00000005007	8600	1845.43770134293
ENSG00000005020	5520	118.275116683428
ENSG00000005022	1500	1935.04251900851
ENSG00000005059	3566	114.255600209436
ENSG00000005073	2307	0
ENSG00000005075	1355	1812.75464134096
ENSG00000005100	5872	828.756742038281
ENSG00000005102	2707	2.20228969835489
ENSG00000005108	10929	4.41133488658203
ENSG00000005156	12919	1532.28021282471
ENSG00000005175	5381	386.386998733455
ENSG00000005187	7822	137.116177937145
ENSG00000005189	4114	188.741631540912
ENSG00000005194	3509	387.069303210553
ENSG00000005206	7130	7348.92588008244
ENSG00000005238	6409	420.623821406039
ENSG00000005243	1851	4.38431292709302
ENSG00000005249	4318	165.266304234828
ENSG00000005302	6496	703.503204316814
ENSG00000005339	15492	8364.66782629484
ENSG00000005379	11354	2987.0682013248
ENSG00000005381	3526	1089.48487365793
ENSG00000005421	2832	1.07412288968843
ENSG00000005436	5465	369.288853866779
ENSG00000005448	2860	233.65888370153
ENSG00000005469	4979	115.728297001588
ENSG00000005471	7494	18.9086161524397
ENSG00000005483	9231	5757.00144717559
ENSG00000005486	2441	277.035884171275
ENSG00000005513	4432	2.39819890465026
ENSG00000005700	8722	664.17274228055
ENSG00000005801	5709	588.545033160664
ENSG00000005810	15945	6797.4076869116
ENSG00000005812	7082	498.149823180029
ENSG00000005844	6472	4052.58459691597
ENSG00000005882	5481	258.708240147849
ENSG00000005884	9802	4.01276098411903
ENSG00000005889	9037	1271.59936963416
ENSG00000005893	5526	380.367857257276
ENSG00000005961	5551	186.606896741279
ENSG00000005981	4605	0.175642736678611
ENSG00000006007	4416	503.783901733489
ENSG00000006015	3370	285.277581815425
ENSG00000006016	3018	106.000391585542
ENSG00000006025	6572	981.106549637359
ENSG00000006042	5187	2.20228969835489
ENSG00000006047	4618	4.98555152572365
ENSG00000006059	1287	0
ENSG00000006062	5852	1028.2328469862
ENSG00000006071	6778	2.26984459707743
ENSG00000006116	3088	0
ENSG00000006118	7271	46.8425667742111
ENSG00000006125	7587	2676.79530698203
ENSG00000006128	1888	0
ENSG00000006194	6945	804.214047332381
ENSG00000006210	5983	3.93845059552423
ENSG00000006282	5337	376.942823892043
ENSG00000006283	9709	1.18896621751675
ENSG00000006327	1848	15.1998522125721
ENSG00000006377	3449	1.68211697819131
ENSG00000006432	12386	11.8356182561895
ENSG00000006451	3665	302.375726682101
ENSG00000006453	4798	138.62940766853
ENSG00000006459	9430	684.736453451692
ENSG00000006468	9616	2.03340245154853
ENSG00000006530	6547	720.952634656847
ENSG00000006534	6626	607.082097370129
ENSG00000006555	6055	9.56577365911204
ENSG00000006576	8646	627.166168760341
ENSG00000006606	706	0
ENSG00000006607	14413	501.183038132671
ENSG00000006611	4904	0
ENSG00000006625	1597	163.036992576984
ENSG00000006634	4583	175.156341407809
ENSG00000006638	2793	94.9686766241504
ENSG00000006652	7489	921.340730737525
ENSG00000006659	1079	0
ENSG00000006695	3172	141.216760289603
ENSG00000006704	6498	146.175289855838
ENSG00000006712	2668	951.476971057652
ENSG00000006715	7801	601.603395083731
ENSG00000006740	9281	54.1384958362457
ENSG00000006744	6345	1048.16154210935
ENSG00000006747	11623	7.53912669743576
ENSG00000006756	7030	1089.07278877573
ENSG00000006757	3441	38.5670916806996
ENSG00000006788	6349	0
ENSG00000006831	5878	1005.14258260284
ENSG00000006837	3057	45.0996503871695
ENSG00000007001	2957	0
ENSG00000007038	1967	5.01257348521266
ENSG00000007047	6668	666.584452164945
ENSG00000007062	7434	331.755352136535
ENSG00000007080	1660	260.694354170292
ENSG00000007129	1964	586.484608749626
ENSG00000007168	8127	2533.4911003219
ENSG00000007171	4176	712.582582705124
ENSG00000007174	16980	9.79546031476868
ENSG00000007202	9235	4757.94556094766
ENSG00000007216	3226	0.0607994088502884
ENSG00000007237	10100	2099.77513954343
ENSG00000007255	933	295.958011303459
ENSG00000007264	4141	95.6577365911204
ENSG00000007306	2649	1.01332348083814
ENSG00000007312	2080	4718.88531850628
ENSG00000007314	8247	625.801559806146
ENSG00000007341	8111	538.567919085727
ENSG00000007350	3650	1.01332348083814
ENSG00000007372	14782	78.404215457383
ENSG00000007376	2769	328.289785832068
ENSG00000007384	4914	66.0281580114132
ENSG00000007392	6176	2774.10813859185
ENSG00000007402	6322	33.2842986005967
ENSG00000007516	6146	193.605584248935
ENSG00000007520	1243	205.103428011512
ENSG00000007541	7904	901.15532699923
ENSG00000007545	8373	3921.69698064104
ENSG00000007866	3046	10.5520751804612
ENSG00000007908	4585	2.66841849954043
ENSG00000007923	5083	1059.32161137832
ENSG00000007933	3463	5.76918835090514
ENSG00000007944	3033	2907.77901669415
ENSG00000007952	2529	0.50666174041907
ENSG00000007968	5457	1599.63920234096
ENSG00000008018	2256	734.314993624166
ENSG00000008056	3209	19.6787419978767
ENSG00000008083	6015	1984.14817488993
ENSG00000008086	17075	156.024794089584
ENSG00000008118	2676	0
ENSG00000008128	4701	1862.04269544893
ENSG00000008130	5570	1626.8503155464
ENSG00000008196	6149	0
ENSG00000008197	1856	0
ENSG00000008226	8338	218.810316962316
ENSG00000008256	5808	597.185304707277
ENSG00000008277	12199	9.72114992617388
ENSG00000008282	2804	451.030281321056
ENSG00000008283	5320	739.314056129634
ENSG00000008294	11963	1416.50462739402
ENSG00000008300	13895	32.4331068766927
ENSG00000008311	4591	902.006518723134
ENSG00000008323	4260	218.033435627006
ENSG00000008324	1301	112.728859498307
ENSG00000008382	2049	244.568999845221
ENSG00000008394	7440	17.456185829905
ENSG00000008405	5062	293.958386301272
ENSG00000008438	720	57.7053944887959
ENSG00000008441	6302	1512.16236398514
ENSG00000008513	8729	4539.55408435742
ENSG00000008516	4126	974.438881133444
ENSG00000008517	3209	163.361256090853
ENSG00000008710	18608	3034.32285298121
ENSG00000008735	5901	11.0722479006247
ENSG00000008838	6962	1635.46356513352
ENSG00000008853	6580	443.599242461576
ENSG00000008869	8206	1336.80335788116
ENSG00000008952	7928	1639.73979022266
ENSG00000008988	3002	6995.10709802312
ENSG00000009307	5778	5751.54976684868
ENSG00000009335	9220	1641.8002146337
ENSG00000009413	12425	2167.3232827761
ENSG00000009694	12896	37.195727236632
ENSG00000009709	6313	0
ENSG00000009724	4251	426.913182477108
ENSG00000009765	10362	1.41189738330114
ENSG00000009780	4034	254.398237609351
ENSG00000009790	7750	1009.79711512482
ENSG00000009830	10008	342.070985171467
ENSG00000009844	7262	302.335193742867
ENSG00000009950	4815	8.82942526303632
ENSG00000009954	7053	2639.4036705391
ENSG00000010017	3347	1480.60071530197
ENSG00000010030	2374	52.1726482834197
ENSG00000010072	5906	367.545937479738
ENSG00000010165	3827	313.684416728254
ENSG00000010219	7054	182.972443190007
ENSG00000010244	15842	5672.65240063063
ENSG00000010256	3236	609.54109568363
ENSG00000010270	4348	372.105893143509
ENSG00000010278	3299	1757.45420124669
ENSG00000010282	2891	0.526928210035832
ENSG00000010292	6487	2016.35835060084
ENSG00000010295	5203	1106.50195264614
ENSG00000010310	4736	5.16119426240226
ENSG00000010318	3367	254.736012102964
ENSG00000010319	5011	12.7138319395825
ENSG00000010322	9161	3261.05735956368
ENSG00000010327	10588	1583.66922428295
ENSG00000010361	2950	337.382675200122
ENSG00000010379	4243	16.0915768757097
ENSG00000010404	9292	1065.91496949364
ENSG00000010438	1664	1.33083150483409
ENSG00000010539	7498	137.399908511779
ENSG00000010610	4583	46.815544814722
ENSG00000010626	3054	180.114870974043
ENSG00000010671	4575	2424.84931219631
ENSG00000010704	5675	102.960421143027
ENSG00000010803	4447	3524.05533578041
ENSG00000010810	7411	2820.65346381168
ENSG00000010818	9774	1792.9272785659
ENSG00000010932	3602	3.21561317919303
ENSG00000011007	5391	1439.0071641585
ENSG00000011009	2196	352.933812886052
ENSG00000011021	6938	995.543031494366
ENSG00000011028	6860	24.975046057724
ENSG00000011052	1241	1077.76409872957
ENSG00000011083	4391	0
ENSG00000011105	5714	131.46858840394
ENSG00000011114	11333	1383.07170801623
ENSG00000011132	5556	341.15223854884
ENSG00000011143	4078	181.891564810446
ENSG00000011198	3172	123.834884848293
ENSG00000011201	7131	2.74948437800748
ENSG00000011243	5081	2098.7347941031
ENSG00000011258	7201	1609.45492912534
ENSG00000011260	2721	479.484404662991
ENSG00000011275	7619	2186.96824732462
ENSG00000011295	5966	1301.93151916059
ENSG00000011304	6883	3076.93648309539
ENSG00000011332	4800	89.7061500136644
ENSG00000011347	5953	3.26965709817106
ENSG00000011376	5393	889.042733658278
ENSG00000011405	9204	887.266039821875
ENSG00000011422	4457	191.923467270744
ENSG00000011426	6012	369.390186214863
ENSG00000011451	7965	981.20112649557
ENSG00000011454	9162	1086.75565574954
ENSG00000011465	12847	21.7932103278923
ENSG00000011478	2396	94.8133003570886
ENSG00000011485	7059	639.907022659413
ENSG00000011523	8623	2646.11862747212
ENSG00000011566	6067	470.749556258166
ENSG00000011590	2770	56.1043433890717
ENSG00000011600	907	89.9020592199597
ENSG00000011638	2558	139.85890682528
ENSG00000011677	4193	0.337774493612713
ENSG00000012048	8922	1181.73784335344
ENSG00000012061	5576	1377.78891493613
ENSG00000012124	6248	4868.76261681211
ENSG00000012171	5768	230.09198504898
ENSG00000012174	8927	267.172868957784
ENSG00000012211	3194	189.667133653411
ENSG00000012223	4247	950.740622661576
ENSG00000012232	13220	424.210986528206
ENSG00000012504	3460	0
ENSG00000012660	3813	685.053961475688
ENSG00000012779	3730	4142.48665613593
ENSG00000012817	9463	3221.85525183499
ENSG00000012822	8898	2330.75209376568
ENSG00000012963	3694	530.772083773145
ENSG00000012983	7620	1411.91089428089
ENSG00000013016	4636	836.789019496391
ENSG00000013275	2387	629.625167073842
ENSG00000013288	8898	861.291181263057
ENSG00000013293	10459	2.81703927673003
ENSG00000013297	6032	6.5730916457034
ENSG00000013306	3526	840.295118740091
ENSG00000013364	6141	1331.58811969978
ENSG00000013374	5411	1743.72704582627
ENSG00000013375	7335	254.398237609351
ENSG00000013392	3744	22.7795118492414
ENSG00000013441	5170	7169.72975573102
ENSG00000013503	4858	98.8125503614631
ENSG00000013523	6414	492.434678748102
ENSG00000013561	4987	195.497121413166
ENSG00000013563	4130	462.284927448231
ENSG00000013573	8374	1919.24142819731
ENSG00000013583	3442	125.544023785973
ENSG00000013588	8440	15.2538961315501
ENSG00000013619	5958	406.579157961623
ENSG00000013725	5958	77.208493749994
ENSG00000013810	6528	2444.58209811316
ENSG00000014123	4539	382.286416380996
ENSG00000014138	5726	696.700426015454
ENSG00000014164	3731	983.302083845841
ENSG00000014216	7553	2276.20151304722
ENSG00000014257	4193	21.7999658177645
ENSG00000014641	4990	575.081341845261
ENSG00000014824	7225	426.737539740429
ENSG00000014914	4591	66.2240672177085
ENSG00000014919	4177	425.467507644446
ENSG00000015133	12426	3073.49793875042
ENSG00000015153	10839	580.242536107663
ENSG00000015171	5300	1073.02850032912
ENSG00000015285	2381	1150.27752701835
ENSG00000015413	2737	5526.87568467725
ENSG00000015475	4446	458.137056666667
ENSG00000015479	11772	5494.76684131443
ENSG00000015520	5252	18.4695093107432
ENSG00000015532	5472	623.220962674945
ENSG00000015568	14175	347.846929012244
ENSG00000015592	3294	0
ENSG00000015676	10113	1204.2944240369
ENSG00000016082	2882	0
ENSG00000016391	7758	9.9846140311918
ENSG00000016402	4730	0
ENSG00000016490	3340	0.162131756934102
ENSG00000016602	3447	2.02664696167628
ENSG00000016864	3837	517.071950312214
ENSG00000017260	8533	769.848870352223
ENSG00000017427	8087	2.68192947928494
ENSG00000017483	4014	214.034185622632
ENSG00000017797	4979	977.36400824813
ENSG00000018189	8070	1317.5839891946
ENSG00000018236	7492	0
ENSG00000018280	8676	151.390528037218
ENSG00000018408	8413	9.20773269588256
ENSG00000018510	8745	938.607762851007
ENSG00000018607	1774	0
ENSG00000018610	2580	215.324484188232
ENSG00000018625	6298	3.20885768932077
ENSG00000018699	3185	384.333329812289
ENSG00000018869	3350	40.3775629664637
ENSG00000019102	1432	1.79696030601963
ENSG00000019144	21722	57.4757078331393
ENSG00000019169	2079	0.50666174041907
ENSG00000019186	3972	0.0202664696167628
ENSG00000019485	13954	267.368778164079
ENSG00000019505	5424	2.81028378685777
ENSG00000019549	2282	8.0795658872161
ENSG00000019582	3184	57936.3984649776
ENSG00000019991	8897	247.163107956167
ENSG00000019995	5993	1476.48662196976
ENSG00000020129	4917	368.836236045338
ENSG00000020181	7061	118.943910180781
ENSG00000020219	1674	11.160069268964
ENSG00000020256	6997	296.626804800812
ENSG00000020426	3865	67.0820144314848
ENSG00000020577	12170	346.158056544181
ENSG00000020633	4523	344.847491508963
ENSG00000020922	7689	897.642472265657
ENSG00000021300	4933	144.959301678832
ENSG00000021355	3094	1420.57818778699
ENSG00000021461	2637	1.63482854908553
ENSG00000021488	2597	19.4152778928588
ENSG00000021574	5213	269.692666680135
ENSG00000021645	15535	3698.23888664662
ENSG00000021762	7466	338.564885927767
ENSG00000021776	13528	1120.29666296529
ENSG00000021826	10444	7.97147804926003
ENSG00000021852	2729	0.466128801185544
ENSG00000022267	5997	1500.89420687822
ENSG00000022277	4063	919.881544925118
ENSG00000022355	6935	1.05385642007166
ENSG00000022556	6313	16.4158403895779
ENSG00000022567	8608	2588.87260629464
ENSG00000022840	5911	2598.90450875494
ENSG00000022976	5590	567.73812435412
ENSG00000023041	3748	717.237115227107
ENSG00000023171	13946	1570.09068963972
ENSG00000023191	7374	1006.86523252026
ENSG00000023228	12268	1602.5508184759
ENSG00000023287	7615	1218.26477709272
ENSG00000023318	4854	808.138986948161
ENSG00000023330	2536	391.203663012372
ENSG00000023445	7518	64.3933294623276
ENSG00000023516	9920	960.921145899063
ENSG00000023572	1299	10.3291440146768
ENSG00000023608	2656	134.37344904901
ENSG00000023697	2844	292.911285371073
ENSG00000023734	2211	790.709823077745
ENSG00000023839	6232	78.059685473898
ENSG00000023892	2545	1563.64595230159
ENSG00000023902	6565	1825.94811306148
ENSG00000023909	5420	18.4019544120206
ENSG00000024048	8840	2614.72586603576
ENSG00000024422	3923	33.8922926890996
ENSG00000024526	5904	102.636157629159
ENSG00000024862	1507	212.453400992524
ENSG00000025039	5072	142.567858264054
ENSG00000025156	2702	141.966619665423
ENSG00000025293	8383	899.824495494395
ENSG00000025423	2272	45.8630207427342
ENSG00000025434	4533	163.962494689483
ENSG00000025708	3320	225.525273895336
ENSG00000025770	3159	552.666626449121
ENSG00000025772	2062	323.946005844209
ENSG00000025796	8587	1939.96727112538
ENSG00000025800	7480	2081.83255844272
ENSG00000026025	5158	3431.93747588236
ENSG00000026036	8738	1303.41097144261
ENSG00000026103	3750	15.037720455638
ENSG00000026297	7643	3051.7587723415
ENSG00000026508	10057	1501.46842351736
ENSG00000026559	5437	8.72133742508025
ENSG00000026652	8769	1048.93842344466
ENSG00000026751	4833	30.528058732717
ENSG00000026950	5547	2910.04210580135
ENSG00000027001	3407	77.1814717905049
ENSG00000027075	8809	1774.45101376528
ENSG00000027644	5101	5.89078716860572
ENSG00000027697	2571	208.825702931124
ENSG00000027847	4927	955.813995555639
ENSG00000027869	2512	21.6716115101917
ENSG00000028116	3509	355.940005879205
ENSG00000028137	3826	2555.41266495736
ENSG00000028203	8757	790.385559563876
ENSG00000028277	9072	3599.58846804209
ENSG00000028310	9572	989.611711386527
ENSG00000028528	9780	2593.85815782036
ENSG00000028839	5039	176.824947406255
ENSG00000029153	6983	34.4800203079858
ENSG00000029363	9297	2315.56575253285
ENSG00000029364	7136	921.313708778036
ENSG00000029534	10799	213.047884101283
ENSG00000029559	1546	0
ENSG00000029639	2736	196.969818205318
ENSG00000029725	6531	1910.45929136338
ENSG00000029993	3967	189.8157544306
ENSG00000030066	8576	1481.79643700936
ENSG00000030110	2212	472.864024588182
ENSG00000030304	4246	0
ENSG00000030419	12240	326.073985153969
ENSG00000030582	3680	526.685012400431
ENSG00000031003	6808	1612.6300093653
ENSG00000031081	9384	31.5616486831719
ENSG00000031691	1733	45.5184907592492
ENSG00000031698	3836	1088.11350921387
ENSG00000031823	7445	1710.13199469155
ENSG00000032219	7568	1254.2310051726
ENSG00000032389	5775	507.452132734123
ENSG00000032444	7055	955.63835281896
ENSG00000032742	6111	217.330864680292
ENSG00000033011	4496	163.672008624976
ENSG00000033030	9124	1003.06189172219
ENSG00000033050	4448	591.774157319601
ENSG00000033100	4205	687.958822120757
ENSG00000033122	14652	18.5640861689547
ENSG00000033170	6700	464.480461656714
ENSG00000033178	11432	753.986980132171
ENSG00000033327	6771	4154.15338714531
ENSG00000033627	11056	150.546091803186
ENSG00000033800	10776	2563.27605516867
ENSG00000033867	9616	297.167243990593
ENSG00000034053	6869	25.2790431019755
ENSG00000034152	3783	996.759019671372
ENSG00000034239	5805	0
ENSG00000034510	496	9272.07198142591
ENSG00000034533	3427	79.228385221798
ENSG00000034677	6031	909.059250149767
ENSG00000034693	2222	96.603505173236
ENSG00000034713	3034	492.481967177208
ENSG00000034971	2095	1.00656799096589
ENSG00000035115	11165	936.027165719806
ENSG00000035141	3086	248.31154123445
ENSG00000035403	9992	2234.8646705189
ENSG00000035499	3806	132.272491698738
ENSG00000035664	13612	86.402715466132
ENSG00000035681	6165	820.596110272598
ENSG00000035687	3666	363.398066698174
ENSG00000035720	1655	51.5781651746613
ENSG00000035862	5633	959.56329243474
ENSG00000035928	6713	1051.68790782267
ENSG00000036054	5168	308.529977955724
ENSG00000036257	11505	1782.73324434867
ENSG00000036448	7062	65.014834530575
ENSG00000036473	1585	0
ENSG00000036530	9352	1.97260304269824
ENSG00000036549	9008	1051.34337783919
ENSG00000036565	3910	0.844436234031783
ENSG00000036672	4538	2.24282263758842
ENSG00000036828	5011	2.01989147180402
ENSG00000037042	2772	72.9863125798351
ENSG00000037241	1164	355.960272348822
ENSG00000037280	8852	7401.11879483547
ENSG00000037474	5506	1613.91355244103
ENSG00000037637	8984	1460.92197330409
ENSG00000037749	4792	115.768829940821
ENSG00000037757	3456	803.200723851543
ENSG00000037897	2621	81.9508476403165
ENSG00000037965	1889	1.64158403895779
ENSG00000038002	2675	80.5457057468876
ENSG00000038210	3540	496.393395813243
ENSG00000038219	15860	3903.24098231005
ENSG00000038274	5153	497.116233229574
ENSG00000038295	7522	1.18896621751675
ENSG00000038358	6173	2252.86805102846
ENSG00000038382	17500	3035.43750881014
ENSG00000038427	14831	431.912244982576
ENSG00000038532	12387	2674.30253121917
ENSG00000038945	7812	105.182977310999
ENSG00000039068	6177	8.78889232380279
ENSG00000039123	6578	1074.39310928332
ENSG00000039139	16475	1.16194425802773
ENSG00000039319	11461	685.141782844027
ENSG00000039523	6729	4683.78379313005
ENSG00000039537	4739	0
ENSG00000039560	7687	595.253234603812
ENSG00000039600	3471	1.01332348083814
ENSG00000039650	4635	1603.7938286124
ENSG00000039987	2646	13.8825316874825
ENSG00000040199	12493	415.428849694276
ENSG00000040275	4777	228.220714354366
ENSG00000040341	8998	203.583442790254
ENSG00000040487	2686	430.027463308217
ENSG00000040531	3398	587.27500106468
ENSG00000040608	3339	60.2657251503803
ENSG00000040633	2783	389.035150763378
ENSG00000040731	3660	0.175642736678611
ENSG00000040933	13187	1316.31395709862
ENSG00000041353	7432	10.5318087108444
ENSG00000041357	6996	957.658244290764
ENSG00000041515	9209	2.29686655656645
ENSG00000041802	4818	1112.31842942615
ENSG00000041880	2928	237.178493924975
ENSG00000041982	9636	82.6804405465199
ENSG00000041988	4072	493.164271654306
ENSG00000042062	6009	317.170249502338
ENSG00000042088	6227	285.162738487597
ENSG00000042286	5135	144.837702861131
ENSG00000042304	2087	2.48602027298957
ENSG00000042317	6872	92.8744747637516
ENSG00000042429	10773	1358.71816702676
ENSG00000042445	4005	387.258456926976
ENSG00000042493	2607	665.638683582829
ENSG00000042753	1704	255.918222830608
ENSG00000042781	20506	17.3413425020767
ENSG00000042813	2643	0
ENSG00000042832	11132	10.2886110754432
ENSG00000042980	9351	44.3295245417325
ENSG00000043039	3660	0.749859375820223
ENSG00000043093	8412	436.472200646348
ENSG00000043143	9877	3505.38991726338
ENSG00000043355	3310	1.80371579589189
ENSG00000043462	7244	2178.74006066021
ENSG00000043514	2663	277.461480033227
ENSG00000043591	2853	9.59279561860105
ENSG00000044012	597	0
ENSG00000044090	5628	556.82800821043
ENSG00000044115	8830	281.832281980576
ENSG00000044446	9029	1259.6353970704
ENSG00000044459	11064	369.275342887035
ENSG00000044524	6674	0.628260558119646
ENSG00000044574	3908	5319.49565657879
ENSG00000046604	6190	3.01970397289766
ENSG00000046647	2424	190.727745563355
ENSG00000046651	5172	2217.14502058398
ENSG00000046653	5675	150.836577867693
ENSG00000046774	1991	0
ENSG00000046889	12058	3.87765118667395
ENSG00000047056	5656	1168.28090752791
ENSG00000047188	10816	634.259433126208
ENSG00000047230	5510	411.267467932967
ENSG00000047249	5090	396.358101784902
ENSG00000047315	5901	1511.05446364609
ENSG00000047346	9832	2290.45559667768
ENSG00000047365	12428	2111.32702722499
ENSG00000047410	12350	3027.24985508496
ENSG00000047457	7296	141.270804208581
ENSG00000047578	9784	868.43173405803
ENSG00000047579	3052	896.60212682533
ENSG00000047597	5206	17.2264991742484
ENSG00000047617	6255	81.9103147010829
ENSG00000047621	4939	615.0265534599
ENSG00000047634	5497	32.8249252892835
ENSG00000047644	7114	588.159970237945
ENSG00000047648	7885	6.70820144314848
ENSG00000047662	6622	968.136009082631
ENSG00000047849	14943	2133.93765182742
ENSG00000047932	4628	743.610547688388
ENSG00000047936	7856	0
ENSG00000048028	5719	1262.71590045215
ENSG00000048052	16827	165.867542833459
ENSG00000048140	5215	447.74711324314
ENSG00000048162	2862	462.19035059002
ENSG00000048342	7606	139.3184676355
ENSG00000048392	5548	337.902847920286
ENSG00000048405	5793	511.633780965049
ENSG00000048462	1118	3.75605236897337
ENSG00000048471	11298	3564.68285187215
ENSG00000048540	10268	0.716081926458952
ENSG00000048544	2110	398.053729742838
ENSG00000048545	2341	9.18071073639354
ENSG00000048649	15740	1750.88110960099
ENSG00000048707	20023	3631.52166866823
ENSG00000048740	10978	5174.19858040635
ENSG00000048828	7204	2105.53081691459
ENSG00000048991	7898	1693.00682786539
ENSG00000049089	4151	59.6847530213664
ENSG00000049130	6040	2.02664696167628
ENSG00000049167	4847	235.644997723973
ENSG00000049192	8567	76.3910794754512
ENSG00000049239	9321	1978.750538482
ENSG00000049245	2760	341.827787536066
ENSG00000049246	8099	112.64779361984
ENSG00000049247	1791	11.2478906373033
ENSG00000049249	6331	14.240572650712
ENSG00000049283	4642	3.28316807791557
ENSG00000049323	7329	34.7434844130037
ENSG00000049449	7225	402.843372062266
ENSG00000049540	6542	3.36423395638262
ENSG00000049541	2211	737.881892276716
ENSG00000049618	44058	8083.43002742303
ENSG00000049656	6557	1741.78822023293
ENSG00000049759	17455	19.8341182649385
ENSG00000049768	2647	37.4727023213944
ENSG00000049769	4173	95.8063573683099
ENSG00000049860	5067	681.845103786367
ENSG00000049883	12115	576.945857050003
ENSG00000050030	11757	0.972790541604614
ENSG00000050130	4350	197.9966526659
ENSG00000050165	5059	2.57384164132887
ENSG00000050327	5818	55.3882614626127
ENSG00000050344	4249	403.194657535623
ENSG00000050393	6057	341.206282467818
ENSG00000050405	6317	32.9397686171118
ENSG00000050426	6032	1296.09477591096
ENSG00000050438	17980	331.525665480878
ENSG00000050555	7594	1.81047128576414
ENSG00000050628	9653	3.15481377034274
ENSG00000050730	3768	0.959279561860105
ENSG00000050748	8955	647.797434830206
ENSG00000050767	3586	423.575970480214
ENSG00000050820	9178	14.9228771278097
ENSG00000051009	4736	475.275734472576
ENSG00000051108	5155	358.83135554453
ENSG00000051128	3422	26.089701886646
ENSG00000051180	3046	245.987652718394
ENSG00000051341	9400	511.370316860031
ENSG00000051382	7850	388.454178634365
ENSG00000051523	3357	2237.97219586014
ENSG00000051596	3453	212.777664506393
ENSG00000051620	10356	341.098194629862
ENSG00000051825	10304	2642.84221488408
ENSG00000052126	12558	245.501257447592
ENSG00000052344	3010	37.4524358517776
ENSG00000052723	5894	379.611242391584
ENSG00000052749	8529	860.46025600877
ENSG00000052795	10868	426.095768202565
ENSG00000052802	2892	60.7318539515658
ENSG00000052841	11284	2700.92591680572
ENSG00000052850	5750	37.276793115099
ENSG00000053108	6734	179.351500618478
ENSG00000053254	11033	2232.33811730668
ENSG00000053328	1774	7.25539612280108
ENSG00000053371	1781	225.383408608019
ENSG00000053372	2822	399.202163021121
ENSG00000053438	1297	134.22482827182
ENSG00000053501	2431	465.270853971768
ENSG00000053524	20568	365.472002088956
ENSG00000053702	2803	390.352471288468
ENSG00000053747	13522	193.288076224939
ENSG00000053770	13034	329.526040478691
ENSG00000053900	7494	812.982673186567
ENSG00000053918	3971	18.4559983309986
ENSG00000054116	3527	487.314017424933
ENSG00000054118	4736	1944.47993836005
ENSG00000054148	1612	216.074343564053
ENSG00000054179	2633	50.1797787711047
ENSG00000054219	8798	722.817149861589
ENSG00000054267	11073	2380.38467785713
ENSG00000054277	3716	160.868480327991
ENSG00000054282	5322	1576.474627569
ENSG00000054356	8261	3.74929687910112
ENSG00000054392	6641	273.881070400932
ENSG00000054523	17720	727.40412748485
ENSG00000054598	3926	23.9819890465026
ENSG00000054611	5315	981.464590600588
ENSG00000054654	31374	1761.95335750161
ENSG00000054690	10817	25.8127268018835
ENSG00000054793	8317	13.8082212988877
ENSG00000054796	1867	0.168887246806357
ENSG00000054803	3024	0
ENSG00000054938	3135	1.84424873512541
ENSG00000054965	7887	2675.80224997081
ENSG00000054967	6322	1589.55325596168
ENSG00000054983	6825	295.464860542785
ENSG00000055044	3299	1146.50796366963
ENSG00000055070	4747	2288.82076812859
ENSG00000055118	5877	78.5933691738061
ENSG00000055130	3548	1450.11318950848
ENSG00000055147	6543	170.197811841574
ENSG00000055163	10498	7431.40365593279
ENSG00000055208	6010	3485.19100254534
ENSG00000055211	2248	297.342886727271
ENSG00000055332	10753	2028.63307569872
ENSG00000055483	9235	1724.88598457255
ENSG00000055609	20114	5572.34013151752
ENSG00000055732	6623	0.722837416331206
ENSG00000055813	3982	0.324263513868205
ENSG00000055917	6978	2673.87017986734
ENSG00000055950	3573	313.907347894039
ENSG00000055955	5462	875.552020383386
ENSG00000055957	4544	37.2362601758655
ENSG00000056050	1436	92.4759008612886
ENSG00000056097	6792	1961.07142148631
ENSG00000056277	4634	193.970380702037
ENSG00000056291	2359	0.155376267061848
ENSG00000056487	5753	0.297241554379188
ENSG00000056558	6449	167.63748117999
ENSG00000056586	11545	1917.19451476602
ENSG00000056736	3038	30.7509898985014
ENSG00000056972	6553	3180.70756302309
ENSG00000056998	3646	1.99286951231501
ENSG00000057019	11274	209.933603270173
ENSG00000057149	1777	0
ENSG00000057252	7005	338.882393951763
ENSG00000057294	7043	7.07975338612247
ENSG00000057468	3266	7.89716766066523
ENSG00000057593	3795	0.324263513868205
ENSG00000057608	4033	4635.17128800931
ENSG00000057657	6369	68.2507141793848
ENSG00000057663	5546	298.025191204369
ENSG00000057704	6515	17.5507626881166
ENSG00000057757	2186	479.815423666731
ENSG00000057935	10580	697.044955998939
ENSG00000058056	8440	435.10083620228
ENSG00000058063	9196	1144.30567397128
ENSG00000058085	6543	1.99286951231501
ENSG00000058091	6841	88.8819802492493
ENSG00000058262	4697	2127.59424683737
ENSG00000058272	11815	2579.33385459502
ENSG00000058335	9929	0.8714581935208
ENSG00000058404	8159	8.20116470491667
ENSG00000058453	8871	1080.66220388477
ENSG00000058600	9488	1406.06739554139
ENSG00000058668	9721	5154.65494820591
ENSG00000058673	9700	3745.0409204816
ENSG00000058729	5502	128.881235782867
ENSG00000058799	2075	210.16328992583
ENSG00000058804	5135	356.392623700646
ENSG00000058866	10978	157.065139529912
ENSG00000059122	8419	4600.11705106218
ENSG00000059145	7494	1353.71234903141
ENSG00000059377	6271	613.594389606982
ENSG00000059378	6285	1088.35670684927
ENSG00000059573	3766	553.666438950215
ENSG00000059588	7743	5117.49299841864
ENSG00000059691	11757	349.826287544815
ENSG00000059728	6351	556.915829578769
ENSG00000059758	6547	728.599849192239
ENSG00000059769	2586	79.3297175698818
ENSG00000059804	6159	1770.6476729672
ENSG00000059915	6338	92.4218569423106
ENSG00000060069	7415	647.756901890972
ENSG00000060138	8610	12036.2360389258
ENSG00000060140	3424	196.652310181322
ENSG00000060237	14370	5607.24574768746
ENSG00000060303	408	1.96584755282599
ENSG00000060339	6059	3308.11610201381
ENSG00000060491	4702	910.430614593835
ENSG00000060558	2613	1948.28327915813
ENSG00000060566	2678	1.40514189342889
ENSG00000060642	3382	640.812258302295
ENSG00000060656	6682	2.66166300966818
ENSG00000060688	3881	521.794037732919
ENSG00000060709	8536	0
ENSG00000060718	8281	1.07412288968843
ENSG00000060749	10537	636.54278870303
ENSG00000060762	1546	126.04393003652
ENSG00000060971	7106	836.072937569932
ENSG00000060982	11775	661.051705959569
ENSG00000061273	9928	6957.77626098904
ENSG00000061337	5706	11.079003390497
ENSG00000061455	9350	0.803903294798257
ENSG00000061492	2089	3.15481377034274
ENSG00000061656	2240	122.740495488988
ENSG00000061676	22520	6.30287205081323
ENSG00000061794	1979	257.971891751774
ENSG00000061918	3724	119.024976059248
ENSG00000061936	10157	2747.32937673824
ENSG00000061938	11297	9782.92888105565
ENSG00000061987	16014	1953.49176184964
ENSG00000062038	6236	1.70238344780807
ENSG00000062096	2204	0
ENSG00000062194	6472	2114.79934901932
ENSG00000062282	7905	5.25577112061382
ENSG00000062370	3848	19.2396351561801
ENSG00000062485	6402	3190.19902629361
ENSG00000062524	3490	216.432384527282
ENSG00000062582	2613	147.148080397442
ENSG00000062598	6598	1143.57608106507
ENSG00000062650	7280	770.186644845836
ENSG00000062716	6916	708.414445453943
ENSG00000062725	9876	836.322890695205
ENSG00000062822	4858	640.278574602387
ENSG00000063015	5115	203.225401827025
ENSG00000063046	6146	7481.20512727105
ENSG00000063127	3599	58.8673387468236
ENSG00000063169	7507	692.153981331427
ENSG00000063176	6009	369.599606400903
ENSG00000063177	4209	7106.76859012161
ENSG00000063180	2075	250.574630341655
ENSG00000063241	4408	314.447787083819
ENSG00000063244	4115	3360.08608560106
ENSG00000063245	17616	1722.99444740832
ENSG00000063322	3835	662.598713140315
ENSG00000063438	7678	52.9697960883457
ENSG00000063515	1033	0.972790541604614
ENSG00000063587	8139	520.773958762209
ENSG00000063601	6323	1352.83413534802
ENSG00000063660	6516	220.073593568427
ENSG00000063761	5317	169.893814797322
ENSG00000063854	5975	393.946391900507
ENSG00000063978	7270	1693.10816021347
ENSG00000064012	7243	1115.91235003819
ENSG00000064042	10862	3.77631883859013
ENSG00000064102	3345	408.403140227131
ENSG00000064115	3888	1436.75758603104
ENSG00000064195	2715	0
ENSG00000064199	5205	15.6659810137576
ENSG00000064201	3793	527.184918650978
ENSG00000064205	4981	5.95834206732826
ENSG00000064218	2387	0
ENSG00000064225	6288	277.643878259778
ENSG00000064270	7352	58.4822758241052
ENSG00000064300	4150	8.69431546559124
ENSG00000064309	10600	4.6815544814722
ENSG00000064313	6547	857.16357695111
ENSG00000064393	15402	1303.72847946661
ENSG00000064419	4676	1460.92872879396
ENSG00000064489	1931	325.513279494572
ENSG00000064490	2503	439.694569315413
ENSG00000064545	3281	184.755892516282
ENSG00000064547	2980	385.002123309643
ENSG00000064601	5856	560.084154328856
ENSG00000064607	8468	7040.75394308994
ENSG00000064651	10664	274.874127412154
ENSG00000064652	3550	28.933763122865
ENSG00000064655	3618	6.03940794579531
ENSG00000064666	3645	2023.28948320977
ENSG00000064687	8367	1423.28713922576
ENSG00000064692	7325	2.17526773886587
ENSG00000064703	6019	265.281331793553
ENSG00000064726	4169	714.291721642804
ENSG00000064763	5411	535.37257237615
ENSG00000064787	8186	4.9179966270011
ENSG00000064835	1569	0.155376267061848
ENSG00000064886	3295	18.0506689386634
ENSG00000064932	6626	1224.73653639034
ENSG00000064933	5448	380.779942139484
ENSG00000064961	3857	1008.62841537692
ENSG00000064989	6144	2.47926478311731
ENSG00000064995	1580	577.317408992977
ENSG00000064999	6777	770.841927363445
ENSG00000065000	8601	2628.28413420937
ENSG00000065029	6789	1001.04875574025
ENSG00000065054	3550	151.728302530831
ENSG00000065057	2430	189.146960933247
ENSG00000065060	9908	1450.11994499836
ENSG00000065135	27174	1195.21504564859
ENSG00000065150	9671	1967.36078255738
ENSG00000065154	3388	169.07640052278
ENSG00000065183	10275	284.048082658675
ENSG00000065243	6897	1957.38292401606
ENSG00000065268	2357	237.658133705905
ENSG00000065308	6908	1430.15747242584
ENSG00000065320	6383	100.346046562465
ENSG00000065325	6052	5.58003463448202
ENSG00000065328	5454	221.404425073261
ENSG00000065357	10215	5900.53534049138
ENSG00000065361	8658	23.5496376946784
ENSG00000065371	4518	0.533683699908087
ENSG00000065413	9189	1765.03386088336
ENSG00000065427	4065	1493.19294842385
ENSG00000065457	4486	737.199587799619
ENSG00000065485	4030	192.950301731326
ENSG00000065491	3462	1174.65808996732
ENSG00000065518	1889	545.181543670663
ENSG00000065526	13294	5728.09470601222
ENSG00000065534	22167	1756.8191851987
ENSG00000065548	3125	675.184190772325
ENSG00000065559	5714	337.119211095104
ENSG00000065600	2914	301.456980059474
ENSG00000065609	6651	0
ENSG00000065613	7974	673.961447105446
ENSG00000065615	9635	717.764043437143
ENSG00000065618	6508	31.7710688692118
ENSG00000065621	9921	305.199521448703
ENSG00000065665	3916	999.0896636773
ENSG00000065675	3295	417.847315068543
ENSG00000065717	4038	21.1987272191339
ENSG00000065802	7410	325.276837349043
ENSG00000065809	7019	1845.14045978855
ENSG00000065833	3371	3.01970397289766
ENSG00000065882	9032	1421.13213795651
ENSG00000065883	8921	2866.32057534812
ENSG00000065911	4870	355.095569645173
ENSG00000065923	10033	2199.95905434896
ENSG00000065970	6296	505.472774201553
ENSG00000065978	1930	3094.41293539492
ENSG00000065989	6646	100.7513759548
ENSG00000066027	3825	809.753549027629
ENSG00000066032	7535	0.0675548987225426
ENSG00000066044	6956	1519.32318324973
ENSG00000066056	6694	72.959290620346
ENSG00000066084	10361	2221.33342430477
ENSG00000066117	5136	2065.83555842523
ENSG00000066135	5172	941.640977803649
ENSG00000066136	5990	1059.27432294921
ENSG00000066185	2195	22.3944489265229
ENSG00000066230	2783	41.7691938801481
ENSG00000066248	4678	11.0384704512635
ENSG00000066279	10938	596.584066108646
ENSG00000066294	9255	823.818478941663
ENSG00000066322	2507	541.790287754792
ENSG00000066336	2069	1374.59356822655
ENSG00000066379	3672	139.014470591248
ENSG00000066382	8197	2.62113007043465
ENSG00000066405	3880	7.78907982270916
ENSG00000066422	7416	1693.18922609194
ENSG00000066427	28202	2648.59113676537
ENSG00000066455	3295	448.071376757008
ENSG00000066468	7486	1.3443424845786
ENSG00000066557	2884	170.164034392213
ENSG00000066583	1940	33.9936250371834
ENSG00000066629	8899	4.15462627143637
ENSG00000066651	2690	107.34473407012
ENSG00000066654	6501	610.608463083446
ENSG00000066697	3253	47.3830059639914
ENSG00000066735	6756	109.249782214096
ENSG00000066739	14778	1835.64224102816
ENSG00000066777	10964	1834.08172286767
ENSG00000066813	8158	1.49296326176819
ENSG00000066827	8900	241.961380754531
ENSG00000066855	4629	346.090501645458
ENSG00000066923	8583	11022.5950500637
ENSG00000066926	4473	162.651929654266
ENSG00000066933	20253	1003.29833386771
ENSG00000067048	5738	3903.23422682017
ENSG00000067057	4836	668.827274802533
ENSG00000067064	3589	1246.50948024861
ENSG00000067066	12618	2269.1960700497
ENSG00000067082	6139	4387.25832067732
ENSG00000067113	2016	136.487917379025
ENSG00000067141	8117	404.647087858158
ENSG00000067167	3878	1019.43044368266
ENSG00000067177	6350	7.00544299752767
ENSG00000067182	4005	953.24015391431
ENSG00000067191	7094	522.24665555436
ENSG00000067208	8276	149.519257342604
ENSG00000067221	10461	101.528257290109
ENSG00000067225	8571	5378.97098941412
ENSG00000067248	4734	580.012849452006
ENSG00000067334	7519	343.530170983874
ENSG00000067365	8254	767.295295180511
ENSG00000067369	12991	2910.61632244049
ENSG00000067445	6716	76.4181014349402
ENSG00000067533	7883	255.823645972397
ENSG00000067560	2582	4604.15683400579
ENSG00000067596	9302	1473.52771740572
ENSG00000067601	1060	130.394465514252
ENSG00000067606	7636	56.69882649783
ENSG00000067646	5527	391.352283789562
ENSG00000067704	4165	752.608860198231
ENSG00000067715	6494	138.980693141887
ENSG00000067798	12135	9.97110305144729
ENSG00000067829	2717	556.267302551033
ENSG00000067836	3683	653.749021407662
ENSG00000067840	4341	13.1799607407681
ENSG00000067842	7534	13.1867162306403
ENSG00000067900	11113	3412.67081876669
ENSG00000067955	4129	937.459329572724
ENSG00000067992	2695	175.737313536822
ENSG00000068001	4545	77.0868949322934
ENSG00000068024	13368	760.451983939918
ENSG00000068028	3683	2541.69902051669
ENSG00000068078	4834	50.7945283494798
ENSG00000068079	1973	329.438219110351
ENSG00000068097	4868	196.152403930775
ENSG00000068120	4032	832.728970083166
ENSG00000068137	4803	32.6087496133713
ENSG00000068305	6925	2702.46616849659
ENSG00000068308	3592	1082.13490067692
ENSG00000068323	4283	554.477097734885
ENSG00000068354	4223	411.45662164939
ENSG00000068366	6415	344.59753838369
ENSG00000068383	3706	289.303853779289
ENSG00000068394	1742	233.125200001622
ENSG00000068400	6841	1709.40915727522
ENSG00000068438	2872	456.583293996049
ENSG00000068489	4080	689.31667558508
ENSG00000068615	5380	5.22199367125254
ENSG00000068650	13733	1253.33252501959
ENSG00000068654	13519	1716.80641868534
ENSG00000068697	1946	691.120391380972
ENSG00000068724	6949	9987.12031793441
ENSG00000068745	5624	1060.55786602494
ENSG00000068781	4294	10.2210561767207
ENSG00000068784	5045	373.450235628088
ENSG00000068796	4774	820.494777924514
ENSG00000068831	6084	11399.6594727734
ENSG00000068878	10241	2431.84124421409
ENSG00000068885	7175	1051.1204466734
ENSG00000068903	6224	1047.55354802085
ENSG00000068912	2592	218.790050492699
ENSG00000068971	3376	269.969641764897
ENSG00000068976	4981	975.891311455979
ENSG00000068985	665	0.0675548987225426
ENSG00000069011	3511	8.86320271239759
ENSG00000069018	3185	0.851191723904037
ENSG00000069020	14675	704.496261328036
ENSG00000069122	6650	3.33045650702135
ENSG00000069188	11607	7494.43237644092
ENSG00000069206	4483	0.175642736678611
ENSG00000069248	6080	735.328317105004
ENSG00000069275	6546	2928.45081570324
ENSG00000069329	9733	1326.03510702479
ENSG00000069345	5065	588.835519225171
ENSG00000069399	3242	255.262940313
ENSG00000069424	9534	2912.27817294907
ENSG00000069431	11616	3.95196157526874
ENSG00000069482	1300	0
ENSG00000069493	6957	2797.67128726627
ENSG00000069509	1399	55.3004400942734
ENSG00000069535	2891	1.01332348083814
ENSG00000069667	17040	146.404976511494
ENSG00000069696	1477	82.5723527085639
ENSG00000069702	8705	17.5642736678611
ENSG00000069712	4065	51.4160334177272
ENSG00000069764	1116	51.3349675392601
ENSG00000069812	5407	9.26177661486059
ENSG00000069849	2584	595.226212644323
ENSG00000069869	9097	354.784817111049
ENSG00000069943	4542	377.537307000802
ENSG00000069956	6388	481.727227300579
ENSG00000069966	13302	755.540742802789
ENSG00000069974	5605	637.495312775018
ENSG00000069998	4936	223.35000615647
ENSG00000070010	8736	1172.9084180904
ENSG00000070018	10337	717.007428571451
ENSG00000070019	4177	2.01313598193177
ENSG00000070031	366	14.2608391203287
ENSG00000070047	5769	1666.93739244836
ENSG00000070061	6048	789.243881775466
ENSG00000070081	8995	1796.85897367155
ENSG00000070087	3440	12.7948978180496
ENSG00000070159	9995	3.95196157526874
ENSG00000070182	14831	165.131194437383
ENSG00000070190	4548	397.628133880886
ENSG00000070193	3011	0
ENSG00000070214	12172	1282.21224422348
ENSG00000070269	8077	570.251166586599
ENSG00000070366	10554	1818.57787361085
ENSG00000070367	12575	603.623286555535
ENSG00000070371	10049	616.749203377325
ENSG00000070388	2778	23.7928353300795
ENSG00000070404	3067	190.187306373574
ENSG00000070413	5605	722.709062023633
ENSG00000070423	3496	535.244218068577
ENSG00000070444	8728	2024.7419135323
ENSG00000070476	7357	798.215172325819
ENSG00000070495	5969	1047.87781153472
ENSG00000070501	4106	414.307438375482
ENSG00000070526	3448	2.1414902895046
ENSG00000070540	3402	54.5640916981977
ENSG00000070601	5867	6.74197889250975
ENSG00000070610	4803	1222.38562591479
ENSG00000070614	9529	866.695573160861
ENSG00000070669	4455	173.447202470128
ENSG00000070718	6276	297.207776929826
ENSG00000070729	7298	2.0536689211653
ENSG00000070731	3098	39.7965908374499
ENSG00000070748	2994	0.148620777189594
ENSG00000070756	4752	26462.9764795374
ENSG00000070759	3322	302.983720770604
ENSG00000070761	2375	1020.16679207873
ENSG00000070770	6905	1523.88989440337
ENSG00000070778	7396	6.81628928110455
ENSG00000070785	3411	367.964777851817
ENSG00000070808	6150	2.60086360081789
ENSG00000070814	11278	3604.37135487165
ENSG00000070831	3598	2799.65064579884
ENSG00000070882	8100	298.072479633475
ENSG00000070886	5358	0.526928210035832
ENSG00000070915	6180	0.817414274542766
ENSG00000070950	6983	342.415515154952
ENSG00000070961	9493	554.260922058973
ENSG00000070985	3962	83.4235444324679
ENSG00000071051	2990	422.035718789341
ENSG00000071054	11961	3395.2821878355
ENSG00000071073	9630	3034.57956159636
ENSG00000071082	5791	6921.35065959785
ENSG00000071127	7827	2646.98333017577
ENSG00000071189	16418	466.608440966474
ENSG00000071203	1839	0
ENSG00000071205	10759	207.305717709867
ENSG00000071242	8243	178.459775955341
ENSG00000071243	5214	318.163306513559
ENSG00000071246	6502	176.257486256986
ENSG00000071282	9130	29.0486064506933
ENSG00000071462	7944	742.874199292312
ENSG00000071537	9559	819.339589156358
ENSG00000071539	3560	97.3466090591839
ENSG00000071553	4884	811.003314653996
ENSG00000071564	6080	9805.8772801517
ENSG00000071575	4588	71.5136157876836
ENSG00000071626	9201	2455.17470623286
ENSG00000071655	7845	1507.91316085549
ENSG00000071677	264	0
ENSG00000071794	6024	381.131227612841
ENSG00000071859	2567	357.51403501944
ENSG00000071889	5098	416.604304932048
ENSG00000071894	6072	3165.87926275349
ENSG00000071909	8236	4.88421917763983
ENSG00000071967	5176	257.167988456975
ENSG00000071991	6864	0.378307432846239
ENSG00000071994	6476	513.04567834835
ENSG00000072041	8781	0
ENSG00000072042	5518	552.099165299852
ENSG00000072062	6144	694.640001604417
ENSG00000072071	8487	1244.69900896285
ENSG00000072080	1265	0.905235642882071
ENSG00000072110	10626	3245.76968598277
ENSG00000072121	15706	1536.96176730618
ENSG00000072133	8502	4.02627196386354
ENSG00000072134	8517	30.0011305226812
ENSG00000072135	5774	2490.04654495343
ENSG00000072163	8487	97.4614523870122
ENSG00000072182	5250	3.75605236897337
ENSG00000072195	17910	6.24207264196294
ENSG00000072201	5725	190.491303417826
ENSG00000072210	6457	311.948255831085
ENSG00000072274	7887	1690.51405210252
ENSG00000072310	8030	1876.24273516041
ENSG00000072315	5839	18.226311675342
ENSG00000072364	11297	2307.55374154436
ENSG00000072401	3486	45.7211554554168
ENSG00000072415	8743	378.152056579177
ENSG00000072422	4841	7.54588218730801
ENSG00000072501	10484	1971.01550257826
ENSG00000072506	1115	197.523768374842
ENSG00000072518	6154	1574.21829395167
ENSG00000072571	3936	244.859485909728
ENSG00000072609	17127	2255.54322501787
ENSG00000072657	11950	1.24301013649478
ENSG00000072682	8502	328.44516209913
ENSG00000072694	6651	10.6128745893114
ENSG00000072736	8806	5739.99112367726
ENSG00000072756	5518	383.752357683276
ENSG00000072778	4865	3520.39386026965
ENSG00000072786	9083	3310.41972406025
ENSG00000072803	5577	710.691045540893
ENSG00000072818	7421	2506.28674260633
ENSG00000072832	5823	1.9793585325705
ENSG00000072840	7148	7.52561571769125
ENSG00000072849	6386	442.660229369333
ENSG00000072858	8060	325.41870263636
ENSG00000072864	5512	2678.80844296396
ENSG00000072952	7700	442.896671514862
ENSG00000072954	3005	21.6513450405749
ENSG00000072958	14371	1391.54984780591
ENSG00000073008	3519	15.9834890377536
ENSG00000073050	3459	729.606417183205
ENSG00000073060	7741	2904.10403020364
ENSG00000073067	2773	101.055372999052
ENSG00000073111	4902	1016.47153911861
ENSG00000073146	6872	11.8356182561895
ENSG00000073150	3102	227.916717310114
ENSG00000073169	2363	1676.31401239105
ENSG00000073282	7454	0
ENSG00000073331	12325	1018.63329587773
ENSG00000073350	7909	174.636168687645
ENSG00000073417	7886	602.339743479807
ENSG00000073464	6789	8.90373565163112
ENSG00000073536	5463	228.693598645424
ENSG00000073578	8383	2053.96616271968
ENSG00000073584	11022	1565.37535770889
ENSG00000073598	1388	19.6111870991541
ENSG00000073605	5905	1657.36486329937
ENSG00000073614	12091	2080.26528479236
ENSG00000073670	4770	67.9264506655166
ENSG00000073711	7837	55.3342175436347
ENSG00000073712	8510	177.824759907349
ENSG00000073734	5151	1.17545523777224
ENSG00000073737	3750	13.6933779710594
ENSG00000073754	2456	17.7128944450507
ENSG00000073756	5269	10.9979375120299
ENSG00000073792	4735	1342.80223288772
ENSG00000073803	12623	186.10023500086
ENSG00000073849	9151	1137.55018409902
ENSG00000073861	2614	753.59516171958
ENSG00000073905	848	145.857781831842
ENSG00000073910	18452	78.2623501700656
ENSG00000073921	5833	1866.94042560632
ENSG00000073969	5005	433.202543548177
ENSG00000074047	7341	70.486781327101
ENSG00000074054	11052	1865.63661606097
ENSG00000074071	1097	275.623986787974
ENSG00000074181	9394	21.0028180128385
ENSG00000074201	4592	690.674529049404
ENSG00000074211	9198	103.419794454341
ENSG00000074219	2980	23.9482115971414
ENSG00000074266	7016	400.134420623492
ENSG00000074276	5348	90.2938776325505
ENSG00000074317	2006	1.08763386943294
ENSG00000074319	3839	342.449292604313
ENSG00000074356	14718	2849.49265007634
ENSG00000074370	6893	9886.43649687833
ENSG00000074410	7313	0
ENSG00000074416	10102	120.842202834884
ENSG00000074527	4166	0
ENSG00000074582	3379	380.712387240761
ENSG00000074590	7008	1.52674071112946
ENSG00000074603	10211	1617.8182255872
ENSG00000074621	9084	609.156032760911
ENSG00000074657	11951	19.3477229941362
ENSG00000074660	4961	2123.21668940015
ENSG00000074695	6767	711.603036673647
ENSG00000074696	7097	836.714709107796
ENSG00000074706	8474	135.697525063971
ENSG00000074755	15878	3745.1625192993
ENSG00000074771	2042	0
ENSG00000074800	3958	6282.26105121298
ENSG00000074803	12476	6.99193201778316
ENSG00000074842	1678	503.392083320899
ENSG00000074855	4979	491.070069793907
ENSG00000074935	6973	148.411357003554
ENSG00000074964	7817	4.47213429543232
ENSG00000074966	3472	212.041316110317
ENSG00000075035	6557	0
ENSG00000075043	12775	0.425595861952019
ENSG00000075073	2871	36.8849747025083
ENSG00000075089	3813	122.375699035886
ENSG00000075131	2755	145.938847710309
ENSG00000075142	4237	151.701280571342
ENSG00000075151	9596	2428.53105417668
ENSG00000075188	3492	147.188613336676
ENSG00000075213	9371	1.75642736678611
ENSG00000075218	4242	411.81466261262
ENSG00000075223	6268	1.85100422499767
ENSG00000075234	3578	276.225225386605
ENSG00000075239	5584	752.223797275512
ENSG00000075240	4885	936.905379403199
ENSG00000075275	12806	92.7190984966898
ENSG00000075290	2112	27.8866621926656
ENSG00000075292	12474	2467.16570075611
ENSG00000075303	5081	230.882377364034
ENSG00000075336	5208	203.29971221562
ENSG00000075340	12673	71.310951091516
ENSG00000075388	3233	0
ENSG00000075391	16044	723.154924355202
ENSG00000075399	3428	510.215128091875
ENSG00000075407	13190	1220.02795994938
ENSG00000075413	8891	2452.76299634846
ENSG00000075415	8896	3593.85981263042
ENSG00000075420	13270	188.721365071295
ENSG00000075426	7157	1336.92495669886
ENSG00000075429	1311	0
ENSG00000075461	3380	3.16156926021499
ENSG00000075539	18152	2702.60127829404
ENSG00000075568	12985	2227.04181324683
ENSG00000075618	3692	593.199565682647
ENSG00000075624	3256	23054.3386882244
ENSG00000075643	6281	3.90467314616296
ENSG00000075651	12859	63.1030308967271
ENSG00000075673	4442	0.148620777189594
ENSG00000075702	9775	797.971974690418
ENSG00000075711	11001	1176.54962713155
ENSG00000075785	2717	1468.74483057616
ENSG00000075790	8409	359.229929446993
ENSG00000075826	7938	2984.27818400755
ENSG00000075856	7271	788.406201031306
ENSG00000075884	7743	1154.26326604298
ENSG00000075886	1598	127.084275476847
ENSG00000075891	6243	1.9050481439757
ENSG00000075914	4442	180.425623508167
ENSG00000075945	4978	137.494485369991
ENSG00000075975	2848	649.418752399547
ENSG00000076003	4118	689.600406159715
ENSG00000076043	3699	445.153005132195
ENSG00000076053	7885	251.18937992003
ENSG00000076067	8805	854.25871630604
ENSG00000076108	10918	7548.19932033419
ENSG00000076201	5981	1328.64948160535
ENSG00000076242	3532	478.829122145382
ENSG00000076248	2567	321.291098324413
ENSG00000076258	2517	15.888912179542
ENSG00000076321	4254	361.128222101096
ENSG00000076344	4798	69.1559498222669
ENSG00000076351	7838	560.239530595918
ENSG00000076356	13781	116.289002660985
ENSG00000076382	5472	956.813808056732
ENSG00000076513	7350	1826.71823890691
ENSG00000076554	8197	443.693819319788
ENSG00000076555	14505	161.354875598793
ENSG00000076604	4596	564.86028566854
ENSG00000076641	11023	7006.69276315404
ENSG00000076650	4488	419.043036775932
ENSG00000076662	2950	925.94121934053
ENSG00000076685	5156	4336.46379232784
ENSG00000076706	7422	60.285991619997
ENSG00000076716	4960	4.25595861952019
ENSG00000076770	12199	1538.60335134514
ENSG00000076826	4845	14.5040367557299
ENSG00000076864	5755	13.6393340520814
ENSG00000076924	4673	852.015893668452
ENSG00000076928	8636	6045.12984571711
ENSG00000076944	6036	1128.10600925761
ENSG00000076984	5145	737.807581888121
ENSG00000077009	1141	4.86395270802307
ENSG00000077044	9771	3140.0192475225
ENSG00000077063	7035	0
ENSG00000077080	2389	0.621505068247392
ENSG00000077092	3697	99.4543218993273
ENSG00000077097	6079	11755.8899647171
ENSG00000077147	7095	998.61002389637
ENSG00000077150	4484	188.809186439634
ENSG00000077152	1065	126.611391185789
ENSG00000077157	21069	1026.43588668018
ENSG00000077232	21826	1231.94464408403
ENSG00000077235	11562	1402.39240905088
ENSG00000077238	5894	531.548965108454
ENSG00000077254	6918	1433.17717639874
ENSG00000077264	10312	2.78326182736876
ENSG00000077274	3568	0.709326436586698
ENSG00000077279	10203	1.16194425802773
ENSG00000077312	2361	978.519197016285
ENSG00000077327	3887	0
ENSG00000077348	1488	274.847105452665
ENSG00000077380	4695	948.666687270794
ENSG00000077420	3981	3184.79463439581
ENSG00000077454	6838	4227.7612047934
ENSG00000077458	6042	604.352879461739
ENSG00000077463	2787	204.73863155841
ENSG00000077498	3016	0
ENSG00000077514	5508	410.618940905231
ENSG00000077522	5530	0.216175675912136
ENSG00000077549	3238	2721.95575677805
ENSG00000077585	2309	34.6624185345366
ENSG00000077616	7254	46.8560777539556
ENSG00000077684	9129	1578.21078846617
ENSG00000077713	3115	149.701655569154
ENSG00000077721	5276	879.868778411756
ENSG00000077782	12698	36.851197253147
ENSG00000077800	2469	150.809555908204
ENSG00000077935	4253	55.0910199082335
ENSG00000077942	7285	4.45862331568781
ENSG00000077943	7528	1.39838640355663
ENSG00000077984	930	60.8872302186277
ENSG00000078018	11559	0
ENSG00000078043	17527	1223.18277371972
ENSG00000078053	5636	3.31019003740459
ENSG00000078061	3535	876.680187192052
ENSG00000078070	4321	1014.64080136323
ENSG00000078081	3816	3.82360726769591
ENSG00000078098	7003	0
ENSG00000078114	13654	2.01989147180402
ENSG00000078124	8442	385.400697212106
ENSG00000078140	5245	1080.17580861397
ENSG00000078142	15182	1135.09118578552
ENSG00000078177	9835	1591.3029278386
ENSG00000078237	4017	187.154091420932
ENSG00000078246	3181	217.628106234671
ENSG00000078269	9921	481.76100474994
ENSG00000078295	17538	4.92475211687336
ENSG00000078304	14289	2354.61248399448
ENSG00000078319	1044	957.55691194268
ENSG00000078328	8213	0.513417230291324
ENSG00000078369	6417	6195.80429182787
ENSG00000078399	3029	1.17545523777224
ENSG00000078401	2033	3.03997044251442
ENSG00000078403	6945	2077.84681941809
ENSG00000078487	3318	314.15054552944
ENSG00000078549	6832	0
ENSG00000078579	1688	0
ENSG00000078589	1803	27.6907529863702
ENSG00000078596	2051	14.3351495089235
ENSG00000078618	6798	2504.63164758763
ENSG00000078668	3141	409.213799011802
ENSG00000078674	14445	3407.84064350802
ENSG00000078687	11111	1591.85687800812
ENSG00000078699	9457	1638.4157142077
ENSG00000078725	3905	0
ENSG00000078747	6664	1432.93397876334
ENSG00000078795	4653	308.854241469593
ENSG00000078804	4228	243.021992664475
ENSG00000078808	4709	731.639819634753
ENSG00000078814	7931	414.955965403218
ENSG00000078898	1898	0.857947213776291
ENSG00000078900	6763	53.2670376427249
ENSG00000078902	5983	418.651218363341
ENSG00000078967	4713	560.996145461611
ENSG00000079101	3846	6.28260558119646
ENSG00000079102	13535	1.97260304269824
ENSG00000079112	3901	1.45243032253467
ENSG00000079134	8102	1009.38503024262
ENSG00000079150	3080	22.7389789100078
ENSG00000079156	11486	7.56614865692477
ENSG00000079215	6265	60.8669637490109
ENSG00000079246	5463	2542.58398968995
ENSG00000079257	1504	111.20887427705
ENSG00000079263	5582	91.3072011133886
ENSG00000079277	8070	1909.43921239267
ENSG00000079308	15595	1478.78348852633
ENSG00000079313	5199	1188.42577832697
ENSG00000079332	6914	984.700470249398
ENSG00000079335	5579	398.81034460853
ENSG00000079337	12078	2954.12167721781
ENSG00000079385	5524	348.43465663113
ENSG00000079387	6342	413.361669793366
ENSG00000079393	2351	2.69544045902945
ENSG00000079432	9494	5605.86762775352
ENSG00000079435	5206	260.066093612172
ENSG00000079459	5202	1451.74801805757
ENSG00000079462	1419	171.528643346408
ENSG00000079482	8224	7.55939316705252
ENSG00000079557	2244	0
ENSG00000079616	4312	1065.92172498351
ENSG00000079689	1482	0
ENSG00000079691	6799	6.25558362170745
ENSG00000079739	4090	148.24922524662
ENSG00000079785	3833	710.29247163843
ENSG00000079805	13443	8958.15112255213
ENSG00000079819	10247	298.626429803
ENSG00000079841	12788	2.12122381988784
ENSG00000079931	5293	1.01332348083814
ENSG00000079950	16387	913.821870509706
ENSG00000079974	5870	511.600003515688
ENSG00000079999	3761	506.641473949453
ENSG00000080007	2807	21.0636174216888
ENSG00000080031	4344	34.5881081459418
ENSG00000080166	7543	9.07937838830973
ENSG00000080189	7708	804.166758903275
ENSG00000080200	10929	56.0908324093271
ENSG00000080224	6291	0
ENSG00000080293	3426	0.50666174041907
ENSG00000080298	11169	556.165970202949
ENSG00000080345	18166	1509.1764374616
ENSG00000080371	16036	1099.17224613475
ENSG00000080493	8890	5.8637652091167
ENSG00000080503	17300	4211.06163382918
ENSG00000080511	2001	0
ENSG00000080546	5121	387.616497890205
ENSG00000080561	3097	0
ENSG00000080572	1931	1.09438935930519
ENSG00000080573	6750	5.6273230635878
ENSG00000080603	13674	6115.34640744932
ENSG00000080608	2707	434.101023701187
ENSG00000080618	1767	2.7021959489017
ENSG00000080644	4765	25.7519273930332
ENSG00000080709	3864	0.445862331568781
ENSG00000080802	6999	571.690085929389
ENSG00000080815	9947	1480.39129511593
ENSG00000080819	3666	252.594521813459
ENSG00000080822	5217	548.944351529509
ENSG00000080823	11009	145.932092220437
ENSG00000080824	5248	10701.6957701518
ENSG00000080839	5954	609.054700412828
ENSG00000080845	8789	1155.43196579088
ENSG00000080854	5753	2.13473479963235
ENSG00000080910	1087	0
ENSG00000080947	6813	719.047586512871
ENSG00000080986	3600	238.549858369043
ENSG00000081014	7359	359.243440426737
ENSG00000081019	6819	942.829944021166
ENSG00000081026	8180	67.1901022694409
ENSG00000081041	1500	1.51998522125721
ENSG00000081051	3259	0.621505068247392
ENSG00000081052	9895	34.2030452232233
ENSG00000081059	10063	686.891454720941
ENSG00000081087	5325	195.321478676487
ENSG00000081138	14532	2.79001731724101
ENSG00000081148	8337	21.0230844824553
ENSG00000081154	3102	857.70401614089
ENSG00000081177	6263	254.830588961175
ENSG00000081181	2418	156.842208364127
ENSG00000081189	11755	7239.12890318869
ENSG00000081237	8371	2312.61360345867
ENSG00000081248	6168	0
ENSG00000081277	6211	0
ENSG00000081307	6827	490.15132317128
ENSG00000081320	6580	1330.14920035699
ENSG00000081377	10462	18.0979573677692
ENSG00000081386	5921	316.940562846681
ENSG00000081479	16260	3.05348142225893
ENSG00000081665	8414	1380.39653402682
ENSG00000081692	4315	379.597731411839
ENSG00000081721	1762	128.746125985422
ENSG00000081760	16094	219.019737148355
ENSG00000081791	6047	1230.3706149438
ENSG00000081800	4415	1.58754011997975
ENSG00000081803	6351	1.10114484917744
ENSG00000081818	3825	0
ENSG00000081842	6133	0
ENSG00000081853	6724	218.040191116879
ENSG00000081870	3236	223.735069079189
ENSG00000081913	9142	1689.13593216858
ENSG00000081923	6652	474.728539792924
ENSG00000081985	4233	62.6436575854138
ENSG00000082014	5198	55.0369759892555
ENSG00000082068	7039	629.625167073842
ENSG00000082074	6100	332.586277390822
ENSG00000082126	4924	1.37136444406762
ENSG00000082146	3242	126.381704530133
ENSG00000082153	8085	1245.25971462224
ENSG00000082175	15404	0.82416976441502
ENSG00000082196	3576	265.429952570742
ENSG00000082212	9363	938.52669697254
ENSG00000082213	4172	246.66320170562
ENSG00000082258	9081	1437.68984363341
ENSG00000082269	10589	428.92631845904
ENSG00000082293	8511	13.5177352343808
ENSG00000082397	12203	8.76862585418603
ENSG00000082438	17178	14.6796794924085
ENSG00000082458	7844	313.170999497963
ENSG00000082482	3910	0.878213683393054
ENSG00000082497	5467	3.53312120318898
ENSG00000082512	9022	1624.8304240746
ENSG00000082515	5267	147.89118428339
ENSG00000082516	5637	424.352851815524
ENSG00000082556	5738	2.42522086413928
ENSG00000082641	5825	849.367741638528
ENSG00000082684	6224	1.11465582892195
ENSG00000082701	8006	817.657472178167
ENSG00000082781	6447	15.0444759455102
ENSG00000082805	13484	1080.93917896953
ENSG00000082898	11708	5529.55085866666
ENSG00000082929	1164	15.1863412328276
ENSG00000082996	3635	302.477059030185
ENSG00000083067	19912	8.91049114150337
ENSG00000083093	4747	259.404055604691
ENSG00000083097	10045	691.681097040369
ENSG00000083099	8679	239.117319518312
ENSG00000083123	4071	156.734120526171
ENSG00000083168	11852	4458.26527472458
ENSG00000083223	6707	636.529277723286
ENSG00000083290	9843	50.9836820659029
ENSG00000083307	6060	4.36404645747625
ENSG00000083312	11977	1370.99964761451
ENSG00000083444	5320	83.187102286939
ENSG00000083454	4190	204.610277250837
ENSG00000083457	6657	234.300655239395
ENSG00000083520	10835	681.43301890416
ENSG00000083535	4253	552.558538611165
ENSG00000083544	6814	313.447974582726
ENSG00000083622	376	0
ENSG00000083635	3492	116.978062627955
ENSG00000083642	13212	1421.94279674118
ENSG00000083720	4194	472.276296969296
ENSG00000083750	2725	292.620799306566
ENSG00000083782	1805	0
ENSG00000083799	12954	1880.19469673568
ENSG00000083807	8025	239.205140886651
ENSG00000083812	5664	505.107977748451
ENSG00000083814	3532	524.10441526923
ENSG00000083817	2561	39.5196157526874
ENSG00000083828	3261	1058.1326451608
ENSG00000083838	4923	478.34272687458
ENSG00000083844	12532	902.121362050962
ENSG00000083845	3617	6969.38219258958
ENSG00000083857	16177	24.3873184388379
ENSG00000083896	7032	1789.03611639948
ENSG00000083937	3106	174.791544954707
ENSG00000084070	3631	2781.3027353058
ENSG00000084072	8071	340.091626638896
ENSG00000084073	3572	225.572562324442
ENSG00000084090	4414	1717.48872316243
ENSG00000084092	3415	623.545226188813
ENSG00000084093	7955	1087.01911985456
ENSG00000084110	5146	72.5742276976275
ENSG00000084112	14537	344.158431541993
ENSG00000084207	1915	1649.16369859446
ENSG00000084234	7451	451.185657588118
ENSG00000084444	6807	177.041123082167
ENSG00000084453	11520	0.398573902463002
ENSG00000084463	5315	1337.18166531401
ENSG00000084623	1725	1390.6513676529
ENSG00000084628	2987	1.82398226550865
ENSG00000084636	9269	13.3353370078299
ENSG00000084652	5103	1254.26478262196
ENSG00000084674	14828	1.85100422499767
ENSG00000084676	8633	1954.05922299891
ENSG00000084693	5283	639.657069534139
ENSG00000084710	10591	17.7466718944119
ENSG00000084731	6403	264.767914563261
ENSG00000084733	3631	756.425711976054
ENSG00000084734	3146	0
ENSG00000084754	3811	2566.39709148965
ENSG00000084764	3459	20.3475354952298
ENSG00000084774	8422	1302.6340901073
ENSG00000085063	4942	461.433735724327
ENSG00000085117	4054	1490.92310382677
ENSG00000085185	7996	876.34241269844
ENSG00000085224	19302	3476.31428885319
ENSG00000085231	2162	129.590562219454
ENSG00000085265	4981	436.789708670344
ENSG00000085274	5730	208.150153943898
ENSG00000085276	9103	2.04015794142079
ENSG00000085365	5106	205.684400140526
ENSG00000085377	3762	409.017889805507
ENSG00000085382	9238	497.109477739702
ENSG00000085415	10481	1049.45184067496
ENSG00000085433	4423	462.453814695038
ENSG00000085449	5516	575.58800358568
ENSG00000085465	2567	61.5627792058531
ENSG00000085491	6548	217.837526420711
ENSG00000085511	7522	942.816433041422
ENSG00000085514	2006	700.415945445194
ENSG00000085552	6628	94.5498362520707
ENSG00000085563	5806	20.3813129445911
ENSG00000085644	6443	310.117518075704
ENSG00000085662	3660	647.831212279567
ENSG00000085719	6745	621.863109210622
ENSG00000085721	4156	464.520994595948
ENSG00000085733	6949	21.5027242633853
ENSG00000085741	2401	2.79001731724101
ENSG00000085760	3374	400.809969610718
ENSG00000085788	10686	622.106306846023
ENSG00000085831	9362	81.0456119974344
ENSG00000085832	7440	1813.1599707333
ENSG00000085840	3157	326.16856201218
ENSG00000085871	3182	308.624554813936
ENSG00000085872	6113	1432.71780308743
ENSG00000085978	6047	858.676806682495
ENSG00000085982	9352	584.701159423351
ENSG00000085998	6198	711.197707281312
ENSG00000085999	3212	580.134448269707
ENSG00000086015	7877	489.097466751209
ENSG00000086061	2730	2093.45875651287
ENSG00000086062	4901	2175.88248844425
ENSG00000086065	2390	198.043941095006
ENSG00000086102	7147	1899.11682386786
ENSG00000086159	5129	7.46481630884096
ENSG00000086189	3736	424.818980616709
ENSG00000086200	7540	1097.51039562617
ENSG00000086205	3824	0.108087837956068
ENSG00000086232	5550	1708.44312222349
ENSG00000086288	2439	40.1748982702961
ENSG00000086289	2864	52.3753129795873
ENSG00000086300	3518	14.1595067722449
ENSG00000086475	3888	596.617843558007
ENSG00000086504	2404	336.524727986346
ENSG00000086506	536	14.0176414849276
ENSG00000086544	3385	173.386403061278
ENSG00000086548	3052	721.601161684584
ENSG00000086570	14537	3.0129484830254
ENSG00000086589	3615	3233.48820539501
ENSG00000086598	3830	1113.78437072843
ENSG00000086619	5361	1120.08724277925
ENSG00000086666	5153	410.450053658424
ENSG00000086696	9550	6.0258969660508
ENSG00000086712	4460	424.0420992814
ENSG00000086717	3513	1.39838640355663
ENSG00000086730	4545	9353.35403556887
ENSG00000086758	17380	5641.87438877264
ENSG00000086827	2992	242.366710146866
ENSG00000086848	8013	467.905495021947
ENSG00000086967	3708	17.0170789882085
ENSG00000086991	6096	1.22274366687802
ENSG00000087008	3846	405.849565055419
ENSG00000087053	6119	247.372528142207
ENSG00000087074	3093	10065.8217749462
ENSG00000087076	1281	16.1658872643045
ENSG00000087077	2841	541.141760727055
ENSG00000087085	3731	10.1872787273594
ENSG00000087086	878	3053.3665789311
ENSG00000087087	4588	2883.2971213971
ENSG00000087088	2587	776.415206508055
ENSG00000087095	5290	462.568658022866
ENSG00000087111	5990	496.08264327912
ENSG00000087116	8726	10.5453196905889
ENSG00000087128	2138	0
ENSG00000087152	5301	983.41692717367
ENSG00000087157	4965	1079.85830058997
ENSG00000087191	4490	1405.68908810854
ENSG00000087206	4739	869.546389886952
ENSG00000087237	2085	30.4064599150164
ENSG00000087245	4933	12.6530325307322
ENSG00000087250	1837	0
ENSG00000087253	7439	377.030645260383
ENSG00000087258	9813	10.4777647918664
ENSG00000087263	5806	475.10684722577
ENSG00000087266	13968	8973.63470533933
ENSG00000087269	3538	748.798763910279
ENSG00000087274	13106	5137.88106685311
ENSG00000087299	6879	189.356381119287
ENSG00000087301	4739	119.774835435068
ENSG00000087302	8323	1049.53290655342
ENSG00000087303	6392	347.306489822464
ENSG00000087338	4922	444.585543982925
ENSG00000087365	9795	2730.01505619565
ENSG00000087448	7622	797.809842933484
ENSG00000087460	13320	10567.1129009168
ENSG00000087470	7282	1615.70375725718
ENSG00000087494	3377	1.44567483266241
ENSG00000087495	6095	5.03283995482943
ENSG00000087502	5826	464.000821875784
ENSG00000087510	3005	1.56051816049073
ENSG00000087586	2928	114.613641172666
ENSG00000087589	5069	13.9568420760773
ENSG00000087842	2512	0.445862331568781
ENSG00000087884	1943	173.008095628432
ENSG00000087903	9094	277.353392195271
ENSG00000087995	3843	182.20231734457
ENSG00000088002	2822	49.9703585850648
ENSG00000088035	4950	197.321103678675
ENSG00000088038	6676	1478.50651344157
ENSG00000088053	2703	55.8408792840537
ENSG00000088179	12486	384.819725083092
ENSG00000088205	7851	882.152133988578
ENSG00000088247	4643	2309.65469889463
ENSG00000088256	6242	712.805513870908
ENSG00000088280	4988	103.14957485945
ENSG00000088298	1919	433.479518632939
ENSG00000088305	4630	314.008680242123
ENSG00000088320	1665	0.189153716423119
ENSG00000088325	3605	1137.15161019656
ENSG00000088340	9067	55.2801736246566
ENSG00000088356	1998	169.110177972141
ENSG00000088367	9674	19.9692280623836
ENSG00000088386	4192	7.98498902900454
ENSG00000088387	14816	105.439685926145
ENSG00000088448	4563	4562.8605244167
ENSG00000088451	2589	155.734308025078
ENSG00000088538	8755	28.055549439472
ENSG00000088543	3248	152.005277615593
ENSG00000088682	4324	372.254513920699
ENSG00000088726	3562	1.15518876815548
ENSG00000088727	5850	533.008150920861
ENSG00000088756	11910	3.31019003740459
ENSG00000088766	5370	301.83528749232
ENSG00000088782	514	0
ENSG00000088808	9031	140.169659359404
ENSG00000088812	8753	609.973447035454
ENSG00000088826	2946	25.7316609234165
ENSG00000088827	7886	15.1998522125721
ENSG00000088832	2577	1282.56352969683
ENSG00000088833	6531	600.718425910466
ENSG00000088836	4081	14.1527512823727
ENSG00000088854	8541	755.527231823044
ENSG00000088876	4643	266.064968618734
ENSG00000088881	3717	3.93169510565198
ENSG00000088882	2391	97.5627847350961
ENSG00000088888	11771	7229.85361559408
ENSG00000088899	5395	50.8553277583301
ENSG00000088926	3364	0
ENSG00000088930	3437	1430.76546651435
ENSG00000088970	5207	648.662137533854
ENSG00000088986	2957	629.584634134608
ENSG00000088992	1926	28.5149227507852
ENSG00000089006	7953	2089.22981985284
ENSG00000089009	4447	5884.46403008529
ENSG00000089012	2242	20.9420186039882
ENSG00000089022	14006	2231.89225497511
ENSG00000089041	5546	388.879774496317
ENSG00000089048	3216	289.364653188139
ENSG00000089050	3861	143.250162741152
ENSG00000089053	12304	4110.03328278962
ENSG00000089057	7515	1330.54101876958
ENSG00000089060	6768	946.092845629465
ENSG00000089063	3051	852.245580324109
ENSG00000089091	6619	170.940915727522
ENSG00000089094	13703	2569.48435036127
ENSG00000089101	7322	0.736348396075715
ENSG00000089116	3125	0.45937331131329
ENSG00000089123	2905	200.435384509784
ENSG00000089127	4947	97.0628784845492
ENSG00000089154	9654	2580.24584572777
ENSG00000089157	4001	9600.307723339
ENSG00000089159	7460	334.28866083863
ENSG00000089163	1222	12.7746313484328
ENSG00000089169	10369	1.05385642007166
ENSG00000089177	7721	807.733657555825
ENSG00000089195	3776	153.059134035665
ENSG00000089199	4535	1.39163091368438
ENSG00000089220	1780	1864.48818278269
ENSG00000089225	4363	0.209420186039882
ENSG00000089234	4686	666.38854295865
ENSG00000089248	3083	1563.40951015606
ENSG00000089250	13113	4.91124113712885
ENSG00000089280	10283	12832.2556770431
ENSG00000089289	1862	807.254017774895
ENSG00000089327	2993	2000.46943842129
ENSG00000089335	5032	586.281944053458
ENSG00000089351	5942	2662.06158357064
ENSG00000089356	3334	0.445862331568781
ENSG00000089472	7113	1.18896621751675
ENSG00000089486	4268	552.450450773209
ENSG00000089505	1465	230.166295437575
ENSG00000089558	3924	27.2111132054402
ENSG00000089597	5027	3880.27231674438
ENSG00000089639	3740	1119.79675671474
ENSG00000089682	6101	357.318125813145
ENSG00000089685	3815	388.386623735642
ENSG00000089692	3056	5.49221326614272
ENSG00000089693	3781	959.948355357458
ENSG00000089723	4252	57.4824633230115
ENSG00000089737	8636	2095.77588953906
ENSG00000089775	12229	854.731600597098
ENSG00000089818	4155	748.785252930535
ENSG00000089820	5580	6270.74969647066
ENSG00000089847	4474	16.5644611667675
ENSG00000089876	3948	72.2972526128651
ENSG00000089902	6202	814.218927833189
ENSG00000089916	21987	1793.48122873542
ENSG00000090006	8108	195.834895906779
ENSG00000090013	1665	72.4728953495437
ENSG00000090020	5974	488.611071480406
ENSG00000090054	3658	420.11715966562
ENSG00000090060	12766	3237.08888149693
ENSG00000090061	8220	1257.58848363911
ENSG00000090097	3738	196.084849032052
ENSG00000090104	4117	63.3732504916172
ENSG00000090238	3181	2255.83371108238
ENSG00000090263	5262	135.988011128478
ENSG00000090266	4447	479.889734055326
ENSG00000090273	2856	733.909664231831
ENSG00000090316	9857	1330.54101876958
ENSG00000090339	3706	112.16815383891
ENSG00000090372	7641	1718.42773625468
ENSG00000090376	10004	2819.18076701953
ENSG00000090382	1764	2438.96828602932
ENSG00000090402	6138	0
ENSG00000090432	2438	102.744245467115
ENSG00000090447	7867	382.982231837839
ENSG00000090470	3263	413.868331533785
ENSG00000090487	3984	1076.05495979189
ENSG00000090512	2024	0
ENSG00000090520	5731	1196.64045401163
ENSG00000090530	5605	3.24263513868205
ENSG00000090534	1915	1.97260304269824
ENSG00000090539	6620	3.35072297663811
ENSG00000090554	2846	255.161607964916
ENSG00000090565	6317	970.926026399872
ENSG00000090581	4102	1058.90277100624
ENSG00000090612	14095	427.75761871114
ENSG00000090615	10550	4154.27498596301
ENSG00000090621	6782	2155.28499982374
ENSG00000090659	4413	2.58059713120113
ENSG00000090661	4059	509.195049121165
ENSG00000090674	3956	221.397669583389
ENSG00000090686	9497	2373.02119389637
ENSG00000090776	3314	835.546009359896
ENSG00000090857	10385	4112.99894284354
ENSG00000090861	4498	1305.39032997518
ENSG00000090863	14111	3741.23082419364
ENSG00000090889	4533	243.866428898507
ENSG00000090905	12924	2935.58461300835
ENSG00000090924	9200	1648.40708372876
ENSG00000090932	2618	4.96528505610688
ENSG00000090971	2163	69.0951504134166
ENSG00000090975	9161	1791.46809275349
ENSG00000090989	5347	784.542060824377
ENSG00000091009	6578	795.796706951552
ENSG00000091010	1182	1.22949915675028
ENSG00000091039	9198	745.508840342491
ENSG00000091073	5042	347.333511781953
ENSG00000091106	3624	62.6301466056693
ENSG00000091127	4421	144.80392541177
ENSG00000091128	7016	1.49296326176819
ENSG00000091129	8193	5.05310642444619
ENSG00000091136	8140	126.996454108508
ENSG00000091137	5800	5.24226014086931
ENSG00000091138	3382	0.14186528731734
ENSG00000091140	5299	367.417583172165
ENSG00000091157	15694	488.523250112067
ENSG00000091164	11298	695.329061571387
ENSG00000091181	6600	0.722837416331206
ENSG00000091262	7559	296.376851675539
ENSG00000091317	4413	2297.74477024984
ENSG00000091409	6533	3101.31704604436
ENSG00000091428	7129	25.0763784058078
ENSG00000091436	13799	638.718056441896
ENSG00000091482	1040	0
ENSG00000091483	2142	316.63656580243
ENSG00000091490	7489	69.7842103803865
ENSG00000091513	8565	88.422606937936
ENSG00000091527	4367	1355.59713070577
ENSG00000091536	19123	121.558284761343
ENSG00000091542	3190	1343.53182579393
ENSG00000091583	1332	0.398573902463002
ENSG00000091592	12808	4558.54376638833
ENSG00000091622	10609	47.3830059639914
ENSG00000091640	2831	343.131597081411
ENSG00000091651	4309	158.368949075257
ENSG00000091656	15687	12.0788158915906
ENSG00000091664	4219	0
ENSG00000091704	2921	8.58622762763517
ENSG00000091732	3011	254.182061933439
ENSG00000091831	13629	64.1501318269265
ENSG00000091844	7899	19.9894945320004
ENSG00000091879	6775	231.301217736114
ENSG00000091947	3029	186.154278919838
ENSG00000091972	2991	1451.45077650319
ENSG00000091986	13071	98.2113117628325
ENSG00000092009	937	1.01332348083814
ENSG00000092010	1781	2251.18593405027
ENSG00000092020	3863	410.808094621654
ENSG00000092036	2539	462.04172981283
ENSG00000092051	5307	60.5697221946317
ENSG00000092054	6087	0.0135109797445085
ENSG00000092067	1554	22.5430697037125
ENSG00000092068	5991	11.8085962967005
ENSG00000092094	5037	1990.23487126483
ENSG00000092096	4278	5.68136698256583
ENSG00000092098	4982	1161.34977491897
ENSG00000092108	6571	590.90269912608
ENSG00000092140	9237	309.333881250523
ENSG00000092148	12557	3749.07394793533
ENSG00000092199	7309	5755.1977313797
ENSG00000092200	5470	18.0776908981524
ENSG00000092201	7151	1358.98163113177
ENSG00000092203	7091	1297.91200268659
ENSG00000092208	2532	64.2717306446271
ENSG00000092295	3735	47.0587424501232
ENSG00000092330	2712	697.098999917917
ENSG00000092345	3631	0.202664696167628
ENSG00000092377	2407	2.66841849954043
ENSG00000092421	10956	4025.19784097385
ENSG00000092439	12333	2461.41677887482
ENSG00000092445	10945	38.0401634706637
ENSG00000092470	4078	470.37124882532
ENSG00000092529	4995	1053.36326931099
ENSG00000092531	5900	907.66086374621
ENSG00000092607	3806	1.21598817700577
ENSG00000092621	5622	244.494689456626
ENSG00000092758	4831	6.77575634187103
ENSG00000092820	3342	1163.49802069835
ENSG00000092841	4609	4359.35814750491
ENSG00000092847	13886	1206.05760689355
ENSG00000092850	1978	24.1981647224148
ENSG00000092853	5411	373.686677773617
ENSG00000092871	8512	1066.66482886946
ENSG00000092929	7752	2105.13224301213
ENSG00000092931	6587	2946.04211133059
ENSG00000092964	7305	1911.91172168591
ENSG00000092969	5151	6.0258969660508
ENSG00000092978	8833	273.732449623743
ENSG00000093000	8318	1331.91238321365
ENSG00000093009	2846	262.302160759889
ENSG00000093010	5270	1893.92860764597
ENSG00000093072	5800	705.286653643089
ENSG00000093100	4328	458.636962917214
ENSG00000093134	3846	20.8001533166709
ENSG00000093144	5678	385.468252110828
[truncated: 55,993 more rows]
