# Supplementary material for: Single cell derived mRNA signals across human kidney tumors
Source: Nat Commun. 2021 Jun 23;12:3896. doi: 10.1038/s41467-021-23949-5 (PMC8222373; doi:10.1038/s41467-021-23949-5)
Supplement: Supplementary file 7 — Supplementary Software 1 [file 41467_2021_23949_MOESM7_ESM.zip › SupplementarySoftware1/cellSignalAnalysisV2/bulkData/SangerProjectTARGET_ALL_phase1/SangerProjectTARGET_ALL_phase1_SRR457646.tsv]

geneName	geneLengths	SangerProjectTARGET_ALL_phase1_SRR457646
ENSG00000000003	4535	2.66715110065816
ENSG00000000005	1610	0
ENSG00000000419	1207	378.870501918809
ENSG00000000457	6883	1003.96969253787
ENSG00000000460	5967	426.730671542771
ENSG00000000938	3474	266.917678503841
ENSG00000000971	8145	2.61988513178574
ENSG00000001036	2793	27.4750324774128
ENSG00000001084	8463	794.790771152331
ENSG00000001167	3811	3765.86205166018
ENSG00000001460	8511	166.578778868954
ENSG00000001461	9404	1477.02101357562
ENSG00000001497	5589	596.192674512943
ENSG00000001561	4651	4.01760735415597
ENSG00000001617	4826	496.144122972559
ENSG00000001626	8517	0.155302469152248
ENSG00000001629	7130	2982.82024991328
ENSG00000001630	4074	340.699855913694
ENSG00000001631	6204	1185.25494000742
ENSG00000002016	4190	1839.55774710837
ENSG00000002079	6346	4.8616425125921
ENSG00000002330	1708	218.902206410727
ENSG00000002549	3785	314.588784252314
ENSG00000002586	3284	7806.21108912505
ENSG00000002587	8166	7.73811433254242
ENSG00000002726	3824	1.77584997334961
ENSG00000002745	3261	144.681130718487
ENSG00000002746	13965	9.58148711856693
ENSG00000002822	7230	625.349025025961
ENSG00000002834	7061	2503.07066585818
ENSG00000002919	3606	182.757244785858
ENSG00000002933	3479	14.9495507262207
ENSG00000003056	3777	1009.17570139511
ENSG00000003096	6983	0.918310252378507
ENSG00000003137	5015	0.34436634464194
ENSG00000003147	4891	26.2933832556023
ENSG00000003249	4791	86.8140802561064
ENSG00000003393	10384	481.788772997877
ENSG00000003400	7598	6144.05602775742
ENSG00000003402	22529	8091.04256983154
ENSG00000003436	11714	1418.35044164241
ENSG00000003509	3651	635.659758521417
ENSG00000003756	10368	20910.5524088165
ENSG00000003987	5692	323.819152744971
ENSG00000003989	7905	0.952071658715952
ENSG00000004059	1871	743.689506519974
ENSG00000004139	11137	573.052606609259
ENSG00000004142	2121	617.475865068069
ENSG00000004399	9738	3284.12729691244
ENSG00000004455	5727	1073.44391449907
ENSG00000004468	6855	1633.12025191743
ENSG00000004478	5180	438.21630197877
ENSG00000004487	5435	2260.81907082448
ENSG00000004534	7302	6691.74031364472
ENSG00000004660	7424	589.028504088138
ENSG00000004700	3778	711.8862617501
ENSG00000004766	9454	833.629893002927
ENSG00000004776	1722	4.96967901287192
ENSG00000004777	5260	969.465535261004
ENSG00000004779	1600	130.508092338028
ENSG00000004799	4519	86.0510724728801
ENSG00000004809	3907	428.702337672878
ENSG00000004838	4009	160.089836570897
ENSG00000004846	9257	3.5652045092342
ENSG00000004848	3097	0.567191626469078
ENSG00000004864	3710	384.589684152372
ENSG00000004866	6742	9.73003730645168
ENSG00000004897	6824	958.891462796116
ENSG00000004939	5287	157.604997064461
ENSG00000004948	4042	0
ENSG00000004961	2335	57.7185002744962
ENSG00000004975	5350	485.137904506551
ENSG00000005001	2387	0
ENSG00000005007	8600	1604.50408390581
ENSG00000005020	5520	681.109363732885
ENSG00000005022	1500	2991.4766744982
ENSG00000005059	3566	404.745243735827
ENSG00000005073	2307	0.351118625909429
ENSG00000005075	1355	503.348807084969
ENSG00000005100	5872	550.425712081903
ENSG00000005102	2707	1.49900644138256
ENSG00000005108	10929	0.97232850251842
ENSG00000005156	12919	1954.61661990639
ENSG00000005175	5381	350.213820219586
ENSG00000005187	7822	76.2332555099511
ENSG00000005189	4114	110.251248535561
ENSG00000005194	3509	317.735347322964
ENSG00000005206	7130	5029.02481293188
ENSG00000005238	6409	374.495023657476
ENSG00000005243	1851	0.675228126748902
ENSG00000005249	4318	1477.45315957674
ENSG00000005302	6496	1245.64059138257
ENSG00000005339	15492	11184.8230578135
ENSG00000005379	11354	1300.43535386825
ENSG00000005381	3526	980.302946695324
ENSG00000005421	2832	2.96425147642768
ENSG00000005436	5465	642.769910696083
ENSG00000005448	2860	339.484445285546
ENSG00000005469	4979	197.983639044046
ENSG00000005471	7494	620.473877950834
ENSG00000005483	9231	13576.6768989148
ENSG00000005486	2441	530.56050059295
ENSG00000005513	4432	20.7565126162613
ENSG00000005700	8722	1551.5864556125
ENSG00000005801	5709	891.935841747695
ENSG00000005810	15945	15721.5390435327
ENSG00000005812	7082	1824.66896691356
ENSG00000005844	6472	4357.32137700461
ENSG00000005882	5481	333.076530362699
ENSG00000005884	9802	12.275647344295
ENSG00000005889	9037	4046.62190676237
ENSG00000005893	5526	476.285663764873
ENSG00000005961	5551	50.1964589425134
ENSG00000005981	4605	0.465907407456743
ENSG00000006007	4416	693.614588640275
ENSG00000006015	3370	293.508162135213
ENSG00000006016	3018	147.38879550675
ENSG00000006025	6572	770.009898900646
ENSG00000006042	5187	4.47676248034522
ENSG00000006047	4618	10.7091180902376
ENSG00000006059	1287	0
ENSG00000006062	5852	949.019627583047
ENSG00000006071	6778	0.155302469152248
ENSG00000006116	3088	14.0244881925747
ENSG00000006118	7271	4.07837788556337
ENSG00000006125	7587	3835.3295213401
ENSG00000006128	1888	0.148550187884759
ENSG00000006194	6945	1525.93453907731
ENSG00000006210	5983	4.30120316739051
ENSG00000006282	5337	523.909503544473
ENSG00000006283	9709	3.14656307064989
ENSG00000006327	1848	3.51793854036178
ENSG00000006377	3449	2.81570128854292
ENSG00000006432	12386	43.2821229246046
ENSG00000006451	3665	343.657355108854
ENSG00000006453	4798	16.7929235122452
ENSG00000006459	9430	3680.06081359419
ENSG00000006468	9616	0.202568438024671
ENSG00000006530	6547	639.825916063457
ENSG00000006534	6626	126.30817338965
ENSG00000006555	6055	8.00820558324198
ENSG00000006576	8646	1328.72741237903
ENSG00000006606	706	0
ENSG00000006607	14413	865.682972179698
ENSG00000006611	4904	0.162054750419737
ENSG00000006625	1597	141.52781536657
ENSG00000006634	4583	866.459484525459
ENSG00000006638	2793	335.095462461678
ENSG00000006652	7489	2696.28719432738
ENSG00000006659	1079	0
ENSG00000006695	3172	156.497622936593
ENSG00000006704	6498	10.439026839538
ENSG00000006712	2668	951.146596182306
ENSG00000006715	7801	800.361403198009
ENSG00000006740	9281	7.81914170775229
ENSG00000006744	6345	734.101267120139
ENSG00000006747	11623	6.18508964101995
ENSG00000006756	7030	1496.55536328246
ENSG00000006757	3441	55.0716060176405
ENSG00000006788	6349	0.506421095061677
ENSG00000006831	5878	3787.44909487234
ENSG00000006837	3057	41.9451712336418
ENSG00000007001	2957	0
ENSG00000007038	1967	11.1075026850194
ENSG00000007047	6668	707.17992170666
ENSG00000007062	7434	6995.71451174454
ENSG00000007080	1660	263.541537870097
ENSG00000007129	1964	434.117667249404
ENSG00000007168	8127	3810.79848349532
ENSG00000007171	4176	66.5977501412442
ENSG00000007174	16980	3.63272732190909
ENSG00000007202	9235	7438.5021081414
ENSG00000007216	3226	0.148550187884759
ENSG00000007237	10100	6034.48675962987
ENSG00000007255	933	217.916373345673
ENSG00000007264	4141	292.488567663822
ENSG00000007306	2649	0
ENSG00000007312	2080	2617.79867687409
ENSG00000007314	8247	49.6360195973118
ENSG00000007341	8111	747.423518060895
ENSG00000007350	3650	3.80828663486381
ENSG00000007372	14782	36.604116751058
ENSG00000007376	2769	170.096717409316
ENSG00000007384	4914	25.6856779415282
ENSG00000007392	6176	4257.6104395276
ENSG00000007402	6322	24.4162490632403
ENSG00000007516	6146	758.551277589717
ENSG00000007520	1243	249.976204803711
ENSG00000007541	7904	592.911065816944
ENSG00000007545	8373	4603.74588186162
ENSG00000007866	3046	1.01284219012335
ENSG00000007908	4585	1.01284219012335
ENSG00000007923	5083	904.859708093669
ENSG00000007933	3463	1.59353837912741
ENSG00000007944	3033	16567.2960336921
ENSG00000007952	2529	0
ENSG00000007968	5457	3349.7662231137
ENSG00000008018	2256	956.082513788841
ENSG00000008056	3209	6.7050152986166
ENSG00000008083	6015	1880.49007615189
ENSG00000008086	17075	416.028305733801
ENSG00000008118	2676	0
ENSG00000008128	4701	3211.19590694229
ENSG00000008130	5570	1239.10438311564
ENSG00000008196	6149	0.162054750419737
ENSG00000008197	1856	0.283595813234539
ENSG00000008226	8338	142.567666681763
ENSG00000008256	5808	811.745749414996
ENSG00000008277	12199	49.7170469725217
ENSG00000008282	2804	1582.08651009775
ENSG00000008283	5320	797.451169971721
ENSG00000008294	11963	2639.85837977497
ENSG00000008300	13895	27.366995977133
ENSG00000008311	4591	6.73202442368656
ENSG00000008323	4260	21.9989323694792
ENSG00000008324	1301	273.717225740203
ENSG00000008382	2049	130.062441774374
ENSG00000008394	7440	8.88600214801556
ENSG00000008405	5062	733.871689557045
ENSG00000008438	720	5.13173376329166
ENSG00000008441	6302	134.512195129649
ENSG00000008513	8729	8023.12812484313
ENSG00000008516	4126	116.004192175461
ENSG00000008517	3209	82.8977571209628
ENSG00000008710	18608	2353.72370878386
ENSG00000008735	5901	13.6261035977929
ENSG00000008838	6962	1089.31177547767
ENSG00000008853	6580	512.484643639882
ENSG00000008869	8206	2423.98794765335
ENSG00000008952	7928	2525.06959822766
ENSG00000008988	3002	7662.86015781626
ENSG00000009307	5778	14611.0116003126
ENSG00000009335	9220	2208.69145943946
ENSG00000009413	12425	5726.00203764337
ENSG00000009694	12896	45.1187434293617
ENSG00000009709	6313	0.330861782106962
ENSG00000009724	4251	912.820647708039
ENSG00000009765	10362	4.307955448658
ENSG00000009780	4034	472.42335887987
ENSG00000009790	7750	1388.01244190758
ENSG00000009830	10008	630.528024758125
ENSG00000009844	7262	379.403932138941
ENSG00000009950	4815	7.10339989339845
ENSG00000009954	7053	3666.09709593303
ENSG00000010017	3347	3014.19134868203
ENSG00000010030	2374	0.459155126189254
ENSG00000010072	5906	1421.50375699432
ENSG00000010165	3827	230.063727345886
ENSG00000010219	7054	133.86397612797
ENSG00000010244	15842	16489.4354783966
ENSG00000010256	3236	780.097807114274
ENSG00000010270	4348	450.728279167427
ENSG00000010278	3299	2705.11917822526
ENSG00000010282	2891	1.44498819124265
ENSG00000010292	6487	1256.14714103479
ENSG00000010295	5203	675.950620844524
ENSG00000010310	4736	4.79411969991721
ENSG00000010318	3367	295.993001641649
ENSG00000010319	5011	10.0203854009537
ENSG00000010322	9161	5152.15941412581
ENSG00000010327	10588	17410.4061295945
ENSG00000010361	2950	409.323290435185
ENSG00000010379	4243	3.5044339778268
ENSG00000010404	9292	3352.99381355956
ENSG00000010438	1664	6.28637386003228
ENSG00000010539	7498	137.631749075229
ENSG00000010610	4583	52.8501054806366
ENSG00000010626	3054	123.424949288432
ENSG00000010671	4575	3862.1630870971
ENSG00000010704	5675	18.1838934533479
ENSG00000010803	4447	2215.3289519254
ENSG00000010810	7411	3886.00539225261
ENSG00000010818	9774	3948.94340594687
ENSG00000010932	3602	6.13782367214752
ENSG00000011007	5391	2917.52569005666
ENSG00000011009	2196	241.758678501177
ENSG00000011021	6938	1181.21032352819
ENSG00000011028	6860	6.94134514297872
ENSG00000011052	1241	1241.07604924575
ENSG00000011083	4391	1.00608990885586
ENSG00000011105	5714	78.9544248607492
ENSG00000011114	11333	2077.17052491131
ENSG00000011132	5556	318.619896169005
ENSG00000011143	4078	145.950559596775
ENSG00000011198	3172	237.639786928009
ENSG00000011201	7131	0.391632313514363
ENSG00000011243	5081	3442.14418313422
ENSG00000011258	7201	3459.2612161473
ENSG00000011260	2721	1512.81485657458
ENSG00000011275	7619	3083.38197482999
ENSG00000011295	5966	1666.04437537771
ENSG00000011304	6883	2697.65115514341
ENSG00000011332	4800	23.1738293100223
ENSG00000011347	5953	1.78935453588459
ENSG00000011376	5393	571.931727918855
ENSG00000011405	9204	1903.81920793107
ENSG00000011422	4457	85.6796970031682
ENSG00000011426	6012	170.062956002979
ENSG00000011451	7965	1087.50216409798
ENSG00000011454	9162	1857.45129246722
ENSG00000011465	12847	0.425393719851809
ENSG00000011478	2396	40.4326602297243
ENSG00000011485	7059	484.726015349235
ENSG00000011523	8623	3824.66766921874
ENSG00000011566	6067	861.21296198062
ENSG00000011590	2770	10.9251910907972
ENSG00000011600	907	59.5686253417882
ENSG00000011638	2558	103.350417080187
ENSG00000011677	4193	0
ENSG00000012048	8922	957.844859199656
ENSG00000012061	5576	779.429331268793
ENSG00000012124	6248	8955.26704925746
ENSG00000012171	5768	123.073830662522
ENSG00000012174	8927	278.727418440679
ENSG00000012211	3194	80.1900923326996
ENSG00000012223	4247	37.1645560962596
ENSG00000012232	13220	512.768239453117
ENSG00000012504	3460	0.00675228126748902
ENSG00000012660	3813	1202.45975267698
ENSG00000012779	3730	3799.08327549622
ENSG00000012817	9463	0.627962157876479
ENSG00000012822	8898	1514.6379725168
ENSG00000012963	3694	426.858964886854
ENSG00000012983	7620	3118.43981917079
ENSG00000013016	4636	1397.68170868262
ENSG00000013275	2387	710.549310059137
ENSG00000013288	8898	970.599918513942
ENSG00000013293	10459	2.42406897502856
ENSG00000013297	6032	6.10406226581008
ENSG00000013306	3526	735.1478707166
ENSG00000013364	6141	1086.08418503181
ENSG00000013374	5411	1640.05484477914
ENSG00000013375	7335	484.557208317547
ENSG00000013392	3744	7.02237251818859
ENSG00000013441	5170	31437.6222438013
ENSG00000013503	4858	193.83098606454
ENSG00000013523	6414	569.183549442987
ENSG00000013561	4987	197.929620793906
ENSG00000013563	4130	675.822327500441
ENSG00000013573	8374	1144.41039062038
ENSG00000013583	3442	96.4630901873482
ENSG00000013588	8440	3.52469082162927
ENSG00000013619	5958	640.291823470914
ENSG00000013725	5958	87.5973448831351
ENSG00000013810	6528	1965.87267277929
ENSG00000014123	4539	629.164063942092
ENSG00000014138	5726	252.771649248452
ENSG00000014164	3731	639.569329375293
ENSG00000014216	7553	2312.60231586485
ENSG00000014257	4193	10.439026839538
ENSG00000014641	4990	603.930788845486
ENSG00000014824	7225	796.965005720462
ENSG00000014914	4591	15.0238258201631
ENSG00000014919	4177	442.044845457436
ENSG00000015133	12426	5822.10725692354
ENSG00000015153	10839	2549.715424854
ENSG00000015171	5300	1849.48360057158
ENSG00000015285	2381	1185.09963753827
ENSG00000015413	2737	3502.18546816473
ENSG00000015475	4446	207.396319130925
ENSG00000015479	11772	13641.8499177086
ENSG00000015520	5252	3.79478207232883
ENSG00000015532	5472	297.627053708381
ENSG00000015568	14175	397.000377122017
ENSG00000015592	3294	0.155302469152248
ENSG00000015676	10113	1800.90768913327
ENSG00000016082	2882	0.168807031687226
ENSG00000016391	7758	3.70700241585147
ENSG00000016402	4730	0.13504562534978
ENSG00000016490	3340	0.162054750419737
ENSG00000016602	3447	1.01284219012335
ENSG00000016864	3837	359.876334713363
ENSG00000017260	8533	1885.07487513252
ENSG00000017427	8087	1.58003381659243
ENSG00000017483	4014	89.4407176691596
ENSG00000017797	4979	1190.71753555282
ENSG00000018189	8070	6119.88961310107
ENSG00000018236	7492	0.776512345761238
ENSG00000018280	8676	162.966308390848
ENSG00000018408	8413	6.19859420355492
ENSG00000018510	8745	1072.32978808993
ENSG00000018607	1774	0
ENSG00000018610	2580	203.648803027469
ENSG00000018625	6298	3.33562694613958
ENSG00000018699	3185	491.626846804608
ENSG00000018869	3350	66.3209066092772
ENSG00000019102	1432	13.518067097513
ENSG00000019144	21722	12.4039406883773
ENSG00000019169	2079	0.952071658715952
ENSG00000019186	3972	1.14113553420565
ENSG00000019485	13954	449.688427852234
ENSG00000019505	5424	1.9041433174319
ENSG00000019549	2282	0.303852657037006
ENSG00000019582	3184	68510.8469836368
ENSG00000019991	8897	280.597800351774
ENSG00000019995	5993	2821.81210309
ENSG00000020129	4917	307.282815920891
ENSG00000020181	7061	116.341806238836
ENSG00000020219	1674	5.26002710737395
ENSG00000020256	6997	322.394421397531
ENSG00000020426	3865	154.917589120001
ENSG00000020577	12170	840.064817050844
ENSG00000020633	4523	1293.56153153794
ENSG00000020922	7689	1452.10509569858
ENSG00000021300	4933	133.425077845583
ENSG00000021355	3094	2284.73565107392
ENSG00000021461	2637	0
ENSG00000021488	2597	4.26068947978557
ENSG00000021574	5213	632.39840666922
ENSG00000021645	15535	1223.84422745112
ENSG00000021762	7466	272.373521767972
ENSG00000021776	13528	2188.63718407502
ENSG00000021826	10444	3.0115174453001
ENSG00000021852	2729	2.37680300615614
ENSG00000022267	5997	956.129779757713
ENSG00000022277	4063	715.08684307089
ENSG00000022355	6935	1.95140928630433
ENSG00000022556	6313	682.689397549478
ENSG00000022567	8608	1912.0772479212
ENSG00000022840	5911	7439.77153701969
ENSG00000022976	5590	584.200622981883
ENSG00000023041	3748	743.291121925192
ENSG00000023171	13946	415.643425701554
ENSG00000023191	7374	858.991461443616
ENSG00000023228	12268	1906.60114781327
ENSG00000023287	7615	3971.79987803732
ENSG00000023318	4854	843.029068527272
ENSG00000023330	2536	340.632333101019
ENSG00000023445	7518	234.986140389886
ENSG00000023516	9920	2603.08545599223
ENSG00000023572	1299	32.4987297404247
ENSG00000023608	2656	132.344712842785
ENSG00000023697	2844	403.955226827531
ENSG00000023734	2211	1307.12011232306
ENSG00000023839	6232	135.133405006258
ENSG00000023892	2545	1500.9713552314
ENSG00000023902	6565	3649.35143838965
ENSG00000023909	5420	62.9852796631376
ENSG00000024048	8840	4618.16200236771
ENSG00000024422	3923	224.439077050068
ENSG00000024526	5904	31.6952082695935
ENSG00000024862	1507	174.458691108114
ENSG00000025039	5072	268.781308133668
ENSG00000025156	2702	646.382381174189
ENSG00000025293	8383	1710.40011102384
ENSG00000025423	2272	26.6377496002442
ENSG00000025434	4533	174.208856701217
ENSG00000025708	3320	65.4296054819687
ENSG00000025770	3159	773.49407603467
ENSG00000025772	2062	194.033554502565
ENSG00000025796	8587	1862.49524657403
ENSG00000025800	7480	3421.22561576754
ENSG00000026025	5158	10646.0247740742
ENSG00000026036	8738	721.292189555713
ENSG00000026103	3750	228.260868247466
ENSG00000026297	7643	7276.13675278336
ENSG00000026508	10057	8926.32001946373
ENSG00000026559	5437	4.32146001119298
ENSG00000026652	8769	117.726023898671
ENSG00000026751	4833	23.4979388108618
ENSG00000026950	5547	2409.76089102275
ENSG00000027001	3407	142.621684931903
ENSG00000027075	8809	2244.51231156349
ENSG00000027644	5101	2.01893209897922
ENSG00000027697	2571	433.017045402804
ENSG00000027847	4927	855.912421185641
ENSG00000027869	2512	6.79279495509396
ENSG00000028116	3509	559.250943698511
ENSG00000028137	3826	725.640658691975
ENSG00000028203	8757	1389.22110025446
ENSG00000028277	9072	5872.78988011731
ENSG00000028310	9572	987.08898936915
ENSG00000028528	9780	3218.50862755498
ENSG00000028839	5039	513.416458454795
ENSG00000029153	6983	5.93525523412285
ENSG00000029363	9297	19166.1208002045
ENSG00000029364	7136	1137.83366866584
ENSG00000029534	10799	51.1485306012294
ENSG00000029559	1546	0
ENSG00000029639	2736	219.908296319583
ENSG00000029725	6531	3701.97871858846
ENSG00000029993	3967	9.87183521306895
ENSG00000030066	8576	2134.98355712355
ENSG00000030110	2212	648.711918211473
ENSG00000030304	4246	0
ENSG00000030419	12240	1498.1894153492
ENSG00000030582	3680	207.038448223748
ENSG00000031003	6808	3178.51486560764
ENSG00000031081	9384	92.7358309276943
ENSG00000031691	1733	46.2666312448348
ENSG00000031698	3836	932.402263383757
ENSG00000031823	7445	1271.36003073044
ENSG00000032219	7568	3155.82044826761
ENSG00000032389	5775	627.901387345072
ENSG00000032444	7055	1188.60407151609
ENSG00000032742	6111	283.622822359609
ENSG00000033011	4496	66.4491999533595
ENSG00000033030	9124	2585.10413097691
ENSG00000033050	4448	398.864006751844
ENSG00000033100	4205	935.616349267082
ENSG00000033122	14652	60.5814675319115
ENSG00000033170	6700	1508.87827659563
ENSG00000033178	11432	2523.96222409979
ENSG00000033327	6771	4948.1459879099
ENSG00000033627	11056	52.924380574579
ENSG00000033800	10776	3816.01124463382
ENSG00000033867	9616	2184.28196265749
ENSG00000034053	6869	18.8726261426318
ENSG00000034152	3783	1194.55958359402
ENSG00000034239	5805	0
ENSG00000034510	496	16082.3944590299
ENSG00000034533	3427	221.954237543632
ENSG00000034677	6031	3682.90352400781
ENSG00000034693	2222	115.693587237157
ENSG00000034713	3034	700.049512688192
ENSG00000034971	2095	0
ENSG00000035115	11165	611.101711551559
ENSG00000035141	3086	334.872637179851
ENSG00000035403	9992	9419.95904608605
ENSG00000035499	3806	39.2307541641112
ENSG00000035664	13612	164.553094488708
ENSG00000035681	6165	847.181721506778
ENSG00000035687	3666	490.998884646732
ENSG00000035720	1655	144.552837374405
ENSG00000035862	5633	531.681379283353
ENSG00000035928	6713	1673.03298648956
ENSG00000036054	5168	778.565039266554
ENSG00000036257	11505	3310.45444157438
ENSG00000036448	7062	62.4586017242735
ENSG00000036473	1585	0.0337614063374451
ENSG00000036530	9352	21.3709702116028
ENSG00000036549	9008	2126.78628766482
ENSG00000036565	3910	0.384880032246874
ENSG00000036672	4538	2.80894900727543
ENSG00000036828	5011	0.148550187884759
ENSG00000037042	2772	104.788652990162
ENSG00000037241	1164	156.247788529696
ENSG00000037280	8852	7325.67148816166
ENSG00000037474	5506	1635.40252298584
ENSG00000037637	8984	1639.63620334056
ENSG00000037749	4792	117.287125616284
ENSG00000037757	3456	937.081594302127
ENSG00000037897	2621	10.8914296844598
ENSG00000037965	1889	1.93790472376935
ENSG00000038002	2675	217.133108718645
ENSG00000038210	3540	846.006824566235
ENSG00000038219	15860	6216.4202261011
ENSG00000038274	5153	328.545749632213
ENSG00000038295	7522	0.00675228126748902
ENSG00000038358	6173	1818.25429970944
ENSG00000038382	17500	3482.62410933281
ENSG00000038427	14831	1457.55418668145
ENSG00000038532	12387	2600.77617579875
ENSG00000038945	7812	507.987624315734
ENSG00000039068	6177	10.0271376822212
ENSG00000039123	6578	1636.79349292694
ENSG00000039139	16475	0.891301127308551
ENSG00000039319	11461	2153.09317548296
ENSG00000039523	6729	2223.61400104061
ENSG00000039537	4739	0
ENSG00000039560	7687	574.342292331349
ENSG00000039600	3471	4.06487332302839
ENSG00000039650	4635	1412.80006644053
ENSG00000039987	2646	8.83198389787564
ENSG00000040199	12493	630.669822664742
ENSG00000040275	4777	222.197319669261
ENSG00000040341	8998	381.213543518628
ENSG00000040487	2686	321.206019894453
ENSG00000040531	3398	356.8985786744
ENSG00000040608	3339	7.27220692508568
ENSG00000040633	2783	224.78344339471
ENSG00000040731	3660	1.23566747195049
ENSG00000040933	13187	3544.373721524
ENSG00000041353	7432	13.6328558790603
ENSG00000041357	6996	761.20492412784
ENSG00000041515	9209	0.452402844921765
ENSG00000041802	4818	2036.32597552427
ENSG00000041880	2928	193.486619719898
ENSG00000041982	9636	3.22759044585975
ENSG00000041988	4072	541.296627808258
ENSG00000042062	6009	289.37576599951
ENSG00000042088	6227	304.399591819673
ENSG00000042286	5135	126.159623201765
ENSG00000042304	2087	3.20733360205729
ENSG00000042317	6872	157.12558509447
ENSG00000042429	10773	3700.49996899088
ENSG00000042445	4005	491.012389209267
ENSG00000042493	2607	1012.9164652173
ENSG00000042753	1704	227.106228150726
ENSG00000042781	20506	0.519925657596655
ENSG00000042813	2643	0
ENSG00000042832	11132	35.1726331223503
ENSG00000042980	9351	62.6881792873681
ENSG00000043039	3660	4.22692807344813
ENSG00000043093	8412	1312.86630368169
ENSG00000043143	9877	3705.5844367853
ENSG00000043355	3310	0.952071658715952
ENSG00000043462	7244	3452.4076506608
ENSG00000043514	2663	276.60044984142
ENSG00000043591	2853	4.49701932414769
ENSG00000044012	597	0
ENSG00000044090	5628	922.408887107873
ENSG00000044115	8830	137.962610857336
ENSG00000044446	9029	1911.15218538756
ENSG00000044459	11064	144.120691373286
ENSG00000044524	6674	0.357870907176918
ENSG00000044574	3908	11716.0520342519
ENSG00000046604	6190	2.7076647882631
ENSG00000046647	2424	180.11710281027
ENSG00000046651	5172	4263.52543791792
ENSG00000046653	5675	183.472986600212
ENSG00000046774	1991	0.317357219571984
ENSG00000046889	12058	5.36131132638629
ENSG00000047056	5656	1157.16544993466
ENSG00000047188	10816	1113.1068146643
ENSG00000047230	5510	6.98185883058365
ENSG00000047249	5090	1297.39682729788
ENSG00000047315	5901	2344.56086310388
ENSG00000047346	9832	4548.11383649878
ENSG00000047365	12428	19070.5220020194
ENSG00000047410	12350	5496.05309907903
ENSG00000047457	7296	117.759785305009
ENSG00000047578	9784	936.298329675098
ENSG00000047579	3052	1061.00621240435
ENSG00000047597	5206	11.1210072475544
ENSG00000047617	6255	2.78193988220548
ENSG00000047621	4939	414.785885980583
ENSG00000047634	5497	514.044420612672
ENSG00000047644	7114	324.62942649707
ENSG00000047648	7885	4.28769860485553
ENSG00000047662	6622	869.950413940751
ENSG00000047849	14943	3735.57131789422
ENSG00000047932	4628	1018.50735410678
ENSG00000047936	7856	0
ENSG00000048028	5719	1853.94685848939
ENSG00000048052	16827	429.161492799067
ENSG00000048140	5215	517.353038433742
ENSG00000048162	2862	381.017727361871
ENSG00000048342	7606	126.807842203444
ENSG00000048392	5548	690.049384131041
ENSG00000048405	5793	2161.60780216126
ENSG00000048462	1118	21.0333561482283
ENSG00000048471	11298	3723.03233158049
ENSG00000048540	10268	1.44498819124265
ENSG00000048544	2110	430.66049924045
ENSG00000048545	2341	1.29643800335789
ENSG00000048649	15740	3866.01188741957
ENSG00000048707	20023	5943.79686992623
ENSG00000048740	10978	13173.1808272135
ENSG00000048828	7204	3344.67500303801
ENSG00000048991	7898	2303.77708424824
ENSG00000049089	4151	115.133147891955
ENSG00000049130	6040	0.189063875489693
ENSG00000049167	4847	340.666094507356
ENSG00000049192	8567	65.0717345747917
ENSG00000049239	9321	2522.18637412644
ENSG00000049245	2760	743.156076299842
ENSG00000049246	8099	32.6202708032395
ENSG00000049247	1791	2.17423456813147
ENSG00000049249	6331	8.92651583562049
ENSG00000049283	4642	0.627962157876479
ENSG00000049323	7329	12.0865834688054
ENSG00000049449	7225	883.833104226708
ENSG00000049540	6542	114.498433452811
ENSG00000049541	2211	431.369488773536
ENSG00000049618	44058	12065.0369392808
ENSG00000049656	6557	1434.62343949706
ENSG00000049759	17455	15.4964855088873
ENSG00000049768	2647	10.2364584015134
ENSG00000049769	4173	103.12759179836
ENSG00000049860	5067	770.097678557123
ENSG00000049883	12115	1081.6411839578
ENSG00000050030	11757	0.627962157876479
ENSG00000050130	4350	300.793873622834
ENSG00000050165	5059	7.97444417690454
ENSG00000050327	5818	108.036500279824
ENSG00000050344	4249	224.141976674298
ENSG00000050393	6057	598.103570111643
ENSG00000050405	6317	14.0987632865171
ENSG00000050426	6032	1073.69374890596
ENSG00000050438	17980	1165.03185761129
ENSG00000050555	7594	1.91764787996688
ENSG00000050628	9653	3.36263607120953
ENSG00000050730	3768	0.850787439703617
ENSG00000050748	8955	919.019241911594
ENSG00000050767	3586	45.8749989313204
ENSG00000050820	9178	1.1073741278682
ENSG00000051009	4736	1684.49836008175
ENSG00000051108	5155	699.178468404686
ENSG00000051128	3422	25.6519165351908
ENSG00000051180	3046	85.0854962516292
ENSG00000051341	9400	296.452156767838
ENSG00000051382	7850	419.559748836698
ENSG00000051523	3357	1669.00862685413
ENSG00000051596	3453	292.684383820579
ENSG00000051620	10356	921.038174010573
ENSG00000051825	10304	4678.63543339934
ENSG00000052126	12558	465.333463549006
ENSG00000052344	3010	3.9365799789461
ENSG00000052723	5894	712.730296908537
ENSG00000052749	8529	1925.24419639281
ENSG00000052795	10868	1176.72680876658
ENSG00000052802	2892	83.3501599658845
ENSG00000052841	11284	3000.35592436495
ENSG00000052850	5750	27.4142619460054
ENSG00000053108	6734	16.8266849185827
ENSG00000053254	11033	4941.63678876804
ENSG00000053328	1774	9.77055099405662
ENSG00000053371	1781	396.69652446498
ENSG00000053372	2822	126.132614076695
ENSG00000053438	1297	346.365019897117
ENSG00000053501	2431	380.092664828225
ENSG00000053524	20568	71.675465654396
ENSG00000053702	2803	305.196361009236
ENSG00000053747	13522	73.3432791274658
ENSG00000053770	13034	945.339634292266
ENSG00000053900	7494	1542.2818120259
ENSG00000053918	3971	140.933614615031
ENSG00000054116	3527	637.02371933745
ENSG00000054118	4736	1921.17257078851
ENSG00000054148	1612	129.967909836629
ENSG00000054179	2633	6.07030085947263
ENSG00000054219	8798	1099.62250897312
ENSG00000054267	11073	6017.90315683692
ENSG00000054277	3716	150.99451370359
ENSG00000054282	5322	1196.72031359961
ENSG00000054356	8261	0.168807031687226
ENSG00000054392	6641	470.181601499063
ENSG00000054523	17720	212.818400988719
ENSG00000054598	3926	10.9859616222046
ENSG00000054611	5315	1079.69652695276
ENSG00000054654	31374	6447.55756616851
ENSG00000054690	10817	78.8869020480743
ENSG00000054793	8317	33.6938835247702
ENSG00000054796	1867	0
ENSG00000054803	3024	0.702237251818859
ENSG00000054938	3135	0.945319377448463
ENSG00000054965	7887	2517.45302495793
ENSG00000054967	6322	639.771897813318
ENSG00000054983	6825	1147.77977897285
ENSG00000055044	3299	1763.08816175406
ENSG00000055070	4747	6932.85077314422
ENSG00000055118	5877	5.80696189004056
ENSG00000055130	3548	2366.42474984801
ENSG00000055147	6543	212.865666957591
ENSG00000055163	10498	9179.80741052654
ENSG00000055208	6010	5982.08230471289
ENSG00000055211	2248	1028.0348229752
ENSG00000055332	10753	3549.16784122392
ENSG00000055483	9235	1615.08490865197
ENSG00000055609	20114	10605.5786092819
ENSG00000055732	6623	4.93591760653448
ENSG00000055813	3982	0.148550187884759
ENSG00000055917	6978	5100.98387439951
ENSG00000055950	3573	262.413906898426
ENSG00000055955	5462	1483.42892849847
ENSG00000055957	4544	19.3385335500886
ENSG00000056050	1436	38.4137281307451
ENSG00000056097	6792	4031.31448512897
ENSG00000056277	4634	397.918687374396
ENSG00000056291	2359	0.472659688724232
ENSG00000056487	5753	0.34436634464194
ENSG00000056558	6449	538.656485832669
ENSG00000056586	11545	3945.8441088451
ENSG00000056736	3038	39.1159653825639
ENSG00000056972	6553	1687.584152621
ENSG00000056998	3646	0.945319377448463
ENSG00000057019	11274	22.6268945273557
ENSG00000057149	1777	0
ENSG00000057252	7005	597.813222017141
ENSG00000057294	7043	3.64623188444407
ENSG00000057468	3266	100.487449822772
ENSG00000057593	3795	0.249834406897094
ENSG00000057608	4033	3329.69169090546
ENSG00000057657	6369	109.143874407693
ENSG00000057663	5546	633.613817297368
ENSG00000057704	6515	8.20402173999917
ENSG00000057757	2186	904.731414749587
ENSG00000057935	10580	538.001514549723
ENSG00000058056	8440	213.270803833641
ENSG00000058063	9196	3551.80123091824
ENSG00000058085	6543	1.20190606561305
ENSG00000058091	6841	56.624630709163
ENSG00000058262	4697	2745.84218654948
ENSG00000058272	11815	6962.20293981399
ENSG00000058335	9929	1.94465700503684
ENSG00000058404	8159	1.62729978546485
ENSG00000058453	8871	1395.48046498942
ENSG00000058600	9488	1456.90596767977
ENSG00000058668	9721	9540.81812849284
ENSG00000058673	9700	10907.1895089381
ENSG00000058729	5502	183.506748006549
ENSG00000058799	2075	676.598839846203
ENSG00000058804	5135	388.276429724421
ENSG00000058866	10978	76.0509439157289
ENSG00000059122	8419	1057.08313698794
ENSG00000059145	7494	1037.27194374913
ENSG00000059377	6271	862.921289141295
ENSG00000059378	6285	2758.82682342686
ENSG00000059573	3766	471.383507564676
ENSG00000059588	7743	6297.92026099969
ENSG00000059691	11757	533.558513475715
ENSG00000059728	6351	887.789941049457
ENSG00000059758	6547	1919.82886681628
ENSG00000059769	2586	210.002699700176
ENSG00000059804	6159	4441.542581254
ENSG00000059915	6338	83.8700856234812
ENSG00000060069	7415	839.693441581133
ENSG00000060138	8610	32068.771478436
ENSG00000060140	3424	288.342666965584
ENSG00000060237	14370	10708.2808073604
ENSG00000060303	408	3.5044339778268
ENSG00000060339	6059	3574.57667563348
ENSG00000060491	4702	1057.38698964498
ENSG00000060558	2613	2861.99492891283
ENSG00000060566	2678	5.62465029581836
ENSG00000060642	3382	408.553530370691
ENSG00000060656	6682	2.00542753644424
ENSG00000060688	3881	500.978756360081
ENSG00000060709	8536	0.405136876049341
ENSG00000060718	8281	0.600953032806523
ENSG00000060749	10537	417.993219582641
ENSG00000060762	1546	250.995799275102
ENSG00000060971	7106	630.980427603047
ENSG00000060982	11775	12.5659954387971
ENSG00000061273	9928	17158.5392860359
ENSG00000061337	5706	4.38223054260038
ENSG00000061455	9350	0.627962157876479
ENSG00000061492	2089	2.67390338192565
ENSG00000061656	2240	35.0510920595355
ENSG00000061676	22520	2.56586688164583
ENSG00000061794	1979	264.33830705966
ENSG00000061918	3724	278.794941253354
ENSG00000061936	10157	4685.55652169852
ENSG00000061938	11297	3267.21283233738
ENSG00000061987	16014	3919.82081684019
ENSG00000062038	6236	1.42473134744018
ENSG00000062096	2204	0.492916532526699
ENSG00000062194	6472	5493.37244341584
ENSG00000062282	7905	21.8908958691994
ENSG00000062370	3848	0.648219001678946
ENSG00000062485	6402	4006.68216306517
ENSG00000062524	3490	1516.18424492706
ENSG00000062582	2613	228.071804371977
ENSG00000062598	6598	1853.96711533319
ENSG00000062650	7280	1861.54992719658
ENSG00000062716	6916	643.087267915655
ENSG00000062725	9876	1496.60262925134
ENSG00000062822	4858	362.232880875716
ENSG00000063015	5115	24.0853872811334
ENSG00000063046	6146	9945.5566199474
ENSG00000063127	3599	259.544187359743
ENSG00000063169	7507	662.965983967142
ENSG00000063176	6009	218.51732637848
ENSG00000063177	4209	8418.95360502461
ENSG00000063180	2075	127.78692298723
ENSG00000063241	4408	83.5729852477117
ENSG00000063244	4115	4725.98242964698
ENSG00000063245	17616	1616.80674037518
ENSG00000063322	3835	462.808110354965
ENSG00000063438	7678	30.8039071422849
ENSG00000063515	1033	1.96491384883931
ENSG00000063587	8139	1142.83710908505
ENSG00000063601	6323	1525.86026398337
ENSG00000063660	6516	47.5833260919952
ENSG00000063761	5317	230.360827721656
ENSG00000063854	5975	236.849770019713
ENSG00000063978	7270	1902.43499027123
ENSG00000064012	7243	3320.2317448497
ENSG00000064042	10862	1.12763097167067
ENSG00000064102	3345	590.763840373882
ENSG00000064115	3888	1357.47187373473
ENSG00000064195	2715	0.155302469152248
ENSG00000064199	5205	28.8795069810506
ENSG00000064201	3793	392.719430798429
ENSG00000064205	4981	4.15265297950575
ENSG00000064218	2387	0
ENSG00000064225	6288	70.2709911507583
ENSG00000064270	7352	13.2344712842785
ENSG00000064300	4150	476.879864516412
ENSG00000064309	10600	10.8711728406573
ENSG00000064313	6547	1515.50901680031
ENSG00000064393	15402	1906.5538818444
ENSG00000064419	4676	1899.47749107607
ENSG00000064489	1931	218.915710973262
ENSG00000064490	2503	403.489319420074
ENSG00000064545	3281	109.06959931375
ENSG00000064547	2980	851.550447486843
ENSG00000064601	5856	599.264962489651
ENSG00000064607	8468	9571.56126510372
ENSG00000064651	10664	1274.78343733306
ENSG00000064652	3550	42.167996515469
ENSG00000064655	3618	0.357870907176918
ENSG00000064666	3645	2030.19490413339
ENSG00000064687	8367	6116.43919737339
ENSG00000064692	7325	0.256586688164583
ENSG00000064703	6019	1476.5686107307
ENSG00000064726	4169	1390.47027228894
ENSG00000064763	5411	456.812084589435
ENSG00000064787	8186	5.81371417130805
ENSG00000064835	1569	0.290348094502028
ENSG00000064886	3295	36.286759531486
ENSG00000064932	6626	1189.91401408199
ENSG00000064933	5448	778.14639782797
ENSG00000064961	3857	778.990432986406
ENSG00000064989	6144	0.560439345201589
ENSG00000064995	1580	997.480750239816
ENSG00000064999	6777	1076.35414772536
ENSG00000065000	8601	2361.14446589683
ENSG00000065029	6789	1158.17829212479
ENSG00000065054	3550	1606.37446581691
ENSG00000065057	2430	264.594893747825
ENSG00000065060	9908	2302.39286658841
ENSG00000065135	27174	2921.63782934856
ENSG00000065150	9671	2589.72269136387
ENSG00000065154	3388	103.674526581026
ENSG00000065183	10275	264.615150591627
ENSG00000065243	6897	4075.03550633596
ENSG00000065268	2357	154.593479619161
ENSG00000065308	6908	2115.71929866741
ENSG00000065320	6383	25.3413115968863
ENSG00000065325	6052	13.6261035977929
ENSG00000065328	5454	74.119791473227
ENSG00000065357	10215	8593.29075506991
ENSG00000065361	8658	15.1926328518503
ENSG00000065371	4518	0.256586688164583
ENSG00000065413	9189	3531.59165308464
ENSG00000065427	4065	2170.89894118533
ENSG00000065457	4486	931.639255600531
ENSG00000065485	4030	173.87799491911
ENSG00000065491	3462	1382.94147867569
ENSG00000065518	1889	745.526127024731
ENSG00000065526	13294	6859.35894382887
ENSG00000065534	22167	125.740981763181
ENSG00000065548	3125	2283.44596535183
ENSG00000065559	5714	508.318486097841
ENSG00000065600	2914	252.616346779299
ENSG00000065609	6651	49.9466245356163
ENSG00000065613	7974	974.685048680773
ENSG00000065615	9635	2102.18772700736
ENSG00000065618	6508	30.3244951722932
ENSG00000065621	9921	143.128106026965
ENSG00000065665	3916	1438.44523069445
ENSG00000065675	3295	1334.81121780103
ENSG00000065717	4038	14.4971478812989
ENSG00000065802	7410	368.748832298843
ENSG00000065809	7019	2355.61434753876
ENSG00000065833	3371	0.506421095061677
ENSG00000065882	9032	2408.44419617559
ENSG00000065883	8921	6502.4941265608
ENSG00000065911	4870	411.882405035563
ENSG00000065923	10033	3698.72411901753
ENSG00000065970	6296	883.799342820371
ENSG00000065978	1930	5063.24537439552
ENSG00000065989	6646	28.4946269488037
ENSG00000066027	3825	1835.83724012999
ENSG00000066032	7535	0.722494095621326
ENSG00000066044	6956	798.328966536495
ENSG00000066056	6694	192.797887030614
ENSG00000066084	10361	4480.04408904122
ENSG00000066117	5136	3448.64662999481
ENSG00000066135	5172	1087.73849394234
ENSG00000066136	5990	1141.16254333072
ENSG00000066185	2195	9.73678958771917
ENSG00000066230	2783	15.712558509447
ENSG00000066248	4678	1.8433727860245
ENSG00000066279	10938	526.948030114844
ENSG00000066294	9255	254.689297128419
ENSG00000066322	2507	436.73755238119
ENSG00000066336	2069	805.648439430453
ENSG00000066379	3672	101.628585356977
ENSG00000066382	8197	0.452402844921765
ENSG00000066405	3880	1.16139237800811
ENSG00000066422	7416	8250.2681144002
ENSG00000066427	28202	2936.28352741774
ENSG00000066455	3295	617.327314880184
ENSG00000066468	7486	1.38421765983525
ENSG00000066557	2884	660.703969742534
ENSG00000066583	1940	15.9961543226815
ENSG00000066629	8899	4.29445088612302
ENSG00000066651	2690	91.0882742984269
ENSG00000066654	6501	2595.9888083801
ENSG00000066697	3253	105.328835491561
ENSG00000066735	6756	415.109995481423
ENSG00000066739	14778	4029.22803021732
ENSG00000066777	10964	4498.14695511936
ENSG00000066813	8158	0.749503220691282
ENSG00000066827	8900	468.567806276133
ENSG00000066855	4629	589.447145526722
ENSG00000066923	8583	7634.64912668069
ENSG00000066926	4473	110.183725722886
ENSG00000066933	20253	3932.92699478039
ENSG00000067048	5738	9.03455233590032
ENSG00000067057	4836	1117.05014692451
ENSG00000067064	3589	2469.74815780312
ENSG00000067066	12618	5365.98390502339
ENSG00000067082	6139	48929.4271240754
ENSG00000067113	2016	244.533866102115
ENSG00000067141	8117	224.979259551467
ENSG00000067167	3878	2050.35721599811
ENSG00000067177	6350	4.03786419795844
ENSG00000067182	4005	493.4769718719
ENSG00000067191	7094	185.161056917084
ENSG00000067208	8276	362.286899125856
ENSG00000067221	10461	132.898399906719
ENSG00000067225	8571	5844.93671988892
ENSG00000067248	4734	1069.78417805209
ENSG00000067334	7519	4108.47955545384
ENSG00000067365	8254	589.29184305757
ENSG00000067369	12991	5201.45781965975
ENSG00000067445	6716	155.012121057746
ENSG00000067533	7883	399.97813316098
ENSG00000067560	2582	8263.79293377898
ENSG00000067596	9302	2549.22926060274
ENSG00000067601	1060	93.5393523985255
ENSG00000067606	7636	198.847931046284
ENSG00000067646	5527	2.66715110065816
ENSG00000067704	4165	1238.92882380269
ENSG00000067715	6494	139.198278329286
ENSG00000067798	12135	5.18575201343157
ENSG00000067829	2717	349.849197031141
ENSG00000067836	3683	494.307502467801
ENSG00000067840	4341	32.0665837393054
ENSG00000067842	7534	3.52469082162927
ENSG00000067900	11113	9007.18533992318
ENSG00000067955	4129	1285.91794914314
ENSG00000067992	2695	282.380402606391
ENSG00000068001	4545	42.5866379540533
ENSG00000068024	13368	1071.72883505713
ENSG00000068028	3683	7339.7229854793
ENSG00000068078	4834	3.96358910401606
ENSG00000068079	1973	298.741180117517
ENSG00000068097	4868	736.910216127415
ENSG00000068120	4032	781.475272492842
ENSG00000068137	4803	12.8158298456942
ENSG00000068305	6925	2879.73992408379
ENSG00000068308	3592	1476.39980369901
ENSG00000068323	4283	973.334592427275
ENSG00000068354	4223	515.030253677725
ENSG00000068366	6415	556.333958190956
ENSG00000068383	3706	365.413205352704
ENSG00000068394	1742	190.454845430795
ENSG00000068400	6841	1456.10244620894
ENSG00000068438	2872	488.865163766205
ENSG00000068489	4080	369.012171268275
ENSG00000068615	5380	8.14325120859176
ENSG00000068650	13733	1938.0600262385
ENSG00000068654	13519	1470.15394352658
ENSG00000068697	1946	1008.77056451906
ENSG00000068724	6949	7998.97521474933
ENSG00000068745	5624	2903.52821098915
ENSG00000068781	4294	14.3418454121467
ENSG00000068784	5045	706.1333181102
ENSG00000068796	4774	1806.80243067978
ENSG00000068831	6084	21602.634229609
ENSG00000068878	10241	4110.22164402085
ENSG00000068885	7175	1126.42231332379
ENSG00000068903	6224	1378.51873444549
ENSG00000068912	2592	410.417160000518
ENSG00000068971	3376	283.366235671444
ENSG00000068976	4981	762.65666460035
ENSG00000068985	665	0.168807031687226
ENSG00000069011	3511	2.05269350531666
ENSG00000069018	3185	0
ENSG00000069020	14675	5363.41803814174
ENSG00000069122	6650	0.162054750419737
ENSG00000069188	11607	7970.64939483221
ENSG00000069206	4483	0.128293344082291
ENSG00000069248	6080	1019.06779345198
ENSG00000069275	6546	2002.07840493557
ENSG00000069329	9733	1728.30040866396
ENSG00000069345	5065	2052.30187300315
ENSG00000069399	3242	469.047218246125
ENSG00000069424	9534	1672.60759276971
ENSG00000069431	11616	2.29577563094627
ENSG00000069482	1300	0.654971282946435
ENSG00000069493	6957	2914.72349333065
ENSG00000069509	1399	55.0986151427104
ENSG00000069535	2891	0.182311594222204
ENSG00000069667	17040	300.226681996365
ENSG00000069696	1477	16.9752351064674
ENSG00000069702	8705	35.679054217412
ENSG00000069712	4065	279.382389723626
ENSG00000069764	1116	43.4576822375594
ENSG00000069812	5407	10.162183307571
ENSG00000069849	2584	635.734033615359
ENSG00000069869	9097	589.696979933619
ENSG00000069943	4542	487.973862638897
ENSG00000069956	6388	1834.48678387649
ENSG00000069966	13302	1628.23835256104
ENSG00000069974	5605	579.63608084506
ENSG00000069998	4936	539.048118146184
ENSG00000070010	8736	2582.58553006413
ENSG00000070018	10337	985.454937302418
ENSG00000070019	4177	0.249834406897094
ENSG00000070031	366	4.37547826133289
ENSG00000070047	5769	928.317133216926
ENSG00000070061	6048	1274.70916223911
ENSG00000070081	8995	1317.95752375738
ENSG00000070087	3440	7.47477536311035
ENSG00000070159	9995	2.16073000559649
ENSG00000070182	14831	76.1927418223462
ENSG00000070190	4548	834.973596975158
ENSG00000070193	3011	0
ENSG00000070214	12172	2440.36898200828
ENSG00000070269	8077	1069.74366436448
ENSG00000070366	10554	2076.13742587739
ENSG00000070367	12575	1553.97676318119
ENSG00000070371	10049	29.0145526064003
ENSG00000070388	2778	3.9365799789461
ENSG00000070404	3067	17.839527108706
ENSG00000070413	5605	732.156610115102
ENSG00000070423	3496	438.006981259478
ENSG00000070444	8728	1394.16377014226
ENSG00000070476	7357	1611.65474976808
ENSG00000070495	5969	1499.86398110353
ENSG00000070501	4106	965.353395969103
ENSG00000070526	3448	6.7050152986166
ENSG00000070540	3402	36.8674557204901
ENSG00000070601	5867	2.28902334967878
ENSG00000070610	4803	1368.16073498116
ENSG00000070614	9529	394.252198646149
ENSG00000070669	4455	212.669850800834
ENSG00000070718	6276	758.720084621404
ENSG00000070729	7298	3.49092941529183
ENSG00000070731	3098	17.3871242637842
ENSG00000070748	2994	0.222825281827138
ENSG00000070756	4752	33624.0919455895
ENSG00000070759	3322	482.997431344757
ENSG00000070761	2375	4026.10172399047
ENSG00000070770	6905	2335.99221817543
ENSG00000070778	7396	1.78935453588459
ENSG00000070785	3411	248.889087519645
ENSG00000070808	6150	4.60505582442751
ENSG00000070814	11278	2625.99594633282
ENSG00000070831	3598	9438.56158097798
ENSG00000070882	8100	892.827142875004
ENSG00000070886	5358	0.648219001678946
ENSG00000070915	6180	0.722494095621326
ENSG00000070950	6983	545.962454164093
ENSG00000070961	9493	3175.03744075489
ENSG00000070985	3962	41.2226771380205
ENSG00000071051	2990	720.279347365589
ENSG00000071054	11961	8929.81094887903
ENSG00000071073	9630	5135.33272920723
ENSG00000071082	5791	8612.80484793295
ENSG00000071127	7827	1383.05626745724
ENSG00000071189	16418	1725.93711022033
ENSG00000071203	1839	0
ENSG00000071205	10759	26.8403180382689
ENSG00000071242	8243	38.8998923820043
ENSG00000071243	5214	1245.53930716356
ENSG00000071246	6502	212.838657832522
ENSG00000071282	9130	1.6610611918023
ENSG00000071462	7944	1112.82321885106
ENSG00000071537	9559	1427.79013085436
ENSG00000071539	3560	40.0680370412799
ENSG00000071553	4884	988.939114436443
ENSG00000071564	6080	16619.0725264512
ENSG00000071575	4588	2472.58411593547
ENSG00000071626	9201	2444.92677186383
ENSG00000071655	7845	819.315056715851
ENSG00000071677	264	0
ENSG00000071794	6024	443.253503804317
ENSG00000071859	2567	326.634854033514
ENSG00000071889	5098	358.856740241972
ENSG00000071894	6072	4450.98227046595
ENSG00000071909	8236	1.21541062814802
ENSG00000071967	5176	99.2382777882862
ENSG00000071991	6864	1.05335587772829
ENSG00000071994	6476	943.131638317797
ENSG00000072041	8781	0
ENSG00000072042	5518	808.376361062519
ENSG00000072062	6144	840.058064769577
ENSG00000072071	8487	848.7347461983
ENSG00000072080	1265	0
ENSG00000072110	10626	1045.07082861308
ENSG00000072121	15706	2016.63632334827
ENSG00000072133	8502	2.25526194334133
ENSG00000072134	8517	23.8017914678988
ENSG00000072135	5774	402.098349478971
ENSG00000072163	8487	257.477989291891
ENSG00000072182	5250	0.695484970551369
ENSG00000072195	17910	6.461933172987
ENSG00000072201	5725	542.309469998381
ENSG00000072210	6457	81.2637050542304
ENSG00000072274	7887	1911.69912017023
ENSG00000072310	8030	1534.84079806913
ENSG00000072315	5839	11.7624739679659
ENSG00000072364	11297	7177.20232765211
ENSG00000072401	3486	281.799706417387
ENSG00000072415	8743	2115.57074847952
ENSG00000072422	4841	0.378127750979385
ENSG00000072501	10484	2965.08200702358
ENSG00000072506	1115	133.850471565435
ENSG00000072518	6154	1692.14869475782
ENSG00000072571	3936	44.3827447712054
ENSG00000072609	17127	2413.34635237579
ENSG00000072657	11950	0.925062533645996
ENSG00000072682	8502	29.8720923273714
ENSG00000072694	6651	20.6754852410514
ENSG00000072736	8806	8204.97381165788
ENSG00000072756	5518	694.330330454629
ENSG00000072778	4865	3596.08269147043
ENSG00000072786	9083	5082.52988969547
ENSG00000072803	5577	1035.69190993254
ENSG00000072818	7421	3148.10934306014
ENSG00000072832	5823	0.303852657037006
ENSG00000072840	7148	5.40182501399122
ENSG00000072849	6386	897.506473793374
ENSG00000072858	8060	719.496082738561
ENSG00000072864	5512	2779.93445466903
ENSG00000072952	7700	817.302876898139
ENSG00000072954	3005	42.2490238906788
ENSG00000072958	14371	1220.02918853499
ENSG00000073008	3519	3.03852657037006
ENSG00000073050	3459	375.649663754217
ENSG00000073060	7741	3022.40887498456
ENSG00000073067	2773	15.8340995722618
ENSG00000073111	4902	551.830186585541
ENSG00000073146	6872	10.2026969951759
ENSG00000073150	3102	37.2455834714695
ENSG00000073169	2363	991.039073910632
ENSG00000073282	7454	2.92373778882275
ENSG00000073331	12325	1519.94526559305
ENSG00000073350	7909	345.730305457973
ENSG00000073417	7886	708.145497927911
ENSG00000073464	6789	10.8374114343199
ENSG00000073536	5463	118.299967806408
ENSG00000073578	8383	2355.94520932086
ENSG00000073584	11022	1309.24708092232
ENSG00000073598	1388	8.14325120859176
ENSG00000073605	5905	1096.87433049725
ENSG00000073614	12091	4499.0112471216
ENSG00000073670	4770	12.2418859379576
ENSG00000073711	7837	41.8573915771645
ENSG00000073712	8510	10.9994661847396
ENSG00000073734	5151	0
ENSG00000073737	3750	5.06421095061677
ENSG00000073754	2456	0.189063875489693
ENSG00000073756	5269	13.2952418156859
ENSG00000073792	4735	433.368164028713
ENSG00000073803	12623	100.663009135726
ENSG00000073849	9151	2019.22919935499
ENSG00000073861	2614	119.110241558506
ENSG00000073905	848	52.6137756362745
ENSG00000073910	18452	86.6115118180817
ENSG00000073921	5833	3110.99880521402
ENSG00000073969	5005	530.574005155485
ENSG00000074047	7341	1.21541062814802
ENSG00000074054	11052	3657.31237800402
ENSG00000074071	1097	162.838015046765
ENSG00000074181	9394	1.30319028462538
ENSG00000074201	4592	451.977451201913
ENSG00000074211	9198	28.7917273245732
ENSG00000074219	2980	36.5703553447206
ENSG00000074266	7016	893.53613240809
ENSG00000074276	5348	49.6427718785793
ENSG00000074317	2006	0.148550187884759
ENSG00000074319	3839	322.542971585416
ENSG00000074356	14718	3492.71201754644
ENSG00000074370	6893	17597.8359530175
ENSG00000074410	7313	5.07771551315175
ENSG00000074416	10102	68.9340394597954
ENSG00000074527	4166	0.148550187884759
ENSG00000074582	3379	799.82122069661
ENSG00000074590	7008	4.66582635583492
ENSG00000074603	10211	3027.18273784068
ENSG00000074621	9084	1030.83026741994
ENSG00000074657	11951	15.8205950097268
ENSG00000074660	4961	1032.99774970681
ENSG00000074695	6767	683.216075488342
ENSG00000074696	7097	1266.06624221673
ENSG00000074706	8474	149.103874948693
ENSG00000074755	15878	5832.38422901266
ENSG00000074771	2042	0.0405136876049341
ENSG00000074800	3958	4094.96148835632
ENSG00000074803	12476	1.1073741278682
ENSG00000074842	1678	430.917085928615
ENSG00000074855	4979	526.12425180021
ENSG00000074935	6973	262.879814305883
ENSG00000074964	7817	10.452531402073
ENSG00000074966	3472	238.017914678988
ENSG00000075035	6557	0.999337627588376
ENSG00000075043	12775	69.0150668350053
ENSG00000075073	2871	42.2152624843414
ENSG00000075089	3813	162.811005921695
ENSG00000075131	2755	197.335420042367
ENSG00000075142	4237	299.301619462718
ENSG00000075151	9596	2934.8385392265
ENSG00000075188	3492	155.491533027737
ENSG00000075213	9371	1.45849275377763
ENSG00000075218	4242	135.693844351459
ENSG00000075223	6268	1.51251100391754
ENSG00000075234	3578	367.972319953082
ENSG00000075239	5584	565.510308433473
ENSG00000075240	4885	500.006427857562
ENSG00000075275	12806	178.739637431702
ENSG00000075290	2112	6.18508964101995
ENSG00000075292	12474	5345.10585134431
ENSG00000075303	5081	412.598146849917
ENSG00000075336	5208	192.723611936672
ENSG00000075340	12673	913.192023177751
ENSG00000075388	3233	0.229577563094627
ENSG00000075391	16044	9.79756011912657
ENSG00000075399	3428	1169.43434499769
ENSG00000075407	13190	2065.49583059982
ENSG00000075413	8891	3495.00104089612
ENSG00000075415	8896	6348.78519578768
ENSG00000075420	13270	174.965112203176
ENSG00000075426	7157	1008.66928030005
ENSG00000075429	1311	0.0810273752098683
ENSG00000075461	3380	1.39096994110274
ENSG00000075539	18152	6376.8409244541
ENSG00000075568	12985	3615.49550011446
ENSG00000075618	3692	345.392691394599
ENSG00000075624	3256	15940.3129565994
ENSG00000075643	6281	1.18840150307807
ENSG00000075651	12859	5.34780676385131
ENSG00000075673	4442	0.506421095061677
ENSG00000075702	9775	307.674448234405
ENSG00000075711	11001	2503.38802307775
ENSG00000075785	2717	1027.44062222366
ENSG00000075790	8409	786.890602069368
ENSG00000075826	7938	2563.44956495207
ENSG00000075856	7271	1172.29731225511
ENSG00000075884	7743	2428.89685613481
ENSG00000075886	1598	190.454845430795
ENSG00000075891	6243	1.29643800335789
ENSG00000075914	4442	282.988107920465
ENSG00000075945	4978	438.776741323972
ENSG00000075975	2848	942.253841753023
ENSG00000076003	4118	390.842296606067
ENSG00000076043	3699	676.976967597182
ENSG00000076053	7885	1670.96678842171
ENSG00000076067	8805	515.732490929544
ENSG00000076108	10918	18327.9668787524
ENSG00000076201	5981	1796.34989927771
ENSG00000076242	3532	574.828456582608
ENSG00000076248	2567	130.427064962818
ENSG00000076258	2517	18.7173236734796
ENSG00000076321	4254	619.521806292118
ENSG00000076344	4798	23.9773507808535
ENSG00000076351	7838	386.520836594874
ENSG00000076356	13781	41.4657592636501
ENSG00000076382	5472	1467.75013139536
ENSG00000076513	7350	2580.76241412191
ENSG00000076554	8197	1149.2855376955
ENSG00000076555	14505	108.846774031923
ENSG00000076604	4596	1761.23803668677
ENSG00000076641	11023	25846.395740257
ENSG00000076650	4488	546.394600165212
ENSG00000076662	2950	2055.64425223056
ENSG00000076685	5156	5994.58077733901
ENSG00000076706	7422	25.5506323161785
ENSG00000076716	4960	1.00608990885586
ENSG00000076770	12199	4442.05575463033
ENSG00000076826	4845	4.26068947978557
ENSG00000076864	5755	7.04938164325854
ENSG00000076924	4673	665.005172909924
ENSG00000076928	8636	3493.4277593608
ENSG00000076944	6036	972.092172674057
ENSG00000076984	5145	688.962266846975
ENSG00000077009	1141	0.445650563654276
ENSG00000077044	9771	3270.22434978268
ENSG00000077063	7035	0.249834406897094
ENSG00000077080	2389	0
ENSG00000077092	3697	97.3476390333893
ENSG00000077097	6079	12507.4193988016
ENSG00000077147	7095	1838.57191404332
ENSG00000077150	4484	309.457050489022
ENSG00000077152	1065	16.5228322615456
ENSG00000077157	21069	1594.14608444148
ENSG00000077232	21826	1905.38573718512
ENSG00000077235	11562	2013.8476311848
ENSG00000077238	5894	505.313720933809
ENSG00000077254	6918	2575.41460735806
ENSG00000077264	10312	1.82311594222204
ENSG00000077274	3568	0.175559312954715
ENSG00000077279	10203	0.175559312954715
ENSG00000077312	2361	658.59050570581
ENSG00000077327	3887	4.11213929190082
ENSG00000077348	1488	54.6529645790562
ENSG00000077380	4695	911.065054578492
ENSG00000077420	3981	3129.76339485637
ENSG00000077454	6838	5760.11456260672
ENSG00000077458	6042	1577.42743602318
ENSG00000077463	2787	185.242084292294
ENSG00000077498	3016	0
ENSG00000077514	5508	509.749969726549
ENSG00000077522	5530	0.189063875489693
ENSG00000077549	3238	2658.75801504268
ENSG00000077585	2309	42.1612442342015
ENSG00000077616	7254	145.099772157072
ENSG00000077684	9129	2005.19120659988
ENSG00000077713	3115	67.7861516443223
ENSG00000077721	5276	2051.51860837612
ENSG00000077782	12698	782.90675612155
ENSG00000077800	2469	25.0779726274542
ENSG00000077935	4253	21.5937954934299
ENSG00000077942	7285	0.729246376888815
ENSG00000077943	7528	20.6552283972489
ENSG00000077984	930	201.704146022432
ENSG00000078018	11559	1.36396081603278
ENSG00000078043	17527	1535.95492447826
ENSG00000078053	5636	1.41122678490521
ENSG00000078061	3535	1036.73176124773
ENSG00000078070	4321	648.85371611809
ENSG00000078081	3816	1.95816156757182
ENSG00000078098	7003	0.155302469152248
ENSG00000078114	13654	0.904805689843529
ENSG00000078124	8442	212.230952518448
ENSG00000078140	5245	1356.06064694982
ENSG00000078142	15182	1831.61031205654
ENSG00000078177	9835	3817.63854441928
ENSG00000078237	4017	260.482754455924
ENSG00000078246	3181	127.89495948751
ENSG00000078269	9921	1348.72091721206
ENSG00000078295	17538	3.99059822908601
ENSG00000078304	14289	3523.46190643859
ENSG00000078319	1044	692.871837700851
ENSG00000078328	8213	1.12763097167067
ENSG00000078369	6417	6549.78035227703
ENSG00000078399	3029	3.00476516403262
ENSG00000078401	2033	10.6348429962952
ENSG00000078403	6945	2635.60444257646
ENSG00000078487	3318	398.2292923127
ENSG00000078549	6832	0
ENSG00000078579	1688	0.600953032806523
ENSG00000078589	1803	161.332256324115
ENSG00000078596	2051	71.5809337166511
ENSG00000078618	6798	4331.14953481182
ENSG00000078668	3141	503.119229521875
ENSG00000078674	14445	8966.5366066929
ENSG00000078687	11111	2345.49943020006
ENSG00000078699	9457	1489.424954264
ENSG00000078725	3905	0.195816156757182
ENSG00000078747	6664	2591.28922061793
ENSG00000078795	4653	503.180000053282
ENSG00000078804	4228	221.319523104488
ENSG00000078808	4709	724.013358906511
ENSG00000078814	7931	251.481963526361
ENSG00000078898	1898	2.59287600671579
ENSG00000078900	6763	21.0941266796357
ENSG00000078902	5983	343.15768629506
ENSG00000078967	4713	229.739617845047
ENSG00000079101	3846	1.44498819124265
ENSG00000079102	13535	1.38421765983525
ENSG00000079112	3901	1.00608990885586
ENSG00000079134	8102	2850.65109638345
ENSG00000079150	3080	35.5575131545972
ENSG00000079156	11486	2.34304159981869
ENSG00000079215	6265	4.07837788556337
ENSG00000079246	5463	3016.23053762481
ENSG00000079257	1504	145.160542688479
ENSG00000079263	5582	231.535724662199
ENSG00000079277	8070	1708.9753796764
ENSG00000079308	15595	42.4245832036335
ENSG00000079313	5199	1251.83918558613
ENSG00000079332	6914	2059.43228202162
ENSG00000079335	5579	1704.62015825887
ENSG00000079337	12078	2440.82813713447
ENSG00000079385	5524	104.491552614393
ENSG00000079387	6342	1384.80510830552
ENSG00000079393	2351	1.00608990885586
ENSG00000079432	9494	5898.65111737179
ENSG00000079435	5206	59.345800059961
ENSG00000079459	5202	1732.91896905092
ENSG00000079462	1419	121.108916813683
ENSG00000079482	8224	7.02237251818859
ENSG00000079557	2244	0.0742750939423793
ENSG00000079616	4312	629.879805756446
ENSG00000079689	1482	0
ENSG00000079691	6799	10.7023658089701
ENSG00000079739	4090	6.40791492284708
ENSG00000079785	3833	675.883098031849
ENSG00000079805	13443	11330.4089942218
ENSG00000079819	10247	111.237081600614
ENSG00000079841	12788	0.594200751539034
ENSG00000079931	5293	0.425393719851809
ENSG00000079950	16387	1374.27830180951
ENSG00000079974	5870	667.240178009463
ENSG00000079999	3761	381.058241049476
ENSG00000080007	2807	19.0481854555865
ENSG00000080031	4344	10.6415952775627
ENSG00000080166	7543	8.19726945873168
ENSG00000080189	7708	730.691365080057
ENSG00000080200	10929	61.0001089704958
ENSG00000080224	6291	0.155302469152248
ENSG00000080293	3426	1.47199731631261
ENSG00000080298	11169	1491.00498808059
ENSG00000080345	18166	2969.07260525267
ENSG00000080371	16036	1663.15439899522
ENSG00000080493	8890	5.80696189004056
ENSG00000080503	17300	8576.71390455822
ENSG00000080511	2001	0.351118625909429
ENSG00000080546	5121	1363.38687212505
ENSG00000080561	3097	1.17489694054309
ENSG00000080572	1931	1.43823590997516
ENSG00000080573	6750	1.28293344082291
ENSG00000080603	13674	6968.86068914373
ENSG00000080608	2707	517.434065808951
ENSG00000080618	1767	4.50377160541518
ENSG00000080644	4765	16.2054750419737
ENSG00000080709	3864	0
ENSG00000080802	6999	1583.52474600772
ENSG00000080815	9947	2146.2936282466
ENSG00000080819	3666	309.740646302257
ENSG00000080822	5217	1377.45187400523
ENSG00000080823	11009	212.858914676324
ENSG00000080824	5248	14268.6304263633
ENSG00000080839	5954	541.161582182908
ENSG00000080845	8789	1172.86450388158
ENSG00000080854	5753	4.67257863710241
ENSG00000080910	1087	0
ENSG00000080947	6813	566.523150623597
ENSG00000080986	3600	258.031676355826
ENSG00000081014	7359	1038.31179506432
ENSG00000081019	6819	3189.56835004252
ENSG00000081026	8180	63.2216095074997
ENSG00000081041	1500	13.6328558790603
ENSG00000081051	3259	0
ENSG00000081052	9895	82.5939044639257
ENSG00000081059	10063	16757.6360903413
ENSG00000081087	5325	232.406768945705
ENSG00000081138	14532	3.90281857260866
ENSG00000081148	8337	51.4253741331964
ENSG00000081154	3102	2461.23353112482
ENSG00000081177	6263	452.531138265847
ENSG00000081181	2418	288.491217153469
ENSG00000081189	11755	9604.22880187583
ENSG00000081237	8371	4493.44736735719
ENSG00000081248	6168	0.216073000559649
ENSG00000081277	6211	0.708989533086348
ENSG00000081307	6827	877.364418772454
ENSG00000081320	6580	7929.83185457024
ENSG00000081377	10462	18.2716731098253
ENSG00000081386	5921	376.858322101097
ENSG00000081479	16260	1.26942887828794
ENSG00000081665	8414	1316.4990310036
ENSG00000081692	4315	154.269370118322
ENSG00000081721	1762	408.303695963794
ENSG00000081760	16094	24.9294224395695
ENSG00000081791	6047	1155.88926877511
ENSG00000081800	4415	0
ENSG00000081803	6351	0.735998658156304
ENSG00000081818	3825	3.53819538416425
ENSG00000081842	6133	0
ENSG00000081853	6724	404.515666172732
ENSG00000081870	3236	314.487500033301
ENSG00000081913	9142	3019.32308244532
ENSG00000081923	6652	313.798767344017
ENSG00000081985	4233	25.1725045651991
ENSG00000082014	5198	41.6143094515349
ENSG00000082068	7039	961.443825115227
ENSG00000082074	6100	397.351495747927
ENSG00000082126	4924	3.18707675825482
ENSG00000082146	3242	240.914643342741
ENSG00000082153	8085	6325.34127522696
ENSG00000082175	15404	2.36329844362116
ENSG00000082196	3576	178.726132869167
ENSG00000082212	9363	1369.0047701396
ENSG00000082213	4172	293.54192354155
ENSG00000082258	9081	6055.82396843514
ENSG00000082269	10589	843.717801216556
ENSG00000082293	8511	27.0834001638985
ENSG00000082397	12203	6.49569457932444
ENSG00000082438	17178	62.6139041934257
ENSG00000082458	7844	541.742278371912
ENSG00000082482	3910	1.30994256589287
ENSG00000082497	5467	1.06010815899578
ENSG00000082512	9022	5896.65919439788
ENSG00000082515	5267	479.783345461433
ENSG00000082516	5637	390.72750782452
ENSG00000082556	5738	10.796897746715
ENSG00000082641	5825	1194.02615337389
ENSG00000082684	6224	0.567191626469078
ENSG00000082701	8006	1289.50341049618
ENSG00000082781	6447	1.17489694054309
ENSG00000082805	13484	2001.47069962149
ENSG00000082898	11708	15045.1697812496
ENSG00000082929	1164	17.522169889134
ENSG00000082996	3635	372.293779964275
ENSG00000083067	19912	4.70634004343985
ENSG00000083093	4747	279.011014253914
ENSG00000083097	10045	1394.74446633127
ENSG00000083099	8679	397.479789092009
ENSG00000083123	4071	138.631086702817
ENSG00000083168	11852	11299.5105551418
ENSG00000083223	6707	1693.59368294906
ENSG00000083290	9843	42.8297200796829
ENSG00000083307	6060	1.03985131519331
ENSG00000083312	11977	4056.1696324746
ENSG00000083444	5320	78.2116739213254
ENSG00000083454	4190	177.240630990319
ENSG00000083457	6657	230.171763846166
ENSG00000083520	10835	1965.08265587099
ENSG00000083535	4253	1270.69155488496
ENSG00000083544	6814	522.174167258729
ENSG00000083622	376	0
ENSG00000083635	3492	180.22513931055
ENSG00000083642	13212	5809.31168392165
ENSG00000083720	4194	500.823453890928
ENSG00000083750	2725	567.947881971037
ENSG00000083782	1805	0.216073000559649
ENSG00000083799	12954	4844.80232311098
ENSG00000083807	8025	94.417148963299
ENSG00000083812	5664	416.561735953933
ENSG00000083814	3532	483.807705096856
ENSG00000083817	2561	157.463199157844
ENSG00000083828	3261	2736.07163555543
ENSG00000083838	4923	286.006377647033
ENSG00000083844	12532	1477.68273713983
ENSG00000083845	3617	7926.13160443565
ENSG00000083857	16177	0
ENSG00000083896	7032	7270.99151445753
ENSG00000083937	3106	396.91259746554
ENSG00000084070	3631	3976.50621808076
ENSG00000084072	8071	260.739341144089
ENSG00000084073	3572	352.610880069544
ENSG00000084090	4414	2646.88075229316
ENSG00000084092	3415	771.806005717798
ENSG00000084093	7955	2119.77741970917
ENSG00000084110	5146	72.8166011886016
ENSG00000084112	14537	695.208127019402
ENSG00000084207	1915	415.434104982262
ENSG00000084234	7451	572.465158138987
ENSG00000084444	6807	240.509506466692
ENSG00000084453	11520	0.506421095061677
ENSG00000084463	5315	3607.72362437558
ENSG00000084623	1725	1533.17298459606
ENSG00000084628	2987	0
ENSG00000084636	9269	2.8292058510779
ENSG00000084652	5103	1221.91307500862
ENSG00000084674	14828	0
ENSG00000084676	8633	3536.08867240879
ENSG00000084693	5283	750.489053756335
ENSG00000084710	10591	209.388242104835
ENSG00000084731	6403	165.559184397563
ENSG00000084733	3631	946.858897577451
ENSG00000084734	3146	0.229577563094627
ENSG00000084754	3811	3283.67489406752
ENSG00000084764	3459	22.7349310276355
ENSG00000084774	8422	1526.00881417125
ENSG00000085063	4942	104.52531402073
ENSG00000085117	4054	1731.68330157897
ENSG00000085185	7996	1451.17328088367
ENSG00000085224	19302	8220.28798557255
ENSG00000085231	2162	168.057528466534
ENSG00000085265	4981	296.972082425435
ENSG00000085274	5730	932.415767946292
ENSG00000085276	9103	1.6002906603949
ENSG00000085365	5106	450.539215291938
ENSG00000085377	3762	455.124014272563
ENSG00000085382	9238	1391.25353691597
ENSG00000085415	10481	970.107001981416
ENSG00000085433	4423	641.736811662157
ENSG00000085449	5516	1776.10656003778
ENSG00000085465	2567	31.4723829877663
ENSG00000085491	6548	818.146912056575
ENSG00000085511	7522	1417.03374679525
ENSG00000085514	2006	368.208649797444
ENSG00000085552	6628	45.9560263065303
ENSG00000085563	5806	20.7565126162613
ENSG00000085644	6443	213.885261428982
ENSG00000085662	3660	981.828962261777
ENSG00000085719	6745	685.484841994218
ENSG00000085721	4156	850.301275452358
ENSG00000085733	6949	1.35720853476529
ENSG00000085741	2401	1.00608990885586
ENSG00000085760	3374	483.881980190798
ENSG00000085788	10686	1223.89149341999
ENSG00000085831	9362	74.0725255043546
ENSG00000085832	7440	3866.11992391985
ENSG00000085840	3157	275.985992246079
ENSG00000085871	3182	202.575190305938
ENSG00000085872	6113	1330.93540835349
ENSG00000085978	6047	1438.94489950825
ENSG00000085982	9352	373.637483936505
ENSG00000085998	6198	516.238912024606
ENSG00000085999	3212	158.104665878256
ENSG00000086015	7877	489.398593986337
ENSG00000086061	2730	13568.4458680498
ENSG00000086062	4901	6880.79743685314
ENSG00000086065	2390	222.669979357986
ENSG00000086102	7147	1769.98899320943
ENSG00000086159	5129	0.506421095061677
ENSG00000086189	3736	886.601539546379
ENSG00000086200	7540	6658.53934665247
ENSG00000086205	3824	0.256586688164583
ENSG00000086232	5550	1940.28827905677
ENSG00000086288	2439	4.42274423020531
ENSG00000086289	2864	13.2749849718834
ENSG00000086300	3518	33.525076493083
ENSG00000086475	3888	620.345584606752
ENSG00000086504	2404	394.900417647828
ENSG00000086506	536	0.513173376329166
ENSG00000086544	3385	135.774871726669
ENSG00000086548	3052	53.4915722010481
ENSG00000086570	14537	5.44909098286364
ENSG00000086589	3615	2899.14598044655
ENSG00000086598	3830	1531.14054793454
ENSG00000086619	5361	1021.54588067715
ENSG00000086666	5153	1211.9669647016
ENSG00000086696	9550	2.35654616235367
ENSG00000086712	4460	1013.57143650024
ENSG00000086717	3513	2.20124369320142
ENSG00000086730	4545	12663.7684715503
ENSG00000086758	17380	8673.53486565275
ENSG00000086827	2992	295.972744797846
ENSG00000086848	8013	567.893863720897
ENSG00000086967	3708	2580.6813867467
ENSG00000086991	6096	0.844035158436128
ENSG00000087008	3846	237.07259530154
ENSG00000087053	6119	753.210223107133
ENSG00000087074	3093	28105.1621175762
ENSG00000087076	1281	0.871044283506084
ENSG00000087077	2841	169.495764376509
ENSG00000087085	3731	2.50509635023843
ENSG00000087086	878	2872.00856203251
ENSG00000087087	4588	2382.42765645196
ENSG00000087088	2587	430.221600958063
ENSG00000087095	5290	1028.16311631929
ENSG00000087111	5990	491.640351367143
ENSG00000087116	8726	2.34979388108618
ENSG00000087128	2138	43.700764363189
ENSG00000087152	5301	2211.10877613322
ENSG00000087157	4965	939.721736277715
ENSG00000087191	4490	2627.79880543124
ENSG00000087206	4739	1567.94048084236
ENSG00000087237	2085	4.12564385443579
ENSG00000087245	4933	1.94465700503684
ENSG00000087250	1837	0.979080783785909
ENSG00000087253	7439	317.492265197334
ENSG00000087258	9813	8.74420424139829
ENSG00000087263	5806	410.133564187283
ENSG00000087266	13968	7165.83148599766
ENSG00000087269	3538	500.965251797546
ENSG00000087274	13106	7607.23486473468
ENSG00000087299	6879	142.122016118109
ENSG00000087301	4739	164.924469958419
ENSG00000087302	8323	2063.20680725014
ENSG00000087303	6392	449.148245350835
ENSG00000087338	4922	891.821052966148
ENSG00000087365	9795	4313.1682097965
ENSG00000087448	7622	1214.99198670944
ENSG00000087460	13320	25229.6626261284
ENSG00000087470	7282	3265.54501886431
ENSG00000087494	3377	2.34304159981869
ENSG00000087495	6095	3.5044339778268
ENSG00000087502	5826	363.819666973576
ENSG00000087510	3005	1.32344712842785
ENSG00000087586	2928	16.3607775111259
ENSG00000087589	5069	15.975897478879
ENSG00000087842	2512	1.228915190683
ENSG00000087884	1943	140.832330396019
ENSG00000087903	9094	189.502773772079
ENSG00000087995	3843	220.218901257887
ENSG00000088002	2822	5.96226435919281
ENSG00000088035	4950	333.900308677332
ENSG00000088038	6676	1857.35676052947
ENSG00000088053	2703	544.929355130167
ENSG00000088179	12486	1014.34119656474
ENSG00000088205	7851	834.88581731868
ENSG00000088247	4643	2788.1654855341
ENSG00000088256	6242	235.59384570396
ENSG00000088280	4988	108.191802748977
ENSG00000088298	1919	531.087178531814
ENSG00000088305	4630	261.812953865619
ENSG00000088320	1665	0
ENSG00000088325	3605	358.438098803387
ENSG00000088340	9067	26.4216765996846
ENSG00000088356	1998	336.965844372772
ENSG00000088367	9674	4.07162560429588
ENSG00000088386	4192	9.75704643152164
ENSG00000088387	14816	111.486916007511
ENSG00000088448	4563	13278.7662493932
ENSG00000088451	2589	187.80795117394
ENSG00000088538	8755	8.23103086506912
ENSG00000088543	3248	91.9660708632005
ENSG00000088682	4324	352.361045662647
ENSG00000088726	3562	3.22759044585975
ENSG00000088727	5850	606.280582726572
ENSG00000088756	11910	7.57605958212269
ENSG00000088766	5370	339.592481785825
ENSG00000088782	514	0
ENSG00000088808	9031	668.644652513101
ENSG00000088812	8753	787.862930571887
ENSG00000088826	2946	69.5822584614744
ENSG00000088827	7886	0.668475845481413
ENSG00000088832	2577	5235.03691440297
ENSG00000088833	6531	2571.94393478657
ENSG00000088836	4081	6.85356548650136
ENSG00000088854	8541	31.4993921128363
ENSG00000088876	4643	329.599105509942
ENSG00000088881	3717	5.89474154651792
ENSG00000088882	2391	333.029264393826
ENSG00000088888	11771	4056.06834825559
ENSG00000088899	5395	17.3331060136443
ENSG00000088926	3364	1.01284219012335
ENSG00000088930	3437	2361.86020771118
ENSG00000088970	5207	772.859361595526
ENSG00000088986	2957	346.749899929364
ENSG00000088992	1926	16.637621043093
ENSG00000089006	7953	1937.46582548696
ENSG00000089009	4447	7740.9232815497
ENSG00000089012	2242	10.1014127761636
ENSG00000089022	14006	2072.74102839984
ENSG00000089041	5546	314.771095846536
ENSG00000089048	3216	525.786637736835
ENSG00000089050	3861	113.289775105931
ENSG00000089053	12304	5052.3877061174
ENSG00000089057	7515	1594.92259678725
ENSG00000089060	6768	721.312446399515
ENSG00000089063	3051	969.384507885794
ENSG00000089091	6619	127.111694860481
ENSG00000089094	13703	3271.96643834969
ENSG00000089101	7322	0.857539720971106
ENSG00000089116	3125	0.756255501958771
ENSG00000089123	2905	275.108195681305
ENSG00000089127	4947	24.7133494390098
ENSG00000089154	9654	4566.78389420339
ENSG00000089157	4001	13122.8358180831
ENSG00000089159	7460	901.058173740073
ENSG00000089163	1222	4.33496457372795
ENSG00000089169	10369	4.44300107400778
ENSG00000089177	7721	729.023551606987
ENSG00000089195	3776	134.350140379229
ENSG00000089199	4535	0.0675228126748902
ENSG00000089220	1780	1710.53515664919
ENSG00000089225	4363	0.324109500839473
ENSG00000089234	4686	1119.44720677447
ENSG00000089248	3083	1772.89247415445
ENSG00000089250	13113	4.72659688724232
ENSG00000089280	10283	11139.5422596337
ENSG00000089289	1862	1005.23912141616
ENSG00000089327	2993	3402.8931721263
ENSG00000089335	5032	445.420986091181
ENSG00000089351	5942	5624.85961653765
ENSG00000089356	3334	1.09386956533322
ENSG00000089472	7113	0.229577563094627
ENSG00000089486	4268	452.949779704431
ENSG00000089505	1465	125.977311607543
ENSG00000089558	3924	10.3715040268631
ENSG00000089597	5027	3472.39440321257
ENSG00000089639	3740	1680.82511907224
ENSG00000089682	6101	796.492346031738
ENSG00000089685	3815	286.073900459707
ENSG00000089692	3056	0.715741814353837
ENSG00000089693	3781	1238.25359567594
ENSG00000089723	4252	69.4134514297872
ENSG00000089737	8636	4845.01839611154
ENSG00000089775	12229	1256.67381897365
ENSG00000089818	4155	2260.79206169941
ENSG00000089820	5580	5079.06596940524
ENSG00000089847	4474	8.9805340857604
ENSG00000089876	3948	137.982867701138
ENSG00000089902	6202	1079.1495921701
ENSG00000089916	21987	3480.22029720159
ENSG00000090006	8108	63.05955475708
ENSG00000090013	1665	34.5041572768689
ENSG00000090020	5974	494.719391625118
ENSG00000090054	3658	561.16183929721
ENSG00000090060	12766	10489.0139777613
ENSG00000090061	8220	3526.52744213403
ENSG00000090097	3738	71.6957224981985
ENSG00000090104	4117	131.615466465896
ENSG00000090238	3181	2634.26749088549
ENSG00000090263	5262	84.5115523438926
ENSG00000090266	4447	578.933843593241
ENSG00000090273	2856	551.917966242018
ENSG00000090316	9857	1047.76498883881
ENSG00000090339	3706	666.585206726517
ENSG00000090372	7641	2949.45722817061
ENSG00000090376	10004	6648.1070720942
ENSG00000090382	1764	4511.91485662377
ENSG00000090402	6138	0.216073000559649
ENSG00000090432	2438	139.171269204216
ENSG00000090447	7867	191.049046182334
ENSG00000090470	3263	438.736227636367
ENSG00000090487	3984	1481.61256483751
ENSG00000090512	2024	0.168807031687226
ENSG00000090520	5731	2645.92192835318
ENSG00000090530	5605	1.0466035964608
ENSG00000090534	1915	0
ENSG00000090539	6620	1.5395201289875
ENSG00000090554	2846	144.64736931215
ENSG00000090565	6317	526.954782396111
ENSG00000090581	4102	664.755338503027
ENSG00000090612	14095	716.86269304424
ENSG00000090615	10550	4989.30789451651
ENSG00000090621	6782	3088.17609452991
ENSG00000090659	4413	2.48483950643596
ENSG00000090661	4059	668.658157075636
ENSG00000090674	3956	98.3537289422451
ENSG00000090686	9497	3045.54894288825
ENSG00000090776	3314	1082.90386055482
ENSG00000090857	10385	6384.07261769158
ENSG00000090861	4498	666.483922507504
ENSG00000090863	14111	6425.11298323538
ENSG00000090889	4533	57.5631978053439
ENSG00000090905	12924	3519.180960115
ENSG00000090924	9200	1959.3702259187
ENSG00000090932	2618	1.12763097167067
ENSG00000090971	2163	18.5215075167224
ENSG00000090975	9161	182.838272161068
ENSG00000090989	5347	1408.6744225861
ENSG00000091009	6578	2209.90687006761
ENSG00000091010	1182	0
ENSG00000091039	9198	2832.47395521137
ENSG00000091073	5042	265.695515594426
ENSG00000091106	3624	15.1048531953729
ENSG00000091127	4421	168.962334156378
ENSG00000091128	7016	47.4685373104478
ENSG00000091129	8193	0.600953032806523
ENSG00000091136	8140	191.393412526976
ENSG00000091137	5800	3.51793854036178
ENSG00000091138	3382	2.49159178770345
ENSG00000091140	5299	582.748882509373
ENSG00000091157	15694	1671.54748461071
ENSG00000091164	11298	2614.15919727091
ENSG00000091181	6600	5.14523832582664
ENSG00000091262	7559	66.5099704847669
ENSG00000091317	4413	3283.25625262893
ENSG00000091409	6533	4122.08540220783
ENSG00000091428	7129	18.143379765743
ENSG00000091436	13799	9.81106468166155
ENSG00000091482	1040	0
ENSG00000091483	2142	210.650918701855
ENSG00000091490	7489	827.242234923883
ENSG00000091513	8565	20.7565126162613
ENSG00000091527	4367	2515.839229735
ENSG00000091536	19123	56.8069423033852
ENSG00000091542	3190	2018.05430241444
ENSG00000091583	1332	0.891301127308551
ENSG00000091592	12808	6708.44545750049
ENSG00000091622	10609	10.2364584015134
ENSG00000091640	2831	441.302094518013
ENSG00000091651	4309	168.327619717234
ENSG00000091656	15687	2.65364653812319
ENSG00000091664	4219	0.168807031687226
ENSG00000091704	2921	4.33496457372795
ENSG00000091732	3011	195.22870828691
ENSG00000091831	13629	139.326571673369
ENSG00000091844	7899	7.65708695733255
ENSG00000091879	6775	174.377663732904
ENSG00000091947	3029	144.75540581243
ENSG00000091972	2991	1223.29729266845
ENSG00000091986	13071	78.123894264848
ENSG00000092009	937	0.83053059590115
ENSG00000092010	1781	2933.21123944103
ENSG00000092020	3863	1126.48983613646
ENSG00000092036	2539	425.143885444911
ENSG00000092051	5307	15.0035689763606
ENSG00000092054	6087	0.182311594222204
ENSG00000092067	1554	8.05547155211441
ENSG00000092068	5991	1.8433727860245
ENSG00000092094	5037	1597.52222507523
ENSG00000092096	4278	5.13173376329166
ENSG00000092098	4982	1187.8140546078
ENSG00000092108	6571	1217.43631252827
ENSG00000092140	9237	692.324902918185
ENSG00000092148	12557	7822.37605047942
ENSG00000092199	7309	11893.7990863373
ENSG00000092200	5470	24.1799192188782
ENSG00000092201	7151	1586.46874064035
ENSG00000092203	7091	1307.47123094897
ENSG00000092208	2532	65.9900448271702
ENSG00000092295	3735	34.4433867454615
ENSG00000092330	2712	921.969988825486
ENSG00000092345	3631	0.310604938304495
ENSG00000092377	2407	0
ENSG00000092421	10956	13261.797766568
ENSG00000092439	12333	3740.36543759414
ENSG00000092445	10945	22.5593717146808
ENSG00000092470	4078	308.599510768051
ENSG00000092529	4995	751.907032822508
ENSG00000092531	5900	986.285467898319
ENSG00000092607	3806	0.506421095061677
ENSG00000092621	5622	9.11557971111018
ENSG00000092758	4831	5.01019270047686
ENSG00000092820	3342	3299.15787501387
ENSG00000092841	4609	5492.26506928797
ENSG00000092847	13886	2556.12333977684
ENSG00000092850	1978	38.4339849745475
ENSG00000092853	5411	209.638076511732
ENSG00000092871	8512	1318.6395041654
ENSG00000092929	7752	2562.78108910659
ENSG00000092931	6587	4079.81612147335
ENSG00000092964	7305	3179.73702851706
ENSG00000092969	5151	12.923866345974
ENSG00000092978	8833	464.138309764661
ENSG00000093000	8318	3035.52180520603
ENSG00000093009	2846	130.832201838867
ENSG00000093010	5270	593.424239193273
ENSG00000093072	5800	1595.65184316413
ENSG00000093100	4328	608.096946387527
ENSG00000093134	3846	12.4647112197847
ENSG00000093144	5678	562.458277300568
[truncated: 55,993 more rows]
