# Supplementary material for: Single cell derived mRNA signals across human kidney tumors
Source: Nat Commun. 2021 Jun 23;12:3896. doi: 10.1038/s41467-021-23949-5 (PMC8222373; doi:10.1038/s41467-021-23949-5)
Supplement: Supplementary file 7 — Supplementary Software 1 [file 41467_2021_23949_MOESM7_ESM.zip › SupplementarySoftware1/cellSignalAnalysisV2/bulkData/SangerProjectTARGET_ALL_phase1/SangerProjectTARGET_ALL_phase1_SRR527438.tsv]

geneName	geneLengths	SangerProjectTARGET_ALL_phase1_SRR527438
ENSG00000000003	4535	1.00522632170463
ENSG00000000005	1610	0
ENSG00000000419	1207	621.444915230544
ENSG00000000457	6883	574.584364810781
ENSG00000000460	5967	608.476995567957
ENSG00000000938	3474	107.904294114921
ENSG00000000971	8145	298.562219798233
ENSG00000001036	2793	61.9639508752259
ENSG00000001084	8463	725.17326915331
ENSG00000001167	3811	5015.43920118086
ENSG00000001460	8511	38.1635923429257
ENSG00000001461	9404	320.437144828761
ENSG00000001497	5589	1456.86800658275
ENSG00000001561	4651	22.1799937152241
ENSG00000001617	4826	42.5745854560773
ENSG00000001626	8517	0
ENSG00000001629	7130	1239.0489657095
ENSG00000001630	4074	1084.06907275774
ENSG00000001631	6204	672.991520692284
ENSG00000002016	4190	434.977933117324
ENSG00000002079	6346	2.24050443842625
ENSG00000002330	1708	352.544373611566
ENSG00000002549	3785	5396.88008069695
ENSG00000002586	3284	9902.04439602622
ENSG00000002587	8166	5.91133090674068
ENSG00000002726	3824	0
ENSG00000002745	3261	13.3780119928353
ENSG00000002746	13965	1382.90135335881
ENSG00000002822	7230	373.003979990141
ENSG00000002834	7061	2636.50859679211
ENSG00000002919	3606	267.905317549231
ENSG00000002933	3479	8.87699861206828
ENSG00000003056	3777	1450.26151916498
ENSG00000003096	6983	1.01022744768326
ENSG00000003137	5015	0
ENSG00000003147	4891	74.3767455541856
ENSG00000003249	4791	125.333218150447
ENSG00000003393	10384	416.938871712406
ENSG00000003400	7598	4456.77342036005
ENSG00000003402	22529	3332.62532400958
ENSG00000003436	11714	6.06136468609958
ENSG00000003509	3651	437.263447689558
ENSG00000003756	10368	13283.3756859417
ENSG00000003987	5692	135.280457721942
ENSG00000003989	7905	699.002376907139
ENSG00000004059	1871	1671.81140001829
ENSG00000004139	11137	96.6217539071319
ENSG00000004142	2121	1432.34748590953
ENSG00000004399	9738	9003.30204865858
ENSG00000004455	5727	2347.87361206146
ENSG00000004468	6855	2037.99884529956
ENSG00000004478	5180	103.16322668718
ENSG00000004487	5435	5619.3801754862
ENSG00000004534	7302	4321.49296263811
ENSG00000004660	7424	490.795500164814
ENSG00000004700	3778	1427.15631714371
ENSG00000004766	9454	240.09405598207
ENSG00000004776	1722	2.95066432739171
ENSG00000004777	5260	2722.52296249857
ENSG00000004779	1600	394.183748509639
ENSG00000004799	4519	66.4799676339288
ENSG00000004809	3907	573.569136237119
ENSG00000004838	4009	140.10654429132
ENSG00000004846	9257	0
ENSG00000004848	3097	0
ENSG00000004864	3710	282.638634682275
ENSG00000004866	6742	27.3711624810421
ENSG00000004897	6824	1443.31995630664
ENSG00000004939	5287	18.4291492312516
ENSG00000004948	4042	0
ENSG00000004961	2335	179.540422632818
ENSG00000004975	5350	958.825874874904
ENSG00000005001	2387	0
ENSG00000005007	8600	2225.82113255299
ENSG00000005020	5520	50.5263757620991
ENSG00000005022	1500	13412.7598161348
ENSG00000005059	3566	521.127329225205
ENSG00000005073	2307	0
ENSG00000005075	1355	1170.54854318021
ENSG00000005100	5872	836.043230973558
ENSG00000005102	2707	2.02045489536653
ENSG00000005108	10929	1.01022744768326
ENSG00000005156	12919	919.897110257248
ENSG00000005175	5381	355.920133647141
ENSG00000005187	7822	516.716336112053
ENSG00000005189	4114	325.593305712729
ENSG00000005194	3509	777.640081795117
ENSG00000005206	7130	8973.70038399107
ENSG00000005238	6409	385.326754401486
ENSG00000005243	1851	0
ENSG00000005249	4318	257.472968757809
ENSG00000005302	6496	1753.54480188704
ENSG00000005339	15492	8182.9673543839
ENSG00000005379	11354	19148.4161706242
ENSG00000005381	3526	4843.14541009107
ENSG00000005421	2832	0
ENSG00000005436	5465	836.068236603452
ENSG00000005448	2860	385.581811826396
ENSG00000005469	4979	20.5846345280411
ENSG00000005471	7494	10.4873611771871
ENSG00000005483	9231	13047.7376332066
ENSG00000005486	2441	720.382190465782
ENSG00000005513	4432	1.01022744768326
ENSG00000005700	8722	1135.76071087286
ENSG00000005801	5709	1371.3437512222
ENSG00000005810	15945	13694.478243637
ENSG00000005812	7082	5125.73903463954
ENSG00000005844	6472	1939.45165789066
ENSG00000005882	5481	294.126221055189
ENSG00000005884	9802	14.8333396526166
ENSG00000005889	9037	3230.28728310887
ENSG00000005893	5526	1133.10011185222
ENSG00000005961	5551	106.829052029516
ENSG00000005981	4605	0
ENSG00000006007	4416	752.099331422254
ENSG00000006015	3370	522.352605089969
ENSG00000006016	3018	158.845763333247
ENSG00000006025	6572	889.160189992588
ENSG00000006042	5187	0.430096834162181
ENSG00000006047	4618	4.95111471884372
ENSG00000006059	1287	0
ENSG00000006062	5852	861.523967834678
ENSG00000006071	6778	14.098174133758
ENSG00000006116	3088	0
ENSG00000006118	7271	30.0367626276519
ENSG00000006125	7587	2639.68431178854
ENSG00000006128	1888	0
ENSG00000006194	6945	1477.08255778838
ENSG00000006210	5983	0.505113723841632
ENSG00000006282	5337	598.474743610697
ENSG00000006283	9709	1.01022744768326
ENSG00000006327	1848	29.5916624155538
ENSG00000006377	3449	0
ENSG00000006432	12386	90.2503194103573
ENSG00000006451	3665	148.968539525452
ENSG00000006453	4798	32.8123875457915
ENSG00000006459	9430	2759.27623731552
ENSG00000006468	9616	1.83041210817859
ENSG00000006530	6547	553.74467285783
ENSG00000006534	6626	526.47353289636
ENSG00000006555	6055	3.97589515301086
ENSG00000006576	8646	1855.46774933152
ENSG00000006606	706	0
ENSG00000006607	14413	738.706316051483
ENSG00000006611	4904	0
ENSG00000006625	1597	334.230250277823
ENSG00000006634	4583	504.423568456581
ENSG00000006638	2793	161.301316188754
ENSG00000006652	7489	10158.5771531001
ENSG00000006659	1079	0
ENSG00000006695	3172	156.195166564573
ENSG00000006704	6498	316.53626656543
ENSG00000006712	2668	2237.55377409886
ENSG00000006715	7801	554.244785455693
ENSG00000006740	9281	25.4907391130772
ENSG00000006744	6345	1360.43129433683
ENSG00000006747	11623	0.340076566546841
ENSG00000006756	7030	582.261093187978
ENSG00000006757	3441	118.956782527694
ENSG00000006788	6349	0.505113723841632
ENSG00000006831	5878	1992.4485898862
ENSG00000006837	3057	40.6641553322407
ENSG00000007001	2957	0.210047291102461
ENSG00000007038	1967	0.255057424910131
ENSG00000007047	6668	552.549403748937
ENSG00000007062	7434	17.0038283273421
ENSG00000007080	1660	690.590483011083
ENSG00000007129	1964	723.287844659366
ENSG00000007168	8127	3431.78764991385
ENSG00000007171	4176	33.8226149934748
ENSG00000007174	16980	0
ENSG00000007202	9235	6912.6763546859
ENSG00000007216	3226	0
ENSG00000007237	10100	8235.11909608905
ENSG00000007255	933	551.709214584528
ENSG00000007264	4141	101.352819082916
ENSG00000007306	2649	0
ENSG00000007312	2080	6101.61374797559
ENSG00000007314	8247	189.947765794347
ENSG00000007341	8111	403.41582706619
ENSG00000007350	3650	6.01135342631328
ENSG00000007372	14782	23.8603720440438
ENSG00000007376	2769	755.680137622953
ENSG00000007384	4914	38.1285844610752
ENSG00000007392	6176	1883.18899063107
ENSG00000007402	6322	47.0205864510794
ENSG00000007516	6146	148.563448321183
ENSG00000007520	1243	481.508409222498
ENSG00000007541	7904	870.385963068811
ENSG00000007545	8373	4897.56766299052
ENSG00000007866	3046	7.96179255797899
ENSG00000007908	4585	0
ENSG00000007923	5083	865.124778539292
ENSG00000007933	3463	1.01022744768326
ENSG00000007944	3033	11956.136864725
ENSG00000007952	2529	0.945212809961073
ENSG00000007968	5457	11916.4279244547
ENSG00000008018	2256	2441.26463858639
ENSG00000008056	3209	16.8187866661327
ENSG00000008083	6015	2022.90044597008
ENSG00000008086	17075	14.1881944013734
ENSG00000008118	2676	0
ENSG00000008128	4701	4612.7635407595
ENSG00000008130	5570	2580.79105226419
ENSG00000008196	6149	0
ENSG00000008197	1856	0
ENSG00000008226	8338	288.955056793285
ENSG00000008256	5808	2726.98896799748
ENSG00000008277	12199	5.71628699357411
ENSG00000008282	2804	647.810851389882
ENSG00000008283	5320	133.490054621592
ENSG00000008294	11963	2647.95617415719
ENSG00000008300	13895	159.425893946768
ENSG00000008311	4591	182.446076826402
ENSG00000008323	4260	6.03635905620643
ENSG00000008324	1301	317.536491761156
ENSG00000008382	2049	467.140174285894
ENSG00000008394	7440	18.2791154518927
ENSG00000008405	5062	1395.49418857301
ENSG00000008438	720	7.27663829890667
ENSG00000008441	6302	951.454215182403
ENSG00000008513	8729	4888.56563622899
ENSG00000008516	4126	1020.95486290742
ENSG00000008517	3209	157.845538137521
ENSG00000008710	18608	3324.93859338042
ENSG00000008735	5901	2.94066207543445
ENSG00000008838	6962	2597.23475448193
ENSG00000008853	6580	117.771515670758
ENSG00000008869	8206	1738.99152528923
ENSG00000008952	7928	2785.07704623927
ENSG00000008988	3002	34958.2356728203
ENSG00000009307	5778	27622.2240062953
ENSG00000009335	9220	762.076577749621
ENSG00000009413	12425	2567.58307855463
ENSG00000009694	12896	84.6140504324412
ENSG00000009709	6313	0
ENSG00000009724	4251	689.715285964823
ENSG00000009765	10362	0
ENSG00000009780	4034	926.438583037296
ENSG00000009790	7750	502.913228411034
ENSG00000009830	10008	708.029409298566
ENSG00000009844	7262	636.678344961452
ENSG00000009950	4815	2.75562041422514
ENSG00000009954	7053	4708.45508523461
ENSG00000010017	3347	3999.59548902359
ENSG00000010030	2374	135.415488123365
ENSG00000010072	5906	915.586139663669
ENSG00000010165	3827	138.766242529047
ENSG00000010219	7054	96.6917696708327
ENSG00000010244	15842	16533.2723840128
ENSG00000010256	3236	1928.50919424941
ENSG00000010270	4348	387.68228473742
ENSG00000010278	3299	3428.88699684625
ENSG00000010282	2891	0
ENSG00000010292	6487	2575.55487336457
ENSG00000010295	5203	704.538623365482
ENSG00000010310	4736	5.84631626901849
ENSG00000010318	3367	292.825928300745
ENSG00000010319	5011	10.7924298618836
ENSG00000010322	9161	4855.54820251808
ENSG00000010327	10588	848.371006510881
ENSG00000010361	2950	339.066339099158
ENSG00000010379	4243	4.37598523130126
ENSG00000010404	9292	1498.71242764595
ENSG00000010438	1664	2.01045264340927
ENSG00000010539	7498	73.3415124766092
ENSG00000010610	4583	63.3442616453278
ENSG00000010626	3054	95.9365996480596
ENSG00000010671	4575	2700.99811628654
ENSG00000010704	5675	35.4979921963159
ENSG00000010803	4447	4466.74566556144
ENSG00000010810	7411	2006.4667460043
ENSG00000010818	9774	3305.5442268353
ENSG00000010932	3602	2.32552358006296
ENSG00000011007	5391	4162.99727812337
ENSG00000011009	2196	654.782421004092
ENSG00000011021	6938	1395.20912439222
ENSG00000011028	6860	37.2983975486227
ENSG00000011052	1241	3885.91989552933
ENSG00000011083	4391	0
ENSG00000011105	5714	129.634186492069
ENSG00000011114	11333	1171.12867379373
ENSG00000011132	5556	326.613535412369
ENSG00000011143	4078	142.147003690601
ENSG00000011198	3172	150.998996672776
ENSG00000011201	7131	1.000225195726
ENSG00000011243	5081	2448.17619468886
ENSG00000011258	7201	2798.82514155452
ENSG00000011260	2721	1599.48511611535
ENSG00000011275	7619	837.003447161455
ENSG00000011295	5966	1232.86757399991
ENSG00000011304	6883	6454.64823193307
ENSG00000011332	4800	18.3441300896149
ENSG00000011347	5953	1.00522632170463
ENSG00000011376	5393	306.964111442332
ENSG00000011405	9204	1676.3024111471
ENSG00000011422	4457	270.220838877337
ENSG00000011426	6012	350.11882751193
ENSG00000011451	7965	1363.48698230977
ENSG00000011454	9162	1952.93469352904
ENSG00000011465	12847	0
ENSG00000011478	2396	114.640810808136
ENSG00000011485	7059	973.099088417914
ENSG00000011523	8623	3196.94977733532
ENSG00000011566	6067	1713.9108785064
ENSG00000011590	2770	17.0638418390856
ENSG00000011600	907	63.8243697392763
ENSG00000011638	2558	261.648908949965
ENSG00000011677	4193	0
ENSG00000012048	8922	1272.37146810511
ENSG00000012061	5576	2918.33704906585
ENSG00000012124	6248	6012.17361097377
ENSG00000012171	5768	43.9799018560724
ENSG00000012174	8927	240.009036840433
ENSG00000012211	3194	72.371294036755
ENSG00000012223	4247	105.303708606034
ENSG00000012232	13220	404.321030868322
ENSG00000012504	3460	0
ENSG00000012660	3813	4737.76168346938
ENSG00000012779	3730	11043.2363297119
ENSG00000012817	9463	2.0154537693879
ENSG00000012822	8898	1122.43771126579
ENSG00000012963	3694	1418.05926898858
ENSG00000012983	7620	4028.46698929822
ENSG00000013016	4636	167.437697764533
ENSG00000013275	2387	1122.80279346223
ENSG00000013288	8898	844.890222829755
ENSG00000013293	10459	1.000225195726
ENSG00000013297	6032	6.02635680424917
ENSG00000013306	3526	1921.4225987377
ENSG00000013364	6141	788.022419326753
ENSG00000013374	5411	1299.32253600395
ENSG00000013375	7335	645.745386360708
ENSG00000013392	3744	52.5568329094228
ENSG00000013441	5170	45694.5929102314
ENSG00000013503	4858	165.922356593008
ENSG00000013523	6414	432.272323962885
ENSG00000013561	4987	310.174834320612
ENSG00000013563	4130	619.59949974443
ENSG00000013573	8374	5949.43448557186
ENSG00000013583	3442	281.85345790363
ENSG00000013588	8440	3.65082196439991
ENSG00000013619	5958	72.2112580054388
ENSG00000013725	5958	408.902062264747
ENSG00000013810	6528	4125.88392223596
ENSG00000014123	4539	1171.56877287985
ENSG00000014138	5726	982.196136573042
ENSG00000014164	3731	1018.98441927184
ENSG00000014216	7553	2797.26979137517
ENSG00000014257	4193	11.2375300739816
ENSG00000014641	4990	1874.86711700263
ENSG00000014824	7225	452.99198889235
ENSG00000014914	4591	9.81721029605072
ENSG00000014919	4177	372.118780691924
ENSG00000015133	12426	2918.43207045944
ENSG00000015153	10839	1129.23424147074
ENSG00000015171	5300	1544.11765040593
ENSG00000015285	2381	1545.12287672764
ENSG00000015413	2737	1064.85974787382
ENSG00000015475	4446	311.840209271496
ENSG00000015479	11772	14674.5038915353
ENSG00000015520	5252	4.54602351457469
ENSG00000015532	5472	280.913246219648
ENSG00000015568	14175	2097.79230750006
ENSG00000015592	3294	0
ENSG00000015676	10113	664.129525458152
ENSG00000016082	2882	0
ENSG00000016391	7758	1.12525334519175
ENSG00000016402	4730	0
ENSG00000016490	3340	0
ENSG00000016602	3447	0.400090078290401
ENSG00000016864	3837	430.781988421254
ENSG00000017260	8533	1097.69213992352
ENSG00000017427	8087	1.01022744768326
ENSG00000017483	4014	406.711569086107
ENSG00000017797	4979	858.083193161381
ENSG00000018189	8070	2453.92748956428
ENSG00000018236	7492	0.960216187896963
ENSG00000018280	8676	85.5842688722955
ENSG00000018408	8413	26.8560465052432
ENSG00000018510	8745	21974.7525061871
ENSG00000018607	1774	0
ENSG00000018610	2580	670.495958828948
ENSG00000018625	6298	0
ENSG00000018699	3185	458.763288271689
ENSG00000018869	3350	12.0427113565411
ENSG00000019102	1432	0.635142999286012
ENSG00000019144	21722	150.98399329484
ENSG00000019169	2079	7.85676891242776
ENSG00000019186	3972	0.14503265338027
ENSG00000019485	13954	368.888053309729
ENSG00000019505	5424	0
ENSG00000019549	2282	0
ENSG00000019582	3184	79151.5305732748
ENSG00000019991	8897	557.460509459952
ENSG00000019995	5993	1908.97979730286
ENSG00000020129	4917	216.063645654753
ENSG00000020181	7061	194.313748773691
ENSG00000020219	1674	0.12502814946575
ENSG00000020256	6997	230.4918941031
ENSG00000020426	3865	146.262930371013
ENSG00000020577	12170	661.238874642504
ENSG00000020633	4523	966.887689952456
ENSG00000020922	7689	3327.48916762952
ENSG00000021300	4933	24.0804215871035
ENSG00000021355	3094	1648.67119011517
ENSG00000021461	2637	0.410092330247661
ENSG00000021488	2597	10.2873161380419
ENSG00000021574	5213	425.755856812731
ENSG00000021645	15535	1028.20149445046
ENSG00000021762	7466	282.078508572669
ENSG00000021776	13528	1456.59294465393
ENSG00000021826	10444	13.0679421821602
ENSG00000021852	2729	1.01022744768326
ENSG00000022267	5997	4550.32948404229
ENSG00000022277	4063	1805.97160552102
ENSG00000022355	6935	0.165037157294791
ENSG00000022556	6313	157.95556290905
ENSG00000022567	8608	220.229583594951
ENSG00000022840	5911	7229.53769443994
ENSG00000022976	5590	583.391347659149
ENSG00000023041	3748	862.729239195528
ENSG00000023171	13946	1489.8554335378
ENSG00000023191	7374	1181.99612054529
ENSG00000023228	12268	1422.62029588109
ENSG00000023287	7615	4936.76148728505
ENSG00000023318	4854	1684.65429153141
ENSG00000023330	2536	524.603111780353
ENSG00000023445	7518	236.033141687422
ENSG00000023516	9920	2075.99239935921
ENSG00000023572	1299	18.1990974362346
ENSG00000023608	2656	144.452522766749
ENSG00000023697	2844	526.063440566113
ENSG00000023734	2211	4930.71012485091
ENSG00000023839	6232	59.8484745862654
ENSG00000023892	2545	2534.30058516685
ENSG00000023902	6565	1386.55217532321
ENSG00000023909	5420	289.260125477982
ENSG00000024048	8840	3137.22633089852
ENSG00000024422	3923	1.000225195726
ENSG00000024526	5904	176.324698628558
ENSG00000024862	1507	604.446088029181
ENSG00000025039	5072	802.370649759443
ENSG00000025156	2702	1075.75720138125
ENSG00000025293	8383	1026.39608797217
ENSG00000025423	2272	56.6577562118995
ENSG00000025434	4533	79.2678467612858
ENSG00000025708	3320	230.631925630502
ENSG00000025770	3159	2520.26242454483
ENSG00000025772	2062	727.268740938356
ENSG00000025796	8587	5558.65150272769
ENSG00000025800	7480	2407.81210691534
ENSG00000026025	5158	22341.1349953816
ENSG00000026036	8738	1615.79878905764
ENSG00000026103	3750	314.545818425935
ENSG00000026297	7643	2650.10165720202
ENSG00000026508	10057	1122.70777206863
ENSG00000026559	5437	2.02045489536653
ENSG00000026652	8769	3177.04529594038
ENSG00000026751	4833	18.2741143259141
ENSG00000026950	5547	2132.72517246079
ENSG00000027001	3407	144.427517136856
ENSG00000027075	8809	2471.25138995426
ENSG00000027644	5101	2.0154537693879
ENSG00000027697	2571	702.86824728862
ENSG00000027847	4927	353.889676499817
ENSG00000027869	2512	23.600313493155
ENSG00000028116	3509	932.529954479267
ENSG00000028137	3826	1114.42590744802
ENSG00000028203	8757	970.208437602266
ENSG00000028277	9072	364.767125503338
ENSG00000028310	9572	1876.80755388234
ENSG00000028528	9780	2439.97934920988
ENSG00000028839	5039	501.787975065843
ENSG00000029153	6983	188.032334544531
ENSG00000029363	9297	34975.7396137455
ENSG00000029364	7136	2409.00237489825
ENSG00000029534	10799	522.762697420217
ENSG00000029559	1546	2.02045489536653
ENSG00000029639	2736	192.78340422423
ENSG00000029725	6531	2107.93459098472
ENSG00000029993	3967	871.15613646952
ENSG00000030066	8576	3660.28909587746
ENSG00000030110	2212	835.298063202743
ENSG00000030304	4246	0
ENSG00000030419	12240	351.404116888438
ENSG00000030582	3680	920.452235240876
ENSG00000031003	6808	2008.99231462351
ENSG00000031081	9384	19.8094600013535
ENSG00000031691	1733	29.7466973208913
ENSG00000031698	3836	1726.16863828002
ENSG00000031823	7445	1337.86621392125
ENSG00000032219	7568	3498.49266821682
ENSG00000032389	5775	886.819663034589
ENSG00000032444	7055	1404.11112863418
ENSG00000032742	6111	260.378622951393
ENSG00000033011	4496	87.199632563393
ENSG00000033030	9124	3932.14530294981
ENSG00000033050	4448	311.865214901389
ENSG00000033100	4205	596.229238046292
ENSG00000033122	14652	123.252749743337
ENSG00000033170	6700	575.384544967362
ENSG00000033178	11432	2800.88560545772
ENSG00000033327	6771	11224.2770901383
ENSG00000033627	11056	37.5284493436396
ENSG00000033800	10776	3902.93872723461
ENSG00000033867	9616	1396.79448132745
ENSG00000034053	6869	97.9470522914689
ENSG00000034152	3783	1255.31262739201
ENSG00000034239	5805	0
ENSG00000034510	496	19423.4981039527
ENSG00000034533	3427	162.096495219356
ENSG00000034677	6031	4093.83670696489
ENSG00000034693	2222	89.8852372139173
ENSG00000034713	3034	1529.07926458819
ENSG00000034971	2095	0
ENSG00000035115	11165	962.74675764215
ENSG00000035141	3086	521.732465468619
ENSG00000035403	9992	1671.93642816776
ENSG00000035499	3806	177.094872029268
ENSG00000035664	13612	23.5653056113046
ENSG00000035681	6165	892.115855445958
ENSG00000035687	3666	597.484520666928
ENSG00000035720	1655	608.321960662619
ENSG00000035862	5633	1101.03789320323
ENSG00000035928	6713	3941.08231507362
ENSG00000036054	5168	929.439258624474
ENSG00000036257	11505	3878.91331803327
ENSG00000036448	7062	31.6921353265784
ENSG00000036473	1585	0
ENSG00000036530	9352	18.2090996881919
ENSG00000036549	9008	1605.67150895091
ENSG00000036565	3910	0
ENSG00000036672	4538	2.64059451671665
ENSG00000036828	5011	0
ENSG00000037042	2772	18.3241255857004
ENSG00000037241	1164	352.369334202314
ENSG00000037280	8852	426.330986300273
ENSG00000037474	5506	2960.87162551409
ENSG00000037637	8984	508.649519908523
ENSG00000037749	4792	352.599385997331
ENSG00000037757	3456	886.759649522846
ENSG00000037897	2621	176.619765061298
ENSG00000037965	1889	0
ENSG00000038002	2675	168.302892558836
ENSG00000038210	3540	924.288098866485
ENSG00000038219	15860	3552.95993125008
ENSG00000038274	5153	604.956202879001
ENSG00000038295	7522	0
ENSG00000038358	6173	4657.9787207323
ENSG00000038382	17500	5612.70367230472
ENSG00000038427	14831	219.304375288905
ENSG00000038532	12387	1675.81730192717
ENSG00000038945	7812	302.9932174153
ENSG00000039068	6177	12.6078385921263
ENSG00000039123	6578	923.457911954033
ENSG00000039139	16475	1.01522857366189
ENSG00000039319	11461	575.824644053482
ENSG00000039523	6729	3417.34439808757
ENSG00000039537	4739	0
ENSG00000039560	7687	722.592688148337
ENSG00000039600	3471	0.310069810675061
ENSG00000039650	4635	1631.36229310313
ENSG00000039987	2646	8.91700761989732
ENSG00000040199	12493	694.476357896479
ENSG00000040275	4777	369.033085963109
ENSG00000040341	8998	349.438674378837
ENSG00000040487	2686	264.909643088032
ENSG00000040531	3398	1514.73603528148
ENSG00000040608	3339	22.4750601479633
ENSG00000040633	2783	229.236611482464
ENSG00000040731	3660	0.13503040142301
ENSG00000040933	13187	1428.34658512663
ENSG00000041353	7432	10.1122767287899
ENSG00000041357	6996	1477.88273794496
ENSG00000041515	9209	1.47533216369585
ENSG00000041802	4818	3594.47927912467
ENSG00000041880	2928	254.742353973477
ENSG00000041982	9636	3.80085574375881
ENSG00000041988	4072	589.15264478653
ENSG00000042062	6009	53.8621267898453
ENSG00000042088	6227	451.271601555701
ENSG00000042286	5135	28.2363572753451
ENSG00000042304	2087	0.500112597863002
ENSG00000042317	6872	35.8180642589482
ENSG00000042429	10773	5815.98944108408
ENSG00000042445	4005	452.451867286658
ENSG00000042493	2607	1033.78275104261
ENSG00000042753	1704	637.213465441165
ENSG00000042781	20506	3.67582759429306
ENSG00000042813	2643	0.0550123857649302
ENSG00000042832	11132	30.0867738874382
ENSG00000042980	9351	111.985212913483
ENSG00000043039	3660	2.85564293379774
ENSG00000043093	8412	1776.03486541294
ENSG00000043143	9877	1824.07568156366
ENSG00000043355	3310	2.02045489536653
ENSG00000043462	7244	3179.02574182791
ENSG00000043514	2663	545.197748560351
ENSG00000043591	2853	34.5577805123334
ENSG00000044012	597	0
ENSG00000044090	5628	614.638382773629
ENSG00000044115	8830	1499.71265284168
ENSG00000044446	9029	1576.53494899941
ENSG00000044459	11064	923.522926591755
ENSG00000044524	6674	1.01022744768326
ENSG00000044574	3908	55419.1473452761
ENSG00000046604	6190	23.600313493155
ENSG00000046647	2424	321.482380158295
ENSG00000046651	5172	8302.49926639913
ENSG00000046653	5675	503.338324119218
ENSG00000046774	1991	0
ENSG00000046889	12058	1.01022744768326
ENSG00000047056	5656	1586.68723473603
ENSG00000047188	10816	2338.69654589067
ENSG00000047230	5510	95.3164600267095
ENSG00000047249	5090	847.875895038997
ENSG00000047315	5901	4103.11379565525
ENSG00000047346	9832	4098.57277326666
ENSG00000047365	12428	9502.11935489312
ENSG00000047410	12350	6660.5595918512
ENSG00000047457	7296	91.2055344722756
ENSG00000047578	9784	1169.00319525281
ENSG00000047579	3052	787.587321366612
ENSG00000047597	5206	18.099074916662
ENSG00000047617	6255	46.890557175635
ENSG00000047621	4939	439.388926230476
ENSG00000047634	5497	2649.36149055719
ENSG00000047644	7114	636.563319063943
ENSG00000047648	7885	1.92043237579393
ENSG00000047662	6622	867.010203033236
ENSG00000047849	14943	3461.7794024077
ENSG00000047932	4628	661.753990618302
ENSG00000047936	7856	0
ENSG00000048028	5719	1619.50962453378
ENSG00000048052	16827	496.256729733478
ENSG00000048140	5215	571.943770294065
ENSG00000048162	2862	1213.30316917151
ENSG00000048342	7606	22.1699914632669
ENSG00000048392	5548	1042.69975866251
ENSG00000048405	5793	3050.50680642908
ENSG00000048462	1118	2.27051119429803
ENSG00000048471	11298	2342.42238474475
ENSG00000048540	10268	0.365082196439991
ENSG00000048544	2110	507.589281201054
ENSG00000048545	2341	1.46032878575996
ENSG00000048649	15740	3444.625540301
ENSG00000048707	20023	2408.95236363846
ENSG00000048740	10978	11682.560270316
ENSG00000048828	7204	5109.33034030366
ENSG00000048991	7898	2522.1178422829
ENSG00000049089	4151	73.8366239484936
ENSG00000049130	6040	1.01022744768326
ENSG00000049167	4847	275.016918690843
ENSG00000049192	8567	65.0196388481688
ENSG00000049239	9321	1156.26532738524
ENSG00000049245	2760	2476.30752831865
ENSG00000049246	8099	61.8889339855465
ENSG00000049247	1791	6.01135342631328
ENSG00000049249	6331	59.8234689563723
ENSG00000049283	4642	2.29051569821255
ENSG00000049323	7329	11.9326865850112
ENSG00000049449	7225	1233.73276879422
ENSG00000049540	6542	0.960216187896963
ENSG00000049541	2211	675.217021752774
ENSG00000049618	44058	5270.48162271305
ENSG00000049656	6557	5171.22927654116
ENSG00000049759	17455	276.227191177672
ENSG00000049768	2647	39.0437905151645
ENSG00000049769	4173	48.8359951813221
ENSG00000049860	5067	1683.75908998124
ENSG00000049883	12115	715.356058857259
ENSG00000050030	11757	113.20048652629
ENSG00000050130	4350	312.15528020815
ENSG00000050165	5059	11.9576922149044
ENSG00000050327	5818	47.9708003870191
ENSG00000050344	4249	177.915056689763
ENSG00000050393	6057	647.725832248245
ENSG00000050405	6317	89.9102428438104
ENSG00000050426	6032	1886.86981935134
ENSG00000050438	17980	53.7871099001658
ENSG00000050555	7594	1.01022744768326
ENSG00000050628	9653	3.03068234304979
ENSG00000050730	3768	0
ENSG00000050748	8955	1080.60829358052
ENSG00000050767	3586	153.244502237181
ENSG00000050820	9178	0
ENSG00000051009	4736	423.665386153663
ENSG00000051108	5155	2644.96550082197
ENSG00000051128	3422	39.0637950190791
ENSG00000051180	3046	504.848664164764
ENSG00000051341	9400	1740.55187659456
ENSG00000051382	7850	357.205423023649
ENSG00000051523	3357	5832.56817370324
ENSG00000051596	3453	358.995826123998
ENSG00000051620	10356	1491.46579610292
ENSG00000051825	10304	4321.73301668509
ENSG00000052126	12558	741.867027669977
ENSG00000052344	3010	6.25140747328752
ENSG00000052723	5894	1453.7923141059
ENSG00000052749	8529	1740.75692275969
ENSG00000052795	10868	969.53828672113
ENSG00000052802	2892	332.679901224447
ENSG00000052841	11284	1976.30495522718
ENSG00000052850	5750	5.05113723841632
ENSG00000053108	6734	30.7469225166173
ENSG00000053254	11033	4039.34943942772
ENSG00000053328	1774	2.41054272169967
ENSG00000053371	1781	510.329898237343
ENSG00000053372	2822	357.78555363717
ENSG00000053438	1297	334.250254781737
ENSG00000053501	2431	511.475156086449
ENSG00000053524	20568	836.873417886011
ENSG00000053702	2803	228.646478616986
ENSG00000053747	13522	21.8249137707414
ENSG00000053770	13034	1128.90416715615
ENSG00000053900	7494	1161.74156033184
ENSG00000053918	3971	26.9410656468799
ENSG00000054116	3527	681.273385312895
ENSG00000054118	4736	2277.17269410156
ENSG00000054148	1612	716.826389894976
ENSG00000054179	2633	0
ENSG00000054219	8798	673.896724494416
ENSG00000054267	11073	5530.01005424808
ENSG00000054277	3716	259.308381991966
ENSG00000054282	5322	893.291120050936
ENSG00000054356	8261	1.75039409252051
ENSG00000054392	6641	331.204569060751
ENSG00000054523	17720	1097.97220297833
ENSG00000054598	3926	4.22595145194236
ENSG00000054611	5315	628.096412782122
ENSG00000054654	31374	2754.5301687618
ENSG00000054690	10817	135.635537666425
ENSG00000054793	8317	60.1735477748764
ENSG00000054796	1867	0
ENSG00000054803	3024	2.0154537693879
ENSG00000054938	3135	1.01022744768326
ENSG00000054965	7887	4562.72727534331
ENSG00000054967	6322	1968.31815703931
ENSG00000054983	6825	485.039204163411
ENSG00000055044	3299	4157.39101590132
ENSG00000055070	4747	7646.93666974238
ENSG00000055118	5877	73.0764527997418
ENSG00000055130	3548	2404.36633111606
ENSG00000055147	6543	161.781424282702
ENSG00000055163	10498	11657.8647102335
ENSG00000055208	6010	8103.40444118987
ENSG00000055211	2248	900.557756097886
ENSG00000055332	10753	4072.15182472155
ENSG00000055483	9235	3639.56943094799
ENSG00000055609	20114	3215.59397498366
ENSG00000055732	6623	0
ENSG00000055813	3982	1.01022744768326
ENSG00000055917	6978	4646.34110058002
ENSG00000055950	3573	330.439396786021
ENSG00000055955	5462	1376.8899999325
ENSG00000055957	4544	9.77720128822168
ENSG00000056050	1436	149.673698288439
ENSG00000056097	6792	3580.18105995176
ENSG00000056277	4634	321.272332867192
ENSG00000056291	2359	0.340076566546841
ENSG00000056487	5753	2.65059676867391
ENSG00000056558	6449	276.207186673757
ENSG00000056586	11545	3969.22365095537
ENSG00000056736	3038	13.733091937318
ENSG00000056972	6553	2129.37441805511
ENSG00000056998	3646	2.0154537693879
ENSG00000057019	11274	235.192952523012
ENSG00000057149	1777	0
ENSG00000057252	7005	772.999036886948
ENSG00000057294	7043	2.87064631173363
ENSG00000057468	3266	8.00180156580803
ENSG00000057593	3795	0.995224069747373
ENSG00000057608	4033	9382.43240797254
ENSG00000057657	6369	825.45084615082
ENSG00000057663	5546	683.733939294381
ENSG00000057704	6515	21.6048642276817
ENSG00000057757	2186	1202.76079560856
ENSG00000057935	10580	781.180878987987
ENSG00000058056	8440	379.885529336736
ENSG00000058063	9196	3452.16723827677
ENSG00000058085	6543	0.11502589750849
ENSG00000058091	6841	1102.73327490998
ENSG00000058262	4697	5135.93132938399
ENSG00000058272	11815	3716.50675300324
ENSG00000058335	9929	1.01022744768326
ENSG00000058404	8159	0.340076566546841
ENSG00000058453	8871	858.328248334334
ENSG00000058600	9488	1768.06307060301
ENSG00000058668	9721	3403.07118454456
ENSG00000058673	9700	10612.7794144792
ENSG00000058729	5502	1446.16559698848
ENSG00000058799	2075	443.13476958847
ENSG00000058804	5135	868.27048677985
ENSG00000058866	10978	55.2724443158189
ENSG00000059122	8419	2113.49584307296
ENSG00000059145	7494	702.768224769047
ENSG00000059377	6271	190.22782884915
ENSG00000059378	6285	1696.94205806091
ENSG00000059573	3766	615.553588827718
ENSG00000059588	7743	3947.13867863374
ENSG00000059691	11757	362.521619938933
ENSG00000059728	6351	1436.49842047179
ENSG00000059758	6547	1006.51161108114
ENSG00000059769	2586	1031.20217003764
ENSG00000059804	6159	9554.01603917336
ENSG00000059915	6338	132.174758489213
ENSG00000060069	7415	1917.46170696262
ENSG00000060138	8610	45579.6520318646
ENSG00000060140	3424	169.818233730361
ENSG00000060237	14370	4387.73787735105
ENSG00000060303	408	0
ENSG00000060339	6059	4391.41370494534
ENSG00000060491	4702	1639.40410367677
ENSG00000060558	2613	5511.89597595348
ENSG00000060566	2678	2.43054722561419
ENSG00000060642	3382	331.629664768935
ENSG00000060656	6682	3.03068234304979
ENSG00000060688	3881	963.241869114034
ENSG00000060709	8536	0.14503265338027
ENSG00000060718	8281	0.500112597863002
ENSG00000060749	10537	1082.43370456272
ENSG00000060762	1546	272.651386102951
ENSG00000060971	7106	1100.70281776266
ENSG00000060982	11775	2004.04119990466
ENSG00000061273	9928	9645.98174479439
ENSG00000061337	5706	15.0683925736122
ENSG00000061455	9350	0.370083322418621
ENSG00000061492	2089	4.01090303486127
ENSG00000061656	2240	73.5815665235834
ENSG00000061676	22520	4.80608206546345
ENSG00000061794	1979	1478.32283703108
ENSG00000061918	3724	65.5297536979891
ENSG00000061936	10157	2992.55375858871
ENSG00000061938	11297	9159.9773233171
ENSG00000061987	16014	1682.21874317982
ENSG00000062038	6236	4.04090979073305
ENSG00000062096	2204	0
ENSG00000062194	6472	5226.99683232886
ENSG00000062282	7905	17.8890276255596
ENSG00000062370	3848	0.215048417081091
ENSG00000062485	6402	7447.0966767623
ENSG00000062524	3490	5481.24907595643
ENSG00000062582	2613	395.138963571558
ENSG00000062598	6598	1862.97944055142
ENSG00000062650	7280	1918.43192540247
ENSG00000062716	6916	636.948405764297
ENSG00000062725	9876	1101.39297314771
ENSG00000062822	4858	2295.5818388289
ENSG00000063015	5115	9.41712021776032
ENSG00000063046	6146	21984.1746275309
ENSG00000063127	3599	49.9112372667276
ENSG00000063169	7507	496.866867102871
ENSG00000063176	6009	231.087028094557
ENSG00000063177	4209	29298.5814298282
ENSG00000063180	2075	163.336774462056
ENSG00000063241	4408	259.338388747838
ENSG00000063244	4115	5898.50301860549
ENSG00000063245	17616	1274.32690836276
ENSG00000063322	3835	707.079195362626
ENSG00000063438	7678	113.620581108495
ENSG00000063515	1033	2.02045489536653
ENSG00000063587	8139	1238.43882834011
ENSG00000063601	6323	1549.16878764435
ENSG00000063660	6516	86.0343702103722
ENSG00000063761	5317	191.968220689713
ENSG00000063854	5975	43.2997487229787
ENSG00000063978	7270	2464.6899126703
ENSG00000064012	7243	5373.40479535326
ENSG00000064042	10862	0.165037157294791
ENSG00000064102	3345	924.908238487835
ENSG00000064115	3888	1313.24567072846
ENSG00000064195	2715	0
ENSG00000064199	5205	1.63036706903339
ENSG00000064201	3793	94.5412855000218
ENSG00000064205	4981	1.22527586476435
ENSG00000064218	2387	0
ENSG00000064225	6288	213.923163735899
ENSG00000064270	7352	22.8401423444033
ENSG00000064300	4150	52.3817935001708
ENSG00000064309	10600	121.367325249393
ENSG00000064313	6547	1685.87956739618
ENSG00000064393	15402	1182.26618134814
ENSG00000064419	4676	1529.10427021808
ENSG00000064489	1931	388.192399587241
ENSG00000064490	2503	785.231791030678
ENSG00000064545	3281	334.520315584583
ENSG00000064547	2980	1072.70651453429
ENSG00000064601	5856	539.80153362941
ENSG00000064607	8468	17463.1217349675
ENSG00000064651	10664	528.543999051513
ENSG00000064652	3550	5.65127235585192
ENSG00000064655	3618	0.1500337793589
ENSG00000064666	3645	5477.25317629951
ENSG00000064687	8367	3242.88511944904
ENSG00000064692	7325	0.970218439854223
ENSG00000064703	6019	1294.8165214972
ENSG00000064726	4169	1449.75140431516
ENSG00000064763	5411	278.797769930688
ENSG00000064787	8186	12.2727631515581
ENSG00000064835	1569	0.13503040142301
ENSG00000064886	3295	183.926410116076
ENSG00000064932	6626	2409.29744133099
ENSG00000064933	5448	817.654090750136
ENSG00000064961	3857	2170.01856888344
ENSG00000064989	6144	5.04613611243769
ENSG00000064995	1580	1811.84292741993
ENSG00000064999	6777	617.709074124508
ENSG00000065000	8601	2568.41326546708
ENSG00000065029	6789	911.450208479342
ENSG00000065054	3550	36.5032185180205
ENSG00000065057	2430	138.781245906983
ENSG00000065060	9908	1913.47580955765
ENSG00000065135	27174	3998.93033926843
ENSG00000065150	9671	7225.01167542928
ENSG00000065154	3388	107.279153367592
ENSG00000065183	10275	324.413039981772
ENSG00000065243	6897	5096.07735646029
ENSG00000065268	2357	369.273140010083
ENSG00000065308	6908	790.58799695379
ENSG00000065320	6383	86.1643994858166
ENSG00000065325	6052	0.245055172952871
ENSG00000065328	5454	1025.20081886328
ENSG00000065357	10215	7509.48072221973
ENSG00000065361	8658	6.62649192168477
ENSG00000065371	4518	0
ENSG00000065413	9189	1204.86126851959
ENSG00000065427	4065	4939.90719552561
ENSG00000065457	4486	516.566302332694
ENSG00000065485	4030	124.728081907033
ENSG00000065491	3462	2763.03708405145
ENSG00000065518	1889	1225.47090867752
ENSG00000065526	13294	5676.92313099631
ENSG00000065534	22167	2106.66930611213
ENSG00000065548	3125	2883.65424040405
ENSG00000065559	5714	236.573263293114
ENSG00000065600	2914	171.953714523236
ENSG00000065609	6651	536.520794987428
ENSG00000065613	7974	1181.06591111326
ENSG00000065615	9635	1716.2514054644
ENSG00000065618	6508	0.805181282559433
ENSG00000065621	9921	223.020211891027
ENSG00000065665	3916	2880.7635895884
ENSG00000065675	3295	78.9027645648458
ENSG00000065717	4038	12.4327991828742
ENSG00000065802	7410	402.415601870464
ENSG00000065809	7019	3841.15481689461
ENSG00000065833	3371	2.02045489536653
ENSG00000065882	9032	4233.39312739857
ENSG00000065883	8921	1758.06081864575
ENSG00000065911	4870	731.784757697059
ENSG00000065923	10033	3266.89052414646
ENSG00000065970	6296	1307.90446818328
ENSG00000065978	1930	20519.0947720912
ENSG00000065989	6646	53.3420096880678
ENSG00000066027	3825	1711.86041685516
ENSG00000066032	7535	0
ENSG00000066044	6956	972.323913891226
ENSG00000066056	6694	24.9006062475989
ENSG00000066084	10361	3304.49899150576
ENSG00000066117	5136	5672.27708496216
ENSG00000066135	5172	1015.64366711812
ENSG00000066136	5990	839.278959481732
ENSG00000066185	2195	19.3043462775119
ENSG00000066230	2783	87.4946989961321
ENSG00000066248	4678	0
ENSG00000066279	10938	2527.74911013484
ENSG00000066294	9255	638.773816746497
ENSG00000066322	2507	655.647615798395
ENSG00000066336	2069	2111.06029472137
ENSG00000066379	3672	141.751914738289
ENSG00000066382	8197	0.680153133093682
ENSG00000066405	3880	0
ENSG00000066422	7416	6342.76804266513
ENSG00000066427	28202	2725.33359529856
ENSG00000066455	3295	363.721890173804
ENSG00000066468	7486	0.450101338076701
ENSG00000066557	2884	1141.56201700807
ENSG00000066583	1940	198.949792555881
ENSG00000066629	8899	1.95544025764434
ENSG00000066651	2690	399.404924031329
ENSG00000066654	6501	2742.37243150775
ENSG00000066697	3253	664.509611032528
ENSG00000066735	6756	298.807274971186
ENSG00000066739	14778	2045.77559619633
ENSG00000066777	10964	2518.94712841245
ENSG00000066813	8158	0
ENSG00000066827	8900	339.27638639026
ENSG00000066855	4629	234.912889468209
ENSG00000066923	8583	10758.3171815833
ENSG00000066926	4473	255.152446303725
ENSG00000066933	20253	980.930851700449
ENSG00000067048	5738	6.4814592683045
ENSG00000067057	4836	326.223447586036
ENSG00000067064	3589	15204.1381360502
ENSG00000067066	12618	3595.74456399726
ENSG00000067082	6139	73305.5443785709
ENSG00000067113	2016	144.427517136856
ENSG00000067141	8117	363.036735914732
ENSG00000067167	3878	10460.9352275161
ENSG00000067177	6350	5.50623970247165
ENSG00000067182	4005	211.567633399964
ENSG00000067191	7094	478.632761784786
ENSG00000067208	8276	160.141054961712
ENSG00000067221	10461	90.6154016067973
ENSG00000067225	8571	14039.6409553041
ENSG00000067248	4734	1925.67855694551
ENSG00000067334	7519	5332.12550152564
ENSG00000067365	8254	466.450018900843
ENSG00000067369	12991	4056.60832517997
ENSG00000067445	6716	78.6177003840639
ENSG00000067533	7883	680.948312124284
ENSG00000067560	2582	30036.2875206839
ENSG00000067596	9302	4214.65390835664
ENSG00000067601	1060	121.322315115586
ENSG00000067606	7636	48.5659343784761
ENSG00000067646	5527	1.000225195726
ENSG00000067704	4165	1691.6558679015
ENSG00000067715	6494	590.512951052718
ENSG00000067798	12135	0
ENSG00000067829	2717	1612.79811347046
ENSG00000067836	3683	678.757818945644
ENSG00000067840	4341	19.6044138362297
ENSG00000067842	7534	3.53579606689142
ENSG00000067900	11113	7066.03588282059
ENSG00000067955	4129	1773.59431593537
ENSG00000067992	2695	188.717488803604
ENSG00000068001	4545	87.2846517050297
ENSG00000068024	13368	703.608413933457
ENSG00000068028	3683	8142.97334993279
ENSG00000068078	4834	1.01022744768326
ENSG00000068079	1973	271.046024663811
ENSG00000068097	4868	923.567936725562
ENSG00000068120	4032	1318.87193745441
ENSG00000068137	4803	22.3750376283907
ENSG00000068305	6925	3894.61685360617
ENSG00000068308	3592	2224.19076548396
ENSG00000068323	4283	1288.64513203957
ENSG00000068354	4223	790.457967678346
ENSG00000068366	6415	648.746061947886
ENSG00000068383	3706	187.382188167309
ENSG00000068394	1742	260.488647722923
ENSG00000068400	6841	2847.30605679136
ENSG00000068438	2872	815.983714673274
ENSG00000068489	4080	925.83844791986
ENSG00000068615	5380	2.98567220924212
ENSG00000068650	13733	1719.09204502026
ENSG00000068654	13519	2364.38733004289
ENSG00000068697	1946	2887.410086014
ENSG00000068724	6949	15245.0223409255
ENSG00000068745	5624	7157.1613992772
ENSG00000068781	4294	28.7214664952722
ENSG00000068784	5045	997.234522390783
ENSG00000068796	4774	917.321530378254
ENSG00000068831	6084	12498.8290491701
ENSG00000068878	10241	4440.37472827613
ENSG00000068885	7175	2407.97714407263
ENSG00000068903	6224	1292.73605309009
ENSG00000068912	2592	697.592059381165
ENSG00000068971	3376	128.088838564672
ENSG00000068976	4981	437.43848709881
ENSG00000068985	665	0
ENSG00000069011	3511	1.75539521849914
ENSG00000069018	3185	0
ENSG00000069020	14675	363.046738166689
ENSG00000069122	6650	0
ENSG00000069188	11607	4222.01556579718
ENSG00000069206	4483	0
ENSG00000069248	6080	1796.68951570468
ENSG00000069275	6546	3899.49795256131
ENSG00000069329	9733	1703.66857250217
ENSG00000069345	5065	2654.82272012585
ENSG00000069399	3242	589.127639156637
ENSG00000069424	9534	2580.51098920939
ENSG00000069431	11616	0.505113723841632
ENSG00000069482	1300	6.91655722844531
ENSG00000069493	6957	3998.32020189904
ENSG00000069509	1399	161.786425408681
ENSG00000069535	2891	0
ENSG00000069667	17040	251.026517371355
ENSG00000069696	1477	17.8140107358801
ENSG00000069702	8705	58.2881232809328
ENSG00000069712	4065	52.8569004681406
ENSG00000069764	1116	14.0281583700572
ENSG00000069812	5407	2.50556411529364
ENSG00000069849	2584	2478.76808230014
ENSG00000069869	9097	256.462741310126
ENSG00000069943	4542	405.901386677569
ENSG00000069956	6388	2781.55625355031
ENSG00000069966	13302	887.7298679627
ENSG00000069974	5605	402.070524177939
ENSG00000069998	4936	379.325403227129
ENSG00000070010	8736	2424.65589921136
ENSG00000070018	10337	889.020158465186
ENSG00000070019	4177	40.3140765137366
ENSG00000070031	366	5.94133766261246
ENSG00000070047	5769	1059.42352393505
ENSG00000070061	6048	1570.85366988769
ENSG00000070081	8995	2375.76989277025
ENSG00000070087	3440	12.5328217024468
ENSG00000070159	9995	32.9374156952573
ENSG00000070182	14831	42.1244841180006
ENSG00000070190	4548	630.752010676775
ENSG00000070193	3011	0
ENSG00000070214	12172	8054.79349667759
ENSG00000070269	8077	306.854086670802
ENSG00000070366	10554	2108.5947396139
ENSG00000070367	12575	1510.84015814413
ENSG00000070371	10049	258.428183819727
ENSG00000070388	2778	2.02045489536653
ENSG00000070404	3067	398.144640284714
ENSG00000070413	5605	442.599649108756
ENSG00000070423	3496	1077.18252228516
ENSG00000070444	8728	1993.76388601858
ENSG00000070476	7357	2287.99513071932
ENSG00000070495	5969	5227.46193704488
ENSG00000070501	4106	969.333240556006
ENSG00000070526	3448	4.03590866475442
ENSG00000070540	3402	38.2386092326051
ENSG00000070601	5867	2.50056298931501
ENSG00000070610	4803	2388.4427460001
ENSG00000070614	9529	680.59823330578
ENSG00000070669	4455	54.7423249620842
ENSG00000070718	6276	896.221779874414
ENSG00000070729	7298	0
ENSG00000070731	3098	11.2625357038748
ENSG00000070748	2994	0
ENSG00000070756	4752	65694.6158158746
ENSG00000070759	3322	350.093821882037
ENSG00000070761	2375	3054.35267230665
ENSG00000070770	6905	4828.15703553312
ENSG00000070778	7396	0.505113723841632
ENSG00000070785	3411	250.686440804808
ENSG00000070808	6150	3.69083097222895
ENSG00000070814	11278	2333.84045256542
ENSG00000070831	3598	13827.9082847469
ENSG00000070882	8100	1319.29203203662
ENSG00000070886	5358	0.975219565832853
ENSG00000070915	6180	2.02045489536653
ENSG00000070950	6983	1673.41676145743
ENSG00000070961	9493	2424.31582264481
ENSG00000070985	3962	9.88722605975154
ENSG00000071051	2990	631.732231368586
ENSG00000071054	11961	7841.42045679934
ENSG00000071073	9630	3889.21063642327
ENSG00000071082	5791	37200.2854591739
ENSG00000071127	7827	15320.8994242733
ENSG00000071189	16418	411.452636513849
ENSG00000071203	1839	1.04023420355504
ENSG00000071205	10759	385.986903030665
ENSG00000071242	8243	317.066385919164
ENSG00000071243	5214	4078.55826710018
ENSG00000071246	6502	214.793359656181
ENSG00000071282	9130	229.956773623387
ENSG00000071462	7944	2263.84969449449
ENSG00000071537	9559	1475.95730444318
ENSG00000071539	3560	258.863281779868
ENSG00000071553	4884	1455.37767104112
ENSG00000071564	6080	14666.0469875055
ENSG00000071575	4588	257.202907954963
ENSG00000071626	9201	4453.98779318996
ENSG00000071655	7845	1332.97011158817
ENSG00000071677	264	0
ENSG00000071794	6024	994.083813024246
ENSG00000071859	2567	664.149529962066
ENSG00000071889	5098	562.701689485556
ENSG00000071894	6072	4343.80798675476
ENSG00000071909	8236	1.00522632170463
ENSG00000071967	5176	273.101487441028
ENSG00000071991	6864	0
ENSG00000071994	6476	942.032093838664
ENSG00000072041	8781	0
ENSG00000072042	5518	980.005643394402
ENSG00000072062	6144	732.694962625169
ENSG00000072071	8487	1696.32191843956
ENSG00000072080	1265	0
ENSG00000072110	10626	3980.44617765142
ENSG00000072121	15706	1962.11175969983
ENSG00000072133	8502	2.70060802846021
ENSG00000072134	8517	8.45190290388473
ENSG00000072135	5774	6468.49134864191
ENSG00000072163	8487	71.1560204239479
ENSG00000072182	5250	2.68060352454569
ENSG00000072195	17910	19.4393766789349
ENSG00000072201	5725	335.95563874045
ENSG00000072210	6457	172.938936341026
ENSG00000072274	7887	4654.77800010597
ENSG00000072310	8030	3926.77409364876
ENSG00000072315	5839	0
ENSG00000072364	11297	10787.9488530067
ENSG00000072401	3486	195.00890528472
ENSG00000072415	8743	619.674516634109
ENSG00000072422	4841	9.08204477719211
ENSG00000072501	10484	6523.06363532072
ENSG00000072506	1115	822.755239248339
ENSG00000072518	6154	936.435833868577
ENSG00000072571	3936	137.260903609479
ENSG00000072609	17127	4234.25832219287
ENSG00000072657	11950	0
ENSG00000072682	8502	199.214852232748
ENSG00000072694	6651	66.3949484922921
ENSG00000072736	8806	2465.40007255926
ENSG00000072756	5518	617.674066242657
ENSG00000072778	4865	7444.09600117512
ENSG00000072786	9083	3393.68907220865
ENSG00000072803	5577	1494.22641764312
ENSG00000072818	7421	3357.99103497319
ENSG00000072832	5823	51.8916831542651
ENSG00000072840	7148	89.3151088523535
ENSG00000072849	6386	1175.01454867912
ENSG00000072858	8060	1401.21547669256
ENSG00000072864	5512	631.112091747236
ENSG00000072952	7700	51.9316921620941
ENSG00000072954	3005	29.9517434860152
ENSG00000072958	14371	772.95902787912
ENSG00000073008	3519	6.06136468609958
ENSG00000073050	3459	797.704599221381
ENSG00000073060	7741	2554.17505980592
ENSG00000073067	2773	36.9983299899049
ENSG00000073111	4902	5952.31513413555
ENSG00000073146	6872	0
ENSG00000073150	3102	28.7064631173363
ENSG00000073169	2363	1764.46225989839
ENSG00000073282	7454	2.02045489536653
ENSG00000073331	12325	1278.25279225598
ENSG00000073350	7909	333.715134302024
ENSG00000073417	7886	667.075188659565
ENSG00000073464	6789	14.0631662519076
ENSG00000073536	5463	530.664476466452
ENSG00000073578	8383	2405.0364819972
ENSG00000073584	11022	5379.49116566925
ENSG00000073598	1388	17.8990298775168
ENSG00000073605	5905	1556.60046084859
ENSG00000073614	12091	5509.77549853854
ENSG00000073670	4770	328.328921623039
ENSG00000073711	7837	40.294072009822
ENSG00000073712	8510	375.939640939597
ENSG00000073734	5151	3.01067783913527
ENSG00000073737	3750	8.02180606972255
ENSG00000073754	2456	11.597611144443
ENSG00000073756	5269	27.2111264497259
ENSG00000073792	4735	108.579446122036
ENSG00000073803	12623	502.408114687193
ENSG00000073849	9151	989.677821037073
ENSG00000073861	2614	1010.8275828007
ENSG00000073905	848	230.391871583528
ENSG00000073910	18452	111.575120583236
ENSG00000073921	5833	2870.00616760836
ENSG00000073969	5005	737.245987265723
ENSG00000074047	7341	315.225971559029
ENSG00000074054	11052	2731.9450838423
ENSG00000074071	1097	288.67999486446
ENSG00000074181	9394	231.18705061413
ENSG00000074201	4592	834.937982132281
ENSG00000074211	9198	43.1947250774274
ENSG00000074219	2980	7.72173851100475
ENSG00000074266	7016	793.388627501823
ENSG00000074276	5348	23.3552583202022
ENSG00000074317	2006	0
ENSG00000074319	3839	618.954354493187
ENSG00000074356	14718	2982.43648073395
ENSG00000074370	6893	9610.01364675608
ENSG00000074410	7313	1.01022744768326
ENSG00000074416	10102	15.0833959515481
ENSG00000074527	4166	0
ENSG00000074582	3379	499.437445855887
ENSG00000074590	7008	7.85176778644913
ENSG00000074603	10211	1965.8626041838
ENSG00000074621	9084	465.649838744262
ENSG00000074657	11951	17.3389037679103
ENSG00000074660	4961	888.955143827464
ENSG00000074695	6767	2107.81456396124
ENSG00000074696	7097	1148.64861251979
ENSG00000074706	8474	64.774583675216
ENSG00000074755	15878	3761.03677871696
ENSG00000074771	2042	0
ENSG00000074800	3958	19330.1370841837
ENSG00000074803	12476	0.645145251243272
ENSG00000074842	1678	712.930512757623
ENSG00000074855	4979	584.611622397934
ENSG00000074935	6973	185.921859381549
ENSG00000074964	7817	2.72061253237473
ENSG00000074966	3472	156.13015192685
ENSG00000075035	6557	0
ENSG00000075043	12775	0.300067558717801
ENSG00000075073	2871	11.597611144443
ENSG00000075089	3813	302.783170124197
ENSG00000075131	2755	325.753341744045
ENSG00000075142	4237	72.9164167684256
ENSG00000075151	9596	3920.37765352209
ENSG00000075188	3492	159.845988528973
ENSG00000075213	9371	0
ENSG00000075218	4242	597.119438470488
ENSG00000075223	6268	3.91088051528867
ENSG00000075234	3578	140.561646755375
ENSG00000075239	5584	547.563281148243
ENSG00000075240	4885	2742.83253509778
ENSG00000075275	12806	216.278694071834
ENSG00000075290	2112	7.58670810958174
ENSG00000075292	12474	1272.94159646668
ENSG00000075303	5081	190.427873888295
ENSG00000075336	5208	309.864764509937
ENSG00000075340	12673	67.2151331527874
ENSG00000075388	3233	0
ENSG00000075391	16044	448.375949614074
ENSG00000075399	3428	402.865703208541
ENSG00000075407	13190	3114.36118292423
ENSG00000075413	8891	2723.27813252134
ENSG00000075415	8896	22736.2189465674
ENSG00000075420	13270	141.306814526191
ENSG00000075426	7157	1910.85521954485
ENSG00000075429	1311	1.01022744768326
ENSG00000075461	3380	1.01022744768326
ENSG00000075539	18152	5363.93766387571
ENSG00000075568	12985	2165.27750145569
ENSG00000075618	3692	270.360870404739
ENSG00000075624	3256	28459.7625739365
ENSG00000075643	6281	6.24640634730889
ENSG00000075651	12859	10.0372598391104
ENSG00000075673	4442	0
ENSG00000075702	9775	2158.40095323508
ENSG00000075711	11001	2281.048566735
ENSG00000075785	2717	1255.44265666745
ENSG00000075790	8409	109.094562097835
ENSG00000075826	7938	2242.31984715649
ENSG00000075856	7271	995.209066369437
ENSG00000075884	7743	1398.33482812887
ENSG00000075886	1598	48.4759141108607
ENSG00000075891	6243	0
ENSG00000075914	4442	400.670208903922
ENSG00000075945	4978	84.9191191171377
ENSG00000075975	2848	711.935288687876
ENSG00000076003	4118	3033.40795670814
ENSG00000076043	3699	207.761776530227
ENSG00000076053	7885	979.860610741022
ENSG00000076067	8805	1091.52575159187
ENSG00000076108	10918	18938.0238018292
ENSG00000076201	5981	1031.03713288034
ENSG00000076242	3532	1092.31092837052
ENSG00000076248	2567	766.09248191046
ENSG00000076258	2517	14.9283610462106
ENSG00000076321	4254	602.720699566554
ENSG00000076344	4798	10.5173679330589
ENSG00000076351	7838	54.4272540254305
ENSG00000076356	13781	27.4111714888711
ENSG00000076382	5472	2353.3148371262
ENSG00000076513	7350	3281.72386379908
ENSG00000076554	8197	1941.78718372268
ENSG00000076555	14505	373.239032911137
ENSG00000076604	4596	1583.21145218088
ENSG00000076641	11023	20465.9928164501
ENSG00000076650	4488	379.590462903997
ENSG00000076662	2950	1094.17634836055
ENSG00000076685	5156	3697.4424607727
ENSG00000076706	7422	1626.11611195155
ENSG00000076716	4960	9.83221367398661
ENSG00000076770	12199	2769.61856583932
ENSG00000076826	4845	9.26208531242279
ENSG00000076864	5755	6.24640634730889
ENSG00000076924	4673	2481.11361038412
ENSG00000076928	8636	6126.99946344312
ENSG00000076944	6036	1604.05614525981
ENSG00000076984	5145	1123.85302991774
ENSG00000077009	1141	0.510114849820262
ENSG00000077044	9771	7269.72674280421
ENSG00000077063	7035	0
ENSG00000077080	2389	0.545122731670672
ENSG00000077092	3697	42.6045922119491
ENSG00000077097	6079	29448.855263234
ENSG00000077147	7095	5452.96770854728
ENSG00000077150	4484	442.609651360714
ENSG00000077152	1065	139.346373142568
ENSG00000077157	21069	1000.03015181284
ENSG00000077232	21826	2093.1962727257
ENSG00000077235	11562	1775.5297516891
ENSG00000077238	5894	807.846882706042
ENSG00000077254	6918	2419.88982615373
ENSG00000077264	10312	0
ENSG00000077274	3568	0
ENSG00000077279	10203	0
ENSG00000077312	2361	2611.91806035518
ENSG00000077327	3887	10.5923848227384
ENSG00000077348	1488	205.746322760839
ENSG00000077380	4695	286.139422867316
ENSG00000077420	3981	4119.44747310146
ENSG00000077454	6838	5826.7968743239
ENSG00000077458	6042	6122.64348271573
ENSG00000077463	2787	300.122571103566
ENSG00000077498	3016	0
ENSG00000077514	5508	646.495555257502
ENSG00000077522	5530	0
ENSG00000077549	3238	3259.85393989453
ENSG00000077585	2309	13.6830806775317
ENSG00000077616	7254	30.2718155486475
ENSG00000077684	9129	2375.03472725139
ENSG00000077713	3115	137.22089460165
ENSG00000077721	5276	5378.23088192263
ENSG00000077782	12698	528.003877445821
ENSG00000077800	2469	35.0929009920468
ENSG00000077935	4253	154.174711669206
ENSG00000077942	7285	24.1704418547189
ENSG00000077943	7528	1.01022744768326
ENSG00000077984	930	209.162091804243
ENSG00000078018	11559	3.51079043699827
ENSG00000078043	17527	1686.35467436415
ENSG00000078053	5636	1.33029951031558
ENSG00000078061	3535	2362.43689091123
ENSG00000078070	4321	1151.79932188632
ENSG00000078081	3816	10.5773814448025
ENSG00000078098	7003	1.01022744768326
ENSG00000078114	13654	2.86064405977637
ENSG00000078124	8442	872.121353783395
ENSG00000078140	5245	2119.45718523949
ENSG00000078142	15182	1497.56716979684
ENSG00000078177	9835	10178.2715872039
ENSG00000078237	4017	447.140671497353
ENSG00000078246	3181	114.510781532691
ENSG00000078269	9921	1110.60004607437
ENSG00000078295	17538	0
ENSG00000078304	14289	4690.92613867951
ENSG00000078319	1044	522.297592704204
ENSG00000078328	8213	0
ENSG00000078369	6417	11169.5497685541
ENSG00000078399	3029	9.08704590317074
ENSG00000078401	2033	27.6862334176958
ENSG00000078403	6945	3091.57105183961
ENSG00000078487	3318	463.729406368468
ENSG00000078549	6832	0
ENSG00000078579	1688	1.16526235302079
ENSG00000078589	1803	81.2632960267591
ENSG00000078596	2051	186.562003506814
ENSG00000078618	6798	4666.52564502978
ENSG00000078668	3141	494.551345774765
ENSG00000078674	14445	8454.47348263774
ENSG00000078687	11111	842.099594533679
ENSG00000078699	9457	938.25124259882
ENSG00000078725	3905	0
ENSG00000078747	6664	2819.90488755445
ENSG00000078795	4653	230.186825418404
ENSG00000078804	4228	4059.99408746751
ENSG00000078808	4709	1180.79585031042
ENSG00000078814	7931	71.4460857307084
ENSG00000078898	1898	0
ENSG00000078900	6763	3.98089627898949
ENSG00000078902	5983	285.144198797569
ENSG00000078967	4713	112.780391944086
ENSG00000079101	3846	14.7283160070654
ENSG00000079102	13535	0.155034905337531
ENSG00000079112	3901	0
ENSG00000079134	8102	2822.25541676441
ENSG00000079150	3080	21.9849498020576
ENSG00000079156	11486	6.96656848823161
ENSG00000079215	6265	17.6639769565212
ENSG00000079246	5463	6328.66986853138
ENSG00000079257	1504	83.5988218587794
ENSG00000079263	5582	210.372364291072
ENSG00000079277	8070	1205.23635296798
ENSG00000079308	15595	1458.56838941549
ENSG00000079313	5199	1814.0034138427
ENSG00000079332	6914	5927.43453239187
ENSG00000079335	5579	753.619673719757
ENSG00000079337	12078	672.636440747801
ENSG00000079385	5524	43.7898590688844
ENSG00000079387	6342	764.912216179504
ENSG00000079393	2351	3.53079494091279
ENSG00000079432	9494	6917.27238946026
ENSG00000079435	5206	108.754485531288
ENSG00000079459	5202	4907.48489580615
ENSG00000079462	1419	430.206858933711
ENSG00000079482	8224	3.7158366021221
ENSG00000079557	2244	0
ENSG00000079616	4312	3202.96613188762
ENSG00000079689	1482	0
ENSG00000079691	6799	37.7835067685498
ENSG00000079739	4090	96.7367798046404
ENSG00000079785	3833	1274.15687007948
ENSG00000079805	13443	6219.87037286628
ENSG00000079819	10247	1428.17154571737
ENSG00000079841	12788	0.955215061918333
ENSG00000079931	5293	2.98567220924212
ENSG00000079950	16387	852.401914049657
ENSG00000079974	5870	726.823640726258
ENSG00000079999	3761	360.236105366699
ENSG00000080007	2807	31.1670170988223
ENSG00000080031	4344	5.13615638005303
ENSG00000080166	7543	15.1584128412276
ENSG00000080189	7708	1029.64681985828
ENSG00000080200	10929	706.113978048751
ENSG00000080224	6291	0
ENSG00000080293	3426	0.445100212098071
ENSG00000080298	11169	1460.94392425534
ENSG00000080345	18166	4699.01796051293
ENSG00000080371	16036	2070.96126662471
ENSG00000080493	8890	13.4130198746857
ENSG00000080503	17300	24496.865347344
ENSG00000080511	2001	0
ENSG00000080546	5121	2457.42327662335
ENSG00000080561	3097	2.02045489536653
ENSG00000080572	1931	0.480108093948482
ENSG00000080573	6750	2.31052020212707
ENSG00000080603	13674	8180.10671032412
ENSG00000080608	2707	905.208803258012
ENSG00000080618	1767	4.44099986902345
ENSG00000080644	4765	1.42031977793092
ENSG00000080709	3864	0
ENSG00000080802	6999	722.147587936239
ENSG00000080815	9947	1078.35778689014
ENSG00000080819	3666	347.023130531158
ENSG00000080822	5217	1764.11218107989
ENSG00000080823	11009	108.30938531919
ENSG00000080824	5248	31738.9108578565
ENSG00000080839	5954	1074.02681179265
ENSG00000080845	8789	859.023404845363
ENSG00000080854	5753	2.02045489536653
ENSG00000080910	1087	0
ENSG00000080947	6813	430.852004184955
ENSG00000080986	3600	1048.03596008171
ENSG00000081014	7359	691.500687939194
ENSG00000081019	6819	4599.40553327058
ENSG00000081026	8180	678.392736749204
ENSG00000081041	1500	5.05113723841632
ENSG00000081051	3259	0
ENSG00000081052	9895	16.8838013038549
ENSG00000081059	10063	1276.39737451791
ENSG00000081087	5325	206.276442114574
ENSG00000081138	14532	0
ENSG00000081148	8337	109.594674695698
ENSG00000081154	3102	4427.19676132244
ENSG00000081177	6263	356.525269890555
ENSG00000081181	2418	248.400926232574
ENSG00000081189	11755	5467.34594573584
ENSG00000081237	8371	4866.29062112017
ENSG00000081248	6168	0
ENSG00000081277	6211	4.09092105051935
ENSG00000081307	6827	981.355947408632
ENSG00000081320	6580	16344.2648299024
ENSG00000081377	10462	22.8551457223392
ENSG00000081386	5921	463.844432265977
ENSG00000081479	16260	2.02045489536653
ENSG00000081665	8414	779.145420714685
ENSG00000081692	4315	488.65501824596
ENSG00000081721	1762	436.34324050949
ENSG00000081760	16094	139.026301079936
ENSG00000081791	6047	1421.57506055156
ENSG00000081800	4415	0
ENSG00000081803	6351	1.01022744768326
ENSG00000081818	3825	0.260058550888761
ENSG00000081842	6133	0
ENSG00000081853	6724	64.9796298403398
ENSG00000081870	3236	483.773919290817
ENSG00000081913	9142	4330.59001079324
ENSG00000081923	6652	35.0178841023674
ENSG00000081985	4233	37.5834617294046
ENSG00000082014	5198	28.2263550233878
ENSG00000082068	7039	632.982512863244
ENSG00000082074	6100	273.181505456686
ENSG00000082126	4924	3.69083097222895
ENSG00000082146	3242	1564.21717571405
ENSG00000082153	8085	6446.08130313167
ENSG00000082175	15404	0
ENSG00000082196	3576	333.65512079028
ENSG00000082212	9363	1125.68844315189
ENSG00000082213	4172	154.824858046428
ENSG00000082258	9081	7823.39639877236
ENSG00000082269	10589	355.274988395898
ENSG00000082293	8511	4.28096383770729
ENSG00000082397	12203	8.83198847826061
ENSG00000082438	17178	30.4568572098568
ENSG00000082458	7844	276.937351066637
ENSG00000082482	3910	0
ENSG00000082497	5467	0
ENSG00000082512	9022	1273.11663587593
ENSG00000082515	5267	672.746465519331
ENSG00000082516	5637	271.501127127866
ENSG00000082556	5738	19.4143710490417
ENSG00000082641	5825	1857.0881141486
ENSG00000082684	6224	0
ENSG00000082701	8006	1129.88438784797
ENSG00000082781	6447	9.68718102060634
ENSG00000082805	13484	1536.92603124866
ENSG00000082898	11708	13520.4590640846
ENSG00000082929	1164	7.55170022773132
ENSG00000082996	3635	489.455198402541
ENSG00000083067	19912	2.18549205266132
ENSG00000083093	4747	291.120544342032
ENSG00000083097	10045	914.795961759045
ENSG00000083099	8679	311.305088791783
ENSG00000083123	4071	49.851223754984
ENSG00000083168	11852	7206.89759713468
ENSG00000083223	6707	1554.88507463792
ENSG00000083290	9843	42.8796541407738
ENSG00000083307	6060	0
ENSG00000083312	11977	5849.07188943271
ENSG00000083444	5320	113.230493282162
ENSG00000083454	4190	469.520710251722
ENSG00000083457	6657	916.271293922741
ENSG00000083520	10835	2114.36603899324
ENSG00000083535	4253	891.810786761262
ENSG00000083544	6814	541.471909706272
ENSG00000083622	376	0
ENSG00000083635	3492	738.216205705577
ENSG00000083642	13212	2732.4601998181
ENSG00000083720	4194	512.830461226658
ENSG00000083750	2725	572.87397972609
ENSG00000083782	1805	0.12002702348712
ENSG00000083799	12954	13156.7521772887
ENSG00000083807	8025	117.301409828767
ENSG00000083812	5664	344.27751236889
ENSG00000083814	3532	155.374981904077
ENSG00000083817	2561	98.5371851569472
ENSG00000083828	3261	1138.89641686146
ENSG00000083838	4923	369.293144513998
ENSG00000083844	12532	450.376400005526
ENSG00000083845	3617	21327.6768203161
ENSG00000083857	16177	1327.36885049211
ENSG00000083896	7032	10649.8677647367
ENSG00000083937	3106	528.003877445821
ENSG00000084070	3631	5006.2071226243
ENSG00000084072	8071	611.707722950152
ENSG00000084073	3572	1057.95819402331
ENSG00000084090	4414	2619.32972905551
ENSG00000084092	3415	1136.9909878636
ENSG00000084093	7955	4898.49287129657
ENSG00000084110	5146	70.8459506132728
ENSG00000084112	14537	412.197804284665
ENSG00000084207	1915	4301.62849025099
ENSG00000084234	7451	2548.43876830843
ENSG00000084444	6807	158.570701404422
ENSG00000084453	11520	0.435097960140811
ENSG00000084463	5315	9437.98491534317
ENSG00000084623	1725	3435.69853042914
ENSG00000084628	2987	0
ENSG00000084636	9269	9.42212134373895
ENSG00000084652	5103	784.93172347196
ENSG00000084674	14828	0
ENSG00000084676	8633	2268.49073940266
ENSG00000084693	5283	958.98591090622
ENSG00000084710	10591	50.4013476126333
ENSG00000084731	6403	208.987052394991
ENSG00000084733	3631	683.788951680146
ENSG00000084734	3146	0
ENSG00000084754	3811	4186.36753982151
ENSG00000084764	3459	11.2525334519175
ENSG00000084774	8422	1594.19892595593
ENSG00000085063	4942	1091.46573808013
ENSG00000085117	4054	396.384243940237
ENSG00000085185	7996	275.572043674471
ENSG00000085224	19302	5991.76401585499
ENSG00000085231	2162	273.216513338536
ENSG00000085265	4981	315.070936653691
ENSG00000085274	5730	975.369599612212
ENSG00000085276	9103	4.99612485265139
ENSG00000085365	5106	556.55530565782
ENSG00000085377	3762	598.694793153757
ENSG00000085382	9238	582.811217045628
ENSG00000085415	10481	1949.21385580094
ENSG00000085433	4423	656.39778469519
ENSG00000085449	5516	1759.06104384147
ENSG00000085465	2567	139.946508260004
ENSG00000085491	6548	1189.90790184348
ENSG00000085511	7522	1158.84590839021
ENSG00000085514	2006	613.213061869719
ENSG00000085552	6628	9.18706842274334
ENSG00000085563	5806	43.8998838404143
ENSG00000085644	6443	124.242972687106
ENSG00000085662	3660	2200.29038443208
ENSG00000085719	6745	1280.32825953711
ENSG00000085721	4156	2836.11853797717
ENSG00000085733	6949	11.0374850348364
ENSG00000085741	2401	2.01045264340927
ENSG00000085760	3374	585.726873491169
ENSG00000085788	10686	1273.88680927664
ENSG00000085831	9362	18.1840940582987
ENSG00000085832	7440	2095.97689876982
ENSG00000085840	3157	1033.83776342838
ENSG00000085871	3182	186.587009136707
ENSG00000085872	6113	3878.30318066388
ENSG00000085978	6047	2303.08352779684
ENSG00000085982	9352	737.836120131201
ENSG00000085998	6198	983.366400052042
ENSG00000085999	3212	639.38395411589
ENSG00000086015	7877	426.676063992799
ENSG00000086061	2730	23436.2265497962
ENSG00000086062	4901	10374.2457098025
ENSG00000086065	2390	582.186076298299
ENSG00000086102	7147	4205.38682191824
ENSG00000086159	5129	1.13025447117038
ENSG00000086189	3736	751.52920306069
ENSG00000086200	7540	1191.91835448689
ENSG00000086205	3824	10.3673341537
ENSG00000086232	5550	1447.42087960912
ENSG00000086288	2439	9.16206279285019
ENSG00000086289	2864	18.194096310256
ENSG00000086300	3518	35.1729190077049
ENSG00000086475	3888	1084.61919661538
ENSG00000086504	2404	663.529390340716
ENSG00000086506	536	0.800180156580803
ENSG00000086544	3385	63.0191884567168
ENSG00000086548	3052	74.2317129008053
ENSG00000086570	14537	2.95566545337034
ENSG00000086589	3615	5311.16578254921
ENSG00000086598	3830	4159.73154285932
ENSG00000086619	5361	1057.07299472509
ENSG00000086666	5153	831.40218606539
ENSG00000086696	9550	0
ENSG00000086712	4460	1750.33407900876
ENSG00000086717	3513	4.80608206546345
ENSG00000086730	4545	6911.11600338056
ENSG00000086758	17380	7046.19641606336
ENSG00000086827	2992	299.127347033819
ENSG00000086848	8013	709.134658139843
ENSG00000086967	3708	8.41189389605569
ENSG00000086991	6096	0
ENSG00000087008	3846	163.371782343907
ENSG00000087053	6119	259.103335826843
ENSG00000087074	3093	37628.291822677
ENSG00000087076	1281	28.4714101963407
ENSG00000087077	2841	560.136111858519
ENSG00000087085	3731	14.2432067871383
ENSG00000087086	878	7945.35885801321
ENSG00000087087	4588	9667.02148178649
ENSG00000087088	2587	2222.24532747827
ENSG00000087095	5290	941.406953091336
ENSG00000087111	5990	955.945226311213
ENSG00000087116	8726	3.96089177507497
ENSG00000087128	2138	0
ENSG00000087152	5301	3666.65552924825
ENSG00000087157	4965	764.972229691247
ENSG00000087191	4490	3895.55706529015
ENSG00000087206	4739	1624.31570659924
ENSG00000087237	2085	16.8938035558122
ENSG00000087245	4933	6.06136468609958
ENSG00000087250	1837	0
ENSG00000087253	7439	243.729874568534
ENSG00000087258	9813	26.1058776084487
ENSG00000087263	5806	553.789682991638
ENSG00000087266	13968	3523.19823055125
ENSG00000087269	3538	1388.5676290926
ENSG00000087274	13106	4864.47521238993
ENSG00000087299	6879	197.959569612112
ENSG00000087301	4739	260.49864997488
ENSG00000087302	8323	4887.11030856921
ENSG00000087303	6392	1550.87417160306
ENSG00000087338	4922	1009.40726302277
ENSG00000087365	9795	6672.38225366468
ENSG00000087448	7622	1073.46168455706
ENSG00000087460	13320	22019.1625048774
ENSG00000087470	7282	4504.58918584174
ENSG00000087494	3377	5.97134441848424
ENSG00000087495	6095	0.610137369392862
ENSG00000087502	5826	342.81718358313
ENSG00000087510	3005	0.435097960140811
ENSG00000087586	2928	29.9817502418869
ENSG00000087589	5069	30.7419213906387
ENSG00000087842	2512	1.42532090390955
ENSG00000087884	1943	109.944753514202
ENSG00000087903	9094	54.5772878047894
ENSG00000087995	3843	154.459775849988
ENSG00000088002	2822	1.83541323415722
ENSG00000088035	4950	282.313561493664
ENSG00000088038	6676	1541.89715047142
ENSG00000088053	2703	36.3781903685547
ENSG00000088179	12486	616.648835417038
ENSG00000088205	7851	1580.04573943641
ENSG00000088247	4643	9445.77166849189
ENSG00000088256	6242	583.571388194379
ENSG00000088280	4988	169.928258501891
ENSG00000088298	1919	457.613029296604
ENSG00000088305	4630	375.01443263355
ENSG00000088320	1665	0
ENSG00000088325	3605	1346.6081821319
ENSG00000088340	9067	67.5302040894411
ENSG00000088356	1998	1027.08624335723
ENSG00000088367	9674	1172.87906788625
ENSG00000088386	4192	0.650146377221902
ENSG00000088387	14816	1007.12674957651
ENSG00000088448	4563	9018.18039844501
ENSG00000088451	2589	233.037467226223
ENSG00000088538	8755	18.2941188298286
ENSG00000088543	3248	259.243367354244
ENSG00000088682	4324	331.504636619469
ENSG00000088726	3562	0.955215061918333
ENSG00000088727	5850	358.010604306208
ENSG00000088756	11910	1.31529613237969
ENSG00000088766	5370	291.860710986869
ENSG00000088782	514	0
ENSG00000088808	9031	90.5803937249469
ENSG00000088812	8753	680.183139849554
ENSG00000088826	2946	199.574933303209
ENSG00000088827	7886	26.0758708525769
ENSG00000088832	2577	2162.98698575748
ENSG00000088833	6531	1753.51979625715
ENSG00000088836	4081	27.9062829607555
ENSG00000088854	8541	1315.95628100887
ENSG00000088876	4643	207.451706719552
ENSG00000088881	3717	18.0290591529612
ENSG00000088882	2391	1193.76376997301
ENSG00000088888	11771	3285.15463622042
ENSG00000088899	5395	176.869821360229
ENSG00000088926	3364	0.850191416367103
ENSG00000088930	3437	3892.46636943536
ENSG00000088970	5207	501.827984073672
ENSG00000088986	2957	281.803446643844
ENSG00000088992	1926	125.243197882832
ENSG00000089006	7953	4802.07116242859
ENSG00000089009	4447	20618.9922635143
ENSG00000089012	2242	23.1902211629074
ENSG00000089022	14006	2659.69381682904
ENSG00000089041	5546	118.626708213104
ENSG00000089048	3216	511.83523715691
ENSG00000089050	3861	45.1751709649649
ENSG00000089053	12304	7157.38144882026
ENSG00000089057	7515	1827.73650578002
ENSG00000089060	6768	334.64034260807
ENSG00000089063	3051	1627.37139457219
ENSG00000089091	6619	38.9637724995065
ENSG00000089094	13703	3213.20843789185
ENSG00000089101	7322	0
ENSG00000089116	3125	0.160036031316161
ENSG00000089123	2905	308.35942559037
ENSG00000089127	4947	73.0814539257204
ENSG00000089154	9654	3429.17206102703
ENSG00000089157	4001	60532.6386223939
ENSG00000089159	7460	329.369155826594
ENSG00000089163	1222	2.35052920995611
ENSG00000089169	10369	0.170038283273421
ENSG00000089177	7721	1260.86887835426
ENSG00000089195	3776	127.008595353288
ENSG00000089199	4535	1.01022744768326
ENSG00000089220	1780	6816.35466833748
ENSG00000089225	4363	0
ENSG00000089234	4686	1762.81188832544
ENSG00000089248	3083	4894.42195474997
ENSG00000089250	13113	4.32597397151496
ENSG00000089280	10283	21193.1915416248
ENSG00000089289	1862	2334.81067100527
ENSG00000089327	2993	2912.11064722245
ENSG00000089335	5032	477.427490423936
ENSG00000089351	5942	4021.30537689682
ENSG00000089356	3334	5.1811665138607
ENSG00000089472	7113	0
ENSG00000089486	4268	493.081014737048
ENSG00000089505	1465	25.9708472070257
ENSG00000089558	3924	6.57648066189847
ENSG00000089597	5027	5566.2082040814
ENSG00000089639	3740	1836.92357420276
ENSG00000089682	6101	220.194575713101
ENSG00000089685	3815	1028.58158002484
ENSG00000089692	3056	62.909163685187
ENSG00000089693	3781	2934.81575916543
ENSG00000089723	4252	44.9951304297343
ENSG00000089737	8636	9994.22515006433
ENSG00000089775	12229	1261.20895492081
ENSG00000089818	4155	5701.55867756704
ENSG00000089820	5580	8859.13959119859
ENSG00000089847	4474	17.1238553508292
ENSG00000089876	3948	165.942361096923
ENSG00000089902	6202	1157.18053343933
ENSG00000089916	21987	4470.82658436
ENSG00000090006	8108	666.064961211881
ENSG00000090013	1665	144.502534026536
ENSG00000090020	5974	476.737335038885
ENSG00000090054	3658	1264.24463838984
ENSG00000090060	12766	7174.52530867501
ENSG00000090061	8220	4060.10411223904
ENSG00000090097	3738	64.5145251243272
ENSG00000090104	4117	1450.07147637779
ENSG00000090238	3181	4770.63408452692
ENSG00000090263	5262	244.965152685255
ENSG00000090266	4447	1167.04275386919
ENSG00000090273	2856	1601.28052034167
ENSG00000090316	9857	950.363969719062
ENSG00000090339	3706	1770.07852437239
ENSG00000090372	7641	2821.77030754448
ENSG00000090376	10004	3738.34667015192
ENSG00000090382	1764	1361.82160735889
ENSG00000090402	6138	0
ENSG00000090432	2438	274.201735156327
ENSG00000090447	7867	104.248471024543
ENSG00000090470	3263	378.580235456314
ENSG00000090487	3984	1122.41270563589
ENSG00000090512	2024	0
ENSG00000090520	5731	4355.82069135543
ENSG00000090530	5605	0
ENSG00000090534	1915	0
ENSG00000090539	6620	1.47033103771722
ENSG00000090554	2846	914.185824389652
ENSG00000090565	6317	623.670416291035
ENSG00000090581	4102	1099.94264661391
ENSG00000090612	14095	647.765841256074
ENSG00000090615	10550	4349.23420844157
ENSG00000090621	6782	8029.53781048551
ENSG00000090659	4413	2.29551682419118
ENSG00000090661	4059	382.081023641355
ENSG00000090674	3956	323.572850817362
ENSG00000090686	9497	2729.70958052986
ENSG00000090776	3314	1127.6988957953
ENSG00000090857	10385	6362.99259612271
ENSG00000090861	4498	693.676177739898
ENSG00000090863	14111	2421.90527992312
ENSG00000090889	4533	289.910271855203
ENSG00000090905	12924	1587.31737660934
ENSG00000090924	9200	1559.82618710481
ENSG00000090932	2618	1.99044813949475
ENSG00000090971	2163	80.3030798388622
ENSG00000090975	9161	5256.7335273978
ENSG00000090989	5347	741.601967993109
ENSG00000091009	6578	2346.28825512623
ENSG00000091010	1182	1.000225195726
ENSG00000091039	9198	2767.08799609414
ENSG00000091073	5042	119.99201560527
ENSG00000091106	3624	12.8128847572501
ENSG00000091127	4421	104.673566732726
ENSG00000091128	7016	5.08614512026673
ENSG00000091129	8193	6.04136018218506
ENSG00000091136	8140	81.7434041207076
ENSG00000091137	5800	1.14025672312764
ENSG00000091138	3382	0
ENSG00000091140	5299	1093.836271794
ENSG00000091157	15694	641.729482199868
ENSG00000091164	11298	2015.50878177366
ENSG00000091181	6600	3.54579831884868
ENSG00000091262	7559	33.0124325849367
ENSG00000091317	4413	4863.43497818637
ENSG00000091409	6533	2590.26318486772
ENSG00000091428	7129	206.056392571514
ENSG00000091436	13799	1563.91210702935
ENSG00000091482	1040	0
ENSG00000091483	2142	466.950131498706
ENSG00000091490	7489	780.930822689056
ENSG00000091513	8565	79.5879188239181
ENSG00000091527	4367	4791.35374945638
ENSG00000091536	19123	93.7611098473556
ENSG00000091542	3190	3033.0678801416
ENSG00000091583	1332	0.685154259072312
ENSG00000091592	12808	4570.92912194826
ENSG00000091622	10609	22.3700365024121
ENSG00000091640	2831	778.28522704636
ENSG00000091651	4309	1838.06883205187
ENSG00000091656	15687	0.14503265338027
ENSG00000091664	4219	0
ENSG00000091704	2921	0
ENSG00000091732	3011	328.523965536206
ENSG00000091831	13629	34.4327523628677
ENSG00000091844	7899	6.82653696082997
ENSG00000091879	6775	1856.15290359059
ENSG00000091947	3029	245.920367747174
ENSG00000091972	2991	1122.65776080884
ENSG00000091986	13071	28.2113516454519
ENSG00000092009	937	0.730164392879982
ENSG00000092010	1781	6904.70956100194
ENSG00000092020	3863	1006.98171692313
ENSG00000092036	2539	1818.98453531742
ENSG00000092051	5307	13.423022126643
ENSG00000092054	6087	0.12002702348712
ENSG00000092067	1554	1.59535918718298
ENSG00000092068	5991	8.02180606972255
ENSG00000092094	5037	2661.72427397636
ENSG00000092096	4278	8.03680944765844
ENSG00000092098	4982	1906.17416562885
ENSG00000092108	6571	840.524239850411
ENSG00000092140	9237	805.371325346621
ENSG00000092148	12557	6848.80197368683
ENSG00000092199	7309	11672.7030510121
ENSG00000092200	5470	51.5215998318464
ENSG00000092201	7151	2974.13461160942
ENSG00000092203	7091	1397.79970764915
ENSG00000092208	2532	58.178098509403
ENSG00000092295	3735	30.1517885251604
ENSG00000092330	2712	1069.13571058555
ENSG00000092345	3631	1.00522632170463
ENSG00000092377	2407	0
ENSG00000092421	10956	13539.2883033942
ENSG00000092439	12333	3496.23215927448
ENSG00000092445	10945	75.8220709620097
ENSG00000092470	4078	727.133710536933
ENSG00000092529	4995	2063.28953937349
ENSG00000092531	5900	1338.95145825861
ENSG00000092607	3806	3.47078142916923
ENSG00000092621	5622	1694.61153335487
ENSG00000092758	4831	19.9895005365842
ENSG00000092820	3342	14027.7632811049
ENSG00000092841	4609	10365.5737573555
ENSG00000092847	13886	823.825480207765
ENSG00000092850	1978	16.6037382490517
ENSG00000092853	5411	848.300990747181
ENSG00000092871	8512	608.887087898205
ENSG00000092929	7752	1754.02991110697
ENSG00000092931	6587	9449.06741051181
ENSG00000092964	7305	825.775919339431
ENSG00000092969	5151	14.0831707558221
ENSG00000092978	8833	29.116555447584
ENSG00000093000	8318	6802.07145254251
ENSG00000093009	2846	1755.53024890056
ENSG00000093010	5270	1864.47477721904
ENSG00000093072	5800	426.811094394222
ENSG00000093100	4328	550.248885798768
ENSG00000093134	3846	0.955215061918333
ENSG00000093144	5678	682.293615012536
[truncated: 55,993 more rows]
