# Supplementary material for: Single cell derived mRNA signals across human kidney tumors
Source: Nat Commun. 2021 Jun 23;12:3896. doi: 10.1038/s41467-021-23949-5 (PMC8222373; doi:10.1038/s41467-021-23949-5)
Supplement: Supplementary file 7 — Supplementary Software 1 [file 41467_2021_23949_MOESM7_ESM.zip › SupplementarySoftware1/cellSignalAnalysisV2/bulkData/SangerProjectTARGET_ALL_phase1/SangerProjectTARGET_ALL_phase1_SRR527439.tsv]

geneName	geneLengths	SangerProjectTARGET_ALL_phase1_SRR527439
ENSG00000000003	4535	1.16484443275642
ENSG00000000005	1610	0
ENSG00000000419	1207	491.149406039869
ENSG00000000457	6883	498.048484654478
ENSG00000000460	5967	327.161306970014
ENSG00000000938	3474	4240.57866245729
ENSG00000000971	8145	14.1331124952893
ENSG00000001036	2793	225.134932791073
ENSG00000001084	8463	199.673333237303
ENSG00000001167	3811	2306.1170135796
ENSG00000001460	8511	31.0508530980693
ENSG00000001461	9404	464.767929337484
ENSG00000001497	5589	1314.10449878379
ENSG00000001561	4651	73.6601625417732
ENSG00000001617	4826	203.697795762491
ENSG00000001626	8517	0
ENSG00000001629	7130	2031.52868538584
ENSG00000001630	4074	580.027536192417
ENSG00000001631	6204	1284.11850347189
ENSG00000002016	4190	803.472694656144
ENSG00000002079	6346	0
ENSG00000002330	1708	501.962961868419
ENSG00000002549	3785	1256.85714427952
ENSG00000002586	3284	14869.8541020123
ENSG00000002587	8166	106.710748571613
ENSG00000002726	3824	0.964871139579356
ENSG00000002745	3261	75.4649215126963
ENSG00000002746	13965	149.455039988212
ENSG00000002822	7230	1323.30826960226
ENSG00000002834	7061	5527.32681473446
ENSG00000002919	3606	483.755393524647
ENSG00000002933	3479	437.33659284592
ENSG00000003056	3777	2691.37056221755
ENSG00000003096	6983	2.65964479925501
ENSG00000003137	5015	0
ENSG00000003147	4891	42.1293735400789
ENSG00000003249	4791	87.5133124266146
ENSG00000003393	10384	516.141068354673
ENSG00000003400	7598	3445.2348821688
ENSG00000003402	22529	6050.53193967061
ENSG00000003436	11714	16.4777993577904
ENSG00000003509	3651	606.194041604636
ENSG00000003756	10368	7734.15208891932
ENSG00000003987	5692	162.083353452344
ENSG00000003989	7905	1.0098651305442
ENSG00000004059	1871	2749.71776983429
ENSG00000004139	11137	571.793635845851
ENSG00000004142	2121	1853.79242241006
ENSG00000004399	9738	4006.30994950036
ENSG00000004455	5727	2395.09013104641
ENSG00000004468	6855	1689.82432066952
ENSG00000004478	5180	1346.12022302144
ENSG00000004487	5435	2630.7436590586
ENSG00000004534	7302	6215.17495127562
ENSG00000004660	7424	2721.19157956258
ENSG00000004700	3778	1814.37768632486
ENSG00000004766	9454	651.223027895783
ENSG00000004776	1722	3.02959539163259
ENSG00000004777	5260	1747.5666090744
ENSG00000004779	1600	583.427082176427
ENSG00000004799	4519	184.990294185777
ENSG00000004809	3907	182.145674090333
ENSG00000004838	4009	81.789076909421
ENSG00000004846	9257	0.989867801226489
ENSG00000004848	3097	0
ENSG00000004864	3710	389.382997142059
ENSG00000004866	6742	85.9235247458569
ENSG00000004897	6824	1155.54567462369
ENSG00000004939	5287	181.91070547085
ENSG00000004948	4042	0
ENSG00000004961	2335	199.358375300549
ENSG00000004975	5350	1141.64253141556
ENSG00000005001	2387	0.764897846402287
ENSG00000005007	8600	1873.914735036
ENSG00000005020	5520	859.240246790899
ENSG00000005022	1500	8262.06158557746
ENSG00000005059	3566	1791.79570219284
ENSG00000005073	2307	0.504932565272098
ENSG00000005075	1355	1200.12472100519
ENSG00000005100	5872	570.803768044625
ENSG00000005102	2707	5.04932565272098
ENSG00000005108	10929	56.1325033948032
ENSG00000005156	12919	1009.26021133234
ENSG00000005175	5381	762.16821095042
ENSG00000005187	7822	81.0791717186425
ENSG00000005189	4114	112.864926669138
ENSG00000005194	3509	847.451821158111
ENSG00000005206	7130	4314.29881698702
ENSG00000005238	6409	689.992850110487
ENSG00000005243	1851	4.64937906636684
ENSG00000005249	4318	660.276818744374
ENSG00000005302	6496	2286.41964420166
ENSG00000005339	15492	8256.32235206328
ENSG00000005379	11354	2154.06732011242
ENSG00000005381	3526	1475.74291165881
ENSG00000005421	2832	1.0848551154856
ENSG00000005436	5465	796.658604691135
ENSG00000005448	2860	360.896801528985
ENSG00000005469	4979	194.853976871736
ENSG00000005471	7494	181.950700129485
ENSG00000005483	9231	9993.27537860231
ENSG00000005486	2441	887.546466440113
ENSG00000005513	4432	4.03946052217679
ENSG00000005700	8722	2065.49414923196
ENSG00000005801	5709	1366.61248623976
ENSG00000005810	15945	7532.30404611871
ENSG00000005812	7082	3338.47414027389
ENSG00000005844	6472	6203.02657371511
ENSG00000005882	5481	443.665747574974
ENSG00000005884	9802	67.8709357042971
ENSG00000005889	9037	1984.75993144405
ENSG00000005893	5526	1550.3229513492
ENSG00000005961	5551	115.839529405146
ENSG00000005981	4605	0.124983308235668
ENSG00000006007	4416	951.632907571034
ENSG00000006015	3370	884.101926465138
ENSG00000006016	3018	188.544819471999
ENSG00000006025	6572	1212.7830304633
ENSG00000006042	5187	0.949873142591076
ENSG00000006047	4618	2.51966349403106
ENSG00000006059	1287	0
ENSG00000006062	5852	1297.95665535974
ENSG00000006071	6778	0
ENSG00000006116	3088	0
ENSG00000006118	7271	16.9577352614154
ENSG00000006125	7587	5044.91624160643
ENSG00000006128	1888	0
ENSG00000006194	6945	1902.11096937397
ENSG00000006210	5983	0.504932565272098
ENSG00000006282	5337	1253.96253086079
ENSG00000006283	9709	1.0098651305442
ENSG00000006327	1848	63.5065185807075
ENSG00000006377	3449	0
ENSG00000006432	12386	120.948847045821
ENSG00000006451	3665	532.873833661264
ENSG00000006453	4798	83.9587871403922
ENSG00000006459	9430	1990.49416562591
ENSG00000006468	9616	1.0098651305442
ENSG00000006530	6547	973.824943781359
ENSG00000006534	6626	575.368158461391
ENSG00000006555	6055	28.1262436853547
ENSG00000006576	8646	1906.00544925859
ENSG00000006606	706	0
ENSG00000006607	14413	764.232935202474
ENSG00000006611	4904	0
ENSG00000006625	1597	544.787242602288
ENSG00000006634	4583	860.990013106198
ENSG00000006638	2793	161.048491660152
ENSG00000006652	7489	2239.50590962232
ENSG00000006659	1079	0
ENSG00000006695	3172	252.246312013554
ENSG00000006704	6498	79.7793453129915
ENSG00000006712	2668	1567.3806732572
ENSG00000006715	7801	961.69156421784
ENSG00000006740	9281	17.3426838507813
ENSG00000006744	6345	1792.76057333242
ENSG00000006747	11623	3.80949123502316
ENSG00000006756	7030	942.254160121029
ENSG00000006757	3441	45.8688741224901
ENSG00000006788	6349	0
ENSG00000006831	5878	2500.01611797642
ENSG00000006837	3057	26.4764640166439
ENSG00000007001	2957	1.16984376508585
ENSG00000007038	1967	176.641409195634
ENSG00000007047	6668	1076.46123650449
ENSG00000007062	7434	98.8967921407193
ENSG00000007080	1660	1130.59900629985
ENSG00000007129	1964	744.220607887778
ENSG00000007168	8127	4096.70787668105
ENSG00000007171	4176	89.0131121254426
ENSG00000007174	16980	4.20443848904787
ENSG00000007202	9235	7613.02826524197
ENSG00000007216	3226	0
ENSG00000007237	10100	11563.2657033355
ENSG00000007255	933	710.205150718359
ENSG00000007264	4141	327.156307637684
ENSG00000007306	2649	0
ENSG00000007312	2080	12330.793198543
ENSG00000007314	8247	75.5549094946259
ENSG00000007341	8111	377.854536790401
ENSG00000007350	3650	12.5583228115199
ENSG00000007372	14782	70.3006112163985
ENSG00000007376	2769	708.255411109883
ENSG00000007384	4914	24.8116863509448
ENSG00000007392	6176	2853.95884823517
ENSG00000007402	6322	68.760816858935
ENSG00000007516	6146	866.149324070167
ENSG00000007520	1243	959.461861998916
ENSG00000007541	7904	1099.41817056122
ENSG00000007545	8373	3363.22083530455
ENSG00000007866	3046	6.44913870496046
ENSG00000007908	4585	1.29482707332152
ENSG00000007923	5083	980.819009710227
ENSG00000007933	3463	0
ENSG00000007944	3033	7588.75150745027
ENSG00000007952	2529	1.67477633035795
ENSG00000007968	5457	3984.16790661333
ENSG00000008018	2256	2870.45164558995
ENSG00000008056	3209	22.3620135095257
ENSG00000008083	6015	1183.48694301286
ENSG00000008086	17075	130.652551097238
ENSG00000008118	2676	0
ENSG00000008128	4701	3311.99767625725
ENSG00000008130	5570	3151.26914186618
ENSG00000008196	6149	0
ENSG00000008197	1856	0
ENSG00000008226	8338	389.917925701307
ENSG00000008256	5808	1746.79171256334
ENSG00000008277	12199	35.6702361704596
ENSG00000008282	2804	1243.60891360654
ENSG00000008283	5320	365.396200625469
ENSG00000008294	11963	2648.46129283408
ENSG00000008300	13895	84.6486950018531
ENSG00000008311	4591	909.598521345214
ENSG00000008323	4260	17.7426304371354
ENSG00000008324	1301	516.591008264321
ENSG00000008382	2049	481.100748057721
ENSG00000008394	7440	91.7727435712862
ENSG00000008405	5062	793.21406471616
ENSG00000008438	720	0.859885160661395
ENSG00000008441	6302	478.311120617901
ENSG00000008513	8729	4076.71554669567
ENSG00000008516	4126	280.007604438861
ENSG00000008517	3209	679.49925155102
ENSG00000008710	18608	4644.29474538782
ENSG00000008735	5901	12.7332994430498
ENSG00000008838	6962	2700.78430499386
ENSG00000008853	6580	809.226926167314
ENSG00000008869	8206	2004.9672327196
ENSG00000008952	7928	1823.23150388028
ENSG00000008988	3002	25656.7534905818
ENSG00000009307	5778	15791.7409822232
ENSG00000009335	9220	2226.75761218228
ENSG00000009413	12425	1690.96916777296
ENSG00000009694	12896	168.857448758717
ENSG00000009709	6313	0
ENSG00000009724	4251	879.702514015242
ENSG00000009765	10362	0.974869804238209
ENSG00000009780	4034	873.433351274141
ENSG00000009790	7750	4038.84060496794
ENSG00000009830	10008	623.466734802805
ENSG00000009844	7262	707.540506586775
ENSG00000009950	4815	1.69477365967566
ENSG00000009954	7053	2576.15095002126
ENSG00000010017	3347	2942.72199374414
ENSG00000010030	2374	113.504841207304
ENSG00000010072	5906	487.974830010683
ENSG00000010165	3827	205.882503990451
ENSG00000010219	7054	218.925762037925
ENSG00000010244	15842	16337.0431560554
ENSG00000010256	3236	2793.10697512139
ENSG00000010270	4348	1322.29840447172
ENSG00000010278	3299	8482.85209857426
ENSG00000010282	2891	0
ENSG00000010292	6487	2748.81289068267
ENSG00000010295	5203	1285.4283285422
ENSG00000010310	4736	6.84408595898517
ENSG00000010318	3367	247.796906240365
ENSG00000010319	5011	26.2164987355137
ENSG00000010322	9161	4328.86187206264
ENSG00000010327	10588	1338.08629596805
ENSG00000010361	2950	522.565210397986
ENSG00000010379	4243	5.08432097902697
ENSG00000010404	9292	3073.30455418877
ENSG00000010438	1664	4.97433566777958
ENSG00000010539	7498	90.797873767048
ENSG00000010610	4583	1698.65314156329
ENSG00000010626	3054	201.583078187144
ENSG00000010671	4575	4891.35674977576
ENSG00000010704	5675	256.360762520672
ENSG00000010803	4447	1856.84701446334
ENSG00000010810	7411	3716.49365503116
ENSG00000010818	9774	3030.08032686854
ENSG00000010932	3602	2.54965948800762
ENSG00000011007	5391	1911.2397502075
ENSG00000011009	2196	876.267972704926
ENSG00000011021	6938	1413.40623684319
ENSG00000011028	6860	25.3016209192286
ENSG00000011052	1241	7063.65663489359
ENSG00000011083	4391	5.18930695794493
ENSG00000011105	5714	29.1411081482283
ENSG00000011114	11333	1548.80815365338
ENSG00000011132	5556	643.114110857452
ENSG00000011143	4078	165.502896765671
ENSG00000011198	3172	152.054692799514
ENSG00000011201	7131	0.504932565272098
ENSG00000011243	5081	2716.05726526026
ENSG00000011258	7201	1702.63261009751
ENSG00000011260	2721	911.883216219762
ENSG00000011275	7619	1770.30357250863
ENSG00000011295	5966	1252.74769310473
ENSG00000011304	6883	5349.32058781289
ENSG00000011332	4800	35.1253089465521
ENSG00000011347	5953	2.85961809243208
ENSG00000011376	5393	421.058766781306
ENSG00000011405	9204	1574.85967442203
ENSG00000011422	4457	512.606540397768
ENSG00000011426	6012	343.75909030371
ENSG00000011451	7965	1725.87450609702
ENSG00000011454	9162	1414.95602986531
ENSG00000011465	12847	0.00499933232942671
ENSG00000011478	2396	192.954230586553
ENSG00000011485	7059	1265.05604929978
ENSG00000011523	8623	1933.39179175919
ENSG00000011566	6067	1359.07849241931
ENSG00000011590	2770	49.1534354629235
ENSG00000011600	907	1273.6898962327
ENSG00000011638	2558	333.800420303492
ENSG00000011677	4193	0
ENSG00000012048	8922	635.340149085194
ENSG00000012061	5576	1708.63680822516
ENSG00000012124	6248	9144.43374305662
ENSG00000012171	5768	27.7712910899654
ENSG00000012174	8927	240.572871024343
ENSG00000012211	3194	132.29233210129
ENSG00000012223	4247	10.883546481162
ENSG00000012232	13220	758.903646939305
ENSG00000012504	3460	0
ENSG00000012660	3813	3022.27636910231
ENSG00000012779	3730	23790.1627774084
ENSG00000012817	9463	4592.75662840376
ENSG00000012822	8898	4592.77162640075
ENSG00000012963	3694	795.313784294519
ENSG00000012983	7620	2755.40201069285
ENSG00000013016	4636	1086.8598477497
ENSG00000013275	2387	1278.79921387338
ENSG00000013288	8898	1757.7252523678
ENSG00000013293	10459	0
ENSG00000013297	6032	17.1727065515808
ENSG00000013306	3526	2550.00444193835
ENSG00000013364	6141	5138.42875282835
ENSG00000013374	5411	1748.78144683045
ENSG00000013375	7335	723.833330648376
ENSG00000013392	3744	45.2839522399472
ENSG00000013441	5170	19577.2154247358
ENSG00000013503	4858	96.2721426677702
ENSG00000013523	6414	786.224998119622
ENSG00000013561	4987	336.44006777343
ENSG00000013563	4130	1431.61880451929
ENSG00000013573	8374	2531.30193969397
ENSG00000013583	3442	317.802556849327
ENSG00000013588	8440	7.86894908651765
ENSG00000013619	5958	177.531290350272
ENSG00000013725	5958	530.419161487516
ENSG00000013810	6528	1780.35722982311
ENSG00000014123	4539	1094.82378415047
ENSG00000014138	5726	552.696186347441
ENSG00000014164	3731	975.439728123764
ENSG00000014216	7553	6484.6189665024
ENSG00000014257	4193	113.024905303679
ENSG00000014641	4990	2231.80193850267
ENSG00000014824	7225	1371.4618385993
ENSG00000014914	4591	146.205473974084
ENSG00000014919	4177	659.521919562631
ENSG00000015133	12426	3705.57011389136
ENSG00000015153	10839	832.138866233077
ENSG00000015171	5300	2700.74431033523
ENSG00000015285	2381	3032.61998769189
ENSG00000015413	2737	186.715063839429
ENSG00000015475	4446	1328.81753382929
ENSG00000015479	11772	11016.943665708
ENSG00000015520	5252	4.77936170693194
ENSG00000015532	5472	393.952386891155
ENSG00000015568	14175	471.197070713127
ENSG00000015592	3294	2.07472291671209
ENSG00000015676	10113	1805.0739288598
ENSG00000016082	2882	0
ENSG00000016391	7758	5.03932698806213
ENSG00000016402	4730	0
ENSG00000016490	3340	0
ENSG00000016602	3447	0
ENSG00000016864	3837	680.019182113281
ENSG00000017260	8533	2462.65110814628
ENSG00000017427	8087	0.409945251012991
ENSG00000017483	4014	646.568649497086
ENSG00000017797	4979	1462.49468098583
ENSG00000018189	8070	2935.37297521988
ENSG00000018236	7492	0
ENSG00000018280	8676	1338.1962812793
ENSG00000018408	8413	21.592116330794
ENSG00000018510	8745	1617.4289892071
ENSG00000018607	1774	0
ENSG00000018610	2580	506.472359629562
ENSG00000018625	6298	0
ENSG00000018699	3185	501.992957862395
ENSG00000018869	3350	57.2173585102887
ENSG00000019102	1432	9.65871006045241
ENSG00000019144	21722	134.532032984873
ENSG00000019169	2079	163.253197217429
ENSG00000019186	3972	3.71450392076405
ENSG00000019485	13954	102.391325438989
ENSG00000019505	5424	0.149979969882801
ENSG00000019549	2282	0
ENSG00000019582	3184	152941.099418183
ENSG00000019991	8897	351.303082788815
ENSG00000019995	5993	2402.45914689998
ENSG00000020129	4917	469.777260331569
ENSG00000020181	7061	135.046964214804
ENSG00000020219	1674	0.999866465885343
ENSG00000020256	6997	217.84090692244
ENSG00000020426	3865	112.824932010502
ENSG00000020577	12170	515.001220583564
ENSG00000020633	4523	2674.90776085675
ENSG00000020922	7689	1459.09513500182
ENSG00000021300	4933	58.0722443386207
ENSG00000021355	3094	3027.42568140162
ENSG00000021461	2637	1.94973960847642
ENSG00000021488	2597	35.2352942577995
ENSG00000021574	5213	861.124995079093
ENSG00000021645	15535	1128.43929473354
ENSG00000021762	7466	238.048208197982
ENSG00000021776	13528	1843.56378846405
ENSG00000021826	10444	8.04892505037701
ENSG00000021852	2729	0
ENSG00000022267	5997	4701.4771085718
ENSG00000022277	4063	2155.61711313454
ENSG00000022355	6935	0
ENSG00000022556	6313	19.9273386650949
ENSG00000022567	8608	257.885558881148
ENSG00000022840	5911	4566.99506891022
ENSG00000022976	5590	684.29361125494
ENSG00000023041	3748	1008.00037958532
ENSG00000023171	13946	744.355589860673
ENSG00000023191	7374	2114.05266414769
ENSG00000023228	12268	1654.37905445389
ENSG00000023287	7615	2367.14386332491
ENSG00000023318	4854	1591.53244774067
ENSG00000023330	2536	331.260759480144
ENSG00000023445	7518	1737.23798848181
ENSG00000023516	9920	3471.18141695852
ENSG00000023572	1299	53.0629133445351
ENSG00000023608	2656	112.569966061701
ENSG00000023697	2844	718.449049729584
ENSG00000023734	2211	3496.09808928838
ENSG00000023839	6232	116.499441272631
ENSG00000023892	2545	2955.37030453759
ENSG00000023902	6565	3556.57501247746
ENSG00000023909	5420	78.519513565976
ENSG00000024048	8840	4164.33884443354
ENSG00000024422	3923	225.284912760956
ENSG00000024526	5904	109.230412065644
ENSG00000024862	1507	391.247748100935
ENSG00000025039	5072	187.719929637644
ENSG00000025156	2702	636.50499351795
ENSG00000025293	8383	1201.25457011164
ENSG00000025423	2272	31.0758497597165
ENSG00000025434	4533	142.285997427814
ENSG00000025708	3320	1878.42913212948
ENSG00000025770	3159	1449.46142160302
ENSG00000025772	2062	554.775908596483
ENSG00000025796	8587	3582.92649318587
ENSG00000025800	7480	1782.12699346773
ENSG00000026025	5158	50710.0725710047
ENSG00000026036	8738	1186.35655976995
ENSG00000026103	3750	194.214062333569
ENSG00000026297	7643	7580.05266919707
ENSG00000026508	10057	9814.43426318173
ENSG00000026559	5437	23.8518145436949
ENSG00000026652	8769	1349.53976633477
ENSG00000026751	4833	483.000494342903
ENSG00000026950	5547	2858.56323331057
ENSG00000027001	3407	177.526291017943
ENSG00000027075	8809	1192.8556917982
ENSG00000027644	5101	2.55965815266648
ENSG00000027697	2571	1136.58320709818
ENSG00000027847	4927	589.391285645433
ENSG00000027869	2512	65.0313149411827
ENSG00000028116	3509	830.524081890672
ENSG00000028137	3826	6159.67236375433
ENSG00000028203	8757	641.604312493966
ENSG00000028277	9072	5698.00901979342
ENSG00000028310	9572	2092.18058520644
ENSG00000028528	9780	4126.8888459538
ENSG00000028839	5039	413.979712202838
ENSG00000029153	6983	342.079314641023
ENSG00000029363	9297	13393.6662497761
ENSG00000029364	7136	1740.17259655918
ENSG00000029534	10799	151.114818321581
ENSG00000029559	1546	0
ENSG00000029639	2736	236.483417178872
ENSG00000029725	6531	2397.78477117197
ENSG00000029993	3967	812.181531574005
ENSG00000030066	8576	2867.00210628264
ENSG00000030110	2212	1292.44739113271
ENSG00000030304	4246	0
ENSG00000030419	12240	1104.56748286053
ENSG00000030582	3680	4280.50832977242
ENSG00000031003	6808	1645.49024157217
ENSG00000031081	9384	431.117423428113
ENSG00000031691	1733	45.2889515722766
ENSG00000031698	3836	2217.57383869313
ENSG00000031823	7445	1347.12508881965
ENSG00000032219	7568	1783.84676378905
ENSG00000032389	5775	943.224030592938
ENSG00000032444	7055	3424.05271108902
ENSG00000032742	6111	301.159779524665
ENSG00000033011	4496	245.417224051557
ENSG00000033030	9124	1379.9906995533
ENSG00000033050	4448	661.591643147014
ENSG00000033100	4205	1721.06514839611
ENSG00000033122	14652	108.580498862819
ENSG00000033170	6700	672.635168262717
ENSG00000033178	11432	2725.72097465304
ENSG00000033327	6771	3620.43648365356
ENSG00000033627	11056	302.954539830929
ENSG00000033800	10776	3516.18540658802
ENSG00000033867	9616	2121.31169469001
ENSG00000034053	6869	172.75692797567
ENSG00000034152	3783	2032.45356186678
ENSG00000034239	5805	0
ENSG00000034510	496	27427.9969375683
ENSG00000034533	3427	252.961216536662
ENSG00000034677	6031	3172.12635634454
ENSG00000034693	2222	131.642418898464
ENSG00000034713	3034	1855.08724948338
ENSG00000034971	2095	0
ENSG00000035115	11165	783.88531058945
ENSG00000035141	3086	828.279381674759
ENSG00000035403	9992	3067.70530197981
ENSG00000035499	3806	167.967567604079
ENSG00000035664	13612	60.6668978175932
ENSG00000035681	6165	1197.54006619088
ENSG00000035687	3666	1093.39897443659
ENSG00000035720	1655	1103.47762841271
ENSG00000035862	5633	931.925539528434
ENSG00000035928	6713	1308.25527995836
ENSG00000036054	5168	781.250662451842
ENSG00000036257	11505	2739.50413388527
ENSG00000036448	7062	39.1297741424229
ENSG00000036473	1585	0
ENSG00000036530	9352	1.49979969882801
ENSG00000036549	9008	1374.60641863451
ENSG00000036565	3910	3.50953129525755
ENSG00000036672	4538	9.80369069800579
ENSG00000036828	5011	0
ENSG00000037042	2772	51.5481156487188
ENSG00000037241	1164	247.281975010434
ENSG00000037280	8852	26.4464680226673
ENSG00000037474	5506	2013.46109834729
ENSG00000037637	8984	826.469623371507
ENSG00000037749	4792	305.014264750653
ENSG00000037757	3456	1578.31921239399
ENSG00000037897	2621	104.616028325583
ENSG00000037965	1889	0.214971290165349
ENSG00000038002	2675	316.347751141464
ENSG00000038210	3540	1195.6253219087
ENSG00000038219	15860	3056.33182093036
ENSG00000038274	5153	740.996038535298
ENSG00000038295	7522	0.164977966871082
ENSG00000038358	6173	2453.66230861797
ENSG00000038382	17500	5250.89873224347
ENSG00000038427	14831	5017.41991379458
ENSG00000038532	12387	1730.94382907906
ENSG00000038945	7812	157.184007769505
ENSG00000039068	6177	4.53439442279003
ENSG00000039123	6578	938.769625487419
ENSG00000039139	16475	0
ENSG00000039319	11461	1725.88950409401
ENSG00000039523	6729	4014.36887321539
ENSG00000039537	4739	0
ENSG00000039560	7687	567.934151287534
ENSG00000039600	3471	12.3583495183428
ENSG00000039650	4635	2602.50743006199
ENSG00000039987	2646	4.98933366476786
ENSG00000040199	12493	913.687975190685
ENSG00000040275	4777	267.119325693599
ENSG00000040341	8998	413.414787649613
ENSG00000040487	2686	275.368224037153
ENSG00000040531	3398	515.246187867705
ENSG00000040608	3339	10.9035438104797
ENSG00000040633	2783	133.7721344708
ENSG00000040731	3660	0.31995726908331
ENSG00000040933	13187	2030.97375949727
ENSG00000041353	7432	74.2950777476104
ENSG00000041357	6996	2982.86163301711
ENSG00000041515	9209	2.3946801857954
ENSG00000041802	4818	1669.77699802852
ENSG00000041880	2928	293.760767677114
ENSG00000041982	9636	5.39927891578085
ENSG00000041988	4072	538.253115247727
ENSG00000042062	6009	111.62509225144
ENSG00000042088	6227	398.861731238652
ENSG00000042286	5135	228.149530185718
ENSG00000042304	2087	0
ENSG00000042317	6872	137.506635720882
ENSG00000042429	10773	2059.89489702301
ENSG00000042445	4005	675.564777007761
ENSG00000042493	2607	4168.13333767157
ENSG00000042753	1704	1015.17442147805
ENSG00000042781	20506	9.08878617489777
ENSG00000042813	2643	4.93434100914417
ENSG00000042832	11132	33.3505459696056
ENSG00000042980	9351	581.622323205504
ENSG00000043039	3660	0.924876480943942
ENSG00000043093	8412	1840.02926050715
ENSG00000043143	9877	2059.48495177199
ENSG00000043355	3310	0
ENSG00000043462	7244	3259.46469213963
ENSG00000043514	2663	598.985004385603
ENSG00000043591	2853	26.9863959142454
ENSG00000044012	597	0
ENSG00000044090	5628	1160.88496155152
ENSG00000044115	8830	3425.71748875471
ENSG00000044446	9029	1942.15562133268
ENSG00000044459	11064	446.455375014794
ENSG00000044524	6674	0
ENSG00000044574	3908	11713.165683901
ENSG00000046604	6190	15.8678808136004
ENSG00000046647	2424	343.93406693524
ENSG00000046651	5172	3496.55302853036
ENSG00000046653	5675	328.686103330489
ENSG00000046774	1991	0
ENSG00000046889	12058	3.02459605930316
ENSG00000047056	5656	1409.80171823367
ENSG00000047188	10816	2345.21679172805
ENSG00000047230	5510	542.842502326141
ENSG00000047249	5090	510.101874900725
ENSG00000047315	5901	2307.92677188285
ENSG00000047346	9832	2823.68789098049
ENSG00000047365	12428	13803.6964894387
ENSG00000047410	12350	5661.9888303599
ENSG00000047457	7296	192.524288006223
ENSG00000047578	9784	1105.70733063164
ENSG00000047579	3052	395.607165892195
ENSG00000047597	5206	39.2747547799763
ENSG00000047617	6255	8.77382823814388
ENSG00000047621	4939	378.534445987203
ENSG00000047634	5497	965.326078821334
ENSG00000047644	7114	1038.56129811511
ENSG00000047648	7885	7.60898380538746
ENSG00000047662	6622	1215.53266324448
ENSG00000047849	14943	6328.92475976707
ENSG00000047932	4628	1426.99442211457
ENSG00000047936	7856	0
ENSG00000048028	5719	1291.12256806541
ENSG00000048052	16827	746.835258696069
ENSG00000048140	5215	1238.67957192973
ENSG00000048162	2862	1058.44364278924
ENSG00000048342	7606	64.9913202825473
ENSG00000048392	5548	878.427684271239
ENSG00000048405	5793	2954.62040468818
ENSG00000048462	1118	42.0193882288315
ENSG00000048471	11298	2553.33399726975
ENSG00000048540	10268	1.0098651305442
ENSG00000048544	2110	546.057073013962
ENSG00000048545	2341	0
ENSG00000048649	15740	2272.84145759494
ENSG00000048707	20023	2555.42371818345
ENSG00000048740	10978	12061.8641145462
ENSG00000048828	7204	5999.35377461427
ENSG00000048991	7898	2007.32691757908
ENSG00000049089	4151	413.864727559261
ENSG00000049130	6040	1.0098651305442
ENSG00000049167	4847	258.015541521713
ENSG00000049192	8567	61.3668043437129
ENSG00000049239	9321	1166.76417637092
ENSG00000049245	2760	1889.53764856546
ENSG00000049246	8099	142.820925987062
ENSG00000049247	1791	29.9659979825837
ENSG00000049249	6331	18.8524822142681
ENSG00000049283	4642	1.5897876807577
ENSG00000049323	7329	20.2322979371899
ENSG00000049449	7225	731.817264378471
ENSG00000049540	6542	2.49466683238393
ENSG00000049541	2211	604.644248582514
ENSG00000049618	44058	5098.65906414776
ENSG00000049656	6557	2589.79912728059
ENSG00000049759	17455	123.328529234628
ENSG00000049768	2647	50.5632471798218
ENSG00000049769	4173	276.938014388593
ENSG00000049860	5067	2152.82248636239
ENSG00000049883	12115	450.804794141395
ENSG00000050030	11757	3.03459472396202
ENSG00000050130	4350	443.140817680384
ENSG00000050165	5059	1.89974628518215
ENSG00000050327	5818	438.961375852983
ENSG00000050344	4249	147.470305053429
ENSG00000050393	6057	896.770234587905
ENSG00000050405	6317	46.2688207088442
ENSG00000050426	6032	1735.06327891851
ENSG00000050438	17980	304.544327511687
ENSG00000050555	7594	2.33468819784228
ENSG00000050628	9653	4.04445985450621
ENSG00000050730	3768	0.934875145602796
ENSG00000050748	8955	1766.64906057582
ENSG00000050767	3586	492.509224433473
ENSG00000050820	9178	0.144980637553375
ENSG00000051009	4736	966.670899217949
ENSG00000051108	5155	1400.67293740014
ENSG00000051128	3422	92.7576120401833
ENSG00000051180	3046	143.720805806359
ENSG00000051341	9400	418.349128658757
ENSG00000051382	7850	269.878957139442
ENSG00000051523	3357	8750.05141358513
ENSG00000051596	3453	605.299161117669
ENSG00000051620	10356	1735.00328693055
ENSG00000051825	10304	2394.24024455041
ENSG00000052126	12558	1100.97296291567
ENSG00000052344	3010	6.76909597404377
ENSG00000052723	5894	1368.89218178198
ENSG00000052749	8529	1309.78507565116
ENSG00000052795	10868	1024.64315690998
ENSG00000052802	2892	244.86729749532
ENSG00000052841	11284	3300.60919721081
ENSG00000052850	5750	1.96973693779413
ENSG00000053108	6734	39.4997247348005
ENSG00000053254	11033	5040.31185653103
ENSG00000053328	1774	0
ENSG00000053371	1781	574.803233908166
ENSG00000053372	2822	426.218077745275
ENSG00000053438	1297	269.069065302075
ENSG00000053501	2431	768.607350990722
ENSG00000053524	20568	462.488233795265
ENSG00000053702	2803	293.995736296597
ENSG00000053747	13522	59.8970006388615
ENSG00000053770	13034	1308.37026460194
ENSG00000053900	7494	2417.77210182502
ENSG00000053918	3971	222.255317369323
ENSG00000054116	3527	1036.11662460602
ENSG00000054118	4736	2173.86967546928
ENSG00000054148	1612	793.279056036443
ENSG00000054179	2633	0
ENSG00000054219	8798	1984.61995013883
ENSG00000054267	11073	3805.5067671566
ENSG00000054277	3716	1748.16652895393
ENSG00000054282	5322	921.031994382613
ENSG00000054356	8261	2.01473092875897
ENSG00000054392	6641	280.662516974016
ENSG00000054523	17720	1088.1346774937
ENSG00000054598	3926	0.229969287153629
ENSG00000054611	5315	1379.43577366474
ENSG00000054654	31374	8614.32953950585
ENSG00000054690	10817	72.6402987465702
ENSG00000054793	8317	28.5061929423911
ENSG00000054796	1867	0
ENSG00000054803	3024	0
ENSG00000054938	3135	1.62478300706368
ENSG00000054965	7887	4965.81680549024
ENSG00000054967	6322	5506.63957755529
ENSG00000054983	6825	1035.59169471143
ENSG00000055044	3299	1910.83980362115
ENSG00000055070	4747	5799.90041199946
ENSG00000055118	5877	23.5118599452938
ENSG00000055130	3548	2448.73296694116
ENSG00000055147	6543	290.12625307362
ENSG00000055163	10498	4707.20634342132
ENSG00000055208	6010	4786.40076685177
ENSG00000055211	2248	731.742274393529
ENSG00000055332	10753	3079.09378102624
ENSG00000055483	9235	2500.12110395534
ENSG00000055609	20114	4860.61585528211
ENSG00000055732	6623	0.324956601412736
ENSG00000055813	3982	1.0098651305442
ENSG00000055917	6978	4362.76234458848
ENSG00000055950	3573	679.659230185562
ENSG00000055955	5462	1219.41714446445
ENSG00000055957	4544	4.4344077762015
ENSG00000056050	1436	174.356714321086
ENSG00000056097	6792	3212.78092684744
ENSG00000056277	4634	330.720831588565
ENSG00000056291	2359	0.474936571295538
ENSG00000056487	5753	1.0098651305442
ENSG00000056558	6449	848.396694968372
ENSG00000056586	11545	3550.6358056701
ENSG00000056736	3038	35.2602909194466
ENSG00000056972	6553	1759.70498797025
ENSG00000056998	3646	1.0098651305442
ENSG00000057019	11274	294.775632139987
ENSG00000057149	1777	1.0098651305442
ENSG00000057252	7005	1109.91676845301
ENSG00000057294	7043	1.51479769581629
ENSG00000057468	3266	12.5783201408376
ENSG00000057593	3795	0
ENSG00000057608	4033	10137.7410849258
ENSG00000057657	6369	302.544594579916
ENSG00000057663	5546	843.382364641957
ENSG00000057704	6515	76.9547225468654
ENSG00000057757	2186	1073.60661774439
ENSG00000057935	10580	567.414220725273
ENSG00000058056	8440	552.631195027158
ENSG00000058063	9196	3022.16638379106
ENSG00000058085	6543	0.949873142591076
ENSG00000058091	6841	2148.65304319965
ENSG00000058262	4697	4620.86287475979
ENSG00000058272	11815	4788.67046372933
ENSG00000058335	9929	6.1941727561597
ENSG00000058404	8159	0.254965948800762
ENSG00000058453	8871	1728.1991956302
ENSG00000058600	9488	1841.61904818791
ENSG00000058668	9721	6700.37015251114
ENSG00000058673	9700	7284.46714521971
ENSG00000058729	5502	524.934893922134
ENSG00000058799	2075	447.490236806985
ENSG00000058804	5135	596.330358918677
ENSG00000058866	10978	87.8532670250157
ENSG00000059122	8419	1925.54284000199
ENSG00000059145	7494	837.733119109705
ENSG00000059377	6271	1264.3961374323
ENSG00000059378	6285	2431.76023368275
ENSG00000059573	3766	842.532478145955
ENSG00000059588	7743	2545.75001012601
ENSG00000059691	11757	425.083229306495
ENSG00000059728	6351	1247.57838347611
ENSG00000059758	6547	948.338347565942
ENSG00000059769	2586	341.549385414104
ENSG00000059804	6159	5398.76898388325
ENSG00000059915	6338	134.427047005955
ENSG00000060069	7415	839.342904119781
ENSG00000060138	8610	31807.8619980558
ENSG00000060140	3424	74.9449909504359
ENSG00000060237	14370	6578.76139359784
ENSG00000060303	408	2.16471089864177
ENSG00000060339	6059	4085.95431284045
ENSG00000060491	4702	1531.7704290747
ENSG00000060558	2613	7293.12098948195
ENSG00000060566	2678	2.9946000653266
ENSG00000060642	3382	212.471624000635
ENSG00000060656	6682	3.32455599906877
ENSG00000060688	3881	590.351157452683
ENSG00000060709	8536	3.02959539163259
ENSG00000060718	8281	0
ENSG00000060749	10537	996.301941934462
ENSG00000060762	1546	548.156792592321
ENSG00000060971	7106	1686.02982743149
ENSG00000060982	11775	1348.54489920121
ENSG00000061273	9928	13573.3872476867
ENSG00000061337	5706	9.08878617489777
ENSG00000061455	9350	1.51479769581629
ENSG00000061492	2089	0
ENSG00000061656	2240	60.0819759350503
ENSG00000061676	22520	3.02959539163259
ENSG00000061794	1979	841.882564943129
ENSG00000061918	3724	233.748782394675
ENSG00000061936	10157	2689.16085732795
ENSG00000061938	11297	5089.54028197889
ENSG00000061987	16014	2196.04171435028
ENSG00000062038	6236	7.41900917686924
ENSG00000062096	2204	0
ENSG00000062194	6472	3872.23285575746
ENSG00000062282	7905	32.8856080629689
ENSG00000062370	3848	71.9103962264739
ENSG00000062485	6402	6596.90397062133
ENSG00000062524	3490	809.52688610708
ENSG00000062582	2613	920.377081847458
ENSG00000062598	6598	1655.24393894688
ENSG00000062650	7280	1504.66904851688
ENSG00000062716	6916	1199.24483851521
ENSG00000062725	9876	1045.12542146364
ENSG00000062822	4858	1209.29349649736
ENSG00000063015	5115	10.6285805323612
ENSG00000063046	6146	18962.5775108268
ENSG00000063127	3599	265.984477254819
ENSG00000063169	7507	670.230489412263
ENSG00000063176	6009	293.455808405019
ENSG00000063177	4209	19939.0820967367
ENSG00000063180	2075	494.768922646374
ENSG00000063241	4408	250.596532344843
ENSG00000063244	4115	5615.99497292917
ENSG00000063245	17616	2502.8157440809
ENSG00000063322	3835	965.955994694841
ENSG00000063438	7678	545.762112406526
ENSG00000063515	1033	0
ENSG00000063587	8139	499.50828969467
ENSG00000063601	6323	2041.72232400554
ENSG00000063660	6516	45.0639816174524
ENSG00000063761	5317	283.902084323484
ENSG00000063854	5975	493.744059518841
ENSG00000063978	7270	1541.84408371849
ENSG00000064012	7243	5482.36281976359
ENSG00000064042	10862	6.81908929733804
ENSG00000064102	3345	438.46644195237
ENSG00000064115	3888	1368.48723586329
ENSG00000064195	2715	0
ENSG00000064199	5205	10.0486579821477
ENSG00000064201	3793	363.236489059157
ENSG00000064205	4981	1.26483107934496
ENSG00000064218	2387	0
ENSG00000064225	6288	185.645206720932
ENSG00000064270	7352	28.4861956130734
ENSG00000064300	4150	4.03946052217679
ENSG00000064309	10600	11.083519774339
ENSG00000064313	6547	1317.81400337222
ENSG00000064393	15402	1863.90607171249
ENSG00000064419	4676	1569.57538014982
ENSG00000064489	1931	458.138814668664
ENSG00000064490	2503	1150.51634630029
ENSG00000064545	3281	343.75909030371
ENSG00000064547	2980	1045.6103566996
ENSG00000064601	5856	1806.4837405767
ENSG00000064607	8468	13041.8182397634
ENSG00000064651	10664	731.47730978007
ENSG00000064652	3550	54.1127731337148
ENSG00000064655	3618	2.52966215868992
ENSG00000064666	3645	2092.1055952215
ENSG00000064687	8367	6143.09957708228
ENSG00000064692	7325	0
ENSG00000064703	6019	725.10816039238
ENSG00000064726	4169	2297.17820737459
ENSG00000064763	5411	646.998592077417
ENSG00000064787	8186	25.5465882033705
ENSG00000064835	1569	0
ENSG00000064886	3295	105.315934851703
ENSG00000064932	6626	2434.24490185048
ENSG00000064933	5448	892.510803443234
ENSG00000064961	3857	2060.63979754009
ENSG00000064989	6144	9.0387928516035
ENSG00000064995	1580	1368.862185788
ENSG00000064999	6777	931.360614975209
ENSG00000065000	8601	4059.82280275454
ENSG00000065029	6789	1409.58674694351
ENSG00000065054	3550	1123.17499779065
ENSG00000065057	2430	654.38260592798
ENSG00000065060	9908	1420.95522866063
ENSG00000065135	27174	2802.63570254127
ENSG00000065150	9671	5682.00615700692
ENSG00000065154	3388	429.902585672062
ENSG00000065183	10275	358.007187442576
ENSG00000065243	6897	3604.9335541
ENSG00000065268	2357	546.731982878435
ENSG00000065308	6908	1370.04202821774
ENSG00000065320	6383	41.989392234855
ENSG00000065325	6052	2.28969420687744
ENSG00000065328	5454	173.736797112237
ENSG00000065357	10215	4879.20837221525
ENSG00000065361	8658	9.79869136567636
ENSG00000065371	4518	0.954872474920502
ENSG00000065413	9189	1823.09652190738
ENSG00000065427	4065	3692.96679708888
ENSG00000065457	4486	655.17250043603
ENSG00000065485	4030	241.857699433006
ENSG00000065491	3462	1478.70751573016
ENSG00000065518	1889	1606.09550281629
ENSG00000065526	13294	5461.96554385953
ENSG00000065534	22167	566.614327552565
ENSG00000065548	3125	3205.01196440751
ENSG00000065559	5714	488.299786612095
ENSG00000065600	2914	293.375819087748
ENSG00000065609	6651	8.59885160661395
ENSG00000065613	7974	1678.54082760201
ENSG00000065615	9635	2452.83241945129
ENSG00000065618	6508	1.45480570786317
ENSG00000065621	9921	63.2565519642362
ENSG00000065665	3916	1379.89071290671
ENSG00000065675	3295	196.398770561528
ENSG00000065717	4038	158.998765405087
ENSG00000065802	7410	951.267956310986
ENSG00000065809	7019	8197.32523124371
ENSG00000065833	3371	10.0086633235123
ENSG00000065882	9032	4828.75511034667
ENSG00000065883	8921	4147.39610716911
ENSG00000065911	4870	664.841209161141
ENSG00000065923	10033	3160.50290867863
ENSG00000065970	6296	1068.95223934569
ENSG00000065978	1930	16801.4861287915
ENSG00000065989	6646	163.828120435313
ENSG00000066027	3825	2829.21715253684
ENSG00000066032	7535	0
ENSG00000066044	6956	1130.45902499463
ENSG00000066056	6694	329.37601119195
ENSG00000066084	10361	3294.10506585023
ENSG00000066117	5136	4126.76386264556
ENSG00000066135	5172	824.889834355408
ENSG00000066136	5990	1173.15332308793
ENSG00000066185	2195	16.8027559592032
ENSG00000066230	2783	84.6486950018531
ENSG00000066248	4678	1.46480437252203
ENSG00000066279	10938	1057.88371756834
ENSG00000066294	9255	485.900107093971
ENSG00000066322	2507	1423.23992353517
ENSG00000066336	2069	5158.13112153862
ENSG00000066379	3672	195.743858026374
ENSG00000066382	8197	1.69477365967566
ENSG00000066405	3880	0.504932565272098
ENSG00000066422	7416	2834.90139339539
ENSG00000066427	28202	2770.42500434278
ENSG00000066455	3295	742.925780814457
ENSG00000066468	7486	0.36495126004815
ENSG00000066557	2884	891.140986384971
ENSG00000066583	1940	152.189674772408
ENSG00000066629	8899	1.34482039661579
ENSG00000066651	2690	341.449398767515
ENSG00000066654	6501	1734.56834501789
ENSG00000066697	3253	176.796388497846
ENSG00000066735	6756	692.017579703905
ENSG00000066739	14778	2777.01912368529
ENSG00000066777	10964	1979.36065252827
ENSG00000066813	8158	0
ENSG00000066827	8900	238.798108047396
ENSG00000066855	4629	342.969195795661
ENSG00000066923	8583	12141.1285286292
ENSG00000066926	4473	275.838161276119
ENSG00000066933	20253	1188.39628736035
ENSG00000067048	5738	12407.3379758389
ENSG00000067057	4836	1812.32296073747
ENSG00000067064	3589	4395.52796867554
ENSG00000067066	12618	4872.2343036157
ENSG00000067082	6139	48243.1420343845
ENSG00000067113	2016	108.295536920041
ENSG00000067141	8117	215.911164643281
ENSG00000067167	3878	4303.4402671675
ENSG00000067177	6350	5.99419946298263
ENSG00000067182	4005	419.918919010197
ENSG00000067191	7094	274.163384945761
ENSG00000067208	8276	505.467493831347
ENSG00000067221	10461	200.878172328695
ENSG00000067225	8571	19186.637587167
ENSG00000067248	4734	1089.94443579695
ENSG00000067334	7519	3067.05538877698
ENSG00000067365	8254	412.539904491963
ENSG00000067369	12991	2908.30658998837
ENSG00000067445	6716	48.3835382841917
ENSG00000067533	7883	534.503616000657
ENSG00000067560	2582	41284.686349699
ENSG00000067596	9302	2212.24954976229
ENSG00000067601	1060	109.595363325692
ENSG00000067606	7636	218.375835481688
ENSG00000067646	5527	963.116373931727
ENSG00000067704	4165	2409.53820147845
ENSG00000067715	6494	532.968820975523
ENSG00000067798	12135	0.444940577318978
ENSG00000067829	2717	1557.1020459879
ENSG00000067836	3683	982.818742641998
ENSG00000067840	4341	32.5056588059325
ENSG00000067842	7534	0.0649913202825473
ENSG00000067900	11113	6629.32464077766
ENSG00000067955	4129	2161.96126586058
ENSG00000067992	2695	331.485729434968
ENSG00000068001	4545	90.5029131596118
ENSG00000068024	13368	549.801572928703
ENSG00000068028	3683	3062.94593760219
ENSG00000068078	4834	6.94407260557371
ENSG00000068079	1973	804.932499696336
ENSG00000068097	4868	800.133140660087
ENSG00000068120	4032	1450.8512359906
ENSG00000068137	4803	21.7520949653356
ENSG00000068305	6925	5984.79071953865
ENSG00000068308	3592	2230.63209473759
ENSG00000068323	4283	2060.71478752503
ENSG00000068354	4223	882.69211474824
ENSG00000068366	6415	1285.04337995283
ENSG00000068383	3706	707.470515934163
ENSG00000068394	1742	278.387820764127
ENSG00000068400	6841	3872.94276094824
ENSG00000068438	2872	850.281443256566
ENSG00000068489	4080	470.837118785408
ENSG00000068615	5380	10.9785337954211
ENSG00000068650	13733	2561.55289961933
ENSG00000068654	13519	1460.05500680907
ENSG00000068697	1946	2892.94364174004
ENSG00000068724	6949	11745.9213093234
ENSG00000068745	5624	3304.92362101111
ENSG00000068781	4294	28.1812363409784
ENSG00000068784	5045	740.291132676849
ENSG00000068796	4774	920.892013077389
ENSG00000068831	6084	18611.8893459145
ENSG00000068878	10241	4449.30578654319
ENSG00000068885	7175	2345.63173631139
ENSG00000068903	6224	2660.60467106226
ENSG00000068912	2592	614.717903226309
ENSG00000068971	3376	1006.21561794371
ENSG00000068976	4981	332.675570529371
ENSG00000068985	665	0
ENSG00000069011	3511	0
ENSG00000069018	3185	0
ENSG00000069020	14675	91.3677976526026
ENSG00000069122	6650	0
ENSG00000069188	11607	836.72825331149
ENSG00000069206	4483	0
ENSG00000069248	6080	1345.90025239894
ENSG00000069275	6546	3739.06564049852
ENSG00000069329	9733	1789.87595857834
ENSG00000069345	5065	1227.21610289835
ENSG00000069399	3242	1077.19613835692
ENSG00000069424	9534	3746.41965835511
ENSG00000069431	11616	0.504932565272098
ENSG00000069482	1300	0
ENSG00000069493	6957	7080.44939218814
ENSG00000069509	1399	140.046296544231
ENSG00000069535	2891	0
ENSG00000069667	17040	401.271409421435
ENSG00000069696	1477	16.6077819983555
ENSG00000069702	8705	175.506560756854
ENSG00000069712	4065	108.235544932088
ENSG00000069764	1116	19.4424034291405
ENSG00000069812	5407	0
ENSG00000069849	2584	2580.34538984565
ENSG00000069869	9097	413.129825706835
ENSG00000069943	4542	468.562422575519
ENSG00000069956	6388	1885.25322075914
ENSG00000069966	13302	1236.84481696483
ENSG00000069974	5605	1168.7139159794
ENSG00000069998	4936	939.839482605916
ENSG00000070010	8736	2459.70650140425
ENSG00000070018	10337	833.373701318445
ENSG00000070019	4177	1.59478701308712
ENSG00000070031	366	1.19983975906241
ENSG00000070047	5769	829.619202739046
ENSG00000070061	6048	1483.98181133771
ENSG00000070081	8995	813.656334611186
ENSG00000070087	3440	19.542390075729
ENSG00000070159	9995	8.3088903315072
ENSG00000070182	14831	60.0519799410737
ENSG00000070190	4548	774.101617220762
ENSG00000070193	3011	0
ENSG00000070214	12172	3534.70293353622
ENSG00000070269	8077	728.752673660532
ENSG00000070366	10554	1233.34528433423
ENSG00000070367	12575	1964.6526168151
ENSG00000070371	10049	201.903035456227
ENSG00000070388	2778	3.31955666673934
ENSG00000070404	3067	132.11235613743
ENSG00000070413	5605	906.618919276876
ENSG00000070423	3496	1319.18382043049
ENSG00000070444	8728	2096.48501034208
ENSG00000070476	7357	1722.61494141823
ENSG00000070495	5969	994.842136894269
ENSG00000070501	4106	664.826211164153
ENSG00000070526	3448	10.9335398044562
ENSG00000070540	3402	112.674952040619
ENSG00000070601	5867	0.31995726908331
ENSG00000070610	4803	3091.17716726647
ENSG00000070614	9529	1273.84987486724
ENSG00000070669	4455	381.334072091681
ENSG00000070718	6276	876.227978046291
ENSG00000070729	7298	0
ENSG00000070731	3098	31.6457736452711
ENSG00000070748	2994	0
ENSG00000070756	4752	54953.7958134972
ENSG00000070759	3322	777.846117135502
ENSG00000070761	2375	2209.55490963672
ENSG00000070770	6905	2820.38333231074
ENSG00000070778	7396	2.00473226410011
ENSG00000070785	3411	344.384006844889
ENSG00000070808	6150	2.12471624000635
ENSG00000070814	11278	2207.79514465677
ENSG00000070831	3598	13010.382438076
ENSG00000070882	8100	1832.26029806722
ENSG00000070886	5358	0
ENSG00000070915	6180	9.4887327612519
ENSG00000070950	6983	722.538503575055
ENSG00000070961	9493	3334.98460630795
ENSG00000070985	3962	7.09905190778593
ENSG00000071051	2990	1253.62757559471
ENSG00000071054	11961	13076.0586668877
ENSG00000071073	9630	4381.94978206882
ENSG00000071082	5791	26840.640380181
ENSG00000071127	7827	6651.26171103918
ENSG00000071189	16418	1443.36223616112
ENSG00000071203	1839	0.504932565272098
ENSG00000071205	10759	246.247113218242
ENSG00000071242	8243	732.112224985907
ENSG00000071243	5214	1785.21658084731
ENSG00000071246	6502	526.059743696255
ENSG00000071282	9130	4.96933633545015
ENSG00000071462	7944	1841.19910427224
ENSG00000071537	9559	1884.20836030229
ENSG00000071539	3560	219.880634512846
ENSG00000071553	4884	2645.65666739728
ENSG00000071564	6080	18433.2831991134
ENSG00000071575	4588	2494.36187311184
ENSG00000071626	9201	4739.11208234772
ENSG00000071655	7845	2163.19610094595
ENSG00000071677	264	0
ENSG00000071794	6024	447.300262178467
ENSG00000071859	2567	1200.09472501121
ENSG00000071889	5098	848.381696971384
ENSG00000071894	6072	5669.68780214721
ENSG00000071909	8236	0.749899849414007
ENSG00000071967	5176	214.971290165349
ENSG00000071991	6864	0
ENSG00000071994	6476	2019.64527243879
ENSG00000072041	8781	0
ENSG00000072042	5518	1121.71519275046
ENSG00000072062	6144	2915.41564056081
ENSG00000072071	8487	1537.43467260394
ENSG00000072080	1265	0
ENSG00000072110	10626	1233.36028233122
ENSG00000072121	15706	1425.86457300812
ENSG00000072133	8502	4.02946185751793
ENSG00000072134	8517	59.1820961157534
ENSG00000072135	5774	9226.59277055841
ENSG00000072163	8487	909.908479949639
ENSG00000072182	5250	2.15471223398291
ENSG00000072195	17910	24.9516676561687
ENSG00000072201	5725	266.294435859243
ENSG00000072210	6457	134.342058356355
ENSG00000072274	7887	2989.67572298212
ENSG00000072310	8030	1925.54284000199
ENSG00000072315	5839	3.42954197798673
ENSG00000072364	11297	4865.63018560853
ENSG00000072401	3486	727.437849257893
ENSG00000072415	8743	620.602117378044
ENSG00000072422	4841	17.3026891921459
ENSG00000072501	10484	2841.44551941461
ENSG00000072506	1115	1022.69341730151
ENSG00000072518	6154	1801.33942760972
ENSG00000072571	3936	162.658276670228
ENSG00000072609	17127	3062.86094895259
ENSG00000072657	11950	0
ENSG00000072682	8502	481.000761411132
ENSG00000072694	6651	206.307447238452
ENSG00000072736	8806	4912.0739829489
ENSG00000072756	5518	686.768280758007
ENSG00000072778	4865	13254.7048083474
ENSG00000072786	9083	6703.72970383652
ENSG00000072803	5577	1580.7338899091
ENSG00000072818	7421	5193.25143115285
ENSG00000072832	5823	742.350857596573
ENSG00000072840	7148	505.767453771112
ENSG00000072849	6386	1264.11117548952
ENSG00000072858	8060	1026.37292589596
ENSG00000072864	5512	1271.46019401378
ENSG00000072952	7700	2605.05209021767
ENSG00000072954	3005	52.8129467280638
ENSG00000072958	14371	2058.12013404606
ENSG00000073008	3519	45.2139615873352
ENSG00000073050	3459	898.360022268663
ENSG00000073060	7741	3322.60126012796
ENSG00000073067	2773	28.2212309996138
ENSG00000073111	4902	1672.15668021733
ENSG00000073146	6872	1.86475095887616
ENSG00000073150	3102	50.0083212912554
ENSG00000073169	2363	1792.49560871896
ENSG00000073282	7454	7.06905591380937
ENSG00000073331	12325	755.62908426353
ENSG00000073350	7909	877.432817137683
ENSG00000073417	7886	1585.01831771542
ENSG00000073464	6789	87.8532670250157
ENSG00000073536	5463	332.300620604664
ENSG00000073578	8383	3173.43118208253
ENSG00000073584	11022	4284.7177675938
ENSG00000073598	1388	18.7125009090442
ENSG00000073605	5905	3430.91179504499
ENSG00000073614	12091	3284.46135378676
ENSG00000073670	4770	52.8079473957344
ENSG00000073711	7837	34.4653970790678
ENSG00000073712	8510	97.6369603937037
ENSG00000073734	5151	1.0098651305442
ENSG00000073737	3750	16.6277793276733
ENSG00000073754	2456	5.04432632039155
ENSG00000073756	5269	28.586182259662
ENSG00000073792	4735	152.764597990292
ENSG00000073803	12623	294.14571626648
ENSG00000073849	9151	2372.92809083006
ENSG00000073861	2614	88.5981675421002
ENSG00000073905	848	212.176663393199
ENSG00000073910	18452	329.391009188938
ENSG00000073921	5833	3452.8638633035
ENSG00000073969	5005	803.687665946309
ENSG00000074047	7341	1.49979969882801
ENSG00000074054	11052	2495.3417422484
ENSG00000074071	1097	587.76150330604
ENSG00000074181	9394	71.42046165819
ENSG00000074201	4592	1321.7684752448
ENSG00000074211	9198	14.8530163507268
ENSG00000074219	2980	198.233525526428
ENSG00000074266	7016	872.528472122515
ENSG00000074276	5348	80.1992892286633
ENSG00000074317	2006	0
ENSG00000074319	3839	705.875728921076
ENSG00000074356	14718	2668.39863016384
ENSG00000074370	6893	22253.5179993125
ENSG00000074410	7313	0.219970622494775
ENSG00000074416	10102	141.481104922776
ENSG00000074527	4166	0
ENSG00000074582	3379	589.806230228775
ENSG00000074590	7008	1.0098651305442
ENSG00000074603	10211	1900.57117501651
ENSG00000074621	9084	416.204415089433
ENSG00000074657	11951	111.865060203252
ENSG00000074660	4961	1456.53047751683
ENSG00000074695	6767	2104.55393272178
ENSG00000074696	7097	987.263149082858
ENSG00000074706	8474	232.383964668742
ENSG00000074755	15878	4723.39918083634
ENSG00000074771	2042	0
ENSG00000074800	3958	21691.1481049076
ENSG00000074803	12476	3.43454131031615
ENSG00000074842	1678	972.355140076508
ENSG00000074855	4979	916.807558564247
ENSG00000074935	6973	193.754123759262
ENSG00000074964	7817	68.185893641051
ENSG00000074966	3472	270.128923755914
ENSG00000075035	6557	1.0098651305442
ENSG00000075043	12775	1.77976230927591
ENSG00000075073	2871	18.0675870385481
ENSG00000075089	3813	323.016860468919
ENSG00000075131	2755	180.565885074234
ENSG00000075142	4237	926.146311355616
ENSG00000075151	9596	3853.8403121175
ENSG00000075188	3492	193.559149798414
ENSG00000075213	9371	4.98933366476786
ENSG00000075218	4242	383.343803688111
ENSG00000075223	6268	18.3875443076315
ENSG00000075234	3578	325.841483235045
ENSG00000075239	5584	974.564844966114
ENSG00000075240	4885	4417.22007165293
ENSG00000075275	12806	458.938707841372
ENSG00000075290	2112	10.3986112452076
ENSG00000075292	12474	3207.62161588347
ENSG00000075303	5081	501.348043991899
ENSG00000075336	5208	197.303649713155
ENSG00000075340	12673	149.899980565531
ENSG00000075388	3233	0
ENSG00000075391	16044	362.756553155532
ENSG00000075399	3428	1264.54611740218
ENSG00000075407	13190	1902.60090394225
ENSG00000075413	8891	3120.4032640643
ENSG00000075415	8896	14622.407149035
ENSG00000075420	13270	405.485846575142
ENSG00000075426	7157	4723.91411206627
ENSG00000075429	1311	0
ENSG00000075461	3380	3.27956200810392
ENSG00000075539	18152	4158.9295668531
ENSG00000075568	12985	2447.42814120318
ENSG00000075618	3692	1971.3467228042
ENSG00000075624	3256	63387.6094612521
ENSG00000075643	6281	5.59425287662849
ENSG00000075651	12859	419.229011148736
ENSG00000075673	4442	0
ENSG00000075702	9775	492.18426783206
ENSG00000075711	11001	1970.93677755319
ENSG00000075785	2717	3104.39040261314
ENSG00000075790	8409	978.319343545514
ENSG00000075826	7938	3140.22561675047
ENSG00000075856	7271	687.203222670667
ENSG00000075884	7743	1261.43153336095
ENSG00000075886	1598	99.631693993145
ENSG00000075891	6243	0
ENSG00000075914	4442	429.587627735308
ENSG00000075945	4978	306.499066452493
ENSG00000075975	2848	733.687014669676
ENSG00000076003	4118	893.175714643047
ENSG00000076043	3699	348.853409947396
ENSG00000076053	7885	1346.54016693711
ENSG00000076067	8805	592.725840309161
ENSG00000076108	10918	10763.6624919023
ENSG00000076201	5981	1811.63805220834
ENSG00000076242	3532	688.952988985966
ENSG00000076248	2567	354.482658150331
ENSG00000076258	2517	14.8780130123739
ENSG00000076321	4254	513.081476969064
ENSG00000076344	4798	14.5580557432906
ENSG00000076351	7838	357.567246197587
ENSG00000076356	13781	65.5162501771371
ENSG00000076382	5472	1107.68206690176
ENSG00000076513	7350	4266.58518923497
ENSG00000076554	8197	1796.26010596302
ENSG00000076555	14505	245.507212033487
ENSG00000076604	4596	1694.13874446982
ENSG00000076641	11023	13865.1732790937
ENSG00000076650	4488	286.916681718129
ENSG00000076662	2950	4147.87604307273
ENSG00000076685	5156	3599.86923045029
ENSG00000076706	7422	32.2706901864494
ENSG00000076716	4960	105.575900132833
ENSG00000076770	12199	3387.79255370368
ENSG00000076826	4845	6.51413002524301
ENSG00000076864	5755	11.3334863908104
ENSG00000076924	4673	1731.01381973167
ENSG00000076928	8636	20507.5461772512
ENSG00000076944	6036	4478.78684928982
ENSG00000076984	5145	1101.34791284038
ENSG00000077009	1141	0.609918544190059
ENSG00000077044	9771	8441.22265826712
ENSG00000077063	7035	0
ENSG00000077080	2389	0.984868468897063
ENSG00000077092	3697	38.0049243683019
ENSG00000077097	6079	15848.268432872
ENSG00000077147	7095	4680.62489342576
ENSG00000077150	4484	1834.4150103012
ENSG00000077152	1065	64.8563383096528
ENSG00000077157	21069	1318.49891190135
ENSG00000077232	21826	4178.246986974
ENSG00000077235	11562	1788.14618959236
ENSG00000077238	5894	2596.49323326969
ENSG00000077254	6918	2534.37152974424
ENSG00000077264	10312	0
ENSG00000077274	3568	0
ENSG00000077279	10203	0
ENSG00000077312	2361	2060.5398108935
ENSG00000077327	3887	1.00486579821477
ENSG00000077348	1488	228.1295328564
ENSG00000077380	4695	641.774289793166
ENSG00000077420	3981	3279.56700743625
ENSG00000077454	6838	6811.86526212202
ENSG00000077458	6042	3484.36465631122
ENSG00000077463	2787	435.686813177209
ENSG00000077498	3016	0
ENSG00000077514	5508	385.103568668069
ENSG00000077522	5530	2.01973026108839
ENSG00000077549	3238	5466.65991691686
ENSG00000077585	2309	82.6239654084353
ENSG00000077616	7254	96.7720759007129
ENSG00000077684	9129	1134.05854427181
ENSG00000077713	3115	162.37831405978
ENSG00000077721	5276	2687.36109768935
ENSG00000077782	12698	483.780390186294
ENSG00000077800	2469	11.6534436598937
ENSG00000077935	4253	25.1416422846869
ENSG00000077942	7285	0
ENSG00000077943	7528	4.47440243483691
ENSG00000077984	930	226.169794583265
ENSG00000078018	11559	21.1621737504633
ENSG00000078043	17527	1392.76399365499
ENSG00000078053	5636	11.563455677964
ENSG00000078061	3535	2278.88565038121
ENSG00000078070	4321	1061.14828157946
ENSG00000078081	3816	5.75423151117015
ENSG00000078098	7003	2.00973159642954
ENSG00000078114	13654	0
ENSG00000078124	8442	678.749351701606
ENSG00000078140	5245	2168.70036584065
ENSG00000078142	15182	1427.54934800314
ENSG00000078177	9835	5400.6637308361
ENSG00000078237	4017	438.846391209406
ENSG00000078246	3181	173.896775746779
ENSG00000078269	9921	618.497398467355
ENSG00000078295	17538	0
ENSG00000078304	14289	4032.29647894872
ENSG00000078319	1044	408.450450646492
ENSG00000078328	8213	0
ENSG00000078369	6417	16466.880815983
ENSG00000078399	3029	12.7482974400381
ENSG00000078401	2033	10.0086633235123
ENSG00000078403	6945	2704.61879289053
ENSG00000078487	3318	389.10803386394
ENSG00000078549	6832	0
ENSG00000078579	1688	0
ENSG00000078589	1803	253.201184488475
ENSG00000078596	2051	226.38476587343
ENSG00000078618	6798	7588.1615862354
ENSG00000078668	3141	976.469590583626
ENSG00000078674	14445	3167.25700665568
ENSG00000078687	11111	1294.76708133357
ENSG00000078699	9457	1399.90803955374
ENSG00000078725	3905	0
ENSG00000078747	6664	3264.40903181343
ENSG00000078795	4653	258.785438700444
ENSG00000078804	4228	1354.13415274551
ENSG00000078808	4709	2059.38496512541
ENSG00000078814	7931	130.227607849236
ENSG00000078898	1898	1.0098651305442
ENSG00000078900	6763	73.330206608031
ENSG00000078902	5983	555.180854515166
ENSG00000078967	4713	302.539595247587
ENSG00000079101	3846	7.01406325818568
ENSG00000079102	13535	0
ENSG00000079112	3901	0
ENSG00000079134	8102	1819.80196190229
ENSG00000079150	3080	23.6318439212001
ENSG00000079156	11486	4.19943915671844
ENSG00000079215	6265	35.4852608742708
ENSG00000079246	5463	5206.19470255373
ENSG00000079257	1504	109.900322597787
ENSG00000079263	5582	736.931581351474
ENSG00000079277	8070	2574.01623511659
ENSG00000079308	15595	879.657520024278
ENSG00000079313	5199	1984.81492409968
ENSG00000079332	6914	3050.4426074463
ENSG00000079335	5579	1008.75027943473
ENSG00000079337	12078	3396.56638194183
ENSG00000079385	5524	158.868782764522
ENSG00000079387	6342	698.07677048717
ENSG00000079393	2351	1.00486579821477
ENSG00000079432	9494	7694.887332804
ENSG00000079435	5206	96.3321346557234
ENSG00000079459	5202	2140.45913751172
ENSG00000079462	1419	623.246764180311
ENSG00000079482	8224	13.8581492171709
ENSG00000079557	2244	0
ENSG00000079616	4312	1528.64584636881
ENSG00000079689	1482	0
ENSG00000079691	6799	104.546037672971
ENSG00000079739	4090	350.698163576955
ENSG00000079785	3833	1101.33291484339
ENSG00000079805	13443	12277.3253392798
ENSG00000079819	10247	2213.63936414987
ENSG00000079841	12788	1.0098651305442
ENSG00000079931	5293	16.3128213909194
ENSG00000079950	16387	2701.12425959227
ENSG00000079974	5870	1704.88230964576
ENSG00000079999	3761	461.278395371544
ENSG00000080007	2807	31.4607983490823
ENSG00000080031	4344	2.05472558739438
ENSG00000080166	7543	7.05905724915052
ENSG00000080189	7708	1456.84543545358
ENSG00000080200	10929	783.080418084412
ENSG00000080224	6291	0.504932565272098
ENSG00000080293	3426	0
ENSG00000080298	11169	981.533914233335
ENSG00000080345	18166	2720.20671109369
ENSG00000080371	16036	1242.7190324519
ENSG00000080493	8890	6.98906659653855
ENSG00000080503	17300	10647.4780085664
ENSG00000080511	2001	0
ENSG00000080546	5121	2614.54582231125
ENSG00000080561	3097	7.09905190778593
ENSG00000080572	1931	0
ENSG00000080573	6750	14.9530029973153
ENSG00000080603	13674	5968.03295757041
ENSG00000080608	2707	617.957470575777
ENSG00000080618	1767	6.29915873507766
ENSG00000080644	4765	6.75409797705549
ENSG00000080709	3864	0.499933232942671
ENSG00000080802	6999	784.370245825404
ENSG00000080815	9947	1860.92147031182
ENSG00000080819	3666	835.198457618686
ENSG00000080822	5217	4625.27228587435
ENSG00000080823	11009	91.0378417188605
ENSG00000080824	5248	26039.477377061
ENSG00000080839	5954	503.147803630493
ENSG00000080845	8789	1538.69450435095
ENSG00000080854	5753	10.0136626558417
ENSG00000080910	1087	0
ENSG00000080947	6813	398.536774637239
ENSG00000080986	3600	372.130301273207
ENSG00000081014	7359	1123.1150058027
ENSG00000081019	6819	1608.09023641573
ENSG00000081026	8180	188.814783417788
ENSG00000081041	1500	6.0441927862769
ENSG00000081051	3259	0
ENSG00000081052	9895	69.7556839924909
ENSG00000081059	10063	1291.24755137365
ENSG00000081087	5325	729.172617576204
ENSG00000081138	14532	3.16457736452711
ENSG00000081148	8337	46.6787659598572
ENSG00000081154	3102	4988.86872686122
ENSG00000081177	6263	232.119000055282
ENSG00000081181	2418	478.191136641995
ENSG00000081189	11755	9767.85548386846
ENSG00000081237	8371	16639.1978027137
ENSG00000081248	6168	0
ENSG00000081277	6211	0
ENSG00000081307	6827	1109.40683655541
ENSG00000081320	6580	13432.9160078945
ENSG00000081377	10462	67.4359937916369
ENSG00000081386	5921	508.772052501098
ENSG00000081479	16260	0
ENSG00000081665	8414	980.324075809614
ENSG00000081692	4315	356.442396423466
ENSG00000081721	1762	476.761327595779
ENSG00000081760	16094	272.543601271027
ENSG00000081791	6047	2414.83749374764
ENSG00000081800	4415	0
ENSG00000081803	6351	0
ENSG00000081818	3825	0
ENSG00000081842	6133	1.0098651305442
ENSG00000081853	6724	164.073087719455
ENSG00000081870	3236	545.267178505913
ENSG00000081913	9142	1885.17323144187
ENSG00000081923	6652	122.228676122154
ENSG00000081985	4233	53.1129066678294
ENSG00000082014	5198	203.527818463291
ENSG00000082068	7039	869.853829326272
ENSG00000082074	6100	1479.09746365186
ENSG00000082126	4924	1.85475229421731
ENSG00000082146	3242	460.61348417173
ENSG00000082153	8085	4032.30647761338
ENSG00000082175	15404	0
ENSG00000082196	3576	212.496620662282
ENSG00000082212	9363	1961.55303077085
ENSG00000082213	4172	235.79850864974
ENSG00000082258	9081	4392.41838396664
ENSG00000082269	10589	673.31007812719
ENSG00000082293	8511	105.665888114763
ENSG00000082397	12203	187.74992563162
ENSG00000082438	17178	278.017870171749
ENSG00000082458	7844	410.82013417064
ENSG00000082482	3910	0
ENSG00000082497	5467	0
ENSG00000082512	9022	1296.57683963682
ENSG00000082515	5267	445.765467153333
ENSG00000082516	5637	221.190459583156
ENSG00000082556	5738	1.33982106428636
ENSG00000082641	5825	1827.94587426692
ENSG00000082684	6224	0
ENSG00000082701	8006	1614.43438914177
ENSG00000082781	6447	10.9335398044562
ENSG00000082805	13484	1624.4630497946
ENSG00000082898	11708	10136.2612825562
ENSG00000082929	1164	16.0828521037657
ENSG00000082996	3635	896.11532205275
ENSG00000083067	19912	0.539927891578085
ENSG00000083093	4747	198.983425375842
ENSG00000083097	10045	1131.73885407096
ENSG00000083099	8679	629.155974993693
ENSG00000083123	4071	67.4959857795901
ENSG00000083168	11852	5666.58821610297
ENSG00000083223	6707	1461.75477980108
ENSG00000083290	9843	542.802507667506
ENSG00000083307	6060	0.709905190778593
ENSG00000083312	11977	2886.54449635837
ENSG00000083444	5320	617.397545354881
ENSG00000083454	4190	2247.38985670583
ENSG00000083457	6657	717.359195281769
ENSG00000083520	10835	1767.89889365818
ENSG00000083535	4253	529.794244946337
ENSG00000083544	6814	410.700150194734
ENSG00000083622	376	0
ENSG00000083635	3492	235.038610135668
ENSG00000083642	13212	2349.0812756187
ENSG00000083720	4194	1210.52833158273
ENSG00000083750	2725	529.304310378053
ENSG00000083782	1805	0
ENSG00000083799	12954	8144.35730521344
ENSG00000083807	8025	221.045478945602
ENSG00000083812	5664	414.354662127545
ENSG00000083814	3532	380.759148873797
ENSG00000083817	2561	85.068638917525
ENSG00000083828	3261	1182.05713396664
ENSG00000083838	4923	503.757722174683
ENSG00000083844	12532	820.280449947676
ENSG00000083845	3617	18778.2621265055
ENSG00000083857	16177	0
ENSG00000083896	7032	4641.81007722009
ENSG00000083937	3106	932.540457404953
ENSG00000084070	3631	6867.38784697263
ENSG00000084072	8071	925.101450898766
ENSG00000084073	3572	752.159547626908
ENSG00000084090	4414	3407.03498383965
ENSG00000084092	3415	1040.07109647859
ENSG00000084093	7955	2146.47333430402
ENSG00000084110	5146	151.714738201113
ENSG00000084112	14537	1592.90726413126
ENSG00000084207	1915	4553.54186561173
ENSG00000084234	7451	5760.49567457892
ENSG00000084444	6807	197.563614994285
ENSG00000084453	11520	0
ENSG00000084463	5315	3794.68821199572
ENSG00000084623	1725	4461.7941187021
ENSG00000084628	2987	3.02959539163259
ENSG00000084636	9269	3.82448923201144
ENSG00000084652	5103	1228.41094332509
ENSG00000084674	14828	0
ENSG00000084676	8633	2082.89182573837
ENSG00000084693	5283	1074.07155565102
ENSG00000084710	10591	16.4678006931316
ENSG00000084731	6403	793.354046021384
ENSG00000084733	3631	1200.01473569394
ENSG00000084734	3146	0
ENSG00000084754	3811	6100.0703237229
ENSG00000084764	3459	38.3298809697146
ENSG00000084774	8422	1633.0419040719
ENSG00000085063	4942	738.256404418772
ENSG00000085117	4054	3512.90084524759
ENSG00000085185	7996	323.431805052261
ENSG00000085224	19302	4739.64201157464
ENSG00000085231	2162	290.956142240305
ENSG00000085265	4981	7165.22806983056
ENSG00000085274	5730	771.981900313085
ENSG00000085276	9103	17.0527225756745
ENSG00000085365	5106	498.418435246855
ENSG00000085377	3762	623.5167281261
ENSG00000085382	9238	747.655149198095
ENSG00000085415	10481	1439.62773491103
ENSG00000085433	4423	813.566346629256
ENSG00000085449	5516	2145.60844981103
ENSG00000085465	2567	88.1282303031341
ENSG00000085491	6548	1405.90223901672
ENSG00000085511	7522	1021.00864230649
ENSG00000085514	2006	785.065153019195
ENSG00000085552	6628	9.60871673715815
ENSG00000085563	5806	53.7628198706549
ENSG00000085644	6443	293.550795719278
ENSG00000085662	3660	2346.15166687365
ENSG00000085719	6745	1574.05978124932
ENSG00000085721	4156	1576.10950750438
ENSG00000085733	6949	13.2532300053102
ENSG00000085741	2401	6.38414738467791
ENSG00000085760	3374	793.788987934044
ENSG00000085788	10686	1914.64429552384
ENSG00000085831	9362	13.16824135571
ENSG00000085832	7440	2994.515076677
ENSG00000085840	3157	207.437296344903
ENSG00000085871	3182	193.669135109661
ENSG00000085872	6113	1101.36791016969
ENSG00000085978	6047	1472.88829289871
ENSG00000085982	9352	803.362709344896
ENSG00000085998	6198	1476.83776543896
ENSG00000085999	3212	268.984076652475
ENSG00000086015	7877	831.903897613594
ENSG00000086061	2730	4562.45067582277
ENSG00000086062	4901	9064.32944114221
ENSG00000086065	2390	620.047191489478
ENSG00000086102	7147	1229.83075370664
ENSG00000086159	5129	0.749899849414007
ENSG00000086189	3736	688.693023704836
ENSG00000086200	7540	1198.02500142683
ENSG00000086205	3824	6.87408195296173
ENSG00000086232	5550	4218.72658084537
ENSG00000086288	2439	15.3729469129871
ENSG00000086289	2864	96.2471460061231
ENSG00000086300	3518	471.497030652892
ENSG00000086475	3888	1221.11691745645
ENSG00000086504	2404	1276.85447359723
ENSG00000086506	536	1.99973293177069
ENSG00000086544	3385	173.981764396379
ENSG00000086548	3052	166.512761896216
ENSG00000086570	14537	8.86381622007356
ENSG00000086589	3615	2136.21970369636
ENSG00000086598	3830	4087.98904109853
ENSG00000086619	5361	1437.45802468006
ENSG00000086666	5153	1823.30149453289
ENSG00000086696	9550	0.139981305223948
ENSG00000086712	4460	598.980005053274
ENSG00000086717	3513	4.3044251356364
ENSG00000086730	4545	10997.7012355721
ENSG00000086758	17380	7311.59852177151
ENSG00000086827	2992	265.079598103193
ENSG00000086848	8013	718.419053735607
ENSG00000086967	3708	537.063274153324
ENSG00000086991	6096	0
ENSG00000087008	3846	266.434417164467
ENSG00000087053	6119	384.868600048586
ENSG00000087074	3093	26251.0791172363
ENSG00000087076	1281	14.4380717673844
ENSG00000087077	2841	644.673902544234
ENSG00000087085	3731	4.88934701817933
ENSG00000087086	878	18162.4893641577
ENSG00000087087	4588	5353.78499158307
ENSG00000087088	2587	3312.94754939984
ENSG00000087095	5290	807.827113115074
ENSG00000087111	5990	1341.99577384966
ENSG00000087116	8726	9.68370672209955
ENSG00000087128	2138	12.9532700655446
ENSG00000087152	5301	4343.92985970353
ENSG00000087157	4965	1432.08874175826
ENSG00000087191	4490	3828.458701881
ENSG00000087206	4739	1442.26238304864
ENSG00000087237	2085	22.0270582434541
ENSG00000087245	4933	1.97473627012355
ENSG00000087250	1837	0
ENSG00000087253	7439	956.947197837215
ENSG00000087258	9813	13.8181545585354
ENSG00000087263	5806	416.48937703221
ENSG00000087266	13968	9710.08819880193
ENSG00000087269	3538	975.46972411774
ENSG00000087274	13106	10739.7756820323
ENSG00000087299	6879	150.744867729204
ENSG00000087301	4739	228.254516164636
ENSG00000087302	8323	2708.69324873902
ENSG00000087303	6392	267.619258926541
ENSG00000087338	4922	719.748876135235
ENSG00000087365	9795	7169.85245223528
ENSG00000087448	7622	871.598596309242
ENSG00000087460	13320	32807.5834833036
ENSG00000087470	7282	4195.1847249061
ENSG00000087494	3377	1.0098651305442
ENSG00000087495	6095	0.969870471908783
ENSG00000087502	5826	366.076109822271
ENSG00000087510	3005	0
ENSG00000087586	2928	45.8638747901607
ENSG00000087589	5069	29.2860887857817
ENSG00000087842	2512	2.00473226410011
ENSG00000087884	1943	177.991228924579
ENSG00000087903	9094	158.248865555673
ENSG00000087995	3843	175.756527373326
ENSG00000088002	2822	0.0849886496002541
ENSG00000088035	4950	447.035297565007
ENSG00000088038	6676	1713.15620465096
ENSG00000088053	2703	18.3525489813255
ENSG00000088179	12486	422.103627238156
ENSG00000088205	7851	1981.06042552028
ENSG00000088247	4643	4729.26839699108
ENSG00000088256	6242	807.437165193379
ENSG00000088280	4988	101.291472326515
ENSG00000088298	1919	779.195936864448
ENSG00000088305	4630	174.40670764438
ENSG00000088320	1665	0
ENSG00000088325	3605	880.132456595573
ENSG00000088340	9067	19.5223927464113
ENSG00000088356	1998	469.567288373734
ENSG00000088367	9674	32.5956467878622
ENSG00000088386	4192	0
ENSG00000088387	14816	1627.15768992016
ENSG00000088448	4563	6469.70595816372
ENSG00000088451	2589	240.677857003261
ENSG00000088538	8755	18.8774788759153
ENSG00000088543	3248	213.256519176355
ENSG00000088682	4324	542.897494981765
ENSG00000088726	3562	5.35428492481601
ENSG00000088727	5850	285.516868665889
ENSG00000088756	11910	0
ENSG00000088766	5370	481.100748057721
ENSG00000088782	514	0
ENSG00000088808	9031	196.798717147883
ENSG00000088812	8753	683.298744121385
ENSG00000088826	2946	131.472441599264
ENSG00000088827	7886	32.8056187456981
ENSG00000088832	2577	6675.74844078872
ENSG00000088833	6531	1055.9739726185
ENSG00000088836	4081	72.415328791746
ENSG00000088854	8541	420.373858252175
ENSG00000088876	4643	419.473978432878
ENSG00000088881	3717	12.4833328265785
ENSG00000088882	2391	346.658703054778
ENSG00000088888	11771	5168.7796994003
ENSG00000088899	5395	157.948905615908
ENSG00000088926	3364	1.00486579821477
ENSG00000088930	3437	2990.09066756546
ENSG00000088970	5207	668.460725767646
ENSG00000088986	2957	724.558233836143
ENSG00000088992	1926	238.268178820477
ENSG00000089006	7953	4385.2593400709
ENSG00000089009	4447	17599.349572574
ENSG00000089012	2242	79.3444034003314
ENSG00000089022	14006	2320.6600713259
ENSG00000089041	5546	886.151652720203
ENSG00000089048	3216	363.301480379439
ENSG00000089050	3861	284.242038921885
ENSG00000089053	12304	7886.46674699996
ENSG00000089057	7515	1573.62483933666
ENSG00000089060	6768	381.774013336671
ENSG00000089063	3051	2316.46563150152
ENSG00000089091	6619	119.828996604029
ENSG00000089094	13703	4185.79097945911
ENSG00000089101	7322	0
ENSG00000089116	3125	0
ENSG00000089123	2905	180.735862373435
ENSG00000089127	4947	385.128565329716
ENSG00000089154	9654	3332.13498688018
ENSG00000089157	4001	41532.1582993379
ENSG00000089159	7460	1899.54131255664
ENSG00000089163	1222	13.7581625705823
ENSG00000089169	10369	8.43387363974287
ENSG00000089177	7721	873.678318558283
ENSG00000089195	3776	389.078037869963
ENSG00000089199	4535	0
ENSG00000089220	1780	5672.19746697659
ENSG00000089225	4363	0
ENSG00000089234	4686	749.484904830665
ENSG00000089248	3083	4506.68812302035
ENSG00000089250	13113	0.284961942777323
ENSG00000089280	10283	12322.3043322477
ENSG00000089289	1862	3031.36015594488
ENSG00000089327	2993	5139.79357055429
ENSG00000089335	5032	1127.64940022549
ENSG00000089351	5942	3694.67656874554
ENSG00000089356	3334	0.249966616471336
ENSG00000089472	7113	0
ENSG00000089486	4268	231.799042786199
ENSG00000089505	1465	130.19261252293
ENSG00000089558	3924	15.652909523435
ENSG00000089597	5027	7605.93921199884
ENSG00000089639	3740	2634.21319569522
ENSG00000089682	6101	376.574707714067
ENSG00000089685	3815	754.954174399058
ENSG00000089692	3056	74.6850256693057
ENSG00000089693	3781	3258.03988242574
ENSG00000089723	4252	26.2914887204551
ENSG00000089737	8636	3694.54158677265
ENSG00000089775	12229	1678.6758095749
ENSG00000089818	4155	2576.02096738069
ENSG00000089820	5580	16086.5416110249
ENSG00000089847	4474	40.044651958708
ENSG00000089876	3948	128.252871579113
ENSG00000089902	6202	1848.60811478445
ENSG00000089916	21987	3237.63760718935
ENSG00000090006	8108	351.888004671358
ENSG00000090013	1665	221.76538280104
ENSG00000090020	5974	415.874459155691
ENSG00000090054	3658	789.624544103632
ENSG00000090060	12766	9705.21884911307
ENSG00000090061	8220	2131.30536001654
ENSG00000090097	3738	454.064358820181
ENSG00000090104	4117	243.362498464163
ENSG00000090238	3181	3413.7040931671
ENSG00000090263	5262	254.605996873044
ENSG00000090266	4447	1646.30513274186
ENSG00000090273	2856	1690.03929195969
ENSG00000090316	9857	1018.06403556446
ENSG00000090339	3706	672.425196304881
ENSG00000090372	7641	2730.28036573748
ENSG00000090376	10004	3273.05787674334
ENSG00000090382	1764	10258.0200214394
ENSG00000090402	6138	0
ENSG00000090432	2438	452.464572474765
ENSG00000090447	7867	294.345689559657
ENSG00000090470	3263	444.975572645284
ENSG00000090487	3984	2197.69649335132
ENSG00000090512	2024	0
ENSG00000090520	5731	2506.7752152858
ENSG00000090530	5605	1.0098651305442
ENSG00000090534	1915	0
ENSG00000090539	6620	0.869883825320248
ENSG00000090554	2846	792.919104108724
ENSG00000090565	6317	1095.84364794568
ENSG00000090581	4102	1315.78927377881
ENSG00000090612	14095	518.440761226209
ENSG00000090615	10550	3452.23394742999
ENSG00000090621	6782	4976.33540071135
ENSG00000090659	4413	0.574923217884072
ENSG00000090661	4059	962.071513474877
ENSG00000090674	3956	321.87701269781
ENSG00000090686	9497	3784.92451595635
ENSG00000090776	3314	845.317106253445
ENSG00000090857	10385	5402.69845909418
ENSG00000090861	4498	1033.8719243901
ENSG00000090863	14111	4938.52045097157
ENSG00000090889	4533	263.734777706577
ENSG00000090905	12924	2134.86988396742
ENSG00000090924	9200	4188.57060823427
ENSG00000090932	2618	1.0098651305442
ENSG00000090971	2163	195.783852685009
ENSG00000090975	9161	1288.50791725712
ENSG00000090989	5347	1244.74376204532
ENSG00000091009	6578	1229.61578241648
ENSG00000091010	1182	1.0098651305442
ENSG00000091039	9198	4467.86830748235
ENSG00000091073	5042	240.457886380766
ENSG00000091106	3624	44.3040831033795
ENSG00000091127	4421	170.152275832038
ENSG00000091128	7016	2.32968886551285
ENSG00000091129	8193	6.48913336359588
ENSG00000091136	8140	70.7455517937174
ENSG00000091137	5800	8.34388565781319
ENSG00000091138	3382	1.07985578315617
ENSG00000091140	5299	996.646895865192
ENSG00000091157	15694	635.665105686607
ENSG00000091164	11298	1993.83371962196
ENSG00000091181	6600	3.09458671191514
ENSG00000091262	7559	35.1053116172344
ENSG00000091317	4413	5492.41647707807
ENSG00000091409	6533	8755.11573723484
ENSG00000091428	7129	56.1924953827563
ENSG00000091436	13799	1116.30591517002
ENSG00000091482	1040	0
ENSG00000091483	2142	835.42342757351
ENSG00000091490	7489	2524.91779230929
ENSG00000091513	8565	22.7369634342327
ENSG00000091527	4367	5839.97006061982
ENSG00000091536	19123	36.0751820891432
ENSG00000091542	3190	2027.54421751929
ENSG00000091583	1332	0
ENSG00000091592	12808	12012.9806430291
ENSG00000091622	10609	39.3697420942354
ENSG00000091640	2831	1117.69073022527
ENSG00000091651	4309	527.889499328826
ENSG00000091656	15687	0
ENSG00000091664	4219	0.129982640565095
ENSG00000091704	2921	0
ENSG00000091732	3011	316.797691051112
ENSG00000091831	13629	54.8976683094347
ENSG00000091844	7899	23.4518679573407
ENSG00000091879	6775	653.037785531365
ENSG00000091947	3029	402.981181078099
ENSG00000091972	2991	1530.04565942105
ENSG00000091986	13071	107.290671121827
ENSG00000092009	937	0.144980637553375
ENSG00000092010	1781	8834.62511860204
ENSG00000092020	3863	817.990755740799
ENSG00000092036	2539	1523.20157346206
ENSG00000092051	5307	70.0406459352683
ENSG00000092054	6087	0
ENSG00000092067	1554	32.605645452521
ENSG00000092068	5991	10.1636426257245
ENSG00000092094	5037	2871.63648735202
ENSG00000092096	4278	12.7682947693558
ENSG00000092098	4982	1728.98909013825
ENSG00000092108	6571	1469.10879765766
ENSG00000092140	9237	1063.28799581645
ENSG00000092148	12557	5372.82744842585
ENSG00000092199	7309	14788.1650117494
ENSG00000092200	5470	34.6453730429271
ENSG00000092201	7151	2473.83961389954
ENSG00000092203	7091	1393.1389435797
ENSG00000092208	2532	91.992714193781
ENSG00000092295	3735	22.4220054974788
ENSG00000092330	2712	1812.44294471337
ENSG00000092345	3631	1.0098651305442
ENSG00000092377	2407	0
ENSG00000092421	10956	4899.16070754199
ENSG00000092439	12333	3674.74423074812
ENSG00000092445	10945	149.585022628777
ENSG00000092470	4078	420.653820862623
ENSG00000092529	4995	921.481934292261
ENSG00000092531	5900	3184.91464844322
ENSG00000092607	3806	0
ENSG00000092621	5622	52.6729654228399
ENSG00000092758	4831	8.33888632548376
ENSG00000092820	3342	13169.7311567441
ENSG00000092841	4609	16763.8261583539
ENSG00000092847	13886	2138.25443195444
ENSG00000092850	1978	12.1283802311892
ENSG00000092853	5411	386.903328306663
ENSG00000092871	8512	743.580693349612
ENSG00000092929	7752	3948.44767711957
ENSG00000092931	6587	3453.82873444308
ENSG00000092964	7305	2029.16900052635
ENSG00000092969	5151	3.02459605930316
ENSG00000092978	8833	449.894915657439
ENSG00000093000	8318	2626.83918050931
ENSG00000093009	2846	343.884073611946
ENSG00000093010	5270	1560.42160265464
ENSG00000093072	5800	1717.27065515808
ENSG00000093100	4328	595.70044304517
ENSG00000093134	3846	8.87381488473242
ENSG00000093144	5678	1077.77606090713
[truncated: 55,993 more rows]
