# Supplementary material for: Single cell derived mRNA signals across human kidney tumors
Source: Nat Commun. 2021 Jun 23;12:3896. doi: 10.1038/s41467-021-23949-5 (PMC8222373; doi:10.1038/s41467-021-23949-5)
Supplement: Supplementary file 7 — Supplementary Software 1 [file 41467_2021_23949_MOESM7_ESM.zip › SupplementarySoftware1/cellSignalAnalysisV2/bulkData/SangerProjectTARGET_ALL_phase1/SangerProjectTARGET_ALL_phase1_SRR457653.tsv]

geneName	geneLengths	SangerProjectTARGET_ALL_phase1_SRR457653
ENSG00000000003	4535	0.465373909787352
ENSG00000000005	1610	0
ENSG00000000419	1207	563.60152749957
ENSG00000000457	6883	309.527606403927
ENSG00000000460	5967	258.613002853424
ENSG00000000938	3474	231.351534109069
ENSG00000000971	8145	388.958164890386
ENSG00000001036	2793	20.9755486875169
ENSG00000001084	8463	343.682004652668
ENSG00000001167	3811	3105.94594121729
ENSG00000001460	8511	31.1665628569182
ENSG00000001461	9404	457.732335297656
ENSG00000001497	5589	884.480210572658
ENSG00000001561	4651	32.6975755746244
ENSG00000001617	4826	31.1395846592494
ENSG00000001626	8517	0
ENSG00000001629	7130	1668.72292770677
ENSG00000001630	4074	495.899740449636
ENSG00000001631	6204	921.689889707395
ENSG00000002016	4190	753.413381748055
ENSG00000002079	6346	1.0116824125812
ENSG00000002330	1708	279.912289912967
ENSG00000002549	3785	793.631129922866
ENSG00000002586	3284	13920.163221318
ENSG00000002587	8166	8.14741569598727
ENSG00000002726	3824	0.991448764329577
ENSG00000002745	3261	15.1145352439631
ENSG00000002746	13965	4.52559265894657
ENSG00000002822	7230	283.210374577981
ENSG00000002834	7061	2607.9081786024
ENSG00000002919	3606	276.917709971726
ENSG00000002933	3479	9.26026634982659
ENSG00000003056	3777	923.854890070318
ENSG00000003096	6983	2.12453306642052
ENSG00000003137	5015	0.330482921443192
ENSG00000003147	4891	43.5967674328326
ENSG00000003249	4791	21.0902060276094
ENSG00000003393	10384	244.267346243022
ENSG00000003400	7598	2558.92926073464
ENSG00000003402	22529	6202.11903032905
ENSG00000003436	11714	10.2179923670701
ENSG00000003509	3651	388.418600937009
ENSG00000003756	10368	15670.576131566
ENSG00000003987	5692	167.534607523447
ENSG00000003989	7905	1.5175236188718
ENSG00000004059	1871	1109.91003029342
ENSG00000004139	11137	260.919638754109
ENSG00000004142	2121	676.43783924946
ENSG00000004399	9738	3444.49534376347
ENSG00000004455	5727	920.846821030244
ENSG00000004468	6855	1181.94856261862
ENSG00000004478	5180	118.845705280622
ENSG00000004487	5435	3323.64650730593
ENSG00000004534	7302	5353.76937098438
ENSG00000004660	7424	699.571643750483
ENSG00000004700	3778	819.408797795435
ENSG00000004766	9454	437.876381813395
ENSG00000004776	1722	2.01662027574519
ENSG00000004777	5260	779.015691335777
ENSG00000004779	1600	237.590242319986
ENSG00000004799	4519	3.0350472377436
ENSG00000004809	3907	478.13459728471
ENSG00000004838	4009	80.2061816694376
ENSG00000004846	9257	3.60158938878908
ENSG00000004848	3097	0.755389534727297
ENSG00000004864	3710	359.167490114578
ENSG00000004866	6742	29.5006591508678
ENSG00000004897	6824	1323.32780750213
ENSG00000004939	5287	18.3654080630574
ENSG00000004948	4042	0.175358284847408
ENSG00000004961	2335	130.560987618313
ENSG00000004975	5350	506.158200113209
ENSG00000005001	2387	0.505841206290601
ENSG00000005007	8600	1756.34811373514
ENSG00000005020	5520	615.332221529555
ENSG00000005022	1500	5566.53292689962
ENSG00000005059	3566	204.204722704807
ENSG00000005073	2307	0.242803779019488
ENSG00000005075	1355	1604.34620351952
ENSG00000005100	5872	596.649819643889
ENSG00000005102	2707	2.16500036292377
ENSG00000005108	10929	3.42623110394167
ENSG00000005156	12919	2112.77057223691
ENSG00000005175	5381	344.194590408376
ENSG00000005187	7822	79.6396395183922
ENSG00000005189	4114	82.8500450409832
ENSG00000005194	3509	393.106062781969
ENSG00000005206	7130	6320.64099723765
ENSG00000005238	6409	121.361422213241
ENSG00000005243	1851	0.1686137354302
ENSG00000005249	4318	300.489910184868
ENSG00000005302	6496	1172.72201901588
ENSG00000005339	15492	8715.89353271548
ENSG00000005379	11354	1671.73099674685
ENSG00000005381	3526	622.097004595015
ENSG00000005421	2832	0.883535973654249
ENSG00000005436	5465	372.447507917061
ENSG00000005448	2860	205.007324085455
ENSG00000005469	4979	130.480053025306
ENSG00000005471	7494	24.5299262303855
ENSG00000005483	9231	12005.7565919906
ENSG00000005486	2441	549.586353810612
ENSG00000005513	4432	0.30350472377436
ENSG00000005700	8722	1081.15801612786
ENSG00000005801	5709	1089.61568109704
ENSG00000005810	15945	12733.729533337
ENSG00000005812	7082	3361.3755167458
ENSG00000005844	6472	3503.97552507382
ENSG00000005882	5481	235.526410198321
ENSG00000005884	9802	12.9427903316222
ENSG00000005889	9037	1932.0031587569
ENSG00000005893	5526	903.223313403079
ENSG00000005961	5551	31.4768121301098
ENSG00000005981	4605	0
ENSG00000006007	4416	760.474924987872
ENSG00000006015	3370	372.865669980927
ENSG00000006016	3018	189.042975614923
ENSG00000006025	6572	598.976689192826
ENSG00000006042	5187	1.38937717994485
ENSG00000006047	4618	1.1802961480114
ENSG00000006059	1287	0
ENSG00000006062	5852	549.721244798956
ENSG00000006071	6778	0.526074854542225
ENSG00000006116	3088	1.34216533402439
ENSG00000006118	7271	11.3780548668299
ENSG00000006125	7587	2718.18156157375
ENSG00000006128	1888	0
ENSG00000006194	6945	1432.3534488313
ENSG00000006210	5983	3.37901925802121
ENSG00000006282	5337	253.837861866041
ENSG00000006283	9709	0.188847383681824
ENSG00000006327	1848	19.3366231791354
ENSG00000006377	3449	2.18523401117539
ENSG00000006432	12386	92.312647873326
ENSG00000006451	3665	201.331544653076
ENSG00000006453	4798	71.4719901741532
ENSG00000006459	9430	1856.55862897601
ENSG00000006468	9616	0.566542151045473
ENSG00000006530	6547	764.332807254515
ENSG00000006534	6626	139.524493793782
ENSG00000006555	6055	23.8352376404131
ENSG00000006576	8646	1909.31449451741
ENSG00000006606	706	0
ENSG00000006607	14413	836.57367606223
ENSG00000006611	4904	0.364205668529232
ENSG00000006625	1597	177.422116969074
ENSG00000006634	4583	1102.09984206829
ENSG00000006638	2793	136.84690767515
ENSG00000006652	7489	2841.65402775458
ENSG00000006659	1079	0
ENSG00000006695	3172	180.32901776789
ENSG00000006704	6498	107.93302432358
ENSG00000006712	2668	745.495280732253
ENSG00000006715	7801	673.018352694935
ENSG00000006740	9281	34.8693204869654
ENSG00000006744	6345	1081.92689476142
ENSG00000006747	11623	10.602431683851
ENSG00000006756	7030	932.858863542291
ENSG00000006757	3441	18.7633364786727
ENSG00000006788	6349	0.654221293469177
ENSG00000006831	5878	1560.14242663914
ENSG00000006837	3057	34.0397409086488
ENSG00000007001	2957	0.0674454941720801
ENSG00000007038	1967	137.076222355336
ENSG00000007047	6668	576.281280403921
ENSG00000007062	7434	41.6745708489283
ENSG00000007080	1660	360.671524634615
ENSG00000007129	1964	436.97261219149
ENSG00000007168	8127	3107.68603496693
ENSG00000007171	4176	157.545929836562
ENSG00000007174	16980	12.3020581369874
ENSG00000007202	9235	5230.85670240518
ENSG00000007216	3226	0.175358284847408
ENSG00000007237	10100	9918.87160041696
ENSG00000007255	933	336.829542444785
ENSG00000007264	4141	288.248552992636
ENSG00000007306	2649	0
ENSG00000007312	2080	2140.57834948406
ENSG00000007314	8247	55.446940758867
ENSG00000007341	8111	607.704136138693
ENSG00000007350	3650	7.81018822512687
ENSG00000007372	14782	45.6336213568294
ENSG00000007376	2769	333.915897096551
ENSG00000007384	4914	45.5526867638229
ENSG00000007392	6176	3868.6668011611
ENSG00000007402	6322	67.9513353783707
ENSG00000007516	6146	593.115675749272
ENSG00000007520	1243	249.22459006467
ENSG00000007541	7904	510.036316028104
ENSG00000007545	8373	3786.26189638165
ENSG00000007866	3046	22.0074647483497
ENSG00000007908	4585	0
ENSG00000007923	5083	574.709800389712
ENSG00000007933	3463	4.06021874915922
ENSG00000007944	3033	6774.38730382974
ENSG00000007952	2529	1.0116824125812
ENSG00000007968	5457	1459.97912324418
ENSG00000008018	2256	1772.71039062128
ENSG00000008056	3209	20.4224956353058
ENSG00000008083	6015	4784.59010111678
ENSG00000008086	17075	36.3531213587512
ENSG00000008118	2676	0.209081031933448
ENSG00000008128	4701	3700.5656514866
ENSG00000008130	5570	857.812262177018
ENSG00000008196	6149	0.161869186012992
ENSG00000008197	1856	0
ENSG00000008226	8338	180.517865151572
ENSG00000008256	5808	1541.21722097445
ENSG00000008277	12199	20.6585548649081
ENSG00000008282	2804	874.693869368289
ENSG00000008283	5320	183.964329903766
ENSG00000008294	11963	3785.31091491382
ENSG00000008300	13895	58.9068946098947
ENSG00000008311	4591	183.9778190026
ENSG00000008323	4260	27.4233379303678
ENSG00000008324	1301	329.558918173035
ENSG00000008382	2049	179.324079904726
ENSG00000008394	7440	10.6159207826854
ENSG00000008405	5062	884.136238552381
ENSG00000008438	720	13.2597841542309
ENSG00000008441	6302	164.877255053067
ENSG00000008513	8729	3887.17384476191
ENSG00000008516	4126	245.805103510146
ENSG00000008517	3209	258.828828434774
ENSG00000008710	18608	2466.36706453288
ENSG00000008735	5901	3.78369222305369
ENSG00000008838	6962	1275.10427916909
ENSG00000008853	6580	261.735729233591
ENSG00000008869	8206	2308.78066739981
ENSG00000008952	7928	2785.0267908477
ENSG00000008988	3002	16712.0761971207
ENSG00000009307	5778	13243.280241807
ENSG00000009335	9220	1737.49709811404
ENSG00000009413	12425	2704.84084282652
ENSG00000009694	12896	179.283612608223
ENSG00000009709	6313	0.526074854542225
ENSG00000009724	4251	1409.03079694659
ENSG00000009765	10362	2.05034302283123
ENSG00000009780	4034	539.968626341673
ENSG00000009790	7750	1634.10315554824
ENSG00000009830	10008	385.471232841689
ENSG00000009844	7262	461.846510442153
ENSG00000009950	4815	7.53366169902134
ENSG00000009954	7053	1941.63437532468
ENSG00000010017	3347	3261.83945644664
ENSG00000010030	2374	0.721666787641257
ENSG00000010072	5906	809.291973669623
ENSG00000010165	3827	58.1852278222535
ENSG00000010219	7054	92.0900777425581
ENSG00000010244	15842	15201.1959594249
ENSG00000010256	3236	836.195981294866
ENSG00000010270	4348	516.376192480279
ENSG00000010278	3299	2816.59802666965
ENSG00000010282	2891	0.391183866198064
ENSG00000010292	6487	1193.06358005818
ENSG00000010295	5203	497.059802949396
ENSG00000010310	4736	9.49632557942888
ENSG00000010318	3367	243.336598423448
ENSG00000010319	5011	4.47838081302612
ENSG00000010322	9161	2623.90624982002
ENSG00000010327	10588	839.844782529575
ENSG00000010361	2950	187.680576632647
ENSG00000010379	4243	4.01300690323876
ENSG00000010404	9292	1822.60656720979
ENSG00000010438	1664	2.59665152562508
ENSG00000010539	7498	61.2539978070831
ENSG00000010610	4583	91.6247038327708
ENSG00000010626	3054	104.972167129425
ENSG00000010671	4575	1701.45422602848
ENSG00000010704	5675	34.9839778270579
ENSG00000010803	4447	2332.44729130479
ENSG00000010810	7411	1887.56332264692
ENSG00000010818	9774	2291.67649007777
ENSG00000010932	3602	4.74816278971444
ENSG00000011007	5391	4292.4740528902
ENSG00000011009	2196	350.696336046565
ENSG00000011021	6938	955.122621168495
ENSG00000011028	6860	4.07370784799364
ENSG00000011052	1241	2127.85138473379
ENSG00000011083	4391	0
ENSG00000011105	5714	16.5983361157489
ENSG00000011114	11333	1161.00673667819
ENSG00000011132	5556	182.494018130814
ENSG00000011143	4078	51.0090272423442
ENSG00000011198	3172	161.00588368759
ENSG00000011201	7131	1.45007812469972
ENSG00000011243	5081	1627.45302982287
ENSG00000011258	7201	1984.83321434189
ENSG00000011260	2721	1139.45790129021
ENSG00000011275	7619	2000.72337276883
ENSG00000011295	5966	1955.38651158636
ENSG00000011304	6883	3030.4609441399
ENSG00000011332	4800	113.605190383452
ENSG00000011347	5953	0.930747819574705
ENSG00000011376	5393	371.253722670215
ENSG00000011405	9204	1961.35543782059
ENSG00000011422	4457	447.197349107977
ENSG00000011426	6012	182.48052903198
ENSG00000011451	7965	847.4189115251
ENSG00000011454	9162	1081.98759570618
ENSG00000011465	12847	0.519330305125017
ENSG00000011478	2396	113.955906953146
ENSG00000011485	7059	626.676553649299
ENSG00000011523	8623	2333.79620118824
ENSG00000011566	6067	1218.4298304163
ENSG00000011590	2770	22.5537732511436
ENSG00000011600	907	192.280359335183
ENSG00000011638	2558	113.760315020047
ENSG00000011677	4193	0.1686137354302
ENSG00000012048	8922	630.015105610817
ENSG00000012061	5576	1684.69402072672
ENSG00000012124	6248	7860.5227974275
ENSG00000012171	5768	42.6255523167546
ENSG00000012174	8927	198.390921107174
ENSG00000012211	3194	46.7329829118343
ENSG00000012223	4247	120.902792852871
ENSG00000012232	13220	365.696213950435
ENSG00000012504	3460	0
ENSG00000012660	3813	1552.02873369024
ENSG00000012779	3730	2713.39967603695
ENSG00000012817	9463	2812.06568946129
ENSG00000012822	8898	1614.98910249987
ENSG00000012963	3694	681.87394607973
ENSG00000012983	7620	2785.31680647264
ENSG00000013016	4636	717.849372671117
ENSG00000013275	2387	783.2580129192
ENSG00000013288	8898	597.978495879079
ENSG00000013293	10459	3.32506286268355
ENSG00000013297	6032	13.8533045029452
ENSG00000013306	3526	850.265111379162
ENSG00000013364	6141	1186.50787802465
ENSG00000013374	5411	1424.25324498123
ENSG00000013375	7335	462.561432680377
ENSG00000013392	3744	22.4188822627994
ENSG00000013441	5170	28445.0427433829
ENSG00000013503	4858	113.045392781823
ENSG00000013523	6414	344.032721222363
ENSG00000013561	4987	165.571943643039
ENSG00000013563	4130	596.265380327108
ENSG00000013573	8374	875.921377362221
ENSG00000013583	3442	105.835469454828
ENSG00000013588	8440	8.05973655356357
ENSG00000013619	5958	159.211833542612
ENSG00000013725	5958	429.944791698759
ENSG00000013810	6528	3329.08935868562
ENSG00000014123	4539	1126.3262635749
ENSG00000014138	5726	251.747051546706
ENSG00000014164	3731	261.573860047578
ENSG00000014216	7553	2067.59558024045
ENSG00000014257	4193	6.04986082723558
ENSG00000014641	4990	733.550683714377
ENSG00000014824	7225	559.777367980013
ENSG00000014914	4591	11.9513415672926
ENSG00000014919	4177	252.232659104745
ENSG00000015133	12426	3475.74958576281
ENSG00000015153	10839	1643.13410721788
ENSG00000015171	5300	1129.76598377768
ENSG00000015285	2381	1232.26964582041
ENSG00000015413	2737	3611.69272381605
ENSG00000015475	4446	253.325276110333
ENSG00000015479	11772	17766.680922193
ENSG00000015520	5252	8.95001707663503
ENSG00000015532	5472	448.222520619393
ENSG00000015568	14175	636.908035115204
ENSG00000015592	3294	1.16006249975978
ENSG00000015676	10113	1096.65024613919
ENSG00000016082	2882	0.849813226568209
ENSG00000016391	7758	9.46934738176004
ENSG00000016402	4730	0
ENSG00000016490	3340	0
ENSG00000016602	3447	0
ENSG00000016864	3837	255.847737592369
ENSG00000017260	8533	1174.42164546901
ENSG00000017427	8087	6.21173001324857
ENSG00000017483	4014	226.637094066441
ENSG00000017797	4979	642.964640491857
ENSG00000018189	8070	1783.83889715968
ENSG00000018236	7492	0.512585755707809
ENSG00000018280	8676	176.747662027353
ENSG00000018408	8413	4.97747746989951
ENSG00000018510	8745	3897.83697739052
ENSG00000018607	1774	0.10116824125812
ENSG00000018610	2580	616.96440248852
ENSG00000018625	6298	3.86462681606019
ENSG00000018699	3185	345.347908358719
ENSG00000018869	3350	42.2411129999738
ENSG00000019102	1432	4.66048364729073
ENSG00000019144	21722	49.5724382164789
ENSG00000019169	2079	4.93026562397905
ENSG00000019186	3972	0.512585755707809
ENSG00000019485	13954	81.7641725848127
ENSG00000019505	5424	0.627243095800345
ENSG00000019549	2282	0
ENSG00000019582	3184	81342.9282618621
ENSG00000019991	8897	705.142641569097
ENSG00000019995	5993	2537.54903908209
ENSG00000020129	4917	176.342989062321
ENSG00000020181	7061	101.060328467445
ENSG00000020219	1674	1.0116824125812
ENSG00000020256	6997	235.43198650648
ENSG00000020426	3865	109.996856445245
ENSG00000020577	12170	1108.37901757571
ENSG00000020633	4523	1681.67920713723
ENSG00000020922	7689	1139.77489511282
ENSG00000021300	4933	108.607479265301
ENSG00000021355	3094	1975.782029024
ENSG00000021461	2637	1.14657340092536
ENSG00000021488	2597	21.1576515217815
ENSG00000021574	5213	297.744878572065
ENSG00000021645	15535	4366.46850454638
ENSG00000021762	7466	111.231108988594
ENSG00000021776	13528	1883.67846218261
ENSG00000021826	10444	8.99048437313827
ENSG00000021852	2729	0
ENSG00000022267	5997	3094.72301098706
ENSG00000022277	4063	1353.11173772852
ENSG00000022355	6935	2.11778851700331
ENSG00000022556	6313	9.99542223630227
ENSG00000022567	8608	93.121993803391
ENSG00000022840	5911	5642.82726990708
ENSG00000022976	5590	466.324891255179
ENSG00000023041	3748	528.988499890458
ENSG00000023171	13946	821.681710949034
ENSG00000023191	7374	1059.50126794921
ENSG00000023228	12268	1255.52485221094
ENSG00000023287	7615	5750.40283311155
ENSG00000023318	4854	727.473844689473
ENSG00000023330	2536	136.536658401959
ENSG00000023445	7518	426.451115100645
ENSG00000023516	9920	1886.18743456581
ENSG00000023572	1299	28.6710795725512
ENSG00000023608	2656	71.0201053632003
ENSG00000023697	2844	366.863020999612
ENSG00000023734	2211	2648.9824845532
ENSG00000023839	6232	100.210515240877
ENSG00000023892	2545	2036.77298940381
ENSG00000023902	6565	2126.37432841142
ENSG00000023909	5420	30.8698026825611
ENSG00000024048	8840	3386.70129980741
ENSG00000024422	3923	2.89341169998224
ENSG00000024526	5904	5.82729069646772
ENSG00000024862	1507	436.433048238113
ENSG00000025039	5072	348.214341861032
ENSG00000025156	2702	625.56370299546
ENSG00000025293	8383	1279.50846993853
ENSG00000025423	2272	44.0756304414543
ENSG00000025434	4533	55.9932492616609
ENSG00000025708	3320	71.593392063663
ENSG00000025770	3159	945.363258161795
ENSG00000025772	2062	361.406680521091
ENSG00000025796	8587	3638.89349161565
ENSG00000025800	7480	2571.1031724327
ENSG00000026025	5158	16811.679702914
ENSG00000026036	8738	712.521178631523
ENSG00000026103	3750	60.0737016590717
ENSG00000026297	7643	4577.26939658122
ENSG00000026508	10057	7710.23400276385
ENSG00000026559	5437	2.52246148203579
ENSG00000026652	8769	514.980070750917
ENSG00000026751	4833	69.9207438081954
ENSG00000026950	5547	2032.36205408496
ENSG00000027001	3407	94.9700003437059
ENSG00000027075	8809	2497.90457760774
ENSG00000027644	5101	1.19378524684582
ENSG00000027697	2571	446.32055768374
ENSG00000027847	4927	640.185886131967
ENSG00000027869	2512	42.8346333486881
ENSG00000028116	3509	484.508196483972
ENSG00000028137	3826	642.18227275946
ENSG00000028203	8757	1992.18477320665
ENSG00000028277	9072	4186.72626257779
ENSG00000028310	9572	1098.54546452542
ENSG00000028528	9780	2155.34891270775
ENSG00000028839	5039	521.205289863
ENSG00000029153	6983	206.558570451412
ENSG00000029363	9297	15450.4745058849
ENSG00000029364	7136	1772.40014134809
ENSG00000029534	10799	115.20364859533
ENSG00000029559	1546	0
ENSG00000029639	2736	160.216771405776
ENSG00000029725	6531	3478.67672020988
ENSG00000029993	3967	399.695487562581
ENSG00000030066	8576	1524.5379502657
ENSG00000030110	2212	509.604664865403
ENSG00000030304	4246	0.148380087178576
ENSG00000030419	12240	638.863954446194
ENSG00000030582	3680	512.990428672841
ENSG00000031003	6808	1739.50022929095
ENSG00000031081	9384	80.8873811605756
ENSG00000031691	1733	26.1283844422638
ENSG00000031698	3836	1011.00121309006
ENSG00000031823	7445	1362.48666141844
ENSG00000032219	7568	3220.0839510047
ENSG00000032389	5775	502.482420680831
ENSG00000032444	7055	986.781536132869
ENSG00000032742	6111	282.542664185678
ENSG00000033011	4496	85.7906685868859
ENSG00000033030	9124	1494.36958072253
ENSG00000033050	4448	339.3047920809
ENSG00000033100	4205	943.616419862738
ENSG00000033122	14652	81.9395308696601
ENSG00000033170	6700	789.786736755058
ENSG00000033178	11432	2642.77075453995
ENSG00000033327	6771	4647.58132425561
ENSG00000033627	11056	59.3857576185165
ENSG00000033800	10776	3437.31914318356
ENSG00000033867	9616	2118.13248902359
ENSG00000034053	6869	122.804755788523
ENSG00000034152	3783	1451.95310943771
ENSG00000034239	5805	0.195591933099032
ENSG00000034510	496	17988.8059126993
ENSG00000034533	3427	118.366842272001
ENSG00000034677	6031	3481.98829397373
ENSG00000034693	2222	97.8499229448538
ENSG00000034713	3034	759.496965322376
ENSG00000034971	2095	0
ENSG00000035115	11165	605.599836720524
ENSG00000035141	3086	597.027514411253
ENSG00000035403	9992	4414.94832575728
ENSG00000035499	3806	47.211845920456
ENSG00000035664	13612	32.9268902548095
ENSG00000035681	6165	857.893196770024
ENSG00000035687	3666	573.367635055687
ENSG00000035720	1655	946.354706926124
ENSG00000035862	5633	551.01619828706
ENSG00000035928	6713	2176.43911873536
ENSG00000036054	5168	747.694003842263
ENSG00000036257	11505	4041.19911980269
ENSG00000036448	7062	196.542914566859
ENSG00000036473	1585	0
ENSG00000036530	9352	2.82596620581016
ENSG00000036549	9008	1541.22396552387
ENSG00000036565	3910	0.290015624939944
ENSG00000036672	4538	7.05479869039958
ENSG00000036828	5011	1.0116824125812
ENSG00000037042	2772	92.8791900243715
ENSG00000037241	1164	288.545313166993
ENSG00000037280	8852	3766.803871313
ENSG00000037474	5506	2018.23896760532
ENSG00000037637	8984	814.559466764463
ENSG00000037749	4792	111.392978174607
ENSG00000037757	3456	613.538171384578
ENSG00000037897	2621	85.0959799969134
ENSG00000037965	1889	1.28820893868673
ENSG00000038002	2675	122.116811747968
ENSG00000038210	3540	696.907546730686
ENSG00000038219	15860	4526.07152195519
ENSG00000038274	5153	326.847609307317
ENSG00000038295	7522	0.175358284847408
ENSG00000038358	6173	1562.30742700206
ENSG00000038382	17500	4954.95067484603
ENSG00000038427	14831	419.915646715371
ENSG00000038532	12387	1516.75474023824
ENSG00000038945	7812	676.012932636176
ENSG00000039068	6177	6.38034374867877
ENSG00000039123	6578	1424.29371227774
ENSG00000039139	16475	0
ENSG00000039319	11461	966.912093549774
ENSG00000039523	6729	2483.56566554676
ENSG00000039537	4739	0
ENSG00000039560	7687	620.856007502249
ENSG00000039600	3471	1.00493786316399
ENSG00000039650	4635	1230.25977009408
ENSG00000039987	2646	2.22570130767864
ENSG00000040199	12493	654.511309094117
ENSG00000040275	4777	177.813300835272
ENSG00000040341	8998	376.72355224757
ENSG00000040487	2686	297.697666726144
ENSG00000040531	3398	209.020330988693
ENSG00000040608	3339	13.6779462180978
ENSG00000040633	2783	92.5217289052595
ENSG00000040731	3660	0.667710392303593
ENSG00000040933	13187	1374.18171010788
ENSG00000041353	7432	30.8563135837266
ENSG00000041357	6996	1152.60302810435
ENSG00000041515	9209	2.03685392399682
ENSG00000041802	4818	1902.8801943734
ENSG00000041880	2928	104.23701124295
ENSG00000041982	9636	3.23738372025984
ENSG00000041988	4072	280.964439622051
ENSG00000042062	6009	265.768969785082
ENSG00000042088	6227	216.459568995874
ENSG00000042286	5135	125.731890235592
ENSG00000042304	2087	1.47705632236855
ENSG00000042317	6872	94.8890657506995
ENSG00000042429	10773	4832.07847356334
ENSG00000042445	4005	301.993944704906
ENSG00000042493	2607	631.148189912908
ENSG00000042753	1704	361.197599489158
ENSG00000042781	20506	3.95230595848389
ENSG00000042813	2643	0.728411337058465
ENSG00000042832	11132	28.4485094417834
ENSG00000042980	9351	218.523401117539
ENSG00000043039	3660	2.25267950534747
ENSG00000043093	8412	2086.28472667554
ENSG00000043143	9877	1175.53449612285
ENSG00000043355	3310	2.00987572632799
ENSG00000043462	7244	2933.54176901462
ENSG00000043514	2663	312.960582057286
ENSG00000043591	2853	55.5885762966284
ENSG00000044012	597	0
ENSG00000044090	5628	491.954179040569
ENSG00000044115	8830	683.512871588111
ENSG00000044446	9029	1019.55330175108
ENSG00000044459	11064	476.037042415958
ENSG00000044524	6674	0.242803779019488
ENSG00000044574	3908	13619.0932798833
ENSG00000046604	6190	5.73961155404401
ENSG00000046647	2424	286.825453065605
ENSG00000046651	5172	2756.31524397865
ENSG00000046653	5675	620.653671019732
ENSG00000046774	1991	0
ENSG00000046889	12058	0.505841206290601
ENSG00000047056	5656	1379.27384491787
ENSG00000047188	10816	1180.76152192119
ENSG00000047230	5510	408.598292793296
ENSG00000047249	5090	1071.7291360426
ENSG00000047315	5901	2351.75019173684
ENSG00000047346	9832	2261.0360020754
ENSG00000047365	12428	10120.7022417269
ENSG00000047410	12350	4180.48755436687
ENSG00000047457	7296	57.7603212089694
ENSG00000047578	9784	883.502250907163
ENSG00000047579	3052	574.824457729804
ENSG00000047597	5206	5.15283575474692
ENSG00000047617	6255	0
ENSG00000047621	4939	261.18267618138
ENSG00000047634	5497	81.4943906081243
ENSG00000047644	7114	2114.07901482385
ENSG00000047648	7885	5.24725944658783
ENSG00000047662	6622	1148.63048849761
ENSG00000047849	14943	3001.56054988717
ENSG00000047932	4628	564.680655406323
ENSG00000047936	7856	0
ENSG00000048028	5719	2237.69986109186
ENSG00000048052	16827	1289.26108839581
ENSG00000048140	5215	437.458219749529
ENSG00000048162	2862	857.75830578168
ENSG00000048342	7606	56.4788568196999
ENSG00000048392	5548	611.298980978065
ENSG00000048405	5793	3318.23063412392
ENSG00000048462	1118	22.0883993413562
ENSG00000048471	11298	3280.76466211133
ENSG00000048540	10268	2.14476671467215
ENSG00000048544	2110	385.882650356139
ENSG00000048545	2341	1.98289752865915
ENSG00000048649	15740	2970.42770977733
ENSG00000048707	20023	3759.18927502098
ENSG00000048740	10978	13244.0963322865
ENSG00000048828	7204	3070.85405059956
ENSG00000048991	7898	1939.78636878436
ENSG00000049089	4151	56.6407260057128
ENSG00000049130	6040	0
ENSG00000049167	4847	189.41392583287
ENSG00000049192	8567	106.671793582562
ENSG00000049239	9321	1150.85618980529
ENSG00000049245	2760	1614.57768498542
ENSG00000049246	8099	32.879678408889
ENSG00000049247	1791	10.5214970908445
ENSG00000049249	6331	11.1757183843137
ENSG00000049283	4642	0.789112281813337
ENSG00000049323	7329	3.51391024636537
ENSG00000049449	7225	609.32957254824
ENSG00000049540	6542	4.64699454845632
ENSG00000049541	2211	324.257702331109
ENSG00000049618	44058	6946.07655379418
ENSG00000049656	6557	1559.83892191536
ENSG00000049759	17455	40.9326704130354
ENSG00000049768	2647	31.7263604585465
ENSG00000049769	4173	81.5888142999653
ENSG00000049860	5067	1261.33865380857
ENSG00000049883	12115	462.230949758934
ENSG00000050030	11757	2.19872311000981
ENSG00000050130	4350	255.760058449945
ENSG00000050165	5059	5.66542151045473
ENSG00000050327	5818	13.5970116250913
ENSG00000050344	4249	431.219511538611
ENSG00000050393	6057	524.7326892082
ENSG00000050405	6317	20.3887728882198
ENSG00000050426	6032	1193.58965491272
ENSG00000050438	17980	827.401088854827
ENSG00000050555	7594	1.52426816828901
ENSG00000050628	9653	7.01433139389633
ENSG00000050730	3768	2.39431504310884
ENSG00000050748	8955	938.881746171858
ENSG00000050767	3586	90.1948593563227
ENSG00000050820	9178	2.53595058087021
ENSG00000051009	4736	456.329469018877
ENSG00000051108	5155	1246.65576972731
ENSG00000051128	3422	56.8363179388119
ENSG00000051180	3046	223.541345883942
ENSG00000051341	9400	385.889394905556
ENSG00000051382	7850	410.985863286987
ENSG00000051523	3357	4827.2830989277
ENSG00000051596	3453	409.043433054831
ENSG00000051620	10356	700.711472601992
ENSG00000051825	10304	2882.03364511541
ENSG00000052126	12558	767.017137922563
ENSG00000052344	3010	17.3267474528074
ENSG00000052723	5894	1013.19993620007
ENSG00000052749	8529	1182.05647540929
ENSG00000052795	10868	842.771916976644
ENSG00000052802	2892	147.658420390935
ENSG00000052841	11284	3093.31340015886
ENSG00000052850	5750	15.5731646043333
ENSG00000053108	6734	51.8588404689124
ENSG00000053254	11033	4590.03008407858
ENSG00000053328	1774	3.58135574053745
ENSG00000053371	1781	298.587947249216
ENSG00000053372	2822	247.545197259786
ENSG00000053438	1297	372.885903629179
ENSG00000053501	2431	412.240349478588
ENSG00000053524	20568	208.561701628323
ENSG00000053702	2803	301.440891652695
ENSG00000053747	13522	48.6821576934074
ENSG00000053770	13034	748.132399554381
ENSG00000053900	7494	1046.65290130942
ENSG00000053918	3971	29.4467027555302
ENSG00000054116	3527	384.324659440764
ENSG00000054118	4736	1489.70909707524
ENSG00000054148	1612	301.177854225424
ENSG00000054179	2633	1.82777289206337
ENSG00000054219	8798	869.918728380906
ENSG00000054267	11073	5622.55989890837
ENSG00000054277	3716	397.914926516438
ENSG00000054282	5322	909.387831570407
ENSG00000054356	8261	7.9990356088087
ENSG00000054392	6641	328.2909428826
ENSG00000054523	17720	877.263542696246
ENSG00000054598	3926	7.47296075426647
ENSG00000054611	5315	638.688596161347
ENSG00000054654	31374	4881.69812362574
ENSG00000054690	10817	103.252307028037
ENSG00000054793	8317	68.092970916132
ENSG00000054796	1867	0
ENSG00000054803	3024	0
ENSG00000054938	3135	1.95591933099032
ENSG00000054965	7887	2524.37693407028
ENSG00000054967	6322	1496.95948769873
ENSG00000054983	6825	668.823242957432
ENSG00000055044	3299	2958.36171086995
ENSG00000055070	4747	4187.83236868221
ENSG00000055118	5877	11.8231951283656
ENSG00000055130	3548	2877.95993726741
ENSG00000055147	6543	116.910019597884
ENSG00000055163	10498	7145.85010753188
ENSG00000055208	6010	5837.03657037558
ENSG00000055211	2248	800.159853758724
ENSG00000055332	10753	3502.12751853351
ENSG00000055483	9235	4221.23812194564
ENSG00000055609	20114	9981.63637729349
ENSG00000055732	6623	2.26616860418189
ENSG00000055813	3982	0
ENSG00000055917	6978	4236.37963538728
ENSG00000055950	3573	238.561457436064
ENSG00000055955	5462	844.646901714628
ENSG00000055957	4544	18.2035388770444
ENSG00000056050	1436	57.8480003513931
ENSG00000056097	6792	3357.78067190642
ENSG00000056277	4634	336.519293171594
ENSG00000056291	2359	0.492352107456185
ENSG00000056487	5753	1.22750799393186
ENSG00000056558	6449	326.119197970259
ENSG00000056586	11545	2580.65345440747
ENSG00000056736	3038	15.2764044299761
ENSG00000056972	6553	1994.12045888939
ENSG00000056998	3646	0.735155886475673
ENSG00000057019	11274	62.4275494056773
ENSG00000057149	1777	0
ENSG00000057252	7005	843.122633546339
ENSG00000057294	7043	3.21040552259101
ENSG00000057468	3266	20.3415610422994
ENSG00000057593	3795	1.55124636595784
ENSG00000057608	4033	4824.48411091956
ENSG00000057657	6369	342.521942152909
ENSG00000057663	5546	535.753282955918
ENSG00000057704	6515	77.4341718589651
ENSG00000057757	2186	776.048089592205
ENSG00000057935	10580	643.355824358055
ENSG00000058056	8440	363.470512642757
ENSG00000058063	9196	3168.52861525957
ENSG00000058085	6543	1.52426816828901
ENSG00000058091	6841	542.909249887576
ENSG00000058262	4697	3120.25113053119
ENSG00000058272	11815	3585.61155121971
ENSG00000058335	9929	6.38708829809598
ENSG00000058404	8159	4.58629360370144
ENSG00000058453	8871	773.316547078236
ENSG00000058600	9488	1652.21901528286
ENSG00000058668	9721	4576.70959897959
ENSG00000058673	9700	8696.341083955
ENSG00000058729	5502	282.036822979387
ENSG00000058799	2075	325.235661996605
ENSG00000058804	5135	426.525305144234
ENSG00000058866	10978	416.024041701642
ENSG00000059122	8419	1306.83063962764
ENSG00000059145	7494	947.926186940334
ENSG00000059377	6271	424.029821859867
ENSG00000059378	6285	1215.85341253892
ENSG00000059573	3766	334.873623113795
ENSG00000059588	7743	5578.26844288556
ENSG00000059691	11757	198.822572269875
ENSG00000059728	6351	1390.3753732586
ENSG00000059758	6547	1434.86916576392
ENSG00000059769	2586	283.581324795928
ENSG00000059804	6159	10320.7793001884
ENSG00000059915	6338	131.127529769358
ENSG00000060069	7415	730.637038366143
ENSG00000060138	8610	32325.2292349486
ENSG00000060140	3424	380.298163438691
ENSG00000060237	14370	5919.57636614338
ENSG00000060303	408	3.09574818249848
ENSG00000060339	6059	3603.35646073638
ENSG00000060491	4702	678.360035833364
ENSG00000060558	2613	3283.79970934907
ENSG00000060566	2678	3.56112209228583
ENSG00000060642	3382	320.764025732996
ENSG00000060656	6682	1.0116824125812
ENSG00000060688	3881	711.718577250875
ENSG00000060709	8536	0
ENSG00000060718	8281	0.175358284847408
ENSG00000060749	10537	794.777703323792
ENSG00000060762	1546	354.736321147472
ENSG00000060971	7106	675.776873406573
ENSG00000060982	11775	841.98280469483
ENSG00000061273	9928	7315.44180262758
ENSG00000061337	5706	2.38757049369163
ENSG00000061455	9350	1.20727434568023
ENSG00000061492	2089	1.0116824125812
ENSG00000061656	2240	29.6085719415432
ENSG00000061676	22520	12.8888339362845
ENSG00000061794	1979	457.907693582503
ENSG00000061918	3724	84.0033629913257
ENSG00000061936	10157	3311.02745534634
ENSG00000061938	11297	3570.74656430418
ENSG00000061987	16014	1880.91994147097
ENSG00000062038	6236	5.20004760066737
ENSG00000062096	2204	0
ENSG00000062194	6472	2825.77735842647
ENSG00000062282	7905	3.97928415615272
ENSG00000062370	3848	44.6286834936654
ENSG00000062485	6402	5189.97124383806
ENSG00000062524	3490	653.621028571045
ENSG00000062582	2613	284.680686350933
ENSG00000062598	6598	1249.66383876739
ENSG00000062650	7280	980.367469637104
ENSG00000062716	6916	1213.66143397833
ENSG00000062725	9876	686.898635395549
ENSG00000062822	4858	581.91297916729
ENSG00000063015	5115	39.3342122011571
ENSG00000063046	6146	12793.6346212606
ENSG00000063127	3599	79.4710257829619
ENSG00000063169	7507	431.475804416465
ENSG00000063176	6009	186.048395673683
ENSG00000063177	4209	14589.5597509759
ENSG00000063180	2075	121.091640236553
ENSG00000063241	4408	138.634213270711
ENSG00000063244	4115	2797.96958117932
ENSG00000063245	17616	1681.30825691928
ENSG00000063322	3835	713.114698980237
ENSG00000063438	7678	59.3790130690993
ENSG00000063515	1033	0.256292877853904
ENSG00000063587	8139	1373.54097791325
ENSG00000063601	6323	1840.00750470619
ENSG00000063660	6516	59.9792779672308
ENSG00000063761	5317	159.670462902982
ENSG00000063854	5975	158.152939284111
ENSG00000063978	7270	2435.40958270789
ENSG00000064012	7243	4880.99669048635
ENSG00000064042	10862	0.647476744051969
ENSG00000064102	3345	342.245415626803
ENSG00000064115	3888	753.649440977657
ENSG00000064195	2715	0.161869186012992
ENSG00000064199	5205	13.2328059565621
ENSG00000064201	3793	408.497124552037
ENSG00000064205	4981	2.89341169998224
ENSG00000064218	2387	0.209081031933448
ENSG00000064225	6288	282.36730590083
ENSG00000064270	7352	24.7052845152329
ENSG00000064300	4150	20.8339131497555
ENSG00000064309	10600	24.5703935268888
ENSG00000064313	6547	1650.25635140246
ENSG00000064393	15402	1690.02895931573
ENSG00000064419	4676	1343.37935291949
ENSG00000064489	1931	255.874715790037
ENSG00000064490	2503	454.184702304204
ENSG00000064545	3281	143.928684563219
ENSG00000064547	2980	634.372084534334
ENSG00000064601	5856	383.562525356619
ENSG00000064607	8468	9130.65634367611
ENSG00000064651	10664	762.086872298584
ENSG00000064652	3550	19.2354549378772
ENSG00000064655	3618	2.37408139485722
ENSG00000064666	3645	1585.2119168229
ENSG00000064687	8367	1034.97134171882
ENSG00000064692	7325	0.357461119112024
ENSG00000064703	6019	849.644612832779
ENSG00000064726	4169	1330.26120430302
ENSG00000064763	5411	369.567585315913
ENSG00000064787	8186	14.4872921481628
ENSG00000064835	1569	0.674454941720801
ENSG00000064886	3295	32.6638528275384
ENSG00000064932	6626	908.288470015402
ENSG00000064933	5448	632.476866148098
ENSG00000064961	3857	1268.87231550759
ENSG00000064989	6144	5.59797601628265
ENSG00000064995	1580	1674.91442407177
ENSG00000064999	6777	736.349671722519
ENSG00000065000	8601	1490.91637142092
ENSG00000065029	6789	622.03630365026
ENSG00000065054	3550	180.90904901777
ENSG00000065057	2430	162.273858978025
ENSG00000065060	9908	2288.85726842138
ENSG00000065135	27174	3810.69739892019
ENSG00000065150	9671	3530.79859810606
ENSG00000065154	3388	264.54146179115
ENSG00000065183	10275	159.366958179208
ENSG00000065243	6897	3832.42833714244
ENSG00000065268	2357	224.849788470881
ENSG00000065308	6908	1414.01501896591
ENSG00000065320	6383	85.1499363922511
ENSG00000065325	6052	27.0051758665009
ENSG00000065328	5454	122.851967634444
ENSG00000065357	10215	4727.03886093974
ENSG00000065361	8658	15.0740679474599
ENSG00000065371	4518	1.47031177295135
ENSG00000065413	9189	2324.43476659715
ENSG00000065427	4065	2439.54399150064
ENSG00000065457	4486	625.867207719234
ENSG00000065485	4030	128.375753607137
ENSG00000065491	3462	1252.28746849068
ENSG00000065518	1889	1198.87063710639
ENSG00000065526	13294	6280.90885662088
ENSG00000065534	22167	1429.6084172185
ENSG00000065548	3125	3462.97540916662
ENSG00000065559	5714	270.793659100901
ENSG00000065600	2914	143.760070827789
ENSG00000065609	6651	0.316993822608776
ENSG00000065613	7974	1159.64433769591
ENSG00000065615	9635	1301.35406550087
ENSG00000065618	6508	7.65506358853109
ENSG00000065621	9921	283.001293546048
ENSG00000065665	3916	1747.88370421654
ENSG00000065675	3295	454.299359644297
ENSG00000065717	4038	18.6891464350834
ENSG00000065802	7410	386.496404353105
ENSG00000065809	7019	3363.97216827142
ENSG00000065833	3371	3.93207231023227
ENSG00000065882	9032	2487.24818952855
ENSG00000065883	8921	3372.59170242661
ENSG00000065911	4870	476.751964654182
ENSG00000065923	10033	3919.71629569994
ENSG00000065970	6296	1029.35313205429
ENSG00000065978	1930	6118.12915643656
ENSG00000065989	6646	123.324086093648
ENSG00000066027	3825	2121.7408229618
ENSG00000066032	7535	0.472118459204561
ENSG00000066044	6956	1095.11923342148
ENSG00000066056	6694	201.945298650042
ENSG00000066084	10361	3246.27978094114
ENSG00000066117	5136	3440.58350510149
ENSG00000066135	5172	731.351960604367
ENSG00000066136	5990	686.433261485762
ENSG00000066185	2195	10.5889425850166
ENSG00000066230	2783	41.8229509361069
ENSG00000066248	4678	3.13621547900172
ENSG00000066279	10938	585.528057654913
ENSG00000066294	9255	469.87252424863
ENSG00000066322	2507	369.33152608631
ENSG00000066336	2069	1700.73255924084
ENSG00000066379	3672	111.365999976939
ENSG00000066382	8197	1.2612307410179
ENSG00000066405	3880	0.384439316780856
ENSG00000066422	7416	2721.59430357886
ENSG00000066427	28202	3427.75537210996
ENSG00000066455	3295	416.624306599773
ENSG00000066468	7486	2.04359847341403
ENSG00000066557	2884	880.062530704387
ENSG00000066583	1940	85.1364472934167
ENSG00000066629	8899	2.41454869136047
ENSG00000066651	2690	212.412839345549
ENSG00000066654	6501	2020.59955990135
ENSG00000066697	3253	243.329853874031
ENSG00000066735	6756	320.521221953976
ENSG00000066739	14778	2971.68219596893
ENSG00000066777	10964	3158.61412761627
ENSG00000066813	8158	1.51077906945459
ENSG00000066827	8900	279.028753939312
ENSG00000066855	4629	253.858095514292
ENSG00000066923	8583	13319.7094758028
ENSG00000066926	4473	122.818244887358
ENSG00000066933	20253	1739.98583684899
ENSG00000067048	5738	15220.9440001184
ENSG00000067057	4836	70.7570679359292
ENSG00000067064	3589	5235.86790262217
ENSG00000067066	12618	3390.78849675424
ENSG00000067082	6139	77157.490208223
ENSG00000067113	2016	274.793176905306
ENSG00000067141	8117	186.372134045709
ENSG00000067167	3878	3111.21343431213
ENSG00000067177	6350	8.6802350999467
ENSG00000067182	4005	499.366438850081
ENSG00000067191	7094	229.793543193694
ENSG00000067208	8276	153.317097351972
ENSG00000067221	10461	79.7340632102331
ENSG00000067225	8571	5935.6149046575
ENSG00000067248	4734	863.383259995631
ENSG00000067334	7519	2690.49518621612
ENSG00000067365	8254	327.434385106614
ENSG00000067369	12991	3732.54156027359
ENSG00000067445	6716	148.29915258557
ENSG00000067533	7883	702.545990043472
ENSG00000067560	2582	19211.1678154259
ENSG00000067596	9302	2729.60008373709
ENSG00000067601	1060	174.663596257436
ENSG00000067606	7636	44.8849763715193
ENSG00000067646	5527	1970.35941129256
ENSG00000067704	4165	823.522972939932
ENSG00000067715	6494	369.142678702629
ENSG00000067798	12135	0.350716569694816
ENSG00000067829	2717	719.710868310267
ENSG00000067836	3683	440.83723900755
ENSG00000067840	4341	109.14029866926
ENSG00000067842	7534	1.40961082819647
ENSG00000067900	11113	8031.73992893274
ENSG00000067955	4129	1668.47337937833
ENSG00000067992	2695	209.634084985659
ENSG00000068001	4545	18.999395708275
ENSG00000068024	13368	710.491069256943
ENSG00000068028	3683	1857.44216494967
ENSG00000068078	4834	6.71082667012197
ENSG00000068079	1973	183.903628959011
ENSG00000068097	4868	201.17642001648
ENSG00000068120	4032	521.576240080947
ENSG00000068137	4803	27.6931199070561
ENSG00000068305	6925	4413.28916660064
ENSG00000068308	3592	1273.35069632062
ENSG00000068323	4283	872.488401708862
ENSG00000068354	4223	804.287518002055
ENSG00000068366	6415	551.919967908966
ENSG00000068383	3706	350.069092950764
ENSG00000068394	1742	190.702134771556
ENSG00000068400	6841	1727.94681613927
ENSG00000068438	2872	593.635006054397
ENSG00000068489	4080	523.579371257858
ENSG00000068615	5380	5.08539026057484
ENSG00000068650	13733	1981.87235714774
ENSG00000068654	13519	1578.79110577772
ENSG00000068697	1946	1860.01183827762
ENSG00000068724	6949	8803.61988698511
ENSG00000068745	5624	5186.63269187655
ENSG00000068781	4294	26.0946616951778
ENSG00000068784	5045	565.63163687415
ENSG00000068796	4774	841.692789069891
ENSG00000068831	6084	12559.5245664399
ENSG00000068878	10241	7194.57273252179
ENSG00000068885	7175	1321.30444267697
ENSG00000068903	6224	869.439865372284
ENSG00000068912	2592	804.56404452816
ENSG00000068971	3376	196.522680918607
ENSG00000068976	4981	632.908517310799
ENSG00000068985	665	0.195591933099032
ENSG00000069011	3511	3.99951780440435
ENSG00000069018	3185	0
ENSG00000069020	14675	1062.96796634965
ENSG00000069122	6650	0
ENSG00000069188	11607	6445.66470978443
ENSG00000069206	4483	0
ENSG00000069248	6080	1237.2066559938
ENSG00000069275	6546	2680.22998200312
ENSG00000069329	9733	1228.35780715843
ENSG00000069345	5065	1460.13424788078
ENSG00000069399	3242	561.389315290726
ENSG00000069424	9534	2923.23609750513
ENSG00000069431	11616	2.529206031453
ENSG00000069482	1300	0.566542151045473
ENSG00000069493	6957	4767.31731005931
ENSG00000069509	1399	46.7127492635827
ENSG00000069535	2891	0
ENSG00000069667	17040	542.423642329537
ENSG00000069696	1477	26.9174967240772
ENSG00000069702	8705	244.537128219711
ENSG00000069712	4065	45.7887459934252
ENSG00000069764	1116	15.1887252875524
ENSG00000069812	5407	8.58581140810579
ENSG00000069849	2584	1427.07921118704
ENSG00000069869	9097	447.136648163222
ENSG00000069943	4542	425.311286249137
ENSG00000069956	6388	1916.98304720478
ENSG00000069966	13302	1165.20859096511
ENSG00000069974	5605	565.523724083474
ENSG00000069998	4936	337.004900729632
ENSG00000070010	8736	1988.25944544583
ENSG00000070018	10337	826.409640090497
ENSG00000070019	4177	1.03866061025003
ENSG00000070031	366	5.45634047852128
ENSG00000070047	5769	788.336658630358
ENSG00000070061	6048	960.54523889993
ENSG00000070081	8995	1305.26590416285
ENSG00000070087	3440	9.92797674213019
ENSG00000070159	9995	10.8317463640361
ENSG00000070182	14831	17.7449095166743
ENSG00000070190	4548	403.290332401953
ENSG00000070193	3011	0
ENSG00000070214	12172	3282.68685869523
ENSG00000070269	8077	302.243493033342
ENSG00000070366	10554	1828.36641241208
ENSG00000070367	12575	1047.17897616397
ENSG00000070371	10049	8.66674600111229
ENSG00000070388	2778	7.2436460740814
ENSG00000070404	3067	62.0700882865653
ENSG00000070413	5605	413.535302966692
ENSG00000070423	3496	540.784716821155
ENSG00000070444	8728	1896.4526387788
ENSG00000070476	7357	2343.81860162221
ENSG00000070495	5969	4105.0093018389
ENSG00000070501	4106	997.613282496905
ENSG00000070526	3448	3.5408884440342
ENSG00000070540	3402	44.8310199761816
ENSG00000070601	5867	3.48018749927933
ENSG00000070610	4803	956.930160412306
ENSG00000070614	9529	444.317426506829
ENSG00000070669	4455	351.040308066842
ENSG00000070718	6276	758.66738574406
ENSG00000070729	7298	1.65915915663317
ENSG00000070731	3098	25.453929500543
ENSG00000070748	2994	0
ENSG00000070756	4752	52458.0667064336
ENSG00000070759	3322	424.805445042846
ENSG00000070761	2375	544.71004458197
ENSG00000070770	6905	2414.57566955814
ENSG00000070778	7396	6.27917550742066
ENSG00000070785	3411	231.439213251493
ENSG00000070808	6150	1.71986010138804
ENSG00000070814	11278	5647.8114919264
ENSG00000070831	3598	11049.5615874648
ENSG00000070882	8100	1292.84918868577
ENSG00000070886	5358	0.674454941720801
ENSG00000070915	6180	28.7048023196373
ENSG00000070950	6983	507.095692482201
ENSG00000070961	9493	3371.18883614783
ENSG00000070985	3962	5.36866133609757
ENSG00000071051	2990	647.847694269915
ENSG00000071054	11961	6779.04104292761
ENSG00000071073	9630	3981.13216269304
ENSG00000071082	5791	14337.3877928159
ENSG00000071127	7827	3492.82004033776
ENSG00000071189	16418	880.062530704387
ENSG00000071203	1839	0
ENSG00000071205	10759	191.801496326561
ENSG00000071242	8243	326.004540630166
ENSG00000071243	5214	1675.41352072864
ENSG00000071246	6502	121.206297576645
ENSG00000071282	9130	6.55570203352618
ENSG00000071462	7944	1845.8145617544
ENSG00000071537	9559	1418.78341540388
ENSG00000071539	3560	104.11560935344
ENSG00000071553	4884	958.407216734675
ENSG00000071564	6080	10367.5864731438
ENSG00000071575	4588	203.08512750155
ENSG00000071626	9201	2210.39118050158
ENSG00000071655	7845	842.030016540751
ENSG00000071677	264	0
ENSG00000071794	6024	504.586720099
ENSG00000071859	2567	307.484007930513
ENSG00000071889	5098	363.605403631101
ENSG00000071894	6072	1550.33585178652
ENSG00000071909	8236	5.74635610346122
ENSG00000071967	5176	218.880862236651
ENSG00000071991	6864	0.161869186012992
ENSG00000071994	6476	861.373384269303
ENSG00000072041	8781	0
ENSG00000072042	5518	579.815424298538
ENSG00000072062	6144	743.006541997303
ENSG00000072071	8487	1261.85123956428
ENSG00000072080	1265	0.505841206290601
ENSG00000072110	10626	1269.31745576913
ENSG00000072121	15706	1516.88288667717
ENSG00000072133	8502	4.7144400426284
ENSG00000072134	8517	61.6654153215328
ENSG00000072135	5774	5431.18330919509
ENSG00000072163	8487	38.5383553699266
ENSG00000072182	5250	1.75358284847408
ENSG00000072195	17910	18.223772525296
ENSG00000072201	5725	316.359834963559
ENSG00000072210	6457	53.4842768784595
ENSG00000072274	7887	3522.34093313688
ENSG00000072310	8030	1208.29277264223
ENSG00000072315	5839	17.1176664208739
ENSG00000072364	11297	11115.1725641954
ENSG00000072401	3486	129.016485801772
ENSG00000072415	8743	956.309661865923
ENSG00000072422	4841	3.33180741210076
ENSG00000072501	10484	2433.11643590604
ENSG00000072506	1115	255.760058449945
ENSG00000072518	6154	632.200339621993
ENSG00000072571	3936	38.6327790617675
ENSG00000072609	17127	1741.59103961029
ENSG00000072657	11950	0.445140261535728
ENSG00000072682	8502	114.030096996736
ENSG00000072694	6651	34.565815763191
ENSG00000072736	8806	5417.01975541896
ENSG00000072756	5518	601.573340718451
ENSG00000072778	4865	3727.67874014378
ENSG00000072786	9083	3850.0113774731
ENSG00000072803	5577	653.701963164052
ENSG00000072818	7421	1984.21946034493
ENSG00000072832	5823	10.5956871344338
ENSG00000072840	7148	2.50222783378417
ENSG00000072849	6386	1373.47353241907
ENSG00000072858	8060	1035.75370945122
ENSG00000072864	5512	1903.64232845754
ENSG00000072952	7700	61.7800726616253
ENSG00000072954	3005	12.0457652591335
ENSG00000072958	14371	981.264494709593
ENSG00000073008	3519	10.5687089367649
ENSG00000073050	3459	494.314771336592
ENSG00000073060	7741	1954.11853629593
ENSG00000073067	2773	8.41045312325839
ENSG00000073111	4902	845.975577949818
ENSG00000073146	6872	8.85559338479411
ENSG00000073150	3102	57.3758818921885
ENSG00000073169	2363	1572.41076202904
ENSG00000073282	7454	0.263037427271112
ENSG00000073331	12325	1056.98555101659
ENSG00000073350	7909	216.432590798205
ENSG00000073417	7886	887.380366822058
ENSG00000073464	6789	46.8408957025096
ENSG00000073536	5463	195.868459625138
ENSG00000073578	8383	1634.06943280116
ENSG00000073584	11022	2264.26664124624
ENSG00000073598	1388	5.76658975171285
ENSG00000073605	5905	1630.50156615945
ENSG00000073614	12091	4835.32934638243
ENSG00000073670	4770	34.4511584230985
ENSG00000073711	7837	196.091029755906
ENSG00000073712	8510	726.927536186679
ENSG00000073734	5151	0.040467296503248
ENSG00000073737	3750	7.14922238224049
ENSG00000073754	2456	0
ENSG00000073756	5269	5.04492296407159
ENSG00000073792	4735	755.26138828837
ENSG00000073803	12623	459.566852739136
ENSG00000073849	9151	903.405416237344
ENSG00000073861	2614	198.336964711836
ENSG00000073905	848	117.597963638439
ENSG00000073910	18452	95.4488633523277
ENSG00000073921	5833	3070.07168286716
ENSG00000073969	5005	458.089796416768
ENSG00000074047	7341	5.15958030416413
ENSG00000074054	11052	2629.0321073771
ENSG00000074071	1097	138.762359709638
ENSG00000074181	9394	1.16006249975978
ENSG00000074201	4592	667.319208437395
ENSG00000074211	9198	26.5937583520512
ENSG00000074219	2980	10.9329146052942
ENSG00000074266	7016	431.893966480332
ENSG00000074276	5348	29.6827619851324
ENSG00000074317	2006	1.28820893868673
ENSG00000074319	3839	505.025115811118
ENSG00000074356	14718	2206.4793418396
ENSG00000074370	6893	13305.9438504423
ENSG00000074410	7313	0.290015624939944
ENSG00000074416	10102	22.1693339343627
ENSG00000074527	4166	0.43839571211852
ENSG00000074582	3379	252.387783741341
ENSG00000074590	7008	13.7858590087732
ENSG00000074603	10211	1986.37097160902
ENSG00000074621	9084	757.831061616326
ENSG00000074657	11951	38.6125454135158
ENSG00000074660	4961	1247.11439908768
ENSG00000074695	6767	1276.87809566582
ENSG00000074696	7097	1233.18015999173
ENSG00000074706	8474	71.8227067438481
ENSG00000074755	15878	4430.29217568142
ENSG00000074771	2042	0
ENSG00000074800	3958	6244.13757319826
ENSG00000074803	12476	5.220281248919
ENSG00000074842	1678	378.794128918653
ENSG00000074855	4979	270.355263388783
ENSG00000074935	6973	93.1017601551393
ENSG00000074964	7817	2.28640225243351
ENSG00000074966	3472	358.337910536261
ENSG00000075035	6557	0
ENSG00000075043	12775	6.87269585613496
ENSG00000075073	2871	20.9553150392653
ENSG00000075089	3813	172.087178380062
ENSG00000075131	2755	154.848110069679
ENSG00000075142	4237	374.045966128939
ENSG00000075151	9596	2843.44133335014
ENSG00000075188	3492	73.8797943160965
ENSG00000075213	9371	3.72973582771603
ENSG00000075218	4242	128.503900046064
ENSG00000075223	6268	2.38757049369163
ENSG00000075234	3578	154.227611523296
ENSG00000075239	5584	531.794232448017
ENSG00000075240	4885	566.528661946638
ENSG00000075275	12806	133.838838635076
ENSG00000075290	2112	10.083101378726
ENSG00000075292	12474	2285.59290650345
ENSG00000075303	5081	188.01105955409
ENSG00000075336	5208	90.4511522341766
ENSG00000075340	12673	53.3965977360358
ENSG00000075388	3233	0
ENSG00000075391	16044	440.688858920371
ENSG00000075399	3428	333.578669625691
ENSG00000075407	13190	2173.20847956451
ENSG00000075413	8891	2299.70250388425
ENSG00000075415	8896	13188.5684569346
ENSG00000075420	13270	199.22050068549
ENSG00000075426	7157	6209.55826833623
ENSG00000075429	1311	0
ENSG00000075461	3380	0.364205668529232
ENSG00000075539	18152	5850.68753839601
ENSG00000075568	12985	2371.30264049733
ENSG00000075618	3692	864.030736739683
ENSG00000075624	3256	53580.7374242244
ENSG00000075643	6281	5.6451878622031
ENSG00000075651	12859	10.4000952013347
ENSG00000075673	4442	0.161869186012992
ENSG00000075702	9775	703.368825072371
ENSG00000075711	11001	2133.83380006685
ENSG00000075785	2717	1640.69258032885
ENSG00000075790	8409	594.316205545535
ENSG00000075826	7938	2510.48990682025
ENSG00000075856	7271	738.089765472158
ENSG00000075884	7743	1531.49158071484
ENSG00000075886	1598	78.9516954778369
ENSG00000075891	6243	0.741900435892881
ENSG00000075914	4442	264.791010119586
ENSG00000075945	4978	267.920481049171
ENSG00000075975	2848	1126.0902043453
ENSG00000076003	4118	625.482768402453
ENSG00000076043	3699	271.130886571762
ENSG00000076053	7885	1485.7365574685
ENSG00000076067	8805	1129.06455063829
ENSG00000076108	10918	14161.7260032448
ENSG00000076201	5981	1154.90966400503
ENSG00000076242	3532	494.503618720274
ENSG00000076248	2567	151.084651494877
ENSG00000076258	2517	2.6101406244595
ENSG00000076321	4254	531.875167041023
ENSG00000076344	4798	8.91629432954899
ENSG00000076351	7838	131.478246339053
ENSG00000076356	13781	147.617953094432
ENSG00000076382	5472	700.515880668892
ENSG00000076513	7350	2288.81005657546
ENSG00000076554	8197	1188.40309641089
ENSG00000076555	14505	56.9644643777388
ENSG00000076604	4596	1419.82882056354
ENSG00000076641	11023	16080.6447361323
ENSG00000076650	4488	131.390567196629
ENSG00000076662	2950	1738.60320421846
ENSG00000076685	5156	3724.23227539159
ENSG00000076706	7422	1019.01373779771
ENSG00000076716	4960	2.529206031453
ENSG00000076770	12199	3240.37155565167
ENSG00000076826	4845	7.54715079785576
ENSG00000076864	5755	6.50174563818852
ENSG00000076924	4673	1556.49362540443
ENSG00000076928	8636	5137.01304181415
ENSG00000076944	6036	1471.91023116322
ENSG00000076984	5145	872.016283249658
ENSG00000077009	1141	2.76526526105528
ENSG00000077044	9771	4357.99060592895
ENSG00000077063	7035	1.08587245617049
ENSG00000077080	2389	0
ENSG00000077092	3697	69.3474571077327
ENSG00000077097	6079	17842.3412775553
ENSG00000077147	7095	4675.26769961325
ENSG00000077150	4484	356.584327687787
ENSG00000077152	1065	18.7161246327522
ENSG00000077157	21069	997.417690563806
ENSG00000077232	21826	1858.58873835059
ENSG00000077235	11562	1291.3316650669
ENSG00000077238	5894	1006.36770764044
ENSG00000077254	6918	1892.91175033476
ENSG00000077264	10312	3.59484483937187
ENSG00000077274	3568	0.526074854542225
ENSG00000077279	10203	1.80079469439454
ENSG00000077312	2361	1391.84568503155
ENSG00000077327	3887	1.0116824125812
ENSG00000077348	1488	88.9201395164704
ENSG00000077380	4695	405.435099116625
ENSG00000077420	3981	2645.38089516441
ENSG00000077454	6838	3499.32853052537
ENSG00000077458	6042	2695.00728977623
ENSG00000077463	2787	204.211467254224
ENSG00000077498	3016	0.10116824125812
ENSG00000077514	5508	232.342982873399
ENSG00000077522	5530	0.209081031933448
ENSG00000077549	3238	2351.09597044337
ENSG00000077585	2309	70.4130959156516
ENSG00000077616	7254	123.445487983158
ENSG00000077684	9129	1759.65968749899
ENSG00000077713	3115	54.6578284770537
ENSG00000077721	5276	2478.250960606
ENSG00000077782	12698	510.582624530898
ENSG00000077800	2469	43.8598048601037
ENSG00000077935	4253	56.6407260057128
ENSG00000077942	7285	1.39612172936206
ENSG00000077943	7528	5.84752434471934
ENSG00000077984	930	215.076936365346
ENSG00000078018	11559	3.25761736851147
ENSG00000078043	17527	2017.92197378272
ENSG00000078053	5636	9.55702652418375
ENSG00000078061	3535	1649.0962889027
ENSG00000078070	4321	606.422671749424
ENSG00000078081	3816	2.11104396758611
ENSG00000078098	7003	1.0116824125812
ENSG00000078114	13654	1.686137354302
ENSG00000078124	8442	995.084076465452
ENSG00000078140	5245	1616.11544225255
ENSG00000078142	15182	1386.77378386981
ENSG00000078177	9835	5780.57120265472
ENSG00000078237	4017	420.772204491356
ENSG00000078246	3181	90.4444076847594
ENSG00000078269	9921	760.508647734958
ENSG00000078295	17538	4.53908175778099
ENSG00000078304	14289	4112.23271426473
ENSG00000078319	1044	920.34772437337
ENSG00000078328	8213	0.397928415615272
ENSG00000078369	6417	7160.30367693296
ENSG00000078399	3029	6.04311627781837
ENSG00000078401	2033	18.5340217984876
ENSG00000078403	6945	1793.10590805892
ENSG00000078487	3318	228.249041377153
ENSG00000078549	6832	0.161869186012992
ENSG00000078579	1688	0.229314680185072
ENSG00000078589	1803	109.086342273922
ENSG00000078596	2051	239.883389121837
ENSG00000078618	6798	3440.00347385161
ENSG00000078668	3141	352.092457775927
ENSG00000078674	14445	8642.22281943132
ENSG00000078687	11111	855.073975113631
ENSG00000078699	9457	969.515489624817
ENSG00000078725	3905	0
ENSG00000078747	6664	2568.4390754129
ENSG00000078795	4653	256.474980688169
ENSG00000078804	4228	1963.28437895391
ENSG00000078808	4709	554.449173940419
ENSG00000078814	7931	77.0632216410187
ENSG00000078898	1898	0.991448764329577
ENSG00000078900	6763	13.2867623518998
ENSG00000078902	5983	214.908322629916
ENSG00000078967	4713	389.369582404835
ENSG00000079101	3846	2.20546765942702
ENSG00000079102	13535	1.86824018856662
ENSG00000079112	3901	1.63218095896434
ENSG00000079134	8102	2055.84657515568
ENSG00000079150	3080	11.998553413213
ENSG00000079156	11486	3.52065479578258
ENSG00000079215	6265	36.5217350941814
ENSG00000079246	5463	3421.69202218389
ENSG00000079257	1504	151.118374241963
ENSG00000079263	5582	177.21303593714
ENSG00000079277	8070	1204.33372213433
ENSG00000079308	15595	278.300342602254
ENSG00000079313	5199	1431.13268538678
ENSG00000079332	6914	4795.36789108548
ENSG00000079335	5579	1026.25738387179
ENSG00000079337	12078	1034.50596780903
ENSG00000079385	5524	82.4925839218711
ENSG00000079387	6342	781.457218224806
ENSG00000079393	2351	0.654221293469177
ENSG00000079432	9494	5005.10314431239
ENSG00000079435	5206	49.2014879985324
ENSG00000079459	5202	1386.91541940757
ENSG00000079462	1419	207.408383677981
ENSG00000079482	8224	15.3640835723998
ENSG00000079557	2244	0
ENSG00000079616	4312	1001.55884390597
ENSG00000079689	1482	0
ENSG00000079691	6799	31.3419211417656
ENSG00000079739	4090	59.0013183017357
ENSG00000079785	3833	1015.70890858327
ENSG00000079805	13443	7074.29043821531
ENSG00000079819	10247	37.9920468671327
ENSG00000079841	12788	1.84126199089779
ENSG00000079931	5293	2.6978197668832
ENSG00000079950	16387	1018.88559135878
ENSG00000079974	5870	442.563843658355
ENSG00000079999	3761	182.588441822655
ENSG00000080007	2807	29.4129800084441
ENSG00000080031	4344	2.63037427271112
ENSG00000080166	7543	7.81018822512687
ENSG00000080189	7708	649.324750592284
ENSG00000080200	10929	18.8779938187652
ENSG00000080224	6291	0.296760174357152
ENSG00000080293	3426	0.930747819574705
ENSG00000080298	11169	1246.6894924744
ENSG00000080345	18166	3918.50227680485
ENSG00000080371	16036	1495.9680389344
ENSG00000080493	8890	11.479223108088
ENSG00000080503	17300	18286.5845140185
ENSG00000080511	2001	0.458629360370145
ENSG00000080546	5121	3739.23889784487
ENSG00000080561	3097	5.90148074005701
ENSG00000080572	1931	0.593520348714305
ENSG00000080573	6750	9.37492368991913
ENSG00000080603	13674	6233.39350597665
ENSG00000080608	2707	631.957535842973
ENSG00000080618	1767	3.7904367724709
ENSG00000080644	4765	3.92532776081506
ENSG00000080709	3864	0
ENSG00000080802	6999	737.81998349547
ENSG00000080815	9947	1543.18662940428
ENSG00000080819	3666	429.944791698759
ENSG00000080822	5217	1909.24704902324
ENSG00000080823	11009	116.134396414905
ENSG00000080824	5248	22781.0106101081
ENSG00000080839	5954	578.318134327918
ENSG00000080845	8789	885.215366459134
ENSG00000080854	5753	7.72925363212038
ENSG00000080910	1087	0
ENSG00000080947	6813	325.943839685411
ENSG00000080986	3600	272.587709245879
ENSG00000081014	7359	458.561914875972
ENSG00000081019	6819	1299.70839544307
ENSG00000081026	8180	53.0728593640098
ENSG00000081041	1500	6.93339680088983
ENSG00000081051	3259	0
ENSG00000081052	9895	66.015649695632
ENSG00000081059	10063	3679.31357627298
ENSG00000081087	5325	152.804511596265
ENSG00000081138	14532	6.09707267315604
ENSG00000081148	8337	79.8217423526568
ENSG00000081154	3102	3022.36074028984
ENSG00000081177	6263	208.082838619701
ENSG00000081181	2418	187.694065731482
ENSG00000081189	11755	5863.13123207076
ENSG00000081237	8371	6432.88378863883
ENSG00000081248	6168	0.431651162701312
ENSG00000081277	6211	0
ENSG00000081307	6827	545.418222270777
ENSG00000081320	6580	16894.1385640888
ENSG00000081377	10462	20.4427292835575
ENSG00000081386	5921	456.241789876453
ENSG00000081479	16260	1.11959520325653
ENSG00000081665	8414	1409.90084382141
ENSG00000081692	4315	149.371535942906
ENSG00000081721	1762	320.737047535327
ENSG00000081760	16094	222.246392395838
ENSG00000081791	6047	1444.06873116899
ENSG00000081800	4415	0.728411337058465
ENSG00000081803	6351	1.17355159859419
ENSG00000081818	3825	0
ENSG00000081842	6133	0
ENSG00000081853	6724	167.204124602004
ENSG00000081870	3236	366.930466493784
ENSG00000081913	9142	2452.23048895441
ENSG00000081923	6652	377.249627102113
ENSG00000081985	4233	490.848072936147
ENSG00000082014	5198	70.10284664246
ENSG00000082068	7039	688.449881761507
ENSG00000082074	6100	418.559992282512
ENSG00000082126	4924	6.01613808014954
ENSG00000082146	3242	338.893374566451
ENSG00000082153	8085	6971.49001599822
ENSG00000082175	15404	0.681199491138009
ENSG00000082196	3576	315.368386199229
ENSG00000082212	9363	910.649062311425
ENSG00000082213	4172	201.695750321605
ENSG00000082258	9081	5141.39025438592
ENSG00000082269	10589	519.175180488421
ENSG00000082293	8511	45.6403659062466
ENSG00000082397	12203	30.4246624210253
ENSG00000082438	17178	136.239898227602
ENSG00000082458	7844	440.756304414543
ENSG00000082482	3910	0.681199491138009
ENSG00000082497	5467	0.660965842886385
ENSG00000082512	9022	1768.60970457562
ENSG00000082515	5267	394.360548973569
ENSG00000082516	5637	156.500524676895
ENSG00000082556	5738	32.97410210073
ENSG00000082641	5825	659.306683729752
ENSG00000082684	6224	0
ENSG00000082701	8006	1424.89397717587
ENSG00000082781	6447	3.41274200510725
ENSG00000082805	13484	2006.26064784036
ENSG00000082898	11708	10848.122130021
ENSG00000082929	1164	17.0906882232051
ENSG00000082996	3635	360.981773907807
ENSG00000083067	19912	3.93881685964948
ENSG00000083093	4747	200.036591164972
ENSG00000083097	10045	1094.94387513663
ENSG00000083099	8679	315.543744484077
ENSG00000083123	4071	54.0305853812533
ENSG00000083168	11852	9252.16614597653
ENSG00000083223	6707	1303.75512509339
ENSG00000083290	9843	72.0452768746159
ENSG00000083307	6060	4.33674527526475
ENSG00000083312	11977	3533.1659349515
ENSG00000083444	5320	66.1100733874729
ENSG00000083454	4190	611.926224073865
ENSG00000083457	6657	353.502068604123
ENSG00000083520	10835	1965.16610824131
ENSG00000083535	4253	567.00752495526
ENSG00000083544	6814	396.53229388591
ENSG00000083622	376	0
ENSG00000083635	3492	260.238439262971
ENSG00000083642	13212	3462.84051817827
ENSG00000083720	4194	418.519524986008
ENSG00000083750	2725	485.452433402381
ENSG00000083782	1805	0
ENSG00000083799	12954	6954.66236520229
ENSG00000083807	8025	169.706352435788
ENSG00000083812	5664	434.416427962368
ENSG00000083814	3532	328.513513013368
ENSG00000083817	2561	138.553278677704
ENSG00000083828	3261	2751.85709681387
ENSG00000083838	4923	361.669717948362
ENSG00000083844	12532	1312.99515779497
ENSG00000083845	3617	17369.3932387724
ENSG00000083857	16177	0
ENSG00000083896	7032	6738.83003930222
ENSG00000083937	3106	602.85480510772
ENSG00000084070	3631	4108.47600023934
ENSG00000084072	8071	198.667447633279
ENSG00000084073	3572	553.531915219678
ENSG00000084090	4414	2072.77539419287
ENSG00000084092	3415	683.182388666668
ENSG00000084093	7955	5033.90237032387
ENSG00000084110	5146	34.8693204869654
ENSG00000084112	14537	790.245366115428
ENSG00000084207	1915	1780.02148218954
ENSG00000084234	7451	827.56295804084
ENSG00000084444	6807	269.687552996479
ENSG00000084453	11520	0
ENSG00000084463	5315	4187.02302275215
ENSG00000084623	1725	1939.66496689485
ENSG00000084628	2987	0
ENSG00000084636	9269	1.91545203448707
ENSG00000084652	5103	745.893209147868
ENSG00000084674	14828	0
ENSG00000084676	8633	3504.13064971042
ENSG00000084693	5283	817.56079125512
ENSG00000084710	10591	98.7536925667596
ENSG00000084731	6403	173.834016679119
ENSG00000084733	3631	384.553974120949
ENSG00000084734	3146	0.0944236918409121
ENSG00000084754	3811	3425.13848693608
ENSG00000084764	3459	11.9041297213721
ENSG00000084774	8422	821.128657896823
ENSG00000085063	4942	576.078943921405
ENSG00000085117	4054	1119.39961132343
ENSG00000085185	7996	272.688877487137
ENSG00000085224	19302	6541.87570722091
ENSG00000085231	2162	207.651187457
ENSG00000085265	4981	286.548926539499
ENSG00000085274	5730	717.316553267158
ENSG00000085276	9103	2.36733684544001
ENSG00000085365	5106	349.226024273613
ENSG00000085377	3762	379.04367724709
ENSG00000085382	9238	742.649080878191
ENSG00000085415	10481	2235.04250862148
ENSG00000085433	4423	756.46866263405
ENSG00000085449	5516	2266.00673499588
ENSG00000085465	2567	82.5937521631293
ENSG00000085491	6548	603.374135412846
ENSG00000085511	7522	1066.41443110184
ENSG00000085514	2006	415.005614739643
ENSG00000085552	6628	32.650363728704
ENSG00000085563	5806	77.4678946060512
ENSG00000085644	6443	106.307587914033
ENSG00000085662	3660	838.86682286408
ENSG00000085719	6745	978.188980175346
ENSG00000085721	4156	1932.68435824804
ENSG00000085733	6949	5.90822528947421
ENSG00000085741	2401	1.24774164218348
ENSG00000085760	3374	353.522302252375
ENSG00000085788	10686	1365.93987072005
ENSG00000085831	9362	65.9549487508771
ENSG00000085832	7440	3366.93302546558
ENSG00000085840	3157	376.022119108181
ENSG00000085871	3182	221.747295738965
ENSG00000085872	6113	1697.02980161079
ENSG00000085978	6047	2424.31479891658
ENSG00000085982	9352	605.92357509255
ENSG00000085998	6198	640.307288021477
ENSG00000085999	3212	218.665036655301
ENSG00000086015	7877	392.053913072884
ENSG00000086061	2730	6067.65294859818
ENSG00000086062	4901	4274.88426801012
ENSG00000086065	2390	194.836543564305
ENSG00000086102	7147	1779.06375617229
ENSG00000086159	5129	1.65241460721596
ENSG00000086189	3736	496.412326205344
ENSG00000086200	7540	727.345698250546
ENSG00000086205	3824	0.161869186012992
ENSG00000086232	5550	1887.28679612081
ENSG00000086288	2439	8.58581140810579
ENSG00000086289	2864	16.4499560285703
ENSG00000086300	3518	54.7724858171462
ENSG00000086475	3888	749.036169176287
ENSG00000086504	2404	301.737651827052
ENSG00000086506	536	3.26436191792868
ENSG00000086544	3385	70.0623793459568
ENSG00000086548	3052	143.908450914967
ENSG00000086570	14537	0.708177688806841
ENSG00000086589	3615	4042.7705998169
ENSG00000086598	3830	2758.12278322246
ENSG00000086619	5361	1549.58046225179
ENSG00000086666	5153	2102.64025901227
ENSG00000086696	9550	0.512585755707809
ENSG00000086712	4460	1453.23457382698
ENSG00000086717	3513	2.1042994181689
ENSG00000086730	4545	8030.21566076445
ENSG00000086758	17380	5558.47993489548
ENSG00000086827	2992	113.571467636366
ENSG00000086848	8013	886.847547418098
ENSG00000086967	3708	518.008373439244
ENSG00000086991	6096	0.977959665495161
ENSG00000087008	3846	139.942655857649
ENSG00000087053	6119	288.909518835522
ENSG00000087074	3093	17918.042100214
ENSG00000087076	1281	1.90870748506987
ENSG00000087077	2841	320.386330965632
ENSG00000087085	3731	3.31157376384913
ENSG00000087086	878	3885.16396903559
ENSG00000087087	4588	2981.01665236235
ENSG00000087088	2587	1044.41371090291
ENSG00000087095	5290	624.167581266098
ENSG00000087111	5990	692.874306179196
ENSG00000087116	8726	0.748644985310089
ENSG00000087128	2138	3.73648037713324
ENSG00000087152	5301	1868.42229140088
ENSG00000087157	4965	904.484544144097
ENSG00000087191	4490	1859.38459518182
ENSG00000087206	4739	1261.43982204983
ENSG00000087237	2085	4.06696329857643
ENSG00000087245	4933	2.38082594427443
ENSG00000087250	1837	0
ENSG00000087253	7439	28.9610951974912
ENSG00000087258	9813	14.0016845901238
ENSG00000087263	5806	241.131130764021
ENSG00000087266	13968	4226.14140937195
ENSG00000087269	3538	608.951877780877
ENSG00000087274	13106	5494.8383665947
ENSG00000087299	6879	125.644211093168
ENSG00000087301	4739	173.658658394272
ENSG00000087302	8323	2025.48261367941
ENSG00000087303	6392	369.149423252046
ENSG00000087338	4922	923.322070666359
ENSG00000087365	9795	3940.99534911123
ENSG00000087448	7622	915.714218923748
ENSG00000087460	13320	25287.9393948361
ENSG00000087470	7282	3449.0546591695
ENSG00000087494	3377	5.53727507152777
ENSG00000087495	6095	5.40238408318361
ENSG00000087502	5826	302.688633294878
ENSG00000087510	3005	0.209081031933448
ENSG00000087586	2928	12.969768529291
ENSG00000087589	5069	24.3275897478693
ENSG00000087842	2512	0.991448764329577
ENSG00000087884	1943	144.825709635708
ENSG00000087903	9094	160.493297931882
ENSG00000087995	3843	137.204368794263
ENSG00000088002	2822	3.1159818307501
ENSG00000088035	4950	231.675272481095
ENSG00000088038	6676	859.03977017095
ENSG00000088053	2703	170.286383685668
ENSG00000088179	12486	670.907308727349
ENSG00000088205	7851	1246.91880715458
ENSG00000088247	4643	3539.14835028456
ENSG00000088256	6242	267.273004305119
ENSG00000088280	4988	59.9725334178136
ENSG00000088298	1919	395.439676880323
ENSG00000088305	4630	254.046942897974
ENSG00000088320	1665	0
ENSG00000088325	3605	230.420786289494
ENSG00000088340	9067	38.1269378554769
ENSG00000088356	1998	375.570234297228
ENSG00000088367	9674	5.44285137968686
ENSG00000088386	4192	7.23690152466419
ENSG00000088387	14816	149.121987614469
ENSG00000088448	4563	7440.2834123401
ENSG00000088451	2589	123.46572163141
ENSG00000088538	8755	26.5060792096275
ENSG00000088543	3248	65.1388582713949
ENSG00000088682	4324	146.869308109122
ENSG00000088726	3562	2.16500036292377
ENSG00000088727	5850	328.297687432017
ENSG00000088756	11910	6.69733757128755
ENSG00000088766	5370	248.253374948592
ENSG00000088782	514	0
ENSG00000088808	9031	149.121987614469
ENSG00000088812	8753	674.744957345741
ENSG00000088826	2946	110.212682026596
ENSG00000088827	7886	12.1671671486432
ENSG00000088832	2577	3252.92316211709
ENSG00000088833	6531	705.392189897534
ENSG00000088836	4081	22.5065614052231
ENSG00000088854	8541	1619.91936812385
ENSG00000088876	4643	177.887490878861
ENSG00000088881	3717	11.6276031952666
ENSG00000088882	2391	1070.34650341208
ENSG00000088888	11771	4132.45287341752
ENSG00000088899	5395	123.80294910227
ENSG00000088926	3364	0
ENSG00000088930	3437	2929.58271850672
ENSG00000088970	5207	536.913345455678
ENSG00000088986	2957	114.340346269927
ENSG00000088992	1926	18.7903146763415
ENSG00000089006	7953	2958.94848666925
ENSG00000089009	4447	10904.7493669279
ENSG00000089012	2242	15.8631802292732
ENSG00000089022	14006	1899.93282627808
ENSG00000089041	5546	100.844502886094
ENSG00000089048	3216	321.566627113643
ENSG00000089050	3861	156.163297206034
ENSG00000089053	12304	5363.33314205798
ENSG00000089057	7515	1784.28403742121
ENSG00000089060	6768	456.005730646851
ENSG00000089063	3051	1031.53162151604
ENSG00000089091	6619	108.857027593737
ENSG00000089094	13703	2739.73714151115
ENSG00000089101	7322	0.209081031933448
ENSG00000089116	3125	0
ENSG00000089123	2905	236.571815357988
ENSG00000089127	4947	30.4314069704425
ENSG00000089154	9654	2685.96284900775
ENSG00000089157	4001	24398.4277503982
ENSG00000089159	7460	690.459757487835
ENSG00000089163	1222	3.55437754286862
ENSG00000089169	10369	10.3461388059971
ENSG00000089177	7721	919.47767749855
ENSG00000089195	3776	213.235674374448
ENSG00000089199	4535	2.23244585709585
ENSG00000089220	1780	2567.71066407584
ENSG00000089225	4363	0.182102834264616
ENSG00000089234	4686	1436.62274861239
ENSG00000089248	3083	1612.93875947704
ENSG00000089250	13113	3.69601308062999
ENSG00000089280	10283	14569.4205264161
ENSG00000089289	1862	1433.74282601124
ENSG00000089327	2993	4402.76092496038
ENSG00000089335	5032	342.95359331561
ENSG00000089351	5942	2620.63514335267
ENSG00000089356	3334	6.11730632140766
ENSG00000089472	7113	0.195591933099032
ENSG00000089486	4268	276.776074433965
ENSG00000089505	1465	84.8261980202251
ENSG00000089558	3924	7.23690152466419
ENSG00000089597	5027	2868.00498232761
ENSG00000089639	3740	997.21535408129
ENSG00000089682	6101	274.853877850061
ENSG00000089685	3815	236.463902567313
ENSG00000089692	3056	17.15138916796
ENSG00000089693	3781	1899.95980447575
ENSG00000089723	4252	136.725505785641
ENSG00000089737	8636	6454.74961784941
ENSG00000089775	12229	1308.09187036866
ENSG00000089818	4155	3169.49983037565
ENSG00000089820	5580	7242.10831681428
ENSG00000089847	4474	5.67891060928914
ENSG00000089876	3948	115.891592635885
ENSG00000089902	6202	1179.25074285173
ENSG00000089916	21987	4448.80596383166
ENSG00000090006	8108	257.769934176273
ENSG00000090013	1665	21.5218571903108
ENSG00000090020	5974	406.972856383748
ENSG00000090054	3658	688.915255671295
ENSG00000090060	12766	5138.4428862906
ENSG00000090061	8220	3188.04734127297
ENSG00000090097	3738	189.515094074128
ENSG00000090104	4117	128.180161674038
ENSG00000090238	3181	2400.15582290414
ENSG00000090263	5262	123.958073738866
ENSG00000090266	4447	872.346766171101
ENSG00000090273	2856	689.448075075254
ENSG00000090316	9857	581.987169210879
ENSG00000090339	3706	292.909036639927
ENSG00000090372	7641	1534.42545971132
ENSG00000090376	10004	3442.8631628045
ENSG00000090382	1764	2303.91784727
ENSG00000090402	6138	0.553053052211057
ENSG00000090432	2438	234.568684181077
ENSG00000090447	7867	110.151981081841
ENSG00000090470	3263	243.046582798508
ENSG00000090487	3984	1232.89014436679
ENSG00000090512	2024	0
ENSG00000090520	5731	2364.15341811509
ENSG00000090530	5605	2.22570130767864
ENSG00000090534	1915	0
ENSG00000090539	6620	3.63531213587512
ENSG00000090554	2846	260.31262930656
ENSG00000090565	6317	544.885402866818
ENSG00000090581	4102	702.35714265979
ENSG00000090612	14095	811.362550340706
ENSG00000090615	10550	3348.64855199552
ENSG00000090621	6782	3989.37400208087
ENSG00000090659	4413	3.74322492655044
ENSG00000090661	4059	193.32576449485
ENSG00000090674	3956	139.227733619425
ENSG00000090686	9497	2606.41088863178
ENSG00000090776	3314	893.767455120153
ENSG00000090857	10385	3445.41260248421
ENSG00000090861	4498	299.714287001889
ENSG00000090863	14111	3439.82137101734
ENSG00000090889	4533	59.9118324730587
ENSG00000090905	12924	2439.82726257616
ENSG00000090924	9200	3095.10745030384
ENSG00000090932	2618	1.97615297924195
ENSG00000090971	2163	43.8193375636004
ENSG00000090975	9161	1084.68541547306
ENSG00000090989	5347	716.358827249914
ENSG00000091009	6578	1975.82924086992
ENSG00000091010	1182	0
ENSG00000091039	9198	2960.09506007017
ENSG00000091073	5042	128.153183476369
ENSG00000091106	3624	14.9594106073674
ENSG00000091127	4421	91.9754204024656
ENSG00000091128	7016	17.7853768131775
ENSG00000091129	8193	14.3793793574875
ENSG00000091136	8140	200.245672196906
ENSG00000091137	5800	4.94375472281347
ENSG00000091138	3382	0.43839571211852
ENSG00000091140	5299	815.672317418302
ENSG00000091157	15694	743.579828697766
ENSG00000091164	11298	1976.92860242493
ENSG00000091181	6600	5.3079603913427
ENSG00000091262	7559	184.699485790241
ENSG00000091317	4413	3865.28103735366
ENSG00000091409	6533	1261.00817088713
ENSG00000091428	7129	90.3364948940841
ENSG00000091436	13799	994.564746160327
ENSG00000091482	1040	0
ENSG00000091483	2142	191.464268855701
ENSG00000091490	7489	287.978771015948
ENSG00000091513	8565	33.331563219842
ENSG00000091527	4367	5871.02909943831
ENSG00000091536	19123	88.131027234657
ENSG00000091542	3190	1943.17887714122
ENSG00000091583	1332	0.694688589972425
ENSG00000091592	12808	7543.98760417909
ENSG00000091622	10609	30.6269989035416
ENSG00000091640	2831	515.061005343924
ENSG00000091651	4309	364.778955229695
ENSG00000091656	15687	1.57148001420947
ENSG00000091664	4219	0
ENSG00000091704	2921	0
ENSG00000091732	3011	177.078144948796
ENSG00000091831	13629	63.2773626322455
ENSG00000091844	7899	20.4359847341403
ENSG00000091879	6775	273.397055175944
ENSG00000091947	3029	155.718156944498
ENSG00000091972	2991	631.91706854647
ENSG00000091986	13071	63.196428039239
ENSG00000092009	937	0
ENSG00000092010	1781	2959.60270796271
ENSG00000092020	3863	1002.89426469058
ENSG00000092036	2539	592.077015139022
ENSG00000092051	5307	33.6013451965303
ENSG00000092054	6087	0
ENSG00000092067	1554	3.02155813890919
ENSG00000092068	5991	0.20233648251624
ENSG00000092094	5037	1790.02364897526
ENSG00000092096	4278	4.5458263071982
ENSG00000092098	4982	835.481059056642
ENSG00000092108	6571	1161.38443144555
ENSG00000092140	9237	655.46903511136
ENSG00000092148	12557	6004.69257978854
ENSG00000092199	7309	9659.2266815027
ENSG00000092200	5470	40.8112685235257
ENSG00000092201	7151	1901.05916603075
ENSG00000092203	7091	1769.36509411035
ENSG00000092208	2532	42.281580296477
ENSG00000092295	3735	17.2323237609665
ENSG00000092330	2712	1005.76069819289
ENSG00000092345	3631	0.161869186012992
ENSG00000092377	2407	66.568702747843
ENSG00000092421	10956	10796.7556416596
ENSG00000092439	12333	4118.84911724301
ENSG00000092445	10945	16.2004077001336
ENSG00000092470	4078	485.465922501215
ENSG00000092529	4995	956.424319206016
ENSG00000092531	5900	928.994236726231
ENSG00000092607	3806	2.71805341513483
ENSG00000092621	5622	12.3627590817423
ENSG00000092758	4831	4.95724382164789
ENSG00000092820	3342	10305.415216616
ENSG00000092841	4609	10363.8365036678
ENSG00000092847	13886	1429.42631438423
ENSG00000092850	1978	27.6054407646324
ENSG00000092853	5411	454.960325487183
ENSG00000092871	8512	1485.99285034635
ENSG00000092929	7752	1096.67722433686
ENSG00000092931	6587	4161.89957617305
ENSG00000092964	7305	2023.60762894142
ENSG00000092969	5151	21.6095363327345
ENSG00000092978	8833	504.640676494338
ENSG00000093000	8318	1933.79720890188
ENSG00000093009	2846	221.180753587919
ENSG00000093010	5270	827.711338128018
ENSG00000093072	5800	1689.67149819662
ENSG00000093100	4328	312.46822994983
ENSG00000093134	3846	8.44417587034443
ENSG00000093144	5678	250.101381488907
[truncated: 55,993 more rows]
