# Supplementary material for: Single cell derived mRNA signals across human kidney tumors
Source: Nat Commun. 2021 Jun 23;12:3896. doi: 10.1038/s41467-021-23949-5 (PMC8222373; doi:10.1038/s41467-021-23949-5)
Supplement: Supplementary file 7 — Supplementary Software 1 [file 41467_2021_23949_MOESM7_ESM.zip › SupplementarySoftware1/cellSignalAnalysisV2/bulkData/SangerProjectTARGET_ALL_phase1.txt]

./SangerProjectTARGET_ALL_phase1/SangerProjectTARGET_ALL_phase1_SRR527438.tsv
./SangerProjectTARGET_ALL_phase1/SangerProjectTARGET_ALL_phase1_SRR457653.tsv
./SangerProjectTARGET_ALL_phase1/SangerProjectTARGET_ALL_phase1_SRR527439.tsv
./SangerProjectTARGET_ALL_phase1/SangerProjectTARGET_ALL_phase1_SRR527440.tsv
./SangerProjectTARGET_ALL_phase1/SangerProjectTARGET_ALL_phase1_SRR457643.tsv
./SangerProjectTARGET_ALL_phase1/SangerProjectTARGET_ALL_phase1_SRR457637.tsv
./SangerProjectTARGET_ALL_phase1/SangerProjectTARGET_ALL_phase1_SRR457644.tsv
./SangerProjectTARGET_ALL_phase1/SangerProjectTARGET_ALL_phase1_SRR452447.tsv
./SangerProjectTARGET_ALL_phase1/SangerProjectTARGET_ALL_phase1_SRR457642.tsv
./SangerProjectTARGET_ALL_phase1/SangerProjectTARGET_ALL_phase1_SRR457646.tsv
./SangerProjectTARGET_ALL_phase1/SangerProjectTARGET_ALL_phase1_SRR457636.tsv
./SangerProjectTARGET_ALL_phase1/SangerProjectTARGET_ALL_phase1_SRR457655.tsv
./SangerProjectTARGET_ALL_phase1/SangerProjectTARGET_ALL_phase1_SRR457638.tsv
./SangerProjectTARGET_ALL_phase1/SangerProjectTARGET_ALL_phase1_SRR457656.tsv
./SangerProjectTARGET_ALL_phase1/SangerProjectTARGET_ALL_phase1_SRR457645.tsv
