# Supplementary material for: Single cell derived mRNA signals across human kidney tumors
Source: Nat Commun. 2021 Jun 23;12:3896. doi: 10.1038/s41467-021-23949-5 (PMC8222373; doi:10.1038/s41467-021-23949-5)
Supplement: Supplementary file 7 — Supplementary Software 1 [file 41467_2021_23949_MOESM7_ESM.zip › SupplementarySoftware1/cellSignalAnalysisV2/geneWeights.tsv]

geneID	weight
ENSG00000243485	0
ENSG00000237613	0
ENSG00000186092	1
ENSG00000238009	0
ENSG00000239945	0
ENSG00000239906	0
ENSG00000241599	0
ENSG00000279928	0
ENSG00000279457	0
ENSG00000228463	0
ENSG00000236743	0
ENSG00000236601	0
ENSG00000237094	0
ENSG00000278566	0
ENSG00000230021	0
ENSG00000235146	0
ENSG00000273547	0
ENSG00000229905	0
ENSG00000237491	0
ENSG00000177757	0
ENSG00000225880	0
ENSG00000230368	0
ENSG00000272438	0
ENSG00000230699	0
ENSG00000241180	0
ENSG00000223764	0
ENSG00000187634	1
ENSG00000188976	0.5
ENSG00000187961	1
ENSG00000187583	1
ENSG00000187642	1
ENSG00000272512	0
ENSG00000188290	1
ENSG00000187608	1
ENSG00000224969	0
ENSG00000188157	1
ENSG00000273443	0
ENSG00000237330	1
ENSG00000131591	1
ENSG00000223823	0
ENSG00000272141	0
ENSG00000205231	0
ENSG00000162571	1
ENSG00000186891	1
ENSG00000186827	1
ENSG00000078808	0.5
ENSG00000176022	0.5
ENSG00000184163	1
ENSG00000260179	0
ENSG00000160087	0.5
ENSG00000230415	0
ENSG00000162572	1
ENSG00000131584	0.5
ENSG00000169972	0.5
ENSG00000127054	0.5
ENSG00000224051	1
ENSG00000169962	1
ENSG00000107404	1
ENSG00000162576	1
ENSG00000175756	0
ENSG00000221978	0.5
ENSG00000242485	0
ENSG00000272455	0
ENSG00000235098	1
ENSG00000225905	0
ENSG00000205116	1
ENSG00000225285	0
ENSG00000179403	1
ENSG00000215915	1
ENSG00000160072	0
ENSG00000197785	0
ENSG00000205090	1
ENSG00000160075	0.5
ENSG00000215014	0
ENSG00000279244	0
ENSG00000228594	1
ENSG00000272106	0
ENSG00000197530	1
ENSG00000189409	1
ENSG00000248333	1
ENSG00000272004	0
ENSG00000189339	1
ENSG00000269737	0
ENSG00000008128	1
ENSG00000215790	1
ENSG00000008130	1
ENSG00000078369	0.5
ENSG00000231050	0
ENSG00000169885	1
ENSG00000178821	1
ENSG00000142609	1
ENSG00000233542	0
ENSG00000187730	1
ENSG00000226969	0
ENSG00000067606	1
ENSG00000271806	0
ENSG00000182873	0
ENSG00000162585	1
ENSG00000234396	0
ENSG00000157933	1
ENSG00000116151	1
ENSG00000157916	0.5
ENSG00000157911	1
ENSG00000149527	1
ENSG00000224387	0
ENSG00000229393	0
ENSG00000157881	0.5
ENSG00000197921	1
ENSG00000272449	0
ENSG00000238164	0
ENSG00000157873	1
ENSG00000228037	0
ENSG00000157870	1
ENSG00000142606	1
ENSG00000237058	0
ENSG00000215912	1
ENSG00000233234	0
ENSG00000231630	0
ENSG00000169717	1
ENSG00000177133	0
ENSG00000142611	1
ENSG00000226286	0
ENSG00000272235	0
ENSG00000130762	1
ENSG00000272088	0
ENSG00000162591	1
ENSG00000238260	0
ENSG00000158109	0.5
ENSG00000116213	1
ENSG00000078900	1
ENSG00000227589	0
ENSG00000235131	0
ENSG00000227372	0
ENSG00000162592	1
ENSG00000235169	1
ENSG00000130764	0.5
ENSG00000272153	0
ENSG00000116198	0.5
ENSG00000169598	1
ENSG00000198912	0.5
ENSG00000236423	0
ENSG00000233304	0
ENSG00000226374	0
ENSG00000235054	0
ENSG00000227169	0
ENSG00000232596	0
ENSG00000196581	1
ENSG00000231510	0
ENSG00000260972	0
ENSG00000236948	0
ENSG00000131697	1
ENSG00000069424	1
ENSG00000116254	1
ENSG00000116251	0
ENSG00000226944	0
ENSG00000158286	1
ENSG00000116237	0.5
ENSG00000225077	0
ENSG00000173673	1
ENSG00000158292	1
ENSG00000097021	1
ENSG00000271746	0
ENSG00000069812	1
ENSG00000187017	1
ENSG00000231868	0
ENSG00000215788	1
ENSG00000171680	1
ENSG00000162408	1
ENSG00000173662	1
ENSG00000204859	1
ENSG00000162413	1
ENSG00000116273	1
ENSG00000041988	0.5
ENSG00000007923	0
ENSG00000228750	0
ENSG00000237436	0
ENSG00000171735	0.5
ENSG00000237365	0
ENSG00000237728	0
ENSG00000225126	0
ENSG00000270171	0
ENSG00000270035	0
ENSG00000269978	0
ENSG00000049245	0.5
ENSG00000049246	1
ENSG00000236266	0
ENSG00000049247	1
ENSG00000049249	1
ENSG00000116288	0
ENSG00000116285	1
ENSG00000238290	0
ENSG00000227634	0
ENSG00000233645	0
ENSG00000162426	1
ENSG00000142599	1
ENSG00000232912	0
ENSG00000228423	0
ENSG00000074800	1
ENSG00000230679	0
ENSG00000131686	1
ENSG00000197241	1
ENSG00000142583	1
ENSG00000180758	1
ENSG00000228526	0
ENSG00000234546	0
ENSG00000281937	0
ENSG00000049239	1
ENSG00000171621	1
ENSG00000235263	0
ENSG00000171612	0
ENSG00000188807	1
ENSG00000171608	1
ENSG00000179840	0
ENSG00000231789	0
ENSG00000171603	1
ENSG00000280113	0
ENSG00000178585	0.5
ENSG00000223989	0
ENSG00000162441	1
ENSG00000173614	1
ENSG00000162444	1
ENSG00000130939	0.5
ENSG00000054523	0
ENSG00000142657	1
ENSG00000271989	0
ENSG00000251503	0
ENSG00000175279	1
ENSG00000241563	1
ENSG00000160049	0.5
ENSG00000203469	0
ENSG00000142655	0.5
ENSG00000130940	1
ENSG00000272078	0
ENSG00000175262	1
ENSG00000120948	0.5
ENSG00000277726	0
ENSG00000009724	1
ENSG00000271895	0
ENSG00000116649	0.5
ENSG00000171824	0.5
ENSG00000226849	0
ENSG00000230337	0
ENSG00000198793	1
ENSG00000225602	0
ENSG00000171819	1
ENSG00000120942	0.5
ENSG00000204624	1
ENSG00000235643	0
ENSG00000116661	1
ENSG00000132879	1
ENSG00000116663	0.5
ENSG00000116670	0.5
ENSG00000162490	1
ENSG00000177674	1
ENSG00000215910	1
ENSG00000177553	0
ENSG00000177000	1
ENSG00000011021	1
ENSG00000242349	0
ENSG00000175206	1
ENSG00000120937	1
ENSG00000116685	0.5
ENSG00000083444	0.5
ENSG00000116688	0
ENSG00000116691	0.5
ENSG00000120949	1
ENSG00000028137	1
ENSG00000048707	1
ENSG00000229484	0
ENSG00000162496	1
ENSG00000272482	0
ENSG00000204518	1
ENSG00000188984	1
ENSG00000157330	1
ENSG00000116726	1
ENSG00000116721	1
ENSG00000228338	0
ENSG00000239810	1
ENSG00000179172	1
ENSG00000120952	1
ENSG00000243073	1
ENSG00000187545	1
ENSG00000204510	1
ENSG00000232423	1
ENSG00000274764	1
ENSG00000280267	1
ENSG00000229571	1
ENSG00000277058	1
ENSG00000275774	1
ENSG00000233336	0
ENSG00000179412	1
ENSG00000204505	1
ENSG00000279804	1
ENSG00000270601	1
ENSG00000182330	1
ENSG00000204501	1
ENSG00000228229	0
ENSG00000204481	1
ENSG00000204480	1
ENSG00000204479	1
ENSG00000204478	1
ENSG00000162494	1
ENSG00000259961	0
ENSG00000162493	1
ENSG00000237445	0
ENSG00000116731	1
ENSG00000231606	0
ENSG00000234593	0
ENSG00000189337	1
ENSG00000175147	0
ENSG00000171729	1
ENSG00000204464	0
ENSG00000142621	1
ENSG00000233485	0
ENSG00000236045	0
ENSG00000228140	0
ENSG00000142634	1
ENSG00000162438	1
ENSG00000142615	1
ENSG00000215704	1
ENSG00000132906	0.5
ENSG00000116138	0
ENSG00000272510	0
ENSG00000116771	0
ENSG00000237301	0
ENSG00000197312	1
ENSG00000215695	0.5
ENSG00000271742	0
ENSG00000116786	1
ENSG00000237938	0
ENSG00000162461	0
ENSG00000224459	0
ENSG00000162460	1
ENSG00000162458	1
ENSG00000233954	0.5
ENSG00000179743	0
ENSG00000065526	0.5
ENSG00000116809	0.5
ENSG00000183888	1
ENSG00000233078	0
ENSG00000173641	0
ENSG00000186510	1
ENSG00000184908	1
ENSG00000185519	1
ENSG00000142627	1
ENSG00000227959	0
ENSG00000224621	0
ENSG00000234166	0
ENSG00000142632	1
ENSG00000132881	1
ENSG00000037637	0.5
ENSG00000055070	0.5
ENSG00000187144	1
ENSG00000157191	1
ENSG00000226029	0
ENSG00000261135	0
ENSG00000224174	0
ENSG00000233421	0
ENSG00000268991	0
ENSG00000219481	1
ENSG00000271732	0
ENSG00000282143	0
ENSG00000237847	0
ENSG00000279151	0
ENSG00000279132	0
ENSG00000282740	0
ENSG00000058453	1
ENSG00000223643	0
ENSG00000230239	0
ENSG00000228549	0
ENSG00000238142	0
ENSG00000272426	0
ENSG00000117122	1
ENSG00000226526	0
ENSG00000159363	1
ENSG00000117118	0
ENSG00000117115	1
ENSG00000204362	0
ENSG00000282843	0
ENSG00000142623	1
ENSG00000142619	1
ENSG00000159339	1
ENSG00000280226	0
ENSG00000276747	1
ENSG00000227751	0
ENSG00000179051	1
ENSG00000074964	0.5
ENSG00000236648	0
ENSG00000117148	1
ENSG00000261781	0
ENSG00000117154	1
ENSG00000230035	0
ENSG00000225387	0
ENSG00000179023	1
ENSG00000009709	1
ENSG00000179002	1
ENSG00000255275	0
ENSG00000159423	0
ENSG00000169991	1
ENSG00000127481	1
ENSG00000230424	0
ENSG00000127463	0.5
ENSG00000053372	0.5
ENSG00000162482	1
ENSG00000053371	0
ENSG00000040487	0.5
ENSG00000077549	0.5
ENSG00000235185	0
ENSG00000173436	0.5
ENSG00000270136	0
ENSG00000158747	1
ENSG00000158748	1
ENSG00000162542	1
ENSG00000178828	1
ENSG00000235434	0
ENSG00000169914	1
ENSG00000188784	1
ENSG00000188257	1
ENSG00000127472	1
ENSG00000117215	1
ENSG00000158786	1
ENSG00000227066	0
ENSG00000187980	1
ENSG00000225986	0
ENSG00000162543	1
ENSG00000228105	0
ENSG00000158816	1
ENSG00000226664	0
ENSG00000236963	0
ENSG00000226487	0
ENSG00000162545	1
ENSG00000090432	0
ENSG00000183114	1
ENSG00000158825	1
ENSG00000158828	0
ENSG00000117242	0
ENSG00000244038	0.5
ENSG00000117245	1
ENSG00000189410	1
ENSG00000233069	0
ENSG00000127483	0.5
ENSG00000075151	0.5
ENSG00000117298	1
ENSG00000236936	0
ENSG00000231105	0
ENSG00000236009	0
ENSG00000142794	1
ENSG00000162551	1
ENSG00000233431	0
ENSG00000076864	1
ENSG00000090686	1
ENSG00000187942	1
ENSG00000142798	1
ENSG00000219073	1
ENSG00000142789	1
ENSG00000228397	0
ENSG00000218510	0
ENSG00000070831	0.5
ENSG00000271840	0
ENSG00000162552	1
ENSG00000184677	1
ENSG00000070886	1
ENSG00000173372	1
ENSG00000159189	1
ENSG00000173369	1
ENSG00000133216	1
ENSG00000225952	0
ENSG00000215906	1
ENSG00000227868	1
ENSG00000004487	1
ENSG00000240553	0
ENSG00000169641	1
ENSG00000179546	1
ENSG00000261326	0
ENSG00000125944	0.5
ENSG00000125945	1
ENSG00000249087	0
ENSG00000271420	0
ENSG00000204219	1
ENSG00000088280	1
ENSG00000007968	1
ENSG00000235052	0
ENSG00000117318	1
ENSG00000197880	0
ENSG00000142676	0
ENSG00000011007	0.5
ENSG00000236810	0
ENSG00000057757	0.5
ENSG00000011009	1
ENSG00000117308	1
ENSG00000117305	0
ENSG00000179163	1
ENSG00000188822	1
ENSG00000232557	0
ENSG00000189266	0.5
ENSG00000188529	0.5
ENSG00000225315	0
ENSG00000142661	1
ENSG00000230703	0
ENSG00000142677	1
ENSG00000185436	1
ENSG00000230023	0
ENSG00000232298	0
ENSG00000158055	1
ENSG00000001460	1
ENSG00000001461	1
ENSG00000117602	1
ENSG00000264443	0
ENSG00000184454	1
ENSG00000133226	0.5
ENSG00000169504	0
ENSG00000020633	1
ENSG00000229162	0
ENSG00000261025	0
ENSG00000233755	0
ENSG00000231953	0
ENSG00000117614	0.5
ENSG00000117616	1
ENSG00000272432	0
ENSG00000187010	1
ENSG00000183726	0.5
ENSG00000188672	1
ENSG00000204178	0.5
ENSG00000157978	1
ENSG00000225643	0
ENSG00000117643	1
ENSG00000233478	0
ENSG00000162430	1
ENSG00000255054	0
ENSG00000228172	0
ENSG00000117640	0.5
ENSG00000272478	0
ENSG00000127423	1
ENSG00000236528	0
ENSG00000182749	1
ENSG00000117632	1
ENSG00000158006	1
ENSG00000158008	1
ENSG00000158014	1
ENSG00000158022	1
ENSG00000175087	1
ENSG00000197245	1
ENSG00000282872	0
ENSG00000236782	0
ENSG00000142684	0.5
ENSG00000142675	1
ENSG00000188782	1
ENSG00000130695	1
ENSG00000142669	1
ENSG00000158062	1
ENSG00000169442	1
ENSG00000176092	1
ENSG00000176083	1
ENSG00000131914	1
ENSG00000117682	1
ENSG00000225891	0
ENSG00000198830	1
ENSG00000117676	0
ENSG00000260063	0
ENSG00000117713	1
ENSG00000060642	1
ENSG00000204160	1
ENSG00000175793	1
ENSG00000142751	0.5
ENSG00000226698	0
ENSG00000198746	1
ENSG00000090273	0.5
ENSG00000131910	1
ENSG00000175707	1
ENSG00000253368	1
ENSG00000158246	1
ENSG00000280403	0
ENSG00000090020	1
ENSG00000224311	0
ENSG00000142784	0.5
ENSG00000186501	0.5
ENSG00000142765	1
ENSG00000142733	1
ENSG00000142748	1
ENSG00000174950	1
ENSG00000181773	1
ENSG00000158195	1
ENSG00000241169	0
ENSG00000237429	0
ENSG00000126705	1
ENSG00000000938	1
ENSG00000233975	0
ENSG00000126709	1
ENSG00000225886	0
ENSG00000009780	1
ENSG00000117758	1
ENSG00000117751	0.5
ENSG00000278868	0
ENSG00000130775	1
ENSG00000117748	0.5
ENSG00000130768	1
ENSG00000227050	0
ENSG00000158156	1
ENSG00000158161	1
ENSG00000169403	1
ENSG00000126698	0
ENSG00000130770	0
ENSG00000270605	0
ENSG00000271398	0
ENSG00000130766	1
ENSG00000130772	1
ENSG00000204138	0.5
ENSG00000180198	1
ENSG00000180098	0.5
ENSG00000197989	0
ENSG00000120656	0.5
ENSG00000188060	1
ENSG00000229388	0
ENSG00000270103	0
ENSG00000162419	1
ENSG00000198492	0.5
ENSG00000116329	1
ENSG00000233427	0
ENSG00000159023	1
ENSG00000253304	1
ENSG00000225750	0
ENSG00000116350	0.5
ENSG00000116353	0
ENSG00000237934	0
ENSG00000060656	1
ENSG00000230523	0
ENSG00000228176	0
ENSG00000233399	0
ENSG00000233372	0
ENSG00000236335	0
ENSG00000231949	0
ENSG00000162510	1
ENSG00000186056	0
ENSG00000162511	1
ENSG00000229607	0
ENSG00000223382	0
ENSG00000235143	0
ENSG00000162512	1
ENSG00000134644	0.5
ENSG00000084628	1
ENSG00000060688	0.5
ENSG00000121766	1
ENSG00000229044	0
ENSG00000121769	1
ENSG00000168528	1
ENSG00000223907	0
ENSG00000229167	0
ENSG00000142910	1
ENSG00000121764	1
ENSG00000162517	0.5
ENSG00000235790	0
ENSG00000264078	0
ENSG00000084636	1
ENSG00000121753	1
ENSG00000254545	0
ENSG00000134668	1
ENSG00000203620	0
ENSG00000269967	0
ENSG00000184007	0.5
ENSG00000228634	0
ENSG00000121774	0.5
ENSG00000203325	0
ENSG00000121775	1
ENSG00000025800	1
ENSG00000084652	0.5
ENSG00000160050	1
ENSG00000224066	0
ENSG00000160051	1
ENSG00000222046	1
ENSG00000160055	1
ENSG00000084623	0.5
ENSG00000183615	1
ENSG00000182866	1
ENSG00000116478	1
ENSG00000175130	1
ENSG00000233775	0
ENSG00000162526	1
ENSG00000225828	1
ENSG00000160058	0.5
ENSG00000254553	0
ENSG00000273274	1
ENSG00000160062	1
ENSG00000176261	0.5
ENSG00000162521	0.5
ENSG00000162520	1
ENSG00000224409	0
ENSG00000162522	1
ENSG00000134684	0.5
ENSG00000116497	1
ENSG00000160097	1
ENSG00000121905	1
ENSG00000121900	1
ENSG00000116514	1
ENSG00000236065	0
ENSG00000004455	0
ENSG00000142920	1
ENSG00000116525	1
ENSG00000160094	1
ENSG00000270115	0
ENSG00000184389	1
ENSG00000225313	0
ENSG00000134686	0.5
ENSG00000233246	0
ENSG00000121903	1
ENSG00000121904	1
ENSG00000176256	1
ENSG00000231163	0
ENSG00000142698	1
ENSG00000163866	0.5
ENSG00000189280	1
ENSG00000189433	1
ENSG00000255811	0
ENSG00000188910	1
ENSG00000187513	1
ENSG00000230163	0
ENSG00000116544	1
ENSG00000271741	0
ENSG00000243749	1
ENSG00000163867	1
ENSG00000197056	1
ENSG00000116560	1
ENSG00000146463	1
ENSG00000227409	0
ENSG00000142687	0.5
ENSG00000020129	1
ENSG00000239636	0
ENSG00000116819	1
ENSG00000126067	0.5
ENSG00000142686	1
ENSG00000092853	1
ENSG00000232335	0
ENSG00000134698	1
ENSG00000092847	1
ENSG00000271914	0
ENSG00000126070	1
ENSG00000271554	0
ENSG00000092850	1
ENSG00000116863	0.5
ENSG00000171812	1
ENSG00000054116	0.5
ENSG00000116871	1
ENSG00000054118	0.5
ENSG00000214193	1
ENSG00000142694	1
ENSG00000116883	0
ENSG00000196182	1
ENSG00000181817	0.5
ENSG00000116885	1
ENSG00000116898	0
ENSG00000119535	1
ENSG00000234481	0
ENSG00000163873	1
ENSG00000223944	0
ENSG00000233621	0
ENSG00000163874	1
ENSG00000163875	0.5
ENSG00000163877	1
ENSG00000163879	1
ENSG00000134697	0.5
ENSG00000169218	1
ENSG00000116922	0.5
ENSG00000134690	1
ENSG00000183317	1
ENSG00000185090	1
ENSG00000233728	0
ENSG00000196449	0.5
ENSG00000197982	0.5
ENSG00000188786	1
ENSG00000204084	1
ENSG00000230955	0
ENSG00000183431	0.5
ENSG00000183386	1
ENSG00000183520	0.5
ENSG00000185668	1
ENSG00000224592	0
ENSG00000237290	0
ENSG00000238063	0
ENSG00000116954	1
ENSG00000228436	0
ENSG00000214114	1
ENSG00000274944	0
ENSG00000131233	1
ENSG00000158315	1
ENSG00000174574	0.5
ENSG00000168653	0
ENSG00000127603	1
ENSG00000226438	0
ENSG00000183682	1
ENSG00000182109	0
ENSG00000090621	1
ENSG00000228060	0
ENSG00000163909	1
ENSG00000225903	0
ENSG00000116981	1
ENSG00000116983	1
ENSG00000084072	0.5
ENSG00000116985	1
ENSG00000198754	1
ENSG00000261798	0
ENSG00000043514	0
ENSG00000116990	1
ENSG00000236546	0
ENSG00000168389	1
ENSG00000131236	1
ENSG00000131238	1
ENSG00000117000	1
ENSG00000188800	1
ENSG00000259943	0
ENSG00000084073	0.5
ENSG00000049089	1
ENSG00000084070	1
ENSG00000187801	1
ENSG00000187815	1
ENSG00000238287	0
ENSG00000164002	1
ENSG00000227278	0
ENSG00000238186	0
ENSG00000117010	1
ENSG00000117016	1
ENSG00000237899	0
ENSG00000272145	0
ENSG00000066136	0.5
ENSG00000117013	1
ENSG00000179862	1
ENSG00000229528	0
ENSG00000171793	1
ENSG00000281207	0
ENSG00000171790	1
ENSG00000010803	1
ENSG00000235358	0
ENSG00000204060	1
ENSG00000229901	0
ENSG00000127129	1
ENSG00000127124	1
ENSG00000230881	0
ENSG00000044012	1
ENSG00000197273	1
ENSG00000198815	1
ENSG00000177181	1
ENSG00000066185	1
ENSG00000127125	0.5
ENSG00000186409	1
ENSG00000171960	0.5
ENSG00000234917	0
ENSG00000065978	1
ENSG00000164007	1
ENSG00000117385	1
ENSG00000164008	0.5
ENSG00000228452	0
ENSG00000274386	0
ENSG00000177868	1
ENSG00000164010	1
ENSG00000228192	0
ENSG00000164011	0.5
ENSG00000117394	1
ENSG00000227533	0
ENSG00000186973	1
ENSG00000117395	0.5
ENSG00000243710	1
ENSG00000179178	1
ENSG00000253313	1
ENSG00000066056	1
ENSG00000117400	1
ENSG00000234694	0
ENSG00000117399	1
ENSG00000066322	0.5
ENSG00000159479	0.5
ENSG00000229431	0
ENSG00000198198	1
ENSG00000229372	0
ENSG00000178922	1
ENSG00000229348	0
ENSG00000142949	1
ENSG00000066135	0.5
ENSG00000236200	0
ENSG00000126091	1
ENSG00000229444	0
ENSG00000117407	1
ENSG00000237950	0
ENSG00000117408	1
ENSG00000132768	0.5
ENSG00000117410	0.5
ENSG00000117411	1
ENSG00000159214	1
ENSG00000196517	1
ENSG00000230615	0
ENSG00000171872	1
ENSG00000283039	1
ENSG00000178028	0.5
ENSG00000117419	0.5
ENSG00000187147	0.5
ENSG00000126106	1
ENSG00000198520	1
ENSG00000142945	1
ENSG00000225721	0
ENSG00000142937	0
ENSG00000142959	1
ENSG00000173846	1
ENSG00000188396	1
ENSG00000222009	1
ENSG00000117425	1
ENSG00000070785	0.5
ENSG00000126107	0.5
ENSG00000126088	0.5
ENSG00000162415	1
ENSG00000281912	0
ENSG00000186603	1
ENSG00000132781	0
ENSG00000132773	1
ENSG00000070759	1
ENSG00000280670	1
ENSG00000132763	0
ENSG00000117450	0
ENSG00000117448	0.5
ENSG00000132780	1
ENSG00000159588	1
ENSG00000159592	0.5
ENSG00000159596	0.5
ENSG00000197429	1
ENSG00000086015	1
ENSG00000117461	1
ENSG00000278139	0
ENSG00000226957	0
ENSG00000227857	0
ENSG00000117472	1
ENSG00000250719	0
ENSG00000085998	0.5
ENSG00000171357	1
ENSG00000085999	1
ENSG00000132128	0.5
ENSG00000173660	0
ENSG00000117481	1
ENSG00000117480	1
ENSG00000197587	1
ENSG00000282881	0
ENSG00000269956	0
ENSG00000162456	1
ENSG00000079277	0.5
ENSG00000142961	1
ENSG00000123472	0
ENSG00000186118	1
ENSG00000228237	0
ENSG00000159658	0.5
ENSG00000142973	1
ENSG00000187048	1
ENSG00000186377	1
ENSG00000186160	1
ENSG00000225506	0
ENSG00000162365	1
ENSG00000224805	0
ENSG00000162366	1
ENSG00000162367	1
ENSG00000226252	0
ENSG00000123473	1
ENSG00000162368	0.5
ENSG00000225762	0
ENSG00000186790	1
ENSG00000237424	0
ENSG00000186564	1
ENSG00000227947	0
ENSG00000269113	1
ENSG00000223814	0
ENSG00000225028	0
ENSG00000226133	0
ENSG00000231413	0
ENSG00000279096	0
ENSG00000223720	0
ENSG00000117834	1
ENSG00000272491	0
ENSG00000132122	1
ENSG00000186094	1
ENSG00000162373	1
ENSG00000229846	0
ENSG00000230114	0
ENSG00000162374	1
ENSG00000237337	0
ENSG00000233407	0
ENSG00000142700	1
ENSG00000185104	0.5
ENSG00000225767	0
ENSG00000123080	1
ENSG00000204006	1
ENSG00000203356	0
ENSG00000123091	0.5
ENSG00000236434	0
ENSG00000085831	1
ENSG00000261664	0
ENSG00000085832	1
ENSG00000238140	0
ENSG00000227070	0
ENSG00000117859	0.5
ENSG00000078618	1
ENSG00000266993	0
ENSG00000272175	0
ENSG00000169213	1
ENSG00000117862	0.5
ENSG00000198841	0.5
ENSG00000223390	0
ENSG00000228369	0
ENSG00000134717	1
ENSG00000157077	1
ENSG00000154222	0.5
ENSG00000272100	0
ENSG00000085840	1
ENSG00000134748	1
ENSG00000134744	0.5
ENSG00000272371	0
ENSG00000116157	1
ENSG00000182183	1
ENSG00000162377	1
ENSG00000162378	1
ENSG00000203995	1
ENSG00000242391	0
ENSG00000121310	1
ENSG00000116171	0
ENSG00000279054	0
ENSG00000174348	1
ENSG00000232993	0
ENSG00000162383	1
ENSG00000235563	0
ENSG00000157184	0
ENSG00000236723	0
ENSG00000162384	0.5
ENSG00000259818	0
ENSG00000162385	0.5
ENSG00000226754	0
ENSG00000157193	1
ENSG00000234578	0
ENSG00000228838	0
ENSG00000232762	0
ENSG00000225675	0
ENSG00000226938	0
ENSG00000230138	0
ENSG00000143006	1
ENSG00000174332	1
ENSG00000058804	1
ENSG00000058799	0.5
ENSG00000211452	1
ENSG00000081870	0
ENSG00000116212	0.5
ENSG00000203985	1
ENSG00000116209	0.5
ENSG00000116205	0.5
ENSG00000157211	1
ENSG00000256407	0
ENSG00000215883	1
ENSG00000116221	0
ENSG00000157216	1
ENSG00000198711	0
ENSG00000225632	0
ENSG00000232245	0
ENSG00000235741	0
ENSG00000162390	1
ENSG00000162391	1
ENSG00000184313	1
ENSG00000271723	0
ENSG00000243725	0.5
ENSG00000162396	0
ENSG00000006555	1
ENSG00000237453	0
ENSG00000162398	1
ENSG00000116133	1
ENSG00000242396	0
ENSG00000233203	0
ENSG00000143001	1
ENSG00000233271	0
ENSG00000162399	1
ENSG00000169174	1
ENSG00000162402	1
ENSG00000231090	0
ENSG00000234810	0
ENSG00000230250	0
ENSG00000233079	0
ENSG00000235612	0
ENSG00000260971	0
ENSG00000223956	0
ENSG00000162407	1
ENSG00000162409	1
ENSG00000187889	1
ENSG00000229913	0
ENSG00000157131	1
ENSG00000021852	1
ENSG00000236341	0
ENSG00000173406	1
ENSG00000227935	0
ENSG00000226759	0
ENSG00000235038	0
ENSG00000162600	0
ENSG00000184292	1
ENSG00000162601	1
ENSG00000177606	1
ENSG00000234807	0
ENSG00000272226	0
ENSG00000231740	0
ENSG00000232453	0
ENSG00000237352	0
ENSG00000241042	0
ENSG00000235215	0
ENSG00000270457	0
ENSG00000172456	1
ENSG00000226883	0
ENSG00000134709	1
ENSG00000134716	1
ENSG00000162598	1
ENSG00000238242	0
ENSG00000226476	0
ENSG00000231252	0
ENSG00000162599	1
ENSG00000237928	0
ENSG00000162604	0.5
ENSG00000271200	0
ENSG00000132849	1
ENSG00000240563	1
ENSG00000132854	1
ENSG00000162607	1
ENSG00000116641	1
ENSG00000132855	1
ENSG00000235545	0
ENSG00000125703	1
ENSG00000234318	0
ENSG00000229537	0
ENSG00000227485	0
ENSG00000229225	0
ENSG00000203605	0
ENSG00000228734	0
ENSG00000230798	0
ENSG00000187140	1
ENSG00000088035	1
ENSG00000142856	1
ENSG00000203965	1
ENSG00000079739	1
ENSG00000185483	1
ENSG00000223949	0
ENSG00000177414	1
ENSG00000158966	1
ENSG00000162437	1
ENSG00000162434	0.5
ENSG00000272506	0
ENSG00000231485	0
ENSG00000162433	1
ENSG00000116675	0
ENSG00000229294	0
ENSG00000213625	0.5
ENSG00000116678	1
ENSG00000184588	1
ENSG00000227466	0
ENSG00000118473	1
ENSG00000248458	0
ENSG00000152760	1
ENSG00000172410	1
ENSG00000152763	1
ENSG00000231080	0
ENSG00000198160	0.5
ENSG00000116704	1
ENSG00000203963	1
ENSG00000162594	1
ENSG00000081985	1
ENSG00000142864	0.5
ENSG00000235200	0
ENSG00000116717	1
ENSG00000172380	1
ENSG00000232284	0
ENSG00000162595	1
ENSG00000116729	1
ENSG00000116745	1
ENSG00000024526	1
ENSG00000233589	0
ENSG00000234264	0
ENSG00000223883	0
ENSG00000235446	0
ENSG00000229639	0
ENSG00000033122	1
ENSG00000237919	0
ENSG00000066557	0.5
ENSG00000116754	0.5
ENSG00000228988	0
ENSG00000118454	1
ENSG00000197568	1
ENSG00000226088	0
ENSG00000279230	0
ENSG00000116761	1
ENSG00000271992	0
ENSG00000229051	0
ENSG00000226208	0
ENSG00000050628	1
ENSG00000235782	0
ENSG00000235079	0
ENSG00000132485	0.5
ENSG00000172260	1
ENSG00000231985	0
ENSG00000225087	0
ENSG00000227016	0
ENSG00000233973	0
ENSG00000223479	0
ENSG00000162620	1
ENSG00000254685	0.5
ENSG00000259030	0
ENSG00000116783	1
ENSG00000237324	0
ENSG00000233894	0
ENSG00000162621	1
ENSG00000178965	1
ENSG00000234497	0
ENSG00000272864	0
ENSG00000116791	1
ENSG00000162623	1
ENSG00000229943	0
ENSG00000261213	0
ENSG00000224127	0
ENSG00000162624	1
ENSG00000224149	0
ENSG00000137968	1
ENSG00000178193	0
ENSG00000117054	0
ENSG00000137955	0.5
ENSG00000057468	1
ENSG00000154007	1
ENSG00000225605	0
ENSG00000230027	0
ENSG00000184005	1
ENSG00000272855	0
ENSG00000237552	0
ENSG00000117069	1
ENSG00000230498	0
ENSG00000142892	0.5
ENSG00000154027	1
ENSG00000233099	0
ENSG00000036549	0.5
ENSG00000077254	0.5
ENSG00000180488	1
ENSG00000235927	0
ENSG00000162614	1
ENSG00000162613	0.5
ENSG00000162616	0
ENSG00000137960	1
ENSG00000273338	0
ENSG00000122420	1
ENSG00000137959	1
ENSG00000137965	1
ENSG00000162618	1
ENSG00000235011	0
ENSG00000282898	0
ENSG00000260322	0
ENSG00000225598	0
ENSG00000224326	0
ENSG00000234184	0
ENSG00000117114	1
ENSG00000234953	0
ENSG00000236676	0
ENSG00000233290	0
ENSG00000230817	0
ENSG00000236268	0
ENSG00000231364	0
ENSG00000233008	0
ENSG00000237076	0
ENSG00000137941	1
ENSG00000271576	0
ENSG00000142875	1
ENSG00000203943	1
ENSG00000137976	1
ENSG00000117133	0.5
ENSG00000174021	0
ENSG00000117151	1
ENSG00000180869	0
ENSG00000117155	1
ENSG00000171517	1
ENSG00000153898	1
ENSG00000162643	1
ENSG00000055732	1
ENSG00000097096	1
ENSG00000162642	0.5
ENSG00000142867	1
ENSG00000223653	0
ENSG00000153904	0
ENSG00000273264	0
ENSG00000282057	0
ENSG00000272691	0
ENSG00000142871	1
ENSG00000230285	0
ENSG00000117174	1
ENSG00000171502	1
ENSG00000122417	1
ENSG00000137975	1
ENSG00000016490	1
ENSG00000016602	1
ENSG00000236915	0
ENSG00000261737	0
ENSG00000097033	0.5
ENSG00000183291	1
ENSG00000153936	0.5
ENSG00000267734	0
ENSG00000267561	0
ENSG00000267272	0
ENSG00000143013	0.5
ENSG00000227290	0
ENSG00000224235	0
ENSG00000237505	0
ENSG00000065243	1
ENSG00000137947	0.5
ENSG00000137944	0
ENSG00000213516	0.5
ENSG00000117226	1
ENSG00000117228	1
ENSG00000162645	1
ENSG00000213512	1
ENSG00000162654	1
ENSG00000154451	1
ENSG00000237568	0
ENSG00000183347	1
ENSG00000197147	1
ENSG00000231999	0
ENSG00000171488	1
ENSG00000271949	0
ENSG00000272931	0
ENSG00000171492	1
ENSG00000272672	0
ENSG00000162664	0.5
ENSG00000229201	0
ENSG00000143032	1
ENSG00000233593	0
ENSG00000225446	0
ENSG00000272094	0
ENSG00000122482	0.5
ENSG00000162669	1
ENSG00000097046	1
ENSG00000069702	1
ENSG00000137948	1
ENSG00000172031	1
ENSG00000230667	1
ENSG00000189195	1
ENSG00000069712	1
ENSG00000273487	0
ENSG00000203910	1
ENSG00000174842	1
ENSG00000122484	1
ENSG00000162676	1
ENSG00000067208	1
ENSG00000122406	0
ENSG00000154511	1
ENSG00000143033	1
ENSG00000117500	0.5
ENSG00000122483	1
ENSG00000117505	0.5
ENSG00000137942	1
ENSG00000137936	1
ENSG00000224093	0
ENSG00000260464	0
ENSG00000067334	0.5
ENSG00000023909	0.5
ENSG00000198691	1
ENSG00000233482	0
ENSG00000137962	1
ENSG00000226835	0
ENSG00000236098	0
ENSG00000117528	0
ENSG00000117525	1
ENSG00000223675	0
ENSG00000143036	1
ENSG00000117519	1
ENSG00000235501	0
ENSG00000172339	1
ENSG00000230427	0
ENSG00000152078	1
ENSG00000271092	0
ENSG00000226026	0
ENSG00000122481	0.5
ENSG00000228852	0
ENSG00000228504	0
ENSG00000230434	0
ENSG00000237954	0
ENSG00000233907	0
ENSG00000228971	0
ENSG00000271252	0
ENSG00000237435	0
ENSG00000231987	0
ENSG00000117569	1
ENSG00000188641	1
ENSG00000232878	0
ENSG00000235777	0
ENSG00000269998	0
ENSG00000259946	0
ENSG00000225206	0
ENSG00000226053	0
ENSG00000162627	1
ENSG00000117598	1
ENSG00000232825	0
ENSG00000117600	1
ENSG00000224445	0
ENSG00000099260	1
ENSG00000156869	1
ENSG00000162688	1
ENSG00000228084	0
ENSG00000117620	1
ENSG00000156875	1
ENSG00000241073	0
ENSG00000156876	1
ENSG00000122435	1
ENSG00000122477	1
ENSG00000137992	0
ENSG00000224616	0
ENSG00000137996	0.5
ENSG00000223906	0
ENSG00000079335	1
ENSG00000228086	0
ENSG00000181656	1
ENSG00000230402	0
ENSG00000162692	1
ENSG00000162694	1
ENSG00000273204	0
ENSG00000162695	1
ENSG00000117543	0.5
ENSG00000235795	0
ENSG00000233184	0
ENSG00000225938	0
ENSG00000170989	1
ENSG00000231671	0
ENSG00000226715	0
ENSG00000118733	1
ENSG00000233359	0
ENSG00000230864	0
ENSG00000060718	1
ENSG00000230759	0
ENSG00000224613	0
ENSG00000185946	1
ENSG00000240038	1
ENSG00000243480	1
ENSG00000237763	1
ENSG00000174876	1
ENSG00000187733	1
ENSG00000230768	0
ENSG00000233047	0
ENSG00000237480	0
ENSG00000237460	0
ENSG00000198890	1
ENSG00000162631	1
ENSG00000134215	1
ENSG00000230489	0
ENSG00000226822	0
ENSG00000085491	0
ENSG00000260879	0
ENSG00000196427	1
ENSG00000238122	0
ENSG00000186086	1
ENSG00000224698	0
ENSG00000162636	1
ENSG00000162639	1
ENSG00000134186	1
ENSG00000143107	1
ENSG00000232971	0
ENSG00000116266	0.5
ENSG00000162641	1
ENSG00000274068	0
ENSG00000203897	0
ENSG00000121957	1
ENSG00000121940	0.5
ENSG00000085433	1
ENSG00000197780	0.5
ENSG00000273382	0
ENSG00000215717	0.5
ENSG00000270066	0
ENSG00000179902	1
ENSG00000116299	1
ENSG00000031698	0
ENSG00000143126	1
ENSG00000134222	1
ENSG00000221986	1
ENSG00000134243	1
ENSG00000143106	0.5
ENSG00000143028	1
ENSG00000162650	1
ENSG00000174151	1
ENSG00000181754	1
ENSG00000156097	1
ENSG00000254942	0
ENSG00000065135	1
ENSG00000134183	1
ENSG00000116337	1
ENSG00000228703	0
ENSG00000168765	0.5
ENSG00000213366	1
ENSG00000134184	1
ENSG00000260246	0
ENSG00000134201	1
ENSG00000241720	0
ENSG00000134202	1
ENSG00000198758	1
ENSG00000228420	0
ENSG00000235005	0
ENSG00000261055	0
ENSG00000184371	1
ENSG00000168710	1
ENSG00000143093	0.5
ENSG00000258634	0
ENSG00000156150	1
ENSG00000258673	0
ENSG00000186150	1
ENSG00000197106	1
ENSG00000227091	0
ENSG00000235526	0
ENSG00000224965	0
ENSG00000116396	1
ENSG00000227963	0
ENSG00000162775	0.5
ENSG00000168679	1
ENSG00000273373	0
ENSG00000134248	0.5
ENSG00000143125	1
ENSG00000270380	0
ENSG00000282887	0
ENSG00000235407	0
ENSG00000143105	1
ENSG00000177301	1
ENSG00000259834	0
ENSG00000177272	1
ENSG00000143119	1
ENSG00000232811	0
ENSG00000121931	1
ENSG00000273010	0
ENSG00000156171	0.5
ENSG00000134255	1
ENSG00000272982	0
ENSG00000273221	0
ENSG00000162777	1
ENSG00000064886	1
ENSG00000134216	1
ENSG00000229283	0
ENSG00000173947	1
ENSG00000085465	1
ENSG00000116455	0.5
ENSG00000116459	0
ENSG00000143110	1
ENSG00000121933	1
ENSG00000282608	1
ENSG00000116473	0.5
ENSG00000231346	0
ENSG00000197852	1
ENSG00000227811	0
ENSG00000064703	1
ENSG00000171385	1
ENSG00000237556	0
ENSG00000231437	0
ENSG00000231246	0
ENSG00000143079	1
ENSG00000134245	1
ENSG00000273483	0
ENSG00000007341	1
ENSG00000116489	1
ENSG00000155363	1
ENSG00000225075	0
ENSG00000155366	1
ENSG00000271810	0
ENSG00000155367	1
ENSG00000261595	0
ENSG00000184599	1
ENSG00000215866	0
ENSG00000224167	0
ENSG00000155380	0
ENSG00000226419	0
ENSG00000238198	0
ENSG00000198799	1
ENSG00000081026	1
ENSG00000116793	1
ENSG00000081019	1
ENSG00000231128	0
ENSG00000134242	1
ENSG00000226167	0
ENSG00000188761	1
ENSG00000134262	0.5
ENSG00000118655	1
ENSG00000235527	0
ENSG00000163349	1
ENSG00000116774	1
ENSG00000134207	1
ENSG00000232895	0
ENSG00000197323	1
ENSG00000116752	0.5
ENSG00000175984	1
ENSG00000116748	1
ENSG00000213281	1
ENSG00000009307	1
ENSG00000052723	0.5
ENSG00000198765	1
ENSG00000134200	1
ENSG00000134198	1
ENSG00000233730	0
ENSG00000228035	0
ENSG00000134259	1
ENSG00000173218	1
ENSG00000118729	1
ENSG00000177551	1
ENSG00000228127	0
ENSG00000163393	1
ENSG00000237993	0
ENSG00000173212	1
ENSG00000235933	0
ENSG00000163399	1
ENSG00000233154	0
ENSG00000230381	0
ENSG00000224950	0
ENSG00000116815	1
ENSG00000143061	1
ENSG00000203864	0
ENSG00000116824	1
ENSG00000272715	0
ENSG00000134247	1
ENSG00000134256	1
ENSG00000236137	0
ENSG00000116830	1
ENSG00000134253	1
ENSG00000134258	1
ENSG00000235202	0
ENSG00000271427	0
ENSG00000198162	0.5
ENSG00000236866	0
ENSG00000183508	1
ENSG00000196505	1
ENSG00000065183	0.5
ENSG00000155761	1
ENSG00000092607	1
ENSG00000226172	0
ENSG00000239216	0
ENSG00000116874	0
ENSG00000224238	0
ENSG00000231365	0
ENSG00000227712	0
ENSG00000232650	0
ENSG00000116882	0
ENSG00000203859	1
ENSG00000203857	0
ENSG00000143067	1
ENSG00000092621	1
ENSG00000134240	0
ENSG00000134193	1
ENSG00000134249	1
ENSG00000134250	1
ENSG00000273406	0
ENSG00000265808	0.5
ENSG00000278882	0
ENSG00000273136	1
ENSG00000263353	1
ENSG00000281741	0
ENSG00000226067	0
ENSG00000275585	0
ENSG00000198019	1
ENSG00000234998	0
ENSG00000233029	0
ENSG00000227193	0
ENSG00000188610	1
ENSG00000171943	1
ENSG00000230806	0
ENSG00000227082	0
ENSG00000231429	0
ENSG00000228826	0
ENSG00000272583	0
ENSG00000224857	0
ENSG00000235887	0
ENSG00000232721	0
ENSG00000263590	0
ENSG00000234571	0
ENSG00000230186	0
ENSG00000203818	0
ENSG00000263513	1
ENSG00000276674	0
ENSG00000232527	0
ENSG00000271567	1
ENSG00000237343	0
ENSG00000266338	1
ENSG00000279782	1
ENSG00000277199	0
ENSG00000224363	0
ENSG00000196369	1
ENSG00000215784	1
ENSG00000281571	0
ENSG00000256374	1
ENSG00000276216	0
ENSG00000236140	0
ENSG00000162825	1
ENSG00000117262	1
ENSG00000174827	1
ENSG00000117281	1
ENSG00000265491	0.5
ENSG00000186141	0.5
ENSG00000186364	1
ENSG00000131788	1
ENSG00000198483	1
ENSG00000143127	1
ENSG00000244619	0
ENSG00000131779	0
ENSG00000265241	0.5
ENSG00000234222	0
ENSG00000280778	0
ENSG00000271601	1
ENSG00000272031	1
ENSG00000278431	0
ENSG00000121851	0.5
ENSG00000265972	1
ENSG00000168509	1
ENSG00000233396	0
ENSG00000271425	1
ENSG00000213240	0
ENSG00000264343	1
ENSG00000276509	0
ENSG00000270339	1
ENSG00000277420	0
ENSG00000268043	1
ENSG00000234225	0
ENSG00000131791	1
ENSG00000237188	0
ENSG00000131781	1
ENSG00000131778	0.5
ENSG00000278811	0
ENSG00000116128	1
ENSG00000162836	0
ENSG00000227139	0
ENSG00000265107	1
ENSG00000274415	0
ENSG00000234190	0
ENSG00000121634	1
ENSG00000188092	1
ENSG00000215859	0
ENSG00000273059	0
ENSG00000274372	0
ENSG00000263956	1
ENSG00000227733	0
ENSG00000232265	0
ENSG00000234283	0
ENSG00000238107	0
ENSG00000224481	0
ENSG00000272824	0
ENSG00000274020	0
ENSG00000231551	0
ENSG00000280649	0
ENSG00000236334	1
ENSG00000270629	1
ENSG00000178104	1
ENSG00000254913	0
ENSG00000255148	0
ENSG00000254539	0
ENSG00000269713	1
ENSG00000274265	0
ENSG00000272755	0
ENSG00000271383	1
ENSG00000263464	1
ENSG00000277147	0
ENSG00000275557	0
ENSG00000234232	0
ENSG00000272058	0
ENSG00000150337	1
ENSG00000203814	0
ENSG00000233030	0
ENSG00000183598	0
ENSG00000270882	0
ENSG00000203811	0
ENSG00000203812	0
ENSG00000184678	0
ENSG00000272993	0
ENSG00000272196	0
ENSG00000203852	0
ENSG00000270276	0
ENSG00000264207	0
ENSG00000184260	0
ENSG00000184270	0
ENSG00000178096	0
ENSG00000159164	1
ENSG00000143368	0.5
ENSG00000014914	1
ENSG00000264522	1
ENSG00000136631	1
ENSG00000023902	1
ENSG00000143401	0.5
ENSG00000276110	0
ENSG00000118298	1
ENSG00000117362	0.5
ENSG00000118292	1
ENSG00000159208	1
ENSG00000266472	0
ENSG00000278939	0
ENSG00000117360	0.5
ENSG00000163125	1
ENSG00000143374	0
ENSG00000143369	1
ENSG00000228126	0
ENSG00000237781	0
ENSG00000143382	1
ENSG00000143384	1
ENSG00000143420	0.5
ENSG00000143457	1
ENSG00000143452	1
ENSG00000163131	1
ENSG00000143387	1
ENSG00000143437	0.5
ENSG00000143379	0.5
ENSG00000143418	0.5
ENSG00000259357	0
ENSG00000231073	0
ENSG00000143412	1
ENSG00000143409	0.5
ENSG00000143363	0.5
ENSG00000163141	1
ENSG00000143443	1
ENSG00000197622	1
ENSG00000213190	1
ENSG00000143458	1
ENSG00000143434	1
ENSG00000163154	1
ENSG00000163156	0.5
ENSG00000163155	0.5
ENSG00000163157	1
ENSG00000163159	0.5
ENSG00000143398	0.5
ENSG00000159352	0.5
ENSG00000232671	0
ENSG00000143373	0.5
ENSG00000143393	0.5
ENSG00000273481	0
ENSG00000143390	1
ENSG00000224645	0
ENSG00000237976	0
ENSG00000143416	1
ENSG00000159377	0.5
ENSG00000143442	1
ENSG00000143375	1
ENSG00000143367	1
ENSG00000250734	0
ENSG00000143376	1
ENSG00000227045	0
ENSG00000159409	1
ENSG00000178796	1
ENSG00000269621	0
ENSG00000143436	0
ENSG00000143450	1
ENSG00000249602	0
ENSG00000268288	0
ENSG00000182134	0
ENSG00000203288	0
ENSG00000269489	0
ENSG00000213171	1
ENSG00000143365	1
ENSG00000225556	1
ENSG00000234614	0
ENSG00000196407	0
ENSG00000159445	0
ENSG00000197747	1
ENSG00000229021	0
ENSG00000163191	1
ENSG00000182898	1
ENSG00000159450	1
ENSG00000226716	0
ENSG00000215853	1
ENSG00000237975	0
ENSG00000236427	0
ENSG00000197915	1
ENSG00000143631	1
ENSG00000143520	1
ENSG00000143536	1
ENSG00000186207	1
ENSG00000244057	1
ENSG00000279850	0
ENSG00000169509	1
ENSG00000185966	1
ENSG00000163202	1
ENSG00000187238	1
ENSG00000185962	1
ENSG00000176075	0
ENSG00000187223	1
ENSG00000187180	1
ENSG00000159455	1
ENSG00000187173	1
ENSG00000187170	1
ENSG00000198854	1
ENSG00000203786	1
ENSG00000240386	1
ENSG00000186226	1
ENSG00000172155	1
ENSG00000197084	1
ENSG00000196734	1
ENSG00000186844	1
ENSG00000235942	1
ENSG00000163206	1
ENSG00000163207	1
ENSG00000224308	0
ENSG00000184148	1
ENSG00000169474	1
ENSG00000163209	1
ENSG00000169469	1
ENSG00000163216	1
ENSG00000241794	1
ENSG00000196805	1
ENSG00000203785	1
ENSG00000244094	1
ENSG00000159516	1
ENSG00000229699	0
ENSG00000203784	1
ENSG00000203783	1
ENSG00000203782	1
ENSG00000159527	1
ENSG00000163218	1
ENSG00000163220	1
ENSG00000163221	1
ENSG00000143546	1
ENSG00000184330	1
ENSG00000197364	0
ENSG00000143556	1
ENSG00000238279	0
ENSG00000197956	1
ENSG00000196420	1
ENSG00000196154	1
ENSG00000188015	1
ENSG00000196754	1
ENSG00000188643	1
ENSG00000189334	1
ENSG00000189171	1
ENSG00000160678	1
ENSG00000272030	0
ENSG00000160679	0.5
ENSG00000143553	0.5
ENSG00000143621	0.5
ENSG00000169418	1
ENSG00000143624	0.5
ENSG00000243613	0
ENSG00000233222	0
ENSG00000279767	0
ENSG00000143554	1
ENSG00000143614	0.5
ENSG00000198837	1
ENSG00000160741	0.5
ENSG00000143570	0.5
ENSG00000282386	0
ENSG00000273026	0
ENSG00000143578	1
ENSG00000143543	0.5
ENSG00000272654	0
ENSG00000143545	1
ENSG00000177954	0
ENSG00000143552	1
ENSG00000143549	1
ENSG00000163263	1
ENSG00000143612	0.5
ENSG00000143569	0.5
ENSG00000143575	0.5
ENSG00000143595	1
ENSG00000143515	1
ENSG00000228013	0
ENSG00000160712	1
ENSG00000169291	1
ENSG00000273110	0
ENSG00000163239	1
ENSG00000160714	0.5
ENSG00000229780	0
ENSG00000160716	1
ENSG00000233875	0
ENSG00000160710	1
ENSG00000143603	1
ENSG00000163344	0.5
ENSG00000270361	0
ENSG00000163346	1
ENSG00000163348	0.5
ENSG00000271380	0
ENSG00000160691	1
ENSG00000173207	1
ENSG00000160688	0.5
ENSG00000163352	1
ENSG00000160685	1
ENSG00000163354	1
ENSG00000163357	1
ENSG00000232093	0
ENSG00000143537	1
ENSG00000243364	1
ENSG00000251246	0
ENSG00000143590	1
ENSG00000169242	1
ENSG00000169241	1
ENSG00000179085	1
ENSG00000163463	1
ENSG00000273088	0
ENSG00000163462	1
ENSG00000185499	1
ENSG00000279986	0
ENSG00000279487	0
ENSG00000231064	0
ENSG00000169231	1
ENSG00000173171	0
ENSG00000236263	0
ENSG00000177628	0.5
ENSG00000160767	1
ENSG00000116521	0.5
ENSG00000176444	1
ENSG00000143630	1
ENSG00000143627	1
ENSG00000160752	0
ENSG00000225855	0
ENSG00000160753	1
ENSG00000116539	1
ENSG00000235919	0
ENSG00000232519	0
ENSG00000125459	1
ENSG00000163374	0.5
ENSG00000132676	0
ENSG00000227673	0
[truncated: 31,695 more rows]
