# Supplementary material for: Single cell derived mRNA signals across human kidney tumors
Source: Nat Commun. 2021 Jun 23;12:3896. doi: 10.1038/s41467-021-23949-5 (PMC8222373; doi:10.1038/s41467-021-23949-5)
Supplement: Supplementary file 7 — Supplementary Software 1 [file 41467_2021_23949_MOESM7_ESM.zip › SupplementarySoftware1/cellSignalAnalysisV2/scData/PBMCRef_summary.tsv]

geneNames	PBMC_CD4_T_cells	PBMC_B_cells	PBMC_Monocytes	PBMC_NK_cells	PBMC_CD8_T_cells	PBMC_Dendritic_cells	PBMC_Megakaryocytes
ENSG00000243485	0	0	0	0	0	0	0
ENSG00000237613	0	0	0	0	0	0	0
ENSG00000186092	0	0	0	0	0	0	0
ENSG00000238009	0	0	0	0	0	0	0
ENSG00000239945	0	0	0	0	0	0	0
ENSG00000237683	7.36194331745362e-07	0	3.47170789512665e-06	0	1.53576096187781e-06	0	0
ENSG00000239906	0	0	0	0	0	0	0
ENSG00000241599	0	0	0	0	0	0	0
ENSG00000228463	3.68097165872681e-07	0	5.78617982521108e-07	0	1.53576096187781e-06	0	0
ENSG00000237094	0	0	0	0	0	0	0
ENSG00000235249	0	0	0	0	0	0	0
ENSG00000236601	0	0	0	0	0	0	0
ENSG00000236743	0	0	0	0	0	0	0
ENSG00000231709	0	0	0	0	0	0	0
ENSG00000235146	0	0	0	0	0	0	0
ENSG00000239664	0	0	0	0	0	0	0
ENSG00000230021	0	0	0	0	0	0	0
ENSG00000223659	0	0	0	0	0	0	0
ENSG00000185097	0	0	0	0	0	0	0
ENSG00000235373	0	0	0	0	0	0	0
ENSG00000240618	0	0	0	0	0	0	0
ENSG00000229905	0	0	0	0	0	0	0
ENSG00000228327	3.68097165872681e-07	2.97754189029247e-06	0	0	0	1.19633681666736e-05	0
ENSG00000237491	0	0	1.73585394756332e-06	0	0	0	0
ENSG00000269831	0	0	0	0	0	0	0
ENSG00000177757	0	0	1.15723596504222e-06	0	0	0	0
ENSG00000225880	1.84048582936341e-06	4.4663128354387e-06	3.47170789512665e-06	6.64840571231019e-06	3.07152192375561e-06	0	0
ENSG00000230368	0	1.48877094514623e-06	5.78617982521108e-07	0	0	0	0
ENSG00000269308	0	0	0	0	0	0	0
ENSG00000272438	0	0	0	0	0	0	0
ENSG00000230699	0	0	0	0	0	0	0
ENSG00000241180	0	0	0	0	0	0	0
ENSG00000223764	0	0	0	0	0	0	0
ENSG00000187634	0	0	0	0	1.53576096187781e-06	0	0
ENSG00000268179	0	0	0	0	0	0	0
ENSG00000188976	4.34354655729764e-05	5.95508378058494e-05	3.7610168863872e-05	7.64566656915672e-05	5.06801117419676e-05	2.39267363333473e-05	0
ENSG00000187961	1.10429149761804e-06	1.48877094514623e-06	1.15723596504222e-06	3.32420285615509e-06	0	0	4.32862955588261e-05
ENSG00000187583	1.10429149761804e-06	0	1.15723596504222e-06	3.32420285615509e-06	1.53576096187781e-06	0	0
ENSG00000187642	0	0	0	0	0	0	0
ENSG00000272512	3.68097165872681e-07	0	1.15723596504222e-06	0	0	0	0
ENSG00000188290	2.94477732698145e-06	5.95508378058494e-06	0.000112830506591616	3.32420285615509e-06	1.53576096187781e-06	5.98168408333682e-06	8.65725911176522e-05
ENSG00000224969	0	2.97754189029247e-06	5.78617982521108e-07	0	0	5.98168408333682e-06	0
ENSG00000187608	0.000327974574792559	0.000263512457290884	0.000961663086950081	0.000505278834135574	0.000277972734099883	0.000652003565083714	0.000303004068911783
ENSG00000188157	0	0	3.47170789512665e-06	0	1.53576096187781e-06	5.98168408333682e-06	0
ENSG00000273443	0	0	0	0	0	0	0
ENSG00000237330	0	0	0	0	0	0	0
ENSG00000131591	4.04906882459949e-06	2.97754189029247e-06	2.89308991260554e-06	0	7.67880480938903e-06	5.98168408333682e-06	0
ENSG00000223823	0	0	0	0	0	0	0
ENSG00000272141	0	0	0	0	0	0	0
ENSG00000205231	0	0	0	0	0	0	0
ENSG00000162571	0	0	0	0	0	0	0
ENSG00000186891	2.5398704445215e-05	1.33989385063161e-05	1.15723596504222e-06	8.31050714038774e-05	1.07503267331446e-05	0	0
ENSG00000186827	6.6993684188828e-05	2.97754189029247e-06	1.15723596504222e-06	2.99178257053958e-05	1.84291315425337e-05	5.98168408333682e-06	0
ENSG00000078808	5.85274493737563e-05	3.57305026835096e-05	4.45535846541253e-05	0.000199452171369306	5.98946775132344e-05	4.78534726666946e-05	4.32862955588261e-05
ENSG00000176022	8.46623481507167e-06	8.93262567087741e-06	1.15723596504222e-05	2.65936228492408e-05	7.67880480938903e-06	0	0
ENSG00000184163	0	0	5.78617982521108e-07	0	1.53576096187781e-06	0	0
ENSG00000260179	0	0	5.78617982521108e-07	0	0	0	0
ENSG00000160087	5.079740889043e-05	4.61518992995333e-05	3.70315508813509e-05	7.64566656915672e-05	7.67880480938903e-05	4.18717885833578e-05	8.65725911176522e-05
ENSG00000230415	3.68097165872681e-07	0	0	0	0	0	0
ENSG00000162572	0	0	0	0	0	0	0
ENSG00000131584	9.57052631268971e-06	1.33989385063161e-05	8.10065175529551e-06	1.32968114246204e-05	1.07503267331446e-05	1.19633681666736e-05	0
ENSG00000169972	9.93862347856239e-06	2.97754189029247e-06	1.04151236853799e-05	1.32968114246204e-05	1.38218486569003e-05	0	0
ENSG00000127054	3.23925505967959e-05	9.5281340489359e-05	2.60378092134499e-05	4.98630428423264e-05	5.06801117419676e-05	3.58901045000209e-05	4.32862955588261e-05
ENSG00000224051	1.7300566796016e-05	1.04213966160236e-05	5.78617982521108e-06	9.97260856846528e-06	9.21456577126683e-06	1.79450522500105e-05	0
ENSG00000169962	3.68097165872681e-07	0	0	0	0	0	0
ENSG00000107404	7.36194331745362e-07	0	1.15723596504222e-06	0	1.53576096187781e-06	0	0
ENSG00000162576	1.84048582936341e-06	0	0	0	0	0	0
ENSG00000175756	0.000123312550567348	0.000144410781679185	0.000170692304843727	0.000229369997074701	0.000173540988692192	0.000293102520083504	0.000259717773352956
ENSG00000221978	2.06134412888701e-05	2.08427932320473e-05	2.43019552658865e-05	3.6566231417706e-05	2.76436973138005e-05	2.99084204166841e-05	4.32862955588261e-05
ENSG00000224870	1.87729554595067e-05	2.23315641771935e-05	6.36479780773219e-06	2.32694199930857e-05	1.68933705806559e-05	1.79450522500105e-05	0
ENSG00000242485	0.000136195951372892	0.000147388323569477	0.000155648237298178	0.00018947956280084	0.000115182072140835	0.000119633681666736	0.000173145182235304
ENSG00000272455	0	0	0	0	0	0	0
ENSG00000235098	0	0	0	0	0	1.19633681666736e-05	0
ENSG00000225905	0	0	0	0	0	0	0
ENSG00000205116	0	0	0	0	0	0	0
ENSG00000225285	0	0	0	0	0	0	0
ENSG00000179403	0	0	0	0	0	0	0
ENSG00000215915	1.84048582936341e-06	0	0	5.65114485546366e-05	3.07152192375561e-06	0	0
ENSG00000160072	2.94477732698145e-06	1.04213966160236e-05	2.89308991260554e-06	3.32420285615509e-06	1.07503267331446e-05	0	0
ENSG00000197785	8.09813764919898e-06	5.95508378058494e-06	7.5220337727744e-06	1.32968114246204e-05	3.07152192375561e-06	5.98168408333682e-06	0
ENSG00000205090	0	0	0	0	0	0	0
ENSG00000160075	0.000178895222614123	0.000192051451923864	0.000199623203969782	0.0001628859399516	0.000191970120234726	0.000173468838416768	0.000259717773352956
ENSG00000215014	4.41716599047217e-06	4.4663128354387e-06	3.47170789512665e-06	0	9.21456577126683e-06	5.98168408333682e-06	0
ENSG00000228594	1.47238866349072e-06	0	2.31447193008443e-06	0	0	5.98168408333682e-06	0
ENSG00000272106	6.99384615158094e-06	5.95508378058494e-06	8.10065175529551e-06	0	0	5.98168408333682e-06	0
ENSG00000197530	2.79753846063238e-05	1.63764803966086e-05	8.67926973781662e-06	0.000129643911390049	7.21807652082569e-05	0	0
ENSG00000189409	3.68097165872681e-07	0	0	3.6566231417706e-05	1.22860876950224e-05	5.98168408333682e-06	0
ENSG00000248333	9.20242914681703e-06	5.95508378058494e-06	1.15723596504222e-05	9.97260856846528e-06	1.38218486569003e-05	0	4.32862955588261e-05
ENSG00000272004	3.68097165872681e-07	0	0	0	1.53576096187781e-06	0	0
ENSG00000189339	8.83433198094435e-06	4.4663128354387e-06	2.89308991260554e-06	1.66210142807755e-05	1.22860876950224e-05	0	0
ENSG00000269737	0	0	0	0	0	0	0
ENSG00000008128	2.57668016110877e-05	1.48877094514623e-05	3.12453710561398e-05	4.32146371300162e-05	2.91794582756783e-05	5.98168408333682e-06	0
ENSG00000215790	4.04906882459949e-06	4.4663128354387e-06	5.78617982521108e-07	0	0	5.98168408333682e-06	0
ENSG00000008130	6.62574898570826e-06	1.33989385063161e-05	4.91825285142942e-05	2.65936228492408e-05	1.53576096187781e-05	1.79450522500105e-05	0
ENSG00000078369	3.20244534309233e-05	3.27529607932172e-05	8.79499333432084e-05	4.65388399861713e-05	6.60377213607456e-05	0.0001136519975834	0.000129858886676478
ENSG00000231050	3.68097165872681e-07	1.48877094514623e-06	5.78617982521108e-07	0	0	0	0
ENSG00000169885	0	0	0	0	0	0	0
ENSG00000178821	3.68097165872681e-07	0	0	0	3.07152192375561e-06	0	0
ENSG00000142609	0	0	0	0	0	0	0
ENSG00000233542	0	0	0	0	0	0	0
ENSG00000187730	0	0	0	0	0	0	0
ENSG00000226969	0	0	0	0	0	0	0
ENSG00000067606	7.7300404833263e-06	0	1.73585394756332e-06	3.32420285615509e-06	1.22860876950224e-05	0	0
ENSG00000271806	3.68097165872681e-07	2.97754189029247e-06	3.47170789512665e-06	0	1.53576096187781e-06	0	0
ENSG00000182873	3.68097165872681e-07	1.48877094514623e-06	0	0	0	0	0
ENSG00000162585	8.17175708237352e-05	9.08150276539203e-05	0.000134817989927418	9.30776799723426e-05	7.06450042463791e-05	7.77618930833787e-05	4.32862955588261e-05
ENSG00000269554	1.10429149761804e-06	0	0	0	0	0	0
ENSG00000203301	3.68097165872681e-07	1.48877094514623e-06	0	0	0	0	0
ENSG00000243558	0	0	0	0	0	0	0
ENSG00000234396	0	0	0	0	0	0	0
ENSG00000157933	1.21472064737985e-05	5.95508378058494e-06	9.25788772033773e-06	6.64840571231019e-06	7.67880480938903e-06	0	0
ENSG00000116151	0	1.48877094514623e-06	0	0	0	0	0
ENSG00000269753	0	0	0	0	0	0	0
ENSG00000157916	0.000102699109278478	0.00012654553033743	0.000149862057472967	0.000196127968513151	0.000135146964645247	0.000107670313500063	0
ENSG00000157911	3.68097165872681e-06	5.95508378058494e-06	7.5220337727744e-06	6.64840571231019e-06	4.60728288563342e-06	1.19633681666736e-05	0
ENSG00000149527	7.36194331745362e-07	0	0	0	1.53576096187781e-06	0	0
ENSG00000224387	0	0	0	0	0	0	0
ENSG00000229393	0	0	0	0	0	0	0
ENSG00000157881	6.99384615158094e-06	7.44385472573117e-06	4.62894386016886e-06	2.32694199930857e-05	2.30364144281671e-05	5.98168408333682e-06	0
ENSG00000197921	0	0	0	0	0	0	0
ENSG00000272449	2.76072874404511e-05	1.19101675611699e-05	4.39749666716042e-05	1.99452171369306e-05	2.30364144281671e-05	0	8.65725911176522e-05
ENSG00000157873	0.00010711627526895	0.000113146591831114	0.000119773922381869	0.000122995505677738	0.00011211055021708	7.17802090000419e-05	0.000129858886676478
ENSG00000225931	0	0	0	0	0	0	0
ENSG00000228037	4.04906882459949e-06	2.97754189029247e-06	5.78617982521108e-07	0	0	0	0
ENSG00000157870	7.7300404833263e-06	0	4.62894386016886e-06	3.32420285615509e-06	1.38218486569003e-05	0	0
ENSG00000142606	1.10429149761804e-06	0	5.20756184268997e-06	0	1.53576096187781e-06	0	0
ENSG00000237058	0	0	0	0	0	0	0
ENSG00000215912	1.10429149761804e-06	0	0	3.32420285615509e-06	0	0	0
ENSG00000233234	0	0	0	0	0	0	0
ENSG00000231630	0	0	0	0	0	0	0
ENSG00000169717	0	0	0	0	0	0	0
ENSG00000177133	0	0	0	0	0	0	0
ENSG00000142611	0	0	0	3.32420285615509e-06	0	0	0
ENSG00000226286	0	0	0	0	0	0	0
ENSG00000272235	0	0	0	0	0	0	0
ENSG00000130762	0	0	0	0	0	0	0
ENSG00000272088	0	0	0	0	0	0	0
ENSG00000162591	2.94477732698145e-06	0	5.78617982521108e-07	0	1.53576096187781e-06	0	0
ENSG00000238260	0	0	0	0	0	0	0
ENSG00000158109	9.93862347856239e-06	1.48877094514623e-06	8.10065175529551e-06	3.32420285615509e-06	1.38218486569003e-05	1.19633681666736e-05	4.32862955588261e-05
ENSG00000116213	1.21472064737985e-05	2.23315641771935e-05	1.38868315805066e-05	2.99178257053958e-05	2.30364144281671e-05	2.39267363333473e-05	0
ENSG00000078900	0	0	0	0	0	0	0
ENSG00000227589	0	0	5.78617982521108e-07	0	0	0	0
ENSG00000235131	0	0	0	0	0	0	0
ENSG00000227372	6.99384615158094e-06	5.95508378058494e-06	2.89308991260554e-06	0	4.60728288563342e-06	0	0
ENSG00000162592	0	0	0	0	0	0	0
ENSG00000235169	2.20858299523609e-06	0	3.47170789512665e-06	0	1.53576096187781e-06	0	4.32862955588261e-05
ENSG00000130764	1.76686639618887e-05	4.16855864640946e-05	1.73585394756332e-05	4.98630428423264e-05	2.61079363519227e-05	0	0
ENSG00000272153	3.68097165872681e-07	0	0	0	0	0	0
ENSG00000116198	7.7300404833263e-06	1.33989385063161e-05	1.04151236853799e-05	1.66210142807755e-05	1.22860876950224e-05	5.98168408333682e-06	0
ENSG00000169598	3.68097165872681e-06	2.97754189029247e-06	4.62894386016886e-06	0	6.14304384751122e-06	0	0
ENSG00000198912	1.98772469571248e-05	2.23315641771935e-05	2.31447193008443e-05	5.98356514107917e-05	2.30364144281671e-05	1.79450522500105e-05	0
ENSG00000236423	0	0	5.78617982521108e-07	0	0	0	0
ENSG00000233304	0	0	0	0	0	0	0
ENSG00000226374	0	0	0	0	0	0	0
ENSG00000235054	0	0	0	0	0	0	0
ENSG00000227169	0	0	0	0	0	0	0
ENSG00000232596	0	0	0	0	0	0	0
ENSG00000196581	0	0	0	0	0	0	0
ENSG00000231510	0	0	0	0	0	0	0
ENSG00000260972	0	0	0	0	0	0	0
ENSG00000236948	0	0	0	0	0	0	0
ENSG00000131697	1.10429149761804e-06	0	4.05032587764776e-06	0	0	5.98168408333682e-06	0
ENSG00000069424	3.53373279237774e-05	3.57305026835096e-05	5.72831802695897e-05	7.31324628354121e-05	4.14655459707008e-05	5.38351567500314e-05	4.32862955588261e-05
ENSG00000268332	0	0	0	0	0	0	0
ENSG00000116254	0	0	0	0	0	0	0
ENSG00000116251	0.00117018089030925	0.000985566365686807	0.000606391645682121	0.000518575645560195	0.000718736130158813	0.000963051137417228	8.65725911176522e-05
ENSG00000226944	3.68097165872681e-07	0	0	0	0	0	0
ENSG00000158286	3.31287449285413e-06	0	1.15723596504222e-06	0	0	0	4.32862955588261e-05
ENSG00000116237	7.7300404833263e-06	8.93262567087741e-06	8.67926973781662e-06	1.99452171369306e-05	2.45721753900449e-05	1.19633681666736e-05	4.32862955588261e-05
ENSG00000225077	3.68097165872681e-07	0	0	0	0	0	0
ENSG00000173673	0	0	0	0	0	0	0
ENSG00000158292	0	0	1.15723596504222e-06	0	4.60728288563342e-06	0	0
ENSG00000097021	1.84048582936341e-06	0	5.78617982521108e-07	1.66210142807755e-05	1.68933705806559e-05	1.79450522500105e-05	0
ENSG00000271746	7.36194331745362e-07	0	0	3.32420285615509e-06	3.07152192375561e-06	0	0
ENSG00000069812	0	0	0	0	0	0	0
ENSG00000187017	1.47238866349072e-06	0	0	0	1.53576096187781e-06	0	0
ENSG00000231868	0	0	0	0	0	0	0
ENSG00000215788	6.6993684188828e-05	1.48877094514623e-06	5.78617982521108e-06	3.98904342738611e-05	4.91443507800898e-05	0	0
ENSG00000171680	2.94477732698145e-06	0	1.15723596504222e-06	0	3.07152192375561e-06	0	0
ENSG00000162408	7.36194331745362e-06	5.95508378058494e-06	5.78617982521108e-06	6.64840571231019e-06	9.21456577126683e-06	5.98168408333682e-06	0
ENSG00000173662	0	0	0	0	0	0	0
ENSG00000204859	9.57052631268971e-06	7.44385472573117e-06	1.21509776329433e-05	1.99452171369306e-05	1.22860876950224e-05	1.79450522500105e-05	0
ENSG00000162413	4.78526315634485e-06	5.95508378058494e-06	7.5220337727744e-06	6.64840571231019e-06	9.21456577126683e-06	5.98168408333682e-06	0
ENSG00000116273	3.68097165872681e-06	1.48877094514623e-06	2.89308991260554e-06	6.64840571231019e-06	1.53576096187781e-06	0	0
ENSG00000041988	1.25153036396712e-05	8.93262567087741e-06	8.67926973781662e-06	3.6566231417706e-05	2.15006534662893e-05	1.19633681666736e-05	0
ENSG00000007923	5.52145748809022e-06	2.97754189029247e-06	8.10065175529551e-06	6.64840571231019e-06	1.53576096187781e-05	0	0
ENSG00000228750	3.68097165872681e-07	0	0	0	0	0	0
ENSG00000237436	0	0	1.15723596504222e-06	3.32420285615509e-06	0	0	0
ENSG00000171735	3.97544939142496e-05	4.4663128354387e-05	4.2817730706562e-05	3.6566231417706e-05	4.14655459707008e-05	4.78534726666946e-05	0.000303004068911783
ENSG00000237365	0	0	0	0	0	0	0
ENSG00000237728	0	0	0	0	0	0	0
ENSG00000225126	0	0	0	0	0	0	0
ENSG00000270171	0	0	0	0	0	0	0
ENSG00000270035	0	0	0	0	0	0	0
ENSG00000269978	0	0	0	0	0	0	0
ENSG00000049245	2.06134412888701e-05	1.78652513417548e-05	6.30693600948008e-05	3.6566231417706e-05	1.84291315425337e-05	5.38351567500314e-05	0
ENSG00000049246	4.78526315634485e-06	2.97754189029247e-06	2.31447193008443e-06	6.64840571231019e-06	7.67880480938903e-06	0	0
ENSG00000236266	0	1.48877094514623e-06	0	0	0	0	0
ENSG00000049247	1.47238866349072e-06	1.48877094514623e-06	0	3.32420285615509e-06	7.67880480938903e-06	5.98168408333682e-06	0
ENSG00000049249	1.10429149761804e-06	0	3.47170789512665e-06	9.97260856846528e-06	1.22860876950224e-05	5.98168408333682e-06	0
ENSG00000116288	0.00026355757076484	0.000236714580278251	0.000368579654865946	0.000402228545594766	0.000362439587003162	0.00037684609725022	0.000476149251147087
ENSG00000116285	3.68097165872681e-07	0	5.78617982521108e-07	0	0	0	0
ENSG00000238290	0	0	0	0	0	0	0
ENSG00000227634	0	0	0	0	0	0	0
ENSG00000233645	0	0	0	0	0	0	0
ENSG00000162426	3.68097165872681e-07	1.48877094514623e-06	0	0	0	5.98168408333682e-06	0
ENSG00000142599	1.91410526253794e-05	3.27529607932172e-05	2.1408865353281e-05	9.97260856846528e-06	1.84291315425337e-05	1.79450522500105e-05	4.32862955588261e-05
ENSG00000232912	7.36194331745362e-07	1.48877094514623e-06	5.78617982521108e-07	0	0	0	0
ENSG00000228423	0	0	0	0	0	0	0
ENSG00000074800	0.000417790283265493	0.000285844021468077	0.000568202858835728	0.000591708108395607	0.000494515029724653	0.000610131776500356	0.000432862955588261
ENSG00000230679	2.94477732698145e-06	4.4663128354387e-06	5.78617982521108e-07	3.32420285615509e-06	0	0	0
ENSG00000131686	1.47238866349072e-06	0	0	0	0	0	0
ENSG00000197241	0	0	0	0	0	0	0
ENSG00000142583	0	4.4663128354387e-06	5.78617982521108e-07	0	0	0	0
ENSG00000180758	7.36194331745362e-07	0	5.78617982521108e-07	0	0	0	0
ENSG00000228526	0	0	0	0	0	0	0
ENSG00000234546	0	0	5.78617982521108e-07	0	0	0	0
ENSG00000049239	5.52145748809022e-06	7.44385472573117e-06	1.38868315805066e-05	9.97260856846528e-06	4.60728288563342e-06	1.19633681666736e-05	0
ENSG00000171621	1.47238866349072e-06	1.48877094514623e-06	1.15723596504222e-06	3.32420285615509e-06	3.07152192375561e-06	0	8.65725911176522e-05
ENSG00000235263	0	0	0	0	0	0	0
ENSG00000171612	1.39876923031619e-05	1.63764803966086e-05	2.02516293882388e-05	1.99452171369306e-05	1.38218486569003e-05	1.79450522500105e-05	0
ENSG00000188807	1.47238866349072e-06	0	5.78617982521108e-07	0	3.07152192375561e-06	0	0
ENSG00000171608	3.68097165872681e-05	2.38203351223398e-05	4.2817730706562e-05	4.98630428423264e-05	3.37867411613117e-05	4.18717885833578e-05	0
ENSG00000179840	7.36194331745362e-07	2.97754189029247e-06	5.78617982521108e-07	0	1.53576096187781e-06	0	0
ENSG00000231789	1.47238866349072e-06	0	5.78617982521108e-07	0	0	0	0
ENSG00000171603	2.61348987769604e-05	2.23315641771935e-05	1.96730114057177e-05	4.98630428423264e-05	1.84291315425337e-05	3.58901045000209e-05	0
ENSG00000178585	2.39263157817243e-05	7.44385472573117e-06	4.86039105317731e-05	3.98904342738611e-05	2.30364144281671e-05	7.17802090000419e-05	8.65725911176522e-05
ENSG00000223989	0	0	0	0	0	0	0
ENSG00000162441	2.02453441229975e-05	2.38203351223398e-05	2.71950451784921e-05	4.32146371300162e-05	2.15006534662893e-05	2.39267363333473e-05	0
ENSG00000173614	3.31287449285413e-06	4.4663128354387e-06	4.62894386016886e-06	3.32420285615509e-06	4.60728288563342e-06	5.98168408333682e-06	0
ENSG00000162444	1.10429149761804e-06	4.4663128354387e-06	0.00014639034957784	0	0	0	0
ENSG00000130939	1.06748178103078e-05	1.63764803966086e-05	1.27295956154644e-05	1.99452171369306e-05	9.21456577126683e-06	5.98168408333682e-06	0
ENSG00000054523	1.47238866349072e-06	7.44385472573117e-06	8.10065175529551e-06	3.32420285615509e-06	0	5.98168408333682e-06	0
ENSG00000142657	2.68710931087057e-05	3.12641898480709e-05	0.000144654495630277	6.64840571231019e-06	1.84291315425337e-05	5.98168408333682e-05	0.000173145182235304
ENSG00000271989	0	0	0	0	0	0	0
ENSG00000175279	6.62574898570826e-06	7.44385472573117e-06	2.31447193008443e-06	6.64840571231019e-06	6.14304384751122e-06	0	0
ENSG00000251503	0	0	0	0	0	0	0
ENSG00000241563	0	0	0	0	0	0	0
ENSG00000160049	1.47238866349072e-05	1.9354022286901e-05	2.54591912309288e-05	2.32694199930857e-05	1.99648925044115e-05	2.39267363333473e-05	0
ENSG00000203469	0	0	0	0	0	0	0
ENSG00000142655	8.83433198094435e-06	1.04213966160236e-05	5.20756184268997e-06	1.32968114246204e-05	9.21456577126683e-06	0	0
ENSG00000130940	0	2.97754189029247e-06	0	3.32420285615509e-06	3.07152192375561e-06	5.98168408333682e-06	0
ENSG00000272078	0	0	0	0	0	0	0
ENSG00000175262	0	0	5.78617982521108e-07	0	0	0	0
ENSG00000120948	3.23925505967959e-05	3.42417317383634e-05	1.79371574581543e-05	3.6566231417706e-05	4.30013069325786e-05	2.39267363333473e-05	0
ENSG00000009724	0	0	0	0	0	0	0
ENSG00000271895	1.10429149761804e-06	2.97754189029247e-06	5.78617982521108e-07	0	0	0	0
ENSG00000116649	7.58280161697723e-05	6.40171506412881e-05	6.82769219374907e-05	6.31598542669468e-05	8.44668529032793e-05	0.000107670313500063	0.000129858886676478
ENSG00000171824	1.69324696301433e-05	2.08427932320473e-05	1.15723596504222e-05	2.65936228492408e-05	1.53576096187781e-05	1.19633681666736e-05	0
ENSG00000226849	0	0	0	0	0	0	0
ENSG00000230337	0	0	1.15723596504222e-06	0	0	0	0
ENSG00000198793	5.52145748809022e-06	2.97754189029247e-06	6.36479780773219e-06	9.97260856846528e-06	4.60728288563342e-06	0	0
ENSG00000225602	0	0	0	0	0	0	0
ENSG00000171819	0	0	0	0	0	0	0
ENSG00000120942	3.79140080848862e-05	1.48877094514623e-05	6.36479780773219e-06	1.66210142807755e-05	1.99648925044115e-05	5.98168408333682e-06	0
ENSG00000204624	0	0	0	0	0	0	0
ENSG00000235643	0	0	0	0	0	0	0
ENSG00000116661	3.31287449285413e-06	1.48877094514623e-06	0	9.97260856846528e-06	3.07152192375561e-06	0	0
ENSG00000132879	1.54600809666526e-05	1.78652513417548e-05	1.15723596504222e-06	3.32420285615509e-05	2.45721753900449e-05	5.98168408333682e-06	0
ENSG00000116663	6.25765181983558e-06	2.08427932320473e-05	3.2402607021182e-05	0.000126319708533894	2.91794582756783e-05	7.77618930833787e-05	0
ENSG00000116670	2.72391902745784e-05	2.82866479577785e-05	3.87674048289142e-05	0.000126319708533894	5.06801117419676e-05	4.18717885833578e-05	0
ENSG00000162490	1.10429149761804e-06	2.97754189029247e-06	1.15723596504222e-06	6.64840571231019e-06	0	0	0
ENSG00000177674	2.6502995942833e-05	2.23315641771935e-05	0.000208302473707599	8.64292742600324e-05	3.22509801994339e-05	1.79450522500105e-05	0.000129858886676478
ENSG00000215910	0	0	0	0	0	0	0
ENSG00000177553	0	0	0	0	0	0	0
ENSG00000177000	6.25765181983558e-06	1.33989385063161e-05	1.50440675455488e-05	1.99452171369306e-05	4.60728288563342e-06	0	0
ENSG00000011021	2.57668016110877e-06	1.04213966160236e-05	3.47170789512665e-06	9.97260856846528e-06	6.14304384751122e-06	1.19633681666736e-05	0
ENSG00000242349	0	1.48877094514623e-06	0	0	0	0	8.65725911176522e-05
ENSG00000175206	0	0	0	0	0	0	0
ENSG00000120937	0	0	0	0	0	0	0
ENSG00000116685	4.04906882459949e-06	1.04213966160236e-05	1.85157754406755e-05	3.32420285615509e-06	9.21456577126683e-06	1.79450522500105e-05	0
ENSG00000083444	7.36194331745362e-07	0	1.27295956154644e-05	6.64840571231019e-06	1.53576096187781e-06	5.98168408333682e-06	4.32862955588261e-05
ENSG00000116688	9.93862347856239e-06	7.44385472573117e-06	1.73585394756332e-05	6.64840571231019e-06	7.67880480938903e-06	5.98168408333682e-06	0
ENSG00000116691	2.06134412888701e-05	1.9354022286901e-05	4.16604947415198e-05	9.97260856846528e-06	2.15006534662893e-05	5.38351567500314e-05	0
ENSG00000120949	1.10429149761804e-06	2.97754189029247e-06	1.73585394756332e-05	0	0	0	4.32862955588261e-05
ENSG00000028137	3.68097165872681e-05	3.12641898480709e-05	0.000174742630721375	8.31050714038774e-05	4.60728288563342e-05	4.78534726666946e-05	4.32862955588261e-05
ENSG00000048707	1.03067206444351e-05	5.95508378058494e-06	7.5220337727744e-06	1.32968114246204e-05	7.67880480938903e-06	1.79450522500105e-05	0
ENSG00000229484	0	0	0	0	0	5.98168408333682e-06	0
ENSG00000162496	1.17791093079258e-05	0	3.47170789512665e-06	3.32420285615509e-05	1.22860876950224e-05	1.79450522500105e-05	0
ENSG00000272482	3.68097165872681e-07	0	0	0	0	0	0
ENSG00000204518	0	0	0	0	0	0	0
ENSG00000188984	0	0	0	0	0	0	0
ENSG00000157330	0	0	0	0	0	0	0
ENSG00000116726	0	0	0	0	0	0	0
ENSG00000116721	0	0	0	0	0	0	0
ENSG00000228338	0	0	0	0	0	0	0
ENSG00000204513	0	0	0	0	0	0	0
ENSG00000179172	0	0	0	0	0	0	0
ENSG00000120952	0	0	0	0	0	0	0
ENSG00000243073	0	0	0	0	0	0	0
ENSG00000187545	0	0	0	0	0	0	0
ENSG00000204510	0	0	0	0	0	0	0
ENSG00000232423	0	0	0	0	0	0	0
ENSG00000204508	0	0	0	0	0	0	0
ENSG00000239810	0	0	0	0	0	0	0
ENSG00000233336	0	0	0	0	0	0	0
ENSG00000229571	0	0	0	0	0	0	0
ENSG00000204503	0	0	0	0	0	0	0
ENSG00000204502	0	0	0	0	0	0	0
ENSG00000182330	0	0	0	0	0	0	0
ENSG00000204501	0	0	0	0	0	0	0
ENSG00000228229	0	0	0	0	0	0	0
ENSG00000204495	0	0	0	0	0	0	0
ENSG00000204491	0	0	0	0	0	0	0
ENSG00000204488	0	0	0	0	0	0	0
ENSG00000204486	0	0	0	0	0	0	0
ENSG00000157358	0	0	0	0	0	0	0
ENSG00000204481	0	0	0	0	0	0	0
ENSG00000204480	0	0	0	0	0	0	0
ENSG00000204479	0	0	0	0	0	0	0
ENSG00000204478	0	0	0	0	0	0	0
ENSG00000162494	0	0	0	0	0	0	0
ENSG00000259961	0	0	0	0	0	0	0
ENSG00000162493	0	0	0	0	0	0	0
ENSG00000237445	0	0	0	0	0	0	0
ENSG00000116731	3.16563562650506e-05	4.4663128354387e-05	2.37233372833654e-05	3.32420285615509e-05	5.06801117419676e-05	1.19633681666736e-05	0
ENSG00000231606	0	0	0	0	0	0	0
ENSG00000234593	0	0	0	0	0	0	0
ENSG00000189337	0	0	0	0	0	0	0
ENSG00000171729	0	0	4.05032587764776e-06	0	0	5.98168408333682e-06	0
ENSG00000204464	0	0	0	0	0	0	0
ENSG00000142621	0	0	0	6.64840571231019e-06	0	0	0
ENSG00000233485	0	0	0	0	0	0	0
ENSG00000236045	0	0	0	0	0	0	0
ENSG00000228140	0	0	0	6.64840571231019e-06	4.60728288563342e-06	0	0
ENSG00000142634	2.87115789380691e-05	4.16855864640946e-05	0.000241862316693823	0.000375634922745526	9.98244625220574e-05	0.000161505470250094	8.65725911176522e-05
ENSG00000162438	0	1.48877094514623e-06	0	0	0	0	0
ENSG00000142615	0	0	0	0	0	0	0
ENSG00000215704	0	0	0	0	0	0	0
ENSG00000132906	3.68097165872681e-06	1.19101675611699e-05	6.36479780773219e-06	1.32968114246204e-05	4.60728288563342e-06	1.19633681666736e-05	0
ENSG00000116138	5.8895546539629e-06	4.4663128354387e-06	1.73585394756332e-06	6.64840571231019e-06	3.07152192375561e-06	0	0
ENSG00000272510	0	0	0	0	0	0	0
ENSG00000116771	1.28834008055438e-05	7.44385472573117e-06	1.15723596504222e-06	0	4.60728288563342e-06	0	0
ENSG00000237301	0	0	0	3.32420285615509e-06	0	0	0
ENSG00000197312	2.35582186158516e-05	7.44385472573117e-06	4.05032587764776e-06	6.64840571231019e-06	6.14304384751122e-06	5.98168408333682e-06	0
ENSG00000215695	0	0	0	0	0	0	0
ENSG00000271742	0	0	0	0	0	0	0
ENSG00000116786	2.20858299523609e-06	2.97754189029247e-06	1.67799214931121e-05	6.64840571231019e-06	3.07152192375561e-06	5.98168408333682e-06	0
ENSG00000237938	0	0	0	0	0	0	0
ENSG00000162461	0	0	0	3.32420285615509e-06	0	0	0
ENSG00000224459	0	0	0	0	0	0	0
ENSG00000162460	0	0	0	0	0	0	0
ENSG00000162458	3.68097165872681e-06	2.97754189029247e-06	3.47170789512665e-06	6.64840571231019e-06	6.14304384751122e-06	1.19633681666736e-05	0
ENSG00000179743	2.57668016110877e-05	3.27529607932172e-05	2.54591912309288e-05	6.64840571231019e-06	2.15006534662893e-05	2.39267363333473e-05	0
ENSG00000065526	1.25153036396712e-05	1.33989385063161e-05	1.90943934231966e-05	1.66210142807755e-05	9.21456577126683e-06	1.19633681666736e-05	0
ENSG00000116809	6.25765181983558e-06	7.44385472573117e-06	9.25788772033773e-06	3.32420285615509e-06	1.38218486569003e-05	5.98168408333682e-06	0
ENSG00000183888	0	0	0	0	0	0	0
ENSG00000233078	0	0	0	0	0	0	0
ENSG00000173641	0	0	0	0	0	0	0
ENSG00000186510	0	0	0	0	0	0	0
ENSG00000184908	0	0	0	0	0	0	0
ENSG00000185519	0	0	0	0	0	0	0
ENSG00000142627	0	0	0	0	0	5.98168408333682e-06	0
ENSG00000227959	0	0	0	0	0	0	0
ENSG00000224621	0	0	0	0	0	0	0
ENSG00000234166	3.68097165872681e-07	0	0	0	0	0	0
ENSG00000142632	3.31287449285413e-06	4.4663128354387e-06	0	3.32420285615509e-06	3.07152192375561e-06	0	0
ENSG00000204377	0	0	0	0	0	0	0
ENSG00000132881	1.47238866349072e-06	1.48877094514623e-06	5.78617982521108e-07	0	1.53576096187781e-06	0	0
ENSG00000037637	6.99384615158094e-06	8.93262567087741e-06	1.50440675455488e-05	1.66210142807755e-05	9.21456577126683e-06	2.39267363333473e-05	0
ENSG00000055070	3.90182995825042e-05	2.5309106067486e-05	5.09183824618575e-05	3.98904342738611e-05	5.22158727038454e-05	2.99084204166841e-05	0
ENSG00000187144	7.36194331745362e-07	0	5.78617982521108e-07	3.32420285615509e-06	0	0	0
ENSG00000157191	0.000104171497941969	7.89048600927504e-05	7.86920456228707e-05	0.000103050288540808	9.21456577126683e-05	7.17802090000419e-05	4.32862955588261e-05
ENSG00000226029	7.36194331745362e-07	0	2.31447193008443e-06	6.64840571231019e-06	1.53576096187781e-06	0	0
ENSG00000261135	1.10429149761804e-06	0	0	0	0	0	0
ENSG00000224174	3.68097165872681e-07	2.97754189029247e-06	5.78617982521108e-07	3.32420285615509e-06	0	0	0
ENSG00000233421	0	0	0	0	0	0	0
ENSG00000268674	0	0	0	0	0	0	0
ENSG00000219481	8.46623481507167e-06	7.44385472573117e-06	5.78617982521108e-06	0	6.14304384751122e-06	0	0
ENSG00000271732	0	0	0	0	0	0	0
ENSG00000215908	1.95091497912521e-05	2.97754189029247e-05	1.33082135979855e-05	3.6566231417706e-05	3.22509801994339e-05	1.79450522500105e-05	0
ENSG00000237847	0	0	0	0	0	0	0
ENSG00000268991	0	0	0	0	0	0	0
ENSG00000058453	4.78526315634485e-06	1.48877094514623e-06	4.62894386016886e-06	0	3.07152192375561e-06	0	0
ENSG00000223643	0	0	0	0	0	0	0
ENSG00000230239	0	0	0	0	0	0	0
ENSG00000228549	0	0	0	0	0	0	0
ENSG00000238142	1.76686639618887e-05	2.82866479577785e-05	2.43019552658865e-05	2.32694199930857e-05	6.14304384751122e-06	1.79450522500105e-05	0
ENSG00000272426	7.36194331745362e-06	0	1.73585394756332e-06	3.32420285615509e-06	3.07152192375561e-06	0	0
ENSG00000117122	0	0	0	0	0	0	0
ENSG00000226526	0	0	0	0	0	0	0
ENSG00000159363	9.20242914681703e-06	5.95508378058494e-06	8.10065175529551e-06	2.32694199930857e-05	1.84291315425337e-05	0	0
ENSG00000117118	0.000102331012112605	9.5281340489359e-05	0.000217560361427937	0.000109698694253118	7.37165261701347e-05	0.000179450522500105	8.65725911176522e-05
ENSG00000117115	0	0	1.73585394756332e-06	0	0	0	0
ENSG00000204362	0	0	0	0	0	0	0
ENSG00000142623	0	0	0	0	0	0	0
ENSG00000142619	0	0	0	0	0	0	0
ENSG00000159339	9.20242914681703e-06	8.93262567087741e-06	1.50440675455488e-05	1.66210142807755e-05	3.07152192375561e-06	3.58901045000209e-05	8.65725911176522e-05
ENSG00000269468	0	0	0	0	0	0	0
ENSG00000227751	3.68097165872681e-07	0	0	0	0	0	0
ENSG00000179051	6.99384615158094e-06	7.44385472573117e-06	2.31447193008443e-05	3.32420285615509e-05	1.22860876950224e-05	4.18717885833578e-05	0
ENSG00000074964	7.36194331745362e-07	0	1.6201303510591e-05	0	0	0	0
ENSG00000236648	0	0	0	0	0	0	0
ENSG00000117148	0	0	0	0	0	0	0
ENSG00000261781	0	0	0	0	0	0	0
ENSG00000117154	0	0	0	0	0	0	0
ENSG00000230035	0	0	0	0	0	0	0
ENSG00000225387	0	0	0	0	0	0	0
ENSG00000179023	0	0	0	0	0	0	0
ENSG00000009709	0	0	0	0	0	0	0
ENSG00000179002	0	0	0	0	0	0	0
ENSG00000255275	0	0	0	0	0	0	0
ENSG00000159423	7.36194331745362e-07	0	5.78617982521108e-07	0	0	0	0
ENSG00000169991	2.94477732698145e-06	0	1.73585394756332e-06	9.97260856846528e-06	3.07152192375561e-06	5.98168408333682e-06	0
ENSG00000127481	1.58281781325253e-05	1.19101675611699e-05	4.10818767589987e-05	2.65936228492408e-05	2.30364144281671e-05	5.98168408333682e-06	0
ENSG00000230424	3.68097165872681e-06	0	1.73585394756332e-06	0	0	0	0
ENSG00000127463	2.57668016110877e-06	5.95508378058494e-06	5.20756184268997e-06	2.32694199930857e-05	4.60728288563342e-06	0	0
ENSG00000053372	2.61348987769604e-05	2.5309106067486e-05	1.33082135979855e-05	2.32694199930857e-05	2.45721753900449e-05	5.98168408333682e-06	0
ENSG00000162482	7.36194331745362e-07	0	0	0	0	0	0
ENSG00000053371	5.41102833832841e-05	5.50845249704107e-05	7.11700118500963e-05	7.64566656915672e-05	7.67880480938903e-05	9.57069453333892e-05	4.32862955588261e-05
ENSG00000040487	1.84048582936341e-06	4.4663128354387e-06	5.20756184268997e-06	3.32420285615509e-06	4.60728288563342e-06	5.98168408333682e-06	0
ENSG00000077549	0.000400489716469477	0.000281377708632638	0.000476781217597393	0.000578411296970986	0.000439227635097052	0.000352919360916873	0.000779153320058869
ENSG00000235185	0	0	0	0	0	0	0
ENSG00000270136	7.36194331745362e-07	0	1.15723596504222e-06	0	0	0	0
ENSG00000173436	0.000148711255012563	0.000117612904666553	0.000145233113612798	0.000132968114246204	0.000141290008492758	0.000107670313500063	8.65725911176522e-05
ENSG00000158747	2.57668016110877e-06	0	0	0	4.60728288563342e-06	0	0
ENSG00000158748	0	0	0	0	0	0	0
ENSG00000162542	4.04906882459949e-06	7.44385472573117e-06	3.47170789512665e-06	9.97260856846528e-06	7.67880480938903e-06	5.98168408333682e-06	0
ENSG00000178828	0	0	0	0	0	0	0
ENSG00000235434	0	0	0	0	0	0	0
ENSG00000169914	2.20858299523609e-06	0	2.89308991260554e-06	0	1.53576096187781e-06	0	0
ENSG00000188784	0	0	0	0	0	0	0
ENSG00000188257	0	0	0	0	0	0	0
ENSG00000127472	0	0	0	0	0	0	0
ENSG00000117215	0	1.48877094514623e-06	0	0	0	0	0
ENSG00000158786	0	0	0	0	0	0	0
ENSG00000227066	0	0	0	0	0	0	0
ENSG00000187980	0	0	0	0	1.53576096187781e-06	0	0
ENSG00000225986	7.36194331745362e-07	0	0	3.32420285615509e-06	3.07152192375561e-06	0	0
ENSG00000162543	0	0	0	3.32420285615509e-06	1.53576096187781e-06	0	0
ENSG00000228105	0	0	0	0	0	0	0
ENSG00000158816	0	0	0	0	0	0	0
ENSG00000226664	0	0	0	0	0	0	0
ENSG00000236963	0	0	0	0	0	0	0
ENSG00000226487	0	0	0	0	0	0	0
ENSG00000162545	5.15336032221754e-06	0	0	3.32420285615509e-06	3.07152192375561e-06	0	0
ENSG00000090432	9.57052631268971e-06	1.48877094514623e-05	1.09937416679011e-05	1.66210142807755e-05	7.67880480938903e-06	5.98168408333682e-06	0
ENSG00000183114	0	0	0	0	0	0	0
ENSG00000158825	8.46623481507167e-06	4.4663128354387e-06	0.000380152014516368	1.32968114246204e-05	3.07152192375561e-06	0	0
ENSG00000158828	4.78526315634485e-06	2.97754189029247e-06	2.71950451784921e-05	1.32968114246204e-05	9.21456577126683e-06	1.19633681666736e-05	0
ENSG00000117242	2.94477732698145e-06	4.4663128354387e-06	4.05032587764776e-06	9.97260856846528e-06	0	5.98168408333682e-06	0
ENSG00000244038	8.31899594872259e-05	7.5927318202458e-05	8.27423715005184e-05	0.000245991011355477	0.000129003920797736	0.000101688629416726	4.32862955588261e-05
ENSG00000117245	0	0	0	0	0	5.98168408333682e-06	0
ENSG00000189410	0	0	0	0	0	0	0
ENSG00000233069	0	0	0	0	0	0	0
ENSG00000127483	6.6993684188828e-05	5.0618212134972e-05	4.22391127240409e-05	5.31872456984815e-05	9.21456577126683e-05	7.17802090000419e-05	4.32862955588261e-05
ENSG00000203394	7.36194331745362e-07	0	0	0	1.53576096187781e-06	0	0
ENSG00000075151	2.57668016110877e-06	5.95508378058494e-06	2.89308991260554e-06	1.66210142807755e-05	4.60728288563342e-06	5.98168408333682e-06	0
ENSG00000117298	1.54600809666526e-05	1.19101675611699e-05	2.08302473707599e-05	6.64840571231019e-06	1.38218486569003e-05	1.19633681666736e-05	0
ENSG00000236936	0	0	0	0	1.53576096187781e-06	0	8.65725911176522e-05
ENSG00000231105	0	0	5.78617982521108e-07	0	1.53576096187781e-06	0	0
ENSG00000236009	0	0	0	0	0	0	0
ENSG00000142794	1.84048582936341e-06	2.97754189029247e-06	5.78617982521108e-07	0	1.53576096187781e-06	0	0
ENSG00000162551	3.68097165872681e-07	2.97754189029247e-06	0	0	0	0	0
ENSG00000233431	0	0	0	0	0	0	0
ENSG00000076864	0	0	0	0	0	0	0
ENSG00000090686	2.17177327864882e-05	3.42417317383634e-05	2.25661013183232e-05	2.99178257053958e-05	2.45721753900449e-05	1.79450522500105e-05	0
ENSG00000187942	0	0	0	0	0	0	0
ENSG00000142798	7.36194331745362e-07	2.97754189029247e-06	0	0	0	0	0
ENSG00000219073	0	0	0	0	0	0	0
ENSG00000142789	0	0	0	0	0	0	0
ENSG00000228397	1.10429149761804e-06	0	5.78617982521108e-07	0	0	0	0
ENSG00000218510	4.41716599047217e-06	1.19101675611699e-05	4.05032587764776e-06	2.32694199930857e-05	7.67880480938903e-06	1.19633681666736e-05	0
ENSG00000070831	0.000196195789410139	0.000189073910033572	0.000209459709672641	0.000355689705608595	0.000258007841595471	0.000227303995166799	0.000259717773352956
ENSG00000271840	0	0	5.78617982521108e-07	0	0	5.98168408333682e-06	0
ENSG00000162552	0	0	0	0	0	0	0
ENSG00000184677	8.46623481507167e-06	4.4663128354387e-06	5.20756184268997e-06	6.64840571231019e-06	6.14304384751122e-06	1.19633681666736e-05	0
ENSG00000070886	0	0	0	0	0	0	0
ENSG00000173372	1.47238866349072e-06	0	6.19121241297586e-05	3.32420285615509e-06	0	5.98168408333682e-06	4.32862955588261e-05
ENSG00000159189	7.36194331745362e-07	0	8.10065175529551e-06	0	1.53576096187781e-06	0	0
ENSG00000173369	1.47238866349072e-06	0	4.16604947415198e-05	0	0	0	0
ENSG00000133216	7.36194331745362e-07	0	2.31447193008443e-06	0	1.53576096187781e-06	0	0
ENSG00000225952	0	0	0	0	0	0	0
ENSG00000272796	0	0	0	0	0	0	0
ENSG00000215906	0	0	0	0	0	0	0
ENSG00000227868	0	0	0	0	0	0	0
ENSG00000004487	1.06748178103078e-05	1.04213966160236e-05	9.25788772033773e-06	1.66210142807755e-05	4.60728288563342e-06	0	0
ENSG00000240553	0	0	0	0	0	0	0
ENSG00000169641	1.14110121420531e-05	5.95508378058494e-06	7.5220337727744e-06	1.66210142807755e-05	1.68933705806559e-05	1.79450522500105e-05	4.32862955588261e-05
ENSG00000179546	0	0	0	0	0	0	0
ENSG00000261326	7.36194331745362e-07	0	5.78617982521108e-07	0	1.53576096187781e-06	0	0
ENSG00000125944	0.000104539595107841	0.00011463536277626	6.13335061472374e-05	0.000119671302821583	0.000158183379073414	0.0001136519975834	0
ENSG00000125945	0	1.48877094514623e-06	1.15723596504222e-06	6.64840571231019e-05	3.07152192375561e-06	0	0
ENSG00000249087	0	1.48877094514623e-06	1.15723596504222e-06	0	0	0	0
ENSG00000271420	0	0	0	0	0	0	0
ENSG00000204219	3.60735222555227e-05	1.48877094514623e-06	5.20756184268997e-06	6.64840571231019e-06	9.21456577126683e-06	1.19633681666736e-05	0
ENSG00000088280	7.36194331745362e-07	0	0	0	0	0	0
ENSG00000007968	1.47238866349072e-06	4.4663128354387e-06	8.10065175529551e-06	3.32420285615509e-06	0	5.98168408333682e-06	0
ENSG00000235052	7.36194331745362e-07	0	0	0	0	0	0
ENSG00000117318	5.00612145586846e-05	6.69946925315806e-05	6.9434157902533e-06	9.97260856846528e-06	1.38218486569003e-05	3.58901045000209e-05	0
ENSG00000197880	2.17177327864882e-05	8.93262567087741e-06	5.78617982521108e-07	3.32420285615509e-06	3.07152192375561e-06	0	0
ENSG00000142676	0.00983776485511327	0.0091544525417042	0.00628494852614428	0.00451094327580246	0.00701689183481969	0.00698660700933741	0.00194788330014717
ENSG00000011007	9.93862347856239e-06	1.9354022286901e-05	1.21509776329433e-05	2.65936228492408e-05	1.07503267331446e-05	1.79450522500105e-05	0
ENSG00000236810	6.25765181983558e-06	1.48877094514623e-06	4.62894386016886e-06	3.32420285615509e-06	7.67880480938903e-06	5.98168408333682e-06	0
ENSG00000057757	8.35580566530986e-05	6.9972234421873e-05	4.57108206191675e-05	9.97260856846528e-05	7.06450042463791e-05	7.77618930833787e-05	4.32862955588261e-05
ENSG00000011009	4.34354655729764e-05	4.31743574092408e-05	3.06667530736187e-05	6.9808259979257e-05	3.83940240469451e-05	1.79450522500105e-05	4.32862955588261e-05
ENSG00000117308	5.8895546539629e-06	1.48877094514623e-06	5.78617982521108e-06	9.97260856846528e-06	6.14304384751122e-06	5.98168408333682e-06	0
ENSG00000117305	2.24539271182335e-05	2.38203351223398e-05	2.19874833358021e-05	3.98904342738611e-05	7.37165261701347e-05	2.39267363333473e-05	0
ENSG00000179163	8.46623481507167e-06	1.19101675611699e-05	2.95095171085765e-05	1.99452171369306e-05	1.22860876950224e-05	2.39267363333473e-05	0
ENSG00000188822	3.68097165872681e-07	2.23315641771935e-05	0	6.64840571231019e-06	3.07152192375561e-06	0	0
ENSG00000232557	0	0	0	0	0	0	0
ENSG00000189266	2.6502995942833e-05	2.23315641771935e-05	1.85157754406755e-05	2.32694199930857e-05	1.68933705806559e-05	2.99084204166841e-05	8.65725911176522e-05
ENSG00000188529	2.39263157817243e-05	2.67978770126322e-05	1.09937416679011e-05	2.99178257053958e-05	3.53225021231895e-05	1.19633681666736e-05	0
ENSG00000225315	0	0	0	0	0	0	0
ENSG00000142661	0	0	0	0	0	0	0
ENSG00000230703	0	0	0	0	0	0	0
ENSG00000142677	0	0	0	0	0	0	0
ENSG00000185436	3.68097165872681e-07	4.4663128354387e-06	0	0	4.60728288563342e-06	0	0
ENSG00000230023	0	0	0	0	0	0	0
ENSG00000232298	0	0	0	0	0	0	0
ENSG00000158055	0	0	5.78617982521108e-07	0	0	0	0
ENSG00000001460	5.52145748809022e-06	8.93262567087741e-06	1.15723596504222e-06	0	7.67880480938903e-06	0	0
ENSG00000001461	3.86502024166315e-05	2.08427932320473e-05	8.10065175529551e-06	1.66210142807755e-05	3.22509801994339e-05	1.79450522500105e-05	4.32862955588261e-05
ENSG00000117602	8.79752226435708e-05	3.42417317383634e-05	1.6201303510591e-05	9.97260856846528e-06	2.91794582756783e-05	7.17802090000419e-05	0
ENSG00000264443	6.25765181983558e-06	1.48877094514623e-06	0	3.32420285615509e-06	1.53576096187781e-06	0	0
ENSG00000184454	0	0	0	0	0	0	0
ENSG00000133226	8.94476113070615e-05	8.93262567087741e-05	7.69561916753074e-05	6.64840571231019e-05	0.000132075442721491	2.99084204166841e-05	8.65725911176522e-05
ENSG00000169504	3.68097165872681e-07	2.67978770126322e-05	5.78617982521108e-06	6.64840571231019e-06	1.53576096187781e-06	1.79450522500105e-05	0.00021643147779413
ENSG00000020633	2.87115789380691e-05	1.9354022286901e-05	3.41384609687454e-05	0.000129643911390049	7.52522871320125e-05	2.39267363333473e-05	8.65725911176522e-05
ENSG00000229162	0	0	0	0	0	0	0
ENSG00000261025	0	0	0	0	0	0	0
ENSG00000233755	0	0	0	0	0	0	0
ENSG00000231953	0	0	0	0	0	0	0
ENSG00000117614	0.000211655870376792	0.000250113518784567	0.000226239631165753	0.000272584634204718	0.000184291315425337	0.000197395574750115	0.000129858886676478
ENSG00000117616	9.12880971364249e-05	0.000125056759392284	9.54719671159828e-05	0.000106374491396963	8.90741357889127e-05	5.38351567500314e-05	0
ENSG00000272432	1.10429149761804e-06	1.48877094514623e-06	1.15723596504222e-06	0	0	0	0
ENSG00000187010	0	0	0	0	1.53576096187781e-06	0	0
ENSG00000183726	0.000125153036396712	9.08150276539203e-05	0.000127295956154644	0.000259287822780097	0.00032865284584185	0.000125615365750073	0.000519435546705913
ENSG00000188672	3.68097165872681e-07	0	0	0	0	0	0
ENSG00000204178	1.14110121420531e-05	1.78652513417548e-05	6.36479780773219e-06	1.99452171369306e-05	1.53576096187781e-05	1.19633681666736e-05	0
ENSG00000157978	0.000128465910889566	1.9354022286901e-05	1.09937416679011e-05	1.66210142807755e-05	4.30013069325786e-05	1.19633681666736e-05	0.000303004068911783
ENSG00000225643	1.03067206444351e-05	0	1.15723596504222e-06	3.32420285615509e-06	1.07503267331446e-05	0	0
ENSG00000117643	7.36194331745362e-06	0	5.78617982521108e-07	6.64840571231019e-06	1.53576096187781e-06	0	0
ENSG00000233478	6.99384615158094e-06	0	2.31447193008443e-06	0	1.53576096187781e-06	0	0
ENSG00000162430	6.62574898570826e-06	0	9.25788772033773e-06	3.32420285615509e-06	4.60728288563342e-06	5.98168408333682e-06	4.32862955588261e-05
ENSG00000255054	0	0	0	0	0	0	0
ENSG00000228172	3.68097165872681e-07	0	0	0	3.07152192375561e-06	0	0
ENSG00000117640	1.6196275298398e-05	1.9354022286901e-05	3.12453710561398e-05	1.99452171369306e-05	2.76436973138005e-05	0	0.000173145182235304
ENSG00000223474	3.68097165872681e-07	0	5.78617982521108e-07	0	1.53576096187781e-06	0	0
ENSG00000272478	0	0	0	0	0	0	0
ENSG00000127423	0	0	0	0	1.53576096187781e-06	0	0
ENSG00000236528	3.68097165872681e-07	0	0	0	0	0	0
ENSG00000182749	3.68097165872681e-07	0	1.15723596504222e-06	0	0	0	0
ENSG00000117632	3.53373279237774e-05	6.40171506412881e-05	6.9434157902533e-06	0.000119671302821583	0.000165862183882803	5.98168408333682e-05	4.32862955588261e-05
ENSG00000158006	2.94477732698145e-06	4.4663128354387e-06	2.89308991260554e-06	1.32968114246204e-05	9.21456577126683e-06	2.39267363333473e-05	0
ENSG00000158008	0	0	0	0	0	0	0
ENSG00000158014	0	0	0	0	0	0	0
ENSG00000158022	0	0	0	0	0	5.98168408333682e-06	0
ENSG00000175087	6.25765181983558e-06	5.65732959155569e-05	5.78617982521108e-07	3.32420285615509e-06	7.67880480938903e-06	0	0
ENSG00000197245	0	0	0	0	0	0	0
ENSG00000142684	2.94477732698145e-05	1.9354022286901e-05	4.91825285142942e-05	2.32694199930857e-05	3.07152192375561e-05	5.38351567500314e-05	0
ENSG00000236782	3.68097165872681e-07	0	0	0	0	0	0
ENSG00000142675	1.47238866349072e-06	0	0	0	0	0	0
ENSG00000188782	0	0	0	0	0	0	0
ENSG00000130695	2.20858299523609e-06	1.48877094514623e-06	4.62894386016886e-06	3.32420285615509e-06	1.53576096187781e-06	5.98168408333682e-06	0
ENSG00000142669	0.0010361935219316	0.000795003684708089	0.00252508887572212	0.00213746243650773	0.00171390923345563	0.00216536963816793	0.00554064583152974
ENSG00000158062	2.31901214499789e-05	1.78652513417548e-05	7.46417197452229e-05	6.64840571231019e-06	2.30364144281671e-05	3.58901045000209e-05	0.000303004068911783
ENSG00000169442	0.00167152923022784	0.00228824094268976	0.00164327507035995	0.000824402308326463	0.00168012249229432	0.000897252612500523	0.000735867024500043
ENSG00000176092	3.31287449285413e-06	0	0	3.32420285615509e-06	1.53576096187781e-06	0	0
ENSG00000176083	5.52145748809022e-06	1.48877094514623e-06	5.78617982521108e-07	1.99452171369306e-05	2.15006534662893e-05	5.98168408333682e-06	0
ENSG00000131914	0	0	0	0	0	0	0
ENSG00000117682	6.99384615158094e-06	1.48877094514623e-05	6.9434157902533e-06	9.97260856846528e-06	6.14304384751122e-06	0	0
ENSG00000225891	0	0	0	0	0	0	0
ENSG00000198830	3.71778137531408e-05	3.87080445738021e-05	5.09183824618575e-05	4.98630428423264e-05	4.30013069325786e-05	5.38351567500314e-05	8.65725911176522e-05
ENSG00000117676	2.6502995942833e-05	3.87080445738021e-05	4.22391127240409e-05	8.97534771161875e-05	5.22158727038454e-05	7.17802090000419e-05	4.32862955588261e-05
ENSG00000260063	0	1.48877094514623e-06	0	0	0	0	0
ENSG00000117713	2.50306072793423e-05	2.82866479577785e-05	3.93460228114353e-05	3.6566231417706e-05	1.53576096187781e-05	3.58901045000209e-05	0.000129858886676478
ENSG00000060642	7.36194331745362e-06	4.4663128354387e-06	7.5220337727744e-06	2.65936228492408e-05	1.07503267331446e-05	0	0
ENSG00000204160	6.62574898570826e-06	1.48877094514623e-06	9.25788772033773e-06	9.97260856846528e-06	4.60728288563342e-06	5.98168408333682e-06	0
ENSG00000175793	0	0	0	0	0	0	0
ENSG00000226698	0	0	0	0	0	0	0
ENSG00000142751	9.93862347856239e-06	1.9354022286901e-05	1.21509776329433e-05	1.99452171369306e-05	2.45721753900449e-05	5.98168408333682e-06	0
ENSG00000198746	8.46623481507167e-06	8.93262567087741e-06	6.9434157902533e-06	9.97260856846528e-06	6.14304384751122e-06	0	0
ENSG00000090273	0.000122576356235603	0.000107191508050529	9.25788772033773e-05	0.000166210142807755	0.000132075442721491	0.000125615365750073	8.65725911176522e-05
ENSG00000131910	0	0	0	0	0	0	0
ENSG00000175707	2.94477732698145e-06	1.48877094514623e-06	0	0	0	0	0
ENSG00000253368	0	0	1.73585394756332e-06	0	0	5.98168408333682e-06	0
ENSG00000158246	0	0	5.78617982521108e-07	0	0	0	0
ENSG00000090020	3.31287449285413e-06	5.95508378058494e-06	8.67926973781662e-06	6.64840571231019e-06	3.07152192375561e-06	5.98168408333682e-06	4.32862955588261e-05
ENSG00000224311	0	0	0	0	0	0	0
ENSG00000142784	9.93862347856239e-06	1.19101675611699e-05	1.21509776329433e-05	3.32420285615509e-05	6.14304384751122e-06	1.19633681666736e-05	0
ENSG00000186501	2.90796761039418e-05	3.72192736286559e-05	1.56226855280699e-05	2.99178257053958e-05	0.00011211055021708	1.79450522500105e-05	0
ENSG00000142765	8.57666396483347e-05	7.29497763121655e-05	6.4226596059843e-05	0.000186155359944685	0.000101360223483935	4.78534726666946e-05	8.65725911176522e-05
ENSG00000142733	5.8895546539629e-06	0	5.78617982521108e-06	1.99452171369306e-05	1.53576096187781e-05	0	0
ENSG00000142748	0	0	0	0	0	0	0
ENSG00000174950	0	0	0	0	0	0	0
ENSG00000181773	0	0	0	0	0	0	0
ENSG00000158195	7.43556275062816e-05	9.37925695442128e-05	0.000142340023700193	0.00016953434566391	5.83589165513566e-05	8.37435771667155e-05	0.000129858886676478
ENSG00000241169	0	0	0	0	0	0	0
ENSG00000237429	1.47238866349072e-06	0	2.31447193008443e-06	0	0	0	0
ENSG00000126705	3.31287449285413e-06	4.4663128354387e-06	2.31447193008443e-06	6.64840571231019e-06	7.67880480938903e-06	5.98168408333682e-06	0
ENSG00000000938	1.6196275298398e-05	8.33711729281891e-05	0.000384780958376537	0.000309150865622424	6.14304384751122e-05	0.000203377258833452	0.000173145182235304
ENSG00000233975	3.68097165872681e-07	0	0	0	0	0	0
ENSG00000126709	0.000244784615305333	0.000120590446556845	0.000808907939564509	0.000255963619923942	0.000218078056586648	0.000628076828750366	4.32862955588261e-05
ENSG00000225886	0	0	0	0	0	0	0
ENSG00000009780	5.8895546539629e-06	8.93262567087741e-06	1.73585394756332e-06	6.64840571231019e-06	6.14304384751122e-06	2.39267363333473e-05	0
ENSG00000117758	2.06134412888701e-05	3.87080445738021e-05	4.16604947415198e-05	2.32694199930857e-05	3.37867411613117e-05	5.98168408333682e-06	4.32862955588261e-05
ENSG00000117751	2.72391902745784e-05	4.16855864640946e-05	2.1408865353281e-05	5.65114485546366e-05	3.22509801994339e-05	1.79450522500105e-05	0
ENSG00000268552	0	0	0	0	0	0	0
ENSG00000130775	2.20858299523609e-05	1.78652513417548e-05	0.000147547585542883	0.000103050288540808	2.45721753900449e-05	8.97252612500523e-05	8.65725911176522e-05
ENSG00000117748	0.000108588663932441	8.78374857636278e-05	3.18239890386609e-05	0.000172858548520065	0.000141290008492758	2.99084204166841e-05	0
ENSG00000130768	0	0	0	0	0	0	0
ENSG00000227050	0	0	0	0	0	0	0
ENSG00000158156	1.39876923031619e-05	1.04213966160236e-05	9.25788772033773e-06	2.32694199930857e-05	9.21456577126683e-06	1.19633681666736e-05	0
ENSG00000158161	4.04906882459949e-06	4.4663128354387e-06	4.62894386016886e-06	0	4.60728288563342e-06	5.98168408333682e-06	4.32862955588261e-05
ENSG00000169403	2.57668016110877e-06	1.48877094514623e-06	5.32328543919419e-05	3.32420285615509e-06	0	1.19633681666736e-05	8.65725911176522e-05
ENSG00000126698	0.000109324858264186	0.000135478156008307	8.85285513257295e-05	0.0001628859399516	0.000127468159835858	0.000442644622166925	8.65725911176522e-05
ENSG00000215902	0	0	0	0	0	0	0
ENSG00000269804	2.20858299523609e-06	1.48877094514623e-06	5.78617982521108e-07	0	0	0	0
ENSG00000130770	0.00018257619427285	0.000171208658691817	0.000119773922381869	0.000222721591362391	0.000221149578510404	0.00024524904741681	0.000173145182235304
ENSG00000270605	1.84048582936341e-06	1.19101675611699e-05	5.78617982521108e-07	3.32420285615509e-06	0	0	0
ENSG00000271398	0	0	0	0	0	0	0
ENSG00000130766	2.20858299523609e-06	4.4663128354387e-06	3.47170789512665e-06	9.97260856846528e-06	9.21456577126683e-06	5.98168408333682e-06	0
ENSG00000130772	1.84048582936341e-06	5.95508378058494e-06	2.89308991260554e-06	3.32420285615509e-06	4.60728288563342e-06	0	0
ENSG00000204138	2.90796761039418e-05	1.78652513417548e-05	1.27295956154644e-05	2.32694199930857e-05	9.67529405983018e-05	1.19633681666736e-05	4.32862955588261e-05
ENSG00000180198	6.99384615158094e-06	1.78652513417548e-05	5.78617982521108e-06	2.65936228492408e-05	7.67880480938903e-06	5.98168408333682e-06	0
ENSG00000180098	2.09815384547428e-05	1.48877094514623e-05	1.85157754406755e-05	6.31598542669468e-05	3.07152192375561e-05	3.58901045000209e-05	0
ENSG00000197989	3.68097165872681e-05	3.42417317383634e-05	9.83650570285884e-06	1.32968114246204e-05	2.30364144281671e-05	5.98168408333682e-06	0
ENSG00000120656	7.32513360086635e-05	4.01968155189483e-05	8.79499333432084e-05	0.000113022897109273	9.82887015601796e-05	5.38351567500314e-05	0.000129858886676478
ENSG00000188060	0	0	0	0	0	0	0
ENSG00000229388	1.10429149761804e-06	0	1.15723596504222e-06	0	0	0	0
ENSG00000270103	7.36194331745362e-07	0	5.78617982521108e-07	0	1.53576096187781e-06	0	0
ENSG00000162419	1.39876923031619e-05	1.04213966160236e-05	1.33082135979855e-05	2.99178257053958e-05	1.38218486569003e-05	2.39267363333473e-05	4.32862955588261e-05
ENSG00000198492	7.25151416769182e-05	6.25283796961418e-05	3.06667530736187e-05	9.97260856846528e-05	0.000121325115988347	8.37435771667155e-05	0
ENSG00000116329	0	0	0	0	0	0	0
ENSG00000226852	0	0	0	0	0	0	0
ENSG00000233427	0	0	0	0	0	0	0
ENSG00000159023	3.38649392602867e-05	2.5309106067486e-05	1.50440675455488e-05	1.66210142807755e-05	3.9929785008823e-05	1.79450522500105e-05	0.000173145182235304
ENSG00000253304	3.68097165872681e-07	1.48877094514623e-06	0	0	0	5.98168408333682e-06	0
ENSG00000225750	0	0	0	0	0	0	0
ENSG00000116350	5.9999838037247e-05	5.95508378058494e-05	5.84404162346319e-05	0.000103050288540808	8.75383748270349e-05	7.77618930833787e-05	4.32862955588261e-05
ENSG00000227637	0	0	0	0	0	0	0
ENSG00000116353	6.25765181983558e-06	1.63764803966086e-05	7.5220337727744e-06	1.32968114246204e-05	4.60728288563342e-06	1.79450522500105e-05	0
ENSG00000237934	0	0	0	0	0	0	0
ENSG00000060656	0	0	0	0	0	5.98168408333682e-06	0
ENSG00000230523	0	0	0	0	0	0	0
ENSG00000228176	0	0	0	0	0	0	0
ENSG00000233399	0	0	0	0	0	0	0
ENSG00000233372	0	0	0	0	0	0	0
ENSG00000236335	0	0	0	0	0	0	0
ENSG00000231949	0	0	0	0	0	0	0
ENSG00000162510	7.36194331745362e-07	0	5.78617982521108e-07	0	0	0	0
ENSG00000186056	7.36194331745362e-06	7.44385472573117e-06	0	0	6.14304384751122e-06	0	0
ENSG00000162511	0.000717421376285855	0.00153641161539091	0.000910166086505703	0.000601680716964072	0.000695699715730646	0.000604150092417019	0.000303004068911783
ENSG00000229607	0	0	0	0	0	0	0
ENSG00000223382	0	0	0	0	0	0	0
ENSG00000235143	0	0	0	0	0	0	0
ENSG00000162512	0	0	5.78617982521108e-07	0	0	0	0
ENSG00000134644	1.14110121420531e-05	7.44385472573117e-06	3.7610168863872e-05	6.64840571231019e-06	1.84291315425337e-05	2.39267363333473e-05	0
ENSG00000084628	0	0	0	0	0	0	0
ENSG00000060688	5.59507692126475e-05	5.50845249704107e-05	3.58743149163087e-05	8.31050714038774e-05	7.83238090557681e-05	6.57985249167051e-05	0
ENSG00000121766	3.20244534309233e-05	3.12641898480709e-05	3.12453710561398e-05	9.30776799723426e-05	3.22509801994339e-05	2.99084204166841e-05	0.000129858886676478
ENSG00000229044	0	0	0	0	0	0	0
ENSG00000121769	3.68097165872681e-07	0	0	0	0	0	0
ENSG00000168528	3.68097165872681e-07	0	8.10065175529551e-06	0	1.53576096187781e-06	1.79450522500105e-05	0
ENSG00000268950	0	0	0	0	0	0	0
ENSG00000228682	0	0	0	0	0	0	0
ENSG00000223907	0	0	0	0	0	0	0
ENSG00000229167	0	0	0	0	0	0	0
ENSG00000142910	0	0	0	0	0	0	0
ENSG00000121764	0	0	0	0	0	0	0
ENSG00000162517	4.38035627388491e-05	6.10396087509956e-05	3.47170789512665e-05	8.64292742600324e-05	5.37516336657232e-05	4.78534726666946e-05	8.65725911176522e-05
ENSG00000235790	0	0	0	0	0	0	0
ENSG00000264078	3.68097165872681e-07	0	0	0	1.53576096187781e-06	0	0
ENSG00000084636	0	0	5.78617982521108e-07	0	0	0	0
ENSG00000121753	0	0	0	0	0	0	0
ENSG00000254545	0	0	0	0	0	0	0
ENSG00000134668	0	0	0	0	0	0	0.000432862955588261
ENSG00000203620	3.68097165872681e-07	0	0	0	0	0	0
ENSG00000269967	0	0	0	0	0	0	0
ENSG00000184007	9.38647772975337e-05	9.37925695442128e-05	0.000183421900459191	0.000159561737095445	0.00018889859831097	0.000155523786166757	0.000303004068911783
ENSG00000212673	0	1.48877094514623e-06	0	0	0	0	0
ENSG00000228634	0	0	0	0	0	0	0
ENSG00000121774	0.000154600809666526	8.48599438733354e-05	0.000120931158346912	9.64018828284977e-05	0.000135146964645247	0.000107670313500063	4.32862955588261e-05
ENSG00000203325	3.68097165872681e-07	0	0	0	0	0	0
ENSG00000121775	1.10429149761804e-05	1.48877094514623e-05	1.6201303510591e-05	6.64840571231019e-06	6.14304384751122e-06	3.58901045000209e-05	0
ENSG00000025800	1.87729554595067e-05	2.23315641771935e-05	2.02516293882388e-05	1.99452171369306e-05	9.21456577126683e-06	1.19633681666736e-05	4.32862955588261e-05
ENSG00000084652	4.04906882459949e-06	4.4663128354387e-06	7.5220337727744e-06	9.97260856846528e-06	4.60728288563342e-06	1.79450522500105e-05	0
ENSG00000160050	1.43557894690346e-05	1.63764803966086e-05	1.04151236853799e-05	0.000116347099965428	1.84291315425337e-05	5.98168408333682e-06	4.32862955588261e-05
ENSG00000224066	0	0	0	0	0	0	0
ENSG00000160051	0	1.48877094514623e-06	0	0	0	0	0
ENSG00000222046	7.36194331745362e-07	0	0	0	0	0	0
ENSG00000160055	6.25765181983558e-06	5.95508378058494e-06	1.50440675455488e-05	1.32968114246204e-05	7.67880480938903e-06	5.98168408333682e-06	0
ENSG00000084623	0.000164171335979216	0.000211405474210765	0.00017763572063398	0.000265936228492408	0.00017507674965407	0.000179450522500105	4.32862955588261e-05
ENSG00000183615	7.36194331745362e-07	0	0	6.64840571231019e-06	0	0	0
ENSG00000182866	0.000359262833891737	5.21069830801182e-05	2.43019552658865e-05	0.000302502459910114	0.000453049483753953	2.39267363333473e-05	0
ENSG00000116478	0.000117791093079258	6.9972234421873e-05	4.16604947415198e-05	0.000126319708533894	0.000116717833102713	5.98168408333682e-05	0
ENSG00000175130	7.80365991650084e-05	0.000171208658691817	0.000156226855280699	0.000116347099965428	5.22158727038454e-05	0.000125615365750073	8.65725911176522e-05
ENSG00000233775	0	0	0	0	0	0	0
ENSG00000162526	3.68097165872681e-07	0	5.78617982521108e-07	0	0	0	0
ENSG00000225828	2.20858299523609e-06	0	2.31447193008443e-06	6.64840571231019e-06	1.53576096187781e-06	0	0
ENSG00000160058	3.3496842094414e-05	5.50845249704107e-05	3.70315508813509e-05	8.64292742600324e-05	3.9929785008823e-05	1.19633681666736e-05	8.65725911176522e-05
ENSG00000254553	0	0	0	0	0	0	0
ENSG00000273274	0	0	0	0	0	0	0
ENSG00000160062	7.36194331745362e-07	0	0	0	1.53576096187781e-06	0	0
ENSG00000176261	3.31287449285413e-05	4.01968155189483e-05	2.83522811435343e-05	5.31872456984815e-05	7.67880480938903e-05	1.19633681666736e-05	4.32862955588261e-05
ENSG00000162521	4.89569230610666e-05	5.95508378058494e-05	4.05032587764776e-05	9.97260856846528e-05	5.98946775132344e-05	3.58901045000209e-05	0
ENSG00000162520	5.52145748809022e-06	8.93262567087741e-06	4.62894386016886e-06	0	7.67880480938903e-06	0	0
ENSG00000224409	0	0	0	0	0	0	0
ENSG00000162522	3.68097165872681e-07	0	0	0	0	5.98168408333682e-06	0
ENSG00000134684	2.28220242841062e-05	1.04213966160236e-05	1.09937416679011e-05	7.31324628354121e-05	3.68582630850673e-05	5.98168408333682e-06	0
ENSG00000116497	1.32514979714165e-05	2.23315641771935e-05	4.05032587764776e-06	2.32694199930857e-05	1.68933705806559e-05	2.39267363333473e-05	0
ENSG00000160097	0	0	0	0	0	0	0
ENSG00000121905	0	0	0	0	0	0	0
ENSG00000121900	0	0	0	0	0	0	0
ENSG00000116514	2.20858299523609e-06	1.48877094514623e-06	1.33082135979855e-05	3.32420285615509e-06	7.67880480938903e-06	1.19633681666736e-05	0
ENSG00000267885	0	0	0	0	0	0	0
ENSG00000236065	3.68097165872681e-07	0	0	0	0	0	0
ENSG00000004455	3.86502024166315e-05	4.31743574092408e-05	5.3811472374463e-05	6.64840571231019e-05	4.91443507800898e-05	5.38351567500314e-05	4.32862955588261e-05
ENSG00000142920	2.57668016110877e-06	2.97754189029247e-06	5.78617982521108e-07	0	6.14304384751122e-06	0	0
ENSG00000116525	3.68097165872681e-06	1.48877094514623e-06	5.78617982521108e-07	3.32420285615509e-06	4.60728288563342e-06	0	0
ENSG00000160094	6.99384615158094e-06	4.4663128354387e-06	4.05032587764776e-06	3.32420285615509e-06	4.60728288563342e-06	5.98168408333682e-06	0
ENSG00000270115	0	0	0	0	0	0	0
ENSG00000184389	0	0	0	0	0	0	0
ENSG00000225313	0	0	0	0	0	0	0
ENSG00000134686	1.84048582936341e-06	1.48877094514623e-06	1.90943934231966e-05	3.32420285615509e-06	3.07152192375561e-06	2.39267363333473e-05	0
ENSG00000233246	0	0	0	0	0	0	0
ENSG00000121903	3.68097165872681e-07	0	5.78617982521108e-07	0	0	0	0
ENSG00000121904	3.68097165872681e-07	0	0	0	0	0	0
ENSG00000176256	0	0	0	0	0	0	0
ENSG00000231163	0	0	0	0	0	0	0
ENSG00000142698	0	0	0	0	0	0	0
ENSG00000163866	5.8895546539629e-05	3.42417317383634e-05	6.53838320248852e-05	8.31050714038774e-05	6.75734823226234e-05	8.37435771667155e-05	0
ENSG00000189280	0	0	0	0	0	0	0
ENSG00000189433	0	0	0	0	0	0	0
ENSG00000255811	0	0	0	0	0	0	0
ENSG00000188910	0	0	0	0	0	0	0
ENSG00000187513	0	0	0	0	0	0	0
ENSG00000230163	0	0	0	0	0	0	0
ENSG00000116544	3.31287449285413e-06	1.48877094514623e-06	1.73585394756332e-06	0	3.07152192375561e-06	1.19633681666736e-05	0
ENSG00000271741	1.36195951372892e-05	2.97754189029247e-06	6.9434157902533e-06	1.99452171369306e-05	1.53576096187781e-05	0	0
ENSG00000243749	7.36194331745362e-07	1.48877094514623e-06	5.78617982521108e-07	0	1.53576096187781e-06	0	0
ENSG00000163867	3.31287449285413e-06	1.33989385063161e-05	4.05032587764776e-06	6.64840571231019e-06	1.07503267331446e-05	5.98168408333682e-06	0
ENSG00000197056	2.20858299523609e-06	1.19101675611699e-05	1.15723596504222e-06	6.64840571231019e-06	9.21456577126683e-06	0	0
ENSG00000116560	8.35580566530986e-05	7.5927318202458e-05	8.21637535179973e-05	0.000119671302821583	8.13953309795237e-05	0.0001136519975834	0
ENSG00000146463	9.20242914681703e-06	1.48877094514623e-06	5.78617982521108e-06	0	4.60728288563342e-06	0	0
ENSG00000227409	0	0	0	0	0	0	0
ENSG00000142687	1.39876923031619e-05	7.44385472573117e-06	2.60378092134499e-05	1.99452171369306e-05	2.15006534662893e-05	1.19633681666736e-05	0
ENSG00000020129	4.78526315634485e-06	4.4663128354387e-06	2.89308991260554e-06	3.32420285615509e-06	4.60728288563342e-06	1.19633681666736e-05	0
ENSG00000239636	9.57052631268971e-06	7.44385472573117e-06	1.27295956154644e-05	5.31872456984815e-05	2.15006534662893e-05	5.98168408333682e-06	0
ENSG00000116819	0	1.48877094514623e-06	1.15723596504222e-06	6.64840571231019e-06	0	0	0
ENSG00000126067	8.57666396483347e-05	8.93262567087741e-05	0.000138868315805066	0.000159561737095445	0.000150504574264025	0.0001136519975834	0.000129858886676478
ENSG00000142686	7.36194331745362e-06	1.48877094514623e-06	5.20756184268997e-06	1.32968114246204e-05	7.67880480938903e-06	1.79450522500105e-05	0
ENSG00000092853	0	1.48877094514623e-06	2.31447193008443e-06	3.32420285615509e-06	3.07152192375561e-06	0	0
ENSG00000232335	0	0	0	0	0	0	0
ENSG00000134698	2.20858299523609e-06	1.48877094514623e-06	8.10065175529551e-06	3.6566231417706e-05	7.67880480938903e-06	1.19633681666736e-05	0
ENSG00000092847	5.8895546539629e-06	7.44385472573117e-06	9.83650570285884e-06	6.64840571231019e-06	6.14304384751122e-06	5.98168408333682e-06	0
ENSG00000271914	1.10429149761804e-06	0	5.78617982521108e-07	0	0	0	0
ENSG00000126070	9.93862347856239e-06	1.48877094514623e-05	8.10065175529551e-06	2.32694199930857e-05	1.38218486569003e-05	5.98168408333682e-06	0
ENSG00000271554	0	0	0	0	0	0	0
ENSG00000092850	0	0	0	0	0	0	0
ENSG00000116863	1.84048582936341e-05	1.63764803966086e-05	2.54591912309288e-05	4.32146371300162e-05	2.91794582756783e-05	4.78534726666946e-05	0
ENSG00000171812	0	0	0	0	0	5.98168408333682e-06	0
ENSG00000054116	9.12880971364249e-05	5.95508378058494e-05	8.0427899570434e-05	0.000159561737095445	0.000115182072140835	8.97252612500523e-05	4.32862955588261e-05
ENSG00000116871	4.04906882459949e-05	1.78652513417548e-05	2.71950451784921e-05	4.65388399861713e-05	4.30013069325786e-05	8.37435771667155e-05	8.65725911176522e-05
ENSG00000054118	4.78526315634485e-05	7.89048600927504e-05	5.20756184268997e-05	7.97808685477223e-05	6.45019603988678e-05	9.57069453333892e-05	0
ENSG00000214193	0	2.97754189029247e-06	0	0	0	1.19633681666736e-05	0
ENSG00000142694	7.36194331745362e-07	1.48877094514623e-06	2.02516293882388e-05	9.97260856846528e-06	4.60728288563342e-06	1.19633681666736e-05	0
ENSG00000116883	0	0	0	0	0	0	0
ENSG00000196182	6.99384615158094e-06	1.63764803966086e-05	2.25661013183232e-05	2.32694199930857e-05	1.38218486569003e-05	2.39267363333473e-05	0
ENSG00000181817	7.14108501793001e-05	0.000177163742472402	0.000142340023700193	0.000122995505677738	9.98244625220574e-05	0.0001136519975834	8.65725911176522e-05
ENSG00000116885	1.47238866349072e-06	1.48877094514623e-06	0	0	0	0	0
ENSG00000116898	8.28218623213532e-05	7.44385472573117e-05	7.57989557102651e-05	9.97260856846528e-05	9.52171796364239e-05	8.97252612500523e-05	4.32862955588261e-05
ENSG00000119535	1.25153036396712e-05	8.93262567087741e-06	0.000223925159235669	9.97260856846528e-06	3.07152192375561e-06	8.97252612500523e-05	4.32862955588261e-05
ENSG00000234481	0	0	0	0	0	0	0
ENSG00000163873	0	0	0	0	0	0	0
ENSG00000223944	0	0	0	0	0	0	0
ENSG00000233621	5.8895546539629e-06	0	1.73585394756332e-06	6.64840571231019e-06	6.14304384751122e-06	0	4.32862955588261e-05
ENSG00000163874	1.28834008055438e-05	1.48877094514623e-05	5.20756184268997e-06	2.65936228492408e-05	1.22860876950224e-05	5.98168408333682e-06	0
ENSG00000163875	0.000138772631534001	0.000178652513417548	0.000113409124574137	0.000149589128526979	0.000187362837349092	0.000119633681666736	4.32862955588261e-05
ENSG00000163877	1.47238866349072e-06	0	5.78617982521108e-07	6.64840571231019e-06	0	5.98168408333682e-06	0
ENSG00000163879	0	0	0	0	1.53576096187781e-06	0	0
ENSG00000134697	1.7300566796016e-05	2.82866479577785e-05	2.31447193008443e-05	1.99452171369306e-05	2.76436973138005e-05	5.38351567500314e-05	0
ENSG00000169218	0	0	0	0	0	0	0
ENSG00000116922	1.14110121420531e-05	1.48877094514623e-05	1.15723596504222e-06	6.64840571231019e-06	1.22860876950224e-05	0	0
ENSG00000134690	0	0	0	0	3.07152192375561e-06	0	0
ENSG00000183317	0	0	0	0	0	0	0
ENSG00000185090	0	0	0	0	1.53576096187781e-06	0	0
ENSG00000233728	0	0	0	0	0	0	0
ENSG00000196449	2.76072874404511e-05	1.78652513417548e-05	1.09937416679011e-05	3.32420285615509e-06	2.61079363519227e-05	0	4.32862955588261e-05
ENSG00000197982	2.72391902745784e-05	3.42417317383634e-05	3.58743149163087e-05	0.000113022897109273	3.83940240469451e-05	2.39267363333473e-05	4.32862955588261e-05
ENSG00000188786	8.46623481507167e-06	5.95508378058494e-06	1.85157754406755e-05	9.97260856846528e-06	3.07152192375561e-06	5.98168408333682e-06	0
ENSG00000230610	0	0	0	0	0	0	0
ENSG00000230955	0	0	5.78617982521108e-07	0	0	0	0
ENSG00000204084	5.52145748809022e-06	1.19101675611699e-05	5.20756184268997e-06	3.32420285615509e-06	1.53576096187781e-06	5.98168408333682e-06	0
ENSG00000183431	4.93250202269393e-05	3.27529607932172e-05	4.2817730706562e-05	5.98356514107917e-05	3.53225021231895e-05	5.98168408333682e-05	4.32862955588261e-05
ENSG00000183386	4.78526315634485e-06	5.95508378058494e-06	3.99246407939564e-05	5.98356514107917e-05	2.45721753900449e-05	3.58901045000209e-05	0
ENSG00000183520	1.7300566796016e-05	1.9354022286901e-05	2.1408865353281e-05	3.98904342738611e-05	1.84291315425337e-05	2.39267363333473e-05	0
ENSG00000185668	0	0	0	0	0	0	0
ENSG00000224592	0	0	0	0	0	0	0
ENSG00000237290	0	0	0	0	0	0	0
ENSG00000238063	0	0	0	0	0	0	0
ENSG00000116954	2.35582186158516e-05	2.23315641771935e-05	2.71950451784921e-05	9.97260856846528e-05	8.90741357889127e-05	4.78534726666946e-05	4.32862955588261e-05
ENSG00000228436	1.10429149761804e-06	0	2.31447193008443e-06	0	3.07152192375561e-06	0	0
ENSG00000214114	2.5398704445215e-05	2.23315641771935e-05	2.71950451784921e-05	2.32694199930857e-05	2.76436973138005e-05	1.79450522500105e-05	0
ENSG00000131233	0	0	0	0	0	0	0
ENSG00000158315	0	0	0	0	0	0	0
ENSG00000174574	7.14108501793001e-05	4.91294411898257e-05	3.2402607021182e-05	6.64840571231019e-05	6.75734823226234e-05	4.18717885833578e-05	0.000173145182235304
ENSG00000168653	0.000277177165902129	0.00015036586545977	0.000211774181602726	0.000249315214211632	0.00023804294909106	0.000209358942916789	0.000476149251147087
ENSG00000127603	5.079740889043e-05	3.87080445738021e-05	2.25661013183232e-05	7.31324628354121e-05	5.22158727038454e-05	1.79450522500105e-05	4.32862955588261e-05
ENSG00000226438	0	0	0	0	0	0	0
ENSG00000255103	3.31287449285413e-06	0	1.73585394756332e-06	3.32420285615509e-06	1.53576096187781e-06	0	0
ENSG00000183682	0	0	0	0	0	0	0
ENSG00000182109	7.36194331745362e-07	2.97754189029247e-06	1.15723596504222e-06	0	0	5.98168408333682e-06	0
ENSG00000090621	6.95703643499367e-05	7.14610053670193e-05	7.23272478151385e-05	2.99178257053958e-05	4.14655459707008e-05	5.38351567500314e-05	0
ENSG00000228060	0	0	0	0	0	0	0
ENSG00000163909	0	0	0	0	0	0	0
ENSG00000225903	0	0	0	0	0	0	0
ENSG00000116981	0	0	0	0	0	0	0
ENSG00000116983	5.15336032221754e-06	0	5.78617982521108e-07	0	1.53576096187781e-06	5.98168408333682e-06	0
ENSG00000084072	7.28832388427909e-05	4.61518992995333e-05	5.03397644793364e-05	0.000106374491396963	6.14304384751122e-05	4.18717885833578e-05	4.32862955588261e-05
ENSG00000116985	0	1.04213966160236e-05	0	0	0	0	0
ENSG00000198754	0	1.48877094514623e-06	5.78617982521108e-07	0	0	0	0
ENSG00000261798	0	0	0	0	1.53576096187781e-06	0	0
ENSG00000043514	1.28834008055438e-05	4.4663128354387e-06	2.89308991260554e-06	1.99452171369306e-05	4.60728288563342e-06	1.19633681666736e-05	0
ENSG00000116990	1.84048582936341e-06	0	2.25661013183232e-05	0	0	8.97252612500523e-05	0
ENSG00000236546	0	0	0	0	0	0	0
ENSG00000168389	3.68097165872681e-07	1.48877094514623e-06	1.73585394756332e-06	0	0	5.98168408333682e-06	0
ENSG00000131236	0.000202821538395847	0.000232248267442813	0.00031881850836913	0.000501954631279419	0.000380868718545696	0.000305065888250178	0.000476149251147087
ENSG00000131238	8.17175708237352e-05	4.91294411898257e-05	0.000194415642127092	4.98630428423264e-05	5.06801117419676e-05	0.000257212415583483	8.65725911176522e-05
ENSG00000117000	5.52145748809022e-06	8.93262567087741e-06	8.10065175529551e-06	3.32420285615509e-06	6.14304384751122e-06	5.98168408333682e-06	0
ENSG00000188800	0	0	0	0	0	0	0
ENSG00000259943	1.47238866349072e-05	8.93262567087741e-06	7.5220337727744e-06	3.32420285615509e-06	7.67880480938903e-06	1.19633681666736e-05	4.32862955588261e-05
ENSG00000084073	1.47238866349072e-05	1.48877094514623e-05	6.9434157902533e-06	1.99452171369306e-05	1.68933705806559e-05	0	0
ENSG00000049089	3.68097165872681e-07	4.4663128354387e-06	7.5220337727744e-06	3.32420285615509e-06	0	2.99084204166841e-05	0
ENSG00000084070	5.44783805491568e-05	0.000171208658691817	0.0001151449785217	5.98356514107917e-05	5.83589165513566e-05	7.77618930833787e-05	4.32862955588261e-05
ENSG00000187801	1.47238866349072e-06	0	0	6.64840571231019e-06	1.53576096187781e-06	5.98168408333682e-06	0
ENSG00000187815	6.25765181983558e-06	2.97754189029247e-06	1.73585394756332e-06	1.32968114246204e-05	4.60728288563342e-06	0	0
ENSG00000238287	0	1.48877094514623e-06	0	0	3.07152192375561e-06	0	0
ENSG00000164002	1.47238866349072e-06	0	2.89308991260554e-06	6.64840571231019e-06	4.60728288563342e-06	0	0
ENSG00000227278	0	0	0	0	0	0	0
ENSG00000238186	0	0	0	0	0	0	0
ENSG00000117010	3.68097165872681e-06	7.44385472573117e-06	5.20756184268997e-06	1.32968114246204e-05	6.14304384751122e-06	0	0
ENSG00000117016	3.68097165872681e-07	0	5.78617982521108e-07	0	1.53576096187781e-06	0	0
ENSG00000237899	0	0	0	0	0	0	0
ENSG00000272145	2.57668016110877e-06	2.97754189029247e-06	4.05032587764776e-06	3.32420285615509e-06	1.53576096187781e-06	1.19633681666736e-05	0
ENSG00000066136	3.09201619333052e-05	5.35957540252644e-05	6.13335061472374e-05	3.6566231417706e-05	5.68231555894788e-05	2.39267363333473e-05	4.32862955588261e-05
ENSG00000117013	3.68097165872681e-07	0	0	0	0	0	0
ENSG00000179862	2.02453441229975e-05	4.4663128354387e-06	2.43019552658865e-05	0	9.21456577126683e-06	1.79450522500105e-05	0
ENSG00000229528	0	0	0	0	0	0	0
ENSG00000171793	1.17791093079258e-05	5.95508378058494e-06	8.67926973781662e-06	3.32420285615509e-06	1.38218486569003e-05	0	0
ENSG00000171790	1.10429149761804e-06	1.48877094514623e-06	0	0	0	0	0
ENSG00000010803	5.15336032221754e-06	5.95508378058494e-06	5.78617982521108e-07	0	4.60728288563342e-06	0	0
ENSG00000235358	0	0	0	0	0	0	0
ENSG00000204060	3.68097165872681e-07	0	0	0	0	0	0
ENSG00000229901	0	0	0	0	0	0	0
ENSG00000127129	0	0	0	0	0	0	0
ENSG00000127124	6.99384615158094e-06	7.44385472573117e-06	8.10065175529551e-06	2.32694199930857e-05	1.68933705806559e-05	1.79450522500105e-05	0
ENSG00000230881	0	0	0	0	0	0	0
ENSG00000044012	0	0	0	0	0	0	0
ENSG00000197273	0	0	0	0	0	0	0
ENSG00000198815	1.65643724642706e-05	1.9354022286901e-05	1.04151236853799e-05	1.99452171369306e-05	9.21456577126683e-06	1.19633681666736e-05	0
ENSG00000177181	0	0	0	0	0	0	0
ENSG00000066185	3.68097165872681e-07	0	0	0	0	0	0
ENSG00000127125	8.06132793261171e-05	9.97476533247977e-05	0.000104729854836321	0.000136292317102359	7.83238090557681e-05	4.18717885833578e-05	0.000129858886676478
ENSG00000186409	1.84048582936341e-06	1.48877094514623e-06	2.89308991260554e-06	6.64840571231019e-06	1.53576096187781e-06	0	0
ENSG00000171960	4.52759514023398e-05	4.01968155189483e-05	3.29812250037032e-05	4.98630428423264e-05	6.296619943699e-05	3.58901045000209e-05	0
ENSG00000234917	0	0	0	0	1.53576096187781e-06	0	0
ENSG00000065978	0.000779629797318339	0.00111062312507909	0.0015651616427196	0.000771215062627982	0.000892277118851005	0.00148943933675087	0.00160159293567656
ENSG00000164007	0	0	0	0	0	0	0
ENSG00000117385	6.62574898570826e-06	5.95508378058494e-06	8.10065175529551e-06	2.32694199930857e-05	1.68933705806559e-05	1.79450522500105e-05	8.65725911176522e-05
ENSG00000164008	1.95091497912521e-05	1.9354022286901e-05	3.41384609687454e-05	3.98904342738611e-05	3.68582630850673e-05	2.99084204166841e-05	4.32862955588261e-05
ENSG00000228452	0	0	0	0	0	0	0
ENSG00000177868	4.41716599047217e-05	6.40171506412881e-05	8.44782254480818e-05	5.65114485546366e-05	4.14655459707008e-05	2.39267363333473e-05	8.65725911176522e-05
ENSG00000164010	1.47238866349072e-06	4.4663128354387e-06	5.78617982521108e-06	0	3.07152192375561e-06	0	4.32862955588261e-05
ENSG00000228192	3.68097165872681e-07	0	1.15723596504222e-06	0	0	0	0
ENSG00000164011	5.15336032221754e-06	4.4663128354387e-06	2.89308991260554e-06	3.32420285615509e-06	6.14304384751122e-06	0	0
ENSG00000117394	6.62574898570826e-06	1.9354022286901e-05	1.73585394756332e-06	3.32420285615509e-06	1.22860876950224e-05	0	0
ENSG00000227533	7.36194331745362e-07	0	0	3.32420285615509e-06	0	0	0
ENSG00000186973	0	0	0	0	0	0	0
ENSG00000117395	3.71778137531408e-05	3.72192736286559e-05	2.83522811435343e-05	9.30776799723426e-05	5.5287394627601e-05	5.38351567500314e-05	4.32862955588261e-05
ENSG00000243710	3.68097165872681e-07	0	1.15723596504222e-06	0	0	0	0
ENSG00000179178	0	0	0	0	0	0	0
ENSG00000253313	0	0	0	0	0	0	0
ENSG00000066056	0	0	0	3.32420285615509e-06	0	0	0
ENSG00000117400	0	0	5.78617982521108e-07	0	0	0	0
ENSG00000234694	1.10429149761804e-06	2.97754189029247e-06	5.78617982521108e-07	0	1.53576096187781e-06	0	0
ENSG00000117399	0	1.48877094514623e-06	5.78617982521108e-07	3.32420285615509e-06	1.53576096187781e-06	0	0
ENSG00000066322	2.4294412947597e-05	2.82866479577785e-05	3.2402607021182e-05	7.97808685477223e-05	5.22158727038454e-05	4.18717885833578e-05	0
ENSG00000159479	2.79753846063238e-05	3.57305026835096e-05	4.57108206191675e-05	3.6566231417706e-05	4.91443507800898e-05	4.78534726666946e-05	0
ENSG00000229431	3.68097165872681e-07	0	0	0	0	0	0
ENSG00000198198	5.15336032221754e-06	8.93262567087741e-06	9.83650570285884e-06	3.32420285615509e-06	7.67880480938903e-06	1.19633681666736e-05	0
ENSG00000229372	0	0	0	0	0	0	0
ENSG00000178922	6.62574898570826e-06	1.48877094514623e-06	2.89308991260554e-06	3.32420285615509e-06	7.67880480938903e-06	1.79450522500105e-05	0
ENSG00000229348	0	0	0	0	0	0	0
ENSG00000142949	0	0	0	0	0	0	0
ENSG00000066135	5.15336032221754e-06	5.95508378058494e-06	5.78617982521108e-06	1.99452171369306e-05	4.60728288563342e-06	1.19633681666736e-05	0
ENSG00000236200	1.10429149761804e-06	1.48877094514623e-06	0	0	1.53576096187781e-06	0	0
ENSG00000126091	5.52145748809022e-06	5.95508378058494e-06	1.15723596504222e-06	0	4.60728288563342e-06	0	0.000129858886676478
ENSG00000229444	0	0	0	0	0	0	0
ENSG00000117407	0	0	0	0	0	0	0
ENSG00000237950	0	1.48877094514623e-06	5.78617982521108e-07	0	0	0	0
ENSG00000117408	3.31287449285413e-06	2.97754189029247e-06	5.20756184268997e-06	0	4.60728288563342e-06	5.98168408333682e-06	0
ENSG00000132768	8.46623481507167e-06	7.44385472573117e-06	3.47170789512665e-06	9.97260856846528e-06	1.22860876950224e-05	5.98168408333682e-06	0
ENSG00000117410	9.53371659610244e-05	0.000166742345856378	0.000530592689971856	0.000186155359944685	0.000127468159835858	0.000287120836000168	0.000173145182235304
ENSG00000117411	0	0	0	0	0	0	0
ENSG00000159214	1.10429149761804e-06	1.04213966160236e-05	2.89308991260554e-06	0	0	0	0
ENSG00000196517	0	0	0	0	0	0	0
ENSG00000230615	0	0	0	0	0	0	0
ENSG00000171872	0	0	0	0	0	0	0
ENSG00000178028	2.35582186158516e-05	4.76406702446795e-05	2.83522811435343e-05	3.98904342738611e-05	3.22509801994339e-05	2.99084204166841e-05	0
ENSG00000117419	2.94477732698145e-05	1.78652513417548e-05	5.61259443045475e-05	3.98904342738611e-05	3.22509801994339e-05	2.99084204166841e-05	0
ENSG00000187147	1.36195951372892e-05	1.9354022286901e-05	2.54591912309288e-05	1.32968114246204e-05	1.68933705806559e-05	1.19633681666736e-05	0
ENSG00000126106	1.47238866349072e-06	4.4663128354387e-06	7.5220337727744e-06	9.97260856846528e-06	7.67880480938903e-06	5.98168408333682e-06	0
ENSG00000198520	5.11655060563027e-05	2.82866479577785e-05	2.71950451784921e-05	1.32968114246204e-05	6.14304384751122e-06	2.39267363333473e-05	0
ENSG00000142945	0	0	0	0	4.60728288563342e-06	0	0
ENSG00000225721	0	0	5.78617982521108e-07	0	0	0	0
ENSG00000142937	0.00555090526136003	0.00603249986973254	0.00287862446304251	0.00277238518203335	0.00458271071024337	0.00379238770883555	0.00207774218682365
ENSG00000142959	1.47238866349072e-06	1.48877094514623e-06	5.78617982521108e-07	0	1.53576096187781e-06	5.98168408333682e-06	0
ENSG00000173846	4.38035627388491e-05	1.04213966160236e-05	3.18239890386609e-05	6.64840571231019e-06	2.30364144281671e-05	5.38351567500314e-05	0
ENSG00000188396	3.68097165872681e-07	0	5.78617982521108e-07	0	0	0	0
ENSG00000222009	3.68097165872681e-07	0	1.15723596504222e-06	0	0	0	0
ENSG00000117425	7.36194331745362e-07	5.95508378058494e-06	4.62894386016886e-06	3.32420285615509e-06	4.60728288563342e-06	5.98168408333682e-06	0
ENSG00000070785	1.69324696301433e-05	1.33989385063161e-05	1.38868315805066e-05	2.65936228492408e-05	1.84291315425337e-05	2.39267363333473e-05	0
ENSG00000126107	4.41716599047217e-06	0	4.05032587764776e-06	6.64840571231019e-06	1.53576096187781e-06	0	0
ENSG00000126088	3.75459109190135e-05	3.72192736286559e-05	3.41384609687454e-05	5.31872456984815e-05	3.83940240469451e-05	2.99084204166841e-05	4.32862955588261e-05
ENSG00000162415	7.36194331745362e-07	0	0	0	0	0	0
ENSG00000186603	1.47238866349072e-06	0	0	0	1.53576096187781e-06	0	0
ENSG00000132781	1.65643724642706e-05	5.95508378058494e-06	1.21509776329433e-05	1.66210142807755e-05	1.22860876950224e-05	5.98168408333682e-06	0
ENSG00000132773	7.36194331745362e-06	7.44385472573117e-06	8.10065175529551e-06	0	7.67880480938903e-06	0	0
ENSG00000070759	1.47238866349072e-06	4.4663128354387e-06	1.15723596504222e-06	3.32420285615509e-06	1.53576096187781e-06	0	0
ENSG00000236624	7.36194331745362e-07	1.48877094514623e-06	0	0	0	0	0
ENSG00000132763	7.36194331745362e-07	0	0	0	0	0	0
ENSG00000117450	0.00018809765176094	0.000151854636404916	0.000282365575470301	6.31598542669468e-05	0.000236507188129182	0.000203377258833452	4.32862955588261e-05
ENSG00000117448	5.079740889043e-05	6.55059215864343e-05	0.000111673270626574	6.9808259979257e-05	6.45019603988678e-05	0.000107670313500063	4.32862955588261e-05
ENSG00000132780	4.38035627388491e-05	7.44385472573117e-05	3.58743149163087e-05	8.97534771161875e-05	6.60377213607456e-05	3.58901045000209e-05	0.000129858886676478
ENSG00000159588	3.68097165872681e-07	0	0	0	0	0	4.32862955588261e-05
ENSG00000159592	3.4601133592032e-05	3.42417317383634e-05	4.2817730706562e-05	3.6566231417706e-05	3.07152192375561e-05	1.79450522500105e-05	0
ENSG00000159596	1.87729554595067e-05	3.27529607932172e-05	2.77736631610132e-05	1.99452171369306e-05	1.84291315425337e-05	4.78534726666946e-05	0
ENSG00000197429	9.93862347856239e-06	1.04213966160236e-05	2.31447193008443e-06	6.64840571231019e-06	1.53576096187781e-06	0	0
ENSG00000086015	2.20858299523609e-06	2.97754189029247e-06	2.31447193008443e-06	0	0	5.98168408333682e-06	0
ENSG00000117461	1.10429149761804e-06	0	0	6.64840571231019e-06	6.14304384751122e-06	0	0
ENSG00000226957	0	0	0	0	0	5.98168408333682e-06	0
ENSG00000227857	0	0	0	0	0	0	0
ENSG00000117472	0	0	0	0	0	0	0
ENSG00000250719	0	0	0	0	0	0	0
ENSG00000085998	8.83433198094435e-06	7.44385472573117e-06	7.5220337727744e-06	1.66210142807755e-05	1.22860876950224e-05	0	0
ENSG00000171357	0	0	0	0	0	0	0
ENSG00000085999	0	0	0	0	1.53576096187781e-06	0	0
ENSG00000132128	1.91410526253794e-05	2.23315641771935e-05	1.50440675455488e-05	2.65936228492408e-05	1.53576096187781e-05	4.18717885833578e-05	0
ENSG00000173660	0.000254723238783895	0.000467474076775918	0.000272529069767442	0.000332420285615509	0.000327117084879973	0.000370864413166883	0.000649294433382391
ENSG00000117481	5.52145748809022e-06	1.04213966160236e-05	6.9434157902533e-06	0	4.60728288563342e-06	1.19633681666736e-05	0
ENSG00000117480	1.80367611277614e-05	2.97754189029247e-06	1.50440675455488e-05	1.66210142807755e-05	9.21456577126683e-06	0	0
ENSG00000224863	0	0	0	0	0	0	0
ENSG00000225667	0	0	0	0	0	0	0
ENSG00000197587	0	0	0	0	0	0	0
ENSG00000269956	0	0	0	0	0	0	0
ENSG00000162456	0	0	0	0	0	0	0
ENSG00000079277	1.06748178103078e-05	2.23315641771935e-05	3.29812250037032e-05	1.32968114246204e-05	2.30364144281671e-05	1.79450522500105e-05	0
ENSG00000142961	7.36194331745362e-06	4.4663128354387e-06	6.36479780773219e-06	1.32968114246204e-05	1.53576096187781e-05	5.98168408333682e-06	0.000129858886676478
ENSG00000123472	2.76072874404511e-05	5.35957540252644e-05	1.15723596504222e-05	3.32420285615509e-05	3.53225021231895e-05	2.39267363333473e-05	4.32862955588261e-05
ENSG00000159658	2.61348987769604e-05	1.63764803966086e-05	4.16604947415198e-05	1.32968114246204e-05	3.83940240469451e-05	2.99084204166841e-05	0
ENSG00000186118	0	0	0	0	0	0	0
ENSG00000228237	0	0	0	0	0	0	0
ENSG00000142973	0	0	0	0	0	0	0
ENSG00000187048	0	0	0	0	0	0	0
ENSG00000186377	0	0	0	0	0	0	0
ENSG00000186160	0	0	0	0	0	0	0
ENSG00000225506	0	0	0	0	0	0	0
ENSG00000162365	0	0	0	0	0	0	0
ENSG00000224805	0	0	0	0	0	0	0
ENSG00000162366	3.68097165872681e-07	0	5.78617982521108e-07	0	0	0	0.000346290364470609
ENSG00000162367	7.36194331745362e-07	0	0	0	0	0	8.65725911176522e-05
ENSG00000226252	0	0	0	0	0	0	0
ENSG00000123473	0	0	5.78617982521108e-07	0	1.53576096187781e-06	0	0
ENSG00000162368	0.000263925667930712	0.000263512457290884	9.02644052732928e-05	0.000202776374225461	0.000365511108926918	0.000191413890666778	0.000476149251147087
ENSG00000225762	7.36194331745362e-07	0	0	0	1.53576096187781e-06	0	0
ENSG00000186790	0	0	0	0	0	0	0
ENSG00000237424	3.68097165872681e-07	0	5.78617982521108e-07	0	1.53576096187781e-06	0	0
ENSG00000186564	7.36194331745362e-07	0	0	0	1.53576096187781e-06	0	0
ENSG00000227947	0	0	0	0	0	0	0
ENSG00000269113	0	0	0	0	0	0	0
ENSG00000223814	0	0	0	0	0	0	0
ENSG00000273395	0	0	0	0	0	0	0
ENSG00000225028	0	0	0	0	0	0	0
ENSG00000226133	0	0	0	0	0	0	0
ENSG00000231413	0	0	0	0	0	0	0
ENSG00000269709	0	0	0	0	0	0	0
ENSG00000223720	0	0	0	0	0	0	0
ENSG00000117834	0	0	0	0	0	0	0
ENSG00000272491	0	0	0	0	0	0	0
ENSG00000132122	1.84048582936341e-06	4.4663128354387e-06	5.20756184268997e-06	0	3.07152192375561e-06	5.98168408333682e-06	0
ENSG00000186094	0	0	0	0	0	0	0
ENSG00000162373	5.52145748809022e-06	3.27529607932172e-05	0	3.32420285615509e-06	4.60728288563342e-06	1.79450522500105e-05	0
ENSG00000229846	0	0	0	0	0	0	0
ENSG00000230114	0	0	0	0	0	0	0
ENSG00000227839	0	0	0	0	0	0	0
ENSG00000162374	0	0	5.78617982521108e-07	0	0	0	0
ENSG00000237337	0	0	0	0	0	0	0
ENSG00000233407	0	0	0	0	0	0	0
ENSG00000142700	0	0	0	0	0	0	0
ENSG00000271782	0	0	0	0	0	0	0
ENSG00000185104	1.6196275298398e-05	2.38203351223398e-05	1.38868315805066e-05	1.32968114246204e-05	2.76436973138005e-05	0	0
ENSG00000225767	0	0	0	0	0	0	0
ENSG00000123080	1.14110121420531e-05	1.48877094514623e-06	4.05032587764776e-06	3.98904342738611e-05	1.22860876950224e-05	1.19633681666736e-05	0
ENSG00000204006	0	0	0	0	0	0	0
ENSG00000203356	0	0	5.78617982521108e-07	0	0	0	0
ENSG00000123091	3.23925505967959e-05	4.4663128354387e-06	2.48805732484076e-05	4.65388399861713e-05	2.76436973138005e-05	2.39267363333473e-05	0.000389576660029435
ENSG00000236434	0	0	0	0	0	0	0
ENSG00000085831	0	0	0	0	0	0	0
ENSG00000261664	0	0	0	0	0	0	0
ENSG00000085832	3.12882590991779e-05	3.87080445738021e-05	2.08302473707599e-05	4.98630428423264e-05	2.91794582756783e-05	3.58901045000209e-05	0
ENSG00000238140	0	0	0	0	0	0	0
ENSG00000227070	0	0	0	0	0	0	0
ENSG00000117859	2.57668016110877e-05	3.42417317383634e-05	1.21509776329433e-05	2.32694199930857e-05	3.37867411613117e-05	2.99084204166841e-05	4.32862955588261e-05
ENSG00000078618	3.38649392602867e-05	2.5309106067486e-05	3.47170789512665e-05	4.32146371300162e-05	4.14655459707008e-05	7.77618930833787e-05	0
ENSG00000266993	3.68097165872681e-07	0	5.78617982521108e-07	0	0	0	0
ENSG00000272175	0	0	0	0	0	0	0
ENSG00000169213	0	0	0	0	0	0	0
ENSG00000117862	7.69323076673903e-05	7.89048600927504e-05	8.27423715005184e-05	0.000113022897109273	0.000116717833102713	6.57985249167051e-05	8.65725911176522e-05
ENSG00000198841	1.54600809666526e-05	1.48877094514623e-05	8.10065175529551e-06	1.99452171369306e-05	1.99648925044115e-05	1.19633681666736e-05	0
ENSG00000223390	0	0	5.78617982521108e-07	0	0	0	0
ENSG00000228369	0	0	0	0	0	0	0
ENSG00000134717	6.47851011935919e-05	7.29497763121655e-05	3.87674048289142e-05	7.64566656915672e-05	4.45370678944564e-05	5.98168408333682e-05	0
ENSG00000157077	7.36194331745362e-07	0	0	0	0	5.98168408333682e-06	0
ENSG00000154222	4.78526315634485e-06	4.4663128354387e-06	3.47170789512665e-06	3.32420285615509e-06	6.14304384751122e-06	0	0
ENSG00000272100	0	0	0	0	0	0	0
ENSG00000085840	7.36194331745362e-07	0	1.15723596504222e-06	3.32420285615509e-06	0	0	0
ENSG00000134748	4.85888258951939e-05	3.57305026835096e-05	4.45535846541253e-05	0.000116347099965428	6.14304384751122e-05	2.39267363333473e-05	0
ENSG00000134744	3.79140080848862e-05	4.61518992995333e-05	1.27295956154644e-05	2.99178257053958e-05	1.68933705806559e-05	1.19633681666736e-05	0
ENSG00000272371	0	0	0	0	0	0	0
ENSG00000116157	2.31901214499789e-05	1.78652513417548e-05	1.73585394756332e-06	4.65388399861713e-05	3.53225021231895e-05	2.39267363333473e-05	0
ENSG00000182183	3.53373279237774e-05	3.87080445738021e-05	1.73585394756332e-06	2.65936228492408e-05	3.83940240469451e-05	0	0
ENSG00000162377	1.84048582936341e-06	1.48877094514623e-06	4.05032587764776e-06	0	0	5.98168408333682e-06	0
ENSG00000162378	1.10429149761804e-05	8.93262567087741e-06	7.5220337727744e-06	6.64840571231019e-06	1.07503267331446e-05	0	0
ENSG00000203995	0	0	0	0	0	0	0
ENSG00000242391	0	0	0	0	0	0	0
ENSG00000121310	3.20244534309233e-05	2.23315641771935e-05	6.9434157902533e-06	5.31872456984815e-05	3.22509801994339e-05	5.98168408333682e-06	0
ENSG00000116171	0.000135091659875274	0.000139944468843746	0.00013597522589246	0.000435470574156317	0.000182755554463459	0.000161505470250094	0.000259717773352956
ENSG00000174348	3.68097165872681e-07	0	5.78617982521108e-07	0	1.53576096187781e-06	0	0
ENSG00000232993	0	0	0	0	0	0	0
ENSG00000162383	0	0	0	2.65936228492408e-05	4.60728288563342e-06	0	0
ENSG00000235563	0	0	0	0	0	0	0
ENSG00000157184	6.62574898570826e-06	8.93262567087741e-06	1.38868315805066e-05	9.97260856846528e-06	4.60728288563342e-06	1.19633681666736e-05	0
ENSG00000236723	0	0	0	0	0	0	0
ENSG00000162384	4.12268825777403e-05	2.82866479577785e-05	7.00127758850541e-05	5.65114485546366e-05	4.60728288563342e-05	5.98168408333682e-05	0
ENSG00000259818	1.10429149761804e-06	1.48877094514623e-06	0	0	6.14304384751122e-06	0	0
ENSG00000162385	8.31899594872259e-05	9.23037985990665e-05	6.88555399200118e-05	0.000132968114246204	0.000129003920797736	0.000107670313500063	8.65725911176522e-05
ENSG00000226754	7.36194331745362e-07	0	0	0	0	0	0
ENSG00000270172	0	0	0	0	1.53576096187781e-06	0	0
ENSG00000157193	0	1.48877094514623e-06	0	0	1.53576096187781e-06	0	0
ENSG00000234578	0	0	0	0	0	0	0
ENSG00000228838	0	0	0	0	0	0	0
ENSG00000232762	0	0	0	0	0	0	0
ENSG00000225675	1.10429149761804e-06	0	0	0	0	0	0
ENSG00000226938	0	0	0	0	0	0	0
ENSG00000230138	3.68097165872681e-07	7.44385472573117e-06	2.89308991260554e-06	0	0	2.39267363333473e-05	0
ENSG00000143006	0	0	0	0	0	0	0
ENSG00000174332	0	0	0	0	0	0	0
ENSG00000058804	4.78526315634485e-06	1.48877094514623e-06	4.62894386016886e-06	3.32420285615509e-06	3.07152192375561e-06	5.98168408333682e-06	0
ENSG00000058799	1.21472064737985e-05	8.93262567087741e-06	1.96730114057177e-05	2.32694199930857e-05	1.68933705806559e-05	1.79450522500105e-05	0
ENSG00000211452	0	0	1.15723596504222e-06	0	1.53576096187781e-06	0	0
ENSG00000081870	2.76072874404511e-05	0.000119101675611699	2.54591912309288e-05	2.99178257053958e-05	5.22158727038454e-05	3.58901045000209e-05	4.32862955588261e-05
ENSG00000116212	6.62574898570826e-06	7.44385472573117e-06	7.5220337727744e-06	9.97260856846528e-06	1.07503267331446e-05	1.19633681666736e-05	0
ENSG00000203985	0	0	0	0	0	0	0
ENSG00000272091	0	0	0	0	0	0	0
ENSG00000116209	0.000237422671987879	0.000168231116801525	0.000216403125462894	0.00034571709704013	0.000302544909489928	0.000281139151916831	0.000129858886676478
ENSG00000116205	4.78526315634485e-06	4.4663128354387e-06	3.47170789512665e-06	6.64840571231019e-06	0	0	0
ENSG00000212670	7.36194331745362e-07	0	0	0	0	0	0
ENSG00000157211	0	0	0	0	0	0	0
ENSG00000256407	0	0	0	0	0	0	0
ENSG00000248835	0	0	0	0	0	0	0
ENSG00000215883	1.10429149761804e-06	1.48877094514623e-06	5.78617982521108e-07	0	1.53576096187781e-06	0	0
ENSG00000116221	2.4294412947597e-05	2.23315641771935e-05	4.16604947415198e-05	2.32694199930857e-05	3.22509801994339e-05	3.58901045000209e-05	8.65725911176522e-05
ENSG00000157216	1.17791093079258e-05	4.4663128354387e-06	2.83522811435343e-05	4.65388399861713e-05	1.38218486569003e-05	1.79450522500105e-05	0
ENSG00000198711	0	0	0	0	0	0	0
ENSG00000225632	0	0	0	0	0	0	0
ENSG00000232245	0	0	0	0	0	0	0
ENSG00000235741	0	0	0	0	0	0	0
ENSG00000162390	7.36194331745362e-07	1.48877094514623e-06	1.73585394756332e-06	0	3.07152192375561e-06	5.98168408333682e-06	0
ENSG00000162391	0	0	0	0	0	0	0
ENSG00000271723	0	0	0	0	0	0	0
ENSG00000184313	0	0	0	0	0	0	0
ENSG00000243725	7.36194331745362e-07	0	5.78617982521108e-07	0	1.53576096187781e-06	0	0
ENSG00000162396	1.10429149761804e-06	0	5.20756184268997e-06	6.64840571231019e-06	0	0	0
ENSG00000006555	2.57668016110877e-06	1.48877094514623e-06	1.73585394756332e-06	6.64840571231019e-06	1.07503267331446e-05	5.98168408333682e-06	0
ENSG00000237453	0	0	0	0	0	0	0
ENSG00000162398	0	0	5.78617982521108e-07	6.64840571231019e-06	0	0	0
ENSG00000116133	3.68097165872681e-07	2.97754189029247e-06	1.73585394756332e-06	0	3.07152192375561e-06	1.19633681666736e-05	0
ENSG00000242396	0	0	0	0	0	0	0
ENSG00000233203	0	0	0	0	0	0	0
ENSG00000143001	0	0	0	0	0	0	0
ENSG00000233271	0	0	0	0	0	0	0
ENSG00000162399	0	0	0	0	0	0	0
ENSG00000169174	0	0	0	0	0	0	0
ENSG00000162402	8.83433198094435e-06	1.63764803966086e-05	1.21509776329433e-05	2.32694199930857e-05	1.99648925044115e-05	1.19633681666736e-05	0
ENSG00000231090	0	0	0	0	0	0	0
ENSG00000234810	0	0	0	0	0	0	0
ENSG00000233147	0	0	0	0	0	0	0
ENSG00000230250	0	0	0	0	0	0	0
ENSG00000233079	0	0	0	0	0	0	0
ENSG00000235612	0	0	0	0	0	0	0
ENSG00000260971	0	0	0	0	0	0	0
ENSG00000223956	0	0	0	0	0	0	0
ENSG00000162407	0	0	0	0	0	0	0
ENSG00000162409	0	0	0	0	0	0	0
ENSG00000187889	0	0	0	0	0	0	0
ENSG00000229913	0	0	0	0	0	0	0
ENSG00000157131	0	0	0	0	0	0	0
ENSG00000021852	0	0	0	0	0	0	0
ENSG00000236341	0	0	0	0	0	0	0
ENSG00000173406	1.47238866349072e-06	0	0	0	0	0	0
ENSG00000227935	0	0	0	0	0	0	0
ENSG00000226759	0	0	0	0	0	0	0
ENSG00000235038	0	0	0	0	0	0	0
ENSG00000162600	9.20242914681703e-06	1.63764803966086e-05	8.67926973781662e-06	9.97260856846528e-06	1.84291315425337e-05	5.98168408333682e-06	4.32862955588261e-05
ENSG00000184292	0	0	0	0	0	0	0
ENSG00000162601	9.93862347856239e-06	4.4663128354387e-06	3.47170789512665e-06	3.32420285615509e-06	7.67880480938903e-06	5.98168408333682e-06	0
ENSG00000177606	0.00151692842056132	0.0011850616723364	0.000540429195674715	0.000973991436853443	0.00143440073839387	0.000681911985500398	0.000346290364470609
ENSG00000234807	2.57668016110877e-06	1.48877094514623e-06	4.05032587764776e-06	0	3.07152192375561e-06	0	0
ENSG00000272226	0	0	0	0	0	0	0
ENSG00000231740	0	0	0	0	0	0	0
ENSG00000232453	3.68097165872681e-07	0	1.15723596504222e-06	0	0	0	0
ENSG00000230812	0	0	0	0	0	0	0
ENSG00000241042	0	0	0	0	0	0	0
ENSG00000235215	0	0	0	0	0	0	0
ENSG00000237352	0	1.48877094514623e-06	0	0	0	0	0
ENSG00000270457	0	0	0	0	0	0	0
ENSG00000172456	7.36194331745362e-07	7.44385472573117e-06	2.31447193008443e-06	9.97260856846528e-06	4.60728288563342e-06	5.98168408333682e-06	0
ENSG00000226883	0	0	0	0	0	0	0
ENSG00000231816	0	0	0	0	0	0	0
ENSG00000134709	2.57668016110877e-06	0	0	0	1.53576096187781e-06	0	0
ENSG00000134716	1.10429149761804e-06	0	0	0	0	0	0
ENSG00000162598	0	0	0	0	0	0	0
ENSG00000238242	0	0	0	0	0	0	0
ENSG00000226476	0	0	0	0	0	0	0
ENSG00000231252	0	0	0	0	0	0	0
ENSG00000162599	3.31287449285413e-06	0	5.78617982521108e-07	0	3.07152192375561e-06	0	0
ENSG00000237928	0	0	0	0	0	0	0
ENSG00000237853	0	0	0	0	0	0	0
ENSG00000162604	3.05520647674325e-05	3.87080445738021e-05	2.83522811435343e-05	4.98630428423264e-05	4.7608589818212e-05	3.58901045000209e-05	0
ENSG00000271200	0	0	0	0	0	0	0
ENSG00000132849	1.43557894690346e-05	7.44385472573117e-06	2.89308991260554e-06	1.66210142807755e-05	7.67880480938903e-06	0	0
ENSG00000240563	0	0	3.47170789512665e-06	0	0	0	4.32862955588261e-05
ENSG00000132854	0	0	0	0	0	0	0
ENSG00000162607	2.83434817721964e-05	2.67978770126322e-05	1.67799214931121e-05	2.65936228492408e-05	3.68582630850673e-05	4.18717885833578e-05	0
ENSG00000116641	3.68097165872681e-07	1.48877094514623e-06	1.15723596504222e-06	0	1.53576096187781e-06	0	0
ENSG00000132855	0	0	0	0	0	0	0
ENSG00000269624	0	0	0	0	0	0	0
ENSG00000235545	0	0	0	0	0	0	0
ENSG00000125703	1.76686639618887e-05	2.67978770126322e-05	1.33082135979855e-05	9.97260856846528e-06	1.38218486569003e-05	5.98168408333682e-06	0
ENSG00000234318	0	0	0	0	0	0	0
ENSG00000229537	0	0	0	0	0	0	0
ENSG00000227485	0	0	0	0	0	0	0
ENSG00000229225	0	0	0	0	0	0	0
ENSG00000203605	0	0	0	0	0	0	0
ENSG00000271593	0	0	0	0	0	0	0
ENSG00000224209	0	0	0	0	0	0	0
ENSG00000228734	0	0	0	0	0	0	0
ENSG00000230798	0	0	0	0	0	0	0
ENSG00000187140	0	0	0	0	0	0	0
ENSG00000088035	1.32514979714165e-05	8.93262567087741e-06	8.10065175529551e-06	1.32968114246204e-05	9.21456577126683e-06	5.98168408333682e-06	0
ENSG00000142856	5.15336032221754e-06	2.97754189029247e-06	1.15723596504222e-06	6.64840571231019e-06	4.60728288563342e-06	1.19633681666736e-05	0
ENSG00000203965	1.47238866349072e-06	1.48877094514623e-06	5.78617982521108e-07	0	6.14304384751122e-06	0	0
ENSG00000116652	1.10429149761804e-06	1.48877094514623e-06	5.78617982521108e-07	0	1.53576096187781e-06	0	0
ENSG00000079739	2.79753846063238e-05	8.93262567087741e-06	1.44654495630277e-05	2.99178257053958e-05	7.37165261701347e-05	1.79450522500105e-05	0
ENSG00000185483	3.68097165872681e-07	0	0	0	0	0	0
ENSG00000223949	0	0	0	0	0	0	0
ENSG00000177414	0	0	0	0	0	0	0
ENSG00000158966	0	0	5.78617982521108e-07	0	0	0	0
ENSG00000162437	7.36194331745362e-07	0	1.15723596504222e-06	0	0	0	0
ENSG00000162434	0.000122944453401475	9.37925695442128e-05	8.33209894830396e-05	0.000265936228492408	0.000105967506369569	5.98168408333682e-05	0.000129858886676478
ENSG00000226891	0	0	5.78617982521108e-07	0	1.53576096187781e-06	0	0
ENSG00000272506	0	0	5.78617982521108e-07	0	0	0	0
ENSG00000231485	0	0	0	0	0	0	0
ENSG00000162433	0	0	1.73585394756332e-06	0	1.53576096187781e-06	0	0
ENSG00000116675	0	0	0	0	1.53576096187781e-06	0	0
ENSG00000229294	0	0	0	0	0	0	0
ENSG00000116678	7.36194331745362e-07	1.48877094514623e-06	1.73585394756332e-06	3.32420285615509e-06	0	0	4.32862955588261e-05
ENSG00000213625	2.50306072793423e-05	2.23315641771935e-05	6.88555399200118e-05	3.6566231417706e-05	2.45721753900449e-05	3.58901045000209e-05	0.000303004068911783
ENSG00000184588	1.76686639618887e-05	3.12641898480709e-05	1.6201303510591e-05	3.32420285615509e-06	2.15006534662893e-05	1.79450522500105e-05	0
ENSG00000227466	0	0	0	0	0	0	0
ENSG00000118473	0	0	0	0	0	0	0
ENSG00000248458	0	0	0	0	0	0	0
ENSG00000152760	0	0	0	0	0	0	4.32862955588261e-05
ENSG00000172410	0	0	0	0	0	0	0
ENSG00000152763	0	1.48877094514623e-06	0	0	0	5.98168408333682e-06	0
ENSG00000231080	0	0	0	0	0	0	0
ENSG00000198160	1.84048582936341e-05	1.63764803966086e-05	1.56226855280699e-05	1.66210142807755e-05	1.38218486569003e-05	1.79450522500105e-05	0
ENSG00000116704	3.31287449285413e-06	8.93262567087741e-06	1.15723596504222e-06	6.64840571231019e-06	4.60728288563342e-06	0	0
ENSG00000203963	0	0	0	0	0	0	0
ENSG00000162594	1.10429149761804e-06	0	3.47170789512665e-06	0	6.14304384751122e-06	0	0
ENSG00000081985	3.68097165872681e-07	1.48877094514623e-06	0	9.97260856846528e-06	3.07152192375561e-06	0	0
ENSG00000142864	0.000195827692244266	0.000211405474210765	0.000159698563175826	0.000239342605643167	0.000262615124481105	0.000227303995166799	8.65725911176522e-05
ENSG00000235200	0	0	0	0	0	0	0
ENSG00000116717	1.54600809666526e-05	1.33989385063161e-05	1.27295956154644e-05	3.98904342738611e-05	2.61079363519227e-05	5.98168408333682e-06	0.000173145182235304
ENSG00000172380	0	0	0	0	0	0	0
ENSG00000232284	0	0	0	0	0	0	0
ENSG00000162595	3.68097165872681e-07	0	0	0	0	0	0
ENSG00000116729	0	1.48877094514623e-06	5.20756184268997e-06	0	0	0	0
ENSG00000116745	0	0	0	0	0	0	0
ENSG00000024526	0	0	0	0	1.53576096187781e-06	0	0
ENSG00000233589	0	0	0	0	0	0	0
ENSG00000234264	0	0	0	0	0	0	0
ENSG00000223883	0	0	0	0	0	0	0
ENSG00000235446	0	0	0	0	0	0	0
ENSG00000229639	0	0	0	0	0	0	0
ENSG00000033122	2.20858299523609e-06	1.48877094514623e-06	1.73585394756332e-06	0	0	0	0
ENSG00000237919	0	0	0	0	0	0	0
ENSG00000066557	1.03067206444351e-05	2.97754189029247e-06	6.36479780773219e-06	6.64840571231019e-06	1.68933705806559e-05	5.98168408333682e-06	0
ENSG00000116754	0.000130306396718929	0.000119101675611699	8.85285513257295e-05	0.00017618275137622	0.000147433052340269	0.000143560418000084	0
ENSG00000228988	0	0	0	0	0	0	0
ENSG00000118454	1.03067206444351e-05	7.44385472573117e-06	5.78617982521108e-06	1.66210142807755e-05	1.53576096187781e-05	5.98168408333682e-06	0
ENSG00000197568	8.83433198094435e-06	7.44385472573117e-06	2.89308991260554e-06	0	4.60728288563342e-06	5.98168408333682e-06	0
ENSG00000226088	3.68097165872681e-07	0	0	0	0	0	0
ENSG00000116761	3.68097165872681e-07	1.48877094514623e-06	0	3.32420285615509e-06	0	0	0
ENSG00000271992	0	0	0	0	0	0	0
ENSG00000229051	0	0	0	0	0	0	0
ENSG00000226208	0	0	0	0	0	0	0
ENSG00000050628	0	0	0	0	0	0	0
ENSG00000235782	0	0	0	0	0	0	0
ENSG00000235079	3.68097165872681e-07	0	0	0	0	0	0
ENSG00000132485	4.45397570705944e-05	6.9972234421873e-05	2.31447193008443e-05	2.32694199930857e-05	5.06801117419676e-05	4.18717885833578e-05	0
ENSG00000237726	0	0	0	0	0	0	0
ENSG00000172260	0	0	0	0	0	1.19633681666736e-05	0
ENSG00000231985	0	0	0	0	0	0	0
ENSG00000225087	0	0	0	0	0	0	0
ENSG00000227016	0	0	0	0	0	0	0
ENSG00000233973	0	0	0	0	0	0	0
ENSG00000223479	0	0	0	0	0	0	0
ENSG00000162620	1.84048582936341e-06	6.40171506412881e-05	5.78617982521108e-07	0	0	0	0
ENSG00000254685	5.15336032221754e-06	2.97754189029247e-06	8.10065175529551e-06	9.97260856846528e-06	3.07152192375561e-06	0	0
ENSG00000259030	3.68097165872681e-07	0	0	0	0	0	0
ENSG00000116783	3.68097165872681e-07	0	0	3.32420285615509e-06	0	0	0
ENSG00000237324	0	0	0	0	0	0	0
ENSG00000233894	0	0	0	0	0	0	0
ENSG00000162621	0	0	0	0	0	0	0
ENSG00000178965	0	0	0	0	0	0	0
ENSG00000234497	0	0	0	0	0	0	0
ENSG00000272864	0	0	0	0	0	0	0
ENSG00000116791	1.32514979714165e-05	1.19101675611699e-05	5.20756184268997e-06	2.65936228492408e-05	1.84291315425337e-05	0	0
ENSG00000162623	1.36195951372892e-05	2.97754189029247e-06	1.67799214931121e-05	6.64840571231019e-06	4.60728288563342e-06	1.79450522500105e-05	0
ENSG00000229943	0	0	0	0	0	0	0
ENSG00000261213	0	0	0	0	0	0	0
ENSG00000224127	0	0	0	0	0	0	0
ENSG00000162624	0	0	0	0	0	0	0
ENSG00000224149	0	0	0	0	0	0	0
ENSG00000137968	0	1.48877094514623e-06	0	0	0	0	0
ENSG00000178193	0	0	0	0	0	0	0
ENSG00000117054	2.94477732698145e-05	7.44385472573117e-05	1.67799214931121e-05	0.000146264925670824	4.14655459707008e-05	5.98168408333682e-05	4.32862955588261e-05
ENSG00000137955	4.41716599047217e-05	4.01968155189483e-05	3.41384609687454e-05	3.6566231417706e-05	3.83940240469451e-05	3.58901045000209e-05	0
ENSG00000057468	0	0	0	0	0	0	0
ENSG00000154007	0	0	0	0	0	0	0
ENSG00000225605	0	0	0	0	0	0	0
ENSG00000230027	0	0	0	0	0	0	0
ENSG00000184005	7.36194331745362e-07	4.4663128354387e-06	5.78617982521108e-07	0	0	5.98168408333682e-06	0
ENSG00000272855	0	0	0	0	0	0	0
ENSG00000237552	0	0	0	0	0	0	0
ENSG00000117069	0	0	0	0	0	0	0
ENSG00000230498	0	0	0	0	0	0	0
ENSG00000142892	1.6196275298398e-05	1.04213966160236e-05	5.20756184268997e-06	1.99452171369306e-05	1.84291315425337e-05	0	0
ENSG00000154027	1.7300566796016e-05	1.48877094514623e-06	3.47170789512665e-06	2.99178257053958e-05	0	0	4.32862955588261e-05
ENSG00000233099	0	0	0	0	0	0	0
ENSG00000036549	1.14110121420531e-05	7.44385472573117e-06	5.20756184268997e-06	1.66210142807755e-05	1.22860876950224e-05	5.98168408333682e-06	0
ENSG00000077254	2.90796761039418e-05	2.08427932320473e-05	1.33082135979855e-05	3.6566231417706e-05	1.99648925044115e-05	5.38351567500314e-05	0
ENSG00000180488	6.25765181983558e-06	7.44385472573117e-06	5.20756184268997e-06	9.97260856846528e-06	1.22860876950224e-05	1.79450522500105e-05	0
ENSG00000235927	0	0	0	0	0	0	0
ENSG00000162614	7.36194331745362e-07	5.95508378058494e-06	8.67926973781662e-06	0	0	5.98168408333682e-06	0.000346290364470609
ENSG00000162613	3.12882590991779e-05	3.87080445738021e-05	2.31447193008443e-05	4.65388399861713e-05	3.07152192375561e-05	1.19633681666736e-05	4.32862955588261e-05
ENSG00000162616	2.94477732698145e-06	4.4663128354387e-06	1.15723596504222e-06	0	4.60728288563342e-06	5.98168408333682e-06	0
ENSG00000137960	7.36194331745362e-07	0	0	0	0	0	0
ENSG00000273338	2.57668016110877e-06	1.48877094514623e-06	7.5220337727744e-06	6.64840571231019e-06	3.07152192375561e-06	5.98168408333682e-06	0
ENSG00000122420	0	0	0	0	0	0	0
ENSG00000137959	0.000158649878491126	0.000206939161375327	0.000171270922826248	0.000159561737095445	0.000122860876950224	0.000233285679250136	8.65725911176522e-05
ENSG00000137965	4.56440485682125e-05	2.5309106067486e-05	7.34844837801807e-05	6.9808259979257e-05	0.000121325115988347	8.97252612500523e-05	0
ENSG00000162618	0	0	0	0	0	0	0
ENSG00000235011	0	0	0	0	0	0	0
ENSG00000260322	0	0	0	0	0	0	0
ENSG00000225598	0	0	0	0	0	0	0
ENSG00000224326	0	0	0	0	0	0	0
ENSG00000234184	3.68097165872681e-07	7.74160891476042e-05	1.15723596504222e-06	0	0	0	0
ENSG00000117114	0	0	0	0	0	0	0
ENSG00000234953	0	0	0	0	0	0	0
ENSG00000236676	0	0	0	0	0	0	0
ENSG00000233290	0	0	0	0	0	0	0
ENSG00000230817	0	0	0	0	0	0	0
ENSG00000236268	0	0	0	0	0	0	0
ENSG00000231364	0	0	0	0	0	0	0
ENSG00000233008	1.47238866349072e-06	1.48877094514623e-06	0	0	0	0	4.32862955588261e-05
ENSG00000237076	0	0	0	0	0	0	0
ENSG00000137941	3.68097165872681e-07	0	0	0	1.53576096187781e-06	0	0
ENSG00000271576	3.68097165872681e-07	5.95508378058494e-06	0	0	1.53576096187781e-06	0	0
ENSG00000142875	3.42330364261593e-05	1.9354022286901e-05	1.27295956154644e-05	4.98630428423264e-05	1.99648925044115e-05	5.98168408333682e-06	0
ENSG00000203943	0	0	5.78617982521108e-07	0	0	0	0
ENSG00000137976	0	0	0	0	0	0	0
ENSG00000117133	5.85274493737563e-05	5.80620668607031e-05	5.14970004443786e-05	9.30776799723426e-05	6.75734823226234e-05	5.98168408333682e-05	0
ENSG00000174021	0.000111533441259422	0.000122079217501991	0.00028178695748778	0.00017618275137622	0.000138218486569003	0.000436662938083588	0.000173145182235304
ENSG00000117151	2.20858299523609e-05	3.72192736286559e-05	4.05032587764776e-05	1.32968114246204e-05	2.15006534662893e-05	2.99084204166841e-05	0
ENSG00000180869	0	0	0	0	0	0	0
ENSG00000117155	1.47238866349072e-06	0	5.78617982521108e-07	0	1.53576096187781e-06	1.19633681666736e-05	0.00021643147779413
ENSG00000171517	0	0	0	0	0	0	0
ENSG00000153898	3.68097165872681e-06	1.19101675611699e-05	5.78617982521108e-07	0	1.07503267331446e-05	0	0
ENSG00000162643	0	0	0	0	1.53576096187781e-06	0	0
ENSG00000055732	1.84048582936341e-06	0	0	0	1.53576096187781e-06	0	0
ENSG00000097096	1.84048582936341e-06	0	5.78617982521108e-07	0	1.53576096187781e-06	0	0
ENSG00000162642	3.20244534309233e-05	2.97754189029247e-05	2.25661013183232e-05	3.32420285615509e-05	2.45721753900449e-05	1.19633681666736e-05	8.65725911176522e-05
ENSG00000142867	1.36195951372892e-05	2.82866479577785e-05	1.73585394756332e-05	1.99452171369306e-05	1.38218486569003e-05	1.19633681666736e-05	4.32862955588261e-05
ENSG00000223653	1.10429149761804e-06	1.48877094514623e-06	2.31447193008443e-06	0	1.53576096187781e-06	0	0
ENSG00000153904	0	0	0	0	0	0	0
ENSG00000273264	0	0	0	0	0	0	0
ENSG00000272691	0	0	0	0	0	0	0
ENSG00000142871	0	0	0	0	0	0	0
ENSG00000230285	0	0	0	0	0	0	0
ENSG00000117174	7.7300404833263e-06	1.19101675611699e-05	2.31447193008443e-06	1.66210142807755e-05	3.07152192375561e-06	0	0
ENSG00000171502	0	0	0	0	0	0	0
ENSG00000122417	7.14108501793001e-05	4.61518992995333e-05	1.50440675455488e-05	0.000119671302821583	0.000104431745407691	5.98168408333682e-06	0
ENSG00000137975	0	0	0	0	0	0	0
ENSG00000016490	0	0	0	0	0	0	0
ENSG00000016602	0	0	0	0	0	0	0
ENSG00000236915	0	0	0	0	0	0	0
ENSG00000261737	1.84048582936341e-06	4.4663128354387e-06	5.78617982521108e-07	6.64840571231019e-06	1.07503267331446e-05	0	0
ENSG00000097033	6.9202267184064e-05	5.50845249704107e-05	0.000113409124574137	0.000159561737095445	7.52522871320125e-05	5.38351567500314e-05	8.65725911176522e-05
ENSG00000183291	0.000145398380519709	0.000226293183662228	0.000118038068434306	0.000179506954232375	0.000170469466768436	0.000317029256416852	0.000129858886676478
ENSG00000153936	6.99384615158094e-06	1.63764803966086e-05	1.73585394756332e-06	1.32968114246204e-05	9.21456577126683e-06	5.98168408333682e-06	0
ENSG00000267734	0	0	0	0	0	0	0
ENSG00000224198	0	0	0	0	0	0	0
ENSG00000267561	0	0	0	0	0	0	0
ENSG00000267272	0	0	0	0	0	0	0
ENSG00000143013	2.20858299523609e-05	3.87080445738021e-05	5.3811472374463e-05	8.31050714038774e-05	3.07152192375561e-05	4.78534726666946e-05	0
ENSG00000227290	0	0	0	0	0	0	0
ENSG00000224235	0	0	0	0	0	0	0
ENSG00000237505	0	0	5.78617982521108e-07	0	0	0	0
ENSG00000065243	8.46623481507167e-06	1.33989385063161e-05	2.60378092134499e-05	2.99178257053958e-05	1.68933705806559e-05	5.98168408333682e-06	0
ENSG00000137947	4.74845343975759e-05	4.76406702446795e-05	6.07548881647163e-05	5.65114485546366e-05	5.5287394627601e-05	5.38351567500314e-05	4.32862955588261e-05
ENSG00000137944	2.79753846063238e-05	2.08427932320473e-05	1.96730114057177e-05	1.66210142807755e-05	2.91794582756783e-05	1.79450522500105e-05	0
ENSG00000213516	2.5398704445215e-05	2.08427932320473e-05	1.73585394756332e-05	9.97260856846528e-06	1.84291315425337e-05	2.99084204166841e-05	0
ENSG00000117226	1.98772469571248e-05	2.97754189029247e-06	7.5220337727744e-06	2.99178257053958e-05	1.53576096187781e-05	0	0
ENSG00000117228	7.43556275062816e-05	1.63764803966086e-05	5.14970004443786e-05	8.97534771161875e-05	6.91092432845013e-05	2.99084204166841e-05	4.32862955588261e-05
ENSG00000162645	9.86500404538785e-05	3.87080445738021e-05	0.00013076766404977	0.0001628859399516	0.000170469466768436	5.98168408333682e-05	4.32862955588261e-05
ENSG00000213512	0	0	0	0	0	0	0
ENSG00000162654	2.46625101134696e-05	1.48877094514623e-05	5.32328543919419e-05	5.98356514107917e-05	2.15006534662893e-05	5.98168408333682e-06	0
ENSG00000154451	3.86502024166315e-05	5.95508378058494e-06	2.02516293882388e-05	8.31050714038774e-05	8.60026138651571e-05	5.98168408333682e-06	0
ENSG00000237568	3.68097165872681e-07	0	0	0	0	0	0
ENSG00000183347	0	0	0	0	0	0	0
ENSG00000197147	5.8895546539629e-06	5.95508378058494e-06	1.15723596504222e-06	3.32420285615509e-06	4.60728288563342e-06	5.98168408333682e-06	8.65725911176522e-05
ENSG00000231999	5.8895546539629e-06	5.95508378058494e-06	2.89308991260554e-06	0	0	0	0
ENSG00000171488	1.91410526253794e-05	2.97754189029247e-06	1.21509776329433e-05	9.97260856846528e-06	9.21456577126683e-06	2.39267363333473e-05	0
ENSG00000271949	0	0	0	0	0	0	0
ENSG00000272931	1.47238866349072e-06	1.48877094514623e-06	1.15723596504222e-06	0	3.07152192375561e-06	0	0
ENSG00000171492	1.36195951372892e-05	7.44385472573117e-06	2.1408865353281e-05	1.32968114246204e-05	1.22860876950224e-05	1.19633681666736e-05	8.65725911176522e-05
ENSG00000272672	0	0	0	0	0	0	0
ENSG00000162664	8.83433198094435e-06	1.9354022286901e-05	1.21509776329433e-05	1.99452171369306e-05	1.53576096187781e-05	2.99084204166841e-05	0
ENSG00000229201	0	0	0	0	0	0	0
ENSG00000143032	0	0	0	0	0	0	0
ENSG00000233593	0	0	0	0	0	0	0
ENSG00000225446	0	0	0	0	0	0	0
ENSG00000272094	0	0	0	0	0	0	0
ENSG00000122482	1.06748178103078e-05	2.23315641771935e-05	7.5220337727744e-06	2.32694199930857e-05	1.38218486569003e-05	1.79450522500105e-05	0
ENSG00000162669	0	0	0	0	0	0	0
ENSG00000097046	1.84048582936341e-06	1.48877094514623e-06	0	6.64840571231019e-06	1.53576096187781e-06	0	0
ENSG00000069702	6.25765181983558e-06	2.97754189029247e-06	2.31447193008443e-06	4.65388399861713e-05	1.99648925044115e-05	0	0
ENSG00000137948	0	0	0	0	0	0	0
ENSG00000172031	0	0	0	6.64840571231019e-06	0	0	0
ENSG00000189195	1.10429149761804e-06	0	0	6.64840571231019e-06	3.07152192375561e-06	0	0
ENSG00000069712	1.10429149761804e-06	0	0	0	0	0	0
ENSG00000273487	0	0	0	0	0	0	0
ENSG00000203910	0	0	0	0	0	0	0
ENSG00000174842	1.65643724642706e-05	2.08427932320473e-05	4.62894386016886e-06	2.32694199930857e-05	1.99648925044115e-05	5.98168408333682e-06	0
ENSG00000122484	1.7300566796016e-05	1.33989385063161e-05	5.20756184268997e-06	2.65936228492408e-05	1.84291315425337e-05	5.98168408333682e-06	0
ENSG00000162676	2.57668016110877e-06	0	1.15723596504222e-06	4.32146371300162e-05	9.21456577126683e-06	0	0
ENSG00000067208	7.36194331745362e-07	1.48877094514623e-06	1.67799214931121e-05	0	0	5.98168408333682e-06	0
ENSG00000122406	0.00404575595010664	0.00398841736204676	0.00187819397126352	0.00217070446506928	0.00311145170876443	0.00299682372575175	0.000562721842264739
ENSG00000154511	8.46623481507167e-06	8.93262567087741e-06	9.25788772033773e-06	1.32968114246204e-05	3.07152192375561e-06	5.98168408333682e-06	0
ENSG00000143033	4.52759514023398e-05	4.4663128354387e-05	1.73585394756332e-05	3.6566231417706e-05	4.7608589818212e-05	4.78534726666946e-05	0
ENSG00000117500	3.53373279237774e-05	2.97754189029247e-05	6.48052140423641e-05	6.31598542669468e-05	5.5287394627601e-05	4.78534726666946e-05	4.32862955588261e-05
ENSG00000122483	1.17791093079258e-05	1.78652513417548e-05	1.67799214931121e-05	6.64840571231019e-06	9.21456577126683e-06	5.98168408333682e-06	4.32862955588261e-05
ENSG00000117505	5.22697975539207e-05	5.50845249704107e-05	4.97611464968153e-05	9.30776799723426e-05	4.91443507800898e-05	8.97252612500523e-05	0.000129858886676478
ENSG00000137942	7.36194331745362e-07	0	5.78617982521108e-07	0	0	0	0
ENSG00000137936	0	0	0	0	0	0	0
ENSG00000224093	0	0	0	0	0	0	0
ENSG00000260464	0	0	0	0	4.60728288563342e-06	5.98168408333682e-06	0
ENSG00000067334	5.11655060563027e-05	4.4663128354387e-05	3.81887868463931e-05	7.31324628354121e-05	5.5287394627601e-05	2.99084204166841e-05	0
ENSG00000023909	2.09815384547428e-05	1.48877094514623e-05	4.05032587764776e-06	5.98356514107917e-05	4.30013069325786e-05	1.19633681666736e-05	4.32862955588261e-05
ENSG00000198691	0	0	0	0	0	0	0
ENSG00000233482	0	0	0	0	0	0	0
ENSG00000137962	0	0	5.78617982521108e-06	0	0	0	0
ENSG00000231363	0	0	0	0	0	0	0
ENSG00000236098	0	0	0	0	0	0	0
ENSG00000226835	0	0	0	0	0	0	0
ENSG00000117528	1.03067206444351e-05	1.33989385063161e-05	9.25788772033773e-06	2.32694199930857e-05	2.15006534662893e-05	0	0
ENSG00000117525	0	0	0	0	0	0	0
ENSG00000223675	0	0	0	0	0	0	0
ENSG00000235565	0	0	0	0	0	0	0
ENSG00000224081	0	0	0	0	0	0	0
ENSG00000143036	0	0	0	0	0	0	0
ENSG00000117519	3.68097165872681e-06	5.95508378058494e-06	1.73585394756332e-06	0	0	0	0
ENSG00000235501	7.36194331745362e-07	0	0	0	0	0	0
ENSG00000172339	2.94477732698145e-06	7.44385472573117e-06	4.62894386016886e-06	9.97260856846528e-06	6.14304384751122e-06	1.19633681666736e-05	0
ENSG00000230427	0	0	0	0	0	0	0
ENSG00000152078	0	0	0	0	0	0	0
ENSG00000271092	0	0	0	0	0	0	0
ENSG00000226026	0	0	0	0	0	0	0
ENSG00000122481	2.94477732698145e-06	1.48877094514623e-06	1.73585394756332e-06	0	3.07152192375561e-06	0	0
ENSG00000228852	0	0	0	0	0	0	0
ENSG00000228504	0	0	0	0	0	0	0
ENSG00000230434	0	0	0	0	0	0	0
ENSG00000237954	0	0	0	0	0	0	0
ENSG00000233907	0	0	0	0	0	0	0
ENSG00000228971	0	0	0	0	0	0	0
ENSG00000271252	0	0	0	0	0	0	0
ENSG00000237435	0	0	0	0	0	0	0
ENSG00000231987	0	0	0	0	0	0	0
ENSG00000117569	4.41716599047217e-06	4.4663128354387e-06	2.89308991260554e-06	3.32420285615509e-06	0	0	0
ENSG00000188641	1.69324696301433e-05	1.04213966160236e-05	2.77736631610132e-05	6.64840571231019e-06	1.68933705806559e-05	5.98168408333682e-06	0
ENSG00000232878	0	0	0	0	0	0	0
ENSG00000235777	0	0	0	0	0	0	0
ENSG00000269998	0	0	0	0	0	0	0
ENSG00000259946	0	0	0	0	0	0	0
ENSG00000225206	0	0	0	0	0	0	0
ENSG00000226053	0	0	0	0	0	0	0
ENSG00000162627	3.68097165872681e-07	0	5.78617982521108e-07	0	0	0	0
ENSG00000117598	0	0	0	0	0	0	0
ENSG00000232825	0	0	0	0	0	0	0
ENSG00000117600	0	0	0	0	0	0	0
ENSG00000224445	0	0	0	0	0	0	0
ENSG00000099260	0	0	0	0	0	0	0
ENSG00000156869	0	0	0	3.32420285615509e-06	0	0	0
ENSG00000162688	5.8895546539629e-06	1.48877094514623e-06	3.47170789512665e-06	1.32968114246204e-05	2.15006534662893e-05	1.19633681666736e-05	0
ENSG00000228084	1.10429149761804e-06	0	0	0	0	0	0
ENSG00000117620	1.32514979714165e-05	8.93262567087741e-06	1.04151236853799e-05	1.99452171369306e-05	1.38218486569003e-05	5.98168408333682e-06	0
ENSG00000156875	2.09815384547428e-05	2.08427932320473e-05	8.10065175529551e-06	3.6566231417706e-05	1.68933705806559e-05	5.98168408333682e-06	0
ENSG00000241073	3.68097165872681e-07	0	0	0	0	0	0
ENSG00000156876	5.52145748809022e-06	1.48877094514623e-06	5.20756184268997e-06	1.66210142807755e-05	1.07503267331446e-05	0	0
ENSG00000122435	2.06134412888701e-05	1.33989385063161e-05	4.62894386016886e-06	1.32968114246204e-05	2.45721753900449e-05	1.19633681666736e-05	4.32862955588261e-05
ENSG00000122477	3.68097165872681e-07	0	0	0	0	0	0
ENSG00000137992	3.31287449285413e-06	7.44385472573117e-06	5.20756184268997e-06	3.32420285615509e-06	9.21456577126683e-06	5.98168408333682e-06	0
ENSG00000224616	0	0	1.73585394756332e-06	0	0	0	0
ENSG00000137996	2.83434817721964e-05	4.01968155189483e-05	3.58743149163087e-05	4.65388399861713e-05	3.53225021231895e-05	2.39267363333473e-05	4.32862955588261e-05
ENSG00000223906	0	0	0	0	0	0	0
ENSG00000079335	2.28220242841062e-05	5.95508378058494e-06	5.78617982521108e-06	3.32420285615509e-06	1.68933705806559e-05	2.39267363333473e-05	0
ENSG00000228086	3.68097165872681e-07	0	5.78617982521108e-07	0	0	0	0
ENSG00000181656	0	0	0	0	0	0	0
ENSG00000230402	0	0	0	0	0	0	0
ENSG00000162692	0	0	0	0	1.53576096187781e-06	0	0
ENSG00000162694	3.68097165872681e-06	4.4663128354387e-06	2.31447193008443e-06	6.64840571231019e-06	4.60728288563342e-06	0	0
ENSG00000273204	3.68097165872681e-07	1.48877094514623e-06	5.78617982521108e-07	0	1.53576096187781e-06	0	0
ENSG00000162695	1.80367611277614e-05	1.63764803966086e-05	1.09937416679011e-05	3.98904342738611e-05	1.38218486569003e-05	0	4.32862955588261e-05
ENSG00000117543	4.67483400658305e-05	7.14610053670193e-05	2.02516293882388e-05	4.65388399861713e-05	3.22509801994339e-05	2.39267363333473e-05	0
ENSG00000269175	7.36194331745362e-07	4.4663128354387e-06	5.78617982521108e-07	0	0	5.98168408333682e-06	0
ENSG00000235795	1.10429149761804e-06	0	1.15723596504222e-06	0	0	0	0
ENSG00000233184	1.84048582936341e-05	1.78652513417548e-05	1.73585394756332e-06	6.64840571231019e-06	6.14304384751122e-06	0	0
ENSG00000225938	7.7300404833263e-06	1.04213966160236e-05	5.78617982521108e-07	0	4.60728288563342e-06	0	0
ENSG00000170989	1.76686639618887e-05	1.04213966160236e-05	8.10065175529551e-06	2.65936228492408e-05	1.68933705806559e-05	5.98168408333682e-06	0
ENSG00000231671	0	1.48877094514623e-06	0	0	0	0	0
ENSG00000226715	0	0	0	0	0	0	0
ENSG00000118733	0	0	0	0	0	0	0
ENSG00000233359	0	0	0	0	0	0	0
ENSG00000230864	0	0	0	0	0	0	0
ENSG00000060718	0	0	0	0	0	0	0
ENSG00000232753	0	0	0	0	0	0	0
ENSG00000234037	0	0	0	0	0	0	0
ENSG00000230759	0	0	0	0	0	0	0
ENSG00000224613	0	0	0	0	0	0	0
ENSG00000185946	1.14110121420531e-05	1.04213966160236e-05	1.04151236853799e-05	9.97260856846528e-06	1.22860876950224e-05	1.79450522500105e-05	4.32862955588261e-05
ENSG00000240038	2.20858299523609e-06	5.95508378058494e-06	5.78617982521108e-07	0	0	0	0
ENSG00000243480	0	0	0	0	0	0	0
ENSG00000237763	0	0	0	0	0	0	0
ENSG00000174876	0	0	0	0	0	0	0
ENSG00000187733	0	0	0	0	0	0	0
ENSG00000215869	0	0	0	3.32420285615509e-06	0	0	0
ENSG00000230768	0	0	0	0	0	0	0
ENSG00000233047	0	0	0	0	0	0	0
ENSG00000237480	0	0	0	0	0	0	0
ENSG00000237460	0	0	0	0	0	0	0
ENSG00000198890	4.41716599047217e-06	0	1.73585394756332e-06	6.64840571231019e-06	4.60728288563342e-06	0	0
ENSG00000162631	0	0	0	0	0	0	0
ENSG00000134215	7.36194331745362e-07	1.63764803966086e-05	6.36479780773219e-06	2.32694199930857e-05	4.60728288563342e-06	1.79450522500105e-05	0
ENSG00000230489	3.68097165872681e-07	7.44385472573117e-06	0	0	0	0	0
ENSG00000226822	0	2.97754189029247e-06	5.78617982521108e-07	0	0	0	0
ENSG00000085491	1.76686639618887e-05	2.67978770126322e-05	2.37233372833654e-05	1.32968114246204e-05	2.76436973138005e-05	2.39267363333473e-05	8.65725911176522e-05
ENSG00000260879	1.10429149761804e-06	1.48877094514623e-06	5.78617982521108e-07	0	1.53576096187781e-06	0	0
ENSG00000196427	0	0	0	0	0	0	0
ENSG00000238122	0	0	0	0	0	0	0
ENSG00000186086	0	0	0	0	0	0	0
ENSG00000224698	0	0	0	0	0	0	0
ENSG00000162636	2.94477732698145e-06	0	2.89308991260554e-06	6.64840571231019e-06	0	0	0
ENSG00000162639	1.87729554595067e-05	1.04213966160236e-05	6.36479780773219e-06	7.97808685477223e-05	8.13953309795237e-05	1.79450522500105e-05	0
ENSG00000134186	9.23923886340429e-05	7.44385472573117e-05	4.68680565842097e-05	0.000103050288540808	9.67529405983018e-05	4.78534726666946e-05	0
ENSG00000143107	0	0	0	0	0	0	0
ENSG00000232971	0	0	0	0	0	0	0
ENSG00000116266	1.87729554595067e-05	1.78652513417548e-05	1.50440675455488e-05	2.99178257053958e-05	1.68933705806559e-05	1.19633681666736e-05	0
ENSG00000162641	0	0	0	0	0	0	0
ENSG00000203897	0	0	0	0	0	0	0
ENSG00000121957	1.84048582936341e-06	1.48877094514623e-06	1.15723596504222e-06	0	3.07152192375561e-06	0	0
ENSG00000121940	2.94477732698145e-06	8.93262567087741e-06	9.25788772033773e-06	9.97260856846528e-06	6.14304384751122e-06	5.98168408333682e-06	0
ENSG00000085433	2.94477732698145e-06	1.48877094514623e-06	5.78617982521108e-07	6.64840571231019e-06	0	5.98168408333682e-06	0
ENSG00000197780	3.68097165872681e-07	1.48877094514623e-06	5.78617982521108e-06	1.66210142807755e-05	3.07152192375561e-06	0	0
ENSG00000273382	3.31287449285413e-06	5.95508378058494e-06	2.89308991260554e-06	6.64840571231019e-06	1.53576096187781e-06	0	0
ENSG00000215717	2.28220242841062e-05	3.42417317383634e-05	3.29812250037032e-05	3.32420285615509e-05	2.45721753900449e-05	2.99084204166841e-05	8.65725911176522e-05
ENSG00000270066	0	0	0	0	0	0	0
ENSG00000179902	0	0	0	0	0	0	0
ENSG00000116299	4.78526315634485e-06	0	1.15723596504222e-06	0	1.53576096187781e-06	0	0
ENSG00000031698	7.80365991650084e-05	5.65732959155569e-05	5.78617982521108e-05	0.000109698694253118	9.06098967507905e-05	5.38351567500314e-05	0
ENSG00000143126	7.36194331745362e-07	1.48877094514623e-06	0	0	0	0	0
ENSG00000134222	7.36194331745362e-07	0	4.05032587764776e-06	0	3.07152192375561e-06	0	8.65725911176522e-05
ENSG00000221986	0	0	0	0	0	0	0
ENSG00000134243	1.47238866349072e-06	0	1.21509776329433e-05	3.32420285615509e-06	0	0	4.32862955588261e-05
ENSG00000143106	0.000125153036396712	0.000113146591831114	0.000139446933787587	0.000229369997074701	0.000198113164082237	0.000191413890666778	4.32862955588261e-05
ENSG00000143028	0	0	0	0	0	0	0
ENSG00000162650	2.57668016110877e-06	1.48877094514623e-06	1.15723596504222e-06	0	3.07152192375561e-06	5.98168408333682e-06	0
ENSG00000174151	1.25153036396712e-05	5.95508378058494e-06	2.31447193008443e-06	6.64840571231019e-06	1.22860876950224e-05	0	0
ENSG00000181754	1.10429149761804e-06	0	1.15723596504222e-06	0	0	5.98168408333682e-06	0
ENSG00000156097	3.68097165872681e-07	0	5.78617982521108e-07	0	0	0	0
ENSG00000254942	0	0	0	0	0	0	0
ENSG00000065135	5.37421862174114e-05	7.74160891476042e-05	7.81134276403496e-05	8.31050714038774e-05	0.000102895984445813	5.38351567500314e-05	8.65725911176522e-05
ENSG00000225113	0	0	0	3.32420285615509e-06	0	0	0
ENSG00000134183	3.68097165872681e-07	0	0	0	0	0	0
ENSG00000116337	1.54600809666526e-05	1.19101675611699e-05	5.03397644793364e-05	9.97260856846528e-06	1.68933705806559e-05	5.38351567500314e-05	8.65725911176522e-05
ENSG00000228703	3.68097165872681e-07	0	0	0	0	0	0
ENSG00000168765	2.20858299523609e-06	4.4663128354387e-06	4.05032587764776e-06	9.97260856846528e-06	0	2.99084204166841e-05	4.32862955588261e-05
ENSG00000213366	4.41716599047217e-06	1.48877094514623e-06	1.15723596504222e-06	9.97260856846528e-06	6.14304384751122e-06	5.98168408333682e-06	0
ENSG00000134184	4.41716599047217e-06	1.48877094514623e-06	3.47170789512665e-06	0	4.60728288563342e-06	0	0
ENSG00000260246	0	0	0	0	0	0	0
ENSG00000134201	3.68097165872681e-07	0	0	0	0	0	0
ENSG00000241720	0	0	0	0	0	0	0
ENSG00000134202	2.31901214499789e-05	0	2.89308991260554e-06	6.64840571231019e-06	9.21456577126683e-06	5.98168408333682e-06	0
ENSG00000198758	0	0	0	0	0	0	0
ENSG00000228420	0	0	0	0	0	0	0
ENSG00000235005	0	0	0	0	0	0	4.32862955588261e-05
ENSG00000261055	0	0	0	0	0	0	0
ENSG00000184371	2.20858299523609e-06	0	1.15723596504222e-06	3.32420285615509e-06	1.53576096187781e-06	0	0
ENSG00000168710	1.32514979714165e-05	1.04213966160236e-05	2.60378092134499e-05	9.97260856846528e-06	1.99648925044115e-05	5.98168408333682e-06	4.32862955588261e-05
ENSG00000143093	1.03067206444351e-05	4.4663128354387e-06	8.10065175529551e-06	2.32694199930857e-05	1.84291315425337e-05	5.98168408333682e-06	0
ENSG00000258634	3.68097165872681e-07	1.48877094514623e-06	0	0	0	5.98168408333682e-06	0
ENSG00000156150	0	0	0	0	0	0	0
ENSG00000258673	0	0	0	0	0	0	0
ENSG00000186150	0	0	0	0	0	0	0
ENSG00000197106	0	0	0	0	0	0	0
ENSG00000227091	0	0	0	0	0	0	0
ENSG00000235526	0	0	0	0	0	0	0
ENSG00000224965	0	0	0	0	0	0	0
ENSG00000116396	7.36194331745362e-07	0	0	0	1.53576096187781e-06	0	0
ENSG00000227963	7.36194331745362e-07	0	0	0	0	0	0
ENSG00000162775	4.78526315634485e-06	7.44385472573117e-06	2.89308991260554e-06	6.64840571231019e-06	6.14304384751122e-06	1.19633681666736e-05	0
ENSG00000168679	2.94477732698145e-06	2.97754189029247e-06	1.15723596504222e-06	0	3.07152192375561e-06	0	0
ENSG00000273373	7.36194331745362e-07	0	5.78617982521108e-07	0	1.53576096187781e-06	0	0
ENSG00000224699	7.36194331745362e-07	2.97754189029247e-06	0	0	0	5.98168408333682e-06	0
ENSG00000134248	0.000106380080937205	0.000168231116801525	0.000231447193008443	0.00018947956280084	0.000142825769454636	0.000143560418000084	8.65725911176522e-05
ENSG00000143125	0	0	0	0	0	0	0
ENSG00000270380	0	0	0	0	0	0	0
ENSG00000235407	0	0	0	0	0	0	0
ENSG00000143105	0	0	0	0	0	0	0
ENSG00000177301	0	1.48877094514623e-06	0	0	0	0	0
ENSG00000259834	4.04906882459949e-06	1.48877094514623e-06	1.73585394756332e-06	0	4.60728288563342e-06	0	0
ENSG00000177272	1.6196275298398e-05	8.93262567087741e-06	9.83650570285884e-06	1.66210142807755e-05	2.76436973138005e-05	1.19633681666736e-05	0
ENSG00000143119	0.000373618623360771	0.000594019607113348	0.000249384350466598	0.000914155785442651	0.000597411014170466	0.000311047572333515	0.000129858886676478
ENSG00000232811	3.68097165872681e-07	1.48877094514623e-06	0	6.64840571231019e-06	0	5.98168408333682e-06	0
ENSG00000121931	1.84048582936341e-05	3.27529607932172e-05	6.36479780773219e-06	3.98904342738611e-05	2.76436973138005e-05	1.19633681666736e-05	4.32862955588261e-05
ENSG00000273010	7.36194331745362e-07	1.48877094514623e-06	5.78617982521108e-07	0	3.07152192375561e-06	0	4.32862955588261e-05
ENSG00000156171	7.21470445110455e-05	0.000147388323569477	0.000101258146941194	5.31872456984815e-05	5.68231555894788e-05	7.17802090000419e-05	0
ENSG00000134255	2.20858299523609e-05	8.18824019830429e-05	2.83522811435343e-05	1.99452171369306e-05	2.15006534662893e-05	2.99084204166841e-05	0
ENSG00000272982	3.68097165872681e-07	0	5.78617982521108e-07	0	0	0	0
ENSG00000273221	9.20242914681703e-06	5.95508378058494e-06	2.31447193008443e-06	1.66210142807755e-05	9.21456577126683e-06	5.98168408333682e-06	0
ENSG00000162777	0.000115214412918149	4.4663128354387e-05	2.31447193008443e-05	0.000206100577081616	0.000119789355026469	2.99084204166841e-05	0
ENSG00000064886	2.68710931087057e-05	6.10396087509956e-05	2.89308991260554e-06	3.98904342738611e-05	3.22509801994339e-05	1.19633681666736e-05	0
ENSG00000134216	0	0	0	0	0	0	0
ENSG00000229283	0	0	0	0	0	0	0
ENSG00000173947	1.10429149761804e-06	0	0	0	1.53576096187781e-06	0	0
ENSG00000085465	7.36194331745362e-07	1.48877094514623e-06	0	0	0	0	0
ENSG00000116455	2.31901214499789e-05	3.42417317383634e-05	2.1408865353281e-05	3.6566231417706e-05	3.83940240469451e-05	4.78534726666946e-05	0
ENSG00000116459	0.000198772469571248	0.000220338099881643	0.000242440934676344	0.000372310719889371	0.000184291315425337	0.000251230731500147	8.65725911176522e-05
ENSG00000143110	0.00015791368415938	0.00016227603302094	0.000694920197007851	0.000462064197005558	7.83238090557681e-05	0.000855380823917166	4.32862955588261e-05
ENSG00000121933	0	0	1.73585394756332e-06	0	0	0	0
ENSG00000116473	0.000181103805609359	0.000125056759392284	0.000203094911864909	0.000166210142807755	0.000182755554463459	0.000161505470250094	0.00021643147779413
ENSG00000231346	0	0	5.78617982521108e-07	0	0	0	0
ENSG00000197852	7.36194331745362e-07	0	4.62894386016886e-06	0	0	0	0.000432862955588261
ENSG00000227811	0	0	0	0	0	0	8.65725911176522e-05
ENSG00000064703	1.06748178103078e-05	7.44385472573117e-06	5.78617982521108e-07	9.97260856846528e-06	7.67880480938903e-06	0	0
ENSG00000171385	0	0	5.78617982521108e-07	0	0	0	0
ENSG00000237556	0	0	0	0	0	0	0
ENSG00000231437	0	0	0	0	0	0	4.32862955588261e-05
ENSG00000231246	0	0	0	0	0	0	0
ENSG00000143079	0	0	1.15723596504222e-06	3.32420285615509e-06	1.53576096187781e-06	5.98168408333682e-06	0
ENSG00000134245	7.36194331745362e-07	0	0	0	1.53576096187781e-06	0	0
ENSG00000273483	0	0	0	0	0	0	0
ENSG00000007341	1.43557894690346e-05	7.44385472573117e-06	2.89308991260554e-05	6.64840571231019e-06	1.07503267331446e-05	5.98168408333682e-06	4.32862955588261e-05
ENSG00000116489	6.95703643499367e-05	0.000119101675611699	9.60505850985039e-05	6.9808259979257e-05	0.000104431745407691	5.38351567500314e-05	8.65725911176522e-05
ENSG00000155363	6.99384615158094e-06	5.95508378058494e-06	5.20756184268997e-06	1.32968114246204e-05	7.67880480938903e-06	0	0
ENSG00000225075	7.36194331745362e-07	0	1.15723596504222e-06	0	1.53576096187781e-06	0	0
ENSG00000155366	4.08587854118676e-05	4.91294411898257e-05	0.000336177047844764	0.000412201154163232	0.00012593239887398	0.000107670313500063	0.000606008137823565
ENSG00000271810	0	0	0	0	0	0	0
ENSG00000155367	0	2.97754189029247e-06	5.78617982521108e-07	0	1.53576096187781e-06	5.98168408333682e-06	0
ENSG00000261595	0	0	0	0	0	0	0
ENSG00000184599	0	0	0	0	0	0	0
ENSG00000215866	0	0	0	0	0	0	0
ENSG00000224167	0	0	0	0	0	0	0
ENSG00000155380	5.8895546539629e-06	2.97754189029247e-06	1.15723596504222e-06	0	9.21456577126683e-06	5.98168408333682e-06	0
ENSG00000226419	3.68097165872681e-07	1.48877094514623e-06	5.78617982521108e-07	0	6.14304384751122e-06	0	0
ENSG00000236066	1.10429149761804e-06	1.48877094514623e-06	0	0	0	0	0
ENSG00000238198	0	1.48877094514623e-06	0	0	0	0	0
ENSG00000198799	6.25765181983558e-06	1.48877094514623e-06	4.05032587764776e-06	9.97260856846528e-06	3.07152192375561e-06	0	0
ENSG00000081026	7.36194331745362e-07	0	0	3.32420285615509e-06	1.53576096187781e-06	0	0
ENSG00000116793	9.57052631268971e-06	1.63764803966086e-05	9.83650570285884e-06	2.32694199930857e-05	1.53576096187781e-05	3.58901045000209e-05	0
ENSG00000081019	4.23311740753583e-05	2.97754189029247e-05	1.09937416679011e-05	4.98630428423264e-05	5.83589165513566e-05	2.99084204166841e-05	0
ENSG00000231128	3.68097165872681e-07	1.48877094514623e-06	0	0	0	0	0
ENSG00000134242	1.36195951372892e-05	2.67978770126322e-05	4.62894386016886e-06	3.32420285615509e-05	3.68582630850673e-05	0	0
ENSG00000226167	1.47238866349072e-06	0	5.78617982521108e-07	6.64840571231019e-06	0	0	0
ENSG00000188761	7.36194331745362e-07	0	5.78617982521108e-07	0	0	0	0
ENSG00000134262	6.25765181983558e-06	5.95508378058494e-06	5.78617982521108e-06	1.99452171369306e-05	9.21456577126683e-06	1.19633681666736e-05	0
ENSG00000118655	1.47238866349072e-06	0	4.05032587764776e-06	6.64840571231019e-06	3.07152192375561e-06	5.98168408333682e-06	4.32862955588261e-05
ENSG00000235527	2.5398704445215e-05	2.97754189029247e-06	4.05032587764776e-06	6.64840571231019e-06	1.07503267331446e-05	5.98168408333682e-06	0
ENSG00000163349	1.69324696301433e-05	1.19101675611699e-05	1.96730114057177e-05	1.99452171369306e-05	2.15006534662893e-05	1.79450522500105e-05	0
ENSG00000116774	0	0	0	0	0	0	0
ENSG00000134207	0	0	0	0	0	0	0
ENSG00000232895	0	0	0	0	0	0	0
ENSG00000197323	1.47238866349072e-05	1.9354022286901e-05	1.04151236853799e-05	9.97260856846528e-06	1.07503267331446e-05	5.98168408333682e-05	0
ENSG00000116752	9.05519028046795e-05	6.9972234421873e-05	4.62894386016886e-05	0.000106374491396963	9.36814186745461e-05	5.98168408333682e-05	0
ENSG00000175984	1.47238866349072e-06	1.48877094514623e-06	0	0	0	0	4.32862955588261e-05
ENSG00000116748	0	0	0	0	0	0	0
ENSG00000213281	1.03067206444351e-05	1.48877094514623e-05	1.50440675455488e-05	2.32694199930857e-05	7.67880480938903e-06	5.98168408333682e-06	0
ENSG00000009307	0.000180735708443486	0.000174186200582109	0.00015680547326322	0.000156237534239289	0.000145897291378392	0.000179450522500105	8.65725911176522e-05
ENSG00000052723	1.87729554595067e-05	2.67978770126322e-05	1.56226855280699e-05	2.99178257053958e-05	2.30364144281671e-05	3.58901045000209e-05	0
ENSG00000198765	0	0	0	0	0	0	0
ENSG00000134200	0	0	0	0	0	0	0
ENSG00000134198	9.20242914681703e-06	1.48877094514623e-06	5.20756184268997e-06	5.65114485546366e-05	1.38218486569003e-05	5.98168408333682e-06	4.32862955588261e-05
ENSG00000233730	3.68097165872681e-07	0	0	0	1.53576096187781e-06	0	0
ENSG00000228035	0	0	0	0	0	0	0
ENSG00000134259	0	0	0	0	0	0	0
ENSG00000173218	7.36194331745362e-07	0	5.78617982521108e-07	3.32420285615509e-06	3.07152192375561e-06	0	0
ENSG00000118729	0	0	0	0	0	0	0
ENSG00000177551	0	0	0	0	0	0	0
ENSG00000228127	0	0	0	0	0	0	0
ENSG00000163393	0	0	2.31447193008443e-06	0	0	0	0
ENSG00000237993	0	0	0	0	0	0	0
ENSG00000173212	0	0	0	0	0	0	0
ENSG00000235933	0	0	0	0	0	0	0
ENSG00000163399	0.00011263773275704	5.80620668607031e-05	0.00012556010220708	6.64840571231019e-05	8.29310919414015e-05	4.18717885833578e-05	0.000173145182235304
ENSG00000269279	3.68097165872681e-07	0	1.15723596504222e-06	0	1.53576096187781e-06	0	0
ENSG00000233154	0	0	0	0	0	0	0
ENSG00000230381	0	0	0	0	0	0	0
ENSG00000224950	0	0	5.78617982521108e-07	0	0	0	0
ENSG00000116815	2.13496356206155e-05	8.93262567087741e-06	2.37233372833654e-05	4.98630428423264e-05	3.83940240469451e-05	1.79450522500105e-05	4.32862955588261e-05
ENSG00000143061	0	0	0	0	0	0	0
ENSG00000203864	0	0	0	0	0	0	0
ENSG00000116824	0.000390551092990915	2.08427932320473e-05	1.96730114057177e-05	0.000219397388506236	0.000465335571448975	6.57985249167051e-05	0
ENSG00000272715	0	0	0	0	0	0	0
ENSG00000134247	0	0	5.78617982521108e-07	0	0	0	0
ENSG00000134256	1.47238866349072e-06	0	1.04151236853799e-05	0	0	1.79450522500105e-05	0
ENSG00000236137	0	0	0	0	0	0	0
ENSG00000116830	4.04906882459949e-06	4.4663128354387e-06	5.20756184268997e-06	0	4.60728288563342e-06	0	0
ENSG00000134253	3.68097165872681e-07	0	0	0	0	0	0
ENSG00000134258	0	0	0	0	0	0	0
ENSG00000235202	0	0	0	0	0	0	0
ENSG00000271427	3.68097165872681e-07	0	0	0	0	0	0
ENSG00000198162	1.39876923031619e-05	1.19101675611699e-05	8.67926973781662e-06	2.32694199930857e-05	1.84291315425337e-05	5.98168408333682e-06	0
ENSG00000236866	0	0	0	0	0	0	0
ENSG00000183508	2.39263157817243e-05	3.42417317383634e-05	5.20756184268997e-06	1.32968114246204e-05	3.37867411613117e-05	1.19633681666736e-05	4.32862955588261e-05
ENSG00000196505	4.78526315634485e-06	7.44385472573117e-06	6.9434157902533e-06	6.64840571231019e-06	9.21456577126683e-06	5.98168408333682e-06	0
ENSG00000065183	6.25765181983558e-06	5.95508378058494e-06	5.78617982521108e-06	6.64840571231019e-06	1.07503267331446e-05	0	0
ENSG00000155761	0	0	0	0	0	0	0
ENSG00000092607	0	0	0	0	0	0	0
ENSG00000226172	0	0	0	0	0	0	0
ENSG00000239216	0	0	0	0	0	0	0
ENSG00000116874	4.04906882459949e-06	4.76406702446795e-05	5.20756184268997e-06	1.32968114246204e-05	7.67880480938903e-06	5.98168408333682e-06	0
ENSG00000224238	0	0	0	0	0	0	0
ENSG00000231365	2.94477732698145e-06	0	2.31447193008443e-06	6.64840571231019e-06	1.53576096187781e-06	0	0
ENSG00000227712	0	0	0	0	0	0	0
ENSG00000232650	0	0	0	0	0	0	0
ENSG00000116882	0	0	0	0	0	0	0
ENSG00000203859	0	0	0	0	0	0	0
ENSG00000203857	0	0	0	0	0	0	0
ENSG00000143067	0	0	5.78617982521108e-07	0	0	0	0
ENSG00000092621	2.57668016110877e-06	2.97754189029247e-06	5.78617982521108e-07	3.32420285615509e-06	6.14304384751122e-06	5.98168408333682e-06	0
ENSG00000134240	0	0	0	0	0	0	0
ENSG00000134193	5.8895546539629e-06	0	5.78617982521108e-07	0	0	0	0
ENSG00000134249	0	0	0	0	0	0	0
ENSG00000134250	1.14110121420531e-05	2.67978770126322e-05	3.99246407939564e-05	1.32968114246204e-05	9.21456577126683e-06	3.58901045000209e-05	0
ENSG00000273406	7.36194331745362e-07	0	1.15723596504222e-06	0	0	0	0
ENSG00000236933	0	0	0	0	0	0	0
ENSG00000188610	3.68097165872681e-07	0	2.31447193008443e-06	0	1.53576096187781e-06	0	0
ENSG00000227193	0	0	0	0	0	0	0
ENSG00000234998	0	0	0	0	0	0	0
ENSG00000233029	0	0	0	0	0	0	0
ENSG00000198019	0	0	3.52956969337876e-05	0	0	5.98168408333682e-06	4.32862955588261e-05
ENSG00000230806	0	0	0	0	0	0	0
ENSG00000269996	2.57668016110877e-06	1.19101675611699e-05	9.25788772033773e-06	6.64840571231019e-06	7.67880480938903e-06	5.98168408333682e-06	0
ENSG00000227082	0	0	5.78617982521108e-07	0	0	0	0
ENSG00000231429	0	0	0	0	0	0	0
ENSG00000228826	0	0	0	0	0	0	0
ENSG00000272583	4.78526315634485e-06	2.97754189029247e-06	0	0	3.07152192375561e-06	0	0
ENSG00000224857	0	0	0	0	0	0	0
ENSG00000227552	0	0	0	0	0	0	0
ENSG00000233798	0	0	0	0	0	0	0
ENSG00000230880	0	0	0	0	1.53576096187781e-06	0	0
ENSG00000203849	3.68097165872681e-07	0	0	0	0	0	0
ENSG00000234978	7.36194331745362e-07	2.97754189029247e-06	5.78617982521108e-07	0	0	0	0
ENSG00000231182	0	0	0	0	0	0	0
ENSG00000232274	0	0	0	0	0	0	0
ENSG00000230850	1.84048582936341e-06	1.48877094514623e-06	0	0	0	0	0
ENSG00000237291	0	0	0	0	0	0	0
ENSG00000232336	0	0	0	0	0	0	0
ENSG00000225278	7.36194331745362e-07	0	0	0	0	0	0
ENSG00000242569	3.68097165872681e-07	0	0	0	0	0	0
ENSG00000185044	3.68097165872681e-07	0	0	0	0	0	0
ENSG00000238261	0	0	0	0	0	0	0
ENSG00000226897	0	0	0	0	0	0	0
ENSG00000235566	0	0	0	0	0	0	0
ENSG00000223804	7.36194331745362e-07	0	5.78617982521108e-07	0	0	0	0
ENSG00000231734	1.47238866349072e-06	0	0	0	0	0	0
ENSG00000226637	0	0	0	0	0	0	0
ENSG00000236334	0	0	0	0	0	0	0
ENSG00000215784	0	0	5.78617982521108e-07	0	0	0	0
ENSG00000224363	0	0	0	0	0	0	0
ENSG00000162825	0	0	0	0	0	0	0
ENSG00000235398	1.10429149761804e-06	0	0	3.32420285615509e-06	1.53576096187781e-06	0	0
ENSG00000231360	3.31287449285413e-06	1.48877094514623e-06	5.78617982521108e-07	6.64840571231019e-06	0	0	0
ENSG00000255854	0	0	0	0	0	0	0
ENSG00000236943	7.36194331745362e-06	7.44385472573117e-06	4.05032587764776e-06	9.97260856846528e-06	7.67880480938903e-06	0	0
ENSG00000168614	5.8895546539629e-06	1.48877094514623e-06	2.31447193008443e-06	3.32420285615509e-06	6.14304384751122e-06	1.19633681666736e-05	0
ENSG00000254539	0	0	0	0	0	0	0
ENSG00000178104	9.93862347856239e-06	1.04213966160236e-05	8.67926973781662e-06	1.66210142807755e-05	3.07152192375561e-06	2.39267363333473e-05	0
ENSG00000255148	3.68097165872681e-07	0	0	0	0	0	0
ENSG00000254913	0	0	0	0	0	0	0
ENSG00000268172	2.57668016110877e-06	2.97754189029247e-06	5.78617982521108e-07	1.66210142807755e-05	4.60728288563342e-06	0	0
ENSG00000272755	3.68097165872681e-07	0	0	0	1.53576096187781e-06	0	0
ENSG00000272709	3.68097165872681e-07	0	1.15723596504222e-06	0	0	0	0
ENSG00000213240	2.24539271182335e-05	0.000105702737105383	8.79499333432084e-05	2.32694199930857e-05	2.15006534662893e-05	8.37435771667155e-05	4.32862955588261e-05
ENSG00000255168	0	0	0	0	0	0	0
ENSG00000163386	9.93862347856239e-06	4.01968155189483e-05	7.00127758850541e-05	3.6566231417706e-05	1.22860876950224e-05	5.98168408333682e-05	0.000129858886676478
ENSG00000233396	0	0	0	0	0	0	0
ENSG00000168509	0	0	0	0	0	0	0
ENSG00000117289	0.000779629797318339	0.000960257259619321	0.000512655532513702	0.00135295056245512	0.00100899495195372	0.000436662938083588	0.00021643147779413
ENSG00000121851	0.000108588663932441	0.000105702737105383	7.92706636053918e-05	0.00018947956280084	0.000129003920797736	6.57985249167051e-05	0
ENSG00000181039	1.84048582936341e-06	0	0	0	3.07152192375561e-06	0	0
ENSG00000234222	1.10429149761804e-06	2.97754189029247e-06	1.73585394756332e-06	0	3.07152192375561e-06	0	0
ENSG00000152022	2.13496356206155e-05	4.61518992995333e-05	1.79371574581543e-05	2.65936228492408e-05	2.76436973138005e-05	1.19633681666736e-05	0
ENSG00000131795	0.000149079352178436	0.000174186200582109	0.000164906125018516	0.000332420285615509	0.000168933705806559	0.000191413890666778	4.32862955588261e-05
ENSG00000131779	1.87729554595067e-05	1.33989385063161e-05	1.50440675455488e-05	2.65936228492408e-05	1.38218486569003e-05	2.99084204166841e-05	0
ENSG00000143127	3.68097165872681e-07	0	5.78617982521108e-07	0	4.60728288563342e-06	0	0
ENSG00000244619	0	0	0	0	0	0	0
ENSG00000198483	7.36194331745362e-07	0	2.89308991260554e-06	3.32420285615509e-06	6.14304384751122e-06	0	0
ENSG00000131788	4.04906882459949e-06	4.4663128354387e-06	1.15723596504222e-06	3.32420285615509e-06	6.14304384751122e-06	5.98168408333682e-06	0
ENSG00000186364	1.47238866349072e-06	1.48877094514623e-06	5.78617982521108e-07	6.64840571231019e-06	0	5.98168408333682e-06	0
ENSG00000186141	1.43557894690346e-05	7.44385472573117e-06	1.6201303510591e-05	2.32694199930857e-05	2.15006534662893e-05	5.98168408333682e-06	4.32862955588261e-05
ENSG00000121848	4.38035627388491e-05	3.27529607932172e-05	2.08302473707599e-05	7.64566656915672e-05	6.75734823226234e-05	4.78534726666946e-05	0.000129858886676478
ENSG00000117281	1.84048582936341e-06	2.97754189029247e-06	1.15723596504222e-06	0.000216073185650081	7.52522871320125e-05	5.98168408333682e-06	0
ENSG00000174827	3.68097165872681e-07	0	0	0	0	0	0
ENSG00000117262	8.09813764919898e-06	1.48877094514623e-06	4.05032587764776e-06	1.32968114246204e-05	1.07503267331446e-05	5.98168408333682e-06	0
ENSG00000235702	0	0	0	0	0	0	0
ENSG00000196644	0	0	0	0	0	0	0
ENSG00000234245	0	0	0	0	0	0	0
ENSG00000152042	3.68097165872681e-07	0	0	0	0	0	0
ENSG00000186275	6.62574898570826e-06	8.93262567087741e-06	4.62894386016886e-06	0	4.60728288563342e-06	1.19633681666736e-05	0
ENSG00000234225	0	0	0	0	0	0	0
ENSG00000131791	5.52145748809022e-06	7.44385472573117e-06	1.73585394756332e-06	6.64840571231019e-06	1.38218486569003e-05	0	0
ENSG00000237188	1.10429149761804e-06	1.48877094514623e-06	3.47170789512665e-06	0	0	0	0
ENSG00000131781	1.84048582936341e-06	5.95508378058494e-06	5.20756184268997e-06	9.97260856846528e-06	1.53576096187781e-06	5.98168408333682e-06	0
ENSG00000271721	0	0	0	0	0	0	0
ENSG00000131778	1.10429149761804e-05	1.9354022286901e-05	4.05032587764776e-06	1.66210142807755e-05	9.21456577126683e-06	1.19633681666736e-05	4.32862955588261e-05
ENSG00000234610	0	0	0	0	0	0	0
ENSG00000116128	4.41716599047217e-06	2.97754189029247e-06	1.73585394756332e-06	0	7.67880480938903e-06	0	0
ENSG00000162836	7.7300404833263e-06	1.48877094514623e-06	1.15723596504222e-06	0	3.07152192375561e-06	0	0
ENSG00000227139	0	0	0	0	0	0	0
ENSG00000143140	0	0	0	0	0	0	0
ENSG00000234482	0	0	0	0	0	0	0
ENSG00000234190	0	0	0	0	0	0	0
ENSG00000121634	0	0	0	0	0	0	0
ENSG00000188092	0	0	5.78617982521108e-07	0	0	0	0
ENSG00000215859	0	0	0	0	0	0	0
ENSG00000273059	0	0	0	0	0	0	0
ENSG00000229952	0	0	0	0	0	0	0
ENSG00000203836	0	0	0	0	0	0	0
ENSG00000269647	0	0	0	0	0	0	0
ENSG00000232265	0	0	0	0	0	0	0
ENSG00000226335	0	0	0	0	0	0	0
ENSG00000234283	0	0	0	0	0	0	0
ENSG00000231196	0	0	0	0	0	0	0
ENSG00000238107	0	0	0	0	0	0	0
ENSG00000244252	0	0	0	0	0	0	0
ENSG00000224481	0	0	0	0	0	0	0
ENSG00000272824	0	0	0	0	0	0	0
ENSG00000215863	0	0	0	0	0	0	0
ENSG00000231551	0	0	0	0	0	0	0
ENSG00000255963	0	0	0	0	0	0	0
ENSG00000122497	2.57668016110877e-06	2.97754189029247e-06	8.10065175529551e-06	0	1.53576096187781e-06	0	0
ENSG00000256374	0	0	0	0	0	0	0
ENSG00000236140	1.47238866349072e-06	0	0	0	0	0	0
ENSG00000203832	7.36194331745362e-07	0	1.15723596504222e-06	0	0	0	0
ENSG00000243452	1.84048582936341e-06	2.97754189029247e-06	1.15723596504222e-06	0	1.53576096187781e-06	0	0
ENSG00000237253	7.36194331745362e-07	0	0	0	1.53576096187781e-06	0	0
ENSG00000203827	0	0	0	0	0	0	0
ENSG00000237343	3.68097165872681e-07	0	0	0	0	0	0
ENSG00000235887	0	0	0	0	0	0	0
ENSG00000232527	0	1.48877094514623e-06	2.89308991260554e-06	9.97260856846528e-06	0	5.98168408333682e-06	0
ENSG00000232721	3.68097165872681e-07	0	0	0	0	0	0
ENSG00000223779	1.10429149761804e-06	0	0	0	1.53576096187781e-06	0	0
ENSG00000226067	0	0	0	0	0	0	0
ENSG00000235999	1.10429149761804e-05	7.44385472573117e-06	2.89308991260554e-06	1.66210142807755e-05	1.84291315425337e-05	0	0
ENSG00000233430	0	0	0	0	0	0	0
ENSG00000234571	0	0	0	0	0	0	0
ENSG00000230186	0	0	0	0	0	0	0
ENSG00000203818	0	0	0	0	0	0	0
ENSG00000203817	0	0	5.78617982521108e-07	0	0	0	0
ENSG00000198161	0	0	0	0	0	0	0
ENSG00000268544	0	0	0	0	0	0	0
ENSG00000233368	2.20858299523609e-05	2.08427932320473e-05	4.05032587764776e-06	1.66210142807755e-05	1.22860876950224e-05	5.98168408333682e-06	0
ENSG00000269614	0	0	0	0	0	0	0
ENSG00000229801	0	0	0	0	0	0	0
ENSG00000234232	3.68097165872681e-07	0	0	0	0	0	0
ENSG00000223759	4.41716599047217e-06	7.44385472573117e-06	5.78617982521108e-07	1.66210142807755e-05	1.22860876950224e-05	0	0
ENSG00000203815	0	0	0	0	0	0	0
ENSG00000150337	7.36194331745362e-07	2.97754189029247e-06	8.79499333432084e-05	0	0	1.19633681666736e-05	0
ENSG00000203814	7.36194331745362e-07	1.48877094514623e-06	0	0	0	0	0
ENSG00000242663	0	0	0	0	0	0	0
ENSG00000233030	0	0	0	0	0	0	0
ENSG00000183598	3.68097165872681e-07	0	0	0	1.53576096187781e-06	0	0
ENSG00000264207	0	0	0	0	0	0	0
ENSG00000183941	0	0	0	0	0	0	0
ENSG00000203811	0	0	0	0	0	0	0
ENSG00000183558	0	0	0	0	0	0	0
ENSG00000272993	1.84048582936341e-06	0	0	0	0	0	0
ENSG00000203812	0	0	0	0	0	0	0
ENSG00000203852	0	0	0	0	0	0	0
ENSG00000182217	0	0	0	0	0	0	0
ENSG00000184678	1.25153036396712e-05	1.9354022286901e-05	1.50440675455488e-05	2.32694199930857e-05	1.38218486569003e-05	5.98168408333682e-06	0.000346290364470609
ENSG00000184260	1.10429149761804e-05	7.44385472573117e-06	1.6201303510591e-05	9.97260856846528e-06	1.53576096187781e-05	0	0
ENSG00000184270	7.36194331745362e-07	2.97754189029247e-06	5.78617982521108e-07	0	1.53576096187781e-06	0	0
ENSG00000178096	2.57668016110877e-05	1.48877094514623e-05	1.44654495630277e-05	1.32968114246204e-05	2.30364144281671e-05	1.19633681666736e-05	0
ENSG00000159164	1.47238866349072e-06	0	0	0	0	0	0
ENSG00000143368	2.46625101134696e-05	4.61518992995333e-05	3.41384609687454e-05	0.000119671302821583	6.296619943699e-05	7.77618930833787e-05	8.65725911176522e-05
ENSG00000014914	1.47238866349072e-06	0	8.67926973781662e-05	3.32420285615509e-06	0	5.38351567500314e-05	0
ENSG00000163113	1.47238866349072e-06	0	0	6.64840571231019e-06	0	0	4.32862955588261e-05
ENSG00000136631	1.47238866349072e-05	5.95508378058494e-06	9.83650570285884e-06	1.66210142807755e-05	6.14304384751122e-06	1.19633681666736e-05	0
ENSG00000023902	1.65643724642706e-05	3.57305026835096e-05	7.75348096578285e-05	1.99452171369306e-05	1.07503267331446e-05	8.97252612500523e-05	0.000346290364470609
ENSG00000143401	4.2699271241231e-05	2.82866479577785e-05	2.02516293882388e-05	4.98630428423264e-05	3.83940240469451e-05	1.19633681666736e-05	0
ENSG00000271845	0	0	0	0	0	0	0
ENSG00000118298	0	0	0	0	0	0	0
ENSG00000117362	8.31899594872259e-05	0.000122079217501991	0.000106465708783884	0.000149589128526979	9.98244625220574e-05	0.000167487154333431	0
ENSG00000118292	3.68097165872681e-06	4.4663128354387e-06	9.25788772033773e-06	3.32420285615509e-06	1.22860876950224e-05	4.78534726666946e-05	0
ENSG00000159208	1.47238866349072e-06	0	5.78617982521108e-07	0	1.53576096187781e-06	0	0
ENSG00000187145	0.000147238866349072	0.000108680278995675	9.43147311509406e-05	0.000116347099965428	0.00011211055021708	0.00013159704983341	0.000129858886676478
ENSG00000117360	1.17791093079258e-05	1.19101675611699e-05	5.78617982521108e-06	9.97260856846528e-06	1.22860876950224e-05	5.98168408333682e-06	0
ENSG00000163125	1.91410526253794e-05	1.9354022286901e-05	6.9434157902533e-06	2.32694199930857e-05	1.99648925044115e-05	2.99084204166841e-05	0
ENSG00000143374	6.25765181983558e-06	4.4663128354387e-06	7.5220337727744e-06	6.64840571231019e-06	9.21456577126683e-06	0	0
ENSG00000143369	0	0	1.15723596504222e-06	0	0	0	0
ENSG00000228126	3.68097165872681e-07	0	0	0	0	0	0
ENSG00000237781	0	0	0	0	0	0	0
ENSG00000143382	1.10429149761804e-06	1.48877094514623e-06	1.38868315805066e-05	0	0	0	0
ENSG00000225996	0	0	0	0	0	0	0
ENSG00000203804	0	0	5.78617982521108e-07	0	0	0	0
ENSG00000143384	0.000245520809637078	0.000165253574911232	0.000343120463635017	0.000219397388506236	0.000258007841595471	0.000370864413166883	0.000129858886676478
ENSG00000143420	0.000150183643676054	0.000202472848539888	0.000163170271070952	0.00035236550275244	0.000172005227730314	0.000185432206583442	0.00021643147779413
ENSG00000143457	9.93862347856239e-06	8.93262567087741e-06	3.47170789512665e-06	2.32694199930857e-05	1.53576096187781e-05	5.98168408333682e-06	0
ENSG00000143452	0	0	0	0	0	0	0
ENSG00000163131	0.000211287773210919	0.000410900780860361	0.00247012016738261	0.000242666808499322	0.000201184686005993	0.000586205040167009	0.000692580728941217
ENSG00000143387	1.84048582936341e-06	0	1.73585394756332e-06	0	0	5.98168408333682e-06	0
ENSG00000143437	6.62574898570826e-06	1.04213966160236e-05	1.04151236853799e-05	3.32420285615509e-06	1.38218486569003e-05	1.19633681666736e-05	0
ENSG00000143379	5.15336032221754e-06	1.63764803966086e-05	1.56226855280699e-05	1.66210142807755e-05	4.60728288563342e-06	5.98168408333682e-06	4.32862955588261e-05
ENSG00000143418	4.2699271241231e-05	3.42417317383634e-05	4.05032587764776e-05	5.31872456984815e-05	5.98946775132344e-05	1.79450522500105e-05	0.000173145182235304
ENSG00000259357	0	0	0	6.64840571231019e-06	0	0	0
ENSG00000231073	0	0	0	0	0	0	0
ENSG00000143412	0	0	0	0	0	0	0
ENSG00000143409	6.62574898570826e-06	2.97754189029247e-06	3.47170789512665e-06	0	1.53576096187781e-06	5.98168408333682e-06	0.000173145182235304
ENSG00000143363	5.52145748809022e-06	2.97754189029247e-06	4.62894386016886e-06	3.32420285615509e-06	6.14304384751122e-06	0	0.00151502034455891
ENSG00000163141	3.68097165872681e-07	0	0	0	0	0	0
ENSG00000143443	5.8895546539629e-06	1.48877094514623e-05	3.47170789512665e-06	1.66210142807755e-05	1.38218486569003e-05	1.19633681666736e-05	0
ENSG00000197622	0.00010711627526895	0.000113146591831114	8.33209894830396e-05	0.000232694199930857	0.000104431745407691	8.97252612500523e-05	8.65725911176522e-05
ENSG00000213190	2.98158704356872e-05	5.95508378058494e-06	1.04151236853799e-05	2.99178257053958e-05	7.67880480938903e-05	5.98168408333682e-06	0
ENSG00000143458	1.21472064737985e-05	8.93262567087741e-06	7.5220337727744e-06	1.32968114246204e-05	1.99648925044115e-05	1.19633681666736e-05	0
ENSG00000143434	0	0	0	0	0	0	0
ENSG00000163154	3.16563562650506e-05	2.08427932320473e-05	7.57989557102651e-05	8.64292742600324e-05	3.83940240469451e-05	5.38351567500314e-05	4.32862955588261e-05
ENSG00000163156	3.64416194213954e-05	3.57305026835096e-05	7.75348096578285e-05	9.64018828284977e-05	7.67880480938903e-05	9.57069453333892e-05	0
ENSG00000163155	0	0	0	0	0	0	0
ENSG00000163157	3.68097165872681e-07	1.48877094514623e-06	0	0	0	0	0
ENSG00000163159	2.94477732698145e-05	3.27529607932172e-05	3.47170789512665e-05	5.98356514107917e-05	4.45370678944564e-05	5.98168408333682e-05	0
ENSG00000143398	8.46623481507167e-06	1.9354022286901e-05	6.36479780773219e-06	6.64840571231019e-06	6.14304384751122e-06	1.19633681666736e-05	0
ENSG00000159352	0.000123680647733221	0.000142922010734039	0.000196151496074656	0.000219397388506236	0.000159719140035292	0.000161505470250094	8.65725911176522e-05
ENSG00000232671	3.68097165872681e-07	0	6.36479780773219e-06	0	3.07152192375561e-06	0	0
ENSG00000143373	3.31287449285413e-06	4.4663128354387e-06	5.78617982521108e-06	3.32420285615509e-06	4.60728288563342e-06	0	0
ENSG00000143393	1.98772469571248e-05	2.38203351223398e-05	2.02516293882388e-05	3.6566231417706e-05	3.22509801994339e-05	0.000209358942916789	4.32862955588261e-05
ENSG00000273481	0	0	0	0	1.53576096187781e-06	0	0
ENSG00000143390	7.7300404833263e-06	2.82866479577785e-05	1.09937416679011e-05	1.66210142807755e-05	2.15006534662893e-05	2.39267363333473e-05	0
ENSG00000224645	0	0	0	0	0	0	0
ENSG00000237976	2.20858299523609e-06	2.97754189029247e-06	2.89308991260554e-06	0	0	1.19633681666736e-05	0
ENSG00000143416	0	0	0	0	0	0	0
ENSG00000159377	7.87727934967537e-05	7.5927318202458e-05	0.000122667012294475	6.64840571231019e-05	6.296619943699e-05	0.0001136519975834	4.32862955588261e-05
ENSG00000143442	1.36195951372892e-05	1.9354022286901e-05	1.85157754406755e-05	9.97260856846528e-06	1.68933705806559e-05	5.98168408333682e-06	0
ENSG00000143375	0	1.48877094514623e-06	0	0	0	0	0
ENSG00000143367	1.47238866349072e-06	0	5.78617982521108e-07	3.32420285615509e-06	1.53576096187781e-06	0	0
ENSG00000250734	3.68097165872681e-07	0	0	0	0	0	0
ENSG00000143376	8.83433198094435e-06	1.48877094514623e-05	3.70315508813509e-05	6.64840571231019e-06	1.22860876950224e-05	2.39267363333473e-05	0
ENSG00000227045	0	0	0	0	0	0	0
ENSG00000159409	0	0	0	0	0	0	0
ENSG00000178796	0	0	0	0	0	0	0
ENSG00000240510	0	0	0	0	0	0	0
ENSG00000269621	0	0	0	0	0	0	0
ENSG00000143436	7.14108501793001e-05	7.44385472573117e-05	5.03397644793364e-05	0.000129643911390049	9.36814186745461e-05	8.97252612500523e-05	4.32862955588261e-05
ENSG00000143450	0	1.48877094514623e-06	5.78617982521108e-07	6.64840571231019e-06	0	5.98168408333682e-06	0
ENSG00000249602	0	1.48877094514623e-06	5.78617982521108e-07	0	1.53576096187781e-06	0	0
ENSG00000268288	3.68097165872681e-07	1.48877094514623e-06	0	0	0	0	0
ENSG00000182134	2.94477732698145e-06	5.95508378058494e-06	1.15723596504222e-06	6.64840571231019e-06	1.53576096187781e-06	0	0
ENSG00000203288	1.84048582936341e-06	1.48877094514623e-06	0	0	3.07152192375561e-06	5.98168408333682e-06	4.32862955588261e-05
ENSG00000269489	0	0	0	0	0	0	0
ENSG00000213171	0	0	0	0	1.53576096187781e-06	0	0
ENSG00000143365	4.41716599047217e-06	1.48877094514623e-06	5.78617982521108e-07	0	1.07503267331446e-05	0	0
ENSG00000225556	1.14110121420531e-05	0	0	0	0	0	0
ENSG00000234614	7.36194331745362e-07	0	0	0	0	0	0
ENSG00000196407	0	0	0	0	0	0	0.000129858886676478
ENSG00000159445	4.71164372317032e-05	1.48877094514623e-05	7.5220337727744e-06	1.66210142807755e-05	3.37867411613117e-05	2.99084204166841e-05	0
ENSG00000197747	0.000593372631386762	0.000190562680978718	0.0013458654273441	0.000508603036991729	0.000721807652082569	0.00162701807066762	0.000173145182235304
ENSG00000229021	0	0	0	0	0	0	0
ENSG00000163191	0.00031435497965527	0.000101236424269944	0.00215708783883869	0.000388931734170146	0.000379332957583818	0.000992959557833913	0.000692580728941217
ENSG00000182898	0	0	0	0	0	0	0
ENSG00000159450	0	0	0	0	0	0	0
ENSG00000226716	0	0	0	0	0	0	0
ENSG00000215853	0	0	0	0	0	0	0
ENSG00000237975	0	0	0	0	0	0	0
ENSG00000236427	0	0	0	0	0	0	0
ENSG00000197915	0	0	0	0	0	0	0
ENSG00000143631	0	0	0	0	0	0	0
ENSG00000143520	0	0	0	0	0	0	0
ENSG00000227415	0	0	0	0	0	0	0
ENSG00000143536	0	0	0	0	0	0	0
ENSG00000186207	0	0	0	0	0	0	0
ENSG00000169509	0	0	0	0	0	0	0
ENSG00000185966	0	0	0	0	0	0	0
ENSG00000163202	0	0	0	0	0	0	0
ENSG00000244057	0	0	0	0	0	0	0
ENSG00000187238	0	0	0	0	0	0	0
ENSG00000185962	0	0	0	0	0	0	0
ENSG00000176075	0	0	0	0	0	0	0
ENSG00000187223	0	0	0	0	0	0	0
ENSG00000159455	0	0	0	0	0	0	0
ENSG00000187180	0	0	0	0	0	0	0
ENSG00000187173	0	0	0	0	0	0	0
ENSG00000187170	0	0	0	0	0	0	0
ENSG00000198854	0	0	0	0	0	0	0
ENSG00000203786	0	0	0	0	0	0	0
ENSG00000240386	0	0	0	0	0	0	0
ENSG00000186226	0	0	0	0	0	0	0
ENSG00000172155	0	0	0	0	0	0	0
ENSG00000197084	0	0	0	0	0	0	0
ENSG00000196734	0	0	0	0	0	0	0
ENSG00000186844	0	0	0	0	0	0	0
ENSG00000235942	0	0	0	0	0	0	0
ENSG00000163206	0	0	0	0	0	0	0
ENSG00000163207	0	0	0	0	0	0	0
ENSG00000224308	0	0	0	0	0	0	0
ENSG00000184148	0	0	0	0	0	0	0
ENSG00000169474	0	0	0	0	0	0	0
ENSG00000163209	0	0	0	0	0	0	0
ENSG00000169469	0	0	0	0	0	0	0
ENSG00000163216	0	0	0	0	0	0	0
ENSG00000241794	0	0	0	0	0	0	0
ENSG00000196805	0	0	0	0	0	0	0
ENSG00000203785	0	0	0	0	0	0	0
ENSG00000244094	0	0	0	0	0	0	0
ENSG00000159516	0	0	0	0	0	0	0
ENSG00000229699	0	0	0	0	0	0	0
ENSG00000203784	0	0	0	0	0	0	0
ENSG00000203783	0	0	0	0	0	0	0
ENSG00000203782	0	0	0	0	0	0	0
ENSG00000159527	0	0	0	0	0	0	0
ENSG00000163218	0	0	0	0	0	0	0
ENSG00000163220	7.28832388427909e-05	9.08150276539203e-05	0.00905595004443786	6.9808259979257e-05	8.60026138651571e-05	0.00129204376200075	0.000476149251147087
ENSG00000163221	7.36194331745362e-07	2.97754189029247e-06	0.000152176529403051	9.97260856846528e-06	1.53576096187781e-06	1.19633681666736e-05	0
ENSG00000143546	4.45397570705944e-05	4.76406702446795e-05	0.00470011387201896	4.65388399861713e-05	2.30364144281671e-05	0.00039479114950023	0.000173145182235304
ENSG00000184330	0	0	0	0	0	0	0
ENSG00000197364	0	0	0	0	0	0	0
ENSG00000143556	0	0	0	0	0	0	0
ENSG00000238279	0	0	0	0	0	0	0
ENSG00000197956	0.000826378137384169	0.000329018378877318	0.00420250240705081	0.000904183176874186	0.00123935909623539	0.00196199237933448	0.0011687299800883
ENSG00000196420	7.36194331745362e-07	0	1.15723596504222e-06	0	0	0	0
ENSG00000196154	0.00163103854198185	0.000382614132902582	0.00671717615908754	0.00238012924500705	0.00272290418540935	0.00314038414375183	0.00259717773352956
ENSG00000188015	0	0	0	0	0	0	0
ENSG00000196754	3.68097165872681e-07	0	0	0	0	0	0
ENSG00000188643	0	0	0	0	0	5.98168408333682e-06	0
ENSG00000189334	0	0	5.78617982521108e-07	0	0	0	0
ENSG00000189171	1.84048582936341e-06	2.97754189029247e-06	6.9434157902533e-06	0	1.53576096187781e-06	1.19633681666736e-05	0
ENSG00000160678	3.68097165872681e-07	0	0	0	0	0	0
ENSG00000272030	3.68097165872681e-07	0	5.78617982521108e-07	0	0	0	0
ENSG00000160679	4.19630769094856e-05	4.4663128354387e-05	4.33963486890831e-05	8.31050714038774e-05	4.91443507800898e-05	4.18717885833578e-05	4.32862955588261e-05
ENSG00000143553	3.68097165872681e-05	5.65732959155569e-05	9.20002592208562e-05	0.000129643911390049	6.75734823226234e-05	1.79450522500105e-05	4.32862955588261e-05
ENSG00000143621	8.90795141411888e-05	0.000116124133721406	9.31574951858984e-05	0.000136292317102359	0.000150504574264025	0.00013159704983341	0
ENSG00000169418	0	0	0	0	0	0	0
ENSG00000143624	4.04906882459949e-06	8.93262567087741e-06	9.25788772033773e-06	3.32420285615509e-06	7.67880480938903e-06	5.98168408333682e-06	0
ENSG00000243613	0	0	0	0	0	0	0
ENSG00000233222	0	0	0	0	0	0	0
ENSG00000143554	3.68097165872681e-06	5.95508378058494e-06	3.41384609687454e-05	3.98904342738611e-05	1.53576096187781e-05	2.99084204166841e-05	0
ENSG00000143614	1.69324696301433e-05	1.48877094514623e-05	1.50440675455488e-05	2.65936228492408e-05	1.38218486569003e-05	1.79450522500105e-05	0
ENSG00000198837	1.21472064737985e-05	2.38203351223398e-05	2.1408865353281e-05	2.32694199930857e-05	1.99648925044115e-05	2.39267363333473e-05	0
ENSG00000160741	2.50306072793423e-05	1.33989385063161e-05	1.56226855280699e-05	9.97260856846528e-06	1.53576096187781e-05	1.19633681666736e-05	0
ENSG00000143570	3.60735222555227e-05	1.9354022286901e-05	4.16604947415198e-05	3.6566231417706e-05	1.99648925044115e-05	4.18717885833578e-05	0
ENSG00000273026	0	0	0	0	0	0	0
ENSG00000143578	3.31287449285413e-06	1.04213966160236e-05	3.47170789512665e-06	1.66210142807755e-05	3.07152192375561e-06	0	0
ENSG00000143543	0.000245520809637078	0.000214383016101058	0.000293359317138202	0.000305826662766269	0.000270293929290494	0.000221322311083462	0.000303004068911783
ENSG00000272654	0	1.48877094514623e-06	1.73585394756332e-06	3.32420285615509e-06	0	0	0
ENSG00000143545	3.31287449285413e-06	1.48877094514623e-06	1.96730114057177e-05	0	1.53576096187781e-06	2.99084204166841e-05	4.32862955588261e-05
ENSG00000177954	0.00964230526003488	0.008877541145907	0.0034977457043401	0.00362338111320905	0.00683720780227999	0.00382229612925223	0.00186131070902952
ENSG00000143552	0	1.48877094514623e-06	0	0	0	0	0
ENSG00000143549	0.000255091335949768	0.000311153127535563	0.000403296733817212	0.000432146371300162	0.000320974041032461	0.000514424831166967	0.000995584797853
ENSG00000163263	0	0	0	0	0	0	0
ENSG00000143612	9.38647772975337e-05	8.18824019830429e-05	0.000159698563175826	0.000109698694253118	0.000101360223483935	0.000191413890666778	0.000259717773352956
ENSG00000143569	1.50919838007799e-05	2.08427932320473e-05	2.08302473707599e-05	2.65936228492408e-05	1.53576096187781e-05	2.39267363333473e-05	0
ENSG00000143575	0.000134723562709401	8.63487148184816e-05	9.37361131684195e-05	8.31050714038774e-05	9.82887015601796e-05	8.37435771667155e-05	0
ENSG00000143595	3.68097165872681e-07	0	0	0	1.53576096187781e-06	0	4.32862955588261e-05
ENSG00000143515	6.62574898570826e-06	7.44385472573117e-06	1.15723596504222e-06	0	4.60728288563342e-06	0	0
ENSG00000228013	2.20858299523609e-06	0	0	0	0	0	0
[truncated: 30,739 more rows]
