# Supplementary material for: Single cell derived mRNA signals across human kidney tumors
Source: Nat Commun. 2021 Jun 23;12:3896. doi: 10.1038/s41467-021-23949-5 (PMC8222373; doi:10.1038/s41467-021-23949-5)
Supplement: Supplementary file 7 — Supplementary Software 1 [file 41467_2021_23949_MOESM7_ESM.zip › SupplementarySoftware1/cellSignalAnalysisV2/scData/PBMCRef_rowNames.tsv]

ENSG00000243485
ENSG00000237613
ENSG00000186092
ENSG00000238009
ENSG00000239945
ENSG00000237683
ENSG00000239906
ENSG00000241599
ENSG00000228463
ENSG00000237094
ENSG00000235249
ENSG00000236601
ENSG00000236743
ENSG00000231709
ENSG00000235146
ENSG00000239664
ENSG00000230021
ENSG00000223659
ENSG00000185097
ENSG00000235373
ENSG00000240618
ENSG00000229905
ENSG00000228327
ENSG00000237491
ENSG00000269831
ENSG00000177757
ENSG00000225880
ENSG00000230368
ENSG00000269308
ENSG00000272438
ENSG00000230699
ENSG00000241180
ENSG00000223764
ENSG00000187634
ENSG00000268179
ENSG00000188976
ENSG00000187961
ENSG00000187583
ENSG00000187642
ENSG00000272512
ENSG00000188290
ENSG00000224969
ENSG00000187608
ENSG00000188157
ENSG00000273443
ENSG00000237330
ENSG00000131591
ENSG00000223823
ENSG00000272141
ENSG00000205231
ENSG00000162571
ENSG00000186891
ENSG00000186827
ENSG00000078808
ENSG00000176022
ENSG00000184163
ENSG00000260179
ENSG00000160087
ENSG00000230415
ENSG00000162572
ENSG00000131584
ENSG00000169972
ENSG00000127054
ENSG00000224051
ENSG00000169962
ENSG00000107404
ENSG00000162576
ENSG00000175756
ENSG00000221978
ENSG00000224870
ENSG00000242485
ENSG00000272455
ENSG00000235098
ENSG00000225905
ENSG00000205116
ENSG00000225285
ENSG00000179403
ENSG00000215915
ENSG00000160072
ENSG00000197785
ENSG00000205090
ENSG00000160075
ENSG00000215014
ENSG00000228594
ENSG00000272106
ENSG00000197530
ENSG00000189409
ENSG00000248333
ENSG00000272004
ENSG00000189339
ENSG00000269737
ENSG00000008128
ENSG00000215790
ENSG00000008130
ENSG00000078369
ENSG00000231050
ENSG00000169885
ENSG00000178821
ENSG00000142609
ENSG00000233542
ENSG00000187730
ENSG00000226969
ENSG00000067606
ENSG00000271806
ENSG00000182873
ENSG00000162585
ENSG00000269554
ENSG00000203301
ENSG00000243558
ENSG00000234396
ENSG00000157933
ENSG00000116151
ENSG00000269753
ENSG00000157916
ENSG00000157911
ENSG00000149527
ENSG00000224387
ENSG00000229393
ENSG00000157881
ENSG00000197921
ENSG00000272449
ENSG00000157873
ENSG00000225931
ENSG00000228037
ENSG00000157870
ENSG00000142606
ENSG00000237058
ENSG00000215912
ENSG00000233234
ENSG00000231630
ENSG00000169717
ENSG00000177133
ENSG00000142611
ENSG00000226286
ENSG00000272235
ENSG00000130762
ENSG00000272088
ENSG00000162591
ENSG00000238260
ENSG00000158109
ENSG00000116213
ENSG00000078900
ENSG00000227589
ENSG00000235131
ENSG00000227372
ENSG00000162592
ENSG00000235169
ENSG00000130764
ENSG00000272153
ENSG00000116198
ENSG00000169598
ENSG00000198912
ENSG00000236423
ENSG00000233304
ENSG00000226374
ENSG00000235054
ENSG00000227169
ENSG00000232596
ENSG00000196581
ENSG00000231510
ENSG00000260972
ENSG00000236948
ENSG00000131697
ENSG00000069424
ENSG00000268332
ENSG00000116254
ENSG00000116251
ENSG00000226944
ENSG00000158286
ENSG00000116237
ENSG00000225077
ENSG00000173673
ENSG00000158292
ENSG00000097021
ENSG00000271746
ENSG00000069812
ENSG00000187017
ENSG00000231868
ENSG00000215788
ENSG00000171680
ENSG00000162408
ENSG00000173662
ENSG00000204859
ENSG00000162413
ENSG00000116273
ENSG00000041988
ENSG00000007923
ENSG00000228750
ENSG00000237436
ENSG00000171735
ENSG00000237365
ENSG00000237728
ENSG00000225126
ENSG00000270171
ENSG00000270035
ENSG00000269978
ENSG00000049245
ENSG00000049246
ENSG00000236266
ENSG00000049247
ENSG00000049249
ENSG00000116288
ENSG00000116285
ENSG00000238290
ENSG00000227634
ENSG00000233645
ENSG00000162426
ENSG00000142599
ENSG00000232912
ENSG00000228423
ENSG00000074800
ENSG00000230679
ENSG00000131686
ENSG00000197241
ENSG00000142583
ENSG00000180758
ENSG00000228526
ENSG00000234546
ENSG00000049239
ENSG00000171621
ENSG00000235263
ENSG00000171612
ENSG00000188807
ENSG00000171608
ENSG00000179840
ENSG00000231789
ENSG00000171603
ENSG00000178585
ENSG00000223989
ENSG00000162441
ENSG00000173614
ENSG00000162444
ENSG00000130939
ENSG00000054523
ENSG00000142657
ENSG00000271989
ENSG00000175279
ENSG00000251503
ENSG00000241563
ENSG00000160049
ENSG00000203469
ENSG00000142655
ENSG00000130940
ENSG00000272078
ENSG00000175262
ENSG00000120948
ENSG00000009724
ENSG00000271895
ENSG00000116649
ENSG00000171824
ENSG00000226849
ENSG00000230337
ENSG00000198793
ENSG00000225602
ENSG00000171819
ENSG00000120942
ENSG00000204624
ENSG00000235643
ENSG00000116661
ENSG00000132879
ENSG00000116663
ENSG00000116670
ENSG00000162490
ENSG00000177674
ENSG00000215910
ENSG00000177553
ENSG00000177000
ENSG00000011021
ENSG00000242349
ENSG00000175206
ENSG00000120937
ENSG00000116685
ENSG00000083444
ENSG00000116688
ENSG00000116691
ENSG00000120949
ENSG00000028137
ENSG00000048707
ENSG00000229484
ENSG00000162496
ENSG00000272482
ENSG00000204518
ENSG00000188984
ENSG00000157330
ENSG00000116726
ENSG00000116721
ENSG00000228338
ENSG00000204513
ENSG00000179172
ENSG00000120952
ENSG00000243073
ENSG00000187545
ENSG00000204510
ENSG00000232423
ENSG00000204508
ENSG00000239810
ENSG00000233336
ENSG00000229571
ENSG00000204503
ENSG00000204502
ENSG00000182330
ENSG00000204501
ENSG00000228229
ENSG00000204495
ENSG00000204491
ENSG00000204488
ENSG00000204486
ENSG00000157358
ENSG00000204481
ENSG00000204480
ENSG00000204479
ENSG00000204478
ENSG00000162494
ENSG00000259961
ENSG00000162493
ENSG00000237445
ENSG00000116731
ENSG00000231606
ENSG00000234593
ENSG00000189337
ENSG00000171729
ENSG00000204464
ENSG00000142621
ENSG00000233485
ENSG00000236045
ENSG00000228140
ENSG00000142634
ENSG00000162438
ENSG00000142615
ENSG00000215704
ENSG00000132906
ENSG00000116138
ENSG00000272510
ENSG00000116771
ENSG00000237301
ENSG00000197312
ENSG00000215695
ENSG00000271742
ENSG00000116786
ENSG00000237938
ENSG00000162461
ENSG00000224459
ENSG00000162460
ENSG00000162458
ENSG00000179743
ENSG00000065526
ENSG00000116809
ENSG00000183888
ENSG00000233078
ENSG00000173641
ENSG00000186510
ENSG00000184908
ENSG00000185519
ENSG00000142627
ENSG00000227959
ENSG00000224621
ENSG00000234166
ENSG00000142632
ENSG00000204377
ENSG00000132881
ENSG00000037637
ENSG00000055070
ENSG00000187144
ENSG00000157191
ENSG00000226029
ENSG00000261135
ENSG00000224174
ENSG00000233421
ENSG00000268674
ENSG00000219481
ENSG00000271732
ENSG00000215908
ENSG00000237847
ENSG00000268991
ENSG00000058453
ENSG00000223643
ENSG00000230239
ENSG00000228549
ENSG00000238142
ENSG00000272426
ENSG00000117122
ENSG00000226526
ENSG00000159363
ENSG00000117118
ENSG00000117115
ENSG00000204362
ENSG00000142623
ENSG00000142619
ENSG00000159339
ENSG00000269468
ENSG00000227751
ENSG00000179051
ENSG00000074964
ENSG00000236648
ENSG00000117148
ENSG00000261781
ENSG00000117154
ENSG00000230035
ENSG00000225387
ENSG00000179023
ENSG00000009709
ENSG00000179002
ENSG00000255275
ENSG00000159423
ENSG00000169991
ENSG00000127481
ENSG00000230424
ENSG00000127463
ENSG00000053372
ENSG00000162482
ENSG00000053371
ENSG00000040487
ENSG00000077549
ENSG00000235185
ENSG00000270136
ENSG00000173436
ENSG00000158747
ENSG00000158748
ENSG00000162542
ENSG00000178828
ENSG00000235434
ENSG00000169914
ENSG00000188784
ENSG00000188257
ENSG00000127472
ENSG00000117215
ENSG00000158786
ENSG00000227066
ENSG00000187980
ENSG00000225986
ENSG00000162543
ENSG00000228105
ENSG00000158816
ENSG00000226664
ENSG00000236963
ENSG00000226487
ENSG00000162545
ENSG00000090432
ENSG00000183114
ENSG00000158825
ENSG00000158828
ENSG00000117242
ENSG00000244038
ENSG00000117245
ENSG00000189410
ENSG00000233069
ENSG00000127483
ENSG00000203394
ENSG00000075151
ENSG00000117298
ENSG00000236936
ENSG00000231105
ENSG00000236009
ENSG00000142794
ENSG00000162551
ENSG00000233431
ENSG00000076864
ENSG00000090686
ENSG00000187942
ENSG00000142798
ENSG00000219073
ENSG00000142789
ENSG00000228397
ENSG00000218510
ENSG00000070831
ENSG00000271840
ENSG00000162552
ENSG00000184677
ENSG00000070886
ENSG00000173372
ENSG00000159189
ENSG00000173369
ENSG00000133216
ENSG00000225952
ENSG00000272796
ENSG00000215906
ENSG00000227868
ENSG00000004487
ENSG00000240553
ENSG00000169641
ENSG00000179546
ENSG00000261326
ENSG00000125944
ENSG00000125945
ENSG00000249087
ENSG00000271420
ENSG00000204219
ENSG00000088280
ENSG00000007968
ENSG00000235052
ENSG00000117318
ENSG00000197880
ENSG00000142676
ENSG00000011007
ENSG00000236810
ENSG00000057757
ENSG00000011009
ENSG00000117308
ENSG00000117305
ENSG00000179163
ENSG00000188822
ENSG00000232557
ENSG00000189266
ENSG00000188529
ENSG00000225315
ENSG00000142661
ENSG00000230703
ENSG00000142677
ENSG00000185436
ENSG00000230023
ENSG00000232298
ENSG00000158055
ENSG00000001460
ENSG00000001461
ENSG00000117602
ENSG00000264443
ENSG00000184454
ENSG00000133226
ENSG00000169504
ENSG00000020633
ENSG00000229162
ENSG00000261025
ENSG00000233755
ENSG00000231953
ENSG00000117614
ENSG00000117616
ENSG00000272432
ENSG00000187010
ENSG00000183726
ENSG00000188672
ENSG00000204178
ENSG00000157978
ENSG00000225643
ENSG00000117643
ENSG00000233478
ENSG00000162430
ENSG00000255054
ENSG00000228172
ENSG00000117640
ENSG00000223474
ENSG00000272478
ENSG00000127423
ENSG00000236528
ENSG00000182749
ENSG00000117632
ENSG00000158006
ENSG00000158008
ENSG00000158014
ENSG00000158022
ENSG00000175087
ENSG00000197245
ENSG00000142684
ENSG00000236782
ENSG00000142675
ENSG00000188782
ENSG00000130695
ENSG00000142669
ENSG00000158062
ENSG00000169442
ENSG00000176092
ENSG00000176083
ENSG00000131914
ENSG00000117682
ENSG00000225891
ENSG00000198830
ENSG00000117676
ENSG00000260063
ENSG00000117713
ENSG00000060642
ENSG00000204160
ENSG00000175793
ENSG00000226698
ENSG00000142751
ENSG00000198746
ENSG00000090273
ENSG00000131910
ENSG00000175707
ENSG00000253368
ENSG00000158246
ENSG00000090020
ENSG00000224311
ENSG00000142784
ENSG00000186501
ENSG00000142765
ENSG00000142733
ENSG00000142748
ENSG00000174950
ENSG00000181773
ENSG00000158195
ENSG00000241169
ENSG00000237429
ENSG00000126705
ENSG00000000938
ENSG00000233975
ENSG00000126709
ENSG00000225886
ENSG00000009780
ENSG00000117758
ENSG00000117751
ENSG00000268552
ENSG00000130775
ENSG00000117748
ENSG00000130768
ENSG00000227050
ENSG00000158156
ENSG00000158161
ENSG00000169403
ENSG00000126698
ENSG00000215902
ENSG00000269804
ENSG00000130770
ENSG00000270605
ENSG00000271398
ENSG00000130766
ENSG00000130772
ENSG00000204138
ENSG00000180198
ENSG00000180098
ENSG00000197989
ENSG00000120656
ENSG00000188060
ENSG00000229388
ENSG00000270103
ENSG00000162419
ENSG00000198492
ENSG00000116329
ENSG00000226852
ENSG00000233427
ENSG00000159023
ENSG00000253304
ENSG00000225750
ENSG00000116350
ENSG00000227637
ENSG00000116353
ENSG00000237934
ENSG00000060656
ENSG00000230523
ENSG00000228176
ENSG00000233399
ENSG00000233372
ENSG00000236335
ENSG00000231949
ENSG00000162510
ENSG00000186056
ENSG00000162511
ENSG00000229607
ENSG00000223382
ENSG00000235143
ENSG00000162512
ENSG00000134644
ENSG00000084628
ENSG00000060688
ENSG00000121766
ENSG00000229044
ENSG00000121769
ENSG00000168528
ENSG00000268950
ENSG00000228682
ENSG00000223907
ENSG00000229167
ENSG00000142910
ENSG00000121764
ENSG00000162517
ENSG00000235790
ENSG00000264078
ENSG00000084636
ENSG00000121753
ENSG00000254545
ENSG00000134668
ENSG00000203620
ENSG00000269967
ENSG00000184007
ENSG00000212673
ENSG00000228634
ENSG00000121774
ENSG00000203325
ENSG00000121775
ENSG00000025800
ENSG00000084652
ENSG00000160050
ENSG00000224066
ENSG00000160051
ENSG00000222046
ENSG00000160055
ENSG00000084623
ENSG00000183615
ENSG00000182866
ENSG00000116478
ENSG00000175130
ENSG00000233775
ENSG00000162526
ENSG00000225828
ENSG00000160058
ENSG00000254553
ENSG00000273274
ENSG00000160062
ENSG00000176261
ENSG00000162521
ENSG00000162520
ENSG00000224409
ENSG00000162522
ENSG00000134684
ENSG00000116497
ENSG00000160097
ENSG00000121905
ENSG00000121900
ENSG00000116514
ENSG00000267885
ENSG00000236065
ENSG00000004455
ENSG00000142920
ENSG00000116525
ENSG00000160094
ENSG00000270115
ENSG00000184389
ENSG00000225313
ENSG00000134686
ENSG00000233246
ENSG00000121903
ENSG00000121904
ENSG00000176256
ENSG00000231163
ENSG00000142698
ENSG00000163866
ENSG00000189280
ENSG00000189433
ENSG00000255811
ENSG00000188910
ENSG00000187513
ENSG00000230163
ENSG00000116544
ENSG00000271741
ENSG00000243749
ENSG00000163867
ENSG00000197056
ENSG00000116560
ENSG00000146463
ENSG00000227409
ENSG00000142687
ENSG00000020129
ENSG00000239636
ENSG00000116819
ENSG00000126067
ENSG00000142686
ENSG00000092853
ENSG00000232335
ENSG00000134698
ENSG00000092847
ENSG00000271914
ENSG00000126070
ENSG00000271554
ENSG00000092850
ENSG00000116863
ENSG00000171812
ENSG00000054116
ENSG00000116871
ENSG00000054118
ENSG00000214193
ENSG00000142694
ENSG00000116883
ENSG00000196182
ENSG00000181817
ENSG00000116885
ENSG00000116898
ENSG00000119535
ENSG00000234481
ENSG00000163873
ENSG00000223944
ENSG00000233621
ENSG00000163874
ENSG00000163875
ENSG00000163877
ENSG00000163879
ENSG00000134697
ENSG00000169218
ENSG00000116922
ENSG00000134690
ENSG00000183317
ENSG00000185090
ENSG00000233728
ENSG00000196449
ENSG00000197982
ENSG00000188786
ENSG00000230610
ENSG00000230955
ENSG00000204084
ENSG00000183431
ENSG00000183386
ENSG00000183520
ENSG00000185668
ENSG00000224592
ENSG00000237290
ENSG00000238063
ENSG00000116954
ENSG00000228436
ENSG00000214114
ENSG00000131233
ENSG00000158315
ENSG00000174574
ENSG00000168653
ENSG00000127603
ENSG00000226438
ENSG00000255103
ENSG00000183682
ENSG00000182109
ENSG00000090621
ENSG00000228060
ENSG00000163909
ENSG00000225903
ENSG00000116981
ENSG00000116983
ENSG00000084072
ENSG00000116985
ENSG00000198754
ENSG00000261798
ENSG00000043514
ENSG00000116990
ENSG00000236546
ENSG00000168389
ENSG00000131236
ENSG00000131238
ENSG00000117000
ENSG00000188800
ENSG00000259943
ENSG00000084073
ENSG00000049089
ENSG00000084070
ENSG00000187801
ENSG00000187815
ENSG00000238287
ENSG00000164002
ENSG00000227278
ENSG00000238186
ENSG00000117010
ENSG00000117016
ENSG00000237899
ENSG00000272145
ENSG00000066136
ENSG00000117013
ENSG00000179862
ENSG00000229528
ENSG00000171793
ENSG00000171790
ENSG00000010803
ENSG00000235358
ENSG00000204060
ENSG00000229901
ENSG00000127129
ENSG00000127124
ENSG00000230881
ENSG00000044012
ENSG00000197273
ENSG00000198815
ENSG00000177181
ENSG00000066185
ENSG00000127125
ENSG00000186409
ENSG00000171960
ENSG00000234917
ENSG00000065978
ENSG00000164007
ENSG00000117385
ENSG00000164008
ENSG00000228452
ENSG00000177868
ENSG00000164010
ENSG00000228192
ENSG00000164011
ENSG00000117394
ENSG00000227533
ENSG00000186973
ENSG00000117395
ENSG00000243710
ENSG00000179178
ENSG00000253313
ENSG00000066056
ENSG00000117400
ENSG00000234694
ENSG00000117399
ENSG00000066322
ENSG00000159479
ENSG00000229431
ENSG00000198198
ENSG00000229372
ENSG00000178922
ENSG00000229348
ENSG00000142949
ENSG00000066135
ENSG00000236200
ENSG00000126091
ENSG00000229444
ENSG00000117407
ENSG00000237950
ENSG00000117408
ENSG00000132768
ENSG00000117410
ENSG00000117411
ENSG00000159214
ENSG00000196517
ENSG00000230615
ENSG00000171872
ENSG00000178028
ENSG00000117419
ENSG00000187147
ENSG00000126106
ENSG00000198520
ENSG00000142945
ENSG00000225721
ENSG00000142937
ENSG00000142959
ENSG00000173846
ENSG00000188396
ENSG00000222009
ENSG00000117425
ENSG00000070785
ENSG00000126107
ENSG00000126088
ENSG00000162415
ENSG00000186603
ENSG00000132781
ENSG00000132773
ENSG00000070759
ENSG00000236624
ENSG00000132763
ENSG00000117450
ENSG00000117448
ENSG00000132780
ENSG00000159588
ENSG00000159592
ENSG00000159596
ENSG00000197429
ENSG00000086015
ENSG00000117461
ENSG00000226957
ENSG00000227857
ENSG00000117472
ENSG00000250719
ENSG00000085998
ENSG00000171357
ENSG00000085999
ENSG00000132128
ENSG00000173660
ENSG00000117481
ENSG00000117480
ENSG00000224863
ENSG00000225667
ENSG00000197587
ENSG00000269956
ENSG00000162456
ENSG00000079277
ENSG00000142961
ENSG00000123472
ENSG00000159658
ENSG00000186118
ENSG00000228237
ENSG00000142973
ENSG00000187048
ENSG00000186377
ENSG00000186160
ENSG00000225506
ENSG00000162365
ENSG00000224805
ENSG00000162366
ENSG00000162367
ENSG00000226252
ENSG00000123473
ENSG00000162368
ENSG00000225762
ENSG00000186790
ENSG00000237424
ENSG00000186564
ENSG00000227947
ENSG00000269113
ENSG00000223814
ENSG00000273395
ENSG00000225028
ENSG00000226133
ENSG00000231413
ENSG00000269709
ENSG00000223720
ENSG00000117834
ENSG00000272491
ENSG00000132122
ENSG00000186094
ENSG00000162373
ENSG00000229846
ENSG00000230114
ENSG00000227839
ENSG00000162374
ENSG00000237337
ENSG00000233407
ENSG00000142700
ENSG00000271782
ENSG00000185104
ENSG00000225767
ENSG00000123080
ENSG00000204006
ENSG00000203356
ENSG00000123091
ENSG00000236434
ENSG00000085831
ENSG00000261664
ENSG00000085832
ENSG00000238140
ENSG00000227070
ENSG00000117859
ENSG00000078618
ENSG00000266993
ENSG00000272175
ENSG00000169213
ENSG00000117862
ENSG00000198841
ENSG00000223390
ENSG00000228369
ENSG00000134717
ENSG00000157077
ENSG00000154222
ENSG00000272100
ENSG00000085840
ENSG00000134748
ENSG00000134744
ENSG00000272371
ENSG00000116157
ENSG00000182183
ENSG00000162377
ENSG00000162378
ENSG00000203995
ENSG00000242391
ENSG00000121310
ENSG00000116171
ENSG00000174348
ENSG00000232993
ENSG00000162383
ENSG00000235563
ENSG00000157184
ENSG00000236723
ENSG00000162384
ENSG00000259818
ENSG00000162385
ENSG00000226754
ENSG00000270172
ENSG00000157193
ENSG00000234578
ENSG00000228838
ENSG00000232762
ENSG00000225675
ENSG00000226938
ENSG00000230138
ENSG00000143006
ENSG00000174332
ENSG00000058804
ENSG00000058799
ENSG00000211452
ENSG00000081870
ENSG00000116212
ENSG00000203985
ENSG00000272091
ENSG00000116209
ENSG00000116205
ENSG00000212670
ENSG00000157211
ENSG00000256407
ENSG00000248835
ENSG00000215883
ENSG00000116221
ENSG00000157216
ENSG00000198711
ENSG00000225632
ENSG00000232245
ENSG00000235741
ENSG00000162390
ENSG00000162391
ENSG00000271723
ENSG00000184313
ENSG00000243725
ENSG00000162396
ENSG00000006555
ENSG00000237453
ENSG00000162398
ENSG00000116133
ENSG00000242396
ENSG00000233203
ENSG00000143001
ENSG00000233271
ENSG00000162399
ENSG00000169174
ENSG00000162402
ENSG00000231090
ENSG00000234810
ENSG00000233147
ENSG00000230250
ENSG00000233079
ENSG00000235612
ENSG00000260971
ENSG00000223956
ENSG00000162407
ENSG00000162409
ENSG00000187889
ENSG00000229913
ENSG00000157131
ENSG00000021852
ENSG00000236341
ENSG00000173406
ENSG00000227935
ENSG00000226759
ENSG00000235038
ENSG00000162600
ENSG00000184292
ENSG00000162601
ENSG00000177606
ENSG00000234807
ENSG00000272226
ENSG00000231740
ENSG00000232453
ENSG00000230812
ENSG00000241042
ENSG00000235215
ENSG00000237352
ENSG00000270457
ENSG00000172456
ENSG00000226883
ENSG00000231816
ENSG00000134709
ENSG00000134716
ENSG00000162598
ENSG00000238242
ENSG00000226476
ENSG00000231252
ENSG00000162599
ENSG00000237928
ENSG00000237853
ENSG00000162604
ENSG00000271200
ENSG00000132849
ENSG00000240563
ENSG00000132854
ENSG00000162607
ENSG00000116641
ENSG00000132855
ENSG00000269624
ENSG00000235545
ENSG00000125703
ENSG00000234318
ENSG00000229537
ENSG00000227485
ENSG00000229225
ENSG00000203605
ENSG00000271593
ENSG00000224209
ENSG00000228734
ENSG00000230798
ENSG00000187140
ENSG00000088035
ENSG00000142856
ENSG00000203965
ENSG00000116652
ENSG00000079739
ENSG00000185483
ENSG00000223949
ENSG00000177414
ENSG00000158966
ENSG00000162437
ENSG00000162434
ENSG00000226891
ENSG00000272506
ENSG00000231485
ENSG00000162433
ENSG00000116675
ENSG00000229294
ENSG00000116678
ENSG00000213625
ENSG00000184588
ENSG00000227466
ENSG00000118473
ENSG00000248458
ENSG00000152760
ENSG00000172410
ENSG00000152763
ENSG00000231080
ENSG00000198160
ENSG00000116704
ENSG00000203963
ENSG00000162594
ENSG00000081985
ENSG00000142864
ENSG00000235200
ENSG00000116717
ENSG00000172380
ENSG00000232284
ENSG00000162595
ENSG00000116729
ENSG00000116745
ENSG00000024526
ENSG00000233589
ENSG00000234264
ENSG00000223883
ENSG00000235446
ENSG00000229639
ENSG00000033122
ENSG00000237919
ENSG00000066557
ENSG00000116754
ENSG00000228988
ENSG00000118454
ENSG00000197568
ENSG00000226088
ENSG00000116761
ENSG00000271992
ENSG00000229051
ENSG00000226208
ENSG00000050628
ENSG00000235782
ENSG00000235079
ENSG00000132485
ENSG00000237726
ENSG00000172260
ENSG00000231985
ENSG00000225087
ENSG00000227016
ENSG00000233973
ENSG00000223479
ENSG00000162620
ENSG00000254685
ENSG00000259030
ENSG00000116783
ENSG00000237324
ENSG00000233894
ENSG00000162621
ENSG00000178965
ENSG00000234497
ENSG00000272864
ENSG00000116791
ENSG00000162623
ENSG00000229943
ENSG00000261213
ENSG00000224127
ENSG00000162624
ENSG00000224149
ENSG00000137968
ENSG00000178193
ENSG00000117054
ENSG00000137955
ENSG00000057468
ENSG00000154007
ENSG00000225605
ENSG00000230027
ENSG00000184005
ENSG00000272855
ENSG00000237552
ENSG00000117069
ENSG00000230498
ENSG00000142892
ENSG00000154027
ENSG00000233099
ENSG00000036549
ENSG00000077254
ENSG00000180488
ENSG00000235927
ENSG00000162614
ENSG00000162613
ENSG00000162616
ENSG00000137960
ENSG00000273338
ENSG00000122420
ENSG00000137959
ENSG00000137965
ENSG00000162618
ENSG00000235011
ENSG00000260322
ENSG00000225598
ENSG00000224326
ENSG00000234184
ENSG00000117114
ENSG00000234953
ENSG00000236676
ENSG00000233290
ENSG00000230817
ENSG00000236268
ENSG00000231364
ENSG00000233008
ENSG00000237076
ENSG00000137941
ENSG00000271576
ENSG00000142875
ENSG00000203943
ENSG00000137976
ENSG00000117133
ENSG00000174021
ENSG00000117151
ENSG00000180869
ENSG00000117155
ENSG00000171517
ENSG00000153898
ENSG00000162643
ENSG00000055732
ENSG00000097096
ENSG00000162642
ENSG00000142867
ENSG00000223653
ENSG00000153904
ENSG00000273264
ENSG00000272691
ENSG00000142871
ENSG00000230285
ENSG00000117174
ENSG00000171502
ENSG00000122417
ENSG00000137975
ENSG00000016490
ENSG00000016602
ENSG00000236915
ENSG00000261737
ENSG00000097033
ENSG00000183291
ENSG00000153936
ENSG00000267734
ENSG00000224198
ENSG00000267561
ENSG00000267272
ENSG00000143013
ENSG00000227290
ENSG00000224235
ENSG00000237505
ENSG00000065243
ENSG00000137947
ENSG00000137944
ENSG00000213516
ENSG00000117226
ENSG00000117228
ENSG00000162645
ENSG00000213512
ENSG00000162654
ENSG00000154451
ENSG00000237568
ENSG00000183347
ENSG00000197147
ENSG00000231999
ENSG00000171488
ENSG00000271949
ENSG00000272931
ENSG00000171492
ENSG00000272672
ENSG00000162664
ENSG00000229201
ENSG00000143032
ENSG00000233593
ENSG00000225446
ENSG00000272094
ENSG00000122482
ENSG00000162669
ENSG00000097046
ENSG00000069702
ENSG00000137948
ENSG00000172031
ENSG00000189195
ENSG00000069712
ENSG00000273487
ENSG00000203910
ENSG00000174842
ENSG00000122484
ENSG00000162676
ENSG00000067208
ENSG00000122406
ENSG00000154511
ENSG00000143033
ENSG00000117500
ENSG00000122483
ENSG00000117505
ENSG00000137942
ENSG00000137936
ENSG00000224093
ENSG00000260464
ENSG00000067334
ENSG00000023909
ENSG00000198691
ENSG00000233482
ENSG00000137962
ENSG00000231363
ENSG00000236098
ENSG00000226835
ENSG00000117528
ENSG00000117525
ENSG00000223675
ENSG00000235565
ENSG00000224081
ENSG00000143036
ENSG00000117519
ENSG00000235501
ENSG00000172339
ENSG00000230427
ENSG00000152078
ENSG00000271092
ENSG00000226026
ENSG00000122481
ENSG00000228852
ENSG00000228504
ENSG00000230434
ENSG00000237954
ENSG00000233907
ENSG00000228971
ENSG00000271252
ENSG00000237435
ENSG00000231987
ENSG00000117569
ENSG00000188641
ENSG00000232878
ENSG00000235777
ENSG00000269998
ENSG00000259946
ENSG00000225206
ENSG00000226053
ENSG00000162627
ENSG00000117598
ENSG00000232825
ENSG00000117600
ENSG00000224445
ENSG00000099260
ENSG00000156869
ENSG00000162688
ENSG00000228084
ENSG00000117620
ENSG00000156875
ENSG00000241073
ENSG00000156876
ENSG00000122435
ENSG00000122477
ENSG00000137992
ENSG00000224616
ENSG00000137996
ENSG00000223906
ENSG00000079335
ENSG00000228086
ENSG00000181656
ENSG00000230402
ENSG00000162692
ENSG00000162694
ENSG00000273204
ENSG00000162695
ENSG00000117543
ENSG00000269175
ENSG00000235795
ENSG00000233184
ENSG00000225938
ENSG00000170989
ENSG00000231671
ENSG00000226715
ENSG00000118733
ENSG00000233359
ENSG00000230864
ENSG00000060718
ENSG00000232753
ENSG00000234037
ENSG00000230759
ENSG00000224613
ENSG00000185946
ENSG00000240038
ENSG00000243480
ENSG00000237763
ENSG00000174876
ENSG00000187733
ENSG00000215869
ENSG00000230768
ENSG00000233047
ENSG00000237480
ENSG00000237460
ENSG00000198890
ENSG00000162631
ENSG00000134215
ENSG00000230489
ENSG00000226822
ENSG00000085491
ENSG00000260879
ENSG00000196427
ENSG00000238122
ENSG00000186086
ENSG00000224698
ENSG00000162636
ENSG00000162639
ENSG00000134186
ENSG00000143107
ENSG00000232971
ENSG00000116266
ENSG00000162641
ENSG00000203897
ENSG00000121957
ENSG00000121940
ENSG00000085433
ENSG00000197780
ENSG00000273382
ENSG00000215717
ENSG00000270066
ENSG00000179902
ENSG00000116299
ENSG00000031698
ENSG00000143126
ENSG00000134222
ENSG00000221986
ENSG00000134243
ENSG00000143106
ENSG00000143028
ENSG00000162650
ENSG00000174151
ENSG00000181754
ENSG00000156097
ENSG00000254942
ENSG00000065135
ENSG00000225113
ENSG00000134183
ENSG00000116337
ENSG00000228703
ENSG00000168765
ENSG00000213366
ENSG00000134184
ENSG00000260246
ENSG00000134201
ENSG00000241720
ENSG00000134202
ENSG00000198758
ENSG00000228420
ENSG00000235005
ENSG00000261055
ENSG00000184371
ENSG00000168710
ENSG00000143093
ENSG00000258634
ENSG00000156150
ENSG00000258673
ENSG00000186150
ENSG00000197106
ENSG00000227091
ENSG00000235526
ENSG00000224965
ENSG00000116396
ENSG00000227963
ENSG00000162775
ENSG00000168679
ENSG00000273373
ENSG00000224699
ENSG00000134248
ENSG00000143125
ENSG00000270380
ENSG00000235407
ENSG00000143105
ENSG00000177301
ENSG00000259834
ENSG00000177272
ENSG00000143119
ENSG00000232811
ENSG00000121931
ENSG00000273010
ENSG00000156171
ENSG00000134255
ENSG00000272982
ENSG00000273221
ENSG00000162777
ENSG00000064886
ENSG00000134216
ENSG00000229283
ENSG00000173947
ENSG00000085465
ENSG00000116455
ENSG00000116459
ENSG00000143110
ENSG00000121933
ENSG00000116473
ENSG00000231346
ENSG00000197852
ENSG00000227811
ENSG00000064703
ENSG00000171385
ENSG00000237556
ENSG00000231437
ENSG00000231246
ENSG00000143079
ENSG00000134245
ENSG00000273483
ENSG00000007341
ENSG00000116489
ENSG00000155363
ENSG00000225075
ENSG00000155366
ENSG00000271810
ENSG00000155367
ENSG00000261595
ENSG00000184599
ENSG00000215866
ENSG00000224167
ENSG00000155380
ENSG00000226419
ENSG00000236066
ENSG00000238198
ENSG00000198799
ENSG00000081026
ENSG00000116793
ENSG00000081019
ENSG00000231128
ENSG00000134242
ENSG00000226167
ENSG00000188761
ENSG00000134262
ENSG00000118655
ENSG00000235527
ENSG00000163349
ENSG00000116774
ENSG00000134207
ENSG00000232895
ENSG00000197323
ENSG00000116752
ENSG00000175984
ENSG00000116748
ENSG00000213281
ENSG00000009307
ENSG00000052723
ENSG00000198765
ENSG00000134200
ENSG00000134198
ENSG00000233730
ENSG00000228035
ENSG00000134259
ENSG00000173218
ENSG00000118729
ENSG00000177551
ENSG00000228127
ENSG00000163393
ENSG00000237993
ENSG00000173212
ENSG00000235933
ENSG00000163399
ENSG00000269279
ENSG00000233154
ENSG00000230381
ENSG00000224950
ENSG00000116815
ENSG00000143061
ENSG00000203864
ENSG00000116824
ENSG00000272715
ENSG00000134247
ENSG00000134256
ENSG00000236137
ENSG00000116830
ENSG00000134253
ENSG00000134258
ENSG00000235202
ENSG00000271427
ENSG00000198162
ENSG00000236866
ENSG00000183508
ENSG00000196505
ENSG00000065183
ENSG00000155761
ENSG00000092607
ENSG00000226172
ENSG00000239216
ENSG00000116874
ENSG00000224238
ENSG00000231365
ENSG00000227712
ENSG00000232650
ENSG00000116882
ENSG00000203859
ENSG00000203857
ENSG00000143067
ENSG00000092621
ENSG00000134240
ENSG00000134193
ENSG00000134249
ENSG00000134250
ENSG00000273406
ENSG00000236933
ENSG00000188610
ENSG00000227193
ENSG00000234998
ENSG00000233029
ENSG00000198019
ENSG00000230806
ENSG00000269996
ENSG00000227082
ENSG00000231429
ENSG00000228826
ENSG00000272583
ENSG00000224857
ENSG00000227552
ENSG00000233798
ENSG00000230880
ENSG00000203849
ENSG00000234978
ENSG00000231182
ENSG00000232274
ENSG00000230850
ENSG00000237291
ENSG00000232336
ENSG00000225278
ENSG00000242569
ENSG00000185044
ENSG00000238261
ENSG00000226897
ENSG00000235566
ENSG00000223804
ENSG00000231734
ENSG00000226637
ENSG00000236334
ENSG00000215784
ENSG00000224363
ENSG00000162825
ENSG00000235398
ENSG00000231360
ENSG00000255854
ENSG00000236943
ENSG00000168614
ENSG00000254539
ENSG00000178104
ENSG00000255148
ENSG00000254913
ENSG00000268172
ENSG00000272755
ENSG00000272709
ENSG00000213240
ENSG00000255168
ENSG00000163386
ENSG00000233396
ENSG00000168509
ENSG00000117289
ENSG00000121851
ENSG00000181039
ENSG00000234222
ENSG00000152022
ENSG00000131795
ENSG00000131779
ENSG00000143127
ENSG00000244619
ENSG00000198483
ENSG00000131788
ENSG00000186364
ENSG00000186141
ENSG00000121848
ENSG00000117281
ENSG00000174827
ENSG00000117262
ENSG00000235702
ENSG00000196644
ENSG00000234245
ENSG00000152042
ENSG00000186275
ENSG00000234225
ENSG00000131791
ENSG00000237188
ENSG00000131781
ENSG00000271721
ENSG00000131778
ENSG00000234610
ENSG00000116128
ENSG00000162836
ENSG00000227139
ENSG00000143140
ENSG00000234482
ENSG00000234190
ENSG00000121634
ENSG00000188092
ENSG00000215859
ENSG00000273059
ENSG00000229952
ENSG00000203836
ENSG00000269647
ENSG00000232265
ENSG00000226335
ENSG00000234283
ENSG00000231196
ENSG00000238107
ENSG00000244252
ENSG00000224481
ENSG00000272824
ENSG00000215863
ENSG00000231551
ENSG00000255963
ENSG00000122497
ENSG00000256374
ENSG00000236140
ENSG00000203832
ENSG00000243452
ENSG00000237253
ENSG00000203827
ENSG00000237343
ENSG00000235887
ENSG00000232527
ENSG00000232721
ENSG00000223779
ENSG00000226067
ENSG00000235999
ENSG00000233430
ENSG00000234571
ENSG00000230186
ENSG00000203818
ENSG00000203817
ENSG00000198161
ENSG00000268544
ENSG00000233368
ENSG00000269614
ENSG00000229801
ENSG00000234232
ENSG00000223759
ENSG00000203815
ENSG00000150337
ENSG00000203814
ENSG00000242663
ENSG00000233030
ENSG00000183598
ENSG00000264207
ENSG00000183941
ENSG00000203811
ENSG00000183558
ENSG00000272993
ENSG00000203812
ENSG00000203852
ENSG00000182217
ENSG00000184678
ENSG00000184260
ENSG00000184270
ENSG00000178096
ENSG00000159164
ENSG00000143368
ENSG00000014914
ENSG00000163113
ENSG00000136631
ENSG00000023902
ENSG00000143401
ENSG00000271845
ENSG00000118298
ENSG00000117362
ENSG00000118292
ENSG00000159208
ENSG00000187145
ENSG00000117360
ENSG00000163125
ENSG00000143374
ENSG00000143369
ENSG00000228126
ENSG00000237781
ENSG00000143382
ENSG00000225996
ENSG00000203804
ENSG00000143384
ENSG00000143420
ENSG00000143457
ENSG00000143452
ENSG00000163131
ENSG00000143387
ENSG00000143437
ENSG00000143379
ENSG00000143418
ENSG00000259357
ENSG00000231073
ENSG00000143412
ENSG00000143409
ENSG00000143363
ENSG00000163141
ENSG00000143443
ENSG00000197622
ENSG00000213190
ENSG00000143458
ENSG00000143434
ENSG00000163154
ENSG00000163156
ENSG00000163155
ENSG00000163157
ENSG00000163159
ENSG00000143398
ENSG00000159352
ENSG00000232671
ENSG00000143373
ENSG00000143393
ENSG00000273481
ENSG00000143390
ENSG00000224645
ENSG00000237976
ENSG00000143416
ENSG00000159377
ENSG00000143442
ENSG00000143375
ENSG00000143367
ENSG00000250734
ENSG00000143376
ENSG00000227045
ENSG00000159409
ENSG00000178796
ENSG00000240510
ENSG00000269621
ENSG00000143436
ENSG00000143450
ENSG00000249602
ENSG00000268288
ENSG00000182134
ENSG00000203288
ENSG00000269489
ENSG00000213171
ENSG00000143365
ENSG00000225556
ENSG00000234614
ENSG00000196407
ENSG00000159445
ENSG00000197747
ENSG00000229021
ENSG00000163191
ENSG00000182898
ENSG00000159450
ENSG00000226716
ENSG00000215853
ENSG00000237975
ENSG00000236427
ENSG00000197915
ENSG00000143631
ENSG00000143520
ENSG00000227415
ENSG00000143536
ENSG00000186207
ENSG00000169509
ENSG00000185966
ENSG00000163202
ENSG00000244057
ENSG00000187238
ENSG00000185962
ENSG00000176075
ENSG00000187223
ENSG00000159455
ENSG00000187180
ENSG00000187173
ENSG00000187170
ENSG00000198854
ENSG00000203786
ENSG00000240386
ENSG00000186226
ENSG00000172155
ENSG00000197084
ENSG00000196734
ENSG00000186844
ENSG00000235942
ENSG00000163206
ENSG00000163207
ENSG00000224308
ENSG00000184148
ENSG00000169474
ENSG00000163209
ENSG00000169469
ENSG00000163216
ENSG00000241794
ENSG00000196805
ENSG00000203785
ENSG00000244094
ENSG00000159516
ENSG00000229699
ENSG00000203784
ENSG00000203783
ENSG00000203782
ENSG00000159527
ENSG00000163218
ENSG00000163220
ENSG00000163221
ENSG00000143546
ENSG00000184330
ENSG00000197364
ENSG00000143556
ENSG00000238279
ENSG00000197956
ENSG00000196420
ENSG00000196154
ENSG00000188015
ENSG00000196754
ENSG00000188643
ENSG00000189334
ENSG00000189171
ENSG00000160678
ENSG00000272030
ENSG00000160679
ENSG00000143553
ENSG00000143621
ENSG00000169418
ENSG00000143624
ENSG00000243613
ENSG00000233222
ENSG00000143554
ENSG00000143614
ENSG00000198837
ENSG00000160741
ENSG00000143570
ENSG00000273026
ENSG00000143578
ENSG00000143543
ENSG00000272654
ENSG00000143545
ENSG00000177954
ENSG00000143552
ENSG00000143549
ENSG00000163263
ENSG00000143612
ENSG00000143569
ENSG00000143575
ENSG00000143595
ENSG00000143515
ENSG00000228013
ENSG00000160712
[truncated: 30,738 more rows]
