# Supplementary material for: Single cell derived mRNA signals across human kidney tumors
Source: Nat Commun. 2021 Jun 23;12:3896. doi: 10.1038/s41467-021-23949-5 (PMC8222373; doi:10.1038/s41467-021-23949-5)
Supplement: Supplementary file 7 — Supplementary Software 1 [file 41467_2021_23949_MOESM7_ESM.zip › SupplementarySoftware1/cellSignalAnalysisV2/scData/PBMCRef.mtx]

%%MatrixMarket matrix coordinate integer general
32738 2638 2242529
71 1 1
167 1 1
179 1 2
327 1 1
364 1 1
411 1 1
413 1 1
493 1 41
495 1 1
496 1 1
497 1 1
526 1 1
557 1 2
559 1 6
672 1 1
685 1 1
736 1 1
771 1 1
794 1 1
821 1 1
860 1 2
872 1 1
909 1 15
927 1 1
942 1 1
967 1 1
999 1 1
1030 1 1
1058 1 1
1110 1 11
1314 1 1
1333 1 1
1363 1 5
1422 1 1
1547 1 1
1612 1 1
1723 1 1
1736 1 1
1818 1 1
1832 1 1
1842 1 1
1868 1 1
1877 1 1
1888 1 1
1900 1 1
1965 1 3
1975 1 2
1987 1 1
1990 1 15
1994 1 2
2011 1 1
2062 1 1
2078 1 1
2148 1 1
2171 1 1
2198 1 4
2218 1 1
2309 1 1
2577 1 1
2655 1 1
2663 1 1
2700 1 1
2722 1 1
2760 1 2
2787 1 1
2892 1 1
2906 1 1
3000 1 1
3027 1 1
3118 1 1
3120 1 1
3256 1 13
3295 1 1
3305 1 1
3466 1 1
3469 1 1
3559 1 2
3612 1 1
3668 1 5
3714 1 2
3759 1 2
3762 1 22
3802 1 1
3838 1 1
3861 1 2
3878 1 1
3892 1 1
3897 1 1
4026 1 2
4028 1 6
4040 1 1
4041 1 1
4065 1 1
4066 1 2
4071 1 1
4106 1 1
4108 1 1
4132 1 1
4172 1 11
4256 1 1
4301 1 1
4344 1 1
4493 1 2
4510 1 1
4577 1 1
4664 1 1
4792 1 1
4797 1 1
4820 1 1
4892 1 1
4911 1 1
4931 1 3
4959 1 1
4979 1 2
5046 1 1
5061 1 2
5069 1 1
5090 1 4
5105 1 1
5127 1 1
5129 1 1
5134 1 1
5238 1 11
5315 1 1
5351 1 1
5387 1 1
5391 1 1
5423 1 1
5464 1 1
5474 1 1
5475 1 1
5492 1 1
5512 1 2
5522 1 17
5542 1 1
5595 1 8
5634 1 1
5699 1 17
5705 1 11
5731 1 1
5834 1 1
5859 1 1
5873 1 1
5890 1 1
5948 1 14
5971 1 1
5972 1 2
6034 1 1
6064 1 1
6093 1 1
6198 1 1
6216 1 5
6395 1 1
6468 1 1
6471 1 1
6584 1 1
6662 1 1
6665 1 1
6790 1 2
6944 1 1
6945 1 2
6969 1 1
6986 1 3
7114 1 1
7116 1 1
7135 1 7
7204 1 1
7224 1 2
7321 1 1
7341 1 1
7461 1 23
7470 1 1
7516 1 1
7546 1 1
7568 1 1
7582 1 1
7587 1 2
7589 1 1
7779 1 2
7793 1 1
7814 1 1
7826 1 1
7906 1 2
7908 1 1
7950 1 13
8007 1 3
8051 1 1
8204 1 2
8219 1 19
8356 1 1
8494 1 1
8509 1 1
8764 1 3
8803 1 2
8810 1 1
8813 1 5
8857 1 1
8875 1 1
8962 1 1
8977 1 1
9051 1 4
9145 1 7
9154 1 1
9171 1 1
9246 1 1
9328 1 1
9442 1 1
9465 1 2
9467 1 2
9471 1 1
9570 1 1
9589 1 1
9638 1 1
9701 1 1
9799 1 1
9800 1 18
9814 1 1
9815 1 1
9828 1 15
9847 1 1
9858 1 1
9972 1 5
9987 1 2
10040 1 2
10057 1 1
10060 1 2
10062 1 1
10125 1 1
10152 1 8
10156 1 1
10182 1 1
10253 1 1
10262 1 1
10283 1 1
10315 1 21
10535 1 5
10552 1 5
10593 1 8
10595 1 5
10605 1 1
10608 1 5
10642 1 2
10669 1 1
10672 1 3
10678 1 1
10689 1 1
10692 1 1
10710 1 22
10717 1 2
10735 1 1
10740 1 10
10745 1 1
10754 1 1
10756 1 10
10791 1 1
10904 1 1
10912 1 1
10917 1 1
10999 1 1
11083 1 19
11092 1 1
11099 1 1
11176 1 3
11256 1 1
11261 1 1
11268 1 2
11352 1 1
11394 1 1
11397 1 1
11402 1 1
11407 1 1
11448 1 37
11494 1 1
11499 1 1
11512 1 1
11517 1 1
11551 1 1
11582 1 1
11636 1 1
11667 1 1
11684 1 1
11790 1 1
11854 1 1
11888 1 17
11905 1 1
11908 1 1
11929 1 1
11978 1 2
12017 1 1
12049 1 2
12151 1 3
12160 1 2
12201 1 1
12231 1 1
12306 1 1
12312 1 1
12338 1 1
12406 1 1
12480 1 1
12489 1 1
12582 1 2
12583 1 1
12589 1 1
12608 1 1
12648 1 1
12670 1 1
12822 1 1
12870 1 1
12928 1 1
12948 1 1
13013 1 2
13127 1 1
13130 1 12
13237 1 1
13249 1 1
13303 1 47
13334 1 1
13340 1 1
13359 1 1
13369 1 1
13371 1 1
13383 1 1
13387 1 1
13532 1 2
13535 1 1
13557 1 1
13712 1 1
13732 1 27
13772 1 1
13784 1 1
13828 1 8
13903 1 3
13971 1 1
13972 1 1
13985 1 1
14028 1 1
14031 1 1
14225 1 1
14231 1 1
14248 1 34
14270 1 1
14421 1 1
14470 1 1
14485 1 1
14519 1 1
14528 1 1
14596 1 1
14620 1 1
14622 1 2
14675 1 2
14817 1 1
14829 1 4
14922 1 1
14971 1 16
15025 1 1
15047 1 1
15177 1 1
15180 1 12
15198 1 1
15212 1 5
15213 1 2
15228 1 1
15302 1 2
15354 1 1
15378 1 1
15542 1 7
15560 1 1
15565 1 1
15616 1 10
15741 1 1
15746 1 36
15861 1 1
15888 1 1
15912 1 1
16060 1 1
16362 1 1
16436 1 1
16487 1 1
16539 1 10
16568 1 9
16609 1 1
16714 1 11
16756 1 1
16815 1 2
16816 1 1
16859 1 1
16902 1 6
16960 1 1
16965 1 1
17040 1 2
17075 1 1
17132 1 1
17224 1 1
17230 1 1
17414 1 1
17443 1 1
17472 1 3
17487 1 1
17506 1 1
17551 1 4
17677 1 1
17784 1 1
17795 1 1
17917 1 4
17983 1 1
17990 1 1
17994 1 1
18008 1 1
18145 1 1
18186 1 15
18204 1 1
18254 1 1
18270 1 1
18366 1 1
18402 1 1
18412 1 36
18425 1 1
18447 1 1
18450 1 1
18502 1 6
18527 1 1
18660 1 2
18673 1 1
18741 1 1
18859 1 1
18878 1 1
18992 1 1
18993 1 1
18999 1 2
19017 1 1
19026 1 1
19031 1 1
19060 1 1
19140 1 7
19153 1 2
19155 1 49
19161 1 1
19176 1 5
19180 1 2
19182 1 1
19185 1 1
19253 1 1
19264 1 1
19278 1 1
19311 1 1
19395 1 1
19411 1 1
19421 1 23
19501 1 1
19589 1 1
19620 1 1
19641 1 1
19713 1 1
19749 1 1
19799 1 1
19801 1 2
19802 1 4
19806 1 1
19828 1 14
19996 1 1
20109 1 1
20150 1 5
20156 1 3
20185 1 2
20187 1 1
20248 1 3
20270 1 2
20354 1 3
20398 1 5
20541 1 1
20544 1 1
20576 1 1
20638 1 1
20690 1 1
20692 1 1
20762 1 2
20769 1 2
20809 1 5
20815 1 1
20861 1 1
20869 1 4
20872 1 1
20881 1 1
20893 1 1
20906 1 4
20959 1 2
21054 1 1
21080 1 1
21115 1 1
21215 1 3
21230 1 1
21327 1 1
21379 1 1
21406 1 1
21441 1 1
21447 1 10
21513 1 1
21531 1 1
21537 1 5
21548 1 1
21650 1 1
21710 1 1
21790 1 1
21805 1 1
21854 1 1
21863 1 18
21866 1 1
21899 1 3
22010 1 10
22021 1 1
22029 1 1
22041 1 3
22045 1 1
22152 1 1
22235 1 1
22377 1 2
22472 1 1
22489 1 1
22493 1 1
22553 1 2
22571 1 1
22658 1 2
22740 1 4
22742 1 1
22744 1 1
22805 1 1
22811 1 1
22831 1 1
22836 1 1
22869 1 2
22893 1 1
22896 1 1
22922 1 1
22987 1 6
23052 1 1
23058 1 1
23078 1 1
23081 1 12
23085 1 1
23123 1 1
23207 1 1
23385 1 3
23467 1 1
23613 1 1
23666 1 1
23742 1 1
23776 1 1
23779 1 1
23795 1 76
23796 1 1
23821 1 1
23847 1 1
23852 1 1
23911 1 1
23960 1 1
23994 1 1
24050 1 4
24058 1 1
24088 1 19
24185 1 1
24195 1 1
24252 1 1
24342 1 1
24369 1 1
24373 1 1
24406 1 1
24598 1 1
24603 1 1
24606 1 1
24663 1 1
24674 1 44
24680 1 1
24803 1 1
24804 1 1
24978 1 13
25067 1 1
25146 1 1
25168 1 1
25171 1 1
25192 1 2
25194 1 1
25215 1 1
25236 1 1
25265 1 1
25426 1 2
25482 1 1
25486 1 1
25524 1 1
25785 1 1
25796 1 1
25893 1 2
25895 1 2
25914 1 5
25975 1 1
26014 1 29
26027 1 1
26136 1 1
26169 1 1
26184 1 1
26185 1 1
26186 1 2
26216 1 1
26250 1 1
26286 1 1
26308 1 3
26322 1 1
26339 1 11
26455 1 2
26491 1 1
26499 1 1
26629 1 1
26655 1 11
26806 1 1
26825 1 18
26913 1 15
26938 1 1
26958 1 1
26959 1 1
27031 1 7
27056 1 1
27066 1 1
27090 1 5
27156 1 1
27237 1 1
27287 1 1
27334 1 1
27495 1 2
27501 1 1
27514 1 1
27519 1 1
27547 1 1
27548 1 1
27556 1 1
27617 1 4
27634 1 1
27639 1 1
27659 1 3
27663 1 1
27677 1 1
27682 1 4
27683 1 1
27724 1 1
27768 1 1
27827 1 1
27833 1 1
27838 1 1
27842 1 1
27867 1 1
27884 1 2
27960 1 2
28050 1 1
28165 1 1
28273 1 1
28290 1 1
28309 1 14
28313 1 1
28496 1 1
28593 1 2
28622 1 1
28676 1 1
28736 1 1
28924 1 1
28934 1 1
28966 1 1
28984 1 1
29035 1 1
29041 1 1
29073 1 1
29141 1 1
29167 1 1
29176 1 1
29210 1 1
29303 1 3
29378 1 1
29408 1 1
29431 1 1
29435 1 1
29450 1 1
29452 1 1
29454 1 1
29463 1 22
29498 1 1
29506 1 5
29515 1 1
29568 1 1
29569 1 1
29601 1 1
29620 1 8
29621 1 1
29634 1 1
29652 1 1
29734 1 4
29744 1 1
29782 1 1
29789 1 1
29795 1 1
29824 1 2
29831 1 1
29842 1 1
29910 1 3
29915 1 10
29943 1 19
29949 1 4
29959 1 1
30037 1 5
30038 1 1
30105 1 18
30126 1 1
30136 1 5
30147 1 1
30161 1 1
30170 1 1
30248 1 5
30314 1 1
30343 1 1
30379 1 2
30404 1 1
30406 1 1
30529 1 2
30570 1 5
30586 1 1
30656 1 22
30658 1 1
30792 1 1
30795 1 1
30849 1 1
30872 1 2
30895 1 1
30912 1 4
30927 1 1
30934 1 12
30958 1 2
30970 1 1
30971 1 37
30972 1 1
30984 1 1
31128 1 1
31169 1 1
31178 1 1
31189 1 7
31258 1 28
31399 1 10
31421 1 5
31591 1 1
31600 1 2
31666 1 1
31760 1 1
31785 1 1
31856 1 1
31886 1 1
31927 1 1
31929 1 1
31955 1 1
31964 1 1
31965 1 1
31971 1 2
31992 1 2
31998 1 1
32017 1 1
32023 1 25
32045 1 1
32068 1 1
32093 1 1
32106 1 1
32129 1 1
32209 1 1
32324 1 1
32346 1 1
32399 1 1
32496 1 1
32527 1 1
32697 1 8
32698 1 3
32699 1 25
32700 1 10
32702 1 6
32703 1 5
32704 1 1
32706 1 10
32707 1 1
32709 1 4
52 2 2
68 2 1
82 2 1
86 2 2
114 2 1
121 2 1
167 2 3
190 2 1
211 2 2
277 2 1
346 2 1
360 2 1
384 2 1
413 2 1
447 2 1
458 2 1
489 2 1
493 2 39
503 2 1
514 2 1
526 2 1
557 2 5
559 2 8
575 2 2
589 2 2
593 2 1
595 2 1
617 2 1
645 2 9
672 2 1
685 2 1
697 2 1
698 2 1
743 2 1
755 2 1
762 2 3
764 2 2
771 2 1
786 2 1
794 2 1
796 2 1
800 2 2
820 2 2
856 2 3
860 2 7
896 2 2
905 2 1
909 2 62
942 2 1
999 2 1
1030 2 1
1037 2 1
1058 2 1
1132 2 1
1137 2 1
1157 2 1
1163 2 1
1185 2 1
1242 2 1
1261 2 1
1284 2 1
1288 2 1
1293 2 1
1313 2 1
1314 2 1
1333 2 1
1343 2 1
1363 2 17
1373 2 1
1405 2 1
1539 2 1
1547 2 2
1551 2 2
1562 2 1
1607 2 1
1612 2 1
1613 2 1
1728 2 1
1752 2 1
1817 2 1
1829 2 1
1843 2 1
1846 2 4
1867 2 1
1868 2 1
1873 2 1
1901 2 3
1963 2 2
1975 2 1
1980 2 1
1990 2 27
1992 2 2
1996 2 1
2057 2 1
2062 2 1
2121 2 1
2129 2 2
2150 2 1
2171 2 7
2185 2 1
2198 2 1
2208 2 1
2218 2 1
2258 2 1
2280 2 1
2305 2 1
2309 2 1
2334 2 4
2358 2 1
2391 2 1
2394 2 2
2400 2 1
2485 2 1
2497 2 1
2508 2 2
2577 2 2
2677 2 1
2685 2 1
2718 2 1
2727 2 2
2737 2 1
2758 2 1
2760 2 1
2912 2 2
2916 2 1
2922 2 2
2941 2 1
3118 2 1
3131 2 1
3134 2 1
3201 2 1
3256 2 31
3309 2 2
3326 2 1
3327 2 2
3351 2 2
3458 2 1
3478 2 1
3507 2 1
3520 2 1
3521 2 1
3559 2 1
3560 2 1
3562 2 1
3579 2 2
3634 2 1
3668 2 1
3687 2 2
3714 2 1
3753 2 1
3759 2 2
3762 2 35
3793 2 1
3804 2 1
3815 2 2
3838 2 2
3885 2 1
3889 2 1
3922 2 1
3945 2 1
3949 2 1
3957 2 2
3962 2 2
3970 2 1
3980 2 1
3997 2 1
4028 2 29
4032 2 2
4036 2 1
4040 2 1
4041 2 2
4042 2 1
4055 2 1
4082 2 1
4090 2 1
4106 2 1
4108 2 1
4110 2 1
4116 2 1
4123 2 1
4150 2 1
4172 2 33
4176 2 1
4292 2 1
4301 2 1
4335 2 2
4366 2 1
4370 2 1
4400 2 1
4431 2 3
4556 2 1
4560 2 1
4602 2 1
4664 2 1
4668 2 1
4712 2 1
4721 2 2
4772 2 1
4820 2 1
4838 2 1
4843 2 1
4882 2 1
4916 2 1
4924 2 1
4951 2 1
4959 2 2
4979 2 10
5001 2 1
5016 2 1
5046 2 1
5061 2 1
5069 2 10
5090 2 4
5127 2 1
5128 2 1
5134 2 1
5136 2 1
5215 2 1
5218 2 1
5234 2 1
5238 2 13
5254 2 1
5264 2 1
5304 2 1
5315 2 1
5351 2 1
5380 2 1
5389 2 1
5472 2 1
5475 2 1
5492 2 1
5500 2 1
5522 2 35
5553 2 3
5564 2 1
5595 2 30
5630 2 2
5667 2 1
5678 2 1
5698 2 1
5699 2 12
5702 2 1
5705 2 14
5723 2 1
5754 2 1
5790 2 1
5820 2 1
5831 2 2
5873 2 2
5889 2 1
5898 2 1
5916 2 1
5931 2 1
5948 2 33
5955 2 1
5972 2 1
5985 2 1
5994 2 1
6009 2 1
6034 2 1
6048 2 1
6064 2 1
6092 2 1
6093 2 1
6101 2 1
6155 2 1
6157 2 1
6201 2 1
6213 2 1
6216 2 9
6220 2 1
6226 2 1
6236 2 1
6238 2 2
6275 2 1
6277 2 1
6363 2 1
6366 2 2
6369 2 1
6371 2 1
6381 2 2
6443 2 1
6452 2 1
6465 2 11
6471 2 2
6650 2 2
6660 2 1
6687 2 1
6761 2 1
6768 2 1
6817 2 2
6829 2 1
6830 2 1
6881 2 1
6900 2 1
6901 2 1
6938 2 2
6963 2 1
6969 2 3
6986 2 1
7011 2 1
7030 2 3
7076 2 1
7114 2 1
7135 2 10
7194 2 1
7199 2 1
7209 2 1
7223 2 1
7224 2 1
7309 2 1
7321 2 1
7340 2 1
7449 2 1
7455 2 1
7461 2 24
7465 2 1
7747 2 2
7779 2 1
7785 2 1
7789 2 3
7803 2 1
7814 2 1
7830 2 1
7889 2 1
7897 2 1
7899 2 4
7906 2 5
7911 2 1
7927 2 1
7950 2 26
7957 2 1
8010 2 1
8071 2 1
8145 2 1
8219 2 31
8220 2 1
8242 2 1
8338 2 1
8356 2 1
8387 2 1
8395 2 1
8410 2 1
8442 2 1
8507 2 1
8543 2 1
8764 2 2
8802 2 2
8813 2 3
8852 2 1
8857 2 1
8859 2 1
8945 2 1
9008 2 1
9029 2 1
9051 2 6
9095 2 1
9145 2 23
9154 2 1
9199 2 1
9314 2 1
9517 2 1
9528 2 1
9534 2 1
9601 2 1
9608 2 1
9610 2 1
9622 2 2
9623 2 1
9640 2 5
9704 2 1
9712 2 1
9727 2 1
9738 2 1
9769 2 1
9785 2 1
9799 2 51
9800 2 26
9814 2 1
9815 2 2
9827 2 1
9830 2 1
9842 2 1
9849 2 1
9871 2 1
9883 2 1
9972 2 6
9987 2 3
9992 2 1
9993 2 2
10004 2 1
10035 2 1
10040 2 3
10041 2 2
10061 2 1
10062 2 1
10076 2 3
10088 2 1
10092 2 1
10110 2 1
10121 2 1
10152 2 40
10191 2 1
10193 2 1
10195 2 1
10229 2 1
10332 2 1
10389 2 1
10528 2 1
10535 2 5
10552 2 2
10562 2 1
10566 2 1
10568 2 1
10593 2 14
10595 2 7
10608 2 11
10610 2 3
10611 2 1
10613 2 1
10618 2 3
10622 2 1
10631 2 5
10642 2 3
10672 2 4
10678 2 36
10679 2 3
10680 2 10
10681 2 5
10682 2 3
10685 2 2
10687 2 1
10690 2 1
10692 2 3
10694 2 3
10696 2 1
10700 2 13
10701 2 17
10710 2 60
10713 2 1
10720 2 1
10740 2 11
10756 2 26
10794 2 1
10795 2 1
10796 2 2
10801 2 1
10824 2 1
10851 2 1
10872 2 1
10873 2 1
10895 2 1
10917 2 1
10997 2 2
11083 2 34
11092 2 2
11109 2 1
11168 2 1
11176 2 2
11181 2 1
11224 2 1
11249 2 1
11268 2 5
11285 2 1
11297 2 1
11347 2 1
11437 2 2
11448 2 60
11616 2 1
11666 2 1
11668 2 2
11684 2 2
11685 2 1
11727 2 1
11734 2 1
11790 2 1
11792 2 1
11862 2 1
11888 2 28
11896 2 1
11903 2 1
11905 2 2
11924 2 1
11925 2 1
11950 2 1
11972 2 2
11974 2 1
12017 2 1
12028 2 1
12049 2 2
12050 2 2
12057 2 1
12160 2 1
12200 2 1
12215 2 1
12219 2 1
12231 2 3
12236 2 7
12298 2 1
12299 2 1
12411 2 1
12428 2 1
12440 2 1
12480 2 2
12489 2 1
12557 2 1
12571 2 1
12582 2 4
12611 2 1
12616 2 1
12619 2 1
12635 2 1
12647 2 1
12670 2 1
12672 2 3
12683 2 1
12716 2 1
12726 2 1
12741 2 1
12766 2 21
12788 2 1
12819 2 1
12866 2 2
12870 2 1
12959 2 1
13001 2 1
13011 2 1
13051 2 1
13093 2 1
13121 2 1
13145 2 1
13159 2 1
13228 2 1
13237 2 4
13249 2 1
13296 2 1
13303 2 62
13316 2 1
13333 2 1
13340 2 1
13342 2 2
13360 2 1
13383 2 6
13387 2 1
13497 2 1
13511 2 1
13532 2 4
13534 2 1
13535 2 1
13543 2 1
13547 2 2
13642 2 1
13694 2 1
13712 2 1
13723 2 1
13732 2 33
13769 2 1
13772 2 3
13828 2 7
13903 2 5
13963 2 3
13964 2 1
13965 2 1
13969 2 5
13975 2 1
14023 2 1
14224 2 1
14225 2 1
14237 2 1
14248 2 92
14270 2 1
14275 2 1
14309 2 1
14421 2 2
14459 2 1
14471 2 1
14523 2 1
14575 2 1
14576 2 1
14598 2 1
14678 2 1
14686 2 1
14749 2 1
14814 2 1
14816 2 1
14829 2 8
14832 2 1
14856 2 1
14971 2 29
14980 2 1
14983 2 1
15095 2 1
15159 2 1
15167 2 1
15180 2 18
15212 2 5
15218 2 2
15236 2 1
15302 2 3
15304 2 2
15308 2 1
15320 2 1
15347 2 1
15378 2 1
15517 2 2
15537 2 1
15542 2 3
15546 2 1
15571 2 1
15572 2 2
15574 2 1
15616 2 16
15663 2 1
15746 2 81
15879 2 1
15888 2 3
15890 2 1
15894 2 1
15923 2 1
16056 2 1
16099 2 1
16141 2 14
16212 2 1
16286 2 1
16289 2 1
16300 2 1
16301 2 1
16309 2 2
16369 2 1
16396 2 1
16399 2 1
16433 2 1
16436 2 2
16470 2 1
16476 2 1
16487 2 1
16490 2 1
16539 2 14
16540 2 1
16568 2 22
16577 2 1
16597 2 2
16618 2 1
16655 2 1
16675 2 1
16714 2 27
16715 2 1
16716 2 1
16722 2 1
16793 2 1
16799 2 2
16807 2 3
16815 2 1
16830 2 1
16849 2 1
16875 2 1
16902 2 3
16934 2 2
16942 2 1
16989 2 1
16993 2 1
16997 2 1
17040 2 7
17143 2 1
17144 2 1
17159 2 1
17166 2 1
17215 2 1
17221 2 1
17224 2 1
17226 2 1
17255 2 1
17312 2 1
17359 2 18
17363 2 1
17372 2 1
17385 2 1
17414 2 1
17424 2 2
17471 2 2
17487 2 1
17520 2 1
17551 2 19
17565 2 1
17636 2 1
17689 2 1
17701 2 1
17717 2 5
17744 2 1
17749 2 2
17750 2 1
17803 2 1
17809 2 1
17841 2 1
17842 2 1
17862 2 2
17872 2 1
17907 2 1
17917 2 1
17925 2 1
17946 2 1
17987 2 1
18025 2 1
18043 2 1
18053 2 1
18081 2 1
18125 2 1
18145 2 2
18147 2 2
18177 2 1
18179 2 1
18186 2 33
18191 2 12
18206 2 2
18225 2 3
18229 2 1
18238 2 1
18241 2 1
18270 2 1
18332 2 1
18402 2 3
18412 2 43
18431 2 1
18442 2 1
18475 2 1
18502 2 10
18527 2 1
18637 2 1
18639 2 1
18697 2 1
18712 2 1
18764 2 1
18773 2 1
18787 2 1
18788 2 1
18859 2 1
18881 2 1
18924 2 1
18929 2 1
18945 2 6
18976 2 2
18992 2 1
18999 2 17
19031 2 18
19037 2 2
19073 2 1
19087 2 1
19088 2 1
19098 2 1
19099 2 2
19111 2 2
19113 2 1
19116 2 1
19127 2 1
19140 2 9
19152 2 1
19153 2 3
19155 2 142
19167 2 1
19176 2 9
19181 2 1
19185 2 1
19188 2 1
19192 2 1
19200 2 1
19204 2 1
19215 2 1
19242 2 1
19245 2 1
19248 2 1
19249 2 2
19253 2 9
19262 2 1
19264 2 1
19349 2 1
19352 2 2
19381 2 1
19389 2 1
19421 2 29
19460 2 1
19522 2 1
19713 2 1
19783 2 1
19806 2 1
19828 2 19
19836 2 1
19840 2 1
19886 2 1
19991 2 1
20011 2 1
20079 2 1
20093 2 1
20115 2 1
20124 2 1
20150 2 1
20151 2 1
20153 2 1
20156 2 2
20172 2 1
20180 2 1
20187 2 2
20213 2 1
20231 2 1
20237 2 4
20238 2 1
20283 2 2
20285 2 1
20354 2 5
20363 2 2
20398 2 6
20473 2 1
20510 2 1
20569 2 1
20639 2 1
20672 2 1
20691 2 1
20692 2 2
20758 2 1
20762 2 8
20767 2 1
20770 2 1
20778 2 2
20809 2 5
20827 2 1
20850 2 1
20852 2 1
20869 2 5
20874 2 4
20893 2 1
20904 2 1
20906 2 10
20922 2 1
20944 2 1
20974 2 2
21043 2 1
21054 2 3
21059 2 1
21070 2 1
21107 2 1
21115 2 1
21159 2 1
21196 2 1
21215 2 3
21256 2 1
21276 2 1
21296 2 1
21303 2 1
21345 2 2
21351 2 1
21360 2 1
21377 2 1
21389 2 1
21406 2 1
21412 2 9
21413 2 1
21447 2 18
21458 2 1
21513 2 2
21535 2 1
21537 2 31
21544 2 1
21548 2 3
21567 2 1
21579 2 1
21580 2 1
21581 2 1
21601 2 1
21608 2 1
21612 2 1
21615 2 3
21639 2 1
21650 2 5
21790 2 1
21805 2 1
21807 2 1
21839 2 1
21863 2 30
21866 2 2
21960 2 1
21987 2 1
22010 2 56
22021 2 1
22027 2 1
22039 2 1
22041 2 1
22125 2 1
22260 2 1
22301 2 2
22331 2 1
22379 2 1
22472 2 1
22521 2 1
22550 2 4
22563 2 1
22566 2 1
22643 2 1
22649 2 1
22653 2 2
22728 2 1
22740 2 12
22744 2 2
22755 2 5
22782 2 1
22795 2 1
22823 2 1
22862 2 1
22987 2 2
23057 2 1
23065 2 1
23081 2 2
23118 2 1
23207 2 2
23223 2 1
23336 2 1
23341 2 1
23385 2 1
23386 2 1
23388 2 1
23405 2 1
23413 2 1
23453 2 1
23467 2 10
23502 2 1
23583 2 1
23666 2 5
23703 2 1
23718 2 1
23742 2 1
23748 2 1
23779 2 4
23795 2 75
23847 2 1
23909 2 1
23927 2 2
23956 2 1
23960 2 4
23974 2 1
24001 2 1
24006 2 1
24008 2 4
24040 2 1
24049 2 1
24050 2 14
24088 2 41
24110 2 1
24120 2 1
24131 2 2
24168 2 3
24172 2 1
24190 2 1
24204 2 1
24214 2 1
24215 2 2
24237 2 1
24245 2 1
24252 2 1
24253 2 1
24269 2 2
24285 2 1
24287 2 1
24321 2 1
24348 2 1
24369 2 1
24373 2 3
24406 2 4
24414 2 1
24429 2 1
24448 2 1
24571 2 1
24578 2 1
24580 2 2
24591 2 1
24598 2 1
24606 2 1
24634 2 1
24637 2 1
24674 2 97
24677 2 1
24680 2 1
24687 2 1
24688 2 1
24705 2 1
24731 2 2
24732 2 1
24811 2 2
24812 2 1
24887 2 1
24889 2 1
24940 2 1
24978 2 35
24980 2 1
25041 2 2
25078 2 2
25106 2 1
25137 2 2
25168 2 1
25177 2 2
25178 2 1
25191 2 2
25192 2 2
25194 2 2
25199 2 5
25211 2 1
25214 2 8
25268 2 1
25342 2 2
25348 2 1
25359 2 1
25478 2 1
25511 2 1
25582 2 2
25600 2 1
25610 2 1
25643 2 1
25738 2 1
25785 2 1
25793 2 6
25794 2 1
25893 2 4
25909 2 1
25914 2 7
25915 2 3
25947 2 1
25961 2 1
25975 2 12
25979 2 1
26014 2 45
26032 2 1
26088 2 1
26137 2 1
26138 2 1
26139 2 2
26146 2 1
26149 2 1
26169 2 1
26184 2 6
26186 2 9
26188 2 1
26209 2 1
26211 2 1
26235 2 1
26250 2 1
26252 2 1
26259 2 1
26260 2 2
26263 2 3
26281 2 1
26286 2 1
26302 2 2
26308 2 3
26339 2 28
26451 2 3
26455 2 4
26458 2 1
26493 2 1
26518 2 1
26561 2 1
26586 2 1
26619 2 1
26641 2 1
26655 2 52
26661 2 1
26729 2 1
26752 2 2
26825 2 1
26853 2 1
26901 2 7
26902 2 1
26913 2 32
26959 2 1
27031 2 1
27036 2 1
27090 2 11
27132 2 1
27133 2 1
27174 2 2
27223 2 2
27250 2 1
27270 2 1
27287 2 1
27298 2 1
27342 2 2
27351 2 1
27353 2 1
27388 2 2
27414 2 2
27415 2 1
27493 2 1
27495 2 6
27508 2 2
27513 2 1
27517 2 1
27519 2 5
27617 2 12
27639 2 1
27640 2 1
27656 2 2
27659 2 1
27663 2 1
27681 2 1
27682 2 4
27685 2 1
27721 2 1
27724 2 1
27745 2 1
27787 2 1
27827 2 3
27835 2 1
27838 2 1
27845 2 1
27848 2 1
27865 2 1
27880 2 1
27891 2 2
27901 2 1
27948 2 1
27958 2 3
27960 2 2
27963 2 1
27978 2 1
28012 2 2
28020 2 1
28064 2 1
28071 2 1
28145 2 1
28151 2 19
28242 2 1
28246 2 1
28273 2 1
28274 2 1
28309 2 17
28368 2 1
28390 2 1
28493 2 1
28553 2 1
28575 2 1
28593 2 2
28641 2 2
28702 2 1
28727 2 1
28758 2 1
28759 2 1
28818 2 1
28878 2 1
28882 2 2
28886 2 1
28924 2 2
28926 2 1
28934 2 10
28935 2 1
28960 2 1
29002 2 2
29073 2 4
29092 2 1
29110 2 1
29114 2 1
29128 2 1
29158 2 1
29159 2 1
29161 2 1
29185 2 2
29240 2 1
29255 2 1
29259 2 1
29266 2 1
29269 2 3
29271 2 1
29294 2 4
29296 2 1
29298 2 1
29299 2 1
29303 2 2
29341 2 1
29349 2 4
29355 2 1
29383 2 3
29404 2 1
29408 2 2
29440 2 1
29443 2 2
29445 2 1
29450 2 1
29452 2 1
29459 2 2
29463 2 19
29477 2 1
29490 2 1
29506 2 9
29512 2 1
29533 2 2
29568 2 6
29572 2 2
29576 2 1
29590 2 1
29601 2 1
29620 2 8
29634 2 1
29639 2 1
29720 2 1
29734 2 12
29739 2 1
29744 2 1
29759 2 1
29784 2 1
29795 2 3
29799 2 1
29811 2 1
29817 2 1
29829 2 1
29843 2 1
29910 2 1
29915 2 2
29922 2 1
29931 2 1
29932 2 1
29945 2 1
29946 2 1
29976 2 1
29983 2 1
30029 2 1
30037 2 1
30082 2 1
30105 2 40
30122 2 1
30126 2 1
30136 2 18
30147 2 2
30152 2 1
30160 2 1
30248 2 4
30313 2 1
30346 2 1
30379 2 2
30399 2 1
30406 2 2
30411 2 1
30428 2 1
30429 2 1
30434 2 1
30443 2 2
30444 2 1
30450 2 1
30508 2 1
30509 2 7
30517 2 2
30527 2 2
30529 2 4
30537 2 1
30562 2 2
30567 2 2
30570 2 32
30597 2 1
30607 2 1
30629 2 1
30630 2 1
30656 2 45
30657 2 3
30659 2 2
30664 2 1
30667 2 1
30674 2 1
30678 2 1
30715 2 1
30732 2 1
30753 2 1
30788 2 1
30789 2 1
30798 2 3
30844 2 1
30849 2 2
30852 2 1
30853 2 1
30864 2 1
30872 2 3
30874 2 2
30895 2 4
30912 2 22
30932 2 1
30934 2 10
30958 2 7
30967 2 1
30971 2 81
30972 2 16
30974 2 1
30976 2 1
31019 2 1
31025 2 1
31076 2 1
31115 2 2
31134 2 1
31183 2 1
31189 2 14
31233 2 1
31258 2 37
31276 2 1
31316 2 1
31399 2 27
31421 2 5
31589 2 1
31591 2 1
31624 2 1
31670 2 1
31696 2 1
31701 2 1
31704 2 1
31709 2 1
31719 2 1
31805 2 2
31821 2 1
31869 2 1
31920 2 1
31927 2 2
31950 2 2
31951 2 1
31965 2 1
31971 2 1
31975 2 1
32023 2 24
32025 2 1
32029 2 1
32030 2 1
32045 2 4
32061 2 1
32068 2 1
32070 2 1
32106 2 1
32145 2 1
32166 2 1
32350 2 1
32399 2 1
32449 2 1
32450 2 1
32481 2 1
32524 2 1
32528 2 1
32577 2 1
32596 2 1
32602 2 1
32646 2 2
32647 2 1
32691 2 1
32697 2 8
32698 2 10
32699 2 44
32700 2 53
32702 2 12
32703 2 15
32704 2 2
32706 2 33
32707 2 1
32709 2 8
32722 2 1
43 3 1
54 3 1
71 3 1
114 3 1
119 3 1
148 3 1
167 3 1
202 3 2
211 3 2
242 3 1
275 3 1
277 3 1
406 3 1
413 3 3
416 3 1
465 3 1
483 3 1
493 3 24
503 3 1
529 3 2
557 3 6
559 3 13
566 3 1
568 3 1
575 3 2
584 3 2
611 3 2
620 3 1
645 3 16
650 3 1
652 3 1
672 3 1
685 3 1
737 3 1
770 3 1
800 3 3
812 3 1
821 3 1
860 3 4
880 3 1
909 3 34
911 3 1
929 3 1
942 3 2
951 3 1
1011 3 1
1021 3 1
1029 3 1
1035 3 1
1058 3 1
1110 3 13
1132 3 1
1185 3 1
1214 3 1
1256 3 2
1288 3 1
1314 3 2
1330 3 3
1332 3 1
1359 3 1
1363 3 7
1365 3 1
1479 3 2
1509 3 1
1547 3 1
1565 3 1
1612 3 2
1636 3 5
1648 3 2
1723 3 1
1724 3 1
1728 3 1
1736 3 1
1846 3 1
1850 3 1
1863 3 1
1868 3 1
1877 3 1
1903 3 1
1963 3 3
1965 3 5
1987 3 2
1990 3 30
1992 3 1
1994 3 1
2013 3 2
2020 3 1
2054 3 1
2059 3 1
2062 3 1
2105 3 1
2171 3 2
2195 3 1
2198 3 1
2215 3 1
2222 3 1
2224 3 2
2232 3 1
2278 3 1
2280 3 1
2301 3 1
2334 3 2
2391 3 1
2438 3 1
2485 3 2
2508 3 1
2577 3 2
2628 3 1
2643 3 1
2715 3 1
2727 3 2
2742 3 1
2830 3 1
2892 3 2
2916 3 2
2924 3 1
2942 3 2
2943 3 1
3116 3 1
3118 3 1
3207 3 1
3246 3 1
3256 3 8
3303 3 1
3309 3 2
3455 3 1
3498 3 2
3513 3 1
3560 3 1
3573 3 1
3610 3 1
3617 3 1
3630 3 1
3644 3 1
3657 3 1
3658 3 1
3668 3 4
3676 3 1
3714 3 1
3759 3 1
3762 3 36
3766 3 1
3816 3 1
3887 3 1
3897 3 2
3903 3 1
4024 3 2
4028 3 24
4040 3 3
4042 3 1
4047 3 1
4060 3 1
4070 3 1
4074 3 1
4096 3 1
4106 3 5
4127 3 1
4134 3 1
4172 3 9
4216 3 1
4285 3 1
4297 3 1
4335 3 1
4344 3 1
4360 3 1
4396 3 1
4456 3 3
4481 3 1
4484 3 1
4486 3 2
4490 3 1
4510 3 1
4560 3 1
4565 3 1
4602 3 1
4622 3 1
4664 3 1
4668 3 1
4728 3 2
4757 3 2
4843 3 1
4863 3 1
4879 3 1
4881 3 1
4890 3 1
4894 3 1
4931 3 1
4959 3 1
4964 3 1
4979 3 4
4989 3 1
5001 3 1
5016 3 1
5020 3 1
5061 3 1
5069 3 6
5090 3 1
5114 3 1
5135 3 1
5215 3 1
5229 3 1
5238 3 14
5254 3 1
5288 3 1
5315 3 2
5358 3 1
5376 3 2
5401 3 1
5465 3 1
5475 3 2
5481 3 1
5492 3 2
5522 3 21
5549 3 1
5558 3 1
5595 3 14
5629 3 1
5699 3 4
5705 3 21
5714 3 1
5722 3 1
5768 3 1
5809 3 1
5831 3 3
5846 3 1
5873 3 1
5918 3 1
5927 3 2
5948 3 11
5955 3 1
5972 3 1
5982 3 1
5994 3 2
6064 3 1
6101 3 2
6213 3 1
6216 3 8
6276 3 2
6307 3 1
6354 3 1
6373 3 1
6443 3 1
6452 3 1
6465 3 2
6505 3 1
6532 3 1
6599 3 1
6636 3 1
6648 3 1
6660 3 1
6662 3 1
6687 3 1
6731 3 2
6817 3 1
6842 3 1
6900 3 1
6901 3 1
6927 3 1
6948 3 1
7011 3 1
7135 3 8
7181 3 1
7184 3 1
7202 3 1
7223 3 1
7253 3 1
7340 3 1
7345 3 1
7356 3 1
7461 3 12
7470 3 2
7530 3 2
7670 3 1
7673 3 1
7724 3 1
7747 3 1
7877 3 1
7891 3 1
7892 3 1
7901 3 1
7906 3 2
7950 3 17
7957 3 1
7958 3 1
7986 3 2
8017 3 1
8155 3 1
8162 3 1
8219 3 11
8220 3 1
8356 3 2
8358 3 1
8370 3 1
8507 3 1
8589 3 1
8647 3 1
8732 3 2
8764 3 1
8803 3 4
8813 3 6
8833 3 1
8919 3 1
8945 3 1
8973 3 1
8977 3 1
9051 3 3
9067 3 2
9115 3 1
9145 3 12
9171 3 4
9204 3 1
9207 3 1
9226 3 1
9233 3 2
9329 3 2
9383 3 1
9403 3 1
9465 3 2
9504 3 1
9516 3 1
9533 3 1
9543 3 2
9570 3 2
9587 3 1
9607 3 2
9608 3 2
9622 3 1
9642 3 1
9678 3 1
9715 3 1
9738 3 1
9785 3 1
9799 3 2
9800 3 12
9830 3 1
9887 3 1
9898 3 1
9921 3 1
9972 3 4
9987 3 7
9992 3 1
9993 3 2
9994 3 1
10023 3 1
10040 3 1
10041 3 1
10055 3 1
10060 3 2
10070 3 1
10076 3 1
10117 3 1
10121 3 2
10150 3 1
10152 3 7
10249 3 1
10250 3 1
10281 3 1
10322 3 1
10349 3 2
10381 3 1
10389 3 1
10535 3 12
10538 3 2
10539 3 1
10552 3 1
10593 3 9
10595 3 3
10608 3 4
10618 3 1
10631 3 3
10638 3 1
10672 3 1
10692 3 1
10693 3 1
10705 3 1
10710 3 38
10723 3 1
10735 3 1
10740 3 7
10756 3 9
10775 3 1
10780 3 3
10851 3 1
10890 3 1
10917 3 1
10995 3 2
10997 3 1
11083 3 14
11092 3 1
11210 3 1
11249 3 1
11278 3 3
11309 3 3
11329 3 1
11343 3 1
11448 3 10
11482 3 1
11511 3 1
11512 3 1
11551 3 2
11592 3 1
11673 3 1
11681 3 1
11734 3 2
11792 3 1
11849 3 1
11888 3 30
11939 3 2
12017 3 1
12039 3 1
12200 3 1
12201 3 1
12207 3 1
12231 3 1
12232 3 1
12259 3 1
12276 3 1
12312 3 3
12392 3 1
12427 3 1
12525 3 1
12579 3 1
12582 3 3
12611 3 1
12619 3 2
12647 3 1
12655 3 1
12670 3 3
12702 3 1
12703 3 1
12705 3 1
12728 3 1
12747 3 1
12754 3 2
12890 3 1
12894 3 1
12964 3 1
12969 3 1
13006 3 1
13024 3 1
13051 3 2
13126 3 3
13127 3 5
13128 3 1
13129 3 1
13149 3 1
13237 3 3
13249 3 1
13303 3 117
13332 3 1
13360 3 1
13361 3 1
13383 3 1
13447 3 1
13457 3 1
13529 3 1
13532 3 1
13546 3 2
13632 3 1
13712 3 2
13732 3 11
13752 3 2
13767 3 1
13772 3 1
13779 3 4
13828 3 4
13865 3 1
13903 3 6
13963 3 1
13967 3 1
13971 3 1
13972 3 2
13986 3 1
14005 3 1
14010 3 1
14030 3 1
14034 3 1
14095 3 1
14145 3 1
14213 3 1
14219 3 1
14232 3 1
14246 3 1
14248 3 49
14271 3 1
14373 3 1
14502 3 3
14620 3 3
14622 3 3
14675 3 1
14703 3 1
14708 3 1
14749 3 2
14772 3 1
14811 3 1
14814 3 1
14816 3 1
14829 3 10
14833 3 1
14865 3 1
14927 3 1
14949 3 1
14971 3 6
15180 3 7
15183 3 1
15212 3 1
15271 3 1
15302 3 2
15304 3 1
15377 3 1
15412 3 1
15475 3 1
15517 3 1
15542 3 5
15572 3 1
15574 3 2
15595 3 1
15616 3 6
15633 3 1
15677 3 1
15746 3 22
15813 3 1
15821 3 1
15827 3 1
15831 3 1
15841 3 1
15858 3 1
15860 3 1
15888 3 1
16060 3 1
16111 3 1
16141 3 1
16177 3 1
16179 3 1
16180 3 1
16215 3 1
16286 3 1
16288 3 1
16301 3 1
16402 3 2
16436 3 2
16539 3 9
16543 3 1
16548 3 1
16568 3 15
16597 3 1
16605 3 1
16622 3 1
16664 3 1
16714 3 7
16716 3 1
16808 3 1
16809 3 1
16815 3 1
16819 3 1
16843 3 1
16902 3 4
16934 3 1
16937 3 1
16942 3 1
16965 3 1
16978 3 2
16993 3 1
16997 3 1
17018 3 1
17040 3 3
17075 3 1
17107 3 1
17118 3 1
17152 3 1
17159 3 1
17224 3 1
17258 3 1
17327 3 1
17424 3 4
17465 3 2
17469 3 3
17471 3 1
17472 3 1
17508 3 2
17530 3 1
17551 3 4
17565 3 1
17626 3 1
17749 3 1
17846 3 1
17872 3 1
17888 3 1
17928 3 1
18145 3 1
18147 3 2
18157 3 1
18161 3 1
18186 3 13
18191 3 1
18225 3 1
18358 3 1
18402 3 3
18412 3 13
18447 3 2
18485 3 1
18486 3 1
18502 3 8
18527 3 3
18612 3 2
18631 3 1
18664 3 4
18677 3 1
18741 3 1
18764 3 1
18766 3 1
18779 3 1
18876 3 1
18897 3 1
18910 3 1
18940 3 1
18966 3 1
18992 3 1
18999 3 11
19019 3 2
19021 3 1
19025 3 1
19031 3 1
19045 3 1
19060 3 3
19066 3 1
19073 3 2
19082 3 1
19084 3 2
19088 3 1
19093 3 1
19098 3 1
19099 3 1
19111 3 1
19138 3 1
19140 3 7
19151 3 1
19153 3 2
19155 3 171
19157 3 1
19160 3 1
19176 3 3
19192 3 1
19245 3 1
19248 3 1
19249 3 3
19253 3 1
19259 3 1
19278 3 1
19352 3 2
19395 3 1
19421 3 19
19563 3 2
19566 3 1
19620 3 2
19641 3 1
19683 3 1
19777 3 1
19793 3 1
19798 3 1
19801 3 2
19802 3 10
19806 3 3
19818 3 1
19828 3 5
19878 3 1
19886 3 4
19920 3 1
19991 3 1
20084 3 1
20124 3 2
20150 3 1
20151 3 1
20156 3 5
20180 3 1
20185 3 1
20191 3 1
20213 3 1
20237 3 3
20248 3 2
20251 3 2
20312 3 1
20320 3 1
20354 3 9
20398 3 9
20405 3 1
20432 3 3
20466 3 1
20479 3 1
20503 3 1
20507 3 1
20568 3 1
20623 3 1
20633 3 1
20636 3 2
20655 3 2
20685 3 1
20749 3 1
20762 3 1
20770 3 1
20778 3 4
20809 3 5
20815 3 1
20858 3 1
20869 3 10
20874 3 1
20881 3 6
20893 3 2
20905 3 1
20906 3 9
20934 3 2
20955 3 1
21020 3 1
21028 3 1
21054 3 2
21059 3 1
21107 3 1
21115 3 1
21159 3 1
21215 3 5
21230 3 2
21251 3 1
21307 3 1
21334 3 1
21377 3 2
21412 3 5
21420 3 1
21441 3 1
21447 3 10
21450 3 1
21537 3 4
21546 3 2
21548 3 1
21549 3 4
21552 3 2
21580 3 1
21598 3 1
21601 3 1
21615 3 2
21624 3 1
21650 3 6
21710 3 1
21731 3 1
21735 3 1
21786 3 1
21798 3 1
21863 3 11
21866 3 1
21899 3 3
21901 3 1
21971 3 1
21977 3 1
22010 3 9
22024 3 2
22041 3 2
22044 3 1
22058 3 1
22063 3 1
22139 3 1
22260 3 1
22357 3 1
22427 3 1
22472 3 3
22531 3 1
22547 3 1
22550 3 1
22553 3 1
22564 3 1
22618 3 1
22644 3 1
22704 3 1
22740 3 8
22744 3 2
22795 3 1
22823 3 1
22836 3 1
22869 3 1
22876 3 1
22896 3 1
22929 3 1
22956 3 1
22962 3 1
22964 3 1
22987 3 3
23027 3 1
23049 3 1
23078 3 1
23081 3 22
23089 3 1
23207 3 3
23228 3 1
23230 3 1
23257 3 2
23301 3 1
23336 3 2
23378 3 3
23385 3 1
23404 3 1
23467 3 1
23555 3 4
23575 3 2
23607 3 1
23609 3 1
23616 3 1
23666 3 5
23705 3 1
23761 3 1
23779 3 3
23795 3 69
23839 3 2
23847 3 1
23947 3 1
23956 3 1
23987 3 1
23994 3 1
24008 3 1
24050 3 5
24088 3 23
24115 3 3
24131 3 1
24168 3 1
24176 3 1
24214 3 1
24215 3 2
24238 3 1
24342 3 1
24348 3 1
24372 3 1
24377 3 1
24403 3 1
24438 3 1
24544 3 1
24558 3 1
24661 3 1
24674 3 30
24680 3 1
24753 3 1
24758 3 14
24845 3 1
24861 3 1
24978 3 21
24980 3 2
25036 3 1
25041 3 2
25177 3 2
25184 3 1
25192 3 2
25199 3 6
25200 3 1
25214 3 1
25230 3 1
25265 3 1
25268 3 1
25351 3 1
25393 3 1
25461 3 1
25466 3 4
25488 3 1
25562 3 2
25589 3 1
25600 3 1
25628 3 1
25637 3 1
25654 3 1
25667 3 1
25679 3 1
25701 3 1
25713 3 1
25795 3 2
25796 3 1
25858 3 1
25893 3 3
25899 3 1
25914 3 2
25975 3 4
25978 3 1
25979 3 1
25988 3 3
26014 3 16
26088 3 1
26109 3 1
26139 3 1
26177 3 3
26185 3 1
26186 3 10
26187 3 1
26207 3 1
26227 3 1
26259 3 1
26263 3 1
26270 3 1
26302 3 1
26308 3 2
26339 3 29
26455 3 3
26583 3 1
26593 3 1
26606 3 2
26642 3 1
26655 3 16
26729 3 3
26752 3 1
26799 3 1
26855 3 1
26894 3 1
26897 3 1
26901 3 4
26913 3 36
26941 3 1
26944 3 1
26959 3 1
27031 3 10
27056 3 3
27090 3 6
27132 3 1
27144 3 1
27168 3 1
27220 3 1
27244 3 2
27324 3 2
27415 3 1
27495 3 1
27513 3 1
27519 3 6
27602 3 1
27617 3 9
27657 3 1
27659 3 1
27662 3 1
27682 3 7
27685 3 1
27708 3 1
27721 3 3
27730 3 1
27742 3 1
27753 3 5
27762 3 1
27827 3 3
27958 3 4
27960 3 2
27978 3 1
28015 3 1
28026 3 1
28049 3 1
28052 3 1
28065 3 1
28092 3 1
28117 3 1
28145 3 1
28208 3 1
28274 3 1
28309 3 6
28318 3 1
28358 3 2
28401 3 2
28467 3 1
28609 3 1
28644 3 1
28661 3 1
28756 3 1
28811 3 1
28818 3 1
28894 3 1
28896 3 1
28929 3 1
28950 3 1
28960 3 1
29073 3 3
29077 3 2
29088 3 1
29161 3 1
29176 3 2
29188 3 1
29259 3 1
29271 3 2
29272 3 1
29294 3 3
29303 3 3
29322 3 1
29328 3 1
29349 3 1
29440 3 2
29443 3 1
29445 3 2
29450 3 1
29452 3 2
29463 3 15
29477 3 4
29496 3 1
29502 3 1
29506 3 4
29509 3 3
29515 3 2
29531 3 1
29533 3 1
29539 3 1
29568 3 1
29571 3 1
29572 3 1
29619 3 1
29620 3 6
29651 3 1
29652 3 1
29734 3 5
29774 3 1
29784 3 2
29785 3 1
29794 3 1
29813 3 2
29850 3 1
29903 3 1
29910 3 1
29911 3 1
29915 3 33
29916 3 1
29929 3 1
29943 3 7
29946 3 1
29953 3 1
29956 3 1
29978 3 5
29979 3 1
29982 3 4
29983 3 1
29987 3 1
30029 3 1
30033 3 1
30037 3 9
30076 3 1
30084 3 1
30105 3 8
30126 3 1
30131 3 2
30136 3 10
30138 3 1
30149 3 1
30313 3 1
30379 3 2
30383 3 1
30404 3 1
30406 3 1
30411 3 1
30413 3 1
30428 3 1
30429 3 4
30444 3 1
30529 3 1
30537 3 2
30562 3 4
30567 3 1
30570 3 13
30588 3 2
30618 3 2
30636 3 1
30656 3 18
30674 3 1
30700 3 1
30758 3 1
30776 3 1
30789 3 2
30792 3 2
30838 3 1
30848 3 1
30872 3 5
30895 3 3
30905 3 1
30912 3 7
30927 3 2
30934 3 8
30958 3 2
30971 3 40
30972 3 3
30984 3 1
31022 3 1
31115 3 1
31177 3 1
31189 3 9
31258 3 12
31391 3 1
31393 3 1
31399 3 9
31415 3 1
31421 3 2
31470 3 1
31611 3 1
31617 3 1
31662 3 1
31663 3 1
31696 3 1
31707 3 1
31709 3 2
31715 3 1
31810 3 1
31886 3 1
31946 3 1
31950 3 4
31955 3 2
31965 3 1
31971 3 1
31998 3 1
32000 3 1
32002 3 2
32023 3 13
32029 3 1
32030 3 1
32038 3 1
32045 3 1
32061 3 1
32083 3 2
32129 3 1
32187 3 1
32194 3 1
32323 3 1
32350 3 2
32399 3 1
32415 3 1
32448 3 1
32452 3 1
32527 3 1
32566 3 2
32580 3 1
32670 3 1
32696 3 1
32697 3 4
32698 3 2
32699 3 7
32700 3 2
32703 3 4
32706 3 3
32707 3 2
32709 3 4
43 4 9
68 4 1
82 4 3
94 4 1
114 4 1
122 4 1
167 4 2
211 4 2
261 4 1
277 4 1
327 4 1
362 4 1
372 4 1
413 4 1
440 4 3
458 4 1
465 4 2
493 4 19
539 4 1
557 4 12
559 4 4
595 4 1
645 4 2
685 4 1
724 4 1
787 4 1
824 4 1
860 4 8
896 4 1
904 4 1
909 4 5
925 4 1
927 4 1
1030 4 1
1110 4 1
1185 4 1
1202 4 1
1320 4 1
1343 4 1
1363 4 3
1471 4 1
1511 4 1
1547 4 1
1563 4 1
1628 4 2
1636 4 1
1646 4 1
1723 4 2
1832 4 1
1842 4 1
1843 4 1
1846 4 3
1858 4 1
1901 4 2
1903 4 7
1956 4 12
1958 4 3
1963 4 16
1965 4 16
1990 4 21
1992 4 2
1995 4 1
2031 4 1
2037 4 1
2045 4 1
2047 4 1
2064 4 1
2147 4 2
2166 4 1
2171 4 2
2190 4 1
2218 4 1
2224 4 1
2225 4 7
2228 4 1
2236 4 1
2238 4 1
2280 4 1
2358 4 1
2394 4 1
2420 4 1
2453 4 1
2485 4 2
2544 4 1
2577 4 1
2642 4 1
2655 4 1
2698 4 2
2722 4 1
2922 4 1
2940 4 2
2942 4 1
2992 4 1
2997 4 1
3103 4 1
3113 4 1
3216 4 1
3247 4 1
3256 4 10
3279 4 1
3295 4 3
3305 4 2
3342 4 1
3412 4 1
3413 4 4
3447 4 1
3479 4 1
3498 4 3
3518 4 1
3520 4 1
3634 4 1
3635 4 1
3668 4 4
3700 4 1
3714 4 3
3759 4 1
3762 4 2
3838 4 2
3892 4 1
3903 4 1
3922 4 1
3959 4 1
4028 4 19
4036 4 4
4040 4 1
4041 4 1
4108 4 1
4116 4 1
4131 4 3
4134 4 1
4156 4 1
4172 4 5
4176 4 1
4360 4 1
4490 4 1
4521 4 1
4555 4 1
4577 4 1
4582 4 1
4607 4 1
4612 4 1
4820 4 1
4838 4 1
4858 4 1
4931 4 1
4955 4 1
4979 4 2
5041 4 1
5069 4 13
5090 4 4
5183 4 1
5215 4 1
5238 4 9
5288 4 1
5378 4 1
5388 4 1
5472 4 1
5492 4 2
5522 4 20
5591 4 1
5595 4 13
5642 4 1
5680 4 1
5699 4 7
5702 4 1
5705 4 11
5818 4 1
5834 4 1
5851 4 1
5872 4 4
5902 4 2
5927 4 1
5928 4 1
5948 4 13
5972 4 2
6092 4 1
6093 4 1
6212 4 1
6216 4 4
6276 4 2
6344 4 2
6363 4 1
6369 4 1
6378 4 1
6452 4 1
6465 4 1
6466 4 1
6519 4 1
6582 4 1
6660 4 3
6834 4 1
6889 4 1
6938 4 1
6986 4 1
7075 4 1
7114 4 1
7135 4 5
7150 4 1
7183 4 1
7259 4 1
7461 4 9
7462 4 1
7530 4 2
7697 4 1
7729 4 2
7737 4 1
7747 4 1
7779 4 1
7892 4 2
7906 4 3
7950 4 4
8017 4 2
8033 4 1
8219 4 9
8250 4 1
8339 4 1
8494 4 1
8509 4 2
8586 4 2
8637 4 1
8672 4 1
8732 4 1
8803 4 2
8813 4 7
9025 4 1
9051 4 5
9077 4 1
9145 4 6
9171 4 2
9233 4 1
9329 4 1
9353 4 1
9365 4 1
9500 4 2
9517 4 1
9532 4 1
9598 4 1
9630 4 1
9642 4 2
9799 4 14
9800 4 7
9815 4 1
9828 4 1
9840 4 1
9972 4 3
9987 4 8
10024 4 1
10040 4 3
10060 4 1
10090 4 1
10118 4 1
10152 4 6
10189 4 2
10532 4 2
10535 4 7
10552 4 7
10558 4 1
10593 4 8
10595 4 19
10609 4 5
10611 4 15
10618 4 2
10622 4 1
10638 4 1
10640 4 1
10642 4 1
10678 4 24
10679 4 7
10680 4 11
10681 4 1
10682 4 2
10690 4 1
10692 4 1
10696 4 2
10700 4 4
10701 4 8
10710 4 13
10715 4 1
10720 4 1
10727 4 1
10740 4 5
10756 4 4
10790 4 1
10809 4 1
10838 4 1
10851 4 1
10863 4 1
10874 4 1
10885 4 2
11083 4 12
11092 4 2
11169 4 1
11268 4 1
11286 4 1
11297 4 1
11326 4 1
11448 4 15
11551 4 2
11553 4 1
11654 4 2
11728 4 2
11734 4 2
11822 4 1
11859 4 1
11888 4 14
11903 4 2
11905 4 1
11910 4 1
11950 4 2
12017 4 4
12039 4 1
12091 4 1
12207 4 1
12211 4 1
12231 4 3
12307 4 1
12312 4 2
12343 4 1
12360 4 2
12378 4 1
12386 4 1
12421 4 1
12428 4 2
12440 4 4
12456 4 1
12528 4 1
12581 4 2
12582 4 5
12594 4 1
12611 4 1
12619 4 1
12649 4 1
12670 4 1
12672 4 1
12716 4 1
12727 4 1
12730 4 1
12870 4 1
12890 4 1
13006 4 1
13009 4 1
13127 4 2
13130 4 1
13132 4 12
13133 4 1
13212 4 1
13237 4 4
13260 4 1
13303 4 114
13334 4 2
13383 4 15
13455 4 1
13497 4 2
13508 4 4
13509 4 2
13511 4 2
13529 4 1
13532 4 1
13540 4 2
13557 4 1
13562 4 1
13629 4 1
13694 4 1
13709 4 1
13732 4 17
13903 4 2
13921 4 1
13953 4 1
13963 4 1
13969 4 1
13972 4 1
14145 4 1
14219 4 1
14225 4 2
14248 4 22
14471 4 1
14502 4 1
14528 4 1
14620 4 1
14625 4 1
14630 4 1
14681 4 1
14749 4 1
14769 4 1
14814 4 1
14829 4 1
14833 4 1
14971 4 5
15177 4 1
15180 4 18
15212 4 5
15218 4 3
15302 4 2
15394 4 1
15517 4 2
15542 4 9
15546 4 1
15563 4 1
15565 4 1
15574 4 1
15595 4 1
15616 4 11
15725 4 1
15746 4 12
15810 4 1
15848 4 1
15890 4 1
15923 4 1
15925 4 1
16060 4 1
16152 4 1
16162 4 1
16163 4 1
16318 4 1
16380 4 1
16411 4 1
16433 4 1
16436 4 1
16473 4 1
16530 4 1
16539 4 7
16545 4 1
16568 4 8
16575 4 1
16597 4 2
16608 4 1
16609 4 2
16615 4 1
16626 4 2
16684 4 1
16687 4 1
16707 4 1
16714 4 8
16715 4 1
16738 4 1
16745 4 1
16805 4 1
16807 4 1
16815 4 1
16837 4 1
16847 4 1
16854 4 1
16902 4 2
16934 4 1
16942 4 1
16943 4 1
17040 4 1
17075 4 1
17327 4 1
17424 4 2
17446 4 2
17455 4 1
17464 4 1
17465 4 6
17507 4 1
17511 4 1
17531 4 1
17551 4 8
17598 4 1
17638 4 1
17653 4 1
17690 4 1
17772 4 1
17872 4 1
17874 4 1
17920 4 1
17981 4 1
17990 4 2
18068 4 1
18075 4 1
18145 4 7
18147 4 3
18149 4 4
18170 4 1
18179 4 1
18186 4 12
18187 4 1
18363 4 1
18369 4 1
18370 4 1
18412 4 8
18502 4 4
18527 4 1
18664 4 1
18673 4 1
18773 4 1
18778 4 1
18779 4 2
18789 4 1
18878 4 1
18927 4 1
18938 4 2
18942 4 3
18992 4 2
18998 4 1
18999 4 98
19014 4 1
19017 4 1
19036 4 1
19049 4 1
19073 4 3
19098 4 1
19123 4 1
19127 4 1
19135 4 1
19140 4 7
19155 4 11
19168 4 1
19176 4 4
19182 4 1
19247 4 1
19264 4 3
19395 4 1
19421 4 4
19473 4 1
19620 4 2
19641 4 2
19642 4 1
19644 4 1
19683 4 1
19793 4 1
19798 4 1
19828 4 3
19886 4 4
19920 4 1
20080 4 1
20111 4 1
20147 4 1
20151 4 1
20153 4 1
20156 4 4
20176 4 1
20180 4 1
20187 4 1
20188 4 1
20237 4 1
20265 4 1
20312 4 1
20326 4 1
20331 4 1
20354 4 3
20407 4 1
20454 4 1
20639 4 1
20692 4 1
20709 4 1
20762 4 4
20770 4 1
20778 4 4
20809 4 4
20810 4 1
20811 4 1
20852 4 2
20869 4 3
20872 4 1
20881 4 5
20896 4 1
20904 4 2
20906 4 2
20918 4 1
20919 4 1
21020 4 1
21054 4 24
21070 4 1
21099 4 1
21197 4 1
21276 4 1
21277 4 1
21412 4 6
21414 4 1
21415 4 1
21420 4 1
21429 4 1
21441 4 2
21447 4 6
21450 4 2
21537 4 3
21544 4 1
21548 4 1
21570 4 1
21583 4 1
21615 4 1
21631 4 2
21650 4 3
21707 4 1
21727 4 1
21732 4 1
21807 4 1
21863 4 4
21879 4 1
21899 4 2
22010 4 8
22011 4 1
22024 4 1
22041 4 1
22377 4 1
22418 4 1
22489 4 2
22496 4 1
22531 4 1
22550 4 4
22553 4 4
22566 4 2
22590 4 1
22624 4 1
22649 4 1
22658 4 2
22699 4 1
22702 4 1
22740 4 3
22744 4 1
22755 4 1
22826 4 2
22862 4 1
22964 4 1
22987 4 3
23022 4 1
23057 4 5
23058 4 1
23081 4 6
23219 4 1
23236 4 1
23304 4 2
23328 4 1
23345 4 2
23385 4 2
23401 4 1
23442 4 1
23610 4 2
23666 4 2
23675 4 1
23761 4 1
23769 4 1
23776 4 1
23779 4 8
23795 4 41
23839 4 1
23955 4 1
24008 4 1
24050 4 2
24088 4 15
24168 4 1
24179 4 1
24209 4 1
24233 4 1
24252 4 1
24262 4 1
24285 4 1
24307 4 1
24342 4 2
24348 4 1
24406 4 1
24543 4 1
24544 4 1
24598 4 1
24634 4 3
24638 4 1
24660 4 2
24661 4 2
24673 4 1
24674 4 17
24731 4 1
24732 4 2
24780 4 1
24808 4 1
24893 4 1
24978 4 8
25041 4 1
25067 4 1
25137 4 2
25177 4 1
25191 4 1
25199 4 3
25211 4 1
25216 4 1
25231 4 1
25246 4 1
25265 4 1
25268 4 3
25279 4 1
25292 4 1
25466 4 1
25511 4 1
25610 4 1
25618 4 1
25720 4 1
25851 4 1
25870 4 1
25871 4 1
25893 4 7
25914 4 3
25975 4 9
25988 4 1
26014 4 15
26077 4 1
26136 4 1
26138 4 1
26148 4 1
26169 4 1
26186 4 7
26244 4 1
26247 4 1
26250 4 2
26286 4 4
26287 4 3
26308 4 1
26319 4 1
26320 4 1
26323 4 1
26326 4 1
26339 4 4
26455 4 1
26500 4 1
26586 4 1
26612 4 2
26655 4 4
26729 4 1
26855 4 1
26897 4 1
26901 4 2
26902 4 1
26913 4 27
26915 4 1
27031 4 6
27036 4 1
27042 4 1
27090 4 4
27091 4 1
27122 4 1
27141 4 3
27148 4 1
27174 4 1
27281 4 1
27382 4 1
27415 4 1
27450 4 1
27515 4 1
27519 4 1
27617 4 4
27619 4 1
27634 4 1
27637 4 1
27653 4 1
27657 4 1
27682 4 1
27724 4 1
27793 4 1
27817 4 1
27827 4 3
27835 4 1
27838 4 1
27852 4 1
27879 4 1
27910 4 1
27958 4 1
27960 4 3
28026 4 1
28071 4 2
28116 4 1
28227 4 1
28309 4 7
28459 4 1
28593 4 2
28595 4 1
28632 4 1
28633 4 1
28661 4 2
28818 4 22
28934 4 1
28950 4 1
28965 4 1
28969 4 2
28989 4 1
28990 4 1
29027 4 1
29161 4 1
29167 4 1
29176 4 2
29177 4 1
29227 4 3
29268 4 1
29271 4 2
29272 4 1
29294 4 2
29303 4 1
29349 4 3
29381 4 1
29429 4 4
29433 4 2
29444 4 1
29445 4 1
29450 4 1
29459 4 1
29463 4 9
29477 4 2
29506 4 13
29509 4 1
29537 4 2
29539 4 1
29568 4 1
29571 4 1
29601 4 1
29620 4 6
29621 4 2
29634 4 1
29652 4 1
29702 4 1
29734 4 5
29741 4 1
29769 4 1
29782 4 2
29795 4 1
29821 4 1
29828 4 1
29844 4 1
29910 4 2
29915 4 7
29916 4 1
29929 4 1
29937 4 1
29949 4 2
29953 4 1
29984 4 1
30012 4 1
30027 4 9
30029 4 1
30031 4 1
30037 4 4
30061 4 1
30066 4 1
30071 4 1
30076 4 1
30082 4 1
30105 4 16
30109 4 1
30119 4 1
30125 4 1
30131 4 1
30136 4 8
30138 4 1
30147 4 1
30149 4 1
30152 4 1
30170 4 2
30184 4 1
30248 4 3
30276 4 1
30399 4 1
30406 4 1
30430 4 12
30434 4 1
30442 4 7
30443 4 2
30444 4 1
30517 4 1
30529 4 5
30530 4 1
30562 4 1
30567 4 6
30570 4 4
30586 4 1
30597 4 1
30605 4 2
30616 4 1
30645 4 1
30656 4 13
30664 4 1
30669 4 1
30710 4 1
30789 4 6
30798 4 1
30838 4 1
30840 4 1
30849 4 2
30852 4 1
30858 4 2
30872 4 3
30895 4 5
30912 4 4
30929 4 1
30934 4 78
30950 4 1
30958 4 3
30967 4 1
30971 4 16
30972 4 6
30999 4 1
31004 4 1
31076 4 1
31096 4 1
31175 4 1
31177 4 1
31178 4 1
31189 4 9
31190 4 2
31214 4 1
31258 4 15
31272 4 1
31399 4 8
31415 4 1
31421 4 3
31561 4 1
31591 4 2
31640 4 1
31662 4 1
31701 4 1
31715 4 1
31755 4 2
31841 4 1
31869 4 1
31909 4 1
31911 4 1
31924 4 1
31927 4 1
31950 4 1
31959 4 2
31961 4 1
31964 4 4
31975 4 1
31999 4 1
32019 4 1
32023 4 11
32048 4 1
32066 4 1
32083 4 2
32084 4 1
32122 4 1
32166 4 1
32194 4 1
32201 4 1
32204 4 1
32214 4 1
32216 4 3
32217 4 1
32399 4 1
32417 4 1
32435 4 1
32438 4 2
32443 4 2
32449 4 1
32469 4 1
32503 4 1
32527 4 1
32544 4 1
32582 4 1
32596 4 1
32602 4 1
32644 4 1
32646 4 1
32647 4 1
32697 4 5
32698 4 5
32699 4 12
32700 4 7
32702 4 5
32703 4 4
32705 4 1
32706 4 3
32707 4 2
32709 4 2
228 5 1
413 5 2
465 5 1
493 5 3
518 5 1
525 5 1
529 5 1
557 5 3
688 5 1
710 5 1
724 5 1
755 5 1
762 5 1
764 5 1
800 5 1
860 5 1
881 5 1
896 5 1
904 5 1
909 5 3
1011 5 1
1265 5 1
1314 5 1
1563 5 1
1565 5 1
1616 5 1
1723 5 2
1728 5 1
1821 5 1
1965 5 5
1990 5 1
1992 5 2
1995 5 1
2017 5 1
2062 5 2
2222 5 1
2225 5 1
2367 5 1
2374 5 2
2485 5 1
2577 5 1
2663 5 1
2718 5 1
2760 5 2
3256 5 1
3295 5 2
3309 5 1
3634 5 1
3658 5 1
3714 5 1
3816 5 1
3897 5 1
4028 5 6
4047 5 3
4088 5 1
4109 5 1
4134 5 1
4140 5 1
4172 5 2
4346 5 1
4360 5 1
4369 5 1
4486 5 1
4510 5 1
4565 5 1
4860 5 1
4913 5 1
4921 5 1
4923 5 1
4979 5 2
5069 5 1
5090 5 4
5175 5 1
5218 5 1
5234 5 1
5238 5 3
5331 5 1
5474 5 1
5475 5 1
5522 5 1
5595 5 2
5699 5 1
5705 5 1
5809 5 1
5817 5 1
5831 5 2
5835 5 1
5858 5 1
5948 5 1
6216 5 2
6363 5 1
6372 5 1
6452 5 1
6554 5 1
6662 5 1
6761 5 1
6889 5 1
6939 5 1
6997 5 1
7114 5 1
7135 5 1
7170 5 4
7172 5 1
7345 5 2
7461 5 1
7524 5 1
7593 5 1
7774 5 1
7789 5 2
7831 5 1
7877 5 2
7950 5 1
8072 5 1
8162 5 1
8658 5 1
8878 5 1
9145 5 4
9226 5 1
9278 5 1
9311 5 1
9383 5 1
9486 5 1
9517 5 1
9531 5 1
9543 5 1
9610 5 1
9709 5 1
9785 5 1
9799 5 1
9800 5 1
9828 5 1
9855 5 1
9977 5 1
9993 5 2
10041 5 1
10060 5 1
10077 5 1
10097 5 1
10235 5 26
10256 5 1
10313 5 1
10344 5 1
10535 5 4
10562 5 1
10566 5 1
10593 5 7
10595 5 4
10618 5 1
10631 5 3
10651 5 1
10669 5 1
10678 5 1
10690 5 1
10692 5 1
10700 5 2
10710 5 3
10747 5 1
10756 5 2
10790 5 1
10868 5 1
10902 5 1
10917 5 1
11024 5 1
11040 5 1
11042 5 1
11083 5 1
11262 5 1
11268 5 1
11297 5 2
11309 5 1
11448 5 1
11512 5 1
11544 5 1
11551 5 37
11618 5 1
11727 5 1
11790 5 1
11854 5 1
11888 5 21
11891 5 1
11903 5 4
12049 5 1
12175 5 1
12205 5 1
12231 5 3
12237 5 1
12528 5 1
12582 5 2
12627 5 1
12768 5 1
12822 5 1
13009 5 16
13059 5 1
13111 5 1
13122 5 1
13154 5 1
13160 5 1
13217 5 1
13249 5 1
13303 5 21
13497 5 2
13553 5 1
13642 5 1
13694 5 1
13709 5 1
13712 5 1
13732 5 4
13772 5 1
13963 5 1
13971 5 1
13972 5 1
14231 5 1
14248 5 8
14421 5 1
14543 5 1
14620 5 1
14829 5 2
14858 5 1
14971 5 3
15177 5 1
15180 5 2
15212 5 1
15302 5 1
15420 5 1
15443 5 1
15527 5 1
15542 5 3
15560 5 1
15616 5 1
15624 5 1
15631 5 1
15695 5 1
15746 5 1
15753 5 1
15933 5 1
15937 5 1
16089 5 1
16301 5 1
16423 5 1
16436 5 1
16487 5 1
16530 5 1
16539 5 1
16568 5 1
16714 5 1
16793 5 1
16809 5 1
17125 5 1
17180 5 1
17224 5 1
17385 5 1
17442 5 1
17450 5 3
17471 5 1
17495 5 1
17524 5 1
17580 5 1
17803 5 1
17830 5 1
17999 5 1
18068 5 1
18115 5 1
18147 5 1
18167 5 1
18186 5 1
18241 5 1
18412 5 2
18652 5 1
18762 5 1
18787 5 1
18999 5 3
19031 5 1
19060 5 1
19113 5 1
19131 5 1
19140 5 2
19155 5 22
19176 5 2
19180 5 4
19182 5 1
19184 5 1
19188 5 1
19249 5 1
19264 5 2
19421 5 6
19528 5 1
19539 5 1
19727 5 1
19821 5 1
19828 5 1
19829 5 1
19835 5 1
19882 5 1
19886 5 2
19945 5 1
20115 5 1
20153 5 1
20156 5 1
20280 5 1
20354 5 3
20432 5 1
20451 5 1
20532 5 1
20638 5 1
20692 5 1
20762 5 3
20857 5 1
20881 5 2
20906 5 2
21037 5 1
21043 5 2
21070 5 1
21142 5 1
21196 5 1
21230 5 1
21251 5 1
21345 5 1
21412 5 1
21420 5 1
21447 5 2
21514 5 1
21516 5 1
21544 5 1
21548 5 2
21570 5 1
21650 5 1
21790 5 1
21899 5 1
21901 5 2
22010 5 3
22024 5 1
22152 5 1
22167 5 1
22421 5 1
22472 5 1
22500 5 1
22547 5 1
22553 5 2
22558 5 1
22563 5 1
22590 5 12
22652 5 1
22782 5 1
22922 5 1
23078 5 1
23232 5 1
23336 5 1
23404 5 1
23528 5 1
23547 5 1
23735 5 1
23776 5 1
23779 5 2
23795 5 35
23847 5 1
24088 5 2
24168 5 1
24172 5 2
24191 5 1
24283 5 1
24348 5 1
24422 5 1
24425 5 1
24548 5 1
24663 5 1
24666 5 1
24674 5 4
24732 5 1
24774 5 1
24978 5 5
25078 5 1
25216 5 1
25238 5 1
25259 5 1
25486 5 1
25559 5 1
25582 5 1
25911 5 1
25914 5 1
25975 5 1
25988 5 1
25991 5 1
26014 5 4
26186 5 8
26212 5 1
26339 5 2
26450 5 1
26655 5 1
26687 5 1
26715 5 1
26825 5 3
26839 5 3
26840 5 4
26913 5 40
27031 5 5
27062 5 1
27324 5 1
27405 5 1
27414 5 1
27439 5 1
27495 5 3
27501 5 1
27519 5 1
27628 5 1
27659 5 1
27682 5 12
27772 5 1
27793 5 1
27827 5 3
27855 5 1
27866 5 1
27879 5 1
27884 5 1
27891 5 1
27893 5 1
27958 5 2
28246 5 1
28306 5 1
28573 5 1
28613 5 1
28625 5 1
28758 5 1
28784 5 2
28833 5 2
28894 5 1
28962 5 1
28984 5 1
29073 5 1
29188 5 1
29192 5 1
29227 5 1
29254 5 1
29294 5 1
29296 5 1
29349 5 1
29406 5 2
29408 5 1
29452 5 2
29463 5 1
29477 5 2
29506 5 2
29533 5 1
29568 5 1
29601 5 1
29620 5 1
29795 5 1
29834 5 1
29910 5 1
29915 5 1
29943 5 16
29979 5 1
29984 5 1
30031 5 2
30035 5 1
30066 5 1
30078 5 1
30082 5 1
30105 5 4
30107 5 1
30131 5 1
30136 5 1
30147 5 2
30165 5 1
30248 5 1
30350 5 1
30379 5 1
30383 5 1
30406 5 1
30429 5 2
30430 5 1
30443 5 1
30450 5 2
30471 5 1
30517 5 1
30529 5 1
30540 5 1
30567 5 2
30570 5 2
30585 5 1
30607 5 1
30629 5 2
30630 5 1
30656 5 1
30798 5 1
30844 5 1
30872 5 3
30874 5 1
30905 5 1
30912 5 1
30932 5 1
30934 5 18
30971 5 1
30976 5 1
31073 5 1
31076 5 11
31189 5 3
31209 5 1
31258 5 1
31391 5 1
31489 5 1
31494 5 1
31662 5 1
31666 5 1
31715 5 1
31729 5 1
31760 5 1
31860 5 1
31924 5 1
31946 5 2
31964 5 2
31971 5 1
32009 5 1
32023 5 3
32437 5 1
32596 5 1
32612 5 1
32646 5 2
32697 5 1
32699 5 7
32703 5 1
32707 5 2
32709 5 1
43 6 1
119 6 1
122 6 1
327 6 1
465 6 1
480 6 1
493 6 14
525 6 1
557 6 3
559 6 2
589 6 1
598 6 1
608 6 1
620 6 1
645 6 2
672 6 1
675 6 1
771 6 1
783 6 1
812 6 1
820 6 2
860 6 2
878 6 1
909 6 7
925 6 2
942 6 1
1029 6 2
1030 6 1
1058 6 1
1132 6 1
1185 6 1
1266 6 1
1307 6 1
1325 6 1
1327 6 1
1363 6 5
1374 6 1
1479 6 1
1506 6 1
1536 6 1
1728 6 1
1833 6 1
1842 6 1
1846 6 1
1862 6 2
1868 6 1
1873 6 1
1877 6 1
1901 6 3
1903 6 2
1963 6 3
1965 6 9
1987 6 1
1990 6 21
1998 6 1
2013 6 2
2062 6 1
2064 6 1
2088 6 1
2101 6 1
2105 6 1
2171 6 1
2179 6 1
2189 6 1
2195 6 1
2198 6 1
2278 6 1
2313 6 1
2334 6 1
2465 6 2
2587 6 1
2727 6 1
2760 6 4
2787 6 1
2916 6 1
2940 6 2
2943 6 16
3118 6 1
3207 6 1
3256 6 8
3309 6 2
3342 6 1
3412 6 1
3458 6 1
3479 6 1
3503 6 2
3528 6 1
3559 6 1
3658 6 1
3762 6 10
3767 6 1
3802 6 1
3815 6 1
3838 6 1
3888 6 1
3892 6 2
3897 6 1
4028 6 13
4040 6 1
4088 6 2
4109 6 1
4165 6 1
4172 6 4
4335 6 1
4346 6 1
4386 6 1
4396 6 2
4431 6 2
4435 6 1
4542 6 1
4597 6 1
4669 6 1
4721 6 1
4843 6 1
4858 6 1
4892 6 3
4931 6 1
4959 6 2
4965 6 1
4979 6 2
5061 6 1
5069 6 4
5090 6 3
5135 6 2
5136 6 1
5183 6 1
5188 6 1
5215 6 1
5217 6 1
5238 6 7
5346 6 1
5380 6 1
5469 6 1
5471 6 1
5474 6 1
5479 6 1
5522 6 23
5579 6 1
5595 6 13
5629 6 1
5699 6 4
5705 6 45
5780 6 1
5809 6 1
5835 6 1
5846 6 1
5856 6 1
5872 6 1
5902 6 1
5912 6 1
5923 6 1
5944 6 1
5945 6 1
5948 6 5
5986 6 1
5994 6 1
6008 6 1
6155 6 1
6213 6 1
6216 6 5
6363 6 1
6373 6 1
6465 6 1
6491 6 1
6497 6 1
6554 6 1
6702 6 1
6829 6 1
6897 6 1
6941 6 1
6944 6 1
7085 6 1
7114 6 1
7135 6 16
7140 6 1
7179 6 1
7187 6 1
7199 6 1
7246 6 1
7248 6 1
7354 6 1
7461 6 8
7470 6 1
7529 6 1
7532 6 1
7574 6 1
7675 6 2
7747 6 3
7752 6 1
7766 6 1
7826 6 1
7950 6 8
8216 6 1
8219 6 12
8432 6 2
8523 6 1
8543 6 1
8632 6 1
8803 6 1
8813 6 9
8919 6 1
9051 6 1
9077 6 1
9145 6 6
9171 6 2
9251 6 1
9319 6 1
9359 6 1
9383 6 1
9403 6 1
9465 6 2
9598 6 1
9608 6 1
9642 6 1
9678 6 1
9715 6 1
9800 6 17
9904 6 1
9972 6 3
9987 6 2
10061 6 1
10092 6 1
10117 6 1
10152 6 3
10189 6 1
10250 6 1
10465 6 1
10535 6 8
10552 6 3
10590 6 1
10593 6 11
10595 6 4
10602 6 1
10608 6 4
10618 6 2
10642 6 1
10653 6 1
10680 6 1
10682 6 1
10690 6 1
10692 6 2
10693 6 1
10700 6 2
10701 6 1
10710 6 19
10715 6 1
10740 6 8
10756 6 14
10780 6 2
10804 6 1
10916 6 1
10917 6 2
11083 6 11
11098 6 1
11153 6 1
11224 6 2
11278 6 1
11301 6 1
11402 6 1
11448 6 13
11517 6 1
11548 6 1
11551 6 12
11666 6 3
11681 6 4
11682 6 1
11727 6 1
11728 6 1
11790 6 1
11820 6 1
11822 6 1
11888 6 17
11903 6 2
11908 6 1
11924 6 1
11939 6 1
12017 6 3
12028 6 1
12049 6 1
12132 6 5
12187 6 1
12205 6 2
12215 6 1
12224 6 1
12228 6 1
12232 6 2
12265 6 1
12312 6 3
12335 6 1
12387 6 1
12421 6 1
12518 6 1
12582 6 1
12583 6 1
12611 6 1
12635 6 1
12686 6 1
12754 6 1
12862 6 1
12930 6 1
12940 6 1
12948 6 1
13051 6 2
13122 6 1
13126 6 5
13127 6 1
13212 6 1
13237 6 2
13249 6 2
13299 6 1
13303 6 38
13360 6 1
13383 6 2
13387 6 2
13511 6 2
13532 6 2
13546 6 1
13553 6 1
13557 6 1
13712 6 1
13732 6 15
13784 6 1
13828 6 2
13868 6 1
13897 6 1
13963 6 1
13969 6 1
14006 6 1
14098 6 1
14224 6 1
14230 6 1
14248 6 49
14257 6 1
14270 6 1
14471 6 1
14523 6 1
14528 6 1
14620 6 1
14622 6 1
14686 6 1
14708 6 1
14749 6 2
14814 6 1
14829 6 2
14904 6 1
14915 6 2
14971 6 12
15011 6 1
15029 6 1
15093 6 1
15095 6 1
15167 6 1
15177 6 1
15180 6 4
15198 6 1
15212 6 3
15218 6 1
15271 6 1
15302 6 3
15475 6 2
15542 6 2
15583 6 1
15595 6 1
15616 6 8
15746 6 24
15831 6 1
15914 6 1
15925 6 1
16089 6 2
16133 6 1
16141 6 3
16178 6 1
16218 6 1
16280 6 1
16286 6 1
16433 6 1
16477 6 1
16539 6 3
16568 6 11
16664 6 3
16714 6 8
16807 6 2
16817 6 1
16819 6 1
16830 6 2
16902 6 1
16934 6 1
16993 6 1
16997 6 1
17040 6 5
17058 6 1
17061 6 1
17143 6 1
17224 6 1
17385 6 2
17394 6 1
17396 6 8
17415 6 1
17441 6 1
17443 6 1
17469 6 1
17512 6 1
17551 6 4
17580 6 1
17598 6 1
17654 6 1
17699 6 1
17749 6 1
17772 6 1
17803 6 1
17809 6 1
17848 6 1
17852 6 1
17985 6 1
18054 6 1
18121 6 1
18145 6 1
18167 6 1
18170 6 2
18179 6 1
18186 6 11
18225 6 1
18270 6 1
18412 6 14
18502 6 6
18681 6 1
18878 6 1
18897 6 1
18968 6 1
18992 6 1
18999 6 3
19014 6 1
19017 6 1
19031 6 1
19049 6 1
19060 6 3
19081 6 1
19098 6 1
19119 6 1
19140 6 2
19145 6 1
19151 6 1
19153 6 1
19155 6 157
19176 6 2
19182 6 1
19215 6 1
19248 6 2
19253 6 3
19395 6 2
19421 6 18
19513 6 1
19620 6 2
19644 6 1
19793 6 1
19798 6 1
19801 6 2
19802 6 1
19803 6 1
19806 6 2
19828 6 16
19886 6 4
20071 6 1
20111 6 1
20156 6 1
20317 6 1
20347 6 1
20354 6 2
20398 6 3
20638 6 1
20655 6 2
20672 6 1
20680 6 1
20749 6 2
20762 6 1
20764 6 1
20770 6 1
20778 6 3
20809 6 1
20811 6 1
20852 6 1
20869 6 5
20874 6 2
20900 6 1
20905 6 1
20906 6 8
20974 6 1
20993 6 1
21054 6 1
21055 6 1
21115 6 2
21197 6 1
21230 6 1
21276 6 2
21301 6 1
21362 6 1
21377 6 1
21408 6 1
21412 6 1
21435 6 1
21444 6 1
21447 6 5
21503 6 1
21537 6 5
21544 6 1
21547 6 1
21548 6 1
21650 6 3
21710 6 1
21792 6 1
21807 6 1
21863 6 11
21901 6 1
21919 6 1
21954 6 1
22010 6 10
22011 6 1
22024 6 1
22041 6 5
22055 6 1
22152 6 1
22224 6 1
22225 6 1
22472 6 1
22478 6 1
22489 6 3
22550 6 2
22566 6 2
22740 6 8
22744 6 1
22752 6 1
22755 6 1
22827 6 3
22939 6 1
22981 6 1
23006 6 1
23031 6 1
23058 6 1
23203 6 1
23249 6 1
23257 6 2
23336 6 3
23378 6 1
23385 6 1
23547 6 1
23595 6 8
23613 6 1
23666 6 1
23761 6 2
23766 6 1
23779 6 4
23793 6 1
23795 6 57
23896 6 1
23960 6 1
24050 6 12
24088 6 17
24176 6 1
24195 6 1
24238 6 1
24262 6 1
24342 6 1
24373 6 1
24376 6 1
24661 6 1
24674 6 17
24687 6 1
24694 6 1
24705 6 1
24753 6 1
24758 6 7
24868 6 1
24887 6 1
24889 6 1
24978 6 10
25001 6 1
25036 6 1
25041 6 1
25067 6 1
25082 6 1
25177 6 1
25184 6 1
25191 6 1
25199 6 2
25466 6 1
25600 6 1
25629 6 1
25637 6 1
25679 6 1
25914 6 1
25975 6 3
25978 6 1
25988 6 2
26014 6 18
26027 6 1
26080 6 1
26136 6 1
26184 6 1
26186 6 2
26210 6 1
26222 6 1
26250 6 1
26254 6 11
26263 6 1
26339 6 10
26377 6 1
26451 6 1
26455 6 1
26495 6 1
26498 6 1
26506 6 1
26612 6 1
26655 6 12
26715 6 1
26729 6 1
26749 6 1
26806 6 1
26901 6 2
26905 6 2
26913 6 11
26942 6 1
26944 6 1
27031 6 6
27089 6 1
27090 6 5
27180 6 1
27244 6 1
27326 6 1
27342 6 1
27400 6 1
27415 6 1
27495 6 1
27508 6 2
27513 6 1
27518 6 2
27519 6 2
27659 6 1
27662 6 1
27682 6 1
27686 6 1
27699 6 1
27724 6 1
27730 6 1
27733 6 1
27745 6 1
27798 6 1
27827 6 5
27855 6 1
27866 6 1
27880 6 1
27893 6 1
27958 6 4
27960 6 3
28026 6 1
28049 6 2
28119 6 1
28139 6 1
28140 6 1
28273 6 1
28309 6 3
28313 6 1
28319 6 1
28573 6 1
28632 6 2
28641 6 1
28702 6 2
28834 6 1
28929 6 1
28934 6 1
28960 6 2
28964 6 1
28984 6 1
29064 6 1
29073 6 2
29077 6 1
29119 6 1
29161 6 1
29188 6 1
29271 6 2
29298 6 1
29299 6 1
29303 6 1
29349 6 3
29356 6 1
29383 6 1
29424 6 1
29445 6 1
29459 6 1
29463 6 11
29466 6 1
29477 6 1
29506 6 2
29509 6 1
29512 6 6
29533 6 2
29539 6 1
29568 6 1
29574 6 1
29620 6 8
29634 6 1
29652 6 2
29697 6 1
29734 6 5
29744 6 3
29821 6 1
29910 6 1
29915 6 2
29932 6 1
29943 6 1
29976 6 1
29978 6 1
30099 6 1
30105 6 5
30136 6 5
30147 6 2
30194 6 1
30313 6 1
30379 6 3
30381 6 1
30429 6 1
30451 6 1
30483 6 1
30567 6 1
30570 6 7
30607 6 1
30639 6 1
30656 6 13
30659 6 1
30674 6 2
30726 6 1
30758 6 11
30789 6 1
30792 6 1
30845 6 1
30848 6 1
30849 6 1
30872 6 1
30874 6 1
30895 6 1
30912 6 5
30929 6 1
30934 6 11
30967 6 1
30971 6 29
30972 6 3
30994 6 1
31189 6 2
31258 6 11
31334 6 1
31399 6 7
31421 6 2
31662 6 1
31709 6 1
31760 6 1
31763 6 1
31910 6 1
31929 6 1
31950 6 1
31964 6 1
32023 6 13
32029 6 1
32045 6 1
32068 6 1
32083 6 3
32100 6 1
32164 6 1
32201 6 1
32247 6 1
32277 6 1
32346 6 1
32350 6 1
32353 6 1
32449 6 35
32582 6 1
32596 6 2
32697 6 4
32698 6 3
32699 6 19
32700 6 2
32702 6 1
32706 6 4
32709 6 3
55 7 1
62 7 1
86 7 1
174 7 1
208 7 1
211 7 1
249 7 1
345 7 1
361 7 1
413 7 1
465 7 1
493 7 17
557 7 2
685 7 1
687 7 1
739 7 1
788 7 2
794 7 1
799 7 1
812 7 1
856 7 1
909 7 9
942 7 1
1011 7 1
1026 7 1
1029 7 1
1058 7 1
1181 7 1
1202 7 1
1214 7 1
1307 7 1
1330 7 16
1363 7 9
1554 7 1
1565 7 1
1723 7 1
1752 7 1
1816 7 1
1901 7 2
1903 7 1
1963 7 8
1965 7 2
1975 7 2
1990 7 18
1992 7 1
1995 7 1
2008 7 1
2105 7 1
2171 7 1
2218 7 1
2301 7 1
2476 7 1
2577 7 1
2655 7 1
2663 7 1
2760 7 1
2842 7 1
2872 7 1
3027 7 1
3115 7 1
3256 7 5
3286 7 2
3305 7 5
3309 7 2
3507 7 1
3537 7 1
3554 7 1
3573 7 1
3616 7 1
3619 7 1
3634 7 1
3668 7 1
3674 7 1
3728 7 1
3745 7 1
3762 7 11
3865 7 1
3874 7 1
3878 7 1
3919 7 1
4028 7 5
4040 7 1
4047 7 5
4172 7 19
4254 7 1
4270 7 1
4316 7 1
4335 7 1
4418 7 1
4431 7 2
4490 7 1
4493 7 1
4560 7 1
4601 7 1
4728 7 1
4775 7 1
4853 7 1
4890 7 3
4959 7 1
4979 7 5
5069 7 2
5091 7 1
5238 7 5
5288 7 1
5304 7 1
5315 7 1
5475 7 1
5492 7 1
5500 7 1
5517 7 1
5522 7 16
5555 7 1
5595 7 10
5610 7 1
5617 7 1
5699 7 14
5705 7 3
5722 7 1
5774 7 1
5835 7 1
5839 7 1
5858 7 1
5861 7 1
5874 7 1
5944 7 1
5948 7 9
5965 7 1
5972 7 3
6020 7 1
6085 7 1
6151 7 1
6213 7 1
6216 7 7
6233 7 1
6282 7 1
6351 7 1
6372 7 1
6373 7 1
6386 7 1
6452 7 1
6465 7 2
6467 7 1
6519 7 1
6584 7 1
6662 7 1
6731 7 1
6832 7 1
6969 7 1
6986 7 1
7135 7 4
7174 7 1
7204 7 1
7224 7 1
7345 7 1
7459 7 1
7461 7 18
7525 7 1
7532 7 1
7724 7 1
7728 7 1
7779 7 1
7794 7 1
7830 7 1
7877 7 1
7889 7 1
7906 7 1
7942 7 1
7950 7 16
7951 7 1
8127 7 1
8155 7 1
8219 7 13
8632 7 2
8658 7 1
8764 7 2
8803 7 1
8813 7 4
8830 7 1
8887 7 2
8890 7 1
8953 7 1
9051 7 2
9145 7 9
9171 7 2
9358 7 1
9459 7 1
9465 7 1
9486 7 1
9517 7 2
9570 7 1
9591 7 2
9597 7 1
9629 7 1
9635 7 1
9709 7 1
9799 7 1
9800 7 14
9815 7 1
9921 7 1
9972 7 5
9993 7 1
10040 7 3
10058 7 1
10097 7 1
10152 7 14
10189 7 1
10262 7 1
10283 7 1
10334 7 1
10422 7 1
10441 7 1
10450 7 1
10532 7 1
10535 7 7
10558 7 1
10566 7 1
10593 7 9
10595 7 1
10608 7 3
10613 7 1
10631 7 1
10642 7 1
10669 7 1
10679 7 1
10680 7 2
10690 7 1
10691 7 1
10693 7 1
10701 7 2
10710 7 29
10714 7 1
10740 7 4
10756 7 16
10791 7 1
10844 7 1
10851 7 1
10874 7 1
10912 7 1
10917 7 1
11042 7 1
11083 7 22
11092 7 1
11173 7 1
11278 7 1
11369 7 1
11402 7 1
11448 7 13
11488 7 1
11499 7 1
11512 7 8
11545 7 1
11790 7 2
11792 7 1
11888 7 3
12039 7 1
12126 7 1
12160 7 1
12205 7 1
12231 7 1
12276 7 1
12312 7 1
12362 7 1
12387 7 1
12426 7 1
12428 7 2
12480 7 1
12517 7 1
12519 7 1
12582 7 1
12584 7 1
12619 7 1
12703 7 1
12705 7 1
12716 7 2
12788 7 1
12930 7 1
12940 7 1
12948 7 2
12964 7 1
12994 7 1
13009 7 1
13125 7 1
13126 7 2
13127 7 1
13129 7 1
13130 7 2
13131 7 1
13150 7 1
13158 7 1
13163 7 1
13237 7 1
13249 7 1
13303 7 26
13457 7 1
13511 7 2
13534 7 1
13535 7 1
13543 7 1
13549 7 1
13635 7 2
13676 7 1
13712 7 1
13732 7 17
13772 7 1
13828 7 3
13860 7 1
13862 7 2
13872 7 1
13879 7 1
13903 7 1
13967 7 1
13969 7 1
13971 7 1
14010 7 1
14098 7 1
14194 7 1
14219 7 1
14224 7 1
14225 7 1
14248 7 36
14301 7 1
14620 7 3
14686 7 1
14740 7 1
14752 7 2
14814 7 1
14829 7 3
14927 7 1
14971 7 7
15094 7 1
15106 7 1
15170 7 1
15180 7 13
15212 7 2
15218 7 1
15302 7 2
15308 7 1
15377 7 1
15420 7 1
15517 7 2
15542 7 2
15572 7 1
15616 7 4
15675 7 1
15679 7 1
15739 7 1
15746 7 19
15750 7 1
15895 7 1
16089 7 3
16099 7 1
16134 7 1
16141 7 1
16433 7 1
16436 7 2
16441 7 1
16476 7 1
16516 7 1
16539 7 1
16543 7 1
16568 7 10
16597 7 1
16709 7 1
16714 7 9
16902 7 1
16978 7 2
16992 7 3
17040 7 17
17159 7 1
17224 7 1
17328 7 1
17362 7 1
17385 7 1
17424 7 2
17551 7 6
17605 7 1
17612 7 1
17654 7 1
17699 7 1
17795 7 1
17886 7 1
17907 7 1
17913 7 1
18011 7 1
18041 7 1
18075 7 1
18120 7 1
18145 7 2
18186 7 16
18204 7 1
18238 7 1
18332 7 1
18353 7 1
18412 7 13
18488 7 1
18501 7 1
18502 7 7
18530 7 1
18570 7 1
18591 7 1
18619 7 1
18631 7 1
18661 7 1
18779 7 1
18909 7 2
18910 7 1
18992 7 1
18999 7 3
19014 7 1
19031 7 1
19060 7 2
19073 7 1
19086 7 1
19111 7 1
19113 7 1
19140 7 4
19148 7 1
19153 7 1
19155 7 90
19176 7 1
19180 7 1
19181 7 1
19215 7 1
19245 7 1
19246 7 1
19247 7 1
19248 7 1
19249 7 1
19278 7 2
19395 7 2
19411 7 1
19421 7 20
19462 7 1
19505 7 1
19511 7 2
19515 7 1
19586 7 1
19780 7 1
19793 7 1
19802 7 2
19806 7 1
19828 7 8
19878 7 1
19886 7 2
19908 7 1
19920 7 1
20115 7 1
20150 7 1
20156 7 2
20173 7 1
20180 7 1
20185 7 2
20268 7 1
20270 7 1
20354 7 1
20393 7 1
20398 7 1
20431 7 1
20541 7 1
20556 7 1
20568 7 1
20639 7 1
20655 7 1
20692 7 22
20749 7 1
20758 7 1
20762 7 3
20770 7 1
20778 7 1
20809 7 4
20811 7 1
20869 7 2
20872 7 1
20881 7 3
20906 7 2
20946 7 1
21043 7 1
21054 7 1
21115 7 1
21160 7 1
21215 7 2
21275 7 1
21276 7 1
21301 7 1
21377 7 1
21412 7 1
21415 7 1
21441 7 1
21447 7 8
21537 7 11
21548 7 1
21549 7 1
21572 7 1
21574 7 1
21580 7 1
21608 7 1
21710 7 1
21725 7 1
21786 7 1
21859 7 1
21863 7 30
21866 7 2
21919 7 1
21946 7 1
22010 7 10
22041 7 3
22058 7 1
22258 7 1
22301 7 1
22498 7 1
22553 7 1
22566 7 1
22618 7 1
22644 7 1
22656 7 1
22658 7 1
22726 7 1
22740 7 9
22744 7 5
22820 7 1
22885 7 1
22945 7 1
22946 7 1
22986 7 1
22987 7 2
23052 7 1
23057 7 1
23068 7 1
23081 7 3
23180 7 1
23225 7 1
23385 7 1
23442 7 2
23467 7 6
23500 7 1
23578 7 1
23607 7 16
23686 7 1
23769 7 1
23795 7 44
23839 7 2
23909 7 1
23910 7 1
23926 7 1
23947 7 1
23960 7 1
23963 7 1
24008 7 1
24024 7 1
24050 7 2
24088 7 31
24179 7 1
24195 7 1
24238 7 1
24269 7 1
24283 7 1
24342 7 1
24348 7 1
24406 7 1
24449 7 2
24558 7 1
24634 7 1
24674 7 16
24705 7 1
24758 7 1
24820 7 1
24978 7 18
25026 7 1
25067 7 1
25091 7 1
25185 7 1
25199 7 2
25216 7 1
25231 7 1
25251 7 2
25292 7 1
25478 7 1
25589 7 1
25598 7 1
25601 7 1
25668 7 1
25793 7 1
25795 7 1
25796 7 1
25914 7 2
25947 7 2
25975 7 2
25988 7 1
26014 7 32
26027 7 1
26155 7 1
26186 7 2
26188 7 1
26211 7 1
26222 7 1
26289 7 1
26319 7 1
26339 7 9
26455 7 1
26554 7 1
26641 7 1
26654 7 15
26655 7 11
26821 7 1
26825 7 6
26840 7 1
26856 7 1
26871 7 2
26901 7 3
26902 7 2
26913 7 8
27031 7 6
27048 7 1
27053 7 1
27062 7 3
27087 7 1
27090 7 7
27108 7 1
27144 7 1
27173 7 1
27222 7 1
27334 7 1
27367 7 1
27415 7 1
27519 7 5
27560 7 1
27617 7 1
27628 7 1
27639 7 1
27651 7 1
27653 7 1
27659 7 2
27682 7 3
27722 7 1
27884 7 2
27958 7 6
27960 7 2
28112 7 1
28140 7 1
28231 7 1
28309 7 4
28324 7 1
28493 7 5
28573 7 1
28575 7 1
28725 7 1
28760 7 1
28811 7 1
28833 7 1
28934 7 1
28953 7 1
28960 7 1
28967 7 1
28984 7 1
28986 7 1
28990 7 1
28994 7 1
28998 7 1
29159 7 1
29294 7 1
29299 7 1
29322 7 1
29349 7 3
29373 7 1
29381 7 1
29406 7 1
29443 7 1
29445 7 1
29450 7 1
29452 7 1
29454 7 1
29463 7 11
29477 7 1
29487 7 1
29506 7 4
29533 7 1
29539 7 3
29563 7 1
29568 7 1
29601 7 1
29620 7 3
29627 7 1
29734 7 4
29759 7 1
29782 7 1
29795 7 1
29903 7 1
29910 7 1
29915 7 2
29929 7 2
29944 7 1
29959 7 1
29984 7 1
30011 7 1
30066 7 1
30074 7 1
30105 7 11
30133 7 1
30136 7 2
30147 7 1
30368 7 1
30406 7 1
30414 7 1
30429 7 1
30517 7 1
30529 7 1
30530 7 5
30566 7 1
30570 7 4
30586 7 2
30608 7 1
30656 7 13
30659 7 1
30660 7 1
30700 7 1
30798 7 1
30838 7 1
30849 7 1
30866 7 1
30872 7 2
30895 7 1
30900 7 2
30912 7 7
30934 7 5
30950 7 1
30958 7 1
30971 7 33
30972 7 8
30976 7 3
31073 7 1
31076 7 5
31109 7 1
31160 7 1
31169 7 1
31189 7 7
31222 7 1
31258 7 16
31399 7 19
31421 7 4
31574 7 1
31587 7 1
31588 7 1
31633 7 3
31662 7 1
31696 7 1
31709 7 1
31719 7 2
31729 7 1
31787 7 1
31805 7 1
31810 7 1
31811 7 2
31824 7 1
31920 7 1
31922 7 1
31955 7 1
32017 7 1
32023 7 74
32030 7 1
32045 7 1
32052 7 1
32061 7 1
32065 7 1
32122 7 1
32145 7 1
32209 7 1
32216 7 1
32349 7 1
32413 7 1
32417 7 1
32438 7 1
32644 7 2
32647 7 1
32697 7 8
32698 7 18
32699 7 10
32700 7 15
32702 7 3
32703 7 10
32704 7 1
32706 7 8
32707 7 2
32709 7 8
68 8 1
71 8 1
167 8 1
179 8 1
186 8 1
372 8 1
413 8 2
493 8 20
559 8 2
598 8 1
645 8 3
744 8 1
856 8 1
860 8 1
909 8 12
911 8 1
953 8 1
967 8 1
1039 8 1
1132 8 1
1185 8 1
1328 8 1
1333 8 1
1361 8 1
1363 8 4
1421 8 1
1478 8 2
1555 8 1
1608 8 1
1612 8 1
1613 8 1
1633 8 1
1636 8 2
1723 8 3
1826 8 1
1842 8 1
1858 8 1
1863 8 3
1963 8 16
1965 8 4
1981 8 1
1984 8 1
1987 8 1
1990 8 21
2008 8 1
2011 8 1
2031 8 1
2048 8 1
2062 8 1
2105 8 1
2148 8 1
2198 8 1
2200 8 1
2208 8 1
2210 8 1
2258 8 1
2483 8 1
2485 8 1
2698 8 1
2727 8 1
2943 8 1
2960 8 7
3012 8 1
3040 8 1
3042 8 1
3048 8 1
3054 8 1
3113 8 1
3256 8 7
3309 8 1
3408 8 1
3507 8 1
3520 8 1
3534 8 1
3546 8 1
3550 8 1
3616 8 1
3617 8 1
3646 8 2
3668 8 1
3762 8 49
3804 8 1
3897 8 1
3938 8 1
3947 8 26
3961 8 1
3981 8 1
4028 8 6
4040 8 2
4042 8 1
4065 8 1
4066 8 1
4142 8 1
4155 8 1
4172 8 5
4180 8 1
4490 8 1
4493 8 5
4510 8 1
4603 8 1
4612 8 1
4668 8 1
4685 8 1
4882 8 13
4897 8 1
4935 8 1
4949 8 1
4979 8 2
5061 8 3
5069 8 2
5090 8 2
5092 8 1
5093 8 1
5204 8 1
5238 8 14
5492 8 1
5522 8 15
5593 8 1
5595 8 14
5603 8 1
5699 8 4
5705 8 9
5723 8 1
5773 8 1
5791 8 1
5793 8 1
5809 8 3
5831 8 2
5834 8 1
5835 8 1
5858 8 2
5872 8 1
5884 8 1
5912 8 1
5928 8 1
5948 8 6
5972 8 1
5986 8 1
6082 8 1
6093 8 1
6101 8 1
6216 8 2
6244 8 1
6363 8 1
6367 8 1
6390 8 1
6452 8 7
6463 8 1
6465 8 1
6491 8 1
6636 8 1
6660 8 4
6674 8 1
6717 8 1
6742 8 1
6763 8 1
6820 8 1
6829 8 1
6877 8 1
6913 8 1
7135 8 11
7150 8 1
7253 8 1
7309 8 1
7461 8 37
7516 8 1
7524 8 1
7584 8 1
7724 8 1
7728 8 1
7747 8 2
7789 8 2
7892 8 1
7950 8 13
8017 8 1
8139 8 1
8143 8 1
8219 8 30
8317 8 1
8632 8 1
8672 8 1
8764 8 3
8813 8 9
8819 8 1
8830 8 1
8843 8 1
8852 8 2
8887 8 1
8890 8 5
8977 8 1
8992 8 2
9051 8 2
9077 8 1
9145 8 1
9171 8 2
9181 8 1
9467 8 2
9570 8 1
9591 8 1
9678 8 1
9701 8 15
9800 8 10
9874 8 1
9972 8 3
9987 8 7
9992 8 1
9993 8 1
10054 8 1
10090 8 1
10133 8 1
10138 8 2
10152 8 12
10315 8 1
10317 8 1
10334 8 1
10450 8 1
10487 8 1
10532 8 3
10535 8 7
10539 8 1
10552 8 2
10558 8 2
10566 8 1
10593 8 1
10595 8 2
10608 8 1
10631 8 1
10642 8 1
10672 8 1
10691 8 1
10692 8 2
10693 8 3
10710 8 8
10720 8 1
10738 8 1
10740 8 3
10745 8 1
10756 8 8
10779 8 1
10791 8 1
10793 8 1
10851 8 1
10863 8 1
10917 8 1
11083 8 22
11092 8 1
11168 8 1
11176 8 1
11210 8 1
11248 8 1
11268 8 1
11301 8 1
11309 8 1
11354 8 1
11368 8 1
11419 8 1
11447 8 1
11448 8 9
11517 8 1
11594 8 2
11651 8 1
11668 8 1
11727 8 1
11734 8 1
11792 8 1
11840 8 1
11862 8 1
11888 8 11
11897 8 1
11905 8 1
12007 8 1
12017 8 2
12026 8 1
12030 8 1
12049 8 2
12084 8 1
12111 8 1
12126 8 1
12154 8 1
12205 8 1
12206 8 2
12227 8 1
12231 8 1
12312 8 2
12421 8 1
12481 8 1
12484 8 1
12557 8 1
12564 8 1
12582 8 2
12647 8 1
12655 8 1
12686 8 1
12705 8 1
12710 8 1
12726 8 1
12735 8 1
12754 8 1
12811 8 1
12822 8 1
13009 8 1
13024 8 1
13051 8 1
13093 8 1
13126 8 3
13127 8 2
13128 8 1
13129 8 2
13130 8 1
13131 8 1
13142 8 1
13179 8 1
13247 8 1
13303 8 21
13314 8 1
13342 8 1
13363 8 1
13383 8 1
13387 8 1
13526 8 1
13544 8 1
13629 8 1
13712 8 2
13732 8 20
13734 8 1
13752 8 1
13772 8 1
13828 8 7
13903 8 3
13929 8 1
13963 8 1
13970 8 1
14042 8 1
14095 8 1
14213 8 1
14219 8 1
14224 8 1
14225 8 3
14231 8 1
14248 8 37
14421 8 1
14542 8 1
14625 8 1
14690 8 1
14769 8 1
14829 8 3
14971 8 11
15020 8 1
15152 8 1
15180 8 6
15198 8 2
15212 8 2
15213 8 1
15412 8 1
15440 8 2
15476 8 1
15517 8 1
15542 8 2
15560 8 1
15573 8 1
15616 8 6
15746 8 32
15821 8 1
15888 8 1
15914 8 1
16089 8 2
16301 8 1
16472 8 1
16530 8 2
16539 8 3
16568 8 10
16607 8 1
16609 8 1
16613 8 1
16702 8 1
16714 8 4
16719 8 1
16807 8 2
16835 8 2
16902 8 2
16934 8 1
16978 8 1
17031 8 1
17115 8 1
17159 8 1
17215 8 1
17258 8 1
17424 8 2
17450 8 1
17464 8 1
17465 8 2
17469 8 2
17471 8 1
17472 8 2
17490 8 1
17551 8 14
17580 8 1
17598 8 2
17649 8 2
17803 8 1
17839 8 1
17848 8 1
17913 8 1
17920 8 1
18145 8 1
18179 8 1
18180 8 1
18186 8 13
18191 8 1
18225 8 1
18332 8 1
18412 8 12
18449 8 1
18500 8 1
18502 8 8
18655 8 1
18664 8 1
18755 8 1
18876 8 1
18999 8 1
19031 8 1
19042 8 1
19060 8 1
19073 8 1
19094 8 1
19113 8 1
19127 8 1
19140 8 4
19155 8 47
19176 8 1
19182 8 1
19188 8 2
19192 8 1
19210 8 1
19221 8 1
19248 8 1
19249 8 1
19352 8 11
19395 8 1
19421 8 15
19473 8 1
19496 8 1
19501 8 1
19620 8 1
19656 8 1
19780 8 1
19801 8 2
19802 8 3
19828 8 12
19832 8 1
19878 8 1
20100 8 1
20156 8 3
20163 8 1
20251 8 3
20325 8 1
20354 8 4
20379 8 1
20432 8 1
20451 8 1
20473 8 1
20479 8 1
20568 8 1
20569 8 2
20639 8 1
20655 8 2
20670 8 1
20672 8 1
20692 8 3
20749 8 1
20762 8 5
20778 8 2
20809 8 3
20869 8 2
20881 8 4
20884 8 1
20904 8 1
20905 8 1
20906 8 5
21054 8 1
21215 8 33
21412 8 2
21441 8 1
21447 8 10
21454 8 1
21513 8 1
21531 8 1
21537 8 5
21544 8 2
21568 8 1
21575 8 1
21577 8 1
21631 8 1
21650 8 1
21710 8 1
21792 8 1
21802 8 1
21805 8 2
21807 8 1
21812 8 1
21829 8 1
21863 8 23
21866 8 1
21869 8 1
21899 8 8
21901 8 1
21909 8 1
22010 8 8
22041 8 1
22075 8 1
22152 8 1
22153 8 1
22258 8 1
22260 8 1
22301 8 1
22489 8 1
22550 8 1
22553 8 1
22567 8 1
22618 8 1
22644 8 1
22697 8 1
22740 8 7
22744 8 4
22747 8 1
22751 8 1
22755 8 3
22799 8 1
22836 8 2
22896 8 1
22903 8 1
22932 8 1
22958 8 1
22969 8 44
22999 8 1
23076 8 1
23078 8 1
23081 8 9
23124 8 1
23128 8 1
23207 8 7
23228 8 1
23230 8 1
23264 8 1
23284 8 2
23304 8 2
23336 8 1
23386 8 1
23555 8 1
23720 8 1
23761 8 1
23776 8 2
23779 8 1
23795 8 53
23796 8 1
23839 8 1
23913 8 1
23960 8 1
23974 8 2
23992 8 1
24008 8 2
24048 8 1
24050 8 4
24065 8 2
24088 8 12
24116 8 1
24176 8 1
24192 8 1
24283 8 1
24341 8 1
24342 8 1
24406 8 2
24411 8 1
24558 8 37
24604 8 1
24651 8 1
24666 8 1
24674 8 18
24696 8 1
24719 8 1
24732 8 1
24758 8 3
24820 8 1
24840 8 1
24887 8 1
24907 8 1
24978 8 14
25041 8 1
25049 8 1
25067 8 1
25144 8 1
25191 8 2
25199 8 1
25211 8 1
25562 8 1
25630 8 1
25637 8 1
25643 8 1
25684 8 1
25733 8 1
25795 8 1
25914 8 2
25975 8 1
25977 8 1
25979 8 1
25988 8 1
26014 8 38
26059 8 1
26080 8 1
26138 8 1
26186 8 6
26211 8 1
26286 8 1
26322 8 1
26339 8 10
26341 8 1
26352 8 1
26454 8 1
26455 8 2
26518 8 1
26655 8 13
26715 8 1
26825 8 7
26894 8 1
26901 8 2
26913 8 35
26931 8 1
26968 8 1
27031 8 4
27090 8 4
27132 8 1
27220 8 1
27231 8 1
27281 8 1
27342 8 1
27414 8 1
27437 8 1
27519 8 1
27617 8 1
27628 8 1
27639 8 1
27657 8 2
27659 8 1
27677 8 1
27681 8 1
27682 8 4
27685 8 1
27705 8 1
27708 8 1
27724 8 1
27733 8 2
27793 8 1
27815 8 1
27827 8 14
27838 8 1
27852 8 1
27899 8 1
27958 8 3
28012 8 1
28117 8 1
28140 8 1
28206 8 1
28240 8 1
28309 8 6
28401 8 1
28487 8 1
28539 8 1
28573 8 1
28574 8 1
28609 8 1
28613 8 1
28646 8 1
28661 8 1
28663 8 1
28736 8 1
28749 8 1
28808 8 1
28833 8 2
28887 8 2
28929 8 1
28969 8 1
29004 8 1
29067 8 1
29092 8 1
29159 8 1
29271 8 1
29328 8 1
29349 8 1
29378 8 2
29383 8 1
29415 8 1
29424 8 1
29443 8 1
29450 8 2
29452 8 2
29461 8 1
29463 8 13
29478 8 1
29506 8 3
29520 8 1
29533 8 1
29539 8 1
29561 8 1
29563 8 1
29568 8 4
29588 8 1
29611 8 1
29620 8 1
29634 8 1
29702 8 1
29734 8 4
29741 8 2
29744 8 1
29795 8 1
29816 8 1
29915 8 3
29916 8 1
29943 8 2
29949 8 1
29976 8 1
30061 8 1
30105 8 14
30136 8 7
30138 8 1
30216 8 1
30248 8 2
30255 8 1
30379 8 2
30429 8 1
30490 8 1
30570 8 6
30588 8 1
30613 8 1
30618 8 1
30656 8 30
30659 8 1
30666 8 1
30669 8 6
30710 8 1
30838 8 1
30872 8 2
30895 8 1
30905 8 1
30912 8 10
30916 8 1
30934 8 5
30950 8 1
30958 8 2
30967 8 1
30971 8 13
31076 8 2
31180 8 1
31189 8 4
31258 8 15
31384 8 1
31399 8 6
31421 8 3
31704 8 1
31709 8 1
31831 8 1
31850 8 1
31920 8 1
31942 8 1
31960 8 1
31971 8 1
31992 8 1
31998 8 1
32017 8 1
32023 8 12
32045 8 1
32052 8 1
32083 8 1
32106 8 1
32156 8 1
32323 8 1
32349 8 1
32399 8 2
32432 8 2
32435 8 1
32594 8 1
32696 8 1
32697 8 7
32698 8 16
32699 8 6
32700 8 5
32702 8 5
32703 8 10
32706 8 13
32707 8 1
32709 8 7
53 9 1
58 9 1
95 9 1
106 9 1
152 9 1
411 9 1
447 9 1
493 9 4
518 9 1
552 9 1
557 9 2
559 9 1
645 9 1
652 9 1
675 9 1
743 9 1
771 9 1
799 9 1
820 9 1
872 9 1
909 9 27
1011 9 1
1030 9 1
1054 9 1
1156 9 1
1242 9 1
1363 9 3
1368 9 1
1419 9 1
1547 9 2
1608 9 1
1723 9 1
1728 9 1
1850 9 1
1858 9 1
1963 9 1
1965 9 3
1990 9 13
2008 9 1
2062 9 1
2198 9 2
2277 9 1
2452 9 1
2508 9 1
2676 9 1
2697 9 1
2698 9 1
2795 9 1
2906 9 1
2927 9 1
2934 9 1
3256 9 6
3286 9 1
3303 9 1
3305 9 1
3602 9 1
3617 9 1
3632 9 1
3635 9 1
3668 9 1
3759 9 2
3762 9 9
3800 9 1
3869 9 1
3874 9 1
3879 9 1
3980 9 1
4028 9 4
4040 9 1
4047 9 1
4082 9 1
4172 9 2
4335 9 1
4360 9 1
4493 9 1
4556 9 1
4757 9 1
4881 9 1
4934 9 1
4979 9 2
5002 9 1
5069 9 2
5090 9 1
5215 9 1
5238 9 4
5324 9 1
5464 9 1
5481 9 1
5494 9 1
5522 9 9
5595 9 9
5653 9 1
5696 9 1
5699 9 4
5705 9 3
5831 9 1
5858 9 1
5898 9 1
5944 9 1
5948 9 2
5955 9 2
5972 9 1
6059 9 1
6216 9 3
6354 9 1
6363 9 1
6491 9 1
6665 9 1
6687 9 1
6817 9 2
6897 9 1
6938 9 1
6986 9 1
7135 9 1
7174 9 1
7452 9 1
7675 9 1
7950 9 7
8007 9 1
8011 9 1
8127 9 1
8219 9 3
8338 9 1
8356 9 1
8632 9 1
8813 9 1
8830 9 1
8887 9 2
9051 9 1
9139 9 1
9145 9 3
9171 9 2
9445 9 1
9467 9 2
9483 9 1
9486 9 1
9500 9 1
9516 9 1
9712 9 1
9799 9 28
9800 9 8
9883 9 1
9977 9 1
9987 9 2
10057 9 1
10117 9 1
10152 9 1
10283 9 1
10532 9 1
10535 9 3
10552 9 1
10562 9 1
10593 9 10
10595 9 4
10631 9 1
10678 9 3
10700 9 2
10701 9 4
10710 9 8
10740 9 3
10756 9 1
10790 9 1
10796 9 1
10849 9 1
11083 9 10
11224 9 13
11249 9 1
11268 9 1
11278 9 1
11340 9 1
11388 9 1
11419 9 1
11448 9 13
11668 9 1
11734 9 1
11888 9 8
11908 9 1
11950 9 1
12039 9 1
12205 9 2
12227 9 1
12265 9 1
12312 9 1
12350 9 1
12518 9 1
12632 9 1
12635 9 12
12672 9 1
12716 9 1
12994 9 1
13051 9 1
13118 9 1
13122 9 1
13237 9 2
13303 9 23
13334 9 1
13511 9 1
13532 9 1
13543 9 1
13702 9 1
13712 9 1
13732 9 6
13772 9 2
13784 9 2
13828 9 2
14006 9 1
14067 9 1
14095 9 2
14145 9 1
14248 9 14
14255 9 1
14438 9 1
14510 9 1
14589 9 1
14620 9 1
14621 9 1
14688 9 1
14749 9 1
14829 9 5
14971 9 7
15020 9 2
15177 9 1
15180 9 3
15377 9 1
15404 9 1
15442 9 1
15542 9 3
15560 9 1
15616 9 2
15726 9 1
15746 9 10
15894 9 1
16089 9 1
16436 9 2
16472 9 1
16486 9 1
16539 9 1
16568 9 3
16597 9 1
16663 9 1
16666 9 1
16793 9 1
16902 9 1
16997 9 1
17107 9 2
17133 9 1
17414 9 1
17424 9 1
17425 9 1
17443 9 1
17446 9 1
17551 9 14
17717 9 1
17917 9 1
18053 9 1
18121 9 1
18145 9 2
18186 9 10
18220 9 1
18225 9 1
18412 9 18
18416 9 1
18502 9 6
18527 9 1
18660 9 1
18664 9 2
18742 9 1
18750 9 1
18753 9 1
18776 9 1
18945 9 1
18999 9 7
19021 9 1
19044 9 1
19046 9 1
19060 9 1
19088 9 1
19140 9 4
19155 9 55
19176 9 4
19249 9 1
19253 9 4
19290 9 1
19322 9 1
19386 9 1
19395 9 1
19421 9 8
19462 9 1
19598 9 1
19644 9 1
19801 9 1
19802 9 1
19828 9 5
19970 9 1
19991 9 1
20064 9 1
20152 9 1
20156 9 1
20181 9 10
20213 9 1
20253 9 16
20290 9 1
20354 9 2
20707 9 1
20762 9 1
20769 9 2
20770 9 1
20778 9 4
20809 9 3
20811 9 1
20881 9 4
20889 9 1
20918 9 1
21020 9 1
21087 9 1
21107 9 1
21142 9 1
21215 9 1
21216 9 1
21261 9 1
21377 9 2
21412 9 1
21447 9 2
21537 9 2
21544 9 1
21632 9 1
21812 9 1
21863 9 8
21979 9 1
22010 9 3
22041 9 1
22059 9 1
22152 9 2
22259 9 1
22301 9 7
22472 9 2
22474 9 1
22489 9 1
22500 9 1
22535 9 2
22550 9 2
22647 9 1
22704 9 1
22740 9 3
22744 9 1
22755 9 2
22758 9 1
22799 9 1
22826 9 1
22896 9 1
22973 9 1
22987 9 3
22993 9 1
23229 9 1
23260 9 1
23289 9 1
23395 9 1
23404 9 2
23455 9 1
23613 9 1
23714 9 1
23779 9 1
23795 9 40
23960 9 1
23992 9 2
24001 9 1
24014 9 1
24050 9 5
24088 9 14
24245 9 1
24315 9 1
24429 9 1
24598 9 1
24674 9 5
24705 9 1
24758 9 2
24804 9 1
24895 9 1
24953 9 1
24978 9 14
25148 9 1
25191 9 1
25192 9 1
25199 9 2
25251 9 1
25343 9 1
25582 9 1
25600 9 1
25646 9 1
25793 9 1
25870 9 1
25914 9 2
25954 9 1
25975 9 1
25982 9 1
25988 9 3
26014 9 11
26169 9 1
26186 9 4
26330 9 1
26339 9 9
26396 9 1
26412 9 1
26655 9 23
26684 9 1
26788 9 1
26799 9 1
26825 9 3
26855 9 2
26894 9 1
26913 9 11
26930 9 1
27031 9 3
27090 9 6
27324 9 1
27392 9 1
27495 9 1
27617 9 1
27662 9 1
27682 9 1
27683 9 1
27724 9 1
27755 9 1
27767 9 1
27768 9 1
27793 9 1
27827 9 1
27836 9 1
27918 9 1
27958 9 2
27960 9 2
28015 9 1
28117 9 1
28140 9 1
28207 9 1
28274 9 1
28306 9 1
28358 9 1
28593 9 1
28594 9 1
28621 9 1
28632 9 1
28643 9 1
28661 9 1
28741 9 1
28745 9 1
28833 9 1
28894 9 1
28969 9 1
28986 9 1
28994 9 1
29013 9 1
29051 9 1
29073 9 1
29266 9 1
29294 9 1
29349 9 2
29372 9 1
29383 9 1
29415 9 1
29440 9 1
29444 9 1
29452 9 1
29462 9 1
29463 9 2
29503 9 1
29506 9 1
29568 9 1
29571 9 1
29651 9 1
29702 9 1
29734 9 1
29741 9 1
29782 9 1
29789 9 1
29795 9 1
29799 9 1
29854 9 1
29915 9 3
29929 9 1
29932 9 1
29943 9 1
30027 9 1
30075 9 1
30093 9 1
30105 9 5
30121 9 1
30131 9 1
30136 9 2
30248 9 2
30379 9 1
30406 9 1
30429 9 1
30443 9 1
30508 9 1
30570 9 1
30586 9 1
30656 9 9
30710 9 1
30719 9 1
30758 9 1
30872 9 3
30912 9 5
30932 9 2
30958 9 2
30971 9 17
30972 9 1
31076 9 1
31189 9 3
31258 9 47
31399 9 4
31421 9 1
31600 9 1
31763 9 1
31924 9 1
31960 9 1
31964 9 1
31971 9 1
32015 9 1
32017 9 1
32018 9 1
32023 9 10
32049 9 1
32083 9 1
32527 9 1
32617 9 1
32647 9 1
32699 9 4
32700 9 3
32703 9 2
32704 9 3
32706 9 2
32709 9 1
43 10 3
202 10 1
230 10 1
327 10 1
413 10 1
447 10 1
493 10 6
552 10 1
557 10 1
559 10 2
565 10 1
584 10 1
593 10 2
595 10 1
618 10 1
645 10 2
689 10 1
860 10 3
896 10 2
909 10 1
925 10 1
1006 10 1
1007 10 1
1011 10 2
1030 10 1
1137 10 1
1163 10 1
1288 10 1
1494 10 1
1562 10 1
1563 10 1
1581 10 1
1718 10 1
1728 10 1
1846 10 1
1868 10 1
1871 10 1
1882 10 1
1901 10 3
1903 10 4
1958 10 3
1963 10 2
1965 10 5
1987 10 1
1990 10 3
1992 10 1
2062 10 1
2064 10 1
2171 10 2
2225 10 5
2238 10 1
2241 10 1
2388 10 1
2485 10 2
2508 10 1
2544 10 2
2760 10 1
2862 10 1
2916 10 1
2943 10 1
3250 10 1
3256 10 4
3309 10 2
3336 10 1
3413 10 1
3488 10 1
3498 10 2
3762 10 4
3837 10 1
3892 10 1
3893 10 1
3897 10 3
3938 10 1
3991 10 1
4028 10 11
4050 10 1
4056 10 1
4060 10 1
4110 10 1
4316 10 1
4360 10 1
4410 10 1
4577 10 1
4975 10 1
5061 10 2
5069 10 2
5090 10 12
5091 10 1
5125 10 1
5155 10 1
5215 10 4
5238 10 2
5254 10 1
5315 10 1
5318 10 1
5376 10 1
5380 10 2
5474 10 1
5481 10 1
5517 10 1
5522 10 9
5595 10 1
5635 10 1
5696 10 1
5705 10 2
5722 10 1
5809 10 1
5902 10 2
5948 10 3
5986 10 1
6093 10 1
6216 10 2
6426 10 1
6430 10 1
6445 10 1
6465 10 1
6487 10 1
6519 10 1
6616 10 1
6889 10 2
6938 10 1
6939 10 1
6945 10 1
7135 10 2
7259 10 1
7439 10 1
7461 10 3
7906 10 1
7950 10 5
8017 10 1
8175 10 1
8191 10 1
8219 10 5
8335 10 1
8543 10 1
8608 10 1
8672 10 1
8810 10 1
9051 10 2
9145 10 3
9459 10 1
9517 10 1
9522 10 1
9598 10 1
9622 10 1
9785 10 1
9799 10 1
9800 10 7
9862 10 1
9924 10 1
9954 10 1
9977 10 1
9987 10 2
10120 10 1
10122 10 1
10152 10 1
10421 10 1
10535 10 1
10590 10 1
10593 10 1
10595 10 3
10609 10 9
10611 10 5
10618 10 1
10637 10 1
10638 10 1
10672 10 1
10680 10 1
10692 10 4
10698 10 1
10710 10 3
10740 10 1
10756 10 2
10790 10 1
10925 10 1
10995 10 1
11083 10 4
11448 10 2
11651 10 1
11681 10 1
11734 10 1
11790 10 1
11792 10 1
11856 10 1
11903 10 1
11905 10 1
11944 10 1
11950 10 2
12017 10 1
12133 10 2
12237 10 1
12312 10 1
12571 10 1
12619 10 1
12635 10 1
12754 10 1
12838 10 1
12890 10 2
12930 10 1
12940 10 1
12994 10 1
13024 10 1
13129 10 1
13237 10 1
13303 10 30
13334 10 1
13383 10 20
13497 10 1
13508 10 2
13509 10 2
13532 10 2
13730 10 1
13732 10 3
13784 10 2
13827 10 1
13828 10 1
13830 10 1
14171 10 1
14237 10 1
14248 10 6
14589 10 1
14607 10 1
14620 10 1
14622 10 1
14678 10 1
14686 10 1
14769 10 1
14922 10 1
14971 10 4
15094 10 1
15180 10 4
15213 10 1
15218 10 1
15266 10 1
15280 10 1
15308 10 1
15542 10 2
15565 10 1
15616 10 7
15746 10 3
15827 10 1
15874 10 2
15914 10 2
16085 10 1
16089 10 3
16240 10 1
16362 10 1
16436 10 2
16568 10 1
16577 10 1
16597 10 2
16714 10 1
16791 10 1
17040 10 1
17115 10 1
17125 10 1
17159 10 1
17220 10 1
17255 10 1
17424 10 2
17446 10 1
17464 10 1
17465 10 4
17551 10 1
17649 10 1
17672 10 1
17736 10 1
17750 10 1
17988 10 1
17990 10 1
18121 10 1
18145 10 8
18147 10 1
18149 10 1
18186 10 2
18202 10 1
18225 10 3
18248 10 1
18270 10 1
18412 10 3
18425 10 1
18515 10 1
18527 10 1
18773 10 2
18875 10 1
18878 10 1
18912 10 1
18945 10 1
18999 10 51
19031 10 1
19044 10 1
19046 10 2
19049 10 1
19098 10 1
19140 10 3
19153 10 2
19155 10 30
19165 10 2
19185 10 2
19262 10 1
19264 10 2
19409 10 1
19411 10 1
19421 10 3
19499 10 1
19563 10 1
19643 10 1
19644 10 1
19683 10 1
19777 10 1
19793 10 1
19806 10 1
20185 10 1
20187 10 3
20237 10 1
20253 10 1
20354 10 2
20359 10 1
20543 10 1
20672 10 1
20673 10 1
20762 10 4
20770 10 2
20778 10 1
20809 10 1
20852 10 1
20869 10 2
20881 10 2
20896 10 1
20904 10 1
20905 10 1
20906 10 6
20959 10 1
21041 10 1
21043 10 1
21054 10 3
21115 10 1
21216 10 1
21261 10 2
21379 10 1
21412 10 4
21441 10 1
21447 10 2
21544 10 2
21549 10 1
21608 10 1
21650 10 2
21805 10 1
21863 10 6
21968 10 1
21987 10 1
22010 10 1
22041 10 1
22152 10 1
22472 10 1
22478 10 1
22496 10 1
22550 10 2
22553 10 1
22566 10 1
22572 10 1
22740 10 3
22827 10 1
22973 10 1
22987 10 1
23081 10 2
23232 10 1
23257 10 1
23264 10 1
23404 10 1
23613 10 1
23666 10 2
23690 10 1
23757 10 1
23779 10 1
23795 10 33
23909 10 1
24014 10 1
24023 10 1
24050 10 1
24088 10 4
24176 10 1
24180 10 1
24218 10 1
24421 10 1
24559 10 1
24674 10 6
24700 10 1
24809 10 1
24868 10 1
24893 10 1
24907 10 1
24978 10 2
25037 10 1
25041 10 1
25067 10 2
25178 10 1
25192 10 1
25199 10 3
25206 10 1
25209 10 1
25466 10 2
25480 10 1
25562 10 3
25606 10 1
25610 10 1
25637 10 1
25870 10 1
25893 10 1
25914 10 2
25975 10 1
25977 10 1
26014 10 4
26170 10 1
26186 10 3
26222 10 1
26287 10 1
26300 10 1
26308 10 1
26339 10 5
26451 10 1
26455 10 1
26514 10 1
26655 10 3
26729 10 1
26743 10 1
26855 10 1
26901 10 1
26902 10 1
26913 10 4
27031 10 3
27090 10 1
27326 10 1
27513 10 1
27519 10 2
27605 10 1
27651 10 1
27659 10 1
27682 10 1
27745 10 1
27788 10 1
27827 10 1
27848 10 1
27866 10 1
27875 10 1
27950 10 1
27960 10 2
28026 10 1
28076 10 1
28117 10 1
28273 10 1
28309 10 3
28581 10 1
28613 10 1
28779 10 1
28808 10 1
28818 10 8
28966 10 1
29067 10 1
29119 10 1
29161 10 1
29176 10 1
29271 10 1
29272 10 1
29349 10 1
29429 10 2
29445 10 1
29459 10 1
29463 10 3
29477 10 2
29506 10 3
29546 10 1
29561 10 1
29620 10 3
29702 10 1
29734 10 2
29739 10 1
29741 10 1
29782 10 1
29784 10 1
29795 10 1
29819 10 1
29821 10 1
29828 10 1
29915 10 5
29943 10 1
29944 10 1
29953 10 1
29976 10 2
29984 10 1
30037 10 1
30105 10 3
30136 10 2
30138 10 1
30149 10 1
30170 10 2
30406 10 1
30413 10 1
30430 10 1
30562 10 2
30570 10 1
30630 10 1
30656 10 10
30789 10 1
30849 10 4
30852 10 1
30858 10 1
30866 10 1
30890 10 1
30895 10 5
30912 10 1
30932 10 1
30934 10 44
30971 10 6
30974 10 1
31185 10 1
31186 10 1
31189 10 5
31197 10 1
31258 10 4
31399 10 2
31421 10 2
31563 10 1
31589 10 1
31610 10 1
31725 10 1
31729 10 1
31869 10 1
31950 10 1
31961 10 1
31964 10 3
31971 10 1
31998 10 1
32023 10 4
32045 10 1
32048 10 1
32065 10 1
32068 10 2
32216 10 3
32428 10 1
32596 10 1
32646 10 1
32647 10 1
32698 10 3
32699 10 6
32700 10 10
32702 10 5
32703 10 4
32706 10 3
32707 10 1
58 11 1
63 11 1
68 11 2
70 11 1
71 11 2
122 11 1
167 11 3
199 11 1
202 11 1
211 11 1
413 11 1
416 11 1
419 11 1
438 11 1
483 11 1
493 11 43
525 11 3
526 11 1
557 11 1
559 11 8
568 11 1
602 11 1
685 11 1
736 11 1
755 11 1
789 11 1
827 11 1
860 11 6
881 11 1
896 11 1
909 11 29
926 11 1
927 11 1
942 11 4
967 11 1
1024 11 1
1029 11 1
1059 11 1
1110 11 5
1132 11 1
1137 11 1
1171 11 1
1185 11 1
1260 11 2
1265 11 1
1363 11 27
1439 11 18
1539 11 2
1547 11 3
1551 11 1
1556 11 1
1565 11 1
1597 11 1
1612 11 2
1633 11 1
1646 11 1
1718 11 1
1720 11 1
1728 11 1
1744 11 1
1832 11 1
1843 11 2
1846 11 3
1903 11 1
1965 11 1
1975 11 1
1983 11 1
1990 11 16
2011 11 2
2031 11 1
2045 11 4
2059 11 1
2088 11 1
2126 11 2
2129 11 5
2193 11 2
2195 11 1
2198 11 1
2200 11 1
2218 11 1
2243 11 2
2278 11 1
2394 11 1
2443 11 1
2500 11 1
2542 11 1
2617 11 1
2771 11 1
2872 11 1
2874 11 1
2876 11 1
3003 11 1
3024 11 1
3027 11 1
3040 11 1
3118 11 1
3134 11 1
3201 11 1
3207 11 1
3246 11 1
3250 11 1
3256 11 15
3357 11 1
3408 11 1
3455 11 1
3518 11 1
3520 11 1
3550 11 1
3607 11 1
3611 11 1
3634 11 1
3687 11 1
3700 11 1
3701 11 1
3714 11 1
3753 11 1
3762 11 15
3804 11 1
3815 11 3
3902 11 1
3938 11 2
3945 11 1
3947 11 1
3957 11 1
3959 11 1
3969 11 1
3991 11 1
3997 11 1
4028 11 9
4034 11 1
4036 11 1
4040 11 2
4082 11 1
4123 11 2
4131 11 1
4172 11 9
4258 11 1
4270 11 1
4335 11 1
4360 11 1
4410 11 1
4433 11 2
4456 11 2
4486 11 1
4490 11 1
4493 11 1
4560 11 1
4601 11 1
4668 11 1
4728 11 9
4881 11 1
4893 11 1
4895 11 1
4929 11 1
4959 11 3
4979 11 10
5002 11 1
5014 11 1
5033 11 1
5069 11 17
5090 11 6
5131 11 1
5135 11 1
5140 11 1
5188 11 1
5199 11 1
5215 11 1
5216 11 1
5218 11 1
5229 11 1
5238 11 22
5315 11 1
5318 11 1
5326 11 1
5346 11 1
5351 11 1
5389 11 1
5464 11 1
5465 11 3
5466 11 1
5518 11 1
5522 11 33
5593 11 1
5595 11 26
5644 11 1
5653 11 1
5671 11 1
5678 11 1
5698 11 1
5699 11 10
5705 11 24
5722 11 1
5774 11 1
5793 11 1
5809 11 2
5821 11 1
5831 11 8
5873 11 2
5931 11 1
5948 11 22
5965 11 1
5969 11 2
5986 11 2
5994 11 1
6008 11 1
6064 11 1
6082 11 1
6093 11 1
6094 11 1
6208 11 1
6216 11 10
6236 11 1
6238 11 1
6285 11 1
6344 11 1
6354 11 1
6363 11 2
6366 11 4
6465 11 1
6468 11 1
6532 11 1
6543 11 2
6582 11 1
6660 11 1
6661 11 1
6761 11 1
6829 11 1
6897 11 1
6916 11 1
6927 11 2
6986 11 3
6987 11 1
7076 11 1
7135 11 18
7150 11 1
7153 11 1
7172 11 1
7189 11 1
7196 11 1
7199 11 1
7259 11 1
7402 11 1
7461 11 26
7532 11 1
7568 11 1
7584 11 1
7669 11 5
7675 11 1
7724 11 1
7747 11 5
7779 11 1
7789 11 2
7830 11 1
7873 11 1
7899 11 2
7906 11 2
7945 11 1
7950 11 1
7951 11 1
7957 11 1
8007 11 1
8072 11 1
8219 11 20
8233 11 1
8329 11 1
8395 11 1
8422 11 1
8428 11 1
8447 11 1
8509 11 1
8543 11 1
8632 11 20
8732 11 1
8764 11 1
8803 11 1
8812 11 1
8813 11 13
8912 11 1
8943 11 2
9009 11 1
9051 11 10
9067 11 1
9102 11 3
9145 11 14
9171 11 3
9181 11 1
9197 11 1
9337 11 1
9359 11 1
9403 11 2
9410 11 1
9465 11 4
9524 11 1
9531 11 1
9598 11 1
9601 11 1
9635 11 3
9642 11 1
9701 11 1
9738 11 1
9785 11 2
9799 11 33
9800 11 27
9847 11 1
9972 11 4
9987 11 3
9993 11 1
10035 11 1
10040 11 2
10060 11 1
10066 11 1
10089 11 1
10152 11 15
10164 11 1
10189 11 1
10218 11 1
10235 11 2
10236 11 1
10241 11 1
10243 11 1
10441 11 2
10458 11 1
10532 11 1
10535 11 9
10552 11 4
10556 11 1
10558 11 1
10566 11 1
10593 11 11
10595 11 7
10602 11 1
10608 11 10
10609 11 2
10613 11 1
10618 11 1
10631 11 1
10637 11 1
10638 11 1
10642 11 1
10662 11 1
10672 11 4
10678 11 36
10679 11 1
10680 11 2
10681 11 6
10682 11 6
10685 11 4
10687 11 1
10691 11 2
10694 11 4
10696 11 1
10700 11 8
10701 11 14
10710 11 42
10713 11 1
10716 11 1
10720 11 1
10727 11 1
10735 11 3
10740 11 17
10745 11 1
10756 11 26
10779 11 1
10780 11 1
10781 11 1
10851 11 2
10865 11 1
10885 11 1
10912 11 1
10917 11 3
11051 11 1
11083 11 42
11092 11 2
11109 11 2
11119 11 1
11135 11 1
11141 11 1
11153 11 2
11173 11 1
11176 11 1
11181 11 2
11210 11 1
11212 11 1
11224 11 2
11253 11 1
11268 11 4
11290 11 1
11297 11 1
11347 11 1
11376 11 1
11437 11 1
11448 11 25
11499 11 1
11509 11 1
11551 11 1
11618 11 1
11660 11 1
11684 11 1
11734 11 1
11790 11 1
11878 11 1
11888 11 35
11939 11 1
11950 11 1
12017 11 2
12049 11 6
12133 11 1
12151 11 2
12186 11 1
12187 11 1
12201 11 1
12215 11 1
12222 11 1
12227 11 2
12231 11 2
12232 11 1
12306 11 1
12309 11 1
12312 11 1
12343 11 5
12411 11 2
12428 11 2
12480 11 1
12513 11 1
12564 11 1
12582 11 2
12584 11 1
12589 11 1
12611 11 2
12628 11 1
12665 11 1
12671 11 1
12688 11 1
12702 11 2
12703 11 1
12705 11 1
12768 11 2
12866 11 1
12870 11 1
12930 11 1
12948 11 1
12964 11 1
13009 11 2
13121 11 1
13126 11 1
13127 11 1
13229 11 1
13237 11 10
13247 11 1
13249 11 2
13296 11 2
13303 11 61
13334 11 1
13342 11 2
13383 11 6
13387 11 1
13457 11 1
13511 11 1
13532 11 1
13639 11 1
13694 11 2
13732 11 33
13767 11 1
13772 11 3
13777 11 1
13784 11 1
13828 11 10
13835 11 1
13963 11 2
13965 11 1
13967 11 1
14005 11 1
14087 11 1
14098 11 3
14145 11 1
14224 11 2
14225 11 1
14246 11 2
14247 11 1
14248 11 69
14275 11 1
14333 11 1
14412 11 1
14421 11 1
14471 11 1
14485 11 2
14489 11 1
14620 11 1
14621 11 1
14675 11 1
14677 11 1
14688 11 1
14746 11 1
14749 11 1
14816 11 1
14825 11 1
14827 11 1
14829 11 16
14949 11 1
14952 11 1
14971 11 7
14981 11 1
14983 11 1
15020 11 1
15079 11 1
15095 11 1
15159 11 7
15177 11 2
15180 11 18
15198 11 1
15201 11 1
15212 11 6
15213 11 1
15271 11 2
15308 11 1
15378 11 1
15420 11 2
15517 11 4
15542 11 10
15583 11 1
15592 11 1
15616 11 21
15624 11 1
15668 11 1
15688 11 1
15739 11 1
15746 11 48
15793 11 1
15821 11 1
15827 11 1
15828 11 1
15846 11 1
15858 11 13
15894 11 1
15903 11 2
15925 11 1
15931 11 1
16085 11 1
16099 11 1
16177 11 1
16204 11 1
16263 11 1
16286 11 1
16301 11 1
16318 11 1
16436 11 3
16487 11 1
16530 11 1
16539 11 16
16568 11 23
16597 11 1
16620 11 1
16622 11 1
16663 11 1
16702 11 1
16714 11 14
16719 11 1
16784 11 1
16793 11 1
16805 11 1
16807 11 2
16809 11 1
16815 11 1
16835 11 1
16843 11 2
16854 11 1
16902 11 1
16978 11 1
16993 11 1
17088 11 1
17096 11 1
17307 11 1
17385 11 2
17471 11 2
17530 11 1
17551 11 11
17646 11 1
17677 11 1
17686 11 1
17717 11 2
17772 11 1
17834 11 1
17907 11 1
17991 11 1
18120 11 1
18121 11 1
18145 11 2
18186 11 28
18190 11 1
18191 11 1
18225 11 1
18229 11 2
18332 11 1
18402 11 1
18412 11 18
18419 11 1
18447 11 1
18500 11 1
18502 11 14
18527 11 1
18612 11 1
18618 11 1
18619 11 1
18631 11 1
18664 11 1
18705 11 1
18712 11 2
18785 11 1
18878 11 1
18924 11 1
18942 11 1
18945 11 1
18999 11 13
19017 11 1
19030 11 1
19042 11 1
19060 11 1
19066 11 1
19073 11 2
19099 11 1
19113 11 2
19127 11 1
19140 11 11
19151 11 1
19153 11 1
19155 11 42
19168 11 1
19176 11 7
19180 11 1
19182 11 1
19185 11 2
19221 11 1
19226 11 1
19245 11 1
19252 11 1
19253 11 6
19259 11 1
19292 11 1
19352 11 1
19357 11 1
19374 11 1
19395 11 3
19421 11 34
19460 11 1
19505 11 1
19512 11 1
19641 11 1
19644 11 1
19711 11 1
19801 11 1
19806 11 2
19828 11 18
19886 11 4
19996 11 1
20034 11 1
20040 11 1
20153 11 1
20156 11 3
20157 11 1
20158 11 1
20180 11 1
20187 11 1
20251 11 1
20320 11 1
20354 11 9
20398 11 2
20428 11 1
20441 11 1
20450 11 1
20477 11 1
20509 11 1
20567 11 1
20572 11 1
20638 11 1
20639 11 1
20655 11 1
20670 11 1
20678 11 2
20685 11 1
20762 11 5
20770 11 15
20778 11 4
20809 11 5
20869 11 1
20874 11 3
20881 11 6
20904 11 3
20905 11 2
20906 11 10
20932 11 1
20934 11 1
20955 11 1
21053 11 1
21054 11 1
21055 11 1
21107 11 1
21115 11 1
21215 11 2
21276 11 1
21301 11 1
21318 11 1
21389 11 1
21398 11 1
21406 11 2
21412 11 5
21420 11 2
21437 11 1
21441 11 12
21447 11 28
21513 11 1
21537 11 10
21544 11 2
21549 11 1
21615 11 1
21650 11 4
21710 11 2
21863 11 48
21866 11 2
21899 11 1
21918 11 1
21971 11 1
22010 11 17
22021 11 1
22058 11 2
22068 11 2
22161 11 1
22260 11 1
22301 11 2
22359 11 1
22509 11 1
22550 11 3
22553 11 1
22556 11 1
22563 11 1
22584 11 2
22652 11 1
22658 11 3
22726 11 1
22740 11 10
22744 11 3
22755 11 1
22795 11 1
22818 11 2
22869 11 1
22873 11 1
22987 11 2
23057 11 1
23081 11 2
23089 11 1
23091 11 1
23128 11 1
23207 11 2
23249 11 1
23260 11 1
23301 11 2
23336 11 3
23385 11 2
23442 11 2
23613 11 1
23615 11 1
23666 11 1
23709 11 1
23721 11 2
23742 11 1
23747 11 1
23776 11 2
23779 11 4
23792 11 1
23795 11 63
23819 11 1
23839 11 2
23847 11 2
23853 11 1
23927 11 4
23947 11 1
23956 11 1
23991 11 1
23992 11 1
24001 11 2
24008 11 1
24023 11 1
24049 11 1
24050 11 12
24088 11 50
24168 11 1
24176 11 2
24213 11 1
24214 11 1
24238 11 1
24258 11 1
24269 11 1
24287 11 1
24307 11 1
24321 11 1
24373 11 3
24403 11 1
24406 11 2
24559 11 1
24561 11 1
24598 11 1
24637 11 1
24644 11 1
24661 11 2
24673 11 1
24674 11 55
24699 11 1
24703 11 3
24705 11 1
24732 11 1
24739 11 1
24811 11 1
24887 11 1
24893 11 1
24898 11 1
24967 11 1
24978 11 24
24980 11 1
25021 11 2
25041 11 3
25067 11 1
25088 11 2
25137 11 1
25138 11 1
25191 11 1
25192 11 1
25199 11 4
25226 11 1
25265 11 1
25268 11 6
25273 11 1
25351 11 1
25480 11 1
25482 11 1
25494 11 1
25525 11 1
25634 11 1
25643 11 2
25645 11 1
25684 11 1
25772 11 1
25796 11 2
25839 11 1
25893 11 4
25909 11 2
25914 11 4
25975 11 8
25988 11 2
26014 11 53
26027 11 1
26075 11 1
26105 11 1
26140 11 3
26177 11 1
26186 11 7
26250 11 1
26263 11 2
26282 11 1
26285 11 1
26308 11 2
26339 11 17
26498 11 1
26583 11 1
26586 11 1
26629 11 1
26650 11 1
26655 11 27
26667 11 1
26692 11 1
26717 11 1
26729 11 1
26825 11 2
26897 11 1
26901 11 8
26913 11 36
26928 11 1
26938 11 1
26945 11 1
26947 11 1
26968 11 2
27031 11 5
27048 11 1
27090 11 8
27170 11 1
27220 11 1
27237 11 1
27270 11 2
27281 11 1
27295 11 1
27326 11 1
27403 11 1
27415 11 2
27495 11 3
27508 11 2
27519 11 5
27549 11 1
27561 11 1
27602 11 2
27617 11 2
27639 11 1
27653 11 2
27666 11 1
27682 11 6
27685 11 1
27702 11 1
27722 11 1
27745 11 2
27827 11 36
27869 11 1
27898 11 1
27948 11 1
27958 11 2
27960 11 1
28012 11 1
28117 11 1
28246 11 1
28273 11 5
28274 11 1
28290 11 1
28294 11 1
28309 11 14
28313 11 1
28335 11 1
28358 11 1
28459 11 1
28493 11 1
28523 11 1
28542 11 1
28551 11 1
28553 11 1
28573 11 1
28584 11 2
28593 11 2
28594 11 1
28609 11 2
28625 11 2
28656 11 1
28745 11 1
28749 11 1
28841 11 1
28929 11 2
28969 11 1
28984 11 1
29018 11 1
29051 11 1
29073 11 2
29161 11 2
29176 11 1
29180 11 1
29188 11 1
29227 11 1
29259 11 1
29266 11 1
29268 11 2
29271 11 2
29294 11 1
29303 11 6
29328 11 1
29349 11 4
29353 11 1
29383 11 1
29424 11 1
29431 11 1
29450 11 1
29452 11 3
29463 11 18
29466 11 1
29477 11 2
29496 11 1
29506 11 10
29509 11 1
29515 11 1
29516 11 2
29533 11 1
29561 11 2
29568 11 3
29618 11 1
29620 11 12
29734 11 13
29744 11 1
29784 11 1
29795 11 2
29799 11 2
29818 11 1
29821 11 1
29854 11 1
29858 11 1
29910 11 3
29915 11 4
29918 11 1
29925 11 1
29929 11 1
29943 11 3
29984 11 1
29987 11 1
30009 11 1
30011 11 1
30027 11 1
30031 11 1
30052 11 1
30067 11 1
30082 11 1
30093 11 2
30105 11 45
30122 11 2
30129 11 1
30136 11 14
30147 11 2
30170 11 1
30190 11 1
30248 11 2
30339 11 1
30379 11 5
30386 11 1
30406 11 1
30429 11 1
30457 11 1
30474 11 1
30529 11 3
30537 11 1
30562 11 2
30567 11 1
30570 11 22
30586 11 1
30602 11 2
30613 11 1
30645 11 1
30656 11 26
30657 11 6
30658 11 1
30664 11 1
30766 11 1
30789 11 1
30838 11 1
30872 11 4
30895 11 1
30912 11 14
30927 11 1
30934 11 4
30958 11 4
30967 11 1
30971 11 98
30972 11 16
30981 11 1
30984 11 2
30998 11 1
31073 11 1
31115 11 1
31119 11 2
31189 11 13
31258 11 31
31260 11 1
31399 11 23
31415 11 1
31421 11 4
31470 11 1
31492 11 1
31561 11 1
31699 11 2
31701 11 2
31704 11 2
31709 11 2
31760 11 1
31785 11 1
31797 11 1
31811 11 1
31860 11 1
31924 11 1
31927 11 1
31950 11 2
31951 11 1
31971 11 2
31975 11 1
32019 11 1
32023 11 43
32045 11 2
32048 11 1
32052 11 1
32066 11 1
32068 11 3
32070 11 1
32083 11 1
32105 11 1
32120 11 1
32155 11 1
32166 11 1
32201 11 1
32216 11 1
32323 11 1
32345 11 1
32350 11 2
32443 11 1
32449 11 3
32452 11 1
32481 11 1
32523 11 1
32527 11 1
32543 11 1
32544 11 1
32594 11 1
32602 11 1
32608 11 1
32642 11 1
32646 11 1
32665 11 1
32682 11 1
32687 11 1
32697 11 12
32698 11 7
32699 11 27
32700 11 4
32702 11 1
32703 11 17
32705 11 1
32706 11 15
32707 11 3
32709 11 16
36 12 1
79 12 1
114 12 1
145 12 1
167 12 2
235 12 1
332 12 1
372 12 1
411 12 1
416 12 1
441 12 1
493 12 33
496 12 1
515 12 1
525 12 1
526 12 2
532 12 2
557 12 1
559 12 3
589 12 1
595 12 1
602 12 1
645 12 2
672 12 1
687 12 2
693 12 1
736 12 1
757 12 1
800 12 2
816 12 1
821 12 1
860 12 2
865 12 1
909 12 16
925 12 1
967 12 1
1029 12 2
1065 12 1
1110 12 3
1123 12 1
1242 12 1
1253 12 1
1297 12 1
1329 12 1
1363 12 18
1466 12 1
1479 12 1
1499 12 1
1565 12 2
1612 12 1
1636 12 2
1723 12 3
1860 12 1
1871 12 1
1888 12 1
1963 12 1
1965 12 1
1987 12 1
1990 12 16
2078 12 2
2198 12 1
2200 12 1
2218 12 2
2224 12 2
2232 12 1
2247 12 1
2334 12 1
2421 12 1
2449 12 1
2485 12 2
2508 12 2
2655 12 1
2663 12 1
2737 12 1
2760 12 1
2771 12 1
2781 12 1
2843 12 2
2916 12 1
2940 12 1
3256 12 12
3280 12 1
3295 12 1
3402 12 1
3443 12 1
3448 12 1
3507 12 1
3560 12 1
3573 12 1
3583 12 1
3620 12 1
3658 12 1
3668 12 2
3678 12 1
3714 12 1
3762 12 12
3891 12 1
3949 12 1
4028 12 6
4040 12 1
4041 12 1
4074 12 1
4142 12 1
4172 12 8
4303 12 1
4400 12 1
4403 12 1
4431 12 3
4456 12 8
4493 12 2
4609 12 1
4664 12 1
4668 12 1
4681 12 2
4732 12 1
4797 12 1
4820 12 1
4843 12 1
4863 12 1
4889 12 1
4959 12 2
4966 12 1
4977 12 1
4979 12 6
5069 12 4
5188 12 1
5201 12 1
5218 12 1
5222 12 1
5229 12 1
5234 12 4
5238 12 3
5315 12 1
5492 12 2
5522 12 31
5530 12 1
5563 12 1
5595 12 20
5603 12 2
5699 12 8
5705 12 14
5774 12 1
5831 12 5
5944 12 1
5945 12 1
5948 12 13
5955 12 1
5971 12 1
5986 12 1
6158 12 1
6216 12 8
6226 12 1
6237 12 1
6269 12 1
6294 12 1
6405 12 1
6468 12 1
6499 12 1
6660 12 1
6723 12 1
6877 12 2
6938 12 1
6939 12 1
6944 12 1
6969 12 2
6986 12 1
7076 12 1
7130 12 1
7135 12 11
7184 12 1
7205 12 1
7343 12 1
7392 12 1
7461 12 14
7470 12 1
7516 12 1
7532 12 1
7728 12 1
7747 12 1
7785 12 1
7870 12 1
7908 12 1
7950 12 3
7957 12 1
8078 12 1
8139 12 1
8219 12 15
8356 12 1
8494 12 1
8764 12 4
8803 12 1
8813 12 8
8824 12 1
8833 12 1
8969 12 1
9051 12 3
9067 12 1
9093 12 1
9095 12 1
9145 12 12
9154 12 1
9171 12 4
9227 12 1
9358 12 1
9403 12 1
9442 12 1
9465 12 1
9467 12 1
9500 12 1
9516 12 1
9517 12 1
9570 12 1
9597 12 1
9608 12 2
9715 12 3
9799 12 1
9800 12 24
9815 12 2
9830 12 1
9921 12 1
9972 12 3
9987 12 4
10040 12 1
10152 12 6
10189 12 1
10250 12 1
10283 12 1
10441 12 1
10444 12 1
10450 12 1
10535 12 4
10539 12 1
10552 12 3
10593 12 10
10595 12 5
10608 12 4
10613 12 1
10642 12 3
10651 12 2
10672 12 2
10690 12 1
10691 12 1
10710 12 26
10740 12 18
10756 12 12
10824 12 1
10873 12 1
11083 12 26
11108 12 1
11167 12 1
11176 12 3
11210 12 1
11278 12 1
11375 12 1
11424 12 1
11448 12 25
11468 12 1
11499 12 1
11517 12 1
11594 12 2
11636 12 1
11655 12 1
11666 12 1
11683 12 1
11684 12 1
11685 12 1
11734 12 2
11850 12 1
11888 12 11
11903 12 1
11972 12 1
12017 12 4
12215 12 1
12219 12 1
12226 12 1
12312 12 1
12589 12 1
12635 12 1
12672 12 1
12683 12 1
12716 12 1
12811 12 1
12838 12 1
12843 12 1
12865 12 1
12962 12 1
13126 12 1
13127 12 1
13149 12 1
13212 12 1
13237 12 4
13303 12 49
13457 12 1
13465 12 1
13508 12 1
13631 12 1
13694 12 1
13712 12 1
13732 12 26
13778 12 1
13784 12 1
13828 12 6
13903 12 2
13963 12 1
13967 12 1
14010 12 1
14246 12 1
14248 12 40
14265 12 1
14271 12 1
14423 12 1
14485 12 1
14502 12 1
14620 12 1
14624 12 1
14630 12 1
14772 12 1
14829 12 3
14971 12 10
15044 12 1
15133 12 1
15180 12 12
15228 12 1
15302 12 1
15377 12 1
15412 12 1
15517 12 1
15542 12 4
15565 12 1
15595 12 1
15616 12 23
15726 12 1
15746 12 80
15778 12 1
15813 12 1
15822 12 1
15827 12 1
16141 12 1
16288 12 1
16380 12 1
16433 12 1
16435 12 1
16436 12 1
16437 12 1
16472 12 2
16513 12 1
16520 12 1
16530 12 1
16539 12 25
16568 12 13
16583 12 1
16594 12 1
16598 12 1
16609 12 1
16623 12 1
16627 12 2
16655 12 1
16666 12 1
16714 12 4
16715 12 1
16807 12 3
16947 12 1
16978 12 1
16993 12 1
17015 12 1
17040 12 1
17464 12 2
17471 12 2
17551 12 2
17598 12 1
17612 12 1
17657 12 1
17803 12 2
17834 12 1
17848 12 1
17939 12 1
17978 12 1
17990 12 3
18112 12 1
18145 12 3
18147 12 1
18157 12 1
18161 12 1
18186 12 22
18358 12 1
18375 12 1
18402 12 2
18412 12 17
18447 12 1
18459 12 1
18486 12 1
18500 12 2
18502 12 18
18504 12 1
18664 12 1
18750 12 1
18870 12 1
18966 12 1
18999 12 7
19020 12 1
19119 12 1
19137 12 1
19140 12 4
19153 12 2
19155 12 95
19165 12 1
19176 12 1
19180 12 1
19192 12 1
19248 12 1
19249 12 1
19253 12 3
19264 12 1
19411 12 1
19421 12 22
19460 12 1
19473 12 1
19501 12 1
19513 12 1
19566 12 1
19591 12 1
19619 12 1
19620 12 1
19670 12 2
19711 12 1
19801 12 3
19802 12 2
19818 12 1
19828 12 13
19838 12 1
19877 12 1
19886 12 2
19956 12 1
20039 12 1
20153 12 2
20156 12 1
20180 12 1
20198 12 1
20213 12 1
20323 12 1
20354 12 5
20359 12 1
20363 12 1
20398 12 5
20457 12 1
20560 12 2
20565 12 1
20567 12 1
20568 12 2
20586 12 1
20638 12 1
20639 12 1
20648 12 1
20672 12 1
20762 12 1
20769 12 1
20770 12 1
20809 12 10
20860 12 1
20869 12 9
20876 12 1
20881 12 1
20906 12 6
20949 12 1
20974 12 1
21118 12 2
21142 12 1
21159 12 1
21215 12 9
21251 12 1
21256 12 2
21307 12 1
21412 12 1
21413 12 1
21441 12 1
21447 12 15
21537 12 8
21546 12 1
21549 12 1
21570 12 1
21615 12 3
21633 12 2
21637 12 1
21650 12 2
21710 12 2
21798 12 1
21805 12 1
21863 12 16
21866 12 2
21882 12 1
21887 12 1
21899 12 1
21948 12 1
21977 12 1
22010 12 14
22293 12 1
22301 12 1
22359 12 1
22423 12 1
22498 12 1
22509 12 1
22550 12 5
22566 12 1
22652 12 1
22658 12 1
22740 12 3
22755 12 1
22758 12 1
22782 12 1
22790 12 1
22987 12 3
23078 12 1
23081 12 24
23126 12 1
23129 12 5
23207 12 3
23304 12 1
23307 12 1
23336 12 2
23404 12 1
23424 12 1
23442 12 1
23459 12 1
23628 12 1
23666 12 1
23686 12 1
23742 12 1
23748 12 1
23779 12 4
23792 12 1
23795 12 26
23839 12 1
23847 12 1
23898 12 1
23992 12 1
24049 12 1
24050 12 7
24088 12 17
24115 12 3
24120 12 1
24195 12 1
24241 12 1
24283 12 1
24373 12 1
24406 12 1
24651 12 1
24661 12 2
24664 12 1
24674 12 29
24687 12 1
24717 12 1
24732 12 1
24758 12 3
24794 12 1
24804 12 1
24978 12 10
24980 12 1
25036 12 1
25041 12 1
25137 12 1
25146 12 1
25178 12 1
25191 12 1
25199 12 1
25211 12 1
25264 12 1
25466 12 1
25574 12 1
25582 12 2
25589 12 1
25684 12 1
25793 12 1
25893 12 1
25914 12 1
25975 12 2
25988 12 1
26014 12 37
26074 12 1
26105 12 1
26149 12 1
26186 12 3
26227 12 1
26230 12 1
26252 12 1
26263 12 1
26294 12 1
26296 12 1
26319 12 1
26339 12 8
26341 12 1
26518 12 1
26627 12 1
26655 12 13
26738 12 1
26901 12 3
26913 12 14
26928 12 1
26958 12 3
27031 12 4
27056 12 1
27090 12 4
27269 12 1
27272 12 1
27295 12 1
27342 12 1
27415 12 1
27495 12 2
27496 12 1
27519 12 5
27561 12 1
27617 12 6
27682 12 2
27712 12 1
27733 12 1
27741 12 1
27753 12 1
27827 12 3
27875 12 1
27884 12 1
27899 12 1
27901 12 1
27958 12 3
27960 12 2
28071 12 1
28076 12 1
28112 12 1
28119 12 1
28209 12 1
28273 12 1
28309 12 6
28396 12 1
28401 12 1
28614 12 1
28661 12 1
28736 12 1
28741 12 1
28749 12 1
28756 12 1
28894 12 1
28926 12 1
28934 12 1
28960 12 2
29045 12 1
29073 12 1
29077 12 1
29110 12 1
29154 12 1
29159 12 1
29161 12 1
29167 12 1
29266 12 2
29303 12 2
29322 12 1
29328 12 1
29375 12 1
29440 12 2
29445 12 1
29450 12 1
29452 12 5
29463 12 12
29506 12 1
29509 12 1
29568 12 1
29590 12 1
29620 12 11
29634 12 1
29651 12 1
29652 12 1
29654 12 1
29698 12 1
29733 12 1
29734 12 9
29738 12 1
29741 12 1
29795 12 3
29823 12 1
29831 12 1
29903 12 1
29910 12 1
29915 12 14
29949 12 1
30093 12 1
30105 12 15
30123 12 1
30136 12 8
30138 12 1
30160 12 1
30200 12 1
30248 12 3
30414 12 1
30429 12 1
30442 12 1
30529 12 2
30562 12 3
30567 12 1
30570 12 5
30586 12 1
30656 12 19
30674 12 1
30765 12 1
30776 12 1
30789 12 1
30798 12 1
30872 12 3
30874 12 1
30912 12 10
30927 12 2
30934 12 4
30936 12 1
30958 12 43
30970 12 1
30971 12 56
30972 12 3
30976 12 2
30982 12 1
30984 12 1
31073 12 1
31178 12 1
31189 12 8
31258 12 6
31276 12 1
31399 12 22
31421 12 5
31611 12 1
31850 12 1
31856 12 1
31955 12 1
31961 12 1
31971 12 2
31998 12 1
32023 12 33
32045 12 1
32083 12 1
32160 12 1
32216 12 1
32323 12 1
32399 12 4
32449 12 2
32459 12 2
32500 12 1
32527 12 3
32646 12 1
32697 12 6
32698 12 1
32699 12 10
32700 12 1
32703 12 4
32705 12 1
32706 12 1
32708 12 1
32709 12 1
43 13 1
68 13 2
167 13 2
202 13 2
228 13 1
332 13 1
416 13 2
493 13 14
529 13 1
532 13 1
557 13 1
559 13 3
573 13 1
575 13 1
589 13 1
602 13 1
605 13 1
611 13 1
645 13 3
653 13 1
685 13 1
689 13 1
743 13 1
771 13 1
794 13 2
800 13 1
806 13 1
840 13 1
860 13 2
909 13 9
911 13 1
915 13 1
926 13 1
942 13 1
967 13 1
999 13 1
1015 13 1
1024 13 1
1110 13 2
1163 13 1
1232 13 1
1297 13 1
1307 13 1
1314 13 1
1327 13 1
1329 13 1
1363 13 7
1479 13 1
1487 13 1
1506 13 1
1547 13 2
1562 13 1
1581 13 1
1612 13 1
1628 13 1
1636 13 1
1723 13 1
1843 13 1
1844 13 1
1858 13 1
1859 13 1
1863 13 1
1901 13 4
1903 13 2
1963 13 3
1965 13 7
1987 13 1
1990 13 13
2062 13 3
2089 13 1
2148 13 1
2171 13 1
2179 13 1
2198 13 3
2208 13 1
2277 13 1
2301 13 1
2305 13 1
2334 13 1
2432 13 1
2435 13 1
2485 13 1
2508 13 1
2546 13 1
2621 13 1
2655 13 3
2760 13 1
2943 13 1
3000 13 1
3040 13 1
3113 13 1
3256 13 11
3295 13 1
3309 13 1
3447 13 1
3498 13 2
3507 13 1
3560 13 1
3634 13 2
3658 13 1
3668 13 2
3714 13 1
3762 13 16
3815 13 1
3816 13 1
3830 13 1
3838 13 1
3903 13 1
3925 13 1
3949 13 2
4028 13 11
4040 13 1
4172 13 6
4256 13 1
4360 13 1
4396 13 2
4400 13 1
4412 13 1
4431 13 1
4434 13 1
4493 13 6
4542 13 1
4609 13 1
4860 13 1
4911 13 1
4929 13 2
4959 13 2
4979 13 6
4983 13 1
5020 13 1
5069 13 7
5090 13 1
5132 13 1
5135 13 1
5187 13 1
5216 13 1
5218 13 1
5238 13 9
5374 13 1
5469 13 1
5481 13 1
5492 13 1
5500 13 1
5522 13 32
5576 13 1
5595 13 13
5699 13 8
5705 13 15
5809 13 1
5831 13 4
5850 13 1
5897 13 1
5902 13 2
5906 13 1
5944 13 1
5948 13 13
5951 13 1
5958 13 1
5971 13 1
5986 13 1
5987 13 1
5994 13 1
6020 13 1
6091 13 1
6213 13 1
6216 13 11
6308 13 1
6338 13 1
6439 13 1
6452 13 1
6465 13 2
6468 13 1
6584 13 1
6590 13 1
6660 13 2
6731 13 2
6829 13 1
6901 13 1
6978 13 1
6986 13 6
7038 13 1
7075 13 1
7076 13 1
7082 13 1
7126 13 1
7135 13 6
7145 13 1
7228 13 1
7459 13 1
7461 13 11
7532 13 1
7593 13 1
7675 13 1
7784 13 1
7785 13 1
7788 13 1
7828 13 1
7892 13 2
7950 13 3
7957 13 3
8017 13 1
8077 13 1
8131 13 1
8203 13 1
8219 13 10
8250 13 1
8422 13 1
8507 13 2
8509 13 1
8732 13 1
8803 13 1
8810 13 1
8813 13 5
8954 13 1
9008 13 2
9051 13 4
9082 13 1
9145 13 21
9171 13 4
9244 13 1
9403 13 2
9439 13 1
9442 13 1
9465 13 3
9517 13 1
9591 13 1
9597 13 2
9598 13 1
9607 13 1
9623 13 1
9635 13 1
9637 13 1
9704 13 1
9715 13 2
9738 13 1
9800 13 15
9838 13 2
9849 13 1
9887 13 1
9972 13 3
9987 13 7
9989 13 1
10026 13 1
10040 13 1
10062 13 1
10066 13 1
10090 13 1
10112 13 1
10137 13 1
10152 13 6
10315 13 1
10334 13 1
10389 13 1
10484 13 1
10535 13 17
10539 13 1
10552 13 3
10593 13 9
10595 13 7
10608 13 4
10609 13 1
10631 13 1
10638 13 1
10653 13 1
10669 13 1
10672 13 1
10691 13 1
10692 13 1
10693 13 1
10700 13 1
10701 13 2
10710 13 20
10740 13 8
10745 13 1
10756 13 4
10780 13 1
10794 13 1
10804 13 1
10851 13 1
10863 13 2
10917 13 3
10951 13 1
10983 13 1
11083 13 18
11092 13 1
11181 13 1
11256 13 1
11278 13 1
11296 13 2
11297 13 1
11448 13 16
11512 13 1
11551 13 1
11682 13 1
11734 13 9
11888 13 15
11893 13 1
11896 13 1
11971 13 2
12017 13 2
12050 13 1
12132 13 1
12151 13 3
12236 13 1
12294 13 1
12299 13 1
12312 13 2
12338 13 1
12358 13 1
12524 13 1
12557 13 1
12582 13 6
12590 13 1
12593 13 1
12619 13 1
12635 13 1
12754 13 1
12862 13 1
12890 13 1
12948 13 1
13009 13 1
13051 13 4
13126 13 2
13127 13 1
13130 13 1
13131 13 3
13144 13 1
13145 13 1
13165 13 1
13237 13 4
13303 13 45
13319 13 1
13358 13 1
13497 13 2
13498 13 1
13508 13 1
13511 13 1
13557 13 3
13623 13 1
13676 13 2
13732 13 10
13772 13 3
13828 13 4
13857 13 1
13860 13 1
13865 13 1
13903 13 3
13987 13 1
14026 13 1
14098 13 1
14195 13 1
14219 13 2
14225 13 1
14231 13 1
14248 13 26
14270 13 1
14542 13 1
14575 13 1
14576 13 1
14620 13 2
14678 13 1
14686 13 1
14761 13 1
14816 13 1
14829 13 6
14833 13 1
14865 13 2
14904 13 1
14927 13 1
14971 13 12
15170 13 1
15180 13 23
15198 13 1
15212 13 1
15213 13 1
15475 13 1
15517 13 6
15528 13 1
15541 13 1
15542 13 6
15546 13 1
15572 13 1
15595 13 2
15616 13 15
15688 13 1
15726 13 1
15746 13 39
15888 13 2
15890 13 1
15914 13 2
16089 13 3
16141 13 1
16154 13 1
16205 13 1
16286 13 2
16301 13 2
16350 13 1
16433 13 1
16436 13 1
16539 13 20
16545 13 1
16568 13 14
16610 13 1
16615 13 1
16666 13 1
16714 13 7
16738 13 1
16745 13 1
16756 13 1
16769 13 1
16780 13 1
16807 13 2
16809 13 1
16821 13 1
16837 13 1
16902 13 1
16948 13 1
16960 13 1
17040 13 3
17119 13 1
17258 13 1
17385 13 1
17422 13 1
17424 13 2
17430 13 1
17443 13 1
17464 13 1
17465 13 1
17469 13 1
17471 13 2
17472 13 2
17492 13 2
17551 13 4
17589 13 1
17612 13 1
17631 13 1
17656 13 1
17684 13 1
17690 13 1
17804 13 1
17835 13 1
17852 13 1
17874 13 1
17880 13 1
17888 13 1
17946 13 1
17968 13 1
18017 13 1
18025 13 1
18129 13 16
18145 13 2
18157 13 1
18167 13 2
18179 13 1
18186 13 11
18202 13 1
18229 13 1
18241 13 1
18252 13 1
18412 13 11
18419 13 1
18500 13 1
18502 13 5
18644 13 1
18750 13 2
18780 13 1
18974 13 1
18993 13 1
18999 13 10
19060 13 1
19099 13 2
19113 13 1
19140 13 10
19155 13 75
19176 13 5
19185 13 1
19194 13 1
19227 13 1
19243 13 1
19249 13 1
19253 13 1
19254 13 1
19260 13 1
19278 13 2
19395 13 1
19421 13 22
19566 13 1
19597 13 1
19618 13 1
19643 13 1
19644 13 2
19747 13 1
19801 13 1
19802 13 7
19803 13 1
19828 13 11
19886 13 2
19936 13 1
19945 13 1
19970 13 1
20016 13 1
20115 13 13
20156 13 8
20185 13 1
20191 13 1
20251 13 1
20268 13 1
20295 13 1
20346 13 1
20363 13 1
20395 13 1
20398 13 4
20466 13 2
20619 13 1
20625 13 1
20639 13 2
20655 13 1
20762 13 3
20770 13 1
20809 13 10
20811 13 1
20850 13 1
20852 13 1
20869 13 5
20872 13 1
20874 13 1
20876 13 1
20881 13 2
20887 13 1
20906 13 4
21037 13 1
21054 13 2
21070 13 1
21115 13 1
21142 13 1
21215 13 3
21244 13 1
21276 13 1
21296 13 1
21307 13 1
21361 13 1
21377 13 1
21412 13 1
21415 13 1
21441 13 1
21447 13 11
21513 13 2
21531 13 1
21537 13 10
21548 13 1
21556 13 1
21567 13 1
21572 13 1
21612 13 1
21615 13 1
21627 13 2
21631 13 1
21650 13 4
21710 13 3
21801 13 1
21805 13 1
21863 13 12
21866 13 2
21867 13 2
21899 13 4
21972 13 1
22010 13 12
22039 13 1
22041 13 1
22049 13 1
22055 13 1
22060 13 1
22068 13 1
22152 13 2
22258 13 1
22260 13 1
22264 13 1
22323 13 1
22472 13 2
22477 13 1
22489 13 2
22500 13 1
22542 13 1
22550 13 3
22556 13 1
22573 13 1
22618 13 1
22647 13 1
22740 13 10
22744 13 1
22826 13 1
22836 13 1
22862 13 1
22987 13 1
23057 13 1
23058 13 1
23071 13 1
23081 13 17
23085 13 1
23126 13 1
23207 13 2
23336 13 2
23378 13 1
23385 13 1
23466 13 1
23469 13 1
23502 13 1
23523 13 1
23528 13 1
23610 13 1
23666 13 2
23686 13 1
23779 13 3
23792 13 1
23795 13 41
23960 13 1
23963 13 1
24050 13 9
24088 13 16
24204 13 1
24214 13 1
24258 13 1
24269 13 1
24285 13 1
24288 13 1
24317 13 1
24373 13 3
24544 13 1
24571 13 1
24588 13 1
24674 13 30
24758 13 2
24804 13 2
24939 13 1
24978 13 14
25062 13 1
25146 13 1
25162 13 1
25169 13 1
25191 13 1
25199 13 1
25211 13 2
25265 13 1
25382 13 1
25426 13 2
25476 13 2
25562 13 1
25582 13 1
25634 13 1
25637 13 2
25642 13 1
25764 13 1
25896 13 1
25914 13 5
25975 13 1
25988 13 1
26014 13 34
26027 13 1
26088 13 1
26151 13 1
26155 13 1
26169 13 2
26185 13 1
26186 13 6
26211 13 1
26223 13 1
26304 13 1
26308 13 2
26324 13 1
26339 13 11
26405 13 1
26479 13 1
26617 13 1
26655 13 5
26812 13 1
26855 13 1
26897 13 1
26901 13 2
26913 13 20
26918 13 1
26928 13 1
27031 13 6
27090 13 7
27121 13 1
27270 13 1
27272 13 1
27287 13 1
27382 13 1
27400 13 1
27443 13 1
27492 13 1
27519 13 3
27617 13 2
27652 13 1
27657 13 1
27659 13 4
27682 13 7
27691 13 1
27724 13 2
27761 13 1
27792 13 1
27818 13 1
27827 13 3
27958 13 4
27960 13 1
27977 13 1
28015 13 1
28026 13 2
28076 13 1
28117 13 1
28209 13 1
28309 13 3
28524 13 1
28542 13 1
28581 13 1
28593 13 1
28609 13 1
28614 13 1
28632 13 1
28644 13 1
28659 13 1
28661 13 1
28727 13 1
28741 13 1
28969 13 34
28990 13 1
29031 13 1
29067 13 1
29088 13 1
29123 13 1
29131 13 1
29145 13 1
29161 13 1
29223 13 1
29266 13 1
29271 13 1
29296 13 1
29303 13 1
29349 13 2
29377 13 1
29406 13 1
29408 13 1
29440 13 1
29445 13 1
29452 13 2
29454 13 1
29459 13 1
29463 13 19
29490 13 1
29502 13 1
29506 13 8
29509 13 1
29531 13 1
29561 13 1
29568 13 1
29620 13 4
29687 13 1
29734 13 4
29741 13 2
29782 13 1
29784 13 1
29795 13 1
29799 13 1
29811 13 2
29910 13 2
29911 13 1
29915 13 20
29925 13 1
29929 13 2
29943 13 1
29978 13 1
29982 13 2
30033 13 1
30037 13 1
30076 13 1
30082 13 1
30105 13 15
30126 13 1
30136 13 9
30170 13 1
30248 13 2
30276 13 1
30368 13 1
30379 13 3
30410 13 1
30429 13 1
30517 13 1
30544 13 1
30548 13 1
30562 13 1
30567 13 8
30570 13 12
30588 13 1
30602 13 1
30630 13 1
30656 13 19
30658 13 1
30659 13 1
30667 13 2
30770 13 1
30789 13 2
30798 13 2
30844 13 1
30872 13 5
30874 13 1
30895 13 1
30912 13 10
30915 13 1
30927 13 1
30934 13 9
30936 13 1
30971 13 29
30972 13 6
30976 13 2
30984 13 1
30998 13 1
31014 13 1
31036 13 1
31189 13 17
31258 13 12
31278 13 1
31307 13 1
31344 13 1
31399 13 7
31421 13 5
31422 13 1
31591 13 1
31611 13 1
31662 13 1
31696 13 2
31787 13 2
31811 13 1
31843 13 1
31853 13 1
31927 13 1
31955 13 1
31971 13 1
31975 13 1
32002 13 1
32009 13 1
32023 13 25
32045 13 1
32048 13 1
32095 13 1
32166 13 1
32188 13 1
32214 13 1
32260 13 1
32323 13 1
32350 13 1
32399 13 2
32477 13 1
32527 13 2
32544 13 1
32602 13 1
32697 13 1
32698 13 1
32699 13 7
32700 13 2
32702 13 1
32703 13 5
32704 13 1
32705 13 1
32706 13 3
32707 13 1
32709 13 3
43 14 5
58 14 1
68 14 1
69 14 1
71 14 1
82 14 1
86 14 1
92 14 1
94 14 2
114 14 1
167 14 1
186 14 1
197 14 1
211 14 1
224 14 1
230 14 1
240 14 1
264 14 1
327 14 1
413 14 1
440 14 1
443 14 2
465 14 1
493 14 16
504 14 1
525 14 1
557 14 6
558 14 1
559 14 3
563 14 1
593 14 3
595 14 2
607 14 1
620 14 1
629 14 1
645 14 4
675 14 1
684 14 1
685 14 1
753 14 1
762 14 1
764 14 1
765 14 5
820 14 1
860 14 5
865 14 10
896 14 1
909 14 9
911 14 1
942 14 1
967 14 1
1039 14 2
1054 14 1
1058 14 2
1110 14 2
1185 14 1
1288 14 1
1314 14 1
1363 14 4
1479 14 1
1499 14 1
1523 14 1
1563 14 1
1565 14 1
1595 14 1
1608 14 1
1675 14 1
1723 14 1
1728 14 2
1789 14 1
1803 14 1
1829 14 1
1830 14 1
1842 14 3
1846 14 7
1878 14 1
1901 14 6
1903 14 5
1956 14 34
1958 14 4
1963 14 16
1965 14 27
1973 14 1
1980 14 1
1989 14 1
1990 14 7
1994 14 1
2008 14 1
2020 14 1
2045 14 1
2062 14 1
2071 14 1
2088 14 1
2147 14 1
2162 14 2
2171 14 1
2196 14 1
2210 14 1
2215 14 1
2218 14 2
2225 14 2
2236 14 2
2277 14 1
2388 14 1
2392 14 1
2483 14 1
2490 14 1
2498 14 1
2544 14 5
2577 14 1
2621 14 1
2640 14 1
2677 14 1
2787 14 1
2795 14 1
2842 14 1
2940 14 2
2943 14 1
2966 14 1
3023 14 1
3040 14 1
3043 14 1
3056 14 1
3086 14 1
3107 14 1
3139 14 1
3256 14 10
3295 14 4
3309 14 1
3327 14 2
3408 14 1
3498 14 2
3507 14 1
3520 14 1
3559 14 1
3611 14 1
3676 14 1
3708 14 1
3714 14 1
3759 14 1
3762 14 2
3804 14 1
3897 14 1
3954 14 1
3980 14 1
4028 14 27
4034 14 1
4036 14 1
4040 14 2
4041 14 1
4047 14 1
4054 14 1
4131 14 4
4132 14 1
4141 14 1
4165 14 1
4172 14 5
4295 14 1
4301 14 1
4354 14 1
4434 14 1
4491 14 1
4556 14 1
4560 14 1
4577 14 1
4602 14 1
4712 14 1
4775 14 1
4882 14 1
4949 14 2
4959 14 1
4979 14 1
5061 14 1
5069 14 6
5090 14 2
5109 14 1
5199 14 1
5216 14 1
5238 14 13
5239 14 1
5240 14 1
5351 14 1
5492 14 1
5522 14 12
5525 14 1
5537 14 1
5572 14 1
5595 14 11
5642 14 3
5644 14 1
5649 14 1
5665 14 1
5699 14 3
5705 14 13
5831 14 2
5839 14 1
5849 14 1
5858 14 1
5872 14 5
5873 14 3
5902 14 1
5931 14 1
5948 14 13
5957 14 1
5958 14 1
5966 14 1
5985 14 1
5986 14 2
5995 14 1
6095 14 1
6185 14 1
6216 14 9
6238 14 1
6276 14 1
6335 14 1
6344 14 1
6391 14 1
6467 14 1
6519 14 1
6554 14 1
6582 14 1
6584 14 2
6607 14 1
6660 14 1
6687 14 1
6938 14 2
6986 14 1
7114 14 1
7117 14 2
7135 14 7
7172 14 1
7174 14 1
7189 14 2
7203 14 1
7309 14 1
7341 14 1
7461 14 5
7552 14 1
7777 14 1
7779 14 2
7789 14 2
7794 14 1
7814 14 1
7830 14 2
7835 14 1
7877 14 1
7892 14 1
7897 14 1
7950 14 10
7957 14 1
7993 14 1
8219 14 9
8428 14 2
8509 14 1
8535 14 1
8732 14 2
8803 14 1
8813 14 4
8859 14 1
9051 14 23
9052 14 1
9067 14 1
9082 14 1
9139 14 1
9145 14 6
9156 14 1
9171 14 1
9233 14 2
9244 14 1
9349 14 1
9403 14 1
9486 14 1
9500 14 1
9504 14 1
9514 14 1
9517 14 1
9543 14 2
9570 14 1
9587 14 1
9590 14 1
9607 14 1
9608 14 2
9634 14 4
9635 14 1
9637 14 2
9642 14 1
9799 14 9
9800 14 12
9815 14 1
9842 14 1
9849 14 1
9972 14 1
9987 14 7
9993 14 2
10024 14 1
10040 14 1
10060 14 2
10070 14 1
10095 14 1
10110 14 1
10121 14 1
10124 14 1
10125 14 1
10152 14 7
10189 14 3
10201 14 1
10232 14 1
10249 14 1
10315 14 1
10322 14 1
10334 14 1
10335 14 1
10343 14 1
10349 14 1
10350 14 1
10381 14 1
10382 14 1
10389 14 1
10441 14 1
10535 14 9
10551 14 1
10552 14 2
10593 14 13
10595 14 5
10609 14 7
10611 14 2
10631 14 2
10642 14 2
10647 14 1
10672 14 2
10678 14 3
10679 14 1
10680 14 2
10692 14 3
10700 14 1
10701 14 1
10710 14 16
10715 14 1
10720 14 2
10740 14 9
10756 14 11
10788 14 1
10790 14 1
10850 14 2
10863 14 1
10868 14 1
11040 14 1
11060 14 1
11083 14 9
11092 14 1
11169 14 1
11176 14 1
11224 14 2
11268 14 1
11297 14 1
11347 14 1
11352 14 2
11402 14 1
11448 14 15
11499 14 1
11512 14 3
11551 14 2
11594 14 1
11638 14 1
11648 14 1
11668 14 1
11673 14 1
11681 14 1
11685 14 2
11732 14 1
11790 14 1
11888 14 34
11896 14 1
11903 14 1
11939 14 1
12017 14 1
12049 14 1
12050 14 2
12187 14 1
12201 14 1
12231 14 2
12309 14 1
12312 14 2
12363 14 1
12378 14 1
12403 14 1
12440 14 1
12513 14 1
12571 14 4
12582 14 2
12589 14 2
12608 14 1
12613 14 1
12619 14 6
12635 14 1
12669 14 1
12716 14 1
12726 14 1
12735 14 1
12781 14 1
12876 14 1
12890 14 1
12893 14 1
12964 14 1
13009 14 1
13024 14 1
13051 14 1
13055 14 1
13058 14 1
13126 14 1
13127 14 2
13151 14 1
13154 14 1
13212 14 1
13237 14 5
13249 14 2
13303 14 57
13334 14 4
13371 14 1
13381 14 1
13383 14 14
13447 14 1
13457 14 1
13497 14 1
13498 14 1
13508 14 1
13509 14 1
13525 14 1
13532 14 1
13676 14 2
13732 14 9
13772 14 2
13784 14 2
13828 14 3
13831 14 1
13929 14 1
13972 14 1
14209 14 1
14224 14 1
14246 14 1
14248 14 33
14252 14 1
14265 14 1
14266 14 1
14313 14 1
14423 14 2
14427 14 1
14471 14 1
14548 14 1
14576 14 1
14620 14 4
14705 14 1
14757 14 1
14769 14 4
14826 14 1
14829 14 5
14971 14 9
15006 14 1
15135 14 1
15180 14 2
15212 14 5
15213 14 1
15218 14 1
15302 14 2
15356 14 1
15370 14 1
15377 14 1
15429 14 1
15517 14 5
15542 14 4
15560 14 1
15565 14 2
15572 14 1
15616 14 1
15631 14 1
15746 14 13
15821 14 1
15827 14 2
15912 14 2
15914 14 2
16073 14 1
16085 14 1
16089 14 2
16215 14 1
16217 14 1
16218 14 1
16286 14 1
16288 14 1
16289 14 1
16301 14 3
16309 14 1
16323 14 1
16360 14 1
16362 14 1
16397 14 1
16411 14 1
16476 14 1
16481 14 1
16539 14 8
16547 14 1
16566 14 1
16568 14 7
16622 14 1
16649 14 1
16677 14 1
16684 14 2
16714 14 5
16717 14 1
16732 14 1
16745 14 6
16769 14 1
16793 14 1
16805 14 1
16807 14 2
16815 14 1
16837 14 1
16854 14 1
16879 14 1
16902 14 2
16942 14 2
16960 14 1
16993 14 1
17040 14 6
17088 14 2
17144 14 1
17202 14 1
17249 14 1
17424 14 1
17464 14 3
17465 14 4
17471 14 4
17488 14 1
17507 14 1
17530 14 1
17551 14 11
17580 14 1
17589 14 1
17598 14 2
17746 14 1
17848 14 1
17849 14 1
17852 14 1
17874 14 1
17886 14 1
17962 14 1
17984 14 1
17987 14 1
18054 14 1
18091 14 1
18113 14 1
18145 14 1
18149 14 6
18157 14 1
18161 14 2
18179 14 1
18186 14 25
18229 14 1
18270 14 2
18402 14 2
18412 14 7
18447 14 1
18502 14 5
18527 14 1
18530 14 1
18631 14 1
18664 14 1
18773 14 1
18867 14 1
18870 14 4
18874 14 1
18876 14 1
18929 14 1
18938 14 1
18968 14 1
18981 14 1
18998 14 1
18999 14 45
19028 14 1
19031 14 2
19044 14 1
19045 14 1
19049 14 1
19067 14 1
19073 14 1
19075 14 1
19099 14 1
19123 14 1
19140 14 28
19142 14 1
19153 14 2
19155 14 101
19165 14 1
19176 14 7
19182 14 1
19204 14 1
19215 14 1
19228 14 1
19245 14 1
19248 14 3
19260 14 1
19264 14 4
19267 14 1
19278 14 1
19352 14 4
19354 14 1
19390 14 1
19395 14 5
19409 14 1
19421 14 15
19440 14 1
19458 14 1
19512 14 1
19563 14 1
19620 14 1
19644 14 2
19656 14 1
19670 14 1
19773 14 1
19798 14 1
19802 14 1
19806 14 6
19828 14 6
19878 14 1
19886 14 1
20147 14 1
20153 14 3
20156 14 5
20165 14 1
20172 14 1
20180 14 3
20188 14 3
20214 14 1
20237 14 1
20346 14 1
20354 14 1
20639 14 2
20655 14 2
20690 14 1
20707 14 1
20762 14 5
20769 14 4
20778 14 5
20809 14 3
20852 14 1
20865 14 2
20869 14 3
20874 14 1
20881 14 2
20883 14 1
20904 14 1
20906 14 5
20918 14 1
20919 14 1
20959 14 1
20974 14 2
21020 14 1
21032 14 1
21054 14 55
21115 14 1
21197 14 1
21215 14 1
21216 14 1
21230 14 1
21261 14 4
21304 14 1
21327 14 1
21373 14 1
21406 14 1
21412 14 7
21415 14 1
21441 14 2
21447 14 17
21453 14 1
21513 14 1
21537 14 9
21544 14 1
21548 14 1
21549 14 1
21556 14 1
21574 14 1
21615 14 1
21650 14 3
21805 14 3
21863 14 6
21869 14 1
21873 14 1
21918 14 1
21986 14 2
22010 14 8
22024 14 2
22030 14 1
22041 14 1
22043 14 1
22085 14 1
22152 14 1
22161 14 1
22272 14 1
22307 14 1
22430 14 1
22446 14 1
22472 14 2
22493 14 2
22494 14 2
22553 14 1
22566 14 2
22576 14 2
22584 14 1
22658 14 2
22694 14 1
22740 14 4
22744 14 2
22747 14 1
22799 14 1
22818 14 1
22827 14 2
22896 14 1
22903 14 1
22966 14 1
22973 14 1
22987 14 1
23022 14 1
23057 14 1
23081 14 7
23207 14 4
23264 14 32
23336 14 1
23385 14 1
23458 14 1
23467 14 1
23578 14 1
23666 14 3
23691 14 1
23776 14 2
23779 14 3
23789 14 1
23791 14 1
23795 14 69
23799 14 1
23847 14 1
23852 14 1
23882 14 1
23909 14 1
23947 14 1
23960 14 2
24008 14 1
24035 14 2
24050 14 4
24088 14 14
24115 14 1
24131 14 1
24172 14 1
24176 14 1
24185 14 1
24195 14 1
24214 14 1
24252 14 2
24258 14 2
24262 14 1
24342 14 2
24369 14 1
24403 14 1
24558 14 1
24572 14 1
24598 14 1
24634 14 2
24644 14 1
24660 14 1
24661 14 2
24666 14 1
24674 14 20
24699 14 1
24708 14 1
24732 14 1
24753 14 1
24771 14 1
24788 14 1
24809 14 1
24845 14 1
24851 14 1
24887 14 1
24978 14 45
25037 14 1
25041 14 1
25067 14 1
25106 14 1
25191 14 2
25192 14 2
25198 14 1
25199 14 1
25246 14 11
25259 14 1
25265 14 1
25268 14 2
25351 14 1
25462 14 1
25466 14 9
25476 14 2
25567 14 2
25574 14 1
25582 14 1
25583 14 1
25630 14 1
25637 14 1
25679 14 1
25697 14 1
25764 14 1
25793 14 2
25838 14 1
25870 14 1
25877 14 1
25893 14 42
25914 14 4
25947 14 1
25975 14 5
25979 14 1
25988 14 1
26014 14 26
26027 14 1
26070 14 1
26138 14 1
26169 14 1
26177 14 1
26186 14 12
26204 14 1
26209 14 1
26211 14 1
26250 14 1
26255 14 1
26286 14 2
26287 14 3
26289 14 1
26308 14 2
26322 14 1
26339 14 13
26451 14 1
26455 14 2
26479 14 1
26564 14 1
26612 14 2
26655 14 7
26692 14 1
26724 14 2
26727 14 1
26729 14 1
26731 14 1
26787 14 1
26901 14 3
26913 14 16
27031 14 11
27041 14 1
27042 14 1
27056 14 1
27090 14 7
27091 14 1
27141 14 2
27174 14 1
27182 14 1
27270 14 2
27352 14 1
27415 14 1
27439 14 1
27494 14 1
27501 14 1
27519 14 1
27617 14 7
27629 14 1
27640 14 1
27653 14 1
27659 14 4
27682 14 6
27724 14 1
27733 14 1
27761 14 1
27767 14 2
27827 14 3
27845 14 2
27852 14 1
27889 14 1
27958 14 2
28049 14 4
28055 14 1
28092 14 1
28273 14 1
28275 14 1
28294 14 1
28309 14 9
28390 14 1
28425 14 1
28573 14 1
28609 14 1
28625 14 1
28633 14 1
28759 14 2
28772 14 2
28808 14 1
28818 14 13
28866 14 1
28886 14 1
28967 14 1
28971 14 1
28984 14 2
28990 14 1
29027 14 3
29073 14 5
29119 14 1
29167 14 1
29177 14 1
29266 14 1
29271 14 2
29294 14 1
29299 14 1
29303 14 2
29349 14 4
29383 14 1
29404 14 1
29429 14 2
29445 14 1
29450 14 1
29451 14 1
29454 14 1
29463 14 7
29477 14 1
29496 14 1
29506 14 8
29547 14 1
29551 14 1
29561 14 1
29568 14 2
29574 14 1
29577 14 2
29590 14 1
29601 14 1
29620 14 4
29634 14 2
29695 14 1
29704 14 1
29707 14 1
29734 14 7
29742 14 1
29782 14 2
29795 14 1
29811 14 1
29828 14 1
29842 14 1
29854 14 2
29904 14 1
29910 14 2
29915 14 3
29943 14 1
29953 14 3
29982 14 1
29984 14 1
30033 14 1
30035 14 1
30082 14 3
30093 14 2
30105 14 21
30133 14 1
30136 14 16
30147 14 1
30151 14 1
30170 14 1
30281 14 1
30317 14 1
30379 14 6
30386 14 1
30406 14 2
30414 14 1
30429 14 1
30430 14 8
30444 14 1
30529 14 3
30540 14 1
30562 14 13
30567 14 8
30570 14 10
30586 14 1
30607 14 2
30635 14 1
30656 14 15
30710 14 1
30718 14 1
30798 14 2
30829 14 1
30849 14 1
30872 14 2
30874 14 1
30895 14 1
30912 14 11
30932 14 1
30934 14 52
30950 14 1
30958 14 4
30971 14 18
30972 14 10
30974 14 2
30994 14 1
31065 14 2
31073 14 1
31177 14 1
31178 14 1
31183 14 1
31189 14 11
31234 14 1
31248 14 1
31258 14 15
31278 14 1
31385 14 1
31399 14 12
31412 14 1
31421 14 1
31563 14 1
31587 14 1
31611 14 1
31638 14 1
31667 14 1
31669 14 1
31715 14 1
31787 14 1
31811 14 2
31869 14 1
31886 14 1
31910 14 1
31911 14 1
31920 14 1
31924 14 1
31929 14 1
31959 14 6
31961 14 1
31964 14 15
31998 14 3
32011 14 2
32023 14 33
32045 14 1
32067 14 1
32068 14 1
32086 14 1
32101 14 1
32106 14 1
32165 14 1
32214 14 1
32216 14 4
32217 14 1
32321 14 1
32399 14 1
32443 14 1
32496 14 1
32582 14 1
32589 14 1
32646 14 1
32697 14 6
32698 14 2
32699 14 15
32700 14 3
32702 14 3
32703 14 7
32706 14 5
32707 14 1
32709 14 1
61 15 1
167 15 1
411 15 1
447 15 1
465 15 1
493 15 7
557 15 2
559 15 3
573 15 1
629 15 1
697 15 1
736 15 1
909 15 2
1011 15 1
1110 15 7
1137 15 1
1241 15 1
1363 15 4
1565 15 1
1612 15 1
1842 15 1
1888 15 1
1901 15 1
1956 15 1
1963 15 1
1965 15 1
1990 15 15
1992 15 1
1994 15 1
2057 15 1
2062 15 1
2574 15 1
2609 15 1
2655 15 1
2700 15 2
2727 15 1
2760 15 1
2787 15 1
2806 15 1
2885 15 1
2940 15 1
2942 15 1
3041 15 1
3256 15 3
3305 15 1
3334 15 1
3498 15 2
3559 15 1
3617 15 1
3668 15 2
3762 15 6
3816 15 1
3897 15 2
4065 15 1
4066 15 1
4106 15 2
4142 15 1
4150 15 1
4172 15 3
4187 15 1
4344 15 1
4493 15 2
4582 15 1
4601 15 1
4892 15 1
4895 15 1
4961 15 1
4979 15 1
5090 15 3
5101 15 1
5102 15 1
5188 15 1
5238 15 2
5346 15 1
5358 15 1
5423 15 1
5492 15 1
5517 15 1
5522 15 8
5595 15 6
5699 15 2
5821 15 1
5948 15 2
6082 15 1
6085 15 1
6093 15 2
6094 15 1
6208 15 1
6216 15 4
6307 15 1
6452 15 1
6731 15 1
6817 15 1
7135 15 2
7224 15 3
7340 15 1
7461 15 12
7470 15 1
7568 15 1
7589 15 1
7747 15 1
7779 15 1
7877 15 1
7950 15 5
8219 15 6
8387 15 1
8609 15 1
8813 15 3
8844 15 1
8887 15 4
8890 15 1
9051 15 1
9068 15 1
9145 15 5
9171 15 3
9244 15 2
9465 15 2
9792 15 1
9799 15 2
9800 15 16
9815 15 1
9904 15 1
9993 15 1
10060 15 1
10076 15 1
10152 15 6
10235 15 1
10283 15 1
10416 15 1
10535 15 4
10552 15 1
10568 15 14
10593 15 4
10595 15 3
10631 15 1
10672 15 1
10691 15 1
10692 15 3
10700 15 1
10710 15 8
10720 15 1
10740 15 4
10745 15 1
10747 15 2
10756 15 3
10780 15 1
10791 15 1
10864 15 1
10983 15 2
10997 15 1
11083 15 8
11169 15 1
11176 15 1
11336 15 1
11448 15 9
11709 15 1
11888 15 2
12017 15 3
12084 15 1
12200 15 1
12231 15 1
12312 15 1
12387 15 1
12446 15 1
12589 15 1
12619 15 2
13101 15 1
13126 15 1
13127 15 1
13186 15 1
13212 15 1
13237 15 2
13249 15 1
13303 15 17
13532 15 1
13534 15 1
13557 15 1
13694 15 1
13718 15 1
13732 15 28
13769 15 2
13777 15 1
13828 15 1
13929 15 1
13953 15 1
13969 15 2
13972 15 1
14005 15 1
14023 15 1
14219 15 1
14248 15 15
14271 15 1
14520 15 1
14534 15 1
14622 15 1
14829 15 2
14949 15 1
14971 15 3
15006 15 1
15177 15 1
15180 15 6
15198 15 1
15271 15 2
15302 15 1
15347 15 1
15517 15 1
15542 15 1
15548 15 1
15563 15 1
15571 15 1
15616 15 8
15726 15 1
15746 15 11
15831 15 1
15874 15 1
15903 15 1
16089 15 2
16436 15 2
16539 15 3
16545 15 1
16568 15 4
16666 15 1
16689 15 1
16714 15 2
16807 15 1
16815 15 1
16978 15 1
17015 15 2
17182 15 2
17224 15 2
17442 15 1
17480 15 1
17521 15 1
17551 15 1
17917 15 1
17968 15 1
18025 15 1
18039 15 1
18147 15 2
18179 15 1
18186 15 5
18191 15 2
18402 15 1
18406 15 1
18412 15 3
18419 15 1
18500 15 1
18502 15 1
18677 15 1
18750 15 1
18962 15 2
18999 15 2
19026 15 1
19030 15 1
19031 15 1
19140 15 4
19155 15 132
19176 15 6
19180 15 2
19185 15 1
19215 15 1
19226 15 1
19253 15 2
19421 15 12
19513 15 1
19620 15 1
19643 15 1
19793 15 1
19801 15 1
19803 15 1
19806 15 1
19828 15 4
19830 15 1
19975 15 1
20009 15 1
20124 15 1
20150 15 1
20156 15 2
20161 15 1
20187 15 1
20243 15 1
20248 15 1
20354 15 1
20398 15 1
20566 15 1
20586 15 1
20638 15 1
20639 15 1
20655 15 1
20692 15 2
20762 15 2
20770 15 1
20778 15 1
20809 15 2
20852 15 1
20881 15 13
20906 15 2
20949 15 1
21115 15 1
21215 15 2
21251 15 1
21412 15 1
21441 15 1
21447 15 9
21537 15 5
21650 15 2
21710 15 2
21863 15 7
22010 15 2
22041 15 1
22058 15 1
22145 15 1
22508 15 1
22740 15 3
22820 15 1
22861 15 1
22973 15 1
22987 15 2
23058 15 1
23078 15 1
23081 15 1
23304 15 1
23395 15 1
23610 15 1
23761 15 2
23779 15 1
23794 15 1
23795 15 24
23839 15 1
24050 15 2
24088 15 5
24215 15 1
24269 15 1
24372 15 1
24664 15 1
24674 15 14
24704 15 1
24758 15 5
24978 15 11
25211 15 1
25242 15 1
25260 15 1
25265 15 1
25567 15 1
25774 15 1
25988 15 2
25991 15 1
26014 15 13
26109 15 1
26185 15 1
26186 15 4
26222 15 1
26250 15 1
26286 15 8
26330 15 1
26339 15 6
26655 15 5
26789 15 1
26825 15 4
26913 15 8
26957 15 1
27031 15 2
27090 15 1
27108 15 1
27132 15 1
27144 15 2
27349 15 1
27493 15 1
27519 15 2
27617 15 2
27659 15 1
27682 15 8
27722 15 1
27741 15 1
27827 15 1
28119 15 1
28235 15 1
28290 15 1
28309 15 1
28584 15 1
28736 15 1
28833 15 1
28894 15 1
28896 15 1
28960 15 1
28998 15 1
29064 15 1
29172 15 1
29271 15 1
29294 15 1
29303 15 1
29406 15 1
29415 15 1
29440 15 1
29445 15 1
29452 15 2
29462 15 1
29463 15 4
29506 15 1
29671 15 1
29734 15 1
29744 15 1
29817 15 1
29882 15 1
29910 15 2
29915 15 1
29916 15 1
29929 15 1
29943 15 1
29983 15 1
30000 15 1
30075 15 1
30082 15 1
30104 15 1
30105 15 9
30136 15 15
30147 15 1
30170 15 2
30202 15 1
30285 15 1
30343 15 1
30406 15 1
30429 15 2
30443 15 1
30570 15 4
30636 15 1
30656 15 5
30798 15 1
30852 15 1
30912 15 3
30934 15 3
30971 15 11
30972 15 2
31076 15 3
31189 15 3
31258 15 6
31399 15 16
31421 15 3
31591 15 1
31696 15 1
31864 15 1
31955 15 1
31964 15 1
31971 15 1
32023 15 4
32066 15 1
32212 15 1
32417 15 1
32495 15 1
32646 15 1
32697 15 6
32698 15 4
32699 15 5
32700 15 5
32702 15 2
32703 15 1
32706 15 3
32709 15 1
43 16 2
167 16 2
246 16 1
447 16 1
493 16 10
525 16 1
534 16 1
595 16 1
598 16 1
764 16 1
800 16 1
909 16 2
942 16 1
1011 16 1
1039 16 1
1363 16 6
1365 16 1
1499 16 1
1563 16 1
1990 16 6
2062 16 1
2078 16 1
2171 16 1
2198 16 2
2208 16 1
2277 16 1
2301 16 1
2391 16 1
2509 16 1
2609 16 1
2655 16 1
2727 16 1
3256 16 2
3295 16 1
3336 16 1
3503 16 1
3632 16 1
3762 16 8
3902 16 1
3959 16 1
4028 16 2
4172 16 4
4396 16 1
4431 16 1
4486 16 1
4566 16 1
4858 16 1
4895 16 1
4959 16 1
5069 16 2
5090 16 1
5135 16 1
5199 16 1
5238 16 1
5422 16 1
5522 16 11
5533 16 1
5595 16 7
5699 16 3
5705 16 4
5809 16 1
5872 16 1
5948 16 1
5984 16 1
6010 16 1
6216 16 1
6405 16 1
6559 16 1
6661 16 1
6674 16 1
6702 16 1
6938 16 1
7114 16 1
7135 16 4
7224 16 1
7358 16 1
7461 16 3
7470 16 1
7788 16 1
7937 16 1
7950 16 3
8033 16 1
8219 16 10
8813 16 3
9145 16 4
9467 16 1
9531 16 1
9532 16 3
9590 16 1
9608 16 1
9785 16 1
9800 16 5
9905 16 1
10041 16 1
10095 16 1
10152 16 6
10334 16 1
10532 16 1
10535 16 5
10556 16 1
10593 16 4
10608 16 4
10690 16 1
10710 16 7
10740 16 5
10756 16 5
10780 16 1
10804 16 1
11083 16 7
11109 16 1
11185 16 1
11224 16 1
11278 16 2
11448 16 12
11586 16 1
11684 16 1
11685 16 1
11836 16 1
11888 16 2
12224 16 1
12231 16 1
12310 16 1
13006 16 1
13126 16 1
13144 16 1
13303 16 12
13387 16 1
13511 16 1
13532 16 1
13546 16 1
13653 16 1
13732 16 3
13764 16 1
13828 16 1
13969 16 1
14055 16 1
14248 16 17
14584 16 2
14620 16 1
14625 16 1
14829 16 3
14971 16 7
15047 16 1
15180 16 3
15271 16 2
15517 16 1
15542 16 1
15616 16 2
15746 16 16
15861 16 1
16089 16 1
16098 16 1
16433 16 1
16487 16 1
16539 16 5
16568 16 7
16714 16 4
16948 16 1
17021 16 1
17040 16 1
17203 16 1
17385 16 1
17464 16 1
17551 16 2
17942 16 1
18145 16 3
18170 16 1
18186 16 8
18270 16 1
18402 16 2
18412 16 5
18447 16 1
18502 16 4
18570 16 1
18677 16 1
18859 16 1
18999 16 5
19140 16 3
19148 16 1
19155 16 45
19185 16 1
19421 16 14
19620 16 2
19828 16 5
19886 16 1
19908 16 1
20156 16 1
20180 16 1
20185 16 1
20354 16 1
20398 16 2
20450 16 1
20655 16 1
20749 16 1
20860 16 1
20869 16 2
20881 16 1
20974 16 8
21054 16 1
21414 16 1
21447 16 4
21450 16 1
21513 16 1
21537 16 3
21591 16 1
21863 16 10
21899 16 1
21947 16 1
22010 16 2
22024 16 1
22039 16 1
22041 16 1
22058 16 1
22260 16 1
22512 16 1
22550 16 1
22553 16 1
22740 16 3
22744 16 2
22755 16 1
22790 16 1
22795 16 1
22987 16 1
23081 16 2
23207 16 3
23336 16 1
23467 16 1
23530 16 1
23615 16 1
23666 16 2
23795 16 12
23847 16 1
23851 16 1
23899 16 1
24050 16 2
24088 16 4
24373 16 3
24376 16 1
24406 16 1
24674 16 16
24758 16 2
24978 16 13
24982 16 1
25135 16 1
25652 16 1
25787 16 1
25795 16 1
25914 16 3
25975 16 1
26014 16 18
26186 16 1
26211 16 1
26227 16 1
26339 16 2
26382 16 1
26451 16 1
26458 16 1
26479 16 1
26606 16 1
26655 16 5
26897 16 2
26901 16 1
26913 16 5
26923 16 1
27031 16 1
27090 16 2
27170 16 1
27269 16 1
27519 16 1
27535 16 1
27617 16 2
27657 16 1
27659 16 1
27666 16 1
27682 16 1
27753 16 1
27827 16 2
27958 16 3
27960 16 1
28240 16 1
28290 16 1
28309 16 2
28623 16 1
28643 16 1
28725 16 1
29172 16 1
29266 16 1
29271 16 1
29349 16 1
29439 16 1
29463 16 2
29477 16 1
29506 16 2
29533 16 1
29568 16 1
29620 16 1
29634 16 5
29734 16 3
29772 16 1
29811 16 1
30105 16 7
30121 16 1
30136 16 3
30346 16 1
30406 16 2
30529 16 2
30567 16 1
30570 16 4
30656 16 4
30657 16 1
30912 16 2
30934 16 2
30958 16 1
30967 16 1
30971 16 15
31115 16 1
31189 16 1
31258 16 3
31272 16 1
31393 16 1
31399 16 3
31421 16 1
31965 16 1
31998 16 1
32023 16 5
32067 16 1
32697 16 1
32698 16 3
32699 16 3
32700 16 3
32702 16 4
32703 16 1
32706 16 2
32707 16 1
32709 16 1
41 17 1
43 17 1
69 17 2
82 17 3
95 17 1
114 17 2
122 17 1
164 17 1
167 17 4
202 17 3
211 17 6
228 17 1
276 17 2
327 17 1
406 17 1
413 17 2
493 17 64
504 17 1
525 17 3
557 17 17
559 17 14
566 17 1
584 17 1
589 17 1
593 17 4
595 17 4
601 17 2
608 17 2
611 17 1
625 17 1
645 17 3
663 17 5
675 17 1
685 17 1
736 17 1
745 17 2
755 17 1
761 17 1
782 17 1
787 17 1
801 17 1
806 17 1
820 17 4
856 17 1
860 17 6
896 17 2
902 17 1
909 17 16
925 17 1
926 17 1
942 17 1
1007 17 1
1011 17 1
1039 17 2
1058 17 1
1066 17 1
1110 17 6
1132 17 1
1163 17 1
1171 17 1
1185 17 1
1326 17 1
1363 17 12
1366 17 1
1367 17 1
1493 17 1
1506 17 1
1509 17 2
1539 17 1
1547 17 1
1551 17 1
1562 17 5
1563 17 7
1581 17 2
1650 17 1
1718 17 1
1723 17 6
1728 17 1
1735 17 1
1803 17 1
1819 17 1
1822 17 1
1832 17 3
1846 17 11
1850 17 1
1866 17 1
1868 17 1
1877 17 1
1901 17 2
1903 17 15
1956 17 26
1958 17 5
1963 17 29
1965 17 27
1970 17 1
1974 17 1
1975 17 1
1980 17 1
1987 17 3
1990 17 11
1992 17 2
1994 17 1
1996 17 1
2011 17 1
2029 17 1
2059 17 1
2062 17 4
2064 17 2
2078 17 1
2088 17 2
2147 17 1
2198 17 2
2215 17 1
2225 17 9
2238 17 3
2278 17 1
2280 17 1
2358 17 1
2485 17 1
2538 17 1
2542 17 1
2544 17 3
2577 17 1
2622 17 1
2642 17 1
2655 17 3
2737 17 1
2742 17 1
2760 17 1
2791 17 1
2795 17 1
2875 17 1
2885 17 2
2906 17 2
2927 17 1
2934 17 1
2942 17 1
2943 17 1
3000 17 1
3005 17 1
3040 17 6
3048 17 2
3088 17 2
3121 17 2
3207 17 1
3216 17 1
3246 17 2
3256 17 12
3279 17 3
3295 17 2
3305 17 1
3408 17 1
3413 17 1
3455 17 2
3476 17 1
3478 17 1
3498 17 1
3521 17 1
3534 17 1
3611 17 1
3615 17 1
3634 17 1
3658 17 3
3668 17 1
3697 17 1
3714 17 7
3728 17 1
3759 17 1
3762 17 4
3769 17 1
3802 17 1
3815 17 1
3819 17 1
3830 17 1
3838 17 2
3874 17 1
3897 17 1
3903 17 1
3959 17 2
3991 17 1
4024 17 1
4028 17 28
4029 17 1
4040 17 1
4041 17 2
4042 17 1
4070 17 1
4131 17 2
4155 17 2
4165 17 1
4172 17 5
4176 17 1
4256 17 1
4285 17 3
4301 17 2
4335 17 3
4354 17 2
4360 17 1
4431 17 1
4493 17 2
4509 17 3
4560 17 1
4602 17 1
4664 17 1
4728 17 2
4732 17 1
4758 17 1
4775 17 1
4792 17 2
4820 17 1
4858 17 1
4882 17 1
4931 17 1
4949 17 1
4959 17 2
4979 17 7
5046 17 1
5061 17 1
5069 17 7
5090 17 5
5091 17 1
5092 17 1
5098 17 1
5199 17 1
5215 17 2
5217 17 1
5218 17 1
5238 17 26
5254 17 1
5315 17 1
5376 17 1
5383 17 1
5465 17 1
5469 17 1
5473 17 1
5475 17 1
5492 17 1
5493 17 1
5500 17 1
5522 17 34
5537 17 1
5581 17 1
5595 17 21
5644 17 1
5679 17 1
5692 17 1
5699 17 3
5705 17 16
5746 17 1
5834 17 2
5835 17 1
5839 17 1
5847 17 1
5872 17 2
5873 17 8
5931 17 1
5948 17 11
5949 17 1
5955 17 1
5959 17 1
5965 17 1
5986 17 4
6034 17 2
6085 17 1
6093 17 1
6107 17 1
6169 17 1
6216 17 2
6220 17 1
6276 17 3
6344 17 1
6363 17 2
6369 17 1
6371 17 1
6377 17 1
6439 17 1
6452 17 1
6465 17 3
6490 17 3
6507 17 1
6582 17 2
6584 17 1
6590 17 1
6616 17 1
6650 17 1
6660 17 3
6661 17 1
6662 17 1
6723 17 2
6747 17 11
6829 17 1
6900 17 1
6927 17 2
6938 17 1
6959 17 1
6969 17 1
6986 17 1
7030 17 1
7085 17 1
7135 17 14
7150 17 1
7172 17 1
7189 17 2
7193 17 1
7194 17 1
7342 17 1
7345 17 1
7356 17 1
7358 17 1
7461 17 6
7465 17 1
7516 17 1
7566 17 1
7591 17 1
7593 17 1
7720 17 1
7728 17 3
7747 17 1
7779 17 1
7789 17 3
7830 17 1
7892 17 2
7906 17 1
7930 17 1
7950 17 3
7977 17 1
8033 17 3
8219 17 4
8242 17 1
8250 17 1
8270 17 1
8356 17 1
8395 17 1
8428 17 1
8443 17 1
8508 17 1
8509 17 2
8519 17 1
8543 17 2
8589 17 1
8660 17 1
8732 17 1
8764 17 1
8812 17 1
8813 17 12
8878 17 1
8948 17 1
8954 17 1
9051 17 3
9095 17 2
9102 17 1
9145 17 9
9233 17 3
9244 17 1
9306 17 1
9329 17 1
9358 17 1
9442 17 2
9445 17 1
9465 17 1
9514 17 1
9517 17 2
9524 17 1
9530 17 1
9543 17 1
9557 17 1
9570 17 4
9608 17 1
9634 17 1
9635 17 1
9637 17 1
9640 17 1
9704 17 1
9715 17 1
9723 17 1
9737 17 1
9792 17 1
9799 17 25
9800 17 22
9828 17 1
9904 17 1
9953 17 1
9954 17 1
9972 17 1
9987 17 22
9996 17 1
10040 17 1
10041 17 1
10048 17 1
10058 17 2
10060 17 1
10117 17 1
10121 17 1
10125 17 1
10152 17 20
10191 17 1
10193 17 1
10195 17 2
10243 17 4
10315 17 1
10349 17 1
10418 17 1
10441 17 4
10444 17 1
10445 17 1
10535 17 4
10538 17 2
10539 17 1
10552 17 3
10557 17 1
10558 17 1
10562 17 2
10568 17 1
10590 17 1
10593 17 7
10595 17 7
10608 17 1
10609 17 13
10611 17 10
10617 17 1
10631 17 6
10638 17 1
10642 17 2
10669 17 2
10672 17 10
10678 17 19
10679 17 5
10680 17 8
10682 17 1
10690 17 2
10691 17 1
10692 17 6
10693 17 2
10694 17 1
10696 17 1
10700 17 18
10701 17 12
10710 17 13
10711 17 1
10714 17 1
10720 17 2
10740 17 9
10753 17 1
10756 17 13
10769 17 1
10778 17 1
10779 17 1
10780 17 1
10781 17 1
10838 17 1
10865 17 2
10868 17 2
10873 17 2
10879 17 1
10895 17 2
10917 17 1
11040 17 1
11083 17 23
11176 17 2
11185 17 1
11268 17 1
11278 17 1
11347 17 1
11352 17 1
11402 17 1
11437 17 1
11448 17 17
11459 17 1
11486 17 1
11511 17 1
11517 17 1
11538 17 1
11544 17 1
11551 17 1
11552 17 1
11594 17 1
11618 17 1
11666 17 1
11682 17 1
11684 17 1
11734 17 2
11790 17 1
11856 17 1
11888 17 55
11903 17 3
11939 17 1
11950 17 1
12017 17 7
12026 17 1
12039 17 1
12049 17 3
12059 17 1
12091 17 1
12147 17 1
12160 17 1
12165 17 1
12205 17 1
12207 17 2
12215 17 2
12222 17 1
12231 17 3
12232 17 2
12312 17 3
12391 17 1
12392 17 1
12410 17 1
12428 17 9
12456 17 1
12557 17 1
12571 17 2
12581 17 1
12582 17 2
12584 17 1
12589 17 1
12609 17 1
12611 17 1
12619 17 2
12670 17 2
12672 17 1
12683 17 1
12686 17 1
12705 17 1
12741 17 1
12764 17 1
12797 17 1
12866 17 1
12890 17 4
12942 17 1
12948 17 1
12969 17 1
13000 17 2
13001 17 1
13009 17 1
13051 17 4
13059 17 2
13126 17 4
13127 17 1
13131 17 1
13132 17 2
13133 17 1
13146 17 1
13158 17 1
13163 17 1
13202 17 1
13235 17 1
13237 17 5
13241 17 1
13242 17 1
13249 17 2
13303 17 97
13333 17 1
13342 17 1
13358 17 1
13360 17 1
13363 17 1
13383 17 18
13436 17 1
13447 17 2
13508 17 6
13509 17 1
13532 17 4
13534 17 1
13535 17 1
13629 17 1
13631 17 1
13676 17 2
13702 17 1
13712 17 1
13732 17 18
13760 17 1
13768 17 1
13772 17 2
13784 17 1
13828 17 5
13859 17 1
13865 17 1
13903 17 4
13963 17 3
13969 17 1
14023 17 1
14046 17 1
14079 17 1
14219 17 2
14225 17 1
14231 17 1
14232 17 1
14246 17 1
14248 17 69
14252 17 1
14253 17 1
14255 17 2
14423 17 4
14471 17 1
14489 17 1
14502 17 1
14510 17 1
14578 17 1
14589 17 1
14624 17 1
14671 17 1
14681 17 1
14686 17 1
14758 17 1
14769 17 3
14770 17 1
14814 17 6
14816 17 1
14817 17 1
14827 17 1
14829 17 4
14865 17 1
14971 17 2
15006 17 1
15029 17 1
15095 17 2
15167 17 1
15177 17 1
15180 17 7
15183 17 1
15241 17 1
15271 17 3
15280 17 2
15302 17 1
15377 17 2
15389 17 1
15440 17 1
15517 17 5
15522 17 1
15537 17 1
15540 17 3
15541 17 1
15542 17 10
15560 17 1
15563 17 1
15564 17 1
15565 17 1
15571 17 1
15585 17 1
15595 17 1
15609 17 1
15616 17 15
15633 17 1
15663 17 1
15741 17 1
15746 17 13
15811 17 2
15821 17 2
15823 17 1
15826 17 1
15827 17 2
15841 17 1
15857 17 1
15894 17 1
15912 17 2
15914 17 2
16089 17 1
16097 17 1
16099 17 1
16116 17 1
16134 17 1
16141 17 1
16178 17 1
16217 17 1
16218 17 1
16240 17 1
16263 17 1
16273 17 1
16286 17 1
16340 17 1
16362 17 1
16388 17 1
16399 17 1
16436 17 26
16468 17 1
16478 17 1
16487 17 1
16530 17 2
16539 17 8
16540 17 1
16543 17 1
16568 17 22
16586 17 1
16590 17 1
16597 17 1
16622 17 1
16649 17 1
16663 17 1
16678 17 1
16695 17 1
16697 17 1
16714 17 17
16716 17 1
16717 17 1
16745 17 10
16769 17 1
16772 17 1
16805 17 2
16807 17 1
16815 17 1
16830 17 1
16857 17 1
16902 17 7
16934 17 1
16960 17 1
16992 17 1
17040 17 11
17107 17 1
17115 17 1
17119 17 1
17182 17 1
17224 17 3
17255 17 1
17372 17 1
17424 17 9
17461 17 1
17464 17 2
17465 17 9
17551 17 2
17589 17 1
17624 17 1
17626 17 1
17645 17 2
17654 17 1
17735 17 1
17796 17 1
17803 17 1
17862 17 1
17867 17 1
17874 17 1
17888 17 3
17917 17 1
17991 17 1
18025 17 2
18032 17 3
18043 17 1
18120 17 1
18140 17 1
18145 17 8
18147 17 2
18149 17 6
18157 17 1
18159 17 1
18167 17 1
18179 17 3
18186 17 14
18191 17 1
18220 17 1
18225 17 2
18229 17 2
18238 17 2
18270 17 1
18412 17 11
18439 17 1
18441 17 1
18447 17 1
18449 17 1
18500 17 1
18502 17 2
18570 17 1
18634 17 1
18677 17 1
18699 17 1
18735 17 2
18773 17 8
18781 17 1
18870 17 2
18878 17 1
18912 17 1
18929 17 1
18938 17 3
18942 17 1
18981 17 1
18999 17 100
19031 17 2
19060 17 1
19073 17 2
19075 17 1
19099 17 2
19111 17 1
19113 17 1
19133 17 1
19140 17 14
19141 17 1
19145 17 1
19153 17 3
19155 17 12
19170 17 1
19176 17 9
19181 17 1
19182 17 1
19185 17 1
19186 17 1
19188 17 1
19200 17 1
19215 17 1
19221 17 1
19243 17 1
19245 17 4
19248 17 1
19262 17 1
19264 17 8
19279 17 1
19292 17 1
19299 17 1
19352 17 2
19369 17 2
19373 17 2
19390 17 1
19395 17 4
19419 17 1
19421 17 18
19460 17 1
19511 17 1
19513 17 1
19522 17 1
19566 17 1
19641 17 1
19643 17 1
19798 17 1
19806 17 3
19820 17 1
19828 17 5
19865 17 1
19883 17 1
19886 17 1
19956 17 1
20009 17 1
20040 17 2
20067 17 2
20153 17 1
20156 17 6
20180 17 4
20187 17 2
20253 17 1
20265 17 2
20285 17 1
20331 17 1
20354 17 11
20364 17 1
20404 17 1
20510 17 1
20543 17 1
20556 17 1
20589 17 1
20633 17 1
20636 17 1
20638 17 1
20639 17 6
20655 17 1
20690 17 4
20692 17 1
20707 17 1
20709 17 1
20762 17 9
20769 17 2
20770 17 1
20778 17 7
20809 17 13
20811 17 1
20850 17 3
20852 17 2
20857 17 1
20865 17 1
20869 17 6
20874 17 2
20881 17 8
20883 17 1
20884 17 1
20906 17 14
20918 17 1
20944 17 1
20955 17 1
20974 17 1
21018 17 2
21020 17 1
21054 17 47
21055 17 1
21115 17 1
21118 17 1
21197 17 2
21215 17 3
21258 17 1
21261 17 1
21275 17 3
21276 17 4
21278 17 1
21307 17 1
21389 17 1
21398 17 1
21412 17 8
21420 17 1
21435 17 1
21444 17 1
21447 17 22
21450 17 2
21452 17 1
21537 17 12
21539 17 1
21544 17 1
21549 17 3
21552 17 1
21586 17 1
21601 17 1
21615 17 1
21627 17 2
21631 17 2
21650 17 4
21710 17 3
21732 17 1
21750 17 1
21788 17 2
21805 17 3
21863 17 4
21866 17 1
21873 17 1
21971 17 1
22010 17 8
22024 17 1
22039 17 1
22041 17 1
22043 17 1
22044 17 1
22057 17 1
22090 17 1
22152 17 2
22262 17 1
22284 17 1
22301 17 1
22307 17 2
22496 17 2
22504 17 1
22509 17 1
22535 17 1
22550 17 5
22553 17 3
22563 17 1
22566 17 5
22584 17 1
22629 17 1
22649 17 2
22652 17 1
22658 17 7
22740 17 1
22744 17 3
22747 17 1
22823 17 2
22827 17 9
22883 17 1
22893 17 1
22973 17 1
22981 17 4
22987 17 3
23022 17 1
23057 17 6
23081 17 17
23118 17 1
23180 17 1
23195 17 1
23232 17 1
23236 17 1
23264 17 2
23341 17 2
23345 17 1
23385 17 1
23401 17 2
23405 17 1
23442 17 2
23467 17 1
23555 17 1
23666 17 2
23669 17 1
23697 17 1
23743 17 1
23747 17 1
23776 17 1
23779 17 8
23795 17 53
23796 17 1
23821 17 2
23882 17 1
23938 17 1
23960 17 5
23998 17 1
24037 17 1
24050 17 6
24058 17 1
24060 17 1
24068 17 1
24088 17 26
24115 17 2
24131 17 1
24168 17 1
24173 17 1
24192 17 2
24204 17 1
24245 17 1
24252 17 1
24269 17 1
24368 17 1
24376 17 1
24377 17 1
24406 17 1
24558 17 1
24578 17 1
24591 17 1
24598 17 1
24637 17 1
24673 17 17
24674 17 51
24677 17 1
24694 17 1
24696 17 1
24732 17 1
24753 17 1
24826 17 3
24848 17 1
24891 17 1
24893 17 3
24907 17 2
24978 17 9
25037 17 2
25041 17 1
25046 17 1
25067 17 1
25088 17 1
25115 17 1
25137 17 1
25142 17 1
25146 17 1
25162 17 1
25184 17 2
25186 17 1
25191 17 7
25192 17 3
25199 17 1
25203 17 1
25246 17 1
25253 17 1
25259 17 1
25268 17 2
25292 17 1
25466 17 4
25559 17 1
25574 17 1
25589 17 1
25600 17 1
25607 17 1
25623 17 1
25630 17 2
25684 17 1
25727 17 1
25748 17 1
25793 17 2
25851 17 1
25893 17 17
25895 17 1
25914 17 12
25947 17 2
25975 17 18
25982 17 1
25988 17 6
25991 17 1
26014 17 41
26027 17 2
26057 17 1
26065 17 1
26070 17 1
26074 17 1
26152 17 1
26169 17 2
26172 17 2
26186 17 11
26204 17 1
26211 17 1
26214 17 1
26227 17 1
26245 17 1
26250 17 7
26259 17 2
26270 17 1
26281 17 1
26286 17 5
26287 17 4
26289 17 1
26294 17 1
26308 17 2
26339 17 7
26455 17 5
26500 17 1
26529 17 2
26593 17 1
26627 17 1
26629 17 1
26648 17 1
26655 17 11
26729 17 4
26731 17 1
26738 17 1
26812 17 1
26821 17 1
26897 17 2
26901 17 10
26913 17 22
26928 17 1
26945 17 1
27031 17 29
27044 17 1
27048 17 2
27076 17 1
27078 17 2
27090 17 7
27091 17 1
27123 17 1
27141 17 1
27171 17 1
27198 17 1
27218 17 1
27237 17 1
27269 17 1
27270 17 1
27281 17 2
27295 17 1
27324 17 2
27355 17 2
27397 17 1
27401 17 1
27402 17 1
27437 17 1
27443 17 1
27495 17 1
27501 17 2
27513 17 2
27515 17 1
27547 17 1
27617 17 2
27628 17 1
27630 17 1
27637 17 3
27639 17 2
27653 17 1
27656 17 2
27659 17 3
27662 17 1
27682 17 9
27696 17 2
27722 17 1
27724 17 1
27752 17 1
27761 17 1
27780 17 1
27813 17 1
27817 17 1
27827 17 8
27833 17 1
27845 17 1
27848 17 1
27867 17 1
27869 17 1
27879 17 1
27889 17 2
27898 17 1
27958 17 2
27960 17 1
28012 17 2
28052 17 1
28071 17 1
28074 17 1
28231 17 1
28273 17 1
28303 17 1
28309 17 5
28313 17 1
28336 17 1
28401 17 1
28539 17 1
28553 17 1
28593 17 1
28633 17 1
28641 17 1
28661 17 1
28671 17 1
28741 17 1
28745 17 1
28749 17 2
28818 17 35
28846 17 1
28868 17 2
28882 17 3
28884 17 1
28896 17 2
28926 17 2
28934 17 1
28947 17 1
28960 17 1
28965 17 1
28966 17 1
28967 17 2
28968 17 2
28984 17 2
28990 17 1
29027 17 3
29029 17 1
29073 17 2
29077 17 1
29136 17 1
29176 17 5
29177 17 5
29243 17 1
29266 17 1
29269 17 1
29271 17 3
29294 17 5
29303 17 1
29328 17 1
29349 17 3
29383 17 2
29404 17 1
29408 17 2
29429 17 4
29440 17 1
29443 17 1
29445 17 3
29450 17 4
29452 17 2
29459 17 2
29463 17 34
29466 17 1
29475 17 1
29477 17 1
29496 17 2
29497 17 2
29506 17 30
29509 17 8
29512 17 2
29515 17 2
29522 17 1
29537 17 1
29563 17 1
29568 17 1
29620 17 8
29634 17 2
29639 17 1
29652 17 1
29672 17 1
29693 17 1
29702 17 3
29703 17 1
29720 17 1
29734 17 8
29739 17 1
29741 17 1
29744 17 1
29779 17 1
29811 17 2
29815 17 1
29825 17 1
29828 17 1
29842 17 2
29856 17 1
29858 17 1
29903 17 1
29910 17 3
29911 17 4
29915 17 11
29932 17 4
29943 17 5
29978 17 1
29984 17 2
30010 17 1
30011 17 1
30037 17 3
30052 17 1
30066 17 1
30075 17 1
30082 17 3
30093 17 3
30096 17 1
30105 17 23
30115 17 4
30121 17 2
30123 17 1
30125 17 2
30127 17 1
30136 17 12
30138 17 1
30147 17 3
30159 17 1
30170 17 5
30177 17 1
30190 17 1
30276 17 2
30339 17 1
30379 17 3
30399 17 2
30404 17 1
30406 17 3
30411 17 1
30429 17 1
30430 17 22
30442 17 1
30508 17 1
30513 17 1
30529 17 2
30540 17 1
30546 17 1
30548 17 1
30562 17 2
30567 17 7
30570 17 18
30585 17 1
30586 17 1
30603 17 1
30605 17 3
30630 17 1
30639 17 1
30646 17 1
30656 17 49
30659 17 1
30667 17 1
30669 17 1
30677 17 1
30712 17 1
30738 17 2
30776 17 2
30789 17 3
30792 17 1
30798 17 1
30838 17 2
30849 17 5
30857 17 1
30872 17 2
30895 17 11
30912 17 13
30927 17 3
30929 17 1
30932 17 1
30934 17 142
30958 17 11
30971 17 42
30972 17 17
30974 17 1
31031 17 1
31065 17 1
31073 17 1
31076 17 2
31080 17 2
31096 17 1
31143 17 1
31175 17 1
31189 17 26
31196 17 1
31197 17 3
31200 17 1
31214 17 1
31245 17 1
31258 17 16
31380 17 1
31399 17 16
31414 17 1
31415 17 4
31416 17 1
31421 17 6
31563 17 1
31564 17 1
31603 17 1
31662 17 1
31666 17 1
31701 17 1
31760 17 1
31787 17 1
31811 17 3
31838 17 1
31864 17 1
31869 17 1
31910 17 1
31927 17 1
31938 17 1
31950 17 1
31959 17 9
31960 17 1
31961 17 1
31964 17 36
31966 17 7
31971 17 2
31975 17 1
31998 17 1
32009 17 1
32011 17 1
32012 17 5
32017 17 1
32023 17 17
32024 17 1
32029 17 1
32030 17 1
32045 17 1
32048 17 3
32067 17 1
32070 17 1
32071 17 1
32081 17 1
32083 17 2
32106 17 3
32194 17 1
32206 17 2
32214 17 2
32216 17 8
32247 17 1
32323 17 2
32443 17 1
32449 17 1
32477 17 1
32596 17 7
32600 17 1
32613 17 1
32646 17 1
32647 17 1
32659 17 1
32697 17 9
32698 17 4
32699 17 28
32700 17 6
32703 17 5
32706 17 6
32709 17 6
53 18 12
54 18 1
58 18 1
69 18 1
71 18 1
167 18 1
202 18 1
211 18 1
249 18 1
262 18 1
268 18 1
384 18 1
413 18 2
440 18 1
468 18 1
493 18 23
515 18 1
526 18 2
557 18 3
559 18 10
584 18 1
619 18 1
645 18 2
685 18 1
689 18 1
756 18 1
781 18 1
800 18 2
821 18 1
827 18 1
858 18 1
860 18 1
865 18 1
909 18 8
1003 18 1
1006 18 1
1024 18 1
1037 18 1
1058 18 1
1110 18 1
1157 18 1
1163 18 1
1185 18 1
1241 18 1
1260 18 1
1261 18 1
1305 18 3
1314 18 2
1320 18 1
1349 18 1
1363 18 2
1439 18 1
1487 18 1
1562 18 1
1578 18 1
1612 18 1
1628 18 1
1636 18 1
1648 18 1
1723 18 2
1724 18 1
1829 18 1
1832 18 2
1842 18 2
1858 18 1
1866 18 1
1868 18 1
1877 18 1
1901 18 2
1963 18 1
1965 18 12
1973 18 1
1975 18 1
1987 18 1
1990 18 21
2013 18 1
2031 18 1
2052 18 1
2057 18 1
2088 18 1
2148 18 1
2196 18 1
2198 18 1
2208 18 1
2218 18 1
2224 18 1
2225 18 2
2305 18 1
2310 18 1
2358 18 1
2392 18 1
2465 18 1
2495 18 1
2542 18 1
2544 18 1
2559 18 1
2640 18 1
2696 18 1
2718 18 1
2719 18 1
2727 18 2
2760 18 1
2770 18 1
2801 18 1
2885 18 1
2906 18 3
2943 18 4
2948 18 1
2966 18 1
2997 18 1
3003 18 1
3040 18 1
3256 18 15
3303 18 1
3336 18 1
3447 18 2
3478 18 2
3479 18 1
3493 18 1
3518 18 1
3610 18 1
3634 18 1
3668 18 6
3714 18 1
3753 18 2
3762 18 18
3815 18 1
3816 18 2
3837 18 1
3838 18 1
3949 18 2
3977 18 1
3980 18 1
4028 18 12
4040 18 1
4047 18 1
4060 18 1
4063 18 1
4074 18 1
4087 18 1
4088 18 1
4118 18 1
4141 18 1
4172 18 6
4176 18 1
4335 18 1
4486 18 1
4493 18 2
4558 18 1
4577 18 1
4582 18 1
4601 18 1
4609 18 1
4623 18 1
4691 18 1
4797 18 1
4886 18 1
4890 18 1
4892 18 1
4928 18 1
4949 18 1
4959 18 2
4979 18 1
5061 18 1
5069 18 8
5134 18 1
5201 18 1
5215 18 1
5238 18 11
5315 18 1
5351 18 2
5375 18 1
5376 18 1
5464 18 1
5492 18 1
5522 18 23
5547 18 1
5553 18 1
5595 18 13
5629 18 1
5634 18 2
5644 18 1
5671 18 1
5699 18 4
5705 18 48
5715 18 1
5835 18 1
5851 18 1
5856 18 1
5890 18 1
5923 18 1
5948 18 11
5955 18 1
5994 18 2
6016 18 1
6033 18 1
6064 18 1
6085 18 1
6093 18 1
6158 18 1
6208 18 1
6216 18 5
6220 18 1
6233 18 2
6236 18 1
6344 18 1
6363 18 1
6373 18 1
6382 18 1
6465 18 1
6582 18 1
6660 18 2
6662 18 1
6674 18 1
6790 18 1
6901 18 1
6938 18 1
6986 18 2
7135 18 9
7172 18 1
7194 18 1
7224 18 3
7309 18 2
7461 18 12
7516 18 1
7524 18 2
7532 18 1
7690 18 1
7725 18 1
7747 18 1
7779 18 2
7789 18 1
7796 18 1
7814 18 1
7873 18 1
7906 18 2
7927 18 1
7950 18 12
7957 18 2
7977 18 1
8007 18 1
8033 18 1
8077 18 1
8139 18 1
8155 18 1
8191 18 1
8219 18 21
8356 18 1
8422 18 1
8443 18 1
8494 18 2
8509 18 1
8513 18 1
8523 18 1
8608 18 1
8658 18 1
8764 18 2
8803 18 1
8813 18 7
8881 18 1
8884 18 1
8903 18 1
9008 18 1
9051 18 2
9067 18 1
9104 18 1
9105 18 1
9125 18 1
9145 18 18
9154 18 1
9171 18 1
9328 18 1
9383 18 2
9455 18 1
9459 18 1
9465 18 3
9466 18 1
9467 18 1
9470 18 1
9517 18 3
9522 18 1
9531 18 1
9543 18 1
9570 18 1
9598 18 1
9607 18 1
9623 18 1
9635 18 1
9637 18 2
9678 18 1
9715 18 1
9727 18 1
9799 18 1
9800 18 22
9817 18 1
9897 18 1
9905 18 1
9972 18 5
9987 18 6
9992 18 1
9993 18 1
10035 18 1
10040 18 2
10043 18 2
10060 18 2
10076 18 1
10121 18 1
10152 18 11
10156 18 1
10203 18 1
10384 18 1
10420 18 1
10484 18 1
10535 18 12
10552 18 4
10568 18 1
10593 18 11
10595 18 2
10596 18 1
10608 18 10
10642 18 1
10651 18 1
10672 18 3
10691 18 1
10697 18 1
10706 18 1
10710 18 47
10740 18 7
10754 18 1
10756 18 45
10767 18 10
10779 18 1
10791 18 2
10804 18 1
10851 18 1
10912 18 1
10917 18 3
10983 18 1
11081 18 1
11083 18 17
11092 18 1
11190 18 1
11224 18 1
11275 18 1
11278 18 1
11352 18 1
11369 18 1
11388 18 1
11437 18 1
11448 18 32
11482 18 1
11512 18 1
11532 18 1
11542 18 1
11654 18 3
11728 18 1
11734 18 1
11790 18 2
11854 18 1
11888 18 8
11903 18 1
11939 18 3
11950 18 1
12007 18 1
12017 18 1
12028 18 1
12039 18 2
12082 18 1
12147 18 1
12227 18 1
12231 18 2
12236 18 1
12265 18 1
12336 18 1
12392 18 1
12430 18 1
12582 18 3
12589 18 2
12608 18 1
12647 18 1
12663 18 1
12683 18 1
12706 18 1
12797 18 1
12811 18 1
12862 18 1
12906 18 1
12908 18 1
12980 18 1
13051 18 3
13059 18 1
13111 18 1
13121 18 1
13122 18 1
13126 18 1
13131 18 1
13237 18 2
13249 18 1
13303 18 87
13358 18 1
13437 18 1
13457 18 1
13463 18 1
13508 18 2
13511 18 1
13529 18 1
13532 18 1
13639 18 1
13694 18 1
13712 18 3
13732 18 8
13769 18 1
13828 18 6
13862 18 1
13865 18 1
13902 18 1
13903 18 6
13963 18 1
13969 18 1
13987 18 1
14055 18 1
14145 18 4
14219 18 1
14225 18 3
14230 18 1
14237 18 1
14248 18 37
14255 18 1
14406 18 1
14471 18 1
14548 18 1
14584 18 1
14620 18 4
14622 18 2
14730 18 1
14743 18 1
14826 18 1
14829 18 8
14971 18 9
15006 18 1
15095 18 1
15180 18 15
15212 18 6
15280 18 1
15302 18 4
15377 18 2
15420 18 1
15517 18 1
15542 18 6
15574 18 1
15616 18 12
15617 18 1
15675 18 1
15746 18 34
15812 18 1
15826 18 2
15831 18 1
15857 18 1
15863 18 1
15914 18 1
15938 18 1
16057 18 1
16085 18 1
16089 18 1
16116 18 1
16141 18 1
16154 18 1
16280 18 1
16286 18 1
16301 18 2
16323 18 1
16412 18 1
16468 18 1
16472 18 1
16487 18 1
16530 18 1
16539 18 11
16540 18 1
16544 18 1
16548 18 1
16568 18 9
16572 18 1
16609 18 1
16654 18 1
16664 18 1
16693 18 1
16714 18 12
16715 18 1
16807 18 1
16816 18 1
16835 18 1
16854 18 1
16855 18 1
16902 18 2
16943 18 1
16948 18 1
16993 18 1
17035 18 7
17040 18 2
17079 18 1
17086 18 1
17096 18 1
17115 18 1
17333 18 1
17344 18 1
17424 18 1
17425 18 1
17464 18 1
17469 18 1
17471 18 1
17530 18 1
17551 18 3
17617 18 1
17795 18 1
17803 18 2
17917 18 1
17929 18 1
17990 18 2
18025 18 1
18041 18 1
18053 18 1
18075 18 1
18096 18 1
18145 18 4
18147 18 1
18157 18 1
18179 18 1
18186 18 15
18191 18 1
18332 18 1
18402 18 2
18412 18 41
18419 18 2
18426 18 1
18447 18 1
18459 18 1
18486 18 1
18502 18 8
18504 18 1
18612 18 1
18750 18 1
18787 18 1
18859 18 1
18897 18 1
18942 18 1
18968 18 1
18999 18 8
19019 18 1
19025 18 1
19031 18 1
19097 18 1
19099 18 1
19127 18 2
19140 18 4
19141 18 1
19153 18 2
19155 18 69
19160 18 1
19170 18 1
19180 18 2
19185 18 1
19200 18 1
19215 18 1
19228 18 1
19234 18 1
19248 18 1
19249 18 1
19253 18 1
19260 18 1
19311 18 1
19373 18 1
19390 18 1
19421 18 23
19463 18 1
19499 18 1
19522 18 1
19620 18 2
19670 18 1
19712 18 1
19713 18 1
19780 18 2
19793 18 1
19801 18 4
19802 18 2
19828 18 16
19835 18 1
19876 18 1
19975 18 1
19991 18 1
20005 18 1
20071 18 1
20096 18 1
20111 18 1
20150 18 1
20156 18 5
20180 18 1
20188 18 1
20339 18 1
20346 18 1
20354 18 3
20394 18 1
20398 18 3
20411 18 1
20432 18 1
20451 18 1
20525 18 1
20544 18 1
20623 18 1
20639 18 1
20655 18 1
20692 18 1
20749 18 1
20762 18 5
20769 18 1
20778 18 3
20809 18 5
20827 18 1
20852 18 1
20869 18 3
20872 18 1
20874 18 2
20881 18 3
20895 18 1
20906 18 4
20918 18 1
21028 18 1
21043 18 2
21053 18 1
21054 18 1
21063 18 1
21142 18 1
21215 18 3
21251 18 1
21276 18 2
21327 18 1
21336 18 1
21337 18 1
21345 18 1
21351 18 1
21377 18 1
21398 18 1
21441 18 2
21447 18 17
21513 18 1
21535 18 1
21537 18 10
21549 18 2
21562 18 1
21574 18 1
21579 18 1
21615 18 1
21627 18 1
21631 18 1
21650 18 4
21670 18 1
21710 18 1
21805 18 2
21863 18 12
21866 18 1
21867 18 1
21899 18 3
22010 18 13
22024 18 1
22041 18 5
22044 18 1
22055 18 4
22152 18 1
22163 18 1
22365 18 1
22418 18 1
22430 18 1
22456 18 1
22472 18 1
22489 18 2
22500 18 1
22553 18 1
22563 18 3
22647 18 14
22723 18 1
22740 18 18
22744 18 6
22745 18 1
22799 18 1
22818 18 1
22836 18 2
22861 18 1
22869 18 17
22974 18 1
22981 18 1
22987 18 2
23013 18 1
23022 18 2
23081 18 21
23094 18 1
23124 18 1
23126 18 1
23207 18 1
23223 18 1
23225 18 1
23232 18 1
23327 18 1
23378 18 6
23388 18 1
23413 18 1
23467 18 4
23666 18 2
23716 18 1
23733 18 1
23776 18 1
23779 18 2
23795 18 65
23839 18 2
23847 18 2
23894 18 1
23911 18 2
23960 18 1
23963 18 1
23998 18 1
24023 18 1
24035 18 1
24050 18 4
24088 18 25
24115 18 1
24176 18 2
24214 18 1
24245 18 1
24252 18 1
24269 18 2
24317 18 1
24369 18 1
24403 18 1
24406 18 2
24416 18 1
24558 18 1
24561 18 1
24595 18 1
24634 18 1
24661 18 1
24663 18 1
24673 18 1
24674 18 28
24698 18 1
24758 18 5
24845 18 1
24887 18 1
24978 18 18
24987 18 1
25078 18 1
25115 18 1
25148 18 1
25169 18 1
25177 18 1
25185 18 1
25191 18 1
25194 18 2
25199 18 1
25211 18 1
25241 18 1
25337 18 1
25343 18 1
25426 18 1
25461 18 1
25466 18 4
25476 18 3
25488 18 1
25495 18 1
25574 18 1
25646 18 1
25667 18 1
25696 18 1
25734 18 1
25738 18 1
25764 18 2
25795 18 1
25796 18 1
25839 18 1
25893 18 1
25895 18 1
25909 18 1
25914 18 2
25949 18 1
25975 18 1
25988 18 1
26014 18 36
26015 18 1
26027 18 1
26155 18 1
26177 18 1
26186 18 3
26214 18 1
26248 18 1
26259 18 1
26263 18 1
26286 18 2
26308 18 1
26324 18 1
26339 18 16
26450 18 1
26455 18 4
26655 18 24
26692 18 1
26715 18 1
26720 18 1
26731 18 1
26806 18 1
26825 18 2
26882 18 1
26901 18 2
26913 18 27
26928 18 1
26944 18 1
26947 18 1
26958 18 1
26968 18 1
27031 18 1
27048 18 1
27090 18 6
27148 18 1
27225 18 1
27237 18 1
27272 18 1
27287 18 1
27326 18 1
27342 18 1
27345 18 1
27437 18 1
27441 18 1
27495 18 2
27508 18 1
27519 18 4
27617 18 7
27653 18 1
27656 18 1
27659 18 3
27661 18 1
27682 18 11
27706 18 1
27724 18 1
27767 18 1
27793 18 1
27803 18 1
27817 18 2
27827 18 1
27845 18 1
27891 18 1
27918 18 1
27958 18 3
27960 18 1
27966 18 1
28026 18 1
28309 18 8
28496 18 1
28555 18 1
28593 18 1
28609 18 1
28671 18 1
28672 18 1
28741 18 1
28758 18 1
28759 18 1
28934 18 1
28950 18 1
28960 18 1
28998 18 1
29051 18 1
29067 18 1
29073 18 1
29159 18 1
29161 18 3
29187 18 1
29216 18 1
29266 18 2
29271 18 2
29303 18 5
29349 18 6
29356 18 3
29406 18 1
29415 18 4
29440 18 1
29444 18 1
29445 18 1
29452 18 1
29454 18 1
29463 18 17
29477 18 1
29506 18 1
29509 18 1
29515 18 1
29533 18 2
29539 18 1
29568 18 2
29601 18 1
29607 18 1
29609 18 1
29618 18 1
29619 18 1
29620 18 8
29652 18 1
29660 18 1
29734 18 9
29741 18 2
29744 18 1
29782 18 1
29789 18 1
29795 18 1
29823 18 2
29824 18 1
29850 18 1
29883 18 1
29915 18 8
29916 18 1
29929 18 2
29943 18 4
29946 18 1
29949 18 2
29976 18 1
29982 18 4
30009 18 1
30037 18 2
30105 18 23
30136 18 4
30147 18 1
30178 18 1
30179 18 1
30346 18 1
30360 18 1
30377 18 1
30379 18 1
30381 18 1
30406 18 3
30410 18 1
30414 18 1
30430 18 1
30444 18 1
30496 18 1
30529 18 1
30548 18 1
30562 18 7
30567 18 4
30570 18 11
30573 18 1
30607 18 1
30630 18 1
30656 18 19
30664 18 1
30667 18 1
30789 18 2
30792 18 1
30795 18 1
30852 18 27
30854 18 1
30872 18 4
30874 18 1
30895 18 3
30912 18 14
30929 18 1
30934 18 9
30936 18 1
30950 18 1
30958 18 2
30971 18 44
30972 18 10
30976 18 1
31017 18 1
31088 18 1
31179 18 1
31186 18 1
31189 18 6
31258 18 23
31399 18 6
31415 18 2
31421 18 4
31494 18 1
31589 18 1
31611 18 1
31617 18 1
31696 18 1
31704 18 1
31709 18 1
31811 18 1
31831 18 1
31924 18 1
31961 18 1
31971 18 1
32002 18 1
32017 18 1
32023 18 26
32029 18 1
32061 18 1
32068 18 1
32071 18 1
32106 18 1
32122 18 1
32135 18 1
32145 18 2
32271 18 1
32443 18 1
32449 18 1
32523 18 1
32527 18 1
32528 18 1
32566 18 1
32596 18 1
32644 18 1
32645 18 1
32696 18 1
32697 18 5
32698 18 3
32699 18 20
32700 18 9
32702 18 1
32703 18 5
32706 18 2
32709 18 5
54 19 1
79 19 1
82 19 2
95 19 1
152 19 1
164 19 1
167 19 6
202 19 3
211 19 4
237 19 1
249 19 2
256 19 1
264 19 1
267 19 1
275 19 1
364 19 2
406 19 1
416 19 1
493 19 47
525 19 1
557 19 6
559 19 6
561 19 1
563 19 1
575 19 1
589 19 1
595 19 1
608 19 1
632 19 2
645 19 4
652 19 1
653 19 1
672 19 1
685 19 1
689 19 2
697 19 1
710 19 1
743 19 1
762 19 1
771 19 3
796 19 1
820 19 2
827 19 1
860 19 6
880 19 1
896 19 1
906 19 1
909 19 23
927 19 1
929 19 1
942 19 1
953 19 1
967 19 1
1003 19 1
1012 19 1
1037 19 1
1039 19 1
1058 19 1
1110 19 2
1137 19 1
1260 19 1
1265 19 1
1288 19 1
1298 19 1
1330 19 2
1360 19 1
1363 19 12
1365 19 2
1366 19 1
1422 19 1
1479 19 1
1482 19 1
1547 19 1
1555 19 1
1565 19 2
1628 19 1
1633 19 1
1723 19 3
1728 19 2
1736 19 2
1746 19 1
1824 19 1
1825 19 1
1846 19 1
1863 19 1
1901 19 1
1903 19 1
1963 19 5
1965 19 12
1973 19 1
1987 19 1
1990 19 47
1992 19 5
1994 19 1
2013 19 13
2030 19 1
2037 19 1
2041 19 2
2051 19 1
2057 19 2
2062 19 4
2067 19 2
2068 19 1
2088 19 1
2117 19 3
2129 19 1
2171 19 2
2198 19 3
2215 19 1
2218 19 1
2232 19 1
2236 19 1
2243 19 1
2258 19 1
2291 19 1
2301 19 2
2305 19 2
2334 19 2
2358 19 2
2364 19 1
2373 19 1
2465 19 1
2483 19 1
2485 19 1
2508 19 1
2544 19 1
2577 19 1
2617 19 1
2628 19 1
2655 19 1
2663 19 2
2677 19 1
2700 19 1
2715 19 1
2727 19 2
2771 19 1
2787 19 1
2842 19 1
2902 19 1
2935 19 1
2943 19 1
2960 19 1
2966 19 2
2996 19 1
3000 19 1
3023 19 1
3042 19 1
3043 19 1
3113 19 1
3137 19 1
3207 19 6
3247 19 1
3256 19 24
3295 19 1
3305 19 2
3309 19 3
3330 19 1
3393 19 1
3442 19 1
3455 19 1
3460 19 1
3498 19 1
3506 19 1
3518 19 1
3520 19 1
3521 19 1
3523 19 1
3537 19 1
3549 19 1
3559 19 1
3634 19 1
3657 19 1
3668 19 1
3714 19 3
3724 19 1
3759 19 1
3762 19 41
3767 19 2
3802 19 2
3878 19 1
3897 19 2
3904 19 1
3945 19 2
3949 19 1
3962 19 1
3965 19 1
3970 19 1
3980 19 2
4028 19 12
4036 19 1
4040 19 2
4043 19 1
4047 19 1
4064 19 1
4065 19 1
4066 19 4
4088 19 1
4101 19 1
4119 19 1
4131 19 1
4155 19 1
4172 19 6
4229 19 1
4269 19 1
4270 19 1
4300 19 2
4328 19 1
4360 19 1
4396 19 1
4410 19 1
4419 19 1
4433 19 3
4510 19 1
4560 19 1
4582 19 2
4607 19 1
4669 19 1
4683 19 1
4708 19 1
4712 19 1
4721 19 3
4728 19 1
4757 19 2
4768 19 1
4837 19 1
4839 19 13
4882 19 1
4892 19 1
4895 19 1
4921 19 1
4926 19 1
4951 19 1
4959 19 2
4977 19 1
4979 19 8
5046 19 1
5069 19 9
5090 19 16
5093 19 5
5216 19 1
5222 19 1
5234 19 1
5238 19 12
5315 19 4
5346 19 2
5374 19 1
5376 19 3
5383 19 1
5423 19 1
5488 19 1
5493 19 1
5495 19 1
5500 19 1
5522 19 39
5542 19 1
5562 19 1
5572 19 1
5576 19 1
5577 19 1
5579 19 1
5593 19 1
5595 19 23
5602 19 1
5603 19 1
5637 19 1
5661 19 2
5686 19 1
5699 19 17
5705 19 37
5723 19 1
5768 19 1
5809 19 1
5873 19 1
5915 19 1
5928 19 1
5944 19 1
5948 19 17
5955 19 1
5970 19 1
5972 19 1
5994 19 1
6092 19 1
6093 19 1
6101 19 1
6113 19 1
6128 19 1
6198 19 2
6216 19 13
6220 19 1
6236 19 1
6244 19 2
6259 19 1
6293 19 1
6344 19 2
6363 19 2
6366 19 2
6398 19 1
6452 19 1
6465 19 7
6471 19 1
6485 19 1
6491 19 1
6584 19 1
6587 19 1
6599 19 1
6607 19 1
6648 19 1
6660 19 2
6661 19 1
6674 19 1
6687 19 1
6702 19 1
6817 19 2
6885 19 1
6900 19 2
6927 19 1
6941 19 1
6986 19 4
7030 19 1
7076 19 1
7081 19 1
7135 19 9
7150 19 1
7160 19 4
7186 19 1
7223 19 1
7224 19 1
7253 19 1
7402 19 1
7461 19 23
7465 19 2
7530 19 1
7534 19 1
7566 19 1
7568 19 1
7587 19 1
7724 19 1
7725 19 1
7728 19 1
7746 19 1
7751 19 1
7752 19 1
7779 19 3
7780 19 1
7784 19 1
7785 19 1
7788 19 1
7789 19 2
7794 19 1
7803 19 2
7830 19 1
7831 19 1
7873 19 1
7892 19 1
7897 19 1
7906 19 1
7927 19 1
7937 19 1
7950 19 13
7957 19 3
8007 19 3
8017 19 7
8219 19 35
8291 19 1
8308 19 1
8309 19 1
8387 19 1
8428 19 2
8432 19 1
8448 19 1
8513 19 1
8637 19 1
8673 19 1
8677 19 2
8764 19 1
8803 19 1
8813 19 17
8852 19 1
8896 19 1
8928 19 1
8976 19 1
9001 19 1
9051 19 1
9066 19 1
9100 19 1
9102 19 1
9139 19 1
9145 19 15
9171 19 1
9217 19 1
9233 19 1
9311 19 1
9333 19 1
9383 19 1
9465 19 3
9467 19 1
9486 19 1
9500 19 2
9516 19 1
9517 19 5
9531 19 1
9532 19 1
9535 19 1
9570 19 1
9597 19 1
9598 19 1
9608 19 2
9610 19 1
9623 19 1
9635 19 1
9637 19 1
9706 19 1
9715 19 1
9799 19 53
9800 19 46
9924 19 1
9972 19 6
9987 19 16
9993 19 1
10004 19 1
10041 19 1
10060 19 9
10066 19 1
10072 19 2
10090 19 2
10118 19 1
10121 19 2
10152 19 11
10165 19 1
10193 19 1
10221 19 1
10231 19 1
10235 19 1
10243 19 1
10250 19 1
10281 19 1
10318 19 1
10335 19 1
10350 19 1
10381 19 1
10384 19 1
10441 19 3
10458 19 1
10532 19 1
10535 19 15
10538 19 2
10539 19 1
10548 19 1
10552 19 9
10557 19 1
10558 19 1
10590 19 1
10593 19 24
10595 19 13
10608 19 7
10614 19 1
10642 19 1
10662 19 1
10678 19 13
10679 19 4
10680 19 16
10681 19 4
10682 19 1
10690 19 2
10692 19 2
10693 19 1
10694 19 1
10696 19 2
10697 19 2
10700 19 11
10701 19 18
10710 19 37
10715 19 2
10720 19 1
10727 19 1
10735 19 1
10740 19 9
10743 19 1
10745 19 1
10747 19 1
10756 19 22
10851 19 2
10863 19 1
10868 19 1
10885 19 1
10894 19 1
10917 19 3
10925 19 1
10997 19 1
11051 19 1
11083 19 31
11098 19 1
11150 19 1
11169 19 1
11176 19 2
11206 19 1
11223 19 1
11253 19 1
11261 19 1
11290 19 1
11297 19 1
11376 19 1
11445 19 1
11448 19 27
11507 19 1
11512 19 2
11552 19 1
11592 19 1
11664 19 1
11683 19 1
11734 19 1
11790 19 1
11792 19 1
11820 19 1
11888 19 21
11893 19 1
11903 19 1
11905 19 1
11908 19 1
11918 19 1
12017 19 4
12026 19 1
12049 19 4
12051 19 1
12084 19 2
12108 19 1
12151 19 1
12187 19 1
12193 19 1
12200 19 1
12215 19 1
12217 19 1
12218 19 1
12231 19 4
12240 19 1
12276 19 1
12310 19 1
12312 19 5
12362 19 1
12392 19 1
12405 19 1
12428 19 1
12480 19 1
12481 19 2
12527 19 1
12581 19 1
12582 19 5
12584 19 1
12589 19 1
12610 19 11
12619 19 1
12620 19 1
12630 19 1
12632 19 1
12672 19 1
12675 19 1
12681 19 1
12683 19 1
12685 19 1
12726 19 1
12797 19 1
12811 19 1
12866 19 1
12876 19 1
12890 19 2
12893 19 1
12969 19 1
13024 19 1
13051 19 3
13094 19 1
13121 19 1
13124 19 1
13126 19 1
13127 19 1
13129 19 1
13130 19 1
13237 19 4
13303 19 122
13333 19 1
13334 19 1
13340 19 1
13363 19 1
13365 19 1
13371 19 1
13384 19 1
13463 19 1
13468 19 1
13497 19 1
13499 19 1
13511 19 2
13532 19 5
13535 19 1
13553 19 1
13557 19 4
13702 19 2
13712 19 1
13718 19 1
13723 19 1
13732 19 45
13764 19 1
13772 19 1
13774 19 1
13784 19 1
13828 19 19
13831 19 1
13859 19 1
13862 19 1
13903 19 1
13963 19 1
13964 19 1
13975 19 1
13982 19 1
14020 19 1
14023 19 1
14093 19 2
14225 19 3
14230 19 1
14231 19 1
14248 19 70
14256 19 1
14271 19 2
14274 19 1
14275 19 1
14365 19 1
14399 19 1
14489 19 1
14557 19 2
14598 19 1
14605 19 1
14620 19 1
14622 19 1
14682 19 1
14686 19 1
14690 19 1
14803 19 1
14829 19 9
14856 19 1
14907 19 1
14926 19 1
14971 19 20
15012 19 1
15020 19 1
15025 19 1
15029 19 1
15044 19 1
15106 19 1
15180 19 18
15212 19 4
15247 19 1
15271 19 1
15302 19 4
15304 19 1
15308 19 1
15347 19 1
15389 19 1
15412 19 2
15440 19 1
15443 19 1
15517 19 1
15541 19 1
15542 19 4
15545 19 1
15565 19 1
15572 19 1
15574 19 4
15615 19 1
15616 19 41
15624 19 1
15647 19 1
15663 19 1
15695 19 1
15697 19 1
15746 19 54
15821 19 2
15822 19 1
15878 19 1
15888 19 1
15890 19 1
15894 19 1
15903 19 1
15912 19 2
15927 19 1
16085 19 1
16089 19 3
16103 19 1
16108 19 1
16116 19 1
16141 19 2
16178 19 1
16214 19 1
16218 19 1
16301 19 2
16340 19 1
16420 19 1
16436 19 1
16487 19 1
16530 19 1
16539 19 20
16540 19 1
16545 19 1
16568 19 33
16576 19 1
16627 19 1
16636 19 1
16664 19 1
16689 19 1
16714 19 22
16721 19 1
16755 19 1
16797 19 1
16799 19 1
16807 19 4
16809 19 1
16815 19 1
16902 19 3
16934 19 1
16960 19 1
16978 19 1
17007 19 1
17015 19 1
17040 19 6
17079 19 1
17224 19 1
17230 19 1
17255 19 1
17327 19 1
17414 19 1
17424 19 1
17425 19 1
17430 19 1
17446 19 1
17471 19 2
17472 19 1
17492 19 1
17529 19 1
17551 19 11
17580 19 1
17598 19 2
17624 19 1
17719 19 1
17735 19 1
17751 19 2
17795 19 2
17834 19 1
17835 19 1
17840 19 1
17852 19 1
17857 19 1
17873 19 1
17888 19 1
17905 19 1
17917 19 1
17925 19 1
18025 19 2
18037 19 1
18053 19 1
18075 19 1
18120 19 1
18145 19 3
18147 19 1
18161 19 2
18186 19 30
18191 19 2
18204 19 1
18225 19 3
18229 19 1
18254 19 1
18366 19 1
18402 19 4
18406 19 1
18412 19 23
18426 19 1
18439 19 1
18447 19 1
18484 19 1
18486 19 2
18500 19 3
18502 19 20
18527 19 2
18532 19 1
18660 19 1
18664 19 1
18699 19 1
18712 19 3
18741 19 4
18756 19 1
18773 19 1
18788 19 1
18859 19 1
18870 19 1
18874 19 1
18878 19 1
18897 19 1
18942 19 1
18945 19 36
18976 19 2
18992 19 4
18999 19 10
19017 19 1
19026 19 1
19036 19 1
19039 19 1
19044 19 1
19045 19 2
19075 19 1
19081 19 1
19088 19 1
19094 19 1
19099 19 1
19140 19 19
19155 19 122
19157 19 1
19160 19 1
19176 19 8
19180 19 3
19182 19 1
19188 19 1
19215 19 1
19240 19 1
19243 19 1
19245 19 1
19247 19 1
19248 19 2
19249 19 1
19253 19 5
19260 19 2
19264 19 4
19267 19 1
19275 19 1
19278 19 1
19352 19 1
19381 19 1
19386 19 1
19390 19 1
19395 19 2
19421 19 32
19424 19 1
19437 19 1
19462 19 2
19473 19 1
19563 19 1
19577 19 7
19618 19 3
19644 19 1
19683 19 1
19749 19 3
19783 19 2
19801 19 3
19802 19 3
19804 19 1
19806 19 3
19808 19 1
19828 19 19
19829 19 3
19838 19 1
19886 19 1
19928 19 1
19938 19 1
19969 19 1
19975 19 1
19996 19 3
20071 19 1
20115 19 1
20150 19 1
20153 19 1
20156 19 11
20165 19 1
20172 19 2
20179 19 1
20180 19 5
20185 19 1
20187 19 1
20196 19 1
20248 19 1
20251 19 1
20265 19 1
20346 19 1
20354 19 6
20363 19 1
20393 19 1
20398 19 2
20404 19 1
20431 19 1
20473 19 1
20488 19 1
20543 19 1
20568 19 2
20569 19 1
20585 19 1
20625 19 1
20638 19 2
20655 19 4
20692 19 1
20749 19 1
20758 19 1
20760 19 1
20762 19 5
20769 19 3
20770 19 6
20778 19 2
20806 19 1
20809 19 12
20811 19 1
20869 19 12
20872 19 1
20881 19 3
20887 19 2
20891 19 1
20893 19 1
20904 19 1
20905 19 1
20906 19 13
20922 19 1
20936 19 1
21046 19 1
21054 19 1
21055 19 2
21115 19 2
21197 19 3
21215 19 7
21216 19 1
21268 19 1
21301 19 1
21327 19 1
21337 19 1
21345 19 1
21377 19 3
21388 19 2
21412 19 2
21417 19 2
21438 19 1
21441 19 5
21447 19 26
21537 19 15
21544 19 1
21548 19 1
21549 19 4
21631 19 1
21633 19 1
21650 19 5
21732 19 2
21749 19 1
21786 19 1
21805 19 1
21859 19 1
21863 19 23
21866 19 1
21867 19 1
21869 19 2
21887 19 1
21899 19 1
21901 19 1
21947 19 2
21986 19 1
21987 19 1
22010 19 15
22024 19 3
22039 19 1
22041 19 1
22090 19 1
22140 19 1
22152 19 2
22259 19 2
22306 19 1
22346 19 1
22357 19 1
22358 19 1
22429 19 2
22472 19 10
22489 19 1
22493 19 1
22496 19 1
22498 19 1
22535 19 1
22550 19 1
22553 19 1
22563 19 1
22566 19 3
22568 19 1
22583 19 1
22658 19 1
22699 19 1
22726 19 1
22740 19 5
22744 19 19
22751 19 1
22752 19 1
22755 19 1
22765 19 1
22852 19 1
22862 19 1
22869 19 2
22883 19 1
22937 19 1
22939 19 1
22949 19 1
22962 19 1
22966 19 1
22973 19 1
22981 19 1
22987 19 7
23002 19 1
23037 19 4
23046 19 1
23078 19 1
23081 19 7
23128 19 1
23195 19 1
23207 19 2
23218 19 1
23228 19 1
23237 19 1
23244 19 1
23257 19 2
23264 19 1
23284 19 1
23336 19 3
23345 19 9
23378 19 2
23385 19 1
23405 19 1
23420 19 1
23451 19 3
23460 19 1
23464 19 1
23467 19 2
23555 19 1
23666 19 2
23717 19 1
23718 19 1
23735 19 1
23748 19 1
23779 19 4
23793 19 1
23795 19 118
23839 19 1
23847 19 1
23851 19 1
23852 19 1
23899 19 1
23909 19 2
23927 19 2
23934 19 1
23955 19 1
23960 19 1
23987 19 1
23993 19 1
24001 19 1
24008 19 3
24035 19 1
24039 19 1
24046 19 1
24050 19 15
24073 19 1
24088 19 26
24115 19 1
24131 19 1
24173 19 1
24176 19 1
24188 19 3
24195 19 3
24245 19 1
24252 19 3
24253 19 1
24269 19 1
24287 19 2
24341 19 1
24372 19 1
24373 19 1
24406 19 2
24426 19 1
24528 19 1
24543 19 1
24578 19 1
24598 19 2
24603 19 1
24634 19 2
24642 19 1
24644 19 1
24648 19 1
24660 19 2
24663 19 1
24673 19 1
24674 19 57
24687 19 1
24694 19 1
24705 19 1
24721 19 1
24731 19 1
24758 19 3
24804 19 10
24845 19 1
24861 19 1
24887 19 1
24893 19 1
24978 19 36
25002 19 1
25021 19 1
25029 19 1
25041 19 1
25064 19 1
25115 19 1
25137 19 1
25148 19 2
25169 19 1
25178 19 4
25191 19 4
25192 19 1
25199 19 2
25215 19 1
25231 19 1
25251 19 1
25268 19 1
25480 19 1
25482 19 1
25511 19 1
25610 19 2
25667 19 12
25679 19 1
25680 19 1
25701 19 1
25796 19 1
25893 19 1
25911 19 2
25914 19 13
25947 19 1
25975 19 5
25988 19 1
26014 19 50
26024 19 1
26032 19 1
26057 19 1
26070 19 2
26139 19 1
26140 19 1
26149 19 1
26177 19 1
26184 19 1
26186 19 9
26187 19 1
26188 19 1
26211 19 1
26238 19 1
26247 19 2
26250 19 2
26259 19 1
26286 19 4
26294 19 1
26308 19 8
26319 19 4
26339 19 23
26352 19 1
26449 19 1
26451 19 3
26454 19 1
26455 19 8
26468 19 1
26479 19 1
26544 19 1
26606 19 1
26629 19 1
26641 19 1
26643 19 1
26650 19 1
26655 19 65
26729 19 1
26731 19 1
26749 19 1
26825 19 3
26855 19 3
26871 19 1
26901 19 3
26913 19 35
27031 19 11
27069 19 1
27090 19 18
27132 19 1
27141 19 1
27174 19 3
27270 19 1
27272 19 1
27353 19 1
27367 19 1
27397 19 1
27439 19 1
27495 19 4
27501 19 1
27508 19 8
27516 19 1
27519 19 6
27520 19 1
27548 19 1
27549 19 1
27617 19 4
27639 19 1
27653 19 2
27659 19 2
27662 19 1
27666 19 1
27677 19 1
27682 19 19
27745 19 1
27752 19 1
27761 19 2
27793 19 1
27817 19 1
27827 19 5
27838 19 1
27845 19 1
27848 19 1
27852 19 1
27869 19 1
27901 19 1
27918 19 1
27958 19 6
27960 19 8
27963 19 1
28015 19 2
28026 19 2
28049 19 1
28231 19 1
28264 19 1
28290 19 1
28306 19 1
28309 19 12
28313 19 1
28358 19 1
28390 19 1
28524 19 1
28575 19 2
28594 19 1
28625 19 1
28648 19 1
28676 19 1
28688 19 1
28741 19 1
28866 19 1
28878 19 1
28929 19 1
28931 19 1
28934 19 1
28936 19 1
28950 19 2
28967 19 1
28984 19 1
29161 19 1
29172 19 1
29176 19 1
29271 19 2
29281 19 1
29294 19 4
29303 19 10
29322 19 1
29349 19 2
29381 19 1
29408 19 1
29424 19 1
29440 19 3
29443 19 2
29444 19 1
29445 19 2
29450 19 1
29452 19 4
29454 19 1
29463 19 41
29477 19 2
29506 19 4
29509 19 7
29512 19 1
29533 19 1
29568 19 5
29576 19 1
29620 19 12
29634 19 4
29671 19 1
29724 19 1
29734 19 13
29741 19 1
29782 19 2
29795 19 3
29796 19 1
29813 19 1
29821 19 1
29823 19 1
29826 19 1
29910 19 2
29913 19 1
29915 19 28
29932 19 1
29943 19 3
29949 19 2
29976 19 1
29978 19 1
29982 19 1
30027 19 1
30037 19 4
30043 19 1
30052 19 1
30075 19 1
30101 19 1
30105 19 45
30115 19 1
30122 19 1
30126 19 1
30131 19 1
30133 19 1
30136 19 13
30147 19 2
30160 19 1
30170 19 2
30243 19 1
30248 19 6
30253 19 1
30339 19 1
30343 19 1
30378 19 2
30379 19 4
30399 19 1
30406 19 3
30429 19 2
30444 19 1
30508 19 1
30529 19 3
30537 19 1
30567 19 1
30570 19 13
30586 19 2
30602 19 2
30605 19 1
30630 19 1
30631 19 1
30636 19 1
30656 19 24
30657 19 2
30659 19 1
30667 19 1
30715 19 1
30767 19 1
30788 19 1
30789 19 1
30792 19 2
30793 19 1
30798 19 14
30838 19 3
30849 19 2
30854 19 1
30872 19 3
30890 19 4
30892 19 1
30895 19 14
30900 19 1
30912 19 29
30932 19 3
30934 19 17
30958 19 8
30970 19 1
30971 19 84
30972 19 11
31042 19 1
31073 19 1
31076 19 2
31159 19 1
31169 19 1
31177 19 1
31182 19 1
31183 19 1
31189 19 23
31239 19 1
31258 19 24
31353 19 1
31360 19 1
31391 19 1
31399 19 21
31415 19 1
31421 19 5
31563 19 1
31589 19 1
31591 19 1
31611 19 1
31633 19 1
31645 19 1
31662 19 3
31663 19 1
31667 19 1
31670 19 1
31672 19 1
31715 19 1
31728 19 1
31765 19 1
31787 19 3
31797 19 2
31811 19 1
31831 19 1
31841 19 1
31850 19 1
31886 19 1
31911 19 1
31924 19 2
31927 19 1
31929 19 3
31950 19 6
31955 19 1
31964 19 1
31971 19 1
31992 19 1
32023 19 36
32028 19 1
32029 19 1
32030 19 1
32045 19 1
32048 19 1
32061 19 2
32066 19 1
32068 19 3
32083 19 1
32093 19 1
32101 19 1
32106 19 1
32107 19 1
32166 19 1
32194 19 2
32247 19 1
32323 19 3
32399 19 1
32439 19 1
32443 19 2
32452 19 1
32500 19 1
32527 19 2
32544 19 1
32589 19 1
32612 19 2
32644 19 1
32646 19 10
32650 19 15
32697 19 10
32698 19 7
32699 19 17
32700 19 8
32702 19 3
32703 19 8
32704 19 1
32705 19 1
32706 19 11
32707 19 3
32709 19 7
122 20 1
167 20 4
408 20 1
493 20 7
557 20 1
559 20 1
619 20 1
645 20 3
672 20 1
689 20 1
724 20 1
741 20 1
762 20 1
820 20 1
860 20 2
909 20 9
927 20 1
929 20 1
967 20 1
1142 20 1
1214 20 1
1314 20 1
1332 20 1
1363 20 6
1443 20 1
1509 20 1
1539 20 1
1565 20 1
1723 20 2
1804 20 1
1818 20 1
1843 20 1
1858 20 1
1990 20 11
2122 20 2
2171 20 2
2217 20 1
2280 20 1
2305 20 1
2327 20 1
2334 20 1
2737 20 1
2892 20 1
2942 20 1
2943 20 1
2966 20 1
3044 20 1
3256 20 7
3408 20 1
3498 20 1
3559 20 1
3587 20 1
3762 20 11
4028 20 4
4045 20 1
4132 20 1
4135 20 1
4172 20 5
4175 20 1
4344 20 1
4359 20 1
4400 20 1
4435 20 1
4493 20 1
4582 20 1
4747 20 1
4839 20 1
4889 20 1
4959 20 1
4979 20 2
5003 20 1
5046 20 1
5069 20 4
5129 20 1
5238 20 5
5522 20 17
5595 20 14
5699 20 5
5705 20 6
5877 20 1
5897 20 1
5948 20 5
5994 20 1
6213 20 2
6216 20 3
6276 20 1
6344 20 1
6452 20 1
6510 20 1
6660 20 1
6790 20 1
6883 20 1
6923 20 1
6986 20 20
7045 20 1
7135 20 10
7174 20 1
7214 20 1
7461 20 5
7530 20 1
7675 20 1
7779 20 1
7803 20 1
7889 20 1
7950 20 6
7951 20 1
8036 20 1
8219 20 10
8292 20 1
8524 20 1
8543 20 1
8802 20 1
8813 20 2
9051 20 1
9145 20 8
9189 20 1
9383 20 1
9403 20 1
9465 20 2
9467 20 1
9723 20 1
9799 20 15
9800 20 5
9815 20 1
9972 20 5
9993 20 2
10060 20 1
10061 20 1
10122 20 1
10152 20 29
10236 20 1
10535 20 1
10552 20 1
10554 20 1
10558 20 1
10566 20 1
10593 20 1
10595 20 2
10608 20 5
10642 20 2
10678 20 19
10680 20 3
10681 20 1
10682 20 5
10691 20 1
10696 20 2
10700 20 1
10701 20 7
10710 20 12
10740 20 2
10756 20 4
10780 20 1
10804 20 1
10868 20 1
10997 20 1
11083 20 10
11235 20 2
11268 20 1
11290 20 1
11448 20 5
11788 20 1
11888 20 3
12205 20 1
12210 20 1
12312 20 1
12480 20 1
12584 20 1
12890 20 1
13024 20 1
13051 20 1
13067 20 1
13142 20 1
13175 20 1
13249 20 1
13287 20 1
13299 20 1
13303 20 10
13639 20 1
13712 20 2
13732 20 7
13769 20 1
13828 20 2
13862 20 1
13884 20 1
13963 20 1
14248 20 22
14270 20 1
14271 20 1
14421 20 1
14515 20 2
14557 20 1
14598 20 1
14763 20 1
14829 20 3
14971 20 4
14977 20 1
15159 20 1
15180 20 6
15302 20 1
15409 20 1
15420 20 1
15542 20 1
15616 20 6
15746 20 15
15831 20 1
16134 20 1
16141 20 1
16243 20 1
16309 20 1
16404 20 1
16436 20 1
16539 20 5
16568 20 11
16597 20 1
16714 20 3
16942 20 1
17040 20 1
17224 20 1
17414 20 1
17443 20 1
17551 20 4
17684 20 1
17702 20 1
17795 20 1
17809 20 36
17888 20 1
17917 20 2
18020 20 1
18186 20 9
18412 20 5
18431 20 1
18484 20 2
18500 20 1
18502 20 5
18945 20 1
18998 20 1
18999 20 4
19044 20 1
19140 20 1
19151 20 1
19155 20 37
19182 20 1
19248 20 1
19253 20 1
19260 20 1
19264 20 1
19281 20 1
19292 20 1
19352 20 1
19395 20 2
19421 20 9
19586 20 1
19590 20 1
19620 20 1
19683 20 1
19775 20 1
19828 20 5
19837 20 1
20354 20 1
20496 20 1
20655 20 2
20762 20 3
20869 20 1
20874 20 1
20893 20 1
20905 20 2
20906 20 3
21020 20 5
21028 20 1
21054 20 1
21055 20 1
21115 20 2
21120 20 1
21215 20 3
21233 20 1
21276 20 1
21390 20 1
21412 20 1
21447 20 8
21450 20 1
21537 20 2
21633 20 1
21710 20 2
21863 20 9
22010 20 4
22041 20 64
22163 20 1
22259 20 1
22493 20 1
22563 20 1
22568 20 1
22658 20 1
22740 20 1
22744 20 1
22769 20 1
22795 20 1
22823 20 1
22939 20 1
22958 20 1
22987 20 1
23289 20 1
23385 20 1
23411 20 1
23666 20 1
23724 20 1
23779 20 1
23795 20 10
23927 20 2
24023 20 1
24050 20 1
24088 20 6
24110 20 1
24176 20 1
24315 20 1
24373 20 1
24406 20 1
24674 20 8
24731 20 1
24753 20 1
24893 20 1
24978 20 6
25041 20 1
25064 20 1
25082 20 1
25199 20 1
25268 20 1
25337 20 1
25586 20 1
25589 20 1
25616 20 1
25630 20 1
25637 20 1
25670 20 1
25697 20 1
25793 20 1
25877 20 1
25909 20 1
25914 20 2
25915 20 1
25975 20 3
26014 20 42
26186 20 2
26250 20 1
26319 20 1
26339 20 6
26451 20 1
26498 20 1
26655 20 10
26821 20 1
26899 20 1
26901 20 1
26913 20 2
26958 20 2
27090 20 3
27132 20 1
27495 20 1
27508 20 3
27561 20 1
27617 20 3
27655 20 1
27682 20 2
27755 20 1
27813 20 1
27817 20 1
27833 20 1
27958 20 1
27963 20 1
28369 20 1
28555 20 1
29075 20 1
29077 20 1
29161 20 1
29191 20 1
29227 20 1
29243 20 1
29294 20 1
29303 20 1
29349 20 1
29355 20 1
29356 20 1
29445 20 1
29452 20 1
29463 20 7
29477 20 1
29506 20 5
29516 20 1
29568 20 1
29620 20 6
29698 20 1
29734 20 2
29770 20 1
29795 20 1
29867 20 1
29915 20 1
29931 20 1
30037 20 1
30052 20 1
30093 20 1
30105 20 12
30116 20 1
30136 20 4
30248 20 1
30324 20 1
30379 20 1
30383 20 1
30403 20 1
30420 20 1
30517 20 1
30544 20 1
30570 20 8
30629 20 1
30631 20 1
30656 20 9
30657 20 2
30872 20 1
30912 20 8
30934 20 7
30958 20 3
30971 20 19
30972 20 3
30976 20 1
31014 20 1
31189 20 10
31258 20 8
31368 20 1
31399 20 5
31415 20 1
31421 20 2
31728 20 1
31950 20 1
31964 20 1
31971 20 1
32023 20 14
32031 20 1
32068 20 2
32106 20 1
32447 20 1
32527 20 2
32697 20 5
32698 20 2
32699 20 10
32700 20 11
32702 20 2
32703 20 4
32706 20 7
32709 20 3
36 21 1
43 21 1
68 21 1
167 21 4
202 21 1
211 21 2
268 21 1
317 21 1
327 21 1
364 21 1
411 21 1
413 21 3
493 21 26
518 21 1
545 21 15
557 21 1
558 21 1
559 21 7
565 21 1
595 21 1
602 21 1
608 21 2
624 21 1
645 21 4
736 21 2
786 21 1
799 21 1
856 21 1
860 21 4
880 21 2
896 21 1
902 21 1
909 21 14
926 21 1
1011 21 1
1021 21 1
1107 21 1
1110 21 8
1207 21 1
1260 21 2
1266 21 1
1363 21 19
1368 21 1
1373 21 1
1547 21 1
1563 21 1
1565 21 1
1578 21 1
1613 21 1
1723 21 1
1728 21 1
1736 21 1
1797 21 1
1834 21 1
1842 21 1
1846 21 2
1868 21 1
1974 21 1
1975 21 1
1990 21 26
1992 21 2
2014 21 1
2018 21 1
2078 21 1
2129 21 1
2188 21 1
2198 21 2
2218 21 1
2243 21 2
2256 21 1
2280 21 1
2305 21 2
2394 21 2
2417 21 1
2465 21 1
2485 21 2
2500 21 1
2655 21 1
2663 21 2
2677 21 1
2727 21 1
2916 21 2
2943 21 2
2992 21 1
3040 21 1
3116 21 1
3206 21 1
3256 21 18
3408 21 1
3413 21 3
3478 21 2
3498 21 2
3502 21 1
3521 21 1
3579 21 1
3634 21 1
3762 21 21
3800 21 1
3802 21 1
3886 21 1
3927 21 2
3957 21 2
3959 21 1
3972 21 1
4028 21 10
4040 21 1
4041 21 1
4042 21 1
4047 21 2
4074 21 1
4106 21 7
4116 21 1
4155 21 2
4165 21 1
4172 21 10
4301 21 1
4322 21 1
4400 21 3
4412 21 1
4431 21 1
4433 21 1
4435 21 1
4493 21 3
4510 21 1
4542 21 1
4623 21 1
4668 21 1
4669 21 1
4732 21 1
4849 21 1
4863 21 1
4881 21 2
4894 21 1
4934 21 1
4949 21 1
4959 21 4
4979 21 7
5069 21 12
5090 21 2
5135 21 1
5182 21 1
5199 21 1
5215 21 1
5217 21 1
5222 21 1
5238 21 8
5351 21 1
5376 21 1
5492 21 1
5500 21 1
5522 21 23
5525 21 1
5542 21 1
5558 21 1
5593 21 1
5595 21 29
5665 21 1
5678 21 1
5686 21 1
5699 21 10
5705 21 11
5817 21 1
5858 21 1
5862 21 1
5872 21 1
5889 21 1
5897 21 1
5902 21 1
5945 21 1
5948 21 18
5994 21 2
6085 21 1
6093 21 1
6212 21 1
6216 21 3
6236 21 2
6238 21 1
6269 21 1
6293 21 1
6308 21 1
6354 21 1
6366 21 1
6378 21 1
6424 21 1
6452 21 1
6465 21 2
6471 21 1
6548 21 1
6559 21 1
6582 21 2
6648 21 1
6660 21 1
6665 21 1
6701 21 1
6723 21 2
6731 21 2
6810 21 1
6842 21 1
6944 21 2
6986 21 2
7030 21 1
7099 21 1
7135 21 17
7189 21 1
7199 21 1
7203 21 1
7246 21 1
7356 21 1
7461 21 31
7530 21 1
7532 21 1
7628 21 1
7724 21 4
7747 21 1
7752 21 1
7779 21 2
7784 21 1
7789 21 3
7804 21 1
7814 21 1
7892 21 1
7898 21 1
7899 21 11
7908 21 1
7950 21 9
7956 21 1
7986 21 1
8033 21 1
8176 21 1
8191 21 1
8204 21 1
8219 21 18
8242 21 1
8509 21 1
8632 21 1
8647 21 1
8732 21 1
8813 21 7
8821 21 1
8919 21 1
9051 21 4
9067 21 1
9077 21 1
9102 21 1
9145 21 26
9171 21 1
9178 21 1
9189 21 1
9253 21 1
9403 21 2
9465 21 2
9483 21 1
9486 21 1
9488 21 1
9493 21 2
9500 21 1
9514 21 1
9517 21 1
9519 21 1
9524 21 1
9570 21 1
9589 21 2
9608 21 1
9610 21 1
9623 21 1
9642 21 1
9723 21 1
9785 21 1
9799 21 31
9800 21 20
9814 21 1
9830 21 1
9972 21 4
9987 21 10
9993 21 2
10055 21 1
10058 21 1
10090 21 1
10092 21 1
10137 21 1
10139 21 1
10152 21 25
10203 21 2
10243 21 2
10283 21 2
10322 21 1
10349 21 1
10389 21 1
10441 21 1
10443 21 1
10445 21 1
10451 21 1
10458 21 1
10486 21 1
10532 21 1
10535 21 6
10552 21 6
10566 21 1
10593 21 10
10595 21 7
10608 21 8
10618 21 1
10631 21 2
10638 21 1
10640 21 1
10642 21 3
10652 21 1
10669 21 2
10672 21 2
10678 21 28
10679 21 2
10680 21 5
10682 21 3
10686 21 1
10687 21 1
10691 21 1
10692 21 1
10694 21 1
10696 21 3
10700 21 9
10701 21 9
10710 21 51
10720 21 1
10740 21 14
10756 21 13
10779 21 1
10796 21 1
10827 21 1
10863 21 1
10917 21 2
10988 21 1
11083 21 23
11092 21 1
11141 21 1
11167 21 1
11176 21 2
11223 21 1
11275 21 1
11336 21 1
11347 21 1
11401 21 1
11448 21 22
11494 21 1
11512 21 1
11548 21 1
11551 21 8
11734 21 5
11820 21 1
11862 21 1
11878 21 2
11888 21 4
11903 21 1
11950 21 1
12017 21 3
12039 21 1
12049 21 1
12151 21 1
12205 21 44
12231 21 2
12232 21 1
12312 21 3
12337 21 1
12343 21 1
12362 21 1
12363 21 2
12378 21 1
12480 21 2
12536 21 1
12564 21 1
12582 21 5
12583 21 1
12594 21 1
12598 21 1
12608 21 1
12611 21 1
12619 21 1
12647 21 1
12672 21 1
12688 21 1
12714 21 1
12735 21 1
12811 21 1
12822 21 1
12866 21 2
12940 21 1
12994 21 1
13024 21 1
13131 21 1
13144 21 1
13150 21 1
13237 21 3
13249 21 1
13303 21 28
13334 21 1
13383 21 1
13497 21 1
13511 21 1
13532 21 1
13534 21 1
13621 21 2
13629 21 1
13661 21 1
13694 21 1
13732 21 21
13769 21 1
13777 21 2
13784 21 2
13828 21 6
13837 21 1
13903 21 4
13970 21 1
13988 21 20
14006 21 1
14195 21 1
14225 21 1
14236 21 1
14248 21 49
14253 21 1
14271 21 1
14406 21 1
14460 21 1
14470 21 1
14471 21 1
14502 21 1
14584 21 1
14630 21 1
14646 21 1
14678 21 1
14689 21 1
14690 21 1
14703 21 1
14705 21 2
14746 21 1
14752 21 1
14816 21 1
14827 21 1
14829 21 10
14856 21 1
14915 21 1
14971 21 24
15011 21 1
15044 21 2
15095 21 1
15159 21 1
15177 21 1
15180 21 15
15212 21 5
15251 21 1
15298 21 1
15302 21 3
15308 21 1
15374 21 1
15420 21 1
15475 21 1
15476 21 1
15542 21 8
15572 21 1
15616 21 11
15739 21 1
15746 21 44
15823 21 1
15860 21 1
15874 21 1
15888 21 1
15895 21 1
15903 21 1
15927 21 1
15929 21 1
16108 21 1
16141 21 2
16177 21 2
16241 21 1
16286 21 1
16300 21 1
16318 21 1
16323 21 1
16396 21 1
16436 21 3
16472 21 1
16539 21 5
16540 21 1
16545 21 2
16568 21 20
16583 21 1
16587 21 1
16669 21 1
16684 21 1
16697 21 1
16714 21 23
16719 21 1
16770 21 1
16793 21 2
16803 21 1
16807 21 1
16809 21 1
16865 21 1
16878 21 1
16902 21 5
16932 21 1
16934 21 1
16943 21 1
17040 21 1
17107 21 1
17132 21 1
17202 21 1
17224 21 1
17255 21 1
17424 21 1
17443 21 1
17465 21 1
17471 21 1
17472 21 1
17530 21 2
17551 21 5
17598 21 1
17638 21 1
17686 21 1
17721 21 1
17775 21 1
17795 21 2
17803 21 2
17867 21 1
17872 21 1
17917 21 1
17985 21 1
17987 21 1
18054 21 1
18075 21 1
18145 21 3
18147 21 1
18161 21 1
18170 21 1
18179 21 1
18186 21 16
18191 21 1
18229 21 1
18412 21 17
18425 21 1
18447 21 1
18500 21 1
18502 21 9
18653 21 1
18655 21 1
18697 21 1
18776 21 1
18779 21 1
18781 21 1
18788 21 1
18859 21 1
18878 21 1
18897 21 1
18945 21 2
18992 21 1
18999 21 9
19017 21 1
19031 21 2
19044 21 1
19060 21 1
19084 21 1
19087 21 1
19099 21 1
19111 21 1
19119 21 1
19127 21 1
19129 21 1
19140 21 5
19153 21 1
19155 21 98
19158 21 1
19165 21 1
19167 21 1
19176 21 2
19192 21 1
19210 21 1
19215 21 1
19245 21 1
19248 21 1
19253 21 3
19259 21 1
19264 21 1
19395 21 2
19421 21 29
19539 21 1
19596 21 1
19633 21 1
19641 21 1
19666 21 1
19778 21 1
19828 21 8
19829 21 1
19886 21 1
19991 21 1
20009 21 1
20071 21 1
20179 21 1
20180 21 1
20185 21 1
20191 21 1
20213 21 2
20290 21 1
20323 21 1
20354 21 3
20398 21 2
20428 21 2
20499 21 1
20505 21 1
20544 21 1
20639 21 2
20654 21 1
20655 21 4
20762 21 5
20765 21 1
20769 21 1
20778 21 6
20809 21 8
20851 21 1
20852 21 1
20869 21 5
20872 21 1
20874 21 1
20883 21 1
20896 21 1
20904 21 1
20905 21 1
20906 21 11
20955 21 1
20991 21 2
21024 21 1
21054 21 2
21081 21 1
21142 21 1
21159 21 1
21197 21 1
21215 21 3
21244 21 1
21276 21 1
21307 21 1
21377 21 1
21406 21 1
21412 21 6
21419 21 1
21429 21 1
21430 21 1
21441 21 2
21447 21 22
21450 21 2
21453 21 1
21537 21 10
21572 21 2
21615 21 1
21631 21 1
21650 21 8
21710 21 1
21805 21 1
21863 21 19
21866 21 2
21881 21 1
21899 21 1
21919 21 1
22010 21 5
22024 21 1
22030 21 1
22039 21 1
22041 21 2
22152 21 4
22260 21 1
22357 21 1
22446 21 1
22447 21 1
22513 21 1
22521 21 1
22563 21 1
22566 21 1
22567 21 1
22568 21 1
22644 21 2
22658 21 1
22699 21 1
22704 21 1
22740 21 15
22744 21 6
22745 21 1
22836 21 2
22856 21 1
22865 21 1
22932 21 1
22939 21 1
22981 21 1
22987 21 3
23022 21 1
23031 21 1
23057 21 1
23058 21 1
23078 21 1
23081 21 2
23129 21 1
23207 21 1
23257 21 1
23341 21 1
23385 21 3
23442 21 2
23476 21 1
23555 21 1
23575 21 1
23666 21 2
23667 21 1
23748 21 1
23761 21 1
23776 21 1
23779 21 1
23795 21 57
23799 21 1
23839 21 1
23927 21 1
23960 21 1
23998 21 1
24001 21 1
24008 21 1
24050 21 11
24068 21 1
24088 21 22
24176 21 2
24204 21 1
24214 21 1
24218 21 1
24238 21 1
24252 21 1
24283 21 1
24307 21 1
24406 21 1
24425 21 1
24514 21 1
24529 21 1
24548 21 1
24549 21 1
24562 21 1
24607 21 1
24634 21 1
24637 21 1
24674 21 42
24696 21 1
24752 21 2
24888 21 1
24978 21 18
24980 21 1
25041 21 1
25053 21 1
25082 21 2
25155 21 1
25191 21 2
25192 21 1
25199 21 1
25206 21 1
25211 21 2
25265 21 3
25268 21 1
25393 21 1
25397 21 2
25582 21 1
25630 21 2
25637 21 1
25665 21 1
25679 21 1
25685 21 1
25724 21 1
25795 21 1
25805 21 1
25893 21 3
25914 21 2
25947 21 1
25975 21 3
25988 21 2
25991 21 1
26013 21 1
26014 21 51
26070 21 1
26080 21 1
26140 21 1
26145 21 1
26182 21 1
26186 21 1
26239 21 1
26250 21 2
26263 21 1
26286 21 2
26308 21 2
26319 21 1
26339 21 15
26451 21 2
26455 21 3
26468 21 2
26500 21 1
26518 21 1
26523 21 1
26567 21 1
26650 21 1
26655 21 20
26715 21 1
26729 21 1
26792 21 1
26825 21 1
26855 21 1
26897 21 1
26901 21 4
26913 21 23
26918 21 1
26919 21 5
26969 21 1
27030 21 1
27031 21 6
27048 21 1
27063 21 1
27065 21 1
27090 21 7
27091 21 1
27124 21 1
27270 21 1
27287 21 1
27309 21 1
27342 21 1
27400 21 1
27415 21 1
27495 21 2
27501 21 1
27508 21 7
27518 21 1
27519 21 7
27617 21 2
27639 21 1
27653 21 2
27656 21 2
27659 21 1
27682 21 9
27724 21 2
27733 21 1
27761 21 1
27788 21 1
27793 21 1
27817 21 1
27827 21 2
27852 21 1
27958 21 4
27960 21 1
27977 21 1
28026 21 1
28055 21 1
28071 21 1
28117 21 2
28273 21 1
28303 21 1
28309 21 9
28390 21 1
28401 21 2
28584 21 1
28594 21 1
28609 21 1
28633 21 1
28703 21 1
28736 21 1
28818 21 1
28878 21 1
28887 21 1
28929 21 1
28967 21 1
28969 21 1
29065 21 3
29128 21 1
29145 21 1
29161 21 2
29185 21 1
29192 21 1
29243 21 1
29269 21 1
29271 21 1
29272 21 1
29294 21 1
29299 21 1
29303 21 4
29349 21 2
29440 21 1
29445 21 2
29450 21 1
29451 21 3
29459 21 2
29462 21 1
29463 21 16
29506 21 3
29509 21 1
29520 21 1
29551 21 1
29576 21 1
29601 21 1
29618 21 2
29620 21 8
29621 21 1
29642 21 1
29734 21 3
29741 21 1
29784 21 1
29789 21 1
29811 21 1
29828 21 1
29856 21 1
29866 21 1
29902 21 1
29903 21 1
29910 21 1
29913 21 1
29915 21 8
29932 21 2
29943 21 5
29949 21 1
29978 21 1
29983 21 1
29985 21 2
30037 21 4
30078 21 1
30105 21 28
30109 21 1
30121 21 2
30136 21 9
30170 21 2
30191 21 1
30248 21 3
30284 21 1
30343 21 1
30379 21 1
30383 21 1
30406 21 2
30428 21 1
30512 21 1
30517 21 1
30529 21 1
30537 21 1
30540 21 1
30548 21 1
30562 21 4
30567 21 3
30570 21 17
30603 21 1
30636 21 1
30656 21 36
30657 21 8
30664 21 2
30665 21 1
30714 21 1
30735 21 1
30852 21 1
30872 21 2
30895 21 5
30905 21 1
30912 21 24
30927 21 3
30934 21 7
30950 21 1
30958 21 8
30967 21 1
30971 21 47
30972 21 14
30976 21 2
30984 21 2
30992 21 1
31019 21 3
31115 21 1
31131 21 1
31180 21 1
31189 21 18
31245 21 1
31258 21 20
31399 21 27
31412 21 1
31421 21 4
31494 21 1
31561 21 1
31699 21 1
31701 21 1
31704 21 2
31709 21 2
31745 21 1
31824 21 1
31869 21 1
31888 21 1
31924 21 3
31929 21 2
31933 21 1
31937 21 1
31942 21 1
31950 21 2
31955 21 1
31971 21 2
32023 21 23
32030 21 1
32037 21 39
32045 21 1
32067 21 1
32068 21 1
32084 21 2
32095 21 1
32097 21 1
32106 21 2
32120 21 1
32346 21 1
32399 21 1
32407 21 1
32496 21 1
32527 21 2
32544 21 1
32582 21 2
32597 21 1
32644 21 1
32697 21 8
32698 21 9
32699 21 25
32700 21 10
32702 21 2
32703 21 11
32704 21 1
32706 21 8
32707 21 2
32709 21 9
82 22 1
232 22 1
413 22 1
493 22 9
499 22 1
520 22 1
557 22 1
559 22 1
589 22 1
611 22 1
645 22 1
687 22 1
795 22 1
909 22 8
920 22 1
967 22 1
1157 22 1
1288 22 3
1307 22 1
1363 22 5
1429 22 1
1565 22 1
1613 22 1
1649 22 1
1728 22 1
1832 22 1
1846 22 1
1901 22 1
1956 22 1
1973 22 1
1990 22 19
2062 22 2
2122 22 1
2218 22 1
2718 22 1
2727 22 1
2912 22 1
3250 22 2
3256 22 4
3498 22 1
3520 22 1
3530 22 1
3657 22 1
3762 22 3
3769 22 1
3816 22 1
3893 22 1
3969 22 1
4028 22 4
4040 22 1
4172 22 3
4315 22 1
4396 22 1
4566 22 1
4668 22 1
4721 22 1
4728 22 1
4949 22 1
4979 22 4
5069 22 4
5147 22 52
5238 22 6
5288 22 1
5315 22 2
5346 22 1
5522 22 12
5595 22 3
5629 22 1
5699 22 5
5702 22 1
5705 22 6
5731 22 1
5835 22 1
5862 22 1
5948 22 4
6008 22 2
6093 22 1
6101 22 1
6184 22 1
6216 22 1
6465 22 2
6817 22 1
6959 22 1
6992 22 1
7135 22 3
7184 22 1
7253 22 1
7341 22 1
7354 22 1
7358 22 1
7461 22 9
7532 22 1
7784 22 1
7789 22 1
7831 22 1
7906 22 3
7950 22 3
8219 22 15
8494 22 1
8509 22 1
8513 22 2
8632 22 1
8764 22 1
8812 22 1
8813 22 2
9078 22 1
9102 22 1
9145 22 10
9171 22 2
9217 22 1
9465 22 1
9516 22 1
9570 22 1
9678 22 2
9715 22 1
9799 22 1
9800 22 14
9814 22 1
9987 22 1
9993 22 1
10133 22 1
10152 22 3
10593 22 2
10595 22 2
10608 22 35
10638 22 1
10642 22 1
10678 22 1
10697 22 1
10706 22 1
10710 22 8
10740 22 5
10756 22 6
10788 22 1
11083 22 12
11093 22 1
11448 22 12
11517 22 1
11594 22 1
11734 22 1
11790 22 1
11888 22 4
11904 22 1
11939 22 1
12017 22 1
12050 22 1
12151 22 2
12312 22 1
12489 22 1
12557 22 2
12619 22 1
12625 22 1
12788 22 1
12929 22 1
13024 22 1
13095 22 1
13106 22 1
13229 22 1
13237 22 2
13303 22 21
13342 22 1
13383 22 1
13497 22 1
13509 22 1
13535 22 1
13544 22 1
13694 22 2
13712 22 1
13732 22 8
13828 22 3
13963 22 1
14248 22 21
14814 22 1
14829 22 3
14971 22 3
15044 22 1
15155 22 1
15180 22 6
15212 22 2
15218 22 1
15271 22 1
15517 22 1
15542 22 6
15572 22 1
15616 22 6
15746 22 11
15863 22 1
15927 22 1
16286 22 2
16436 22 2
16468 22 1
16481 22 1
16530 22 1
16539 22 12
16545 22 1
16568 22 1
16664 22 1
16714 22 4
16829 22 1
16854 22 1
16902 22 1
16961 22 1
17040 22 1
17159 22 1
17551 22 1
17589 22 1
17709 22 1
17872 22 1
17999 22 1
18115 22 1
18161 22 1
18179 22 1
18186 22 5
18270 22 1
18402 22 2
18412 22 7
18425 22 1
18502 22 4
18631 22 1
18644 22 1
18776 22 1
18992 22 1
18999 22 3
19140 22 3
19153 22 1
19155 22 39
19176 22 2
19188 22 1
19248 22 1
19251 22 1
19278 22 1
19390 22 1
19421 22 11
19641 22 1
19801 22 1
19808 22 1
19828 22 6
20156 22 1
20185 22 1
20191 22 1
20354 22 2
20398 22 2
20569 22 1
20591 22 1
20638 22 1
20672 22 1
20680 22 1
20762 22 1
20770 22 1
20778 22 2
20809 22 2
20869 22 2
20881 22 2
20906 22 3
20918 22 1
20944 22 1
21020 22 1
21054 22 1
21215 22 1
21447 22 1
21510 22 1
21537 22 3
21863 22 22
21873 22 1
21899 22 2
22010 22 4
22044 22 1
22068 22 1
22163 22 1
22472 22 1
22489 22 1
22498 22 2
22550 22 1
22553 22 1
22704 22 1
22740 22 4
22744 22 3
22758 22 1
22795 22 1
22869 22 1
22939 22 1
22973 22 1
22974 22 1
22987 22 1
23081 22 3
23500 22 1
23697 22 1
23776 22 1
23793 22 1
23795 22 19
24050 22 3
24088 22 7
24303 22 1
24320 22 1
24406 22 1
24580 22 3
24674 22 29
24811 22 1
24978 22 4
25148 22 1
25241 22 1
25459 22 1
25893 22 1
25914 22 1
25975 22 1
25991 22 1
26014 22 10
26186 22 2
26188 22 1
26294 22 1
26317 22 1
26330 22 1
26339 22 4
26450 22 1
26455 22 1
26491 22 1
26518 22 1
26655 22 11
26882 22 1
26894 22 1
26901 22 6
26913 22 10
26938 22 1
26958 22 1
26959 22 1
27031 22 1
27056 22 1
27065 22 1
27090 22 1
27128 22 1
27270 22 1
27439 22 1
27513 22 1
27519 22 1
27521 22 1
27617 22 3
27682 22 1
27724 22 1
27788 22 1
27827 22 2
27852 22 1
28117 22 1
28309 22 2
28390 22 1
28760 22 1
28838 22 1
28967 22 1
28987 22 1
29161 22 1
29271 22 1
29349 22 2
29379 22 1
29440 22 1
29443 22 1
29452 22 2
29463 22 6
29506 22 2
29533 22 1
29568 22 2
29620 22 3
29733 22 1
29734 22 4
29795 22 1
29915 22 1
29929 22 1
29942 22 1
29943 22 3
29949 22 1
29984 22 1
30011 22 1
30029 22 1
30037 22 1
30071 22 2
30104 22 1
30105 22 15
30109 22 1
30136 22 2
30147 22 1
30170 22 2
30177 22 1
30248 22 1
30379 22 3
30406 22 1
30422 22 1
30450 22 2
30517 22 2
30548 22 1
30570 22 3
30656 22 4
30789 22 1
30798 22 1
30872 22 1
30912 22 3
30934 22 5
30971 22 14
30972 22 4
31189 22 7
31258 22 6
31399 22 3
31492 22 1
31850 22 1
31950 22 1
31971 22 1
31998 22 1
32023 22 11
32068 22 1
32100 22 1
32106 22 1
32399 22 1
32527 22 1
32698 22 2
32699 22 8
32702 22 1
32703 22 2
32704 22 1
32706 22 2
32709 22 1
43 23 1
68 23 1
71 23 1
88 23 1
92 23 1
167 23 1
228 23 1
232 23 5
264 23 1
383 23 1
406 23 1
458 23 2
465 23 1
487 23 1
493 23 16
499 23 1
557 23 10
589 23 1
698 23 1
756 23 1
783 23 1
795 23 1
796 23 1
838 23 1
856 23 1
860 23 3
909 23 4
942 23 2
1030 23 1
1110 23 3
1163 23 1
1252 23 1
1253 23 1
1314 23 1
1363 23 5
1368 23 1
1539 23 1
1562 23 2
1563 23 1
1723 23 2
1842 23 5
1846 23 3
1850 23 1
1862 23 1
1901 23 1
1903 23 5
1956 23 143
1958 23 79
1963 23 9
1965 23 16
1982 23 1
1990 23 10
1996 23 1
2024 23 1
2031 23 1
2062 23 1
2147 23 1
2162 23 2
2163 23 1
2189 23 1
2198 23 1
2215 23 1
2217 23 1
2224 23 2
2225 23 2
2277 23 1
2303 23 1
2309 23 1
2364 23 1
2374 23 1
2485 23 1
2544 23 1
2577 23 1
2621 23 1
2640 23 1
2845 23 1
2916 23 1
2942 23 1
2943 23 1
3001 23 1
3003 23 1
3048 23 1
3056 23 1
3121 23 2
3207 23 1
3250 23 1
3256 23 3
3295 23 2
3303 23 1
3327 23 1
3336 23 1
3466 23 1
3476 23 1
3494 23 1
3498 23 2
3503 23 1
3559 23 1
3617 23 1
3658 23 1
3714 23 1
3759 23 1
3762 23 5
3815 23 1
3897 23 1
3959 23 1
4028 23 12
4032 23 1
4036 23 2
4040 23 1
4042 23 1
4060 23 1
4090 23 1
4110 23 1
4131 23 1
4135 23 1
4139 23 1
4140 23 1
4172 23 6
4294 23 1
4335 23 1
4360 23 1
4370 23 1
4435 23 2
4456 23 1
4535 23 1
4555 23 1
4601 23 1
4623 23 3
4881 23 1
4893 23 1
4979 23 2
5069 23 8
5090 23 2
5215 23 1
5234 23 1
5238 23 3
5318 23 1
5374 23 1
5389 23 1
5423 23 1
5434 23 1
5492 23 1
5522 23 15
5535 23 1
5595 23 20
5617 23 1
5618 23 1
5699 23 5
5705 23 8
5747 23 1
5831 23 1
5834 23 1
5872 23 3
5882 23 1
5887 23 1
5897 23 1
5898 23 1
5906 23 1
5916 23 2
5948 23 9
5972 23 2
5986 23 2
6009 23 1
6059 23 1
6093 23 1
6216 23 2
6354 23 1
6363 23 3
6364 23 1
6371 23 1
6407 23 1
6439 23 2
6465 23 1
6490 23 1
6520 23 1
6587 23 1
6603 23 1
6687 23 1
6817 23 1
6842 23 1
6927 23 3
6938 23 2
7114 23 1
7135 23 9
7150 23 5
7188 23 1
7305 23 1
7341 23 2
7342 23 1
7358 23 1
7461 23 4
7591 23 1
7692 23 10
7737 23 1
7747 23 2
7791 23 2
7814 23 1
7906 23 1
7950 23 6
7951 23 1
8033 23 1
8129 23 1
8219 23 14
8356 23 1
8586 23 1
8813 23 16
9051 23 4
9052 23 1
9065 23 1
9067 23 2
9145 23 6
9171 23 1
9246 23 1
9328 23 2
9516 23 1
9517 23 1
9535 23 1
9543 23 1
9570 23 1
9608 23 1
9620 23 1
9634 23 2
9635 23 2
9785 23 2
9799 23 1
9800 23 23
9814 23 1
9848 23 1
9897 23 1
9972 23 2
9987 23 10
9993 23 4
10040 23 2
10041 23 1
10060 23 1
10066 23 2
10090 23 1
10117 23 1
10121 23 1
10152 23 7
10164 23 1
10193 23 1
10221 23 1
10235 23 1
10243 23 1
10250 23 1
10322 23 1
10334 23 1
10532 23 1
10535 23 6
10562 23 1
10593 23 5
10595 23 4
10609 23 2
10611 23 7
10612 23 1
10618 23 1
10631 23 3
10642 23 1
10672 23 2
10678 23 4
10680 23 1
10690 23 2
10692 23 2
10697 23 1
10700 23 2
10707 23 1
10710 23 14
10740 23 7
10753 23 1
10756 23 7
10769 23 1
10985 23 1
11049 23 1
11083 23 9
11176 23 4
11268 23 1
11296 23 1
11448 23 8
11512 23 1
11527 23 1
11551 23 1
11552 23 1
11562 23 1
11594 23 1
11662 23 1
11681 23 1
11727 23 1
11734 23 1
11857 23 1
11878 23 1
11888 23 23
11903 23 2
11939 23 1
12017 23 2
12023 23 1
12049 23 1
12091 23 1
12130 23 1
12207 23 2
12231 23 1
12234 23 1
12265 23 1
12306 23 4
12309 23 1
12312 23 2
12387 23 1
12392 23 2
12411 23 1
12557 23 1
12564 23 1
12571 23 1
12582 23 5
12587 23 1
12619 23 1
12635 23 1
12647 23 1
12652 23 1
12747 23 1
12838 23 1
12890 23 2
12964 23 1
12990 23 1
13055 23 1
13126 23 1
13159 23 1
13237 23 4
13249 23 1
13303 23 84
13334 23 2
13341 23 1
13371 23 1
13383 23 4
13509 23 1
13532 23 3
13535 23 1
13676 23 1
13712 23 1
13732 23 5
13752 23 1
13767 23 1
13772 23 1
13828 23 5
13929 23 1
13963 23 1
13972 23 1
13987 23 1
14023 23 1
14042 23 1
14060 23 1
14194 23 1
14225 23 2
14247 23 1
14248 23 35
14259 23 1
14309 23 1
14576 23 1
14607 23 1
14624 23 1
14678 23 1
14686 23 1
14769 23 1
14829 23 4
14833 23 1
14856 23 1
14904 23 1
14950 23 1
14971 23 12
15095 23 1
15121 23 1
15177 23 1
15180 23 3
15198 23 2
15212 23 4
15218 23 1
15235 23 1
15377 23 2
15449 23 1
15517 23 1
15537 23 1
15540 23 1
15541 23 1
15542 23 7
15616 23 7
15619 23 1
15631 23 1
15726 23 1
15746 23 15
15805 23 1
15813 23 1
15831 23 1
15846 23 1
15848 23 1
15912 23 1
15927 23 1
16035 23 1
16089 23 5
16099 23 1
16141 23 1
16179 23 1
16217 23 1
16360 23 1
16362 23 1
16530 23 1
16539 23 26
16545 23 1
16568 23 5
16578 23 1
16589 23 1
16613 23 1
16626 23 1
16633 23 1
16714 23 4
16715 23 1
16745 23 2
16793 23 1
16807 23 1
16843 23 1
16857 23 1
16902 23 3
16990 23 1
17040 23 11
17088 23 1
17109 23 1
17150 23 1
17155 23 1
17344 23 1
17424 23 1
17465 23 1
17469 23 1
17470 23 1
17472 23 1
17507 23 1
17524 23 1
17551 23 4
17580 23 1
17783 23 1
17831 23 1
17888 23 1
17907 23 2
17990 23 2
18032 23 1
18033 23 1
18145 23 1
18161 23 1
18170 23 1
18179 23 3
18186 23 7
18202 23 1
18229 23 1
18270 23 1
18332 23 1
18369 23 1
18412 23 5
18438 23 1
18486 23 1
18500 23 1
18502 23 3
18644 23 1
18660 23 1
18773 23 1
18870 23 1
18992 23 3
18995 23 1
18999 23 34
19014 23 3
19028 23 1
19030 23 1
19073 23 1
19075 23 2
19099 23 1
19140 23 6
19152 23 1
19153 23 4
19155 23 39
19157 23 1
19165 23 1
19167 23 1
19170 23 1
19176 23 5
19182 23 1
19185 23 1
19215 23 1
19251 23 1
19260 23 1
19264 23 3
19352 23 3
19353 23 1
19354 23 1
19373 23 1
19421 23 9
19563 23 1
19575 23 1
19641 23 2
19643 23 1
19644 23 1
19712 23 1
19798 23 1
19828 23 2
19970 23 1
19996 23 1
20009 23 1
20039 23 1
20110 23 1
20145 23 1
20156 23 6
20158 23 2
20213 23 1
20217 23 1
20225 23 1
20237 23 1
20259 23 1
20268 23 2
20331 23 1
20340 23 3
20354 23 4
20394 23 1
20398 23 2
20508 23 1
20544 23 1
20636 23 1
20638 23 1
20639 23 1
20640 23 1
20762 23 7
20770 23 2
20778 23 1
20779 23 1
20809 23 1
20850 23 1
20852 23 1
20869 23 3
20881 23 4
20904 23 1
20905 23 2
20906 23 11
20936 23 1
21020 23 1
21032 23 1
21051 23 1
21054 23 63
21107 23 1
21115 23 1
21188 23 1
21197 23 1
21215 23 5
21251 23 1
21256 23 1
21261 23 1
21276 23 1
21329 23 1
21379 23 1
21410 23 1
21412 23 6
21420 23 1
21435 23 2
21439 23 1
21447 23 23
21537 23 6
21544 23 1
21549 23 1
21551 23 1
21650 23 5
21750 23 1
21807 23 1
21863 23 14
21867 23 1
21869 23 1
21873 23 1
21881 23 1
21922 23 1
21948 23 1
21986 23 1
21987 23 1
22010 23 8
22024 23 1
22041 23 1
22065 23 1
22074 23 1
22137 23 1
22139 23 1
22301 23 1
22307 23 2
22358 23 1
22446 23 1
22455 23 2
22489 23 2
22500 23 1
22504 23 1
22542 23 1
22553 23 1
22566 23 1
22618 23 1
22643 23 1
22649 23 2
22658 23 3
22740 23 4
22795 23 1
22826 23 1
22827 23 2
22939 23 1
22958 23 1
22974 23 1
22987 23 2
23022 23 1
23057 23 2
23081 23 51
23223 23 1
23232 23 1
23244 23 1
23264 23 1
23342 23 1
23413 23 1
23467 23 1
23665 23 1
23666 23 2
23744 23 1
23779 23 3
23795 23 28
23868 23 2
23909 23 1
23910 23 1
23956 23 1
23993 23 1
24008 23 1
24014 23 1
24023 23 1
24050 23 6
24088 23 35
24115 23 1
24176 23 1
24252 23 1
24253 23 1
24262 23 1
24323 23 1
24426 23 1
24543 23 1
24671 23 1
24674 23 31
24705 23 1
24732 23 4
24808 23 4
24893 23 1
24978 23 12
25002 23 1
25036 23 2
25078 23 1
25129 23 1
25191 23 4
25192 23 1
25199 23 4
25260 23 1
25268 23 1
25337 23 1
25487 23 1
25637 23 1
25793 23 1
25893 23 5
25914 23 6
25975 23 5
26014 23 22
26186 23 7
26227 23 1
26244 23 1
26286 23 1
26287 23 2
26304 23 1
26308 23 1
26320 23 1
26339 23 11
26341 23 1
26606 23 1
26612 23 1
26650 23 1
26655 23 11
26670 23 1
26688 23 1
26724 23 1
26794 23 1
26825 23 1
26868 23 1
26901 23 3
26913 23 16
26928 23 1
27031 23 8
27048 23 1
27058 23 1
27065 23 1
27090 23 3
27156 23 1
27169 23 1
27174 23 2
27388 23 1
27415 23 2
27423 23 1
27495 23 1
27557 23 2
27617 23 2
27656 23 1
27657 23 1
27663 23 1
27681 23 1
27682 23 3
27706 23 1
27753 23 1
27793 23 1
27818 23 1
27827 23 4
27831 23 1
27879 23 1
27951 23 1
27960 23 2
28052 23 1
28273 23 2
28290 23 1
28294 23 1
28309 23 5
28489 23 1
28573 23 1
28614 23 1
28648 23 1
28661 23 1
28772 23 1
28818 23 7
28838 23 1
28882 23 1
28894 23 1
28896 23 1
28931 23 1
28950 23 1
28967 23 1
28984 23 1
28990 23 1
29073 23 2
29168 23 1
29176 23 2
29177 23 1
29180 23 1
29271 23 1
29303 23 3
29424 23 1
29428 23 1
29431 23 1
29445 23 2
29450 23 5
29452 23 2
29454 23 1
29459 23 1
29463 23 7
29477 23 2
29506 23 10
29533 23 2
29539 23 1
29561 23 1
29568 23 3
29620 23 4
29634 23 2
29654 23 2
29703 23 2
29704 23 2
29706 23 1
29720 23 1
29733 23 1
29734 23 5
29742 23 2
29782 23 1
29795 23 2
29806 23 1
29810 23 1
29811 23 1
29813 23 1
29915 23 15
29943 23 1
29970 23 1
29979 23 1
30031 23 1
30035 23 1
30038 23 1
30061 23 1
30066 23 1
30093 23 1
30105 23 8
30115 23 1
30129 23 1
30131 23 1
30136 23 12
30138 23 1
30147 23 2
30170 23 2
30255 23 1
30276 23 1
30354 23 1
30379 23 2
30393 23 1
30414 23 1
30430 23 10
30434 23 1
30444 23 1
30529 23 2
30543 23 1
30562 23 1
30567 23 1
30570 23 6
30605 23 1
30607 23 1
30630 23 1
30634 23 1
30646 23 1
30656 23 5
30737 23 1
30789 23 5
30792 23 1
30798 23 1
30858 23 1
30874 23 1
30895 23 2
30912 23 7
30929 23 1
30932 23 2
30934 23 113
30950 23 1
30958 23 3
30971 23 18
30972 23 2
30974 23 1
30990 23 1
30999 23 1
31025 23 1
31096 23 2
31115 23 1
31186 23 1
31189 23 10
31190 23 1
31196 23 1
31258 23 17
31339 23 1
31399 23 6
31415 23 1
31421 23 1
31603 23 1
31604 23 1
31611 23 1
31715 23 1
31811 23 1
31942 23 1
31960 23 1
31964 23 7
31965 23 1
31971 23 1
31975 23 1
31992 23 1
31998 23 1
32023 23 21
32029 23 1
32040 23 1
32048 23 1
32083 23 1
32093 23 1
32095 23 1
32106 23 5
32194 23 1
32201 23 1
32214 23 1
32216 23 5
32229 23 1
32449 23 2
32477 23 2
32544 23 1
32596 23 1
32646 23 2
32697 23 4
32698 23 4
32699 23 23
32700 23 9
32702 23 1
32703 23 18
32706 23 4
32709 23 4
43 24 1
54 24 1
95 24 1
122 24 1
167 24 2
211 24 1
264 24 1
362 24 1
413 24 2
493 24 13
525 24 1
532 24 1
557 24 1
559 24 11
582 24 1
612 24 1
645 24 3
782 24 1
799 24 1
856 24 1
860 24 1
909 24 18
925 24 2
941 24 1
1021 24 1
1030 24 1
1058 24 3
1110 24 4
1185 24 1
1252 24 1
1272 24 1
1314 24 1
1363 24 12
1368 24 1
1455 24 1
1479 24 1
1547 24 3
1551 24 1
1563 24 1
1612 24 1
1655 24 1
1829 24 1
1833 24 1
1834 24 1
1843 24 2
1846 24 1
1863 24 1
1888 24 1
1963 24 1
1965 24 3
1987 24 1
1990 24 19
2059 24 1
2162 24 1
2171 24 2
2198 24 1
2224 24 1
2334 24 1
2337 24 1
2374 24 2
2391 24 1
2432 24 1
2453 24 1
2485 24 1
2577 24 1
2628 24 1
2644 24 2
2698 24 1
2787 24 2
2791 24 1
2909 24 1
2916 24 2
2918 24 1
2940 24 1
2943 24 1
2997 24 1
3040 24 1
3118 24 1
3256 24 13
3305 24 1
3326 24 1
3330 24 1
3336 24 1
3413 24 1
3498 24 2
3634 24 2
3762 24 11
3766 24 1
3791 24 1
3816 24 1
3878 24 1
3889 24 1
3897 24 2
3943 24 1
3957 24 1
4028 24 12
4036 24 15
4040 24 1
4047 24 1
4142 24 1
4154 24 1
4172 24 7
4301 24 1
4360 24 3
4400 24 1
4414 24 1
4431 24 1
4433 24 1
4510 24 2
4664 24 1
4681 24 1
4721 24 1
4747 24 1
4797 24 1
4959 24 4
4960 24 1
4979 24 4
5067 24 1
5069 24 5
5090 24 4
5136 24 1
5218 24 1
5221 24 1
5238 24 7
5315 24 1
5389 24 1
5464 24 1
5475 24 1
5481 24 1
5492 24 2
5522 24 22
5591 24 1
5595 24 16
5629 24 1
5636 24 1
5642 24 1
5686 24 1
5699 24 12
5705 24 12
5831 24 1
5850 24 1
5872 24 5
5873 24 1
5948 24 7
5955 24 1
5957 24 1
5985 24 1
6093 24 1
6216 24 3
6364 24 1
6452 24 1
6660 24 1
6687 24 1
6809 24 1
6829 24 1
6938 24 1
6986 24 3
7085 24 1
7135 24 9
7150 24 1
7214 24 1
7358 24 1
7399 24 1
7449 24 1
7461 24 12
7530 24 1
7587 24 1
7675 24 1
7711 24 1
7728 24 1
7789 24 4
7803 24 1
7873 24 1
7892 24 1
7897 24 1
7906 24 2
7950 24 6
8017 24 1
8149 24 1
8219 24 13
8242 24 1
8309 24 1
8333 24 1
8507 24 1
8509 24 1
8732 24 1
8813 24 3
8976 24 1
9004 24 1
9051 24 5
9100 24 1
9102 24 1
9115 24 1
9141 24 1
9145 24 7
9171 24 5
9189 24 1
9382 24 1
9403 24 2
9455 24 1
9543 24 1
9608 24 1
9623 24 1
9637 24 1
9715 24 1
9785 24 1
9799 24 23
9800 24 13
9807 24 1
9865 24 1
9972 24 3
9977 24 1
9987 24 4
10035 24 1
10055 24 1
10057 24 2
10062 24 1
10076 24 1
10091 24 1
10112 24 1
10117 24 1
10138 24 1
10152 24 26
10280 24 2
10281 24 1
10306 24 1
10389 24 1
10450 24 1
10489 24 1
10535 24 2
10552 24 2
10558 24 22
10560 24 1
10562 24 1
10593 24 9
10595 24 5
10608 24 5
10618 24 1
10631 24 3
10642 24 1
10669 24 1
10672 24 1
10678 24 33
10679 24 2
10680 24 6
10681 24 3
10682 24 2
10685 24 2
10690 24 1
10691 24 1
10692 24 2
10693 24 1
10694 24 1
10696 24 1
10697 24 1
10700 24 8
10701 24 9
10710 24 43
10721 24 2
10740 24 13
10745 24 1
10752 24 1
10756 24 11
10780 24 2
10917 24 1
10918 24 1
11040 24 1
11052 24 1
11083 24 20
11098 24 1
11109 24 1
11224 24 1
11262 24 1
11268 24 1
11278 24 1
11352 24 2
11388 24 1
11448 24 36
11553 24 1
11588 24 1
11591 24 1
11594 24 1
11727 24 1
11888 24 10
11893 24 1
11918 24 1
11950 24 1
11972 24 1
12017 24 1
12039 24 1
12049 24 2
12050 24 1
12084 24 1
12215 24 1
12231 24 1
12306 24 1
12312 24 1
12410 24 1
12411 24 1
12430 24 1
12446 24 1
12489 24 1
12582 24 3
12584 24 1
12611 24 1
12619 24 2
12623 24 2
12718 24 1
12762 24 1
12766 24 1
12822 24 1
12948 24 1
13051 24 2
13126 24 1
13165 24 1
13202 24 1
13241 24 1
13249 24 1
13303 24 14
13356 24 1
13360 24 1
13371 24 1
13380 24 1
13458 24 1
13497 24 1
13511 24 1
13526 24 1
13529 24 1
13532 24 1
13534 24 1
13635 24 1
13721 24 1
13732 24 15
13759 24 1
13772 24 2
13784 24 1
13828 24 15
13872 24 1
13903 24 2
13929 24 1
13972 24 1
14034 24 2
14096 24 1
14248 24 34
14287 24 1
14343 24 1
14630 24 1
14690 24 1
14749 24 1
14829 24 4
14833 24 1
14865 24 1
14873 24 1
14971 24 16
15095 24 1
15135 24 1
15180 24 14
15212 24 4
15213 24 2
15302 24 1
15320 24 1
15377 24 2
15517 24 1
15542 24 6
15565 24 1
15595 24 1
15614 24 1
15616 24 6
15746 24 21
15826 24 1
15857 24 1
15942 24 1
16141 24 1
16286 24 1
16301 24 1
16436 24 2
16476 24 1
16539 24 5
16562 24 1
16568 24 22
16627 24 1
16714 24 8
16809 24 1
16815 24 1
16843 24 1
16875 24 1
16902 24 1
16934 24 1
16942 24 1
16960 24 1
16961 24 1
16989 24 1
16993 24 1
17040 24 2
17081 24 1
17144 24 1
17224 24 1
17414 24 1
17425 24 1
17465 24 1
17520 24 1
17521 24 1
17530 24 1
17551 24 14
17624 24 1
17651 24 3
17653 24 1
17756 24 1
17803 24 1
17920 24 1
18033 24 1
18037 24 1
18054 24 1
18122 24 1
18140 24 1
18179 24 1
18186 24 8
18191 24 1
18269 24 1
18412 24 13
18447 24 2
18488 24 1
18500 24 1
18502 24 4
18553 24 1
18644 24 1
18742 24 1
18876 24 1
18878 24 1
18943 24 1
18945 24 2
18959 24 1
18999 24 8
19017 24 1
19021 24 1
19031 24 1
19082 24 1
19088 24 1
19093 24 1
19111 24 1
19127 24 1
19135 24 1
19140 24 11
19153 24 1
19155 24 54
19176 24 1
19182 24 4
19248 24 1
19253 24 2
19264 24 1
19269 24 1
19395 24 1
19407 24 1
19421 24 22
19519 24 1
19586 24 1
19618 24 1
19620 24 1
19780 24 1
19828 24 11
19886 24 1
20064 24 1
20110 24 1
20121 24 1
20124 24 1
20143 24 1
20156 24 1
20219 24 1
20354 24 2
20505 24 1
20556 24 1
20598 24 2
20690 24 1
20691 24 1
20749 24 1
20762 24 4
20769 24 2
20773 24 1
20778 24 1
20809 24 4
20869 24 4
20872 24 1
20881 24 3
20883 24 1
20906 24 28
20973 24 1
20975 24 1
21028 24 1
21054 24 1
21055 24 1
21115 24 4
21215 24 1
21256 24 1
21276 24 1
21327 24 1
21412 24 3
21419 24 1
21447 24 11
21513 24 1
21537 24 12
21544 24 1
21548 24 1
21549 24 1
21552 24 4
21586 24 1
21594 24 1
21631 24 1
21650 24 2
21710 24 1
21807 24 1
21863 24 9
21866 24 1
21867 24 1
21899 24 1
21919 24 2
21954 24 1
21969 24 1
21979 24 1
22010 24 24
22021 24 1
22041 24 2
22075 24 1
22293 24 1
22301 24 1
22331 24 1
22379 24 2
22429 24 1
22489 24 1
22498 24 1
22500 24 1
22546 24 1
22563 24 1
22567 24 1
22568 24 2
22573 24 1
22620 24 1
22624 24 1
22644 24 2
22650 24 1
22658 24 1
22699 24 1
22740 24 7
22744 24 1
22852 24 1
22863 24 1
22973 24 1
23078 24 1
23081 24 2
23089 24 1
23119 24 1
23124 24 1
23207 24 24
23244 24 1
23281 24 1
23385 24 1
23396 24 1
23404 24 2
23444 24 1
23476 24 1
23555 24 1
23582 24 1
23613 24 1
23666 24 2
23696 24 1
23697 24 1
23779 24 1
23795 24 26
23866 24 1
23960 24 1
23974 24 1
23998 24 1
24049 24 1
24050 24 6
24088 24 55
24168 24 1
24252 24 1
24269 24 1
24307 24 1
24373 24 2
24403 24 1
24449 24 2
24607 24 1
24660 24 1
24661 24 1
24663 24 1
24674 24 25
24732 24 2
24893 24 1
24900 24 1
24978 24 10
25036 24 1
25191 24 1
25199 24 3
25214 24 1
25265 24 2
25630 24 1
25646 24 1
25742 24 1
25772 24 1
25793 24 1
25893 24 1
25907 24 1
25914 24 1
25975 24 3
25988 24 1
26014 24 28
26027 24 1
26057 24 1
26115 24 1
26139 24 1
26148 24 1
26186 24 4
26222 24 1
26263 24 1
26270 24 1
26294 24 1
26302 24 1
26308 24 1
26339 24 10
26455 24 1
26586 24 1
26650 24 1
26655 24 12
26729 24 1
26825 24 1
26855 24 1
26882 24 1
26897 24 1
26901 24 2
26913 24 32
27031 24 6
27090 24 8
27091 24 1
27124 24 1
27174 24 1
27210 24 1
27270 24 1
27287 24 1
27367 24 1
27384 24 1
27388 24 1
27423 24 1
27456 24 1
27508 24 4
27617 24 7
27657 24 2
27659 24 1
27662 24 1
27682 24 2
27884 24 1
27958 24 2
27960 24 1
28026 24 1
28032 24 1
28071 24 1
28294 24 1
28309 24 4
28319 24 1
28358 24 1
28553 24 1
28614 24 1
28759 24 1
28779 24 1
28841 24 1
28888 24 1
28934 24 1
28960 24 1
28964 24 1
28994 24 1
29185 24 1
29266 24 1
29271 24 1
29303 24 3
29349 24 2
29372 24 1
29373 24 1
29439 24 1
29440 24 14
29444 24 1
29450 24 1
29452 24 1
29459 24 1
29463 24 9
29477 24 2
29506 24 1
29509 24 1
29516 24 1
29546 24 1
29568 24 5
29620 24 7
29621 24 1
29623 24 1
29698 24 1
29702 24 1
29707 24 1
29734 24 10
29741 24 1
29782 24 1
29821 24 1
29903 24 1
29910 24 2
29911 24 1
29915 24 3
29918 24 1
29927 24 1
29937 24 1
30066 24 1
30082 24 2
30105 24 18
30109 24 1
30133 24 1
30136 24 2
30170 24 1
30214 24 1
30220 24 1
30248 24 5
30253 24 2
30348 24 1
30379 24 2
30399 24 2
30406 24 2
30548 24 1
30562 24 1
30570 24 14
30586 24 1
30613 24 1
30656 24 14
30657 24 2
30664 24 1
30798 24 1
30850 24 1
30852 24 1
30853 24 1
30895 24 2
30912 24 7
30915 24 1
30927 24 1
30934 24 11
30958 24 2
30971 24 41
30972 24 6
30998 24 1
31006 24 1
31036 24 1
31183 24 1
31189 24 7
31258 24 7
31320 24 1
31399 24 14
31415 24 1
31421 24 3
31662 24 1
31699 24 1
31709 24 1
31787 24 1
31797 24 1
31850 24 1
31858 24 1
31869 24 1
31907 24 2
31927 24 1
31929 24 1
32002 24 1
32023 24 23
32060 24 1
32068 24 2
32075 24 1
32076 24 2
32083 24 1
32096 24 1
32105 24 1
32187 24 1
32321 24 1
32323 24 1
32346 24 1
32349 24 1
32443 24 2
32527 24 3
32544 24 1
32580 24 1
32582 24 1
32596 24 2
32602 24 1
32697 24 1
32699 24 7
32700 24 2
32703 24 10
32706 24 5
32709 24 2
82 25 1
152 25 1
164 25 2
167 25 1
190 25 13
493 25 37
539 25 1
557 25 1
559 25 1
598 25 1
645 25 2
672 25 1
677 25 1
710 25 1
762 25 1
771 25 1
909 25 16
1007 25 1
1035 25 1
1039 25 1
1058 25 1
1110 25 4
1132 25 1
1163 25 1
1202 25 1
1252 25 1
1287 25 1
1363 25 6
1364 25 1
1578 25 1
1595 25 1
1636 25 1
1706 25 1
1842 25 1
1846 25 1
1848 25 1
1871 25 1
1990 25 13
1994 25 1
2017 25 1
2100 25 1
2171 25 1
2195 25 1
2225 25 1
2260 25 1
2265 25 1
2330 25 1
2334 25 1
2358 25 1
2383 25 1
2485 25 1
2813 25 1
2927 25 1
2943 25 1
2966 25 1
3256 25 11
3550 25 1
3668 25 3
3730 25 1
3762 25 12
3888 25 1
3997 25 1
4024 25 1
4028 25 6
4090 25 1
4102 25 1
4106 25 1
4111 25 1
4123 25 1
4172 25 7
4493 25 1
4535 25 1
4563 25 1
4582 25 1
4606 25 1
4670 25 1
4691 25 1
4716 25 1
4763 25 1
4792 25 1
4843 25 1
4882 25 1
4979 25 5
5028 25 1
5061 25 1
5069 25 3
5090 25 2
5135 25 1
5238 25 4
5346 25 1
5522 25 19
5595 25 8
5699 25 9
5702 25 2
5705 25 7
5920 25 2
5948 25 5
6216 25 1
6238 25 1
6363 25 1
6373 25 1
6588 25 1
6731 25 1
6742 25 1
6927 25 1
6938 25 1
6963 25 1
6986 25 2
7135 25 6
7194 25 1
7246 25 1
7461 25 5
7747 25 1
7950 25 13
8219 25 20
8764 25 1
8803 25 3
8813 25 3
9008 25 1
9018 25 1
9077 25 1
9145 25 8
9298 25 1
9359 25 1
9383 25 1
9800 25 16
9972 25 3
9987 25 2
9993 25 1
10060 25 1
10152 25 6
10418 25 1
10532 25 1
10535 25 3
10539 25 1
10552 25 1
10590 25 1
10593 25 8
10595 25 3
10618 25 1
10621 25 1
10642 25 2
10672 25 1
10710 25 22
10720 25 3
10721 25 1
10740 25 3
10756 25 4
10859 25 1
10863 25 1
10917 25 2
11083 25 19
11176 25 2
11224 25 1
11268 25 1
11275 25 1
11278 25 1
11448 25 15
11681 25 1
11888 25 5
11905 25 1
11939 25 1
12017 25 1
12049 25 1
12050 25 1
12200 25 2
12205 25 1
12231 25 2
12232 25 1
12363 25 1
12583 25 1
12619 25 1
12648 25 1
12686 25 1
12894 25 1
13006 25 2
13051 25 1
13138 25 1
13194 25 1
13249 25 1
13274 25 1
13303 25 25
13511 25 1
13532 25 1
13552 25 1
13676 25 1
13732 25 14
13752 25 1
13772 25 1
13828 25 5
13862 25 1
13897 25 1
13903 25 3
13965 25 1
13971 25 1
14248 25 24
14620 25 2
14675 25 1
14752 25 1
14769 25 1
14770 25 1
14829 25 2
14971 25 14
14977 25 1
15061 25 1
15106 25 1
15180 25 6
15212 25 1
15271 25 1
15412 25 1
15475 25 1
15542 25 1
15572 25 1
15616 25 4
15726 25 1
15746 25 23
15813 25 1
15826 25 1
15831 25 1
15878 25 1
15914 25 1
16074 25 1
16085 25 1
16286 25 2
16341 25 2
16360 25 1
16476 25 1
16539 25 3
16568 25 3
16578 25 1
16624 25 1
16675 25 1
16714 25 4
16793 25 1
16807 25 1
16902 25 1
16947 25 1
16948 25 2
17040 25 1
17471 25 1
17488 25 1
17551 25 10
17580 25 1
17598 25 1
17624 25 1
17803 25 1
17858 25 1
17918 25 1
18033 25 1
18121 25 1
18161 25 1
18186 25 11
18191 25 1
18402 25 1
18412 25 14
18431 25 1
18486 25 1
18502 25 6
18504 25 1
18631 25 1
18664 25 1
18741 25 1
18778 25 2
18999 25 3
19014 25 1
19024 25 1
19031 25 2
19042 25 1
19043 25 1
19060 25 1
19087 25 1
19140 25 3
19153 25 1
19155 25 49
19176 25 3
19186 25 1
19218 25 1
19240 25 1
19249 25 1
19253 25 5
19386 25 1
19421 25 18
19539 25 1
19620 25 1
19777 25 1
19798 25 1
19802 25 3
19806 25 1
19828 25 6
19829 25 1
19882 25 1
19886 25 1
20009 25 1
20165 25 1
20188 25 1
20238 25 1
20253 25 1
20346 25 1
20354 25 1
20398 25 1
20505 25 1
20543 25 1
20544 25 1
20567 25 1
20568 25 1
20655 25 1
20762 25 1
20809 25 2
20852 25 2
20869 25 2
20874 25 2
20905 25 1
20906 25 4
20917 25 1
20959 25 1
21053 25 1
21115 25 1
21159 25 1
21183 25 1
21215 25 3
21261 25 1
21327 25 1
21420 25 1
21441 25 2
21447 25 14
21513 25 2
21537 25 5
21544 25 1
21650 25 1
21792 25 1
21863 25 17
21866 25 1
22010 25 5
22068 25 1
22258 25 1
22262 25 1
22429 25 1
22472 25 2
22550 25 2
22556 25 1
22566 25 1
22699 25 1
22726 25 1
22740 25 4
22744 25 1
22795 25 1
23203 25 1
23277 25 1
23316 25 1
23336 25 1
23378 25 1
23389 25 1
23424 25 1
23606 25 1
23795 25 13
23991 25 1
24008 25 1
24050 25 9
24088 25 11
24120 25 1
24172 25 1
24238 25 1
24258 25 1
24373 25 1
24425 25 1
24580 25 1
24666 25 1
24674 25 11
24731 25 1
24739 25 1
24872 25 1
24893 25 1
24978 25 11
24980 25 1
25002 25 1
25123 25 1
25164 25 1
25184 25 1
25199 25 2
25206 25 1
25357 25 1
25476 25 1
25488 25 1
25513 25 1
25574 25 1
25618 25 1
25629 25 1
25694 25 1
25893 25 1
25914 25 2
25975 25 1
25988 25 1
26014 25 20
26088 25 1
26186 25 3
26211 25 1
26339 25 10
26461 25 1
26655 25 13
26715 25 1
26729 25 1
26749 25 1
26872 25 1
26882 25 1
26897 25 1
26901 25 3
26913 25 17
26968 25 1
27031 25 3
27090 25 5
27519 25 2
27546 25 1
27617 25 2
27653 25 1
27659 25 1
27755 25 1
27958 25 2
27960 25 1
28012 25 1
28015 25 1
28273 25 1
28309 25 6
28467 25 1
28468 25 1
28593 25 1
28613 25 1
28697 25 1
28772 25 1
28926 25 1
28934 25 1
28943 25 1
29041 25 1
29051 25 1
29073 25 1
29141 25 1
29271 25 1
29294 25 1
29349 25 3
29440 25 1
29443 25 1
29450 25 1
29452 25 1
29459 25 1
29463 25 8
29512 25 1
29533 25 1
29620 25 14
29651 25 1
29734 25 6
29818 25 1
29850 25 1
29915 25 5
29916 25 1
29982 25 1
29983 25 1
30067 25 1
30075 25 1
30082 25 1
30105 25 10
30136 25 12
30248 25 1
30379 25 2
30422 25 1
30429 25 1
30430 25 1
30434 25 1
30570 25 5
30656 25 8
30776 25 2
30849 25 1
30852 25 1
30872 25 1
30895 25 1
30912 25 7
30934 25 3
30958 25 1
30971 25 23
30972 25 1
30994 25 1
31169 25 1
31178 25 1
31189 25 2
31212 25 1
31258 25 6
31272 25 1
31399 25 6
31421 25 3
31709 25 1
31787 25 1
31856 25 1
31920 25 1
31950 25 1
31960 25 1
31971 25 4
32023 25 21
32045 25 2
32194 25 1
32350 25 1
32443 25 1
32447 25 1
32452 25 2
32496 25 1
32596 25 1
32697 25 3
32698 25 2
32699 25 7
32700 25 5
32703 25 3
32706 25 2
32709 25 6
167 26 4
346 26 1
362 26 1
364 26 1
370 26 1
416 26 1
443 26 2
491 26 1
493 26 32
520 26 1
526 26 2
532 26 2
552 26 1
557 26 1
559 26 2
611 26 2
645 26 1
687 26 1
764 26 1
794 26 1
800 26 1
821 26 2
860 26 1
872 26 1
909 26 25
967 26 1
1003 26 1
1011 26 1
1039 26 1
1058 26 1
1066 26 1
1110 26 1
1163 26 1
1232 26 1
1289 26 1
1363 26 16
1424 26 1
1438 26 1
1479 26 1
1499 26 1
1547 26 4
1562 26 1
1612 26 1
1723 26 2
1744 26 3
1821 26 1
1858 26 1
1878 26 1
1901 26 2
1958 26 1
1963 26 3
1965 26 2
1990 26 25
1992 26 1
2011 26 1
2013 26 1
2057 26 1
2062 26 1
2078 26 1
2088 26 1
2199 26 1
2301 26 1
2334 26 2
2374 26 2
2443 26 1
2497 26 1
2547 26 1
2577 26 2
2655 26 1
2942 26 1
2943 26 1
2960 26 1
2984 26 1
3207 26 1
3256 26 12
3286 26 1
3303 26 1
3309 26 1
3513 26 1
3579 26 1
3617 26 1
3634 26 1
3658 26 1
3668 26 3
3671 26 1
3678 26 1
3762 26 22
3769 26 1
3897 26 1
3957 26 1
3991 26 1
4026 26 1
4028 26 14
4065 26 1
4066 26 2
4088 26 1
4172 26 21
4335 26 2
4384 26 1
4386 26 1
4400 26 1
4431 26 1
4434 26 1
4493 26 1
4542 26 1
4612 26 1
4840 26 1
4895 26 1
4923 26 1
4928 26 1
4959 26 4
4979 26 4
4993 26 1
5069 26 9
5238 26 11
5288 26 2
5351 26 1
5374 26 1
5375 26 1
5378 26 1
5423 26 1
5492 26 1
5500 26 1
5522 26 26
5595 26 17
5636 26 1
5699 26 12
5703 26 1
5705 26 13
5719 26 1
5831 26 3
5908 26 2
5948 26 27
5965 26 1
5972 26 1
5984 26 1
6020 26 1
6030 26 1
6093 26 1
6216 26 6
6276 26 1
6336 26 1
6344 26 1
6363 26 1
6398 26 1
6582 26 1
6660 26 1
6664 26 1
6817 26 1
6888 26 1
6889 26 1
6944 26 1
6986 26 2
7114 26 1
7116 26 1
7135 26 6
7181 26 1
7402 26 1
7461 26 11
7516 26 1
7552 26 1
7692 26 1
7877 26 1
7903 26 1
7904 26 1
7947 26 1
7948 26 1
7950 26 5
7951 26 1
7957 26 1
7986 26 2
8007 26 1
8017 26 1
8033 26 1
8072 26 1
8137 26 1
8216 26 1
8219 26 16
8290 26 1
8292 26 1
8356 26 1
8387 26 1
8443 26 1
8494 26 1
8509 26 1
8512 26 1
8658 26 1
8775 26 2
8803 26 2
8813 26 5
8857 26 37
8878 26 1
9005 26 1
9008 26 1
9051 26 4
9067 26 1
9075 26 1
9102 26 2
9145 26 12
9171 26 2
9244 26 1
9465 26 2
9467 26 1
9516 26 1
9531 26 3
9598 26 1
9608 26 1
9635 26 1
9638 26 1
9727 26 1
9737 26 1
9799 26 2
9800 26 32
9807 26 1
9830 26 1
9838 26 1
9862 26 1
9919 26 1
9972 26 13
9987 26 1
9989 26 1
10060 26 1
10152 26 13
10189 26 1
10315 26 1
10441 26 1
10532 26 1
10535 26 5
10552 26 3
10562 26 1
10593 26 3
10595 26 1
10608 26 3
10610 26 2
10631 26 1
10669 26 1
10672 26 1
10678 26 1
10687 26 1
10693 26 1
10694 26 10
10701 26 1
10707 26 1
10710 26 41
10740 26 8
10756 26 15
10760 26 1
10780 26 3
10868 26 1
11033 26 1
11083 26 25
11085 26 1
11109 26 2
11161 26 1
11176 26 2
11224 26 1
11268 26 1
11278 26 1
11290 26 1
11307 26 1
11312 26 1
11448 26 42
11551 26 1
11622 26 1
11685 26 1
11728 26 1
11816 26 1
11888 26 9
11903 26 1
11972 26 1
12017 26 3
12049 26 2
12101 26 1
12175 26 1
12205 26 1
12232 26 1
12237 26 1
12312 26 1
12410 26 1
12489 26 1
12517 26 1
12582 26 2
12584 26 1
12589 26 1
12611 26 2
12614 26 1
12639 26 1
12686 26 1
12705 26 1
12716 26 2
12768 26 1
12788 26 1
12797 26 1
12819 26 1
12890 26 1
13003 26 1
13009 26 1
13019 26 1
13126 26 1
13127 26 2
13144 26 1
13186 26 1
13237 26 4
13240 26 1
13303 26 44
13313 26 1
13334 26 1
13387 26 1
13526 26 1
13532 26 4
13546 26 1
13694 26 1
13712 26 1
13718 26 1
13732 26 20
13767 26 2
13772 26 1
13828 26 8
13860 26 1
13903 26 2
13972 26 1
13985 26 1
14041 26 1
14055 26 1
14225 26 2
14237 26 1
14247 26 1
14248 26 48
14258 26 1
14270 26 1
14271 26 1
14439 26 1
14459 26 1
14620 26 2
14624 26 1
14752 26 1
14816 26 2
14829 26 15
14856 26 1
14949 26 1
14967 26 1
14971 26 16
15095 26 1
15177 26 1
15180 26 15
15198 26 2
15212 26 5
15213 26 1
15302 26 1
15311 26 1
15374 26 1
15377 26 1
15420 26 1
15517 26 1
15542 26 5
15595 26 1
15607 26 1
15616 26 8
15688 26 1
15726 26 1
15746 26 37
15890 26 1
15933 26 1
15946 26 1
16080 26 1
16099 26 1
16225 26 2
16286 26 1
16360 26 1
16380 26 1
16419 26 1
16436 26 2
16491 26 1
16539 26 10
16568 26 23
16617 26 2
16666 26 1
16687 26 1
16714 26 5
16745 26 1
16815 26 1
16948 26 1
16965 26 1
16992 26 1
16993 26 1
17000 26 1
17113 26 1
17182 26 1
17385 26 1
17455 26 1
17465 26 1
17469 26 1
17471 26 1
17472 26 1
17475 26 1
17530 26 1
17551 26 3
17578 26 1
17638 26 1
17646 26 1
17803 26 1
17848 26 1
17986 26 1
17990 26 1
17994 26 1
18017 26 1
18125 26 1
18140 26 1
18147 26 2
18161 26 1
18179 26 1
18186 26 25
18220 26 1
18252 26 2
18402 26 2
18412 26 21
18485 26 1
18500 26 1
18502 26 10
18504 26 1
18612 26 1
18631 26 1
18652 26 1
18664 26 3
18776 26 1
18878 26 1
18881 26 1
18962 26 1
18968 26 11
18979 26 1
18999 26 2
19014 26 1
19020 26 1
19029 26 2
19031 26 3
19039 26 1
19045 26 2
19075 26 1
19140 26 5
19145 26 1
19153 26 1
19155 26 101
19176 26 4
19180 26 2
19182 26 1
19185 26 2
19215 26 1
19249 26 1
19251 26 1
19253 26 2
19278 26 3
19369 26 1
19421 26 37
19620 26 2
19633 26 1
19641 26 1
19643 26 1
19670 26 1
19673 26 1
19747 26 1
19798 26 1
19802 26 4
19806 26 2
19828 26 7
19835 26 1
19882 26 1
19886 26 1
20145 26 1
20150 26 1
20156 26 2
20251 26 14
20331 26 1
20354 26 2
20398 26 1
20411 26 1
20466 26 1
20560 26 1
20576 26 1
20638 26 1
20639 26 2
20655 26 2
20690 26 1
20692 26 1
20749 26 1
20762 26 4
20770 26 2
20778 26 1
20809 26 8
20869 26 3
20872 26 2
20874 26 5
20881 26 1
20893 26 1
20904 26 1
20906 26 7
21043 26 1
21054 26 2
21115 26 1
21142 26 1
21214 26 1
21215 26 14
21276 26 1
21301 26 1
21389 26 1
21412 26 1
21441 26 1
21447 26 20
21513 26 1
21514 26 1
21537 26 10
21549 26 1
21580 26 10
21586 26 1
21587 26 1
21597 26 1
21598 26 1
21650 26 2
21786 26 1
21805 26 1
21863 26 18
21899 26 3
21919 26 1
21940 26 1
21947 26 20
21969 26 1
21975 26 1
22010 26 8
22024 26 1
22039 26 1
22041 26 4
22144 26 1
22152 26 1
22163 26 1
22421 26 1
22456 26 1
22476 26 1
22489 26 1
22550 26 1
22571 26 1
22653 26 1
22740 26 7
22744 26 1
22752 26 1
22755 26 1
22896 26 2
22939 26 1
22969 26 1
22981 26 1
22987 26 3
23058 26 1
23081 26 4
23207 26 1
23245 26 1
23257 26 1
23283 26 1
23284 26 13
23324 26 1
23336 26 2
23383 26 1
23385 26 1
23467 26 1
23552 26 1
23583 26 1
23666 26 1
23779 26 2
23795 26 33
23856 26 1
23912 26 1
23944 26 1
23947 26 1
23963 26 2
24005 26 2
24014 26 1
24050 26 13
24088 26 32
24173 26 1
24195 26 1
24258 26 1
24317 26 1
24373 26 3
24406 26 3
24430 26 1
24599 26 1
24673 26 1
24674 26 26
24675 26 1
24731 26 1
24732 26 1
24757 26 1
24758 26 2
24804 26 1
24872 26 1
24893 26 2
24978 26 23
25036 26 1
25053 26 1
25082 26 1
25091 26 1
25123 26 1
25138 26 1
25148 26 1
25191 26 1
25199 26 2
25211 26 1
25265 26 1
25426 26 1
25496 26 1
25562 26 1
25636 26 1
25637 26 1
25645 26 1
25846 26 1
25877 26 1
25893 26 1
25914 26 4
25979 26 2
25988 26 25
26014 26 48
26057 26 1
26140 26 1
26177 26 1
26184 26 1
26185 26 1
26186 26 2
26189 26 1
26236 26 1
26250 26 2
26263 26 1
26286 26 1
26319 26 1
26339 26 8
26382 26 1
26451 26 1
26455 26 4
26479 26 1
26506 26 1
26650 26 1
26655 26 17
26721 26 1
26840 26 1
26894 26 2
26897 26 2
26901 26 4
26909 26 1
26913 26 25
26933 26 1
26958 26 2
26968 26 2
27031 26 7
27040 26 1
27090 26 5
27144 26 1
27174 26 1
27287 26 1
27397 26 1
27413 26 1
27519 26 5
27521 26 1
27561 26 1
27617 26 1
27653 26 8
27656 26 1
27682 26 4
27685 26 1
27691 26 1
27741 26 1
27788 26 1
27803 26 1
27809 26 1
27827 26 2
27848 26 1
27854 26 1
27884 26 1
27891 26 1
27958 26 3
27960 26 1
28273 26 1
28309 26 8
28390 26 1
28552 26 1
28593 26 1
28702 26 1
28756 26 1
28856 26 1
28943 26 1
28967 26 2
28991 26 1
29035 26 1
29073 26 2
29116 26 1
29161 26 1
29189 26 1
29268 26 1
29271 26 1
29294 26 1
29303 26 1
29349 26 2
29383 26 1
29388 26 1
29406 26 1
29408 26 1
29435 26 1
29444 26 1
29450 26 2
29451 26 1
29452 26 1
29462 26 1
29463 26 10
29487 26 1
29506 26 2
29515 26 1
29521 26 1
29533 26 1
29568 26 4
29603 26 1
29620 26 12
29634 26 1
29652 26 1
29734 26 14
29738 26 1
29744 26 1
29789 26 1
29795 26 2
29799 26 1
29811 26 2
29850 26 1
29910 26 1
29915 26 13
29916 26 2
29932 26 2
29943 26 2
29949 26 3
29953 26 1
30029 26 1
30033 26 1
30083 26 1
30105 26 22
30109 26 1
30116 26 1
30126 26 1
30129 26 1
30136 26 3
30161 26 1
30179 26 1
30243 26 1
30248 26 2
30327 26 1
30346 26 1
30379 26 3
30406 26 2
30429 26 3
30529 26 3
30537 26 1
30541 26 1
30562 26 2
30570 26 18
30607 26 1
30656 26 38
30776 26 1
30792 26 1
30798 26 2
30838 26 1
30852 26 1
30858 26 1
30866 26 1
30872 26 2
30912 26 16
30927 26 1
30929 26 1
30932 26 1
30934 26 7
30950 26 1
30971 26 49
30972 26 4
30984 26 1
31119 26 1
31183 26 2
31189 26 14
31195 26 1
31258 26 16
31278 26 1
31294 26 1
31399 26 35
31415 26 1
31421 26 14
31561 26 1
31591 26 1
31617 26 1
31645 26 2
31662 26 1
31663 26 1
31701 26 1
31709 26 1
31797 26 1
31811 26 1
31929 26 1
31950 26 5
31961 26 1
31971 26 3
32023 26 31
32029 26 1
32033 26 1
32045 26 1
32068 26 1
32122 26 1
32213 26 1
32399 26 1
32437 26 1
32449 26 1
32483 26 1
32582 26 1
32602 26 1
32644 26 1
32646 26 2
32691 26 1
32695 26 3
32697 26 3
32698 26 1
32699 26 13
32700 26 13
32703 26 16
32706 26 11
32707 26 2
32709 26 4
40 27 1
43 27 2
58 27 1
68 27 1
84 27 1
92 27 1
106 27 3
122 27 1
167 27 2
202 27 3
211 27 2
228 27 1
235 27 1
249 27 1
264 27 1
267 27 2
277 27 1
317 27 1
327 27 1
364 27 1
384 27 1
406 27 1
413 27 3
416 27 2
440 27 1
443 27 1
465 27 2
470 27 3
472 27 3
478 27 2
493 27 44
504 27 1
515 27 1
525 27 2
526 27 1
532 27 1
557 27 9
559 27 9
570 27 1
575 27 1
589 27 1
607 27 1
611 27 1
634 27 1
645 27 3
653 27 1
672 27 1
689 27 1
710 27 1
724 27 1
737 27 1
743 27 3
757 27 1
765 27 1
781 27 1
799 27 1
825 27 1
829 27 1
856 27 1
860 27 13
881 27 1
896 27 3
906 27 1
909 27 32
911 27 1
915 27 1
925 27 2
929 27 1
942 27 1
983 27 1
985 27 1
1030 27 1
1110 27 5
1163 27 6
1202 27 1
1260 27 1
1265 27 9
1288 27 1
1297 27 1
1307 27 1
1314 27 1
1329 27 1
1330 27 1
1363 27 7
1509 27 1
1562 27 1
1563 27 1
1565 27 2
1581 27 3
1648 27 1
1668 27 1
1718 27 1
1720 27 1
1723 27 2
1724 27 1
1846 27 7
1862 27 1
1866 27 1
1888 27 1
1901 27 4
1903 27 5
1963 27 11
1965 27 15
1973 27 1
1990 27 44
1992 27 2
1996 27 1
2031 27 1
2035 27 1
2052 27 1
2062 27 2
2078 27 1
2162 27 2
2171 27 3
2189 27 1
2198 27 5
2200 27 1
2215 27 2
2218 27 1
2224 27 1
2225 27 13
2232 27 2
2238 27 4
2305 27 2
2358 27 1
2374 27 1
2420 27 1
2538 27 1
2544 27 2
2577 27 2
2618 27 1
2621 27 1
2635 27 1
2642 27 1
2655 27 2
2659 27 1
2685 27 1
2713 27 1
2718 27 3
2737 27 1
2758 27 4
2775 27 1
2801 27 1
2842 27 1
2877 27 1
2885 27 1
2894 27 1
2906 27 1
2941 27 1
2943 27 2
2960 27 1
3048 27 1
3256 27 14
3295 27 3
3303 27 1
3305 27 1
3309 27 2
3336 27 2
3342 27 1
3383 27 1
3403 27 1
3408 27 1
3478 27 1
3507 27 2
3559 27 1
3560 27 1
3605 27 1
3617 27 1
3634 27 4
3658 27 4
3668 27 4
3678 27 1
3728 27 1
3747 27 1
3759 27 1
3762 27 17
3794 27 1
3800 27 2
3802 27 1
3828 27 1
3902 27 1
3938 27 1
3939 27 8
3941 27 1
3949 27 1
3957 27 2
3959 27 2
3980 27 2
3998 27 1
4026 27 1
4028 27 35
4041 27 4
4042 27 1
4050 27 1
4060 27 1
4066 27 1
4096 27 1
4106 27 1
4110 27 1
4116 27 1
4131 27 2
4155 27 1
4172 27 7
4176 27 1
4229 27 1
4301 27 1
4328 27 1
4335 27 1
4350 27 1
4433 27 1
4434 27 1
4435 27 1
4493 27 1
4496 27 1
4556 27 1
4577 27 2
4582 27 2
4640 27 1
4651 27 1
4663 27 1
4664 27 1
4669 27 1
4820 27 2
4843 27 2
4850 27 1
4857 27 1
4865 27 2
4881 27 1
4892 27 1
4931 27 1
4937 27 1
4959 27 7
4979 27 15
5069 27 14
5090 27 10
5094 27 2
5134 27 1
5135 27 1
5188 27 1
5229 27 1
5238 27 17
5288 27 1
5304 27 1
5359 27 1
5391 27 1
5393 27 1
5492 27 1
5500 27 1
5518 27 2
5522 27 40
5595 27 22
5617 27 1
5638 27 1
5671 27 1
5696 27 1
5699 27 13
5705 27 21
5719 27 1
5809 27 1
5831 27 3
5835 27 1
5839 27 1
5841 27 1
5850 27 1
5855 27 1
5862 27 1
5872 27 4
5873 27 5
5882 27 1
5902 27 2
5918 27 1
5923 27 1
5924 27 1
5931 27 1
5944 27 1
5945 27 1
5948 27 20
5955 27 1
5957 27 1
5958 27 1
5972 27 1
5986 27 1
5994 27 1
6016 27 1
6034 27 1
6093 27 3
6213 27 1
6216 27 6
6220 27 2
6233 27 1
6275 27 1
6344 27 1
6363 27 1
6366 27 1
6369 27 1
6373 27 3
6439 27 1
6442 27 1
6452 27 1
6490 27 1
6547 27 1
6599 27 1
6616 27 1
6635 27 1
6695 27 1
6739 27 1
6817 27 1
6842 27 1
6859 27 1
6889 27 1
6900 27 1
6969 27 1
6986 27 3
7076 27 1
7090 27 1
7103 27 2
7135 27 15
7193 27 1
7201 27 1
7214 27 1
7245 27 1
7246 27 2
7259 27 1
7269 27 1
7358 27 1
7438 27 1
7461 27 19
7468 27 1
7516 27 1
7552 27 1
7587 27 1
7589 27 3
7697 27 1
7724 27 1
7736 27 1
7747 27 4
7779 27 20
7788 27 1
7789 27 2
7794 27 1
7811 27 1
7830 27 1
7906 27 3
7942 27 1
7950 27 16
7957 27 1
7963 27 1
7977 27 1
8007 27 1
8129 27 1
8191 27 1
8219 27 14
8309 27 1
8356 27 1
8494 27 2
8543 27 2
8590 27 1
8677 27 1
8732 27 2
8764 27 3
8803 27 1
8810 27 1
8813 27 16
8857 27 1
8968 27 1
9037 27 1
9051 27 3
9077 27 1
9122 27 1
9145 27 7
9171 27 2
9233 27 3
9298 27 2
9328 27 1
9329 27 1
9349 27 1
9380 27 1
9383 27 1
9465 27 10
9486 27 1
9488 27 1
9498 27 1
9500 27 1
9502 27 1
9517 27 1
9519 27 1
9522 27 1
9528 27 1
9531 27 1
9532 27 1
9535 27 1
9543 27 2
9591 27 1
9597 27 1
9599 27 1
9607 27 1
9622 27 2
9633 27 1
9637 27 1
9642 27 1
9678 27 1
9723 27 3
9798 27 1
9799 27 20
9800 27 30
9828 27 2
9830 27 1
9849 27 1
9854 27 1
9919 27 1
9972 27 4
9987 27 8
9993 27 1
10040 27 1
10041 27 2
10060 27 1
10061 27 2
10066 27 1
10090 27 2
10112 27 2
10118 27 1
10125 27 1
10138 27 1
10152 27 21
10193 27 1
10218 27 1
10235 27 1
10243 27 1
10250 27 1
10265 27 1
10280 27 1
10315 27 1
10332 27 1
10349 27 2
10389 27 2
10421 27 1
10422 27 1
10441 27 1
10443 27 1
10444 27 1
10457 27 1
10532 27 2
10535 27 12
10546 27 1
10552 27 6
10561 27 1
10566 27 4
10593 27 12
10595 27 7
10608 27 2
10609 27 13
10611 27 10
10618 27 5
10628 27 1
10630 27 1
10631 27 4
10642 27 1
10651 27 1
10668 27 1
10672 27 4
10673 27 1
10678 27 13
10679 27 2
10680 27 5
10681 27 2
10690 27 1
10691 27 1
10692 27 3
10693 27 1
10700 27 8
10701 27 7
10706 27 1
10710 27 59
10715 27 1
10727 27 1
10740 27 13
10756 27 28
10780 27 2
10788 27 1
10828 27 1
10860 27 1
10866 27 1
10874 27 1
10904 27 1
10917 27 2
10925 27 1
11083 27 36
11109 27 1
11153 27 1
11169 27 1
11176 27 2
11210 27 1
11224 27 2
11228 27 1
11253 27 1
11262 27 1
11290 27 1
11304 27 1
11341 27 1
11347 27 4
11396 27 1
11448 27 34
11468 27 1
11512 27 1
11544 27 2
11551 27 2
11552 27 1
11591 27 1
11681 27 1
11682 27 1
11727 27 3
11728 27 1
11734 27 3
11792 27 1
11812 27 1
11820 27 1
11822 27 1
11836 27 1
11850 27 1
11854 27 1
11856 27 1
11888 27 43
11903 27 3
11904 27 1
11944 27 1
11979 27 1
12017 27 5
12049 27 1
12050 27 1
12057 27 1
12134 27 1
12207 27 1
12211 27 2
12213 27 1
12232 27 1
12236 27 1
12237 27 2
12238 27 1
12265 27 2
12312 27 3
12339 27 1
12428 27 1
12446 27 1
12481 27 1
12489 27 2
12508 27 1
12571 27 3
12582 27 6
12583 27 1
12584 27 2
12589 27 1
12594 27 1
12611 27 1
12619 27 2
12635 27 1
12649 27 1
12655 27 1
12672 27 2
12681 27 1
12683 27 1
12716 27 2
12724 27 1
12727 27 1
12745 27 1
12768 27 2
12838 27 2
12890 27 4
12907 27 1
12929 27 1
12962 27 1
12964 27 1
13000 27 2
13001 27 1
13009 27 1
13051 27 3
13059 27 1
13094 27 1
13126 27 1
13128 27 1
13129 27 1
13131 27 1
13154 27 1
13186 27 1
13212 27 1
13237 27 11
13241 27 1
13247 27 1
13249 27 3
13296 27 1
13302 27 1
13303 27 148
13325 27 1
13341 27 1
13371 27 2
13380 27 1
13383 27 12
13387 27 1
13457 27 1
13493 27 1
13506 27 1
13508 27 6
13509 27 1
13511 27 1
13532 27 2
13535 27 1
13553 27 1
13557 27 2
13587 27 2
13621 27 1
13676 27 2
13694 27 2
13709 27 1
13712 27 1
13732 27 36
13784 27 2
13828 27 9
13831 27 1
13884 27 1
13903 27 2
13963 27 5
13968 27 1
13969 27 1
13975 27 2
14006 27 1
14023 27 1
14034 27 1
14044 27 1
14054 27 1
14066 27 1
14098 27 1
14145 27 3
14171 27 1
14224 27 1
14225 27 1
14230 27 1
14248 27 74
14259 27 2
14271 27 1
14470 27 2
14471 27 2
14502 27 1
14587 27 1
14609 27 1
14620 27 2
14630 27 1
14647 27 1
14678 27 1
14690 27 1
14703 27 2
14741 27 1
14757 27 1
14768 27 1
14769 27 1
14772 27 1
14827 27 1
14829 27 7
14865 27 1
14946 27 2
14949 27 1
14967 27 1
14971 27 9
15029 27 1
15067 27 1
15095 27 2
15167 27 8
15177 27 2
15180 27 15
15198 27 1
15212 27 15
15218 27 2
15236 27 1
15271 27 2
15280 27 3
15302 27 4
15347 27 1
15374 27 1
15394 27 1
15412 27 1
15420 27 1
15437 27 1
15442 27 1
15476 27 34
15490 27 1
15517 27 10
15542 27 45
15572 27 1
15616 27 28
15618 27 1
15633 27 1
15663 27 1
15697 27 1
15726 27 1
15746 27 56
15753 27 2
15810 27 1
15812 27 1
15821 27 1
15826 27 1
15831 27 1
15853 27 15
15858 27 1
15861 27 1
15874 27 2
15879 27 1
15884 27 1
15894 27 1
15911 27 1
15914 27 1
15927 27 1
16002 27 1
16089 27 3
16099 27 2
16102 27 1
16111 27 1
16116 27 1
16141 27 1
16169 27 1
16212 27 1
16214 27 1
16218 27 2
16286 27 2
16301 27 1
16309 27 1
16423 27 1
16436 27 2
16459 27 1
16468 27 1
16515 27 1
16530 27 1
16539 27 11
16545 27 1
16548 27 1
16568 27 39
16576 27 1
16597 27 2
16635 27 1
16664 27 1
16666 27 1
16684 27 2
16714 27 27
16717 27 1
16722 27 2
16745 27 6
16799 27 1
16809 27 1
16815 27 1
16821 27 1
16852 27 1
16857 27 1
16902 27 2
16934 27 2
16960 27 1
17006 27 19
17040 27 8
17056 27 1
17061 27 1
17107 27 1
17119 27 1
17125 27 1
17133 27 1
17157 27 1
17159 27 2
17166 27 1
17327 27 1
17394 27 1
17424 27 4
17465 27 3
17471 27 1
17485 27 1
17530 27 1
17551 27 10
17638 27 1
17646 27 1
17744 27 2
17749 27 1
17752 27 1
17756 27 1
17809 27 1
17846 27 1
17849 27 1
17852 27 1
17858 27 1
17888 27 1
17890 27 1
17920 27 1
17931 27 1
17985 27 2
17990 27 1
18032 27 1
18068 27 1
18086 27 1
18140 27 1
18145 27 6
18149 27 1
18157 27 1
18161 27 2
18170 27 1
18186 27 23
18225 27 1
18237 27 1
18238 27 1
18248 27 4
18252 27 2
18263 27 1
18270 27 3
18370 27 1
18402 27 1
18406 27 1
18412 27 25
18419 27 2
18424 27 1
18442 27 1
18445 27 1
18447 27 1
18502 27 14
18527 27 2
18533 27 1
18567 27 1
18631 27 1
18664 27 2
18677 27 1
18773 27 1
18776 27 1
18779 27 1
18868 27 2
18870 27 1
18878 27 1
18942 27 2
18981 27 1
18999 27 75
19010 27 1
19014 27 2
19021 27 1
19028 27 2
19031 27 3
19039 27 1
19046 27 1
19060 27 1
19073 27 2
19084 27 2
19088 27 2
19099 27 2
19113 27 3
19135 27 1
19140 27 9
19153 27 6
19155 27 64
19162 27 1
19167 27 1
19176 27 10
19180 27 1
19181 27 1
19182 27 3
19185 27 3
19186 27 1
19200 27 1
19208 27 1
19228 27 1
19242 27 1
19245 27 2
19248 27 1
19251 27 1
19253 27 1
19254 27 1
19259 27 1
19262 27 2
19264 27 1
19276 27 1
19349 27 1
19352 27 1
19374 27 1
19395 27 3
19421 27 48
19505 27 1
19522 27 3
19539 27 1
19563 27 1
19618 27 1
19619 27 1
19620 27 1
19643 27 1
19670 27 1
19711 27 1
19712 27 1
19713 27 1
19777 27 1
19778 27 1
19780 27 2
19793 27 1
19801 27 1
19802 27 1
19806 27 2
19828 27 13
19886 27 2
19923 27 2
19969 27 1
19970 27 1
20009 27 1
20018 27 1
20071 27 2
20100 27 1
20147 27 1
20156 27 13
20161 27 1
20165 27 1
20175 27 1
20180 27 3
20187 27 1
20202 27 1
20213 27 1
20237 27 1
20248 27 1
20253 27 1
20346 27 1
20354 27 7
20398 27 4
20411 27 1
20428 27 1
20432 27 1
20496 27 1
20510 27 1
20576 27 2
20623 27 1
20638 27 1
20639 27 1
20655 27 1
20690 27 1
20692 27 4
20762 27 10
20770 27 1
20778 27 8
20809 27 9
20815 27 1
20816 27 1
20850 27 2
20852 27 3
20869 27 7
20874 27 1
20881 27 10
20904 27 2
20906 27 14
20974 27 1
20985 27 1
21020 27 1
21028 27 1
21054 27 7
21063 27 1
21085 27 1
21107 27 1
21115 27 2
21197 27 1
21215 27 4
21256 27 1
21276 27 1
21304 27 2
21343 27 1
21360 27 1
21377 27 1
21403 27 1
21408 27 1
21412 27 8
21413 27 1
21441 27 1
21444 27 1
21447 27 20
21514 27 1
21535 27 1
21537 27 16
21540 27 1
21548 27 1
21553 27 1
21575 27 1
21583 27 1
21600 27 1
21601 27 1
21615 27 3
21627 27 1
21643 27 1
21650 27 4
21707 27 1
21710 27 2
21786 27 1
21788 27 1
21798 27 1
21848 27 1
21863 27 19
21873 27 1
21887 27 1
21899 27 1
21954 27 1
21986 27 1
22007 27 1
22010 27 10
22021 27 1
22024 27 1
22041 27 4
22043 27 1
22049 27 1
22055 27 1
22152 27 1
22162 27 1
22429 27 3
22431 27 1
22472 27 3
22479 27 1
22498 27 1
22504 27 1
22513 27 1
22521 27 1
22553 27 3
22563 27 2
22564 27 1
22566 27 2
22567 27 1
22589 27 1
22644 27 1
22649 27 1
22658 27 3
22740 27 10
22744 27 3
22826 27 1
22919 27 1
22939 27 1
22945 27 2
22958 27 1
22964 27 1
22981 27 2
22987 27 4
23013 27 1
23022 27 1
23052 27 1
23057 27 7
23081 27 42
23151 27 1
23195 27 1
23207 27 2
23244 27 1
23257 27 2
23264 27 3
23304 27 1
23327 27 1
23336 27 1
23348 27 1
23378 27 1
23385 27 4
23408 27 1
23441 27 1
23442 27 1
23467 27 3
23469 27 1
23583 27 1
23600 27 1
23607 27 1
23610 27 1
23644 27 1
23714 27 1
23735 27 1
23761 27 1
23770 27 1
23776 27 1
23779 27 6
23795 27 54
23838 27 1
23839 27 3
23847 27 1
23882 27 1
23887 27 1
23909 27 1
23910 27 1
23911 27 2
24007 27 1
24008 27 3
24024 27 1
24040 27 1
24050 27 10
24088 27 43
24115 27 1
24168 27 3
24173 27 1
24204 27 1
24209 27 1
24245 27 1
24253 27 1
24287 27 1
24299 27 1
24340 27 1
24342 27 2
24406 27 13
24422 27 1
24543 27 3
24561 27 1
24580 27 1
24590 27 1
24598 27 2
24634 27 1
24671 27 1
24673 27 1
24674 27 76
24696 27 1
24752 27 1
24758 27 1
24788 27 1
24800 27 1
24805 27 1
24808 27 1
24823 27 1
24845 27 2
24851 27 1
24887 27 1
24893 27 1
24927 27 1
24978 27 18
25041 27 2
25078 27 1
25088 27 1
25106 27 1
25108 27 18
25123 27 2
25137 27 1
25144 27 3
25151 27 1
25162 27 1
25169 27 1
25178 27 1
25191 27 4
25194 27 2
25199 27 4
25206 27 1
25208 27 1
25214 27 1
25216 27 2
25236 27 1
25259 27 11
25268 27 1
25284 27 1
25394 27 1
25426 27 1
25466 27 2
25480 27 2
25486 27 2
25494 27 1
25496 27 12
25582 27 1
25589 27 1
25596 27 1
25636 27 1
25637 27 2
25642 27 1
25679 27 1
25693 27 1
25697 27 1
25772 27 1
25793 27 2
25795 27 1
25796 27 1
25841 27 1
25870 27 2
25893 27 14
25914 27 7
25975 27 12
25988 27 3
25998 27 1
26014 27 69
26017 27 1
26027 27 1
26032 27 1
26070 27 1
26080 27 1
26105 27 2
26109 27 2
26156 27 1
26169 27 3
26170 27 2
26177 27 1
26185 27 1
26186 27 13
26188 27 1
26207 27 1
26209 27 1
26211 27 2
26250 27 4
26286 27 5
26287 27 3
26302 27 1
26308 27 1
26319 27 2
26339 27 20
26455 27 6
26468 27 1
26479 27 1
26498 27 2
26560 27 1
26586 27 2
26627 27 2
26655 27 12
26692 27 1
26721 27 1
26729 27 1
26749 27 1
26799 27 1
26855 27 1
26871 27 3
26882 27 1
26897 27 1
26901 27 5
26913 27 53
26947 27 1
26958 27 1
26959 27 1
26968 27 1
27031 27 21
27048 27 1
27056 27 1
27090 27 19
27108 27 1
27133 27 1
27139 27 1
27148 27 1
27180 27 1
27218 27 1
27223 27 1
27280 27 1
27281 27 18
27403 27 1
27414 27 2
27487 27 1
27494 27 1
27499 27 1
27501 27 1
27513 27 2
27519 27 4
27557 27 1
27617 27 7
27633 27 1
27634 27 1
27639 27 1
27641 27 1
27653 27 2
27659 27 3
27662 27 2
27682 27 9
27686 27 1
27696 27 1
27702 27 2
27733 27 4
27734 27 1
27741 27 1
27755 27 1
27761 27 1
27793 27 2
27817 27 1
27827 27 10
27848 27 1
27869 27 2
27879 27 1
27891 27 1
27910 27 1
27935 27 1
27950 27 1
27958 27 15
27960 27 1
27977 27 1
28012 27 4
28019 27 1
28026 27 2
28050 27 1
28079 27 1
28112 27 1
28139 27 1
28209 27 1
28229 27 1
28246 27 1
28258 27 1
28271 27 1
28273 27 4
28290 27 1
28294 27 1
28306 27 1
28309 27 9
28382 27 1
28553 27 1
28593 27 4
28609 27 1
28613 27 1
28621 27 1
28632 27 1
28641 27 3
28661 27 1
28742 27 1
28818 27 54
28833 27 1
28882 27 2
28894 27 2
28926 27 1
28929 27 1
28934 27 1
28950 27 1
28967 27 1
28982 27 1
28990 27 2
28998 27 1
29027 27 1
29029 27 1
29051 27 2
29067 27 1
29073 27 2
29119 27 2
29161 27 1
29176 27 6
29177 27 1
29186 27 1
29210 27 1
29268 27 1
29269 27 2
29271 27 5
29294 27 1
29299 27 2
29303 27 6
29349 27 2
29353 27 1
29360 27 2
29381 27 1
29383 27 2
29404 27 1
29408 27 1
29424 27 1
29429 27 1
29440 27 1
29444 27 1
29445 27 14
29450 27 4
29451 27 1
29452 27 1
29463 27 27
29477 27 2
29497 27 1
29506 27 25
29533 27 1
29539 27 1
29559 27 1
29568 27 4
29601 27 3
29620 27 19
29638 27 1
29652 27 1
29654 27 1
29668 27 1
29702 27 1
29706 27 1
29733 27 1
29734 27 20
29744 27 6
29782 27 1
29784 27 1
29789 27 1
29795 27 2
29796 27 1
29811 27 2
29821 27 3
29823 27 1
29824 27 1
29825 27 1
29903 27 5
29910 27 5
29915 27 25
29922 27 1
29932 27 1
29937 27 2
29949 27 1
29976 27 2
29978 27 1
29979 27 2
29982 27 1
29984 27 2
30009 27 1
30029 27 2
30031 27 1
30037 27 5
30061 27 1
30071 27 1
30074 27 1
30075 27 2
30078 27 1
30082 27 1
30093 27 3
30105 27 35
30121 27 1
30123 27 1
30125 27 1
30126 27 1
30131 27 4
30136 27 14
30138 27 1
30143 27 1
30147 27 1
30160 27 1
30170 27 5
30248 27 1
30276 27 1
30283 27 1
30343 27 1
30368 27 1
30379 27 4
30381 27 1
30406 27 4
30430 27 17
30434 27 1
30442 27 2
30443 27 1
30444 27 2
30448 27 1
30529 27 4
30562 27 4
30567 27 4
30570 27 21
30573 27 1
30586 27 1
30597 27 1
30605 27 1
30629 27 1
30630 27 1
30641 27 1
30656 27 100
30659 27 1
30664 27 1
30699 27 1
30700 27 2
30712 27 1
30776 27 1
30789 27 2
30791 27 1
30792 27 2
30798 27 2
30838 27 1
30849 27 5
30858 27 1
30866 27 1
30872 27 4
30874 27 1
30895 27 2
30905 27 1
30912 27 47
30927 27 3
30932 27 2
30934 27 163
30958 27 1
30971 27 58
30972 27 15
30974 27 3
30982 27 2
31002 27 3
31014 27 1
31025 27 2
31031 27 1
31036 27 1
31065 27 1
31076 27 2
31115 27 1
31177 27 1
31178 27 2
31182 27 1
31183 27 1
31189 27 72
31191 27 1
31195 27 3
31196 27 2
31197 27 1
31200 27 1
31206 27 1
31258 27 68
31272 27 1
31276 27 1
31280 27 1
31391 27 1
31399 27 16
31414 27 1
31417 27 2
31421 27 1
31561 27 1
31638 27 2
31645 27 1
31662 27 1
31701 27 3
31709 27 1
31729 27 1
31786 27 1
31810 27 1
31811 27 1
31824 27 1
31831 27 1
31856 27 2
31864 27 1
31886 27 1
31909 27 1
31924 27 1
31929 27 1
31950 27 4
31961 27 1
31964 27 34
31971 27 2
32017 27 1
32023 27 28
32029 27 1
32036 27 1
32045 27 2
32046 27 1
32048 27 3
32063 27 1
32083 27 1
32091 27 1
32096 27 1
32101 27 2
32106 27 1
32129 27 1
32156 27 1
32187 27 1
32216 27 2
32350 27 1
32399 27 1
32432 27 1
32438 27 1
32443 27 1
32449 27 1
32477 27 1
32544 27 1
32582 27 1
32589 27 1
32594 27 1
32595 27 1
32596 27 1
32644 27 1
32646 27 1
32695 27 2
32697 27 17
32698 27 10
32699 27 42
32700 27 19
32702 27 3
32703 27 18
32705 27 1
32706 27 9
32707 27 8
32709 27 11
32727 27 1
32733 27 1
80 28 1
114 28 1
167 28 7
190 28 2
202 28 1
211 28 1
230 28 1
249 28 1
275 28 1
440 28 1
493 28 36
496 28 1
497 28 2
499 28 1
525 28 1
532 28 3
539 28 1
550 28 1
557 28 2
559 28 3
625 28 1
645 28 2
672 28 1
675 28 1
685 28 1
687 28 2
703 28 1
743 28 1
755 28 1
794 28 1
800 28 2
801 28 13
840 28 1
856 28 1
858 28 1
860 28 3
865 28 1
881 28 1
904 28 1
909 28 14
927 28 1
944 28 20
1024 28 2
1030 28 1
1052 28 1
1077 28 1
1087 28 1
1110 28 1
1163 28 1
1232 28 1
1265 28 1
1330 28 1
1338 28 1
1363 28 10
1455 28 1
1490 28 1
1509 28 1
1547 28 1
1555 28 1
1565 28 1
1569 28 1
1601 28 1
1607 28 1
1612 28 4
1613 28 1
1636 28 2
1723 28 5
1821 28 1
1829 28 1
1832 28 2
1842 28 1
1846 28 2
1956 28 1
1970 28 1
1981 28 1
1987 28 2
1990 28 37
2040 28 1
2062 28 1
2076 28 1
2189 28 1
2193 28 1
2198 28 2
2200 28 1
2208 28 1
2210 28 1
2218 28 1
2224 28 1
2238 28 1
2277 28 1
2334 28 1
2339 28 1
2358 28 1
2642 28 1
2655 28 2
2686 28 1
2719 28 1
2742 28 1
2760 28 2
2842 28 1
2844 28 1
2895 28 1
2902 28 1
2906 28 1
2909 28 2
2941 28 1
2942 28 2
3040 28 2
3042 28 1
3134 28 1
3136 28 1
3141 28 1
3206 28 1
3250 28 1
3256 28 9
3330 28 1
3351 28 1
3412 28 1
3443 28 1
3610 28 1
3617 28 1
3634 28 8
3668 28 3
3679 28 1
3695 28 1
3762 28 28
3891 28 1
3893 28 1
3897 28 1
3949 28 1
3977 28 1
3980 28 1
3997 28 1
4028 28 15
4041 28 2
4106 28 1
4172 28 13
4254 28 1
4258 28 2
4335 28 1
4344 28 8
4386 28 1
4419 28 1
4456 28 1
4496 28 1
4520 28 1
4582 28 1
4690 28 1
4691 28 1
4757 28 1
4758 28 1
4820 28 1
4857 28 1
4893 28 1
4897 28 1
4959 28 2
4979 28 7
5069 28 7
5090 28 1
5175 28 1
5218 28 1
5238 28 4
5288 28 1
5315 28 1
5387 28 1
5389 28 1
5403 28 1
5423 28 1
5432 28 1
5475 28 1
5492 28 3
5512 28 1
5518 28 1
5522 28 37
5547 28 1
5553 28 1
5563 28 1
5595 28 12
5617 28 1
5634 28 1
5635 28 1
5679 28 1
5699 28 17
5705 28 9
5714 28 1
5770 28 1
5774 28 2
5809 28 1
5831 28 1
5856 28 1
5859 28 1
5862 28 2
5873 28 2
5875 28 1
5882 28 1
5908 28 1
5923 28 2
5931 28 1
5944 28 2
5948 28 12
5972 28 1
5986 28 1
6034 28 1
6101 28 1
6202 28 1
6216 28 4
6233 28 1
6259 28 1
6269 28 1
6296 28 1
6354 28 1
6363 28 1
6397 28 1
6405 28 10
6407 28 2
6439 28 2
6491 28 1
6519 28 1
6559 28 1
6660 28 2
6717 28 1
6731 28 1
6817 28 3
6819 28 1
6829 28 1
6877 28 1
6936 28 1
6986 28 1
6987 28 1
7135 28 21
7144 28 1
7199 28 1
7214 28 1
7340 28 1
7345 28 2
7356 28 2
7358 28 1
7383 28 2
7451 28 1
7461 28 33
7470 28 1
7532 28 1
7673 28 1
7675 28 1
7683 28 1
7720 28 1
7724 28 1
7747 28 3
7752 28 1
7777 28 1
7789 28 2
7830 28 1
7892 28 1
7908 28 1
7948 28 2
7950 28 19
7951 28 1
8017 28 1
8129 28 1
8130 28 1
8191 28 1
8219 28 26
8319 28 1
8356 28 1
8448 28 2
8608 28 1
8632 28 2
8757 28 1
8764 28 4
8812 28 1
8813 28 9
8992 28 1
9025 28 1
9051 28 4
9065 28 1
9122 28 1
9145 28 23
9171 28 4
9176 28 1
9233 28 1
9254 28 1
9298 28 1
9328 28 1
9358 28 1
9465 28 3
9466 28 1
9486 28 3
9505 28 1
9516 28 1
9517 28 1
9570 28 1
9678 28 2
9704 28 1
9714 28 1
9723 28 2
9785 28 1
9799 28 2
9800 28 24
9808 28 1
9814 28 1
9830 28 1
9858 28 1
9887 28 1
9904 28 1
9919 28 1
9972 28 7
9987 28 4
9994 28 1
10004 28 1
10040 28 1
10076 28 1
10090 28 1
10121 28 1
10133 28 1
10152 28 12
10189 28 1
10191 28 1
10221 28 1
10253 28 1
10315 28 2
10357 28 1
10377 28 1
10441 28 1
10449 28 1
10535 28 7
10552 28 12
10556 28 1
10593 28 14
10595 28 3
10605 28 1
10608 28 4
10642 28 4
10672 28 2
10678 28 1
10690 28 1
10691 28 1
10700 28 1
10710 28 24
10715 28 1
10738 28 1
10740 28 9
10745 28 1
10756 28 57
10804 28 1
10868 28 1
10869 28 1
10902 28 1
10917 28 2
11026 28 1
11083 28 40
11098 28 1
11123 28 1
11176 28 2
11268 28 2
11278 28 1
11304 28 1
11347 28 1
11376 28 1
11407 28 1
11448 28 42
11459 28 1
11512 28 2
11684 28 1
11685 28 1
11734 28 1
11791 28 1
11792 28 1
11820 28 1
11850 28 1
11888 28 11
11908 28 2
11924 28 1
11950 28 1
11995 28 1
12017 28 15
12049 28 4
12126 28 1
12151 28 1
12165 28 1
12205 28 3
12211 28 1
12219 28 1
12224 28 1
12227 28 1
12231 28 3
12238 28 1
12362 28 1
12378 28 1
12446 28 1
12519 28 1
12582 28 2
12589 28 1
12655 28 1
12681 28 1
12768 28 1
12771 28 1
12890 28 1
12948 28 1
13001 28 1
13111 28 1
13126 28 3
13129 28 1
13131 28 2
13179 28 1
13204 28 1
13229 28 2
13237 28 4
13241 28 1
13249 28 2
13303 28 30
13334 28 1
13342 28 1
13463 28 1
13497 28 2
13511 28 1
13544 28 1
13676 28 1
13694 28 1
13732 28 33
13768 28 1
13769 28 1
13772 28 1
13777 28 1
13828 28 9
13834 28 1
13848 28 1
13903 28 7
13953 28 1
13963 28 1
13969 28 4
13971 28 1
13972 28 1
13987 28 1
14005 28 1
14026 28 1
14034 28 1
14089 28 1
14095 28 1
14145 28 1
14219 28 1
14224 28 1
14225 28 1
14235 28 1
14248 28 47
14251 28 1
14270 28 1
14285 28 1
14374 28 1
14421 28 1
14423 28 1
14459 28 1
14525 28 1
14542 28 1
14586 28 1
14620 28 2
14686 28 1
14769 28 1
14792 28 1
14814 28 1
14829 28 6
14833 28 1
14859 28 1
14865 28 1
14949 28 1
14971 28 10
14981 28 1
14982 28 1
15042 28 1
15044 28 1
15047 28 1
15159 28 1
15169 28 1
15170 28 1
15173 28 1
15177 28 1
15180 28 15
15198 28 1
15212 28 3
15271 28 3
15282 28 1
15302 28 5
15308 28 1
15377 28 1
15412 28 1
15542 28 4
15583 28 1
15598 28 1
15616 28 34
15618 28 1
15633 28 1
15726 28 13
15746 28 38
15811 28 1
15925 28 1
16089 28 1
16141 28 2
16286 28 2
16350 28 1
16360 28 1
16411 28 1
16433 28 1
16436 28 1
16476 28 1
16539 28 8
16545 28 1
16568 28 11
16575 28 1
16597 28 2
16609 28 1
16675 28 1
16695 28 1
16714 28 8
16715 28 1
16716 28 2
16729 28 1
16807 28 1
16829 28 1
16854 28 1
16902 28 2
16934 28 1
16948 28 1
16960 28 1
16995 28 1
17006 28 1
17035 28 1
17040 28 3
17118 28 1
17119 28 2
17180 28 1
17442 28 1
17520 28 1
17521 28 1
17551 28 5
17580 28 1
17598 28 1
17628 28 1
17648 28 1
17719 28 1
17736 28 1
17775 28 1
17803 28 2
17835 28 1
17862 28 1
17990 28 1
17994 28 1
18041 28 3
18081 28 1
18115 28 1
18157 28 5
18167 28 1
18186 28 14
18225 28 1
18270 28 1
18273 28 1
18359 28 1
18370 28 1
18412 28 17
18419 28 1
18449 28 1
18502 28 16
18504 28 1
18527 28 1
18612 28 1
18631 28 1
18643 28 1
18664 28 1
18859 28 1
18870 28 1
18876 28 1
18962 28 1
18992 28 1
18999 28 4
19025 28 1
19029 28 1
19031 28 1
19045 28 2
19070 28 1
19081 28 1
19084 28 1
19098 28 1
19140 28 8
19153 28 1
19155 28 258
19167 28 1
19176 28 1
19182 28 1
19188 28 1
19248 28 1
19352 28 1
19421 28 35
19460 28 1
19462 28 1
19463 28 1
19512 28 1
19513 28 1
19566 28 1
19618 28 2
19620 28 5
19668 28 1
19802 28 5
19806 28 2
19828 28 16
19846 28 2
19886 28 9
19925 28 1
19956 28 1
19967 28 1
20111 28 1
20156 28 2
20180 28 1
20191 28 1
20231 28 1
20237 28 20
20248 28 1
20251 28 4
20253 28 1
20313 28 1
20320 28 1
20354 28 2
20398 28 6
20404 28 1
20432 28 1
20451 28 1
20466 28 1
20473 28 2
20591 28 1
20623 28 1
20639 28 2
20650 28 1
20692 28 1
20762 28 7
20769 28 2
20770 28 3
20809 28 4
20869 28 7
20881 28 1
20906 28 8
20922 28 1
20936 28 1
20997 28 1
21032 28 1
21043 28 2
21054 28 1
21056 28 1
21115 28 2
21196 28 1
21197 28 2
21215 28 4
21229 28 1
21231 28 1
21276 28 1
21327 28 1
21351 28 1
21398 28 1
21403 28 35
21412 28 2
21415 28 1
21441 28 4
21447 28 24
21450 28 1
21457 28 1
21462 28 1
21535 28 1
21537 28 10
21539 28 1
21544 28 1
21548 28 1
21549 28 1
21556 28 1
21560 28 1
21608 28 1
21619 28 1
21631 28 1
21650 28 2
21725 28 1
21762 28 1
21788 28 1
21805 28 1
21848 28 1
21863 28 29
21918 28 1
21919 28 2
21954 28 1
21974 28 1
22010 28 14
22041 28 4
22152 28 1
22246 28 1
22289 28 1
22421 28 1
22472 28 3
22518 28 1
22550 28 1
22553 28 1
22643 28 1
22658 28 3
22740 28 11
22744 28 5
22755 28 1
22765 28 1
22804 28 1
22861 28 1
22862 28 1
22863 28 1
22883 28 2
22976 28 1
22981 28 1
22987 28 10
23013 28 1
23057 28 1
23058 28 1
23081 28 1
23089 28 1
23094 28 1
23129 28 1
23207 28 2
23236 28 1
23260 28 1
23336 28 2
23385 28 1
23389 28 1
23404 28 1
23467 28 2
23613 28 1
23666 28 1
23697 28 2
23779 28 3
23795 28 42
23994 28 1
24000 28 1
24043 28 1
24050 28 12
24088 28 17
24115 28 1
24214 28 1
24241 28 1
24252 28 1
24307 28 1
24340 28 1
24342 28 1
24373 28 3
24403 28 1
24406 28 1
24518 28 1
24544 28 1
24661 28 1
24674 28 25
24675 28 1
24758 28 2
24804 28 1
24823 28 2
24887 28 2
24893 28 2
24978 28 26
25106 28 1
25135 28 1
25138 28 1
25148 28 1
25199 28 2
25211 28 1
25231 28 1
25232 28 1
25260 28 1
25462 28 1
25488 28 2
25583 28 1
25621 28 13
25642 28 1
25646 28 1
25684 28 2
25696 28 1
25793 28 2
25795 28 2
25796 28 1
25858 28 2
25893 28 1
25899 28 1
25914 28 2
25998 28 1
26014 28 47
26184 28 1
26186 28 4
26188 28 2
26215 28 1
26222 28 1
26227 28 1
26245 28 1
26250 28 1
26259 28 1
26263 28 1
26286 28 2
26294 28 1
26319 28 1
26339 28 18
26383 28 1
26451 28 1
26455 28 3
26479 28 1
26523 28 1
26655 28 30
26715 28 2
26818 28 1
26857 28 1
26901 28 5
26913 28 30
26928 28 1
27031 28 9
27055 28 1
27063 28 1
27090 28 9
27132 28 1
27165 28 1
27169 28 1
27220 28 1
27269 28 2
27272 28 3
27295 28 1
27355 28 2
27403 28 1
27495 28 1
27501 28 1
27513 28 1
27519 28 2
27547 28 1
27549 28 1
27557 28 1
27561 28 1
27617 28 19
27639 28 1
27651 28 1
27653 28 1
27659 28 1
27682 28 6
27686 28 11
27724 28 1
27753 28 2
27767 28 2
27827 28 5
27852 28 1
27884 28 2
27895 28 1
27898 28 1
27918 28 1
27958 28 4
27960 28 3
28015 28 1
28049 28 1
28076 28 1
28093 28 2
28228 28 1
28242 28 1
28273 28 1
28274 28 1
28290 28 1
28306 28 1
28309 28 11
28358 28 1
28394 28 1
28426 28 1
28489 28 1
28493 28 1
28522 28 1
28573 28 1
28574 28 1
28593 28 1
28623 28 1
28759 28 1
28894 28 1
28896 28 1
28926 28 1
28941 28 1
28956 28 1
28985 28 1
28994 28 1
29067 28 1
29128 28 1
29266 28 1
29271 28 1
29294 28 1
29303 28 4
29349 28 4
29396 28 2
29408 28 1
29424 28 1
29443 28 1
29445 28 1
29452 28 5
29459 28 1
29461 28 1
29463 28 20
29477 28 2
29506 28 5
29512 28 1
29568 28 4
29600 28 1
29611 28 1
29618 28 1
29620 28 12
29651 28 1
29652 28 2
29693 28 1
29706 28 1
29734 28 10
29738 28 1
29782 28 1
29789 28 1
29811 28 1
29819 28 2
29823 28 2
29915 28 12
29916 28 1
29931 28 8
29953 28 1
29962 28 2
30037 28 1
30067 28 1
30105 28 23
30121 28 1
30136 28 4
30170 28 1
30248 28 5
30276 28 1
30325 28 1
30350 28 1
30379 28 1
30406 28 1
30411 28 1
30451 28 1
30457 28 1
30517 28 2
30529 28 2
30562 28 2
30570 28 23
30586 28 1
30656 28 22
30658 28 1
30798 28 2
30872 28 5
30895 28 1
30912 28 19
30916 28 1
30934 28 39
30950 28 1
30958 28 2
30970 28 2
30971 28 52
30972 28 6
30976 28 2
31107 28 1
31160 28 1
31189 28 25
31206 28 1
31245 28 1
31258 28 19
31294 28 1
31309 28 1
31350 28 1
31399 28 22
31421 28 5
31591 28 2
31610 28 1
31704 28 1
31787 28 2
31811 28 1
31856 28 5
31924 28 1
31927 28 1
31929 28 1
31970 28 1
31971 28 14
32000 28 1
32023 28 22
32045 28 2
32083 28 1
32106 28 1
32246 28 1
32271 28 1
32350 28 1
32435 28 1
32443 28 2
32449 28 1
32452 28 1
32496 28 1
32613 28 1
32682 28 1
32684 28 2
32696 28 1
32697 28 5
32698 28 7
32699 28 9
32700 28 12
32702 28 3
32703 28 9
32706 28 5
32707 28 2
32709 28 9
43 29 12
167 29 3
179 29 3
202 29 1
211 29 1
246 29 1
413 29 2
493 29 22
518 29 1
529 29 1
557 29 1
559 29 1
566 29 1
595 29 10
739 29 1
860 29 2
872 29 1
909 29 9
929 29 1
967 29 1
1015 29 9
1039 29 1
1058 29 1
1163 29 1
1180 29 1
1185 29 2
1202 29 1
1242 29 1
1265 29 8
1266 29 2
1288 29 1
1289 29 1
1307 29 2
1325 29 1
1329 29 2
1330 29 1
1333 29 2
1363 29 8
1366 29 1
1506 29 1
1547 29 2
1578 29 1
1608 29 1
1612 29 1
1628 29 1
1636 29 2
1718 29 1
1723 29 1
1725 29 1
1728 29 1
1750 29 1
1842 29 1
1846 29 2
1850 29 1
1868 29 1
1870 29 1
1903 29 1
1963 29 1
1965 29 3
1974 29 1
1975 29 1
1987 29 1
1990 29 25
1994 29 1
1996 29 1
2008 29 1
2031 29 1
2041 29 1
2059 29 1
2078 29 1
2149 29 3
2150 29 1
2171 29 1
2175 29 1
2183 29 1
2193 29 1
2198 29 2
2216 29 1
2241 29 1
2277 29 1
2301 29 1
2305 29 1
2374 29 1
2435 29 1
2494 29 1
2544 29 1
2577 29 1
2621 29 1
2642 29 1
2644 29 1
2662 29 1
2737 29 2
2760 29 1
2872 29 2
2916 29 1
2940 29 2
2943 29 2
2997 29 1
3022 29 1
3023 29 28
3040 29 1
3041 29 1
3113 29 1
3116 29 4
3254 29 1
3256 29 15
3280 29 1
3313 29 1
3421 29 1
3466 29 1
3498 29 3
3507 29 1
3530 29 1
3534 29 1
3559 29 1
3632 29 1
3634 29 2
3657 29 1
3658 29 1
3668 29 1
3759 29 1
3762 29 15
3769 29 1
3896 29 1
3897 29 2
3901 29 2
3947 29 1
3972 29 1
4028 29 17
4040 29 1
4042 29 2
4050 29 1
4055 29 1
4088 29 20
4134 29 1
4142 29 1
4172 29 7
4233 29 1
4335 29 1
4385 29 1
4403 29 1
4410 29 1
4431 29 1
4486 29 1
4556 29 1
4560 29 1
4566 29 1
4582 29 2
4607 29 1
4609 29 1
4612 29 1
4622 29 1
4623 29 1
4663 29 1
4669 29 1
4843 29 1
4858 29 4
4888 29 1
4949 29 1
4959 29 1
4961 29 1
4979 29 6
5069 29 16
5090 29 2
5105 29 1
5140 29 1
5173 29 1
5188 29 1
5199 29 1
5215 29 2
5218 29 1
5238 29 10
5267 29 1
5315 29 1
5375 29 1
5434 29 1
5481 29 1
5490 29 1
5517 29 1
5522 29 25
5576 29 2
5595 29 25
5629 29 1
5679 29 13
5693 29 1
5698 29 2
5699 29 6
5705 29 17
5722 29 1
5831 29 2
5834 29 1
5835 29 1
5873 29 1
5897 29 1
5922 29 1
5923 29 1
5928 29 1
5948 29 10
5972 29 1
5994 29 1
6093 29 1
6216 29 4
6233 29 1
6244 29 1
6294 29 1
6344 29 1
6451 29 1
6465 29 3
6491 29 1
6548 29 2
6582 29 1
6660 29 1
6661 29 1
6662 29 3
6687 29 1
6717 29 1
6763 29 1
6791 29 1
6842 29 2
6889 29 1
6900 29 1
6945 29 1
6948 29 1
7076 29 2
7135 29 5
7181 29 1
7188 29 1
7223 29 1
7259 29 1
7358 29 1
7389 29 1
7461 29 6
7470 29 2
7587 29 1
7675 29 1
7784 29 1
7789 29 1
7831 29 1
7889 29 1
7892 29 1
7906 29 1
7927 29 1
7942 29 1
7950 29 40
7951 29 13
7957 29 2
8017 29 2
8036 29 1
8129 29 1
8219 29 15
8239 29 1
8329 29 1
8523 29 1
8586 29 1
8647 29 1
8764 29 2
8780 29 1
8803 29 1
8813 29 6
8859 29 2
8919 29 1
8954 29 1
9051 29 3
9067 29 1
9145 29 8
9154 29 1
9171 29 3
9269 29 1
9306 29 1
9359 29 1
9445 29 7
9465 29 5
9483 29 3
9517 29 1
9608 29 1
9738 29 1
9746 29 1
9798 29 1
9799 29 1
9800 29 19
9815 29 10
9858 29 1
9919 29 1
9921 29 1
9972 29 1
9987 29 1
9993 29 1
10040 29 1
10076 29 1
10092 29 1
10117 29 1
10137 29 1
10152 29 11
10164 29 1
10212 29 1
10283 29 3
10322 29 1
10334 29 1
10336 29 3
10384 29 1
10418 29 1
10441 29 3
10535 29 13
10539 29 1
10552 29 3
10558 29 1
10593 29 14
10595 29 3
10605 29 1
10608 29 1
10631 29 2
10642 29 3
10672 29 3
10690 29 3
10692 29 1
10693 29 2
10710 29 25
10715 29 1
10723 29 1
10740 29 12
10753 29 1
10756 29 10
10780 29 1
10785 29 1
10851 29 1
10868 29 2
10871 29 1
10873 29 1
10912 29 1
11081 29 1
11083 29 25
11092 29 1
11153 29 1
11166 29 1
11176 29 3
11210 29 1
11261 29 1
11278 29 3
11290 29 1
11407 29 1
11448 29 19
11457 29 1
11513 29 1
11551 29 2
11586 29 24
11594 29 1
11666 29 1
11667 29 2
11668 29 1
11689 29 1
11788 29 1
11790 29 1
11854 29 1
11888 29 6
11900 29 1
11903 29 1
11918 29 1
11944 29 1
11950 29 1
12017 29 2
12039 29 1
12049 29 2
12050 29 1
12132 29 2
12151 29 2
12187 29 1
12226 29 1
12231 29 1
12240 29 1
12265 29 1
12312 29 3
12446 29 1
12480 29 1
12524 29 2
12619 29 1
12639 29 1
12716 29 1
12754 29 1
13051 29 3
13094 29 1
13126 29 3
13127 29 2
13128 29 1
13154 29 1
13237 29 4
13242 29 1
13303 29 40
13360 29 1
13365 29 1
13371 29 1
13380 29 1
13383 29 5
13447 29 1
13497 29 2
13511 29 2
13535 29 1
13543 29 1
13562 29 1
13629 29 1
13635 29 1
13657 29 1
13712 29 2
13721 29 1
13732 29 17
13779 29 2
13828 29 4
13905 29 1
13969 29 1
13988 29 1
14219 29 1
14246 29 1
14248 29 32
14270 29 1
14576 29 1
14589 29 1
14620 29 2
14750 29 1
14829 29 4
14865 29 1
14926 29 1
14949 29 1
14971 29 11
15095 29 1
15180 29 6
15198 29 1
15212 29 3
15234 29 1
15310 29 1
15377 29 3
15394 29 1
15420 29 1
15475 29 1
15517 29 10
15540 29 1
15542 29 7
15564 29 1
15570 29 1
15595 29 1
15616 29 9
15668 29 1
15746 29 46
15809 29 1
15810 29 1
15821 29 2
15826 29 1
15848 29 1
16085 29 1
16089 29 4
16099 29 1
16301 29 1
16421 29 1
16436 29 1
16481 29 1
16530 29 2
16539 29 8
16540 29 1
16543 29 1
16545 29 1
16568 29 11
16597 29 1
16620 29 1
16622 29 1
16655 29 1
16693 29 1
16714 29 9
16716 29 1
16719 29 1
16756 29 1
16784 29 1
16809 29 1
16821 29 1
16830 29 1
16834 29 1
16902 29 3
16939 29 1
16960 29 1
16993 29 1
16997 29 1
17075 29 1
17125 29 1
17133 29 1
17157 29 2
17182 29 1
17385 29 1
17422 29 1
17471 29 1
17492 29 1
17530 29 1
17551 29 5
17580 29 2
17598 29 1
17605 29 1
17649 29 1
17654 29 1
17656 29 1
17677 29 1
17803 29 1
17809 29 1
17842 29 1
17852 29 1
17872 29 1
17917 29 1
17920 29 1
17946 29 1
17987 29 1
17994 29 1
18025 29 2
18037 29 1
18075 29 1
18145 29 8
18147 29 3
18170 29 4
18186 29 20
18273 29 1
18402 29 1
18412 29 10
18500 29 1
18502 29 9
18527 29 3
18569 29 1
18570 29 1
18664 29 1
18755 29 1
18868 29 1
18870 29 3
18878 29 4
18929 29 1
18965 29 1
18981 29 1
18992 29 1
18999 29 6
19060 29 1
19113 29 1
19140 29 3
19153 29 4
19155 29 101
19165 29 1
19176 29 7
19180 29 1
19181 29 2
19185 29 1
19188 29 1
19215 29 1
19251 29 2
19262 29 1
19352 29 1
19421 29 23
19462 29 1
19463 29 1
19511 29 3
19522 29 1
19620 29 4
19644 29 2
19651 29 1
19801 29 5
19802 29 1
19828 29 21
19832 29 1
19838 29 1
19886 29 1
20071 29 1
20100 29 1
20110 29 1
20124 29 1
20149 29 1
20156 29 3
20175 29 1
20185 29 2
20187 29 1
20216 29 1
20331 29 1
20354 29 1
20398 29 6
20451 29 1
20473 29 1
20543 29 2
20560 29 1
20569 29 1
20631 29 1
20672 29 1
20749 29 2
20762 29 3
20809 29 6
20869 29 15
20881 29 3
20904 29 3
20906 29 6
20907 29 1
20949 29 1
21054 29 2
21081 29 1
21115 29 2
21196 29 1
21215 29 7
21256 29 1
21343 29 1
21360 29 1
21412 29 2
21441 29 1
21447 29 16
21450 29 1
21452 29 1
21489 29 1
21513 29 1
21537 29 13
21544 29 1
21568 29 11
21612 29 1
21615 29 1
21650 29 4
21688 29 1
21710 29 2
21805 29 2
21807 29 1
21863 29 9
21873 29 1
21919 29 1
21954 29 1
21971 29 1
21986 29 2
21987 29 1
22010 29 17
22024 29 1
22039 29 1
22041 29 3
22051 29 1
22055 29 1
22153 29 1
22306 29 1
22307 29 3
22421 29 1
22550 29 4
22553 29 2
22563 29 1
22566 29 3
22568 29 3
22584 29 1
22644 29 1
22649 29 1
22740 29 4
22744 29 1
22805 29 1
22826 29 1
22862 29 1
22876 29 1
22883 29 1
22939 29 1
22987 29 1
23031 29 1
23068 29 1
23081 29 3
23151 29 1
23203 29 1
23207 29 2
23225 29 1
23304 29 1
23336 29 2
23345 29 2
23378 29 2
23385 29 1
23386 29 1
23467 29 1
23666 29 4
23687 29 1
23693 29 1
23776 29 1
23779 29 2
23795 29 70
23819 29 1
23839 29 1
23847 29 1
23934 29 1
23956 29 1
23974 29 1
24008 29 2
24035 29 1
24040 29 1
24050 29 3
24088 29 16
24147 29 1
24172 29 1
24245 29 2
24253 29 1
24258 29 1
24283 29 1
24369 29 1
24373 29 10
24610 29 1
24611 29 1
24673 29 1
24674 29 30
24705 29 1
24732 29 3
24758 29 3
24774 29 1
24819 29 1
24887 29 2
24978 29 13
25036 29 1
25041 29 1
25078 29 2
25106 29 2
25127 29 1
25137 29 1
25192 29 9
25199 29 4
25211 29 2
25214 29 1
25343 29 1
25357 29 1
25393 29 1
25466 29 10
25482 29 3
25582 29 1
25637 29 2
25652 29 1
25667 29 1
25679 29 1
25694 29 1
25764 29 2
25787 29 1
25793 29 2
25896 29 2
25914 29 4
25975 29 3
25976 29 1
25988 29 1
26014 29 35
26057 29 1
26080 29 1
26138 29 1
26169 29 1
26186 29 6
26222 29 1
26249 29 1
26281 29 1
26282 29 1
26339 29 17
26455 29 1
26629 29 1
26651 29 1
26655 29 17
26729 29 1
26738 29 1
26814 29 1
26894 29 2
26897 29 1
26901 29 1
26913 29 46
27031 29 11
27078 29 1
27090 29 4
27098 29 1
27139 29 1
27270 29 1
27272 29 1
27324 29 1
27437 29 1
27439 29 1
27495 29 2
27519 29 5
27543 29 1
27547 29 1
27602 29 1
27617 29 4
27659 29 5
27666 29 1
27682 29 3
27699 29 1
27702 29 1
27767 29 1
27793 29 1
27815 29 1
27827 29 2
27848 29 1
27873 29 1
27891 29 1
27958 29 12
27960 29 1
28012 29 3
28015 29 1
28026 29 1
28076 29 2
28154 29 1
28209 29 1
28273 29 1
28290 29 1
28309 29 2
28424 29 1
28542 29 2
28584 29 2
28609 29 1
28613 29 1
28656 29 1
28702 29 8
28749 29 1
28759 29 1
28896 29 1
28929 29 1
28947 29 1
28987 29 1
28990 29 2
28994 29 1
29073 29 1
29088 29 1
29123 29 1
29160 29 1
29161 29 1
29227 29 1
29247 29 1
29271 29 2
29294 29 2
29303 29 3
29349 29 2
29353 29 1
29365 29 1
29378 29 1
29415 29 1
29424 29 4
29445 29 1
29452 29 2
29459 29 1
29463 29 7
29506 29 6
29533 29 2
29618 29 1
29620 29 7
29652 29 1
29697 29 1
29706 29 1
29733 29 1
29734 29 5
29789 29 4
29795 29 1
29811 29 1
29815 29 1
29915 29 4
29925 29 1
29929 29 1
29932 29 1
30006 29 1
30036 29 1
30037 29 1
30071 29 1
30082 29 3
30093 29 2
30105 29 10
30122 29 1
30126 29 1
30136 29 5
30147 29 1
30190 29 1
30202 29 1
30210 29 2
30248 29 1
30276 29 1
30313 29 1
30343 29 1
30344 29 1
30350 29 1
30355 29 1
30379 29 2
30406 29 1
30444 29 1
30474 29 1
30517 29 2
30529 29 1
30544 29 1
30562 29 2
30570 29 22
30586 29 1
30630 29 1
30656 29 26
30658 29 1
30700 29 1
30765 29 1
30789 29 1
30798 29 1
30872 29 3
30895 29 2
30912 29 10
30932 29 1
30934 29 4
30950 29 1
30970 29 1
30971 29 40
30976 29 1
30984 29 1
30994 29 1
31006 29 1
31143 29 1
31189 29 7
31258 29 16
31399 29 8
31421 29 7
31494 29 2
31611 29 2
31662 29 1
31709 29 1
31787 29 2
31797 29 1
31811 29 1
31823 29 1
31869 29 1
31922 29 1
31929 29 1
31937 29 1
31971 29 1
31982 29 1
32023 29 13
32029 29 2
32040 29 1
32055 29 1
32061 29 1
32067 29 1
32083 29 1
32208 29 1
32209 29 1
32212 29 1
32216 29 1
32349 29 1
32350 29 1
32399 29 1
32477 29 1
32480 29 1
32524 29 1
32543 29 1
32544 29 2
32697 29 5
32698 29 2
32699 29 12
32700 29 9
32702 29 3
32703 29 8
32706 29 6
32707 29 2
32709 29 5
41 30 2
43 30 4
54 30 2
82 30 1
94 30 2
114 30 1
122 30 1
148 30 1
167 30 2
170 30 1
202 30 3
211 30 6
261 30 1
264 30 1
276 30 1
327 30 1
364 30 1
413 30 5
440 30 1
447 30 1
465 30 1
493 30 12
499 30 1
514 30 1
525 30 3
526 30 2
529 30 1
557 30 11
559 30 5
585 30 1
589 30 2
593 30 1
595 30 3
601 30 1
645 30 5
652 30 1
672 30 1
693 30 1
762 30 1
774 30 1
782 30 1
787 30 1
799 30 1
820 30 5
821 30 1
827 30 2
860 30 10
865 30 1
896 30 2
909 30 4
915 30 1
942 30 1
1006 30 1
1020 30 1
1039 30 1
1058 30 1
1065 30 1
1110 30 1
1171 30 1
1265 30 2
1288 30 1
1289 30 1
1314 30 3
1320 30 1
1325 30 1
1329 30 2
1330 30 3
1363 30 19
1373 30 1
1479 30 1
1490 30 1
1494 30 1
1506 30 1
1539 30 1
1547 30 2
1562 30 1
1563 30 2
1565 30 1
1581 30 17
1612 30 2
1668 30 1
1723 30 5
1728 30 1
1843 30 2
1846 30 10
1868 30 2
1873 30 1
1901 30 2
1903 30 5
1956 30 2
1963 30 10
1965 30 21
1982 30 1
1983 30 1
1990 30 17
1992 30 2
1994 30 13
2017 30 1
2029 30 1
2067 30 1
2078 30 2
2088 30 1
2104 30 1
2149 30 1
2198 30 2
2210 30 1
2225 30 13
2236 30 4
2237 30 2
2238 30 23
2247 30 1
2256 30 1
2277 30 1
2278 30 1
2334 30 2
2345 30 1
2364 30 1
2374 30 1
2388 30 1
2435 30 1
2475 30 1
2485 30 3
2544 30 3
2609 30 1
2622 30 1
2655 30 1
2663 30 1
2737 30 2
2760 30 1
2770 30 1
2842 30 1
2896 30 1
2902 30 1
2906 30 1
2916 30 2
2940 30 1
2943 30 2
2979 30 1
3040 30 3
3048 30 1
3254 30 1
3256 30 11
3282 30 1
3305 30 1
3309 30 2
3336 30 3
3408 30 2
3413 30 1
3473 30 1
3476 30 2
3494 30 1
3498 30 1
3507 30 2
3520 30 1
3610 30 1
3635 30 1
3658 30 1
3668 30 2
3714 30 5
3743 30 1
3762 30 9
3792 30 1
3815 30 2
3828 30 1
3838 30 1
3865 30 1
3874 30 1
3891 30 1
3893 30 1
3897 30 2
3938 30 1
3980 30 1
4024 30 1
4028 30 16
4042 30 1
4055 30 1
4060 30 1
4131 30 1
4172 30 9
4222 30 1
4263 30 1
4297 30 1
4366 30 1
4370 30 1
4477 30 1
4556 30 3
4582 30 8
4596 30 1
4601 30 1
4602 30 1
4607 30 1
4609 30 1
4612 30 1
4664 30 1
4668 30 1
4712 30 1
4717 30 1
4747 30 1
4892 30 2
4893 30 1
4894 30 1
4897 30 2
4921 30 1
4929 30 1
4959 30 3
4979 30 1
5069 30 7
5090 30 11
5092 30 1
5097 30 1
5098 30 5
5127 30 1
5140 30 1
5183 30 1
5238 30 10
5304 30 1
5318 30 1
5376 30 1
5388 30 1
5465 30 1
5475 30 3
5481 30 1
5492 30 1
5493 30 1
5517 30 1
5518 30 1
5522 30 7
5533 30 1
5536 30 1
5553 30 1
5595 30 8
5630 30 1
5636 30 2
5666 30 1
5678 30 1
5694 30 1
5699 30 11
5705 30 14
5722 30 1
5768 30 1
5782 30 1
5809 30 52
5825 30 1
5831 30 5
5835 30 2
5841 30 1
5855 30 1
5856 30 1
5858 30 1
5859 30 1
5872 30 3
5873 30 3
5924 30 1
5931 30 1
5948 30 10
5955 30 1
5958 30 1
5971 30 1
5972 30 1
5986 30 5
5994 30 1
6009 30 1
6059 30 1
6085 30 1
6093 30 1
6101 30 1
6198 30 2
6213 30 1
6216 30 6
6220 30 1
6236 30 1
6284 30 1
6298 30 7
6338 30 1
6344 30 1
6381 30 1
6452 30 1
6465 30 4
6472 30 1
6602 30 1
6650 30 1
6660 30 5
6661 30 1
6662 30 1
6723 30 1
6829 30 2
6842 30 1
6883 30 1
6889 30 2
6948 30 1
6969 30 2
6978 30 1
7011 30 1
7109 30 1
7110 30 1
7112 30 1
7116 30 1
7135 30 7
7150 30 1
7174 30 1
7202 30 1
7211 30 1
7259 30 1
7309 30 2
7341 30 1
7356 30 1
7392 30 1
7439 30 1
7449 30 1
7451 30 1
7461 30 14
7465 30 1
7468 30 1
7506 30 1
7526 30 1
7566 30 1
7575 30 1
7627 30 1
7670 30 1
7692 30 1
7747 30 3
7748 30 1
7777 30 1
7779 30 1
7784 30 1
7814 30 2
7829 30 1
7892 30 3
7906 30 2
7950 30 12
7957 30 1
8007 30 1
8033 30 3
8077 30 1
8129 30 2
8133 30 1
8219 30 24
8251 30 1
8433 30 1
8460 30 1
8494 30 2
8589 30 1
8803 30 1
8813 30 5
8830 30 2
8852 30 1
8878 30 1
8962 30 1
8985 30 1
9008 30 1
9018 30 1
9051 30 1
9067 30 1
9145 30 17
9171 30 3
9189 30 1
9207 30 1
9306 30 1
9311 30 1
9358 30 1
9445 30 1
9465 30 1
9466 30 1
9543 30 3
9557 30 2
9570 30 1
9597 30 1
9598 30 2
9608 30 1
9637 30 1
9723 30 2
9737 30 1
9753 30 1
9786 30 1
9799 30 7
9800 30 17
9817 30 1
9830 30 1
9904 30 1
9943 30 1
9972 30 4
9987 30 17
9993 30 1
10040 30 2
10060 30 2
10061 30 1
10076 30 2
10091 30 1
10092 30 1
10112 30 1
10118 30 1
10125 30 1
10152 30 10
10195 30 2
10206 30 1
10236 30 1
10294 30 1
10330 30 1
10332 30 1
10389 30 1
10420 30 1
10535 30 11
10538 30 1
10552 30 4
10566 30 1
10590 30 1
10593 30 15
10595 30 4
10609 30 30
10611 30 14
10613 30 1
10618 30 1
10631 30 6
10638 30 1
10642 30 1
10672 30 1
10678 30 3
10679 30 2
10680 30 6
10690 30 2
10691 30 1
10692 30 3
10696 30 1
10700 30 3
10701 30 1
10710 30 9
10712 30 1
10735 30 1
10740 30 5
10756 30 7
10780 30 2
10790 30 1
10804 30 1
10851 30 3
10868 30 2
10879 30 1
10885 30 1
10917 30 2
10993 30 1
11042 30 1
11083 30 22
11109 30 1
11154 30 1
11181 30 1
11210 30 1
11268 30 3
11277 30 1
11278 30 1
11282 30 1
11290 30 1
11329 30 1
11347 30 2
11364 30 1
11380 30 1
11448 30 12
11494 30 1
11512 30 3
11517 30 1
11594 30 1
11651 30 1
11681 30 1
11682 30 1
11734 30 1
11790 30 1
11792 30 1
11849 30 1
11888 30 34
11891 30 2
11896 30 1
11903 30 1
11939 30 2
11950 30 1
12017 30 4
12049 30 3
12050 30 1
12098 30 1
12132 30 1
12151 30 3
12187 30 1
12200 30 2
12215 30 1
12226 30 1
12227 30 2
12232 30 3
12237 30 2
12312 30 5
12363 30 1
12404 30 2
12430 30 3
12480 30 1
12489 30 2
12528 30 1
12571 30 1
12582 30 5
12583 30 1
12585 30 1
12619 30 2
12628 30 3
12639 30 1
12647 30 1
12656 30 1
12670 30 1
12672 30 1
12685 30 1
12686 30 1
12710 30 1
12716 30 1
12730 30 1
12797 30 1
12811 30 1
12838 30 1
12862 30 1
12866 30 1
12893 30 1
12964 30 1
13000 30 20
13013 30 1
13019 30 1
13051 30 3
13055 30 1
13126 30 2
13127 30 2
13131 30 1
13186 30 1
13204 30 1
13212 30 1
13219 30 2
13237 30 8
13303 30 123
13333 30 1
13334 30 3
13342 30 2
13383 30 15
13436 30 2
13457 30 2
13493 30 1
13498 30 1
13508 30 3
13509 30 2
13532 30 2
13535 30 1
13543 30 1
13557 30 1
13646 30 1
13650 30 1
13657 30 1
13675 30 1
13676 30 2
13694 30 1
13702 30 1
13709 30 1
13718 30 1
13732 30 14
13772 30 3
13784 30 5
13827 30 1
13828 30 5
13848 30 1
13903 30 6
13944 30 2
13963 30 3
13965 30 1
14005 30 1
14044 30 1
14060 30 1
14088 30 1
14093 30 1
14145 30 1
14224 30 2
14225 30 1
14246 30 1
14248 30 32
14253 30 2
14308 30 1
14309 30 1
14459 30 1
14470 30 1
14471 30 1
14502 30 3
14584 30 1
14589 30 1
14603 30 1
14620 30 2
14622 30 2
14730 30 1
14746 30 1
14749 30 1
14750 30 1
14761 30 1
14792 30 1
14827 30 4
14829 30 15
14854 30 1
14856 30 1
14865 30 1
14971 30 11
15029 30 1
15067 30 1
15095 30 1
15180 30 5
15198 30 5
15203 30 1
15212 30 5
15218 30 2
15234 30 1
15302 30 47
15378 30 1
15490 30 1
15517 30 12
15540 30 1
15542 30 3
15560 30 2
15564 30 1
15565 30 1
15595 30 3
15616 30 13
15647 30 1
15741 30 1
15746 30 43
15811 30 1
15813 30 1
15821 30 3
15826 30 1
15841 30 1
15846 30 1
15858 30 2
15874 30 1
15890 30 1
15896 30 1
15912 30 1
15914 30 1
15933 30 1
16089 30 5
16099 30 1
16116 30 1
16133 30 3
16134 30 1
16141 30 3
16163 30 2
16240 30 1
16286 30 2
16309 30 1
16340 30 2
16360 30 1
16388 30 1
16436 30 1
16528 30 1
16539 30 4
16568 30 12
16576 30 1
16577 30 1
16586 30 1
16622 30 3
16627 30 1
16664 30 3
16680 30 1
16714 30 11
16715 30 1
16717 30 2
16722 30 1
16738 30 3
16791 30 1
16807 30 3
16854 30 1
16893 30 1
16902 30 2
16934 30 1
16942 30 1
16960 30 4
16978 30 1
17000 30 1
17133 30 1
17150 30 1
17180 30 1
17224 30 1
17327 30 2
17414 30 1
17424 30 5
17446 30 1
17464 30 2
17465 30 8
17485 30 1
17504 30 1
17530 30 1
17531 30 1
17551 30 7
17578 30 1
17580 30 1
17624 30 1
17635 30 1
17654 30 1
17656 30 3
17735 30 1
17736 30 1
17744 30 1
17749 30 1
17750 30 1
17803 30 1
17809 30 1
17839 30 1
17842 30 1
17862 30 1
17874 30 1
17888 30 1
17990 30 1
18045 30 2
18120 30 1
18121 30 1
18134 30 1
18140 30 1
18145 30 8
18147 30 3
18149 30 7
18161 30 3
18170 30 1
18179 30 4
18186 30 8
18220 30 1
18225 30 1
18229 30 2
18238 30 1
18248 30 4
18270 30 4
18368 30 1
18402 30 1
18412 30 16
18419 30 1
18441 30 1
18450 30 1
18500 30 2
18502 30 7
18515 30 1
18527 30 1
18650 30 1
18664 30 1
18675 30 1
18741 30 1
18756 30 1
18770 30 1
18773 30 7
18776 30 1
18870 30 1
18878 30 1
18929 30 1
18942 30 2
18962 30 1
18981 30 1
18999 30 83
19014 30 1
19017 30 1
19039 30 1
19048 30 1
19066 30 1
19073 30 1
19075 30 1
19088 30 1
19113 30 2
19119 30 1
19130 30 1
19140 30 11
19145 30 1
19147 30 1
19153 30 3
19155 30 88
19169 30 1
19176 30 3
19181 30 1
19185 30 3
19186 30 1
19192 30 1
19215 30 1
19227 30 1
19242 30 3
19248 30 3
19260 30 1
19262 30 1
19275 30 2
19279 30 1
19292 30 1
19324 30 1
19360 30 1
19381 30 1
19395 30 2
19411 30 1
19421 30 18
19458 30 2
19473 30 1
19505 30 1
19539 30 1
19563 30 1
19620 30 1
19633 30 1
19641 30 1
19643 30 4
19644 30 4
19669 30 1
19713 30 1
19747 30 1
19783 30 1
19801 30 2
19806 30 6
19819 30 1
19828 30 9
19846 30 1
19886 30 3
19956 30 1
20116 30 1
20156 30 4
20170 30 1
20180 30 1
20187 30 4
20191 30 1
20213 30 1
20241 30 1
20259 30 1
20268 30 1
20285 30 1
20346 30 1
20354 30 7
20363 30 2
20432 30 1
20466 30 1
20566 30 1
20569 30 1
20582 30 1
20638 30 2
20639 30 1
20640 30 1
20650 30 1
20672 30 1
20680 30 1
20690 30 3
20749 30 1
20762 30 9
20769 30 2
20770 30 1
20778 30 1
20809 30 3
20811 30 1
20819 30 1
20865 30 1
20869 30 2
20874 30 1
20881 30 9
20903 30 1
20904 30 2
20905 30 2
20906 30 20
20919 30 1
21020 30 1
21041 30 1
21043 30 2
21054 30 5
21059 30 1
21080 30 1
21107 30 1
21115 30 4
21196 30 2
21197 30 2
21215 30 1
21276 30 2
21332 30 1
21377 30 1
21412 30 12
21441 30 1
21447 30 12
21450 30 1
21452 30 1
21453 30 1
21503 30 1
21514 30 1
21537 30 6
21544 30 2
21548 30 2
21549 30 1
21553 30 1
21568 30 1
21580 30 1
21586 30 1
21606 30 1
21608 30 2
21615 30 1
21650 30 12
21710 30 1
21863 30 18
21866 30 1
21873 30 2
21899 30 2
21986 30 2
22010 30 9
22024 30 4
22041 30 1
22044 30 1
22055 30 1
22057 30 1
22061 30 1
22090 30 1
22137 30 1
22152 30 1
22258 30 1
22262 30 1
22430 30 1
22456 30 1
22466 30 3
22472 30 1
22489 30 1
22493 30 1
22494 30 1
22546 30 1
22547 30 1
22550 30 4
22553 30 3
22566 30 1
22567 30 1
22568 30 1
22570 30 1
22571 30 1
22647 30 1
22649 30 2
22658 30 2
22740 30 2
22744 30 4
22795 30 2
22799 30 1
22804 30 1
22805 30 1
22831 30 1
22862 30 1
22865 30 1
22939 30 1
22953 30 1
22960 30 1
22973 30 1
22981 30 1
22987 30 1
22999 30 1
23035 30 1
23057 30 4
23064 30 1
23074 30 1
23078 30 1
23081 30 5
23207 30 2
23232 30 1
23236 30 1
23257 30 1
23264 30 9
23345 30 2
23385 30 3
23442 30 1
23467 30 2
23547 30 1
23607 30 2
23613 30 1
23623 30 2
23643 30 1
23666 30 4
23748 30 4
23776 30 1
23779 30 5
23795 30 79
23847 30 1
23870 30 1
23882 30 1
23913 30 2
23960 30 1
23991 30 3
24005 30 1
24006 30 1
24008 30 1
24014 30 2
24049 30 1
24050 30 7
24071 30 1
24077 30 1
24088 30 11
24115 30 3
24131 30 1
24162 30 1
24163 30 1
24168 30 1
24172 30 1
24179 30 1
24188 30 1
24209 30 1
24214 30 1
24252 30 1
24262 30 1
24269 30 1
24299 30 1
24321 30 1
24342 30 2
24344 30 1
24348 30 1
24370 30 1
24405 30 1
24449 30 1
24543 30 1
24558 30 1
24590 30 2
24598 30 1
24634 30 1
24637 30 1
24638 30 1
24673 30 1
24674 30 17
24680 30 1
24731 30 1
24732 30 3
24739 30 1
24758 30 1
24784 30 1
24804 30 1
24820 30 1
24845 30 1
24893 30 2
24925 30 1
24939 30 1
24978 30 14
24999 30 1
25106 30 1
25127 30 1
25137 30 1
25177 30 3
25184 30 1
25191 30 9
25199 30 5
25246 30 1
25268 30 1
25269 30 1
25343 30 1
25383 30 1
25460 30 1
25466 30 2
25500 30 1
25610 30 1
25680 30 1
25685 30 1
25732 30 1
25793 30 2
25796 30 1
25838 30 1
25870 30 1
25893 30 20
25914 30 6
25961 30 1
25975 30 9
25979 30 1
25991 30 1
26014 30 24
26025 30 1
26140 30 1
26169 30 2
26175 30 3
26177 30 1
26185 30 3
26186 30 10
26204 30 1
26247 30 2
26250 30 3
26281 30 1
26286 30 2
26287 30 6
26308 30 2
26339 30 9
26352 30 2
26382 30 3
26395 30 1
26455 30 5
26498 30 2
26606 30 2
26627 30 1
26630 30 1
26641 30 1
26655 30 15
26724 30 1
26729 30 2
26740 30 1
26747 30 1
26839 30 1
26852 30 2
26853 30 2
26864 30 1
26901 30 6
26913 30 15
27031 30 21
27039 30 1
27081 30 1
27090 30 5
27091 30 1
27120 30 1
27141 30 1
27169 30 1
27220 30 1
27226 30 1
27281 30 2
27287 30 1
27326 30 1
27342 30 1
27345 30 1
27439 30 3
27492 30 1
27495 30 5
27508 30 1
27513 30 1
27519 30 2
27557 30 1
27617 30 7
27628 30 1
27633 30 14
27653 30 3
27657 30 1
27659 30 3
27682 30 8
27686 30 2
27733 30 4
27742 30 1
27793 30 1
27798 30 1
27827 30 7
27833 30 1
27848 30 1
27880 30 1
27884 30 1
27898 30 1
27908 30 1
27958 30 9
27960 30 1
28012 30 1
28032 30 1
28049 30 1
28052 30 1
28117 30 1
28154 30 1
28241 30 1
28290 30 1
28306 30 1
28309 30 6
28358 30 1
28513 30 1
28584 30 1
28593 30 5
28594 30 1
28609 30 2
28648 30 1
28674 30 1
28742 30 1
28745 30 1
28818 30 4
28833 30 1
28866 30 2
28882 30 4
28894 30 1
28924 30 2
28926 30 1
28929 30 1
28950 30 1
28962 30 1
28966 30 1
28967 30 3
28968 30 1
28984 30 1
28994 30 1
29002 30 1
29035 30 1
29042 30 1
29064 30 1
29073 30 2
29077 30 2
29088 30 1
29158 30 1
29161 30 1
29167 30 1
29176 30 5
29177 30 4
29180 30 2
29227 30 1
29243 30 1
29268 30 2
29271 30 5
29294 30 1
29303 30 2
29349 30 4
29355 30 1
29378 30 1
29383 30 1
29408 30 1
29415 30 1
29417 30 1
29429 30 2
29445 30 3
29450 30 2
29451 30 1
29452 30 5
29454 30 9
29459 30 1
29463 30 6
29477 30 4
29503 30 1
29506 30 24
29533 30 1
29568 30 3
29594 30 1
29619 30 1
29620 30 3
29622 30 1
29634 30 1
29652 30 1
29672 30 3
29673 30 1
29698 30 1
29702 30 1
29706 30 1
29734 30 7
29739 30 1
29742 30 1
29782 30 1
29804 30 1
29811 30 3
29854 30 1
29903 30 10
29906 30 1
29910 30 2
29915 30 10
29929 30 1
29937 30 1
29942 30 1
29943 30 2
29953 30 1
29956 30 1
29976 30 1
29979 30 2
29982 30 1
29984 30 2
29989 30 2
30004 30 1
30006 30 1
30031 30 1
30033 30 1
30037 30 2
30045 30 1
30052 30 1
30082 30 1
30093 30 2
30105 30 15
30109 30 1
30122 30 1
30125 30 2
30136 30 6
30138 30 1
30147 30 1
30170 30 1
30248 30 1
30276 30 1
30313 30 1
30343 30 1
30346 30 1
30379 30 2
30404 30 1
30406 30 4
30414 30 1
30429 30 1
30430 30 5
30444 30 1
30517 30 1
30523 30 1
30529 30 1
30543 30 1
30562 30 2
30566 30 1
30567 30 5
30570 30 9
30586 30 3
30588 30 1
30602 30 1
30629 30 1
30656 30 27
30659 30 1
30664 30 1
30737 30 1
30765 30 1
30776 30 1
30789 30 2
30792 30 3
30798 30 1
30849 30 1
30858 30 2
30874 30 1
30890 30 1
30895 30 8
30912 30 7
30932 30 1
30934 30 89
30958 30 3
30970 30 1
30971 30 24
30972 30 6
30974 30 2
30976 30 1
31022 30 1
31065 30 1
31073 30 1
31080 30 2
31091 30 1
31115 30 3
31169 30 1
31178 30 1
31189 30 12
31196 30 1
31197 30 1
31258 30 18
31260 30 1
31270 30 1
31280 30 1
31391 30 1
31399 30 7
31421 30 1
31541 30 1
31554 30 1
31563 30 4
31587 30 1
31701 30 1
31704 30 3
31787 30 1
31886 30 1
31922 30 1
31924 30 2
31950 30 2
31951 30 2
31955 30 1
31959 30 1
31964 30 17
31971 30 2
31975 30 2
32002 30 1
32023 30 16
32030 30 1
32040 30 1
32045 30 3
32048 30 3
32068 30 3
32083 30 1
32098 30 1
32185 30 1
32214 30 2
32216 30 10
32349 30 1
32350 30 1
32399 30 2
32438 30 1
32443 30 1
32477 30 1
32495 30 1
32577 30 1
32582 30 1
32595 30 2
32596 30 3
32646 30 5
32691 30 1
32697 30 12
32698 30 12
32699 30 30
32700 30 106
32702 30 4
32703 30 14
32706 30 9
32707 30 1
32709 30 1
106 31 1
167 31 1
202 31 1
227 31 1
233 31 1
413 31 1
458 31 1
493 31 9
496 31 1
520 31 1
525 31 1
557 31 1
559 31 1
645 31 1
687 31 1
800 31 1
820 31 1
894 31 1
909 31 4
1110 31 2
1185 31 1
1287 31 1
1288 31 1
1363 31 4
1471 31 1
1551 31 1
1555 31 1
1565 31 1
1592 31 2
1628 31 1
1729 31 2
1832 31 1
1888 31 1
1963 31 1
1965 31 1
1987 31 2
1990 31 6
2062 31 1
2171 31 2
2198 31 1
2485 31 2
2655 31 2
2663 31 1
2727 31 1
2912 31 1
2916 31 1
2943 31 1
2997 31 1
3256 31 2
3295 31 2
3455 31 2
3498 31 1
3517 31 1
3573 31 1
3634 31 2
3657 31 1
3762 31 1
4028 31 6
4041 31 1
4165 31 1
4254 31 1
4431 31 1
4456 31 1
4597 31 1
4607 31 1
4664 31 1
4716 31 1
4728 31 1
4959 31 1
4979 31 2
5069 31 2
5090 31 1
5102 31 1
5183 31 1
5184 31 1
5238 31 2
5315 31 1
5522 31 3
5595 31 4
5699 31 2
5705 31 6
5722 31 1
5948 31 4
5972 31 3
5994 31 1
6106 31 1
6213 31 1
6233 31 1
6244 31 1
6443 31 1
6687 31 1
6901 31 1
7002 31 1
7113 31 1
7135 31 3
7321 31 1
7461 31 12
7530 31 1
7568 31 1
7747 31 3
7957 31 1
8507 31 1
8632 31 1
8756 31 1
8764 31 1
8813 31 1
8887 31 1
8890 31 2
8945 31 1
9051 31 3
9141 31 1
9465 31 1
9483 31 1
9532 31 29
9597 31 1
9723 31 1
9799 31 1
9800 31 3
9847 31 1
9887 31 1
9972 31 10
9987 31 2
9992 31 1
10076 31 1
10090 31 2
10152 31 4
10291 31 1
10342 31 1
10360 31 1
10535 31 4
10552 31 1
10593 31 4
10595 31 1
10608 31 1
10631 31 1
10678 31 1
10680 31 1
10690 31 1
10710 31 4
10740 31 2
10745 31 1
10756 31 2
10780 31 2
10849 31 1
10851 31 1
10864 31 1
10917 31 1
11083 31 9
11130 31 1
11173 31 1
11347 31 1
11366 31 1
11448 31 5
11685 31 1
11888 31 9
12017 31 2
12049 31 1
12151 31 1
12215 31 1
12312 31 1
12378 31 1
12387 31 1
12479 31 1
12582 31 1
12584 31 1
12705 31 1
12819 31 1
12866 31 1
12962 31 1
13237 31 1
13249 31 1
13303 31 19
13457 31 1
13532 31 8
13535 31 1
13721 31 3
13732 31 9
13746 31 1
13835 31 1
13902 31 1
13903 31 1
14224 31 1
14233 31 1
14248 31 8
14423 31 1
15167 31 1
15180 31 1
15213 31 1
15542 31 2
15616 31 2
15746 31 5
15827 31 1
16089 31 1
16217 31 1
16286 31 1
16402 31 1
16436 31 1
16481 31 1
16539 31 6
16543 31 1
16568 31 7
16715 31 1
16786 31 1
16793 31 1
16815 31 1
16830 31 1
16902 31 4
16934 31 1
17035 31 1
17119 31 1
17362 31 1
17419 31 1
17551 31 1
17638 31 1
17845 31 1
18145 31 1
18186 31 3
18225 31 1
18277 31 1
18412 31 4
18486 31 1
18502 31 4
18962 31 1
18981 31 1
18999 31 4
19026 31 1
19042 31 1
19088 31 1
19113 31 1
19140 31 3
19155 31 46
19176 31 2
19180 31 1
19215 31 1
19253 31 1
19347 31 1
19352 31 1
19367 31 1
19421 31 8
19462 31 1
19513 31 1
19566 31 1
19618 31 1
19801 31 3
19802 31 2
19806 31 10
19828 31 2
20156 31 2
20187 31 1
20251 31 1
20568 31 1
20655 31 2
20762 31 2
20770 31 2
20778 31 1
20852 31 1
20869 31 3
20881 31 1
20893 31 1
20974 31 1
21053 31 1
21183 31 1
21215 31 1
21415 31 1
21447 31 3
21546 31 1
21586 31 1
21807 31 1
21863 31 5
21867 31 1
21869 31 1
21901 31 1
22010 31 5
22024 31 1
22041 31 1
22152 31 1
22291 31 1
22301 31 2
22322 31 1
22472 31 1
22489 31 1
22531 31 1
22553 31 1
22563 31 1
22727 31 1
22740 31 1
22755 31 1
22765 31 1
22861 31 1
22896 31 1
22932 31 1
23006 31 1
23078 31 1
23081 31 1
23207 31 2
23378 31 2
23383 31 1
23404 31 1
23705 31 1
23776 31 1
23793 31 1
23795 31 19
23817 31 1
23960 31 2
23961 31 1
24019 31 1
24050 31 10
24088 31 9
24373 31 1
24544 31 1
24638 31 1
24667 31 1
24674 31 10
24758 31 1
24978 31 2
25191 31 1
25199 31 2
25215 31 1
25225 31 1
25582 31 1
25668 31 1
25785 31 1
25795 31 1
26014 31 55
26186 31 4
26211 31 1
26247 31 1
26319 31 1
26339 31 17
26455 31 1
26655 31 5
26825 31 2
26901 31 2
26913 31 6
27031 31 2
27090 31 2
27139 31 1
27330 31 1
27617 31 3
27635 31 1
27653 31 2
27682 31 13
27827 31 2
27884 31 1
27951 31 1
27958 31 1
28082 31 1
28140 31 1
28309 31 1
28318 31 1
28614 31 2
28623 31 1
28741 31 1
28934 31 2
29131 31 1
29161 31 1
29185 31 1
29210 31 1
29271 31 2
29303 31 1
29450 31 1
29462 31 1
29463 31 7
29509 31 1
29533 31 1
29568 31 1
29577 31 1
29620 31 1
29734 31 1
29793 31 1
29811 31 1
29818 31 1
29910 31 1
29911 31 1
29915 31 3
29931 31 1
29932 31 1
30071 31 1
30075 31 1
30082 31 1
30105 31 5
30107 31 1
30126 31 1
30170 31 1
30399 31 1
30429 31 1
30529 31 1
30548 31 1
30567 31 2
30570 31 3
30656 31 9
30792 31 1
30798 31 1
30872 31 1
30912 31 1
30934 31 4
30971 31 12
31022 31 1
31189 31 5
31239 31 1
31258 31 5
31399 31 4
31421 31 1
31563 31 1
31666 31 1
31709 31 1
31811 31 1
31845 31 1
31929 31 1
31950 31 1
31964 31 1
31998 31 1
32017 31 1
32023 31 7
32084 31 1
32194 31 2
32213 31 1
32349 31 1
32527 31 1
32543 31 1
32582 31 1
32697 31 3
32698 31 1
32699 31 6
32702 31 1
32703 31 5
32706 31 2
32709 31 1
82 32 1
122 32 1
145 32 1
150 32 1
167 32 1
202 32 1
411 32 1
465 32 1
493 32 9
557 32 1
559 32 2
566 32 1
575 32 1
589 32 1
645 32 3
743 32 1
860 32 1
909 32 4
1011 32 1
1363 32 2
1563 32 1
1687 32 1
1728 32 1
1737 32 1
1780 32 1
1843 32 1
1903 32 1
1990 32 9
2064 32 1
2171 32 1
2243 32 1
2334 32 1
2374 32 1
2394 32 1
2577 32 1
2727 32 1
2737 32 1
2742 32 1
3088 32 1
3256 32 4
3476 32 1
3644 32 1
3714 32 1
3762 32 3
3787 32 1
3792 32 1
3865 32 1
3949 32 1
3980 32 1
4028 32 3
4060 32 1
4141 32 1
4150 32 1
4158 32 1
4172 32 2
4294 32 1
4384 32 1
4385 32 1
4493 32 1
4892 32 1
4935 32 1
4959 32 1
4979 32 4
5016 32 1
5069 32 10
5238 32 3
5492 32 1
5522 32 1
5553 32 1
5595 32 7
5699 32 2
5705 32 5
5831 32 1
5948 32 1
5958 32 1
6020 32 1
6101 32 1
6216 32 2
6233 32 1
6236 32 1
6467 32 1
6527 32 1
6687 32 1
6718 32 1
6877 32 1
6889 32 1
6938 32 1
6986 32 1
7076 32 1
7135 32 3
7170 32 1
7246 32 1
7461 32 4
7697 32 1
7747 32 1
7774 32 1
7950 32 11
8036 32 1
8219 32 6
8292 32 1
8509 32 1
8672 32 1
8963 32 1
9102 32 2
9104 32 1
9145 32 9
9465 32 1
9570 32 1
9635 32 1
9799 32 9
9800 32 2
9815 32 1
9845 32 1
10076 32 1
10117 32 1
10152 32 4
10535 32 2
10552 32 1
10566 32 1
10593 32 1
10595 32 3
10608 32 1
10678 32 7
10680 32 2
10682 32 1
10694 32 1
10700 32 5
10701 32 4
10710 32 12
10712 32 1
10715 32 2
10740 32 6
10756 32 7
10788 32 1
10874 32 1
11083 32 7
11176 32 1
11228 32 1
11249 32 1
11261 32 1
11376 32 1
11448 32 3
11888 32 4
11903 32 1
11905 32 1
11974 32 1
12049 32 1
12228 32 1
12411 32 1
12446 32 1
12489 32 1
12513 32 1
12619 32 1
12647 32 1
13154 32 1
13237 32 1
13303 32 5
13712 32 1
13732 32 2
13828 32 1
13903 32 1
13967 32 1
14107 32 1
14248 32 7
14265 32 1
14412 32 1
14421 32 1
14545 32 1
14689 32 1
14740 32 1
14827 32 1
14971 32 5
15180 32 2
15212 32 1
15412 32 1
15442 32 1
15542 32 2
15600 32 1
15616 32 4
15746 32 13
15903 32 1
16169 32 13
16214 32 1
16568 32 4
16665 32 1
16714 32 4
16843 32 1
16989 32 1
16992 32 1
17385 32 1
17396 32 1
17551 32 1
17717 32 1
17907 32 1
18169 32 1
18180 32 1
18186 32 5
18224 32 1
18229 32 1
18402 32 1
18412 32 7
18484 32 1
18500 32 1
18502 32 3
18701 32 1
18741 32 2
18779 32 1
18785 32 1
18945 32 2
18999 32 2
19044 32 1
19099 32 1
19113 32 1
19131 32 1
19140 32 2
19155 32 10
19221 32 1
19352 32 1
19374 32 1
19395 32 1
19421 32 5
19683 32 1
19806 32 1
19828 32 2
19996 32 1
20290 32 1
20354 32 1
20473 32 1
20496 32 1
20567 32 2
20569 32 1
20655 32 1
20690 32 1
20762 32 4
20769 32 2
20852 32 1
20869 32 1
20881 32 1
20906 32 2
20922 32 1
21115 32 1
21197 32 1
21215 32 1
21216 32 1
21261 32 1
21407 32 1
21412 32 1
21419 32 1
21420 32 1
21441 32 1
21447 32 1
21537 32 1
21609 32 1
21863 32 5
21869 32 1
21899 32 1
22010 32 3
22027 32 1
22055 32 1
22074 32 1
22566 32 1
22590 32 1
22649 32 2
22650 32 1
22740 32 1
22751 32 1
22752 32 2
22973 32 2
23081 32 2
23289 32 1
23385 32 2
23476 32 1
23709 32 1
23776 32 1
23779 32 1
23795 32 9
23868 32 1
24008 32 1
24088 32 8
24115 32 1
24209 32 1
24252 32 1
24403 32 1
24542 32 1
24562 32 1
24674 32 25
24731 32 1
24978 32 5
25041 32 1
25070 32 1
25106 32 2
25108 32 1
25143 32 1
25146 32 1
25199 32 1
25216 32 1
25351 32 1
25358 32 1
25618 32 1
25696 32 2
25909 32 1
25914 32 2
25915 32 1
26014 32 11
26080 32 1
26139 32 2
26177 32 1
26207 32 1
26339 32 7
26529 32 1
26586 32 1
26655 32 5
26667 32 1
26901 32 3
26913 32 6
27031 32 1
27090 32 2
27210 32 1
27326 32 1
27495 32 1
27501 32 1
27508 32 1
27517 32 1
27519 32 1
27659 32 1
27663 32 1
27753 32 1
27960 32 1
28236 32 1
28273 32 1
28309 32 1
28382 32 1
28546 32 1
28593 32 1
28659 32 1
28896 32 1
28931 32 1
28984 32 1
29067 32 1
29227 32 1
29303 32 1
29372 32 1
29440 32 1
29463 32 8
29477 32 1
29506 32 2
29509 32 1
29568 32 1
29572 32 1
29590 32 1
29620 32 3
29672 32 1
29734 32 1
29774 32 1
29817 32 1
29910 32 2
29915 32 2
30105 32 8
30131 32 1
30133 32 1
30136 32 3
30203 32 1
30248 32 1
30383 32 1
30529 32 2
30570 32 2
30656 32 11
30657 32 1
30659 32 1
30776 32 1
30787 32 1
30798 32 1
30872 32 1
30890 32 1
30912 32 3
30934 32 3
30950 32 1
30958 32 6
30967 32 1
30971 32 15
30972 32 3
30998 32 1
31189 32 3
31258 32 10
31275 32 1
31399 32 5
31683 32 12
31811 32 1
31812 32 1
31841 32 1
32007 32 1
32023 32 4
32046 32 1
32083 32 1
32098 32 1
32399 32 1
32401 32 1
32443 32 1
32449 32 1
32527 32 1
32697 32 2
32698 32 2
32699 32 4
32700 32 1
32703 32 3
32706 32 2
43 33 2
63 33 1
71 33 1
106 33 2
141 33 1
167 33 2
264 33 1
277 33 1
413 33 1
440 33 2
465 33 1
493 33 22
557 33 7
559 33 1
570 33 1
575 33 1
593 33 2
595 33 7
617 33 1
618 33 1
620 33 2
645 33 2
672 33 1
698 33 1
724 33 1
753 33 1
765 33 1
789 33 2
796 33 1
806 33 3
812 33 1
827 33 1
860 33 4
880 33 1
896 33 3
909 33 10
942 33 1
1054 33 1
1058 33 1
1065 33 1
1110 33 1
1171 33 1
1202 33 1
1265 33 1
1363 33 11
1364 33 1
1494 33 1
1499 33 1
1509 33 1
1555 33 1
1611 33 1
1612 33 2
1723 33 1
1829 33 1
1842 33 1
1843 33 1
1846 33 15
1862 33 1
1901 33 4
1903 33 3
1956 33 10
1958 33 6
1963 33 22
1965 33 16
1970 33 1
1990 33 14
1992 33 2
2016 33 1
2035 33 1
2037 33 1
2045 33 1
2062 33 1
2064 33 1
2067 33 1
2126 33 1
2147 33 1
2198 33 5
2208 33 1
2216 33 1
2218 33 2
2225 33 1
2277 33 1
2339 33 1
2374 33 1
2485 33 2
2544 33 2
2662 33 1
2758 33 2
2760 33 3
2934 33 1
2940 33 1
3024 33 1
3048 33 1
3113 33 1
3121 33 1
3145 33 1
3256 33 16
3295 33 4
3336 33 1
3383 33 2
3408 33 1
3413 33 2
3448 33 1
3458 33 1
3478 33 2
3520 33 1
3668 33 3
3707 33 1
3714 33 2
3749 33 1
3759 33 1
3838 33 1
3938 33 2
3980 33 1
3997 33 1
4028 33 25
4040 33 5
4041 33 51
4096 33 1
4131 33 1
4172 33 6
4308 33 1
4315 33 1
4385 33 1
4556 33 1
4602 33 1
4629 33 1
4721 33 1
4728 33 1
4803 33 1
4858 33 1
4959 33 2
4979 33 1
5061 33 2
5069 33 4
5090 33 2
5135 33 1
5147 33 1
5183 33 1
5218 33 1
5238 33 5
5315 33 1
5359 33 1
5376 33 1
5474 33 1
5475 33 2
5492 33 2
5518 33 1
5522 33 30
5595 33 13
5679 33 1
5694 33 1
5699 33 5
5705 33 11
5817 33 1
5831 33 3
5835 33 1
5839 33 1
5841 33 1
5859 33 1
5872 33 3
5873 33 3
5882 33 1
5948 33 7
5972 33 2
5986 33 1
6104 33 1
6107 33 1
6215 33 1
6216 33 8
6276 33 1
6338 33 1
6344 33 1
6354 33 1
6406 33 1
6424 33 1
6451 33 1
6452 33 3
6463 33 1
6465 33 1
6525 33 1
6660 33 3
6661 33 1
6687 33 1
6702 33 1
6731 33 1
6763 33 1
6820 33 1
6889 33 1
6900 33 1
6938 33 1
6944 33 1
6978 33 1
7116 33 2
7135 33 12
7144 33 1
7158 33 1
7167 33 1
7189 33 1
7203 33 1
7253 33 1
7334 33 1
7397 33 1
7399 33 1
7461 33 6
7747 33 1
7748 33 1
7791 33 1
7795 33 1
7809 33 1
7826 33 1
7830 33 1
7892 33 2
7906 33 1
7950 33 1
7957 33 1
8033 33 1
8139 33 1
8154 33 1
8219 33 5
8309 33 1
8356 33 3
8538 33 1
8672 33 1
8742 33 1
8764 33 1
8777 33 1
8803 33 1
8813 33 10
8828 33 1
8953 33 1
9051 33 2
9067 33 1
9125 33 1
9145 33 9
9156 33 1
9171 33 1
9178 33 1
9226 33 1
9233 33 2
9244 33 1
9282 33 1
9306 33 1
9329 33 1
9358 33 1
9500 33 1
9513 33 2
9514 33 1
9531 33 1
9532 33 1
9585 33 1
9592 33 1
9607 33 1
9608 33 2
9630 33 1
9632 33 1
9634 33 2
9707 33 1
9715 33 1
9723 33 1
9799 33 6
9800 33 16
9814 33 1
9828 33 1
9838 33 1
9865 33 1
9904 33 1
9972 33 2
9987 33 7
10040 33 2
10043 33 1
10065 33 1
10121 33 1
10125 33 2
10152 33 10
10189 33 2
10195 33 1
10243 33 2
10281 33 3
10283 33 2
10322 33 1
10334 33 1
10347 33 1
10389 33 1
10535 33 2
10552 33 3
10566 33 3
10593 33 4
10595 33 8
10609 33 3
10611 33 5
10613 33 1
10618 33 2
10631 33 2
10642 33 2
10672 33 3
10678 33 12
10679 33 3
10680 33 4
10682 33 1
10692 33 1
10693 33 1
10696 33 1
10700 33 4
10701 33 4
10710 33 26
10740 33 6
10756 33 6
10780 33 2
10785 33 1
10790 33 1
10873 33 1
10912 33 1
10916 33 1
10919 33 1
11083 33 23
11093 33 1
11109 33 1
11176 33 2
11235 33 1
11268 33 1
11347 33 2
11399 33 1
11448 33 12
11499 33 1
11551 33 1
11681 33 2
11685 33 1
11728 33 2
11790 33 1
11792 33 1
11856 33 1
11888 33 26
11897 33 1
11903 33 3
11939 33 1
11950 33 1
12016 33 2
12017 33 2
12057 33 1
12084 33 1
12108 33 1
12132 33 1
12160 33 1
12200 33 2
12201 33 1
12231 33 2
12236 33 1
12238 33 1
12265 33 1
12310 33 1
12312 33 4
12359 33 1
12387 33 1
12411 33 4
12440 33 1
12456 33 1
12480 33 1
12557 33 1
12581 33 1
12582 33 5
12583 33 1
12584 33 1
12589 33 1
12610 33 1
12619 33 3
12628 33 1
12647 33 1
12652 33 1
12670 33 1
12728 33 1
12797 33 1
12878 33 1
12890 33 1
12948 33 1
12969 33 1
13000 33 1
13006 33 1
13009 33 2
13024 33 2
13039 33 1
13051 33 1
13059 33 1
13100 33 1
13107 33 1
13125 33 1
13126 33 1
13127 33 1
13130 33 1
13132 33 2
13194 33 2
13237 33 8
13249 33 1
13303 33 120
13334 33 2
13360 33 1
13371 33 1
13383 33 5
13447 33 1
13497 33 1
13508 33 1
13509 33 1
13511 33 1
13532 33 1
13557 33 2
13629 33 1
13732 33 15
13772 33 1
13784 33 2
13828 33 2
13842 33 1
13883 33 1
13903 33 1
13963 33 2
13972 33 1
13987 33 1
14005 33 1
14149 33 1
14230 33 1
14231 33 1
14233 33 1
14237 33 1
14248 33 42
14423 33 1
14471 33 2
14515 33 1
14576 33 1
14681 33 1
14769 33 3
14827 33 1
14829 33 3
15092 33 1
15180 33 9
15198 33 1
15201 33 1
15212 33 6
15218 33 1
15228 33 1
15302 33 2
15372 33 1
15377 33 1
15420 33 1
15495 33 2
15517 33 2
15537 33 1
15540 33 2
15542 33 7
15546 33 1
15560 33 1
15563 33 1
15572 33 1
15595 33 3
15616 33 18
15664 33 1
15746 33 20
15813 33 1
15826 33 1
15828 33 1
15857 33 1
15914 33 1
16060 33 1
16099 33 3
16141 33 1
16169 33 1
16218 33 1
16240 33 1
16286 33 3
16301 33 2
16340 33 1
16362 33 3
16388 33 1
16399 33 1
16433 33 1
16434 33 1
16436 33 2
16470 33 1
16477 33 1
16539 33 10
16568 33 18
16597 33 2
16609 33 1
16684 33 1
16692 33 1
16710 33 1
16714 33 6
16715 33 1
16745 33 5
16793 33 2
16807 33 3
16830 33 1
16857 33 1
16902 33 2
16960 33 2
17040 33 5
17125 33 1
17133 33 1
17144 33 1
17182 33 1
17372 33 1
17424 33 3
17443 33 1
17464 33 1
17465 33 6
17472 33 2
17492 33 1
17507 33 1
17530 33 1
17551 33 5
17580 33 1
17803 33 1
17809 33 2
17849 33 1
17857 33 1
17872 33 1
17942 33 1
17984 33 1
17987 33 2
17990 33 1
18008 33 1
18091 33 1
18121 33 1
18145 33 1
18149 33 2
18179 33 2
18186 33 6
18187 33 1
18192 33 1
18194 33 1
18220 33 1
18229 33 1
18237 33 1
18270 33 3
18402 33 5
18412 33 8
18421 33 1
18486 33 1
18502 33 5
18527 33 1
18530 33 1
18631 33 1
18660 33 1
18664 33 1
18773 33 2
18778 33 1
18779 33 1
18870 33 1
18912 33 1
18938 33 2
18998 33 1
18999 33 59
19000 33 1
19073 33 2
19111 33 1
19140 33 13
19153 33 10
19155 33 40
19160 33 1
19170 33 1
19176 33 6
19181 33 1
19188 33 1
19215 33 1
19242 33 3
19248 33 1
19259 33 1
19264 33 6
19267 33 1
19274 33 1
19278 33 1
19286 33 1
19352 33 1
19357 33 1
19395 33 2
19421 33 22
19460 33 1
19539 33 2
19563 33 1
19566 33 1
19577 33 1
19594 33 1
19620 33 1
19644 33 1
19768 33 1
19793 33 1
19798 33 1
19806 33 4
19828 33 6
20009 33 2
20080 33 1
20101 33 1
20124 33 36
20151 33 1
20153 33 1
20156 33 12
20180 33 2
20185 33 1
20187 33 1
20191 33 1
20222 33 1
20225 33 1
20251 33 1
20265 33 2
20268 33 1
20340 33 1
20345 33 1
20346 33 1
20354 33 10
20398 33 2
20457 33 2
20482 33 1
20505 33 1
20555 33 1
20581 33 1
20625 33 1
20638 33 1
20639 33 1
20690 33 1
20692 33 13
20762 33 6
20769 33 1
20770 33 5
20778 33 6
20809 33 3
20850 33 2
20852 33 1
20869 33 8
20881 33 4
20889 33 1
20903 33 2
20904 33 1
20905 33 1
20906 33 4
20936 33 1
21054 33 62
21055 33 1
21056 33 1
21115 33 1
21142 33 2
21215 33 7
21216 33 1
21261 33 1
21276 33 1
21301 33 3
21412 33 6
21441 33 2
21447 33 16
21465 33 1
21537 33 5
21539 33 1
21544 33 1
21549 33 1
21571 33 1
21586 33 2
21591 33 1
21615 33 1
21627 33 1
21628 33 1
21650 33 1
21805 33 1
21863 33 9
21864 33 1
21899 33 1
22010 33 16
22021 33 1
22030 33 1
22041 33 6
22152 33 3
22153 33 2
22235 33 1
22315 33 1
22359 33 1
22379 33 1
22427 33 1
22455 33 1
22472 33 2
22493 33 1
22494 33 3
22498 33 1
22509 33 1
22542 33 1
22550 33 6
22553 33 1
22566 33 3
22567 33 1
22583 33 1
22656 33 1
22658 33 3
22740 33 2
22744 33 3
22751 33 1
22764 33 1
22765 33 1
22776 33 1
22795 33 2
22826 33 1
22827 33 2
22836 33 1
22917 33 1
22973 33 2
22987 33 3
23057 33 6
23081 33 13
23232 33 1
23238 33 1
23260 33 2
23264 33 1
23289 33 1
23328 33 1
23404 33 1
23442 33 1
23610 33 1
23613 33 3
23666 33 1
23761 33 1
23779 33 2
23789 33 1
23795 33 26
23960 33 1
23998 33 1
24008 33 3
24014 33 1
24049 33 1
24050 33 10
24058 33 1
24088 33 39
24095 33 1
24115 33 3
24120 33 1
24159 33 1
24176 33 2
24252 33 1
24253 33 2
24342 33 1
24368 33 1
24369 33 1
24400 33 1
24421 33 1
24666 33 1
24667 33 1
24674 33 37
24696 33 1
24732 33 3
24752 33 1
24757 33 1
24868 33 1
24955 33 1
24978 33 4
25036 33 1
25062 33 1
25129 33 1
25178 33 2
25182 33 1
25191 33 3
25192 33 1
25259 33 20
25268 33 1
25273 33 1
25274 33 1
25348 33 1
25382 33 1
25459 33 1
25480 33 1
25637 33 1
25642 33 2
25696 33 1
25793 33 2
25893 33 3
25914 33 5
25947 33 1
25975 33 12
25988 33 1
26014 33 21
26027 33 1
26107 33 1
26186 33 3
26204 33 1
26211 33 1
26250 33 5
26263 33 1
26286 33 3
26287 33 1
26294 33 1
26302 33 3
26308 33 1
26339 33 11
26365 33 1
26455 33 1
26477 33 1
26554 33 1
26560 33 1
26612 33 2
26641 33 1
26642 33 1
26650 33 1
26654 33 1
26655 33 6
26661 33 1
26667 33 1
26687 33 1
26699 33 1
26731 33 1
26752 33 1
26852 33 1
26856 33 1
26864 33 1
26866 33 1
26899 33 1
26901 33 4
26913 33 24
27031 33 15
27036 33 1
27040 33 1
27090 33 7
27091 33 1
27102 33 1
27121 33 2
27141 33 3
27180 33 1
27249 33 1
27281 33 1
27298 33 1
27330 33 1
27345 33 1
27352 33 1
27492 33 1
27494 33 1
27519 33 1
27617 33 4
27629 33 1
27640 33 1
27653 33 2
27662 33 1
27663 33 1
27682 33 6
27706 33 1
27709 33 1
27722 33 1
27745 33 1
27790 33 1
27809 33 1
27827 33 6
27831 33 1
27852 33 1
27869 33 1
27875 33 1
27898 33 1
27946 33 1
27958 33 1
27960 33 1
28015 33 1
28071 33 1
28273 33 1
28303 33 1
28309 33 3
28318 33 1
28390 33 1
28401 33 1
28493 33 1
28553 33 1
28573 33 1
28613 33 1
28622 33 1
28632 33 1
28741 33 1
28808 33 1
28818 33 15
28924 33 1
28940 33 1
28950 33 1
28960 33 1
28962 33 1
29017 33 1
29027 33 3
29073 33 1
29161 33 1
29167 33 1
29176 33 1
29271 33 1
29294 33 1
29303 33 1
29324 33 1
29349 33 2
29408 33 3
29429 33 6
29440 33 1
29445 33 4
29452 33 2
29459 33 3
29463 33 14
29477 33 3
29489 33 1
29506 33 13
29568 33 2
29620 33 25
29634 33 1
29652 33 2
29702 33 2
29711 33 1
29733 33 1
29734 33 10
29742 33 1
29795 33 1
29806 33 1
29847 33 1
29910 33 1
29915 33 8
29943 33 1
29949 33 1
29953 33 1
29978 33 1
29984 33 1
30006 33 1
30029 33 1
30082 33 1
30083 33 1
30093 33 1
30105 33 14
30115 33 2
30133 33 1
30136 33 10
30147 33 1
30154 33 1
30170 33 1
30248 33 1
30276 33 1
30338 33 1
30399 33 1
30406 33 3
30411 33 1
30429 33 1
30430 33 31
30529 33 4
30562 33 2
30567 33 3
30570 33 11
30571 33 1
30586 33 1
30599 33 1
30639 33 1
30656 33 15
30668 33 1
30712 33 1
30776 33 1
30789 33 7
30798 33 1
30849 33 1
30858 33 2
30872 33 3
30895 33 3
30898 33 1
30912 33 12
30934 33 69
30950 33 1
30958 33 4
30968 33 1
30971 33 61
30972 33 5
30974 33 1
31025 33 1
31076 33 1
31169 33 3
31175 33 2
31177 33 2
31186 33 1
31189 33 19
31206 33 1
31211 33 1
31258 33 15
31280 33 1
31373 33 1
31399 33 10
31415 33 1
31421 33 5
31469 33 1
31562 33 1
31603 33 3
31605 33 1
31610 33 1
31638 33 1
31709 33 1
31787 33 1
31811 33 1
31865 33 2
31920 33 2
31927 33 1
31929 33 1
31950 33 1
31959 33 2
31964 33 36
31971 33 3
31975 33 2
31998 33 1
32017 33 1
32023 33 20
32029 33 1
32045 33 1
32100 33 1
32106 33 3
32122 33 3
32136 33 1
32216 33 4
32217 33 8
32323 33 1
32438 33 1
32477 33 1
32576 33 1
32582 33 2
32589 33 1
32596 33 1
32646 33 2
32697 33 13
32698 33 1
32699 33 25
32700 33 7
32702 33 1
32703 33 9
32704 33 1
32706 33 2
32707 33 1
32709 33 2
36 34 1
43 34 1
53 34 1
58 34 1
82 34 1
122 34 1
167 34 1
227 34 1
413 34 1
447 34 1
491 34 1
493 34 7
526 34 1
532 34 1
557 34 3
559 34 6
580 34 1
589 34 1
593 34 1
602 34 1
625 34 1
677 34 1
698 34 1
796 34 2
821 34 1
827 34 1
860 34 2
872 34 1
896 34 1
909 34 4
927 34 2
929 34 1
942 34 1
967 34 1
1039 34 2
1051 34 2
1054 34 1
1110 34 5
1266 34 1
1314 34 1
1338 34 2
1363 34 1
1365 34 1
1499 34 1
1547 34 9
1612 34 2
1636 34 2
1723 34 2
1728 34 1
1729 34 1
1833 34 1
1842 34 1
1846 34 1
1878 34 1
1888 34 1
1893 34 1
1900 34 1
1901 34 4
1956 34 1
1963 34 3
1965 34 7
1973 34 1
1974 34 1
1990 34 13
2008 34 1
2042 34 1
2052 34 1
2054 34 1
2064 34 1
2171 34 1
2198 34 1
2374 34 1
2419 34 1
2643 34 1
2655 34 1
2659 34 1
2676 34 1
2742 34 1
2760 34 1
2892 34 1
2906 34 1
2922 34 1
2943 34 2
2984 34 1
3118 34 1
3207 34 13
3250 34 1
3256 34 4
3297 34 1
3336 34 1
3408 34 1
3447 34 1
3458 34 1
3471 34 1
3503 34 1
3507 34 1
3546 34 1
3579 34 1
3634 34 2
3658 34 1
3714 34 1
3743 34 1
3749 34 1
3762 34 4
3838 34 1
3874 34 1
3893 34 1
3897 34 1
3904 34 1
3938 34 1
3980 34 1
4024 34 1
4028 34 13
4032 34 1
4040 34 1
4065 34 1
4090 34 1
4131 34 2
4142 34 1
4172 34 5
4256 34 3
4335 34 1
4360 34 1
4434 34 1
4510 34 1
4668 34 1
4758 34 1
4848 34 1
4890 34 1
4892 34 1
4897 34 1
4917 34 1
4931 34 2
4966 34 1
4979 34 3
5020 34 1
5069 34 3
5090 34 3
5098 34 1
5128 34 1
5129 34 2
5199 34 1
5238 34 12
5288 34 1
5422 34 1
5466 34 1
5492 34 3
5522 34 9
5581 34 1
5595 34 4
5603 34 1
5636 34 1
5699 34 3
5705 34 17
5831 34 2
5902 34 2
5920 34 1
5924 34 1
5927 34 1
5931 34 1
5948 34 6
5961 34 1
5972 34 1
6010 34 1
6059 34 1
6216 34 5
6220 34 1
6276 34 1
6466 34 1
6497 34 1
6519 34 1
6650 34 1
6660 34 1
6790 34 1
6938 34 1
6948 34 1
6954 34 1
7101 34 1
7116 34 2
7135 34 6
7188 34 1
7461 34 10
7470 34 1
7524 34 1
7526 34 1
7747 34 1
7779 34 2
7830 34 2
7857 34 1
7892 34 1
7906 34 2
7927 34 32
7950 34 2
7957 34 2
7960 34 13
7977 34 1
8025 34 1
8079 34 1
8219 34 4
8256 34 1
8370 34 1
8387 34 1
8428 34 1
8523 34 1
8813 34 3
8859 34 1
8919 34 1
8943 34 1
9037 34 1
9051 34 3
9087 34 1
9115 34 1
9145 34 4
9154 34 1
9328 34 1
9383 34 1
9403 34 1
9465 34 1
9467 34 1
9516 34 3
9517 34 1
9570 34 1
9799 34 2
9800 34 9
9887 34 1
9960 34 1
9972 34 1
9993 34 1
10048 34 1
10068 34 1
10090 34 2
10112 34 1
10117 34 1
10152 34 4
10194 34 1
10313 34 1
10532 34 2
10535 34 6
10539 34 1
10552 34 2
10593 34 7
10595 34 2
10602 34 1
10608 34 4
10630 34 1
10638 34 1
10692 34 1
10693 34 1
10701 34 1
10706 34 1
10710 34 5
10720 34 1
10740 34 5
10756 34 2
10778 34 1
10780 34 1
10796 34 1
10809 34 1
10851 34 2
10863 34 1
10912 34 1
10917 34 1
11083 34 8
11176 34 2
11185 34 1
11221 34 1
11224 34 1
11268 34 1
11278 34 1
11304 34 1
11309 34 1
11364 34 1
11408 34 1
11417 34 1
11448 34 10
11498 34 1
11548 34 1
11734 34 3
11854 34 1
11888 34 8
11939 34 1
12017 34 1
12049 34 2
12111 34 1
12151 34 1
12187 34 1
12228 34 1
12362 34 1
12363 34 1
12442 34 1
12524 34 1
12635 34 1
12706 34 1
12715 34 1
12741 34 1
12788 34 1
12878 34 1
12948 34 1
12990 34 1
12994 34 1
13051 34 4
13126 34 2
13127 34 1
13212 34 2
13237 34 2
13242 34 1
13303 34 37
13325 34 1
13383 34 2
13447 34 1
13477 34 1
13497 34 1
13506 34 1
13532 34 1
13535 34 1
13653 34 1
13732 34 1
13773 34 1
13784 34 1
13828 34 1
13860 34 1
13864 34 1
13903 34 3
13944 34 1
13964 34 1
13967 34 1
13969 34 1
14010 34 1
14060 34 1
14098 34 1
14213 34 1
14230 34 1
14246 34 1
14248 34 16
14264 34 1
14270 34 1
14271 34 1
14423 34 1
14470 34 1
14471 34 1
14485 34 1
14502 34 1
14508 34 1
14515 34 1
14578 34 1
14829 34 1
14926 34 1
14949 34 1
14971 34 2
15029 34 1
15080 34 1
15177 34 1
15180 34 4
15212 34 4
15213 34 1
15218 34 1
15251 34 1
15298 34 1
15302 34 24
15304 34 2
15347 34 36
15377 34 1
15410 34 1
15437 34 1
15475 34 1
15516 34 1
15542 34 1
15581 34 1
15595 34 1
15616 34 5
15726 34 1
15741 34 6
15746 34 9
15750 34 1
15821 34 1
15858 34 1
15888 34 1
15890 34 1
15912 34 1
15923 34 1
16073 34 1
16098 34 2
16099 34 1
16141 34 2
16179 34 1
16301 34 1
16481 34 1
16539 34 5
16543 34 1
16568 34 11
16577 34 5
16712 34 1
16714 34 3
16745 34 1
16807 34 1
16934 34 1
16940 34 2
16942 34 1
16960 34 1
16989 34 2
16997 34 1
17040 34 8
17115 34 1
17125 34 1
17224 34 1
17422 34 1
17441 34 1
17471 34 2
17551 34 2
17580 34 1
17598 34 1
17651 34 1
17772 34 1
17803 34 1
17809 34 2
17845 34 1
17913 34 2
17990 34 3
17994 34 1
18008 34 1
18145 34 1
18147 34 1
18161 34 1
18167 34 1
18179 34 1
18186 34 9
18191 34 1
18225 34 1
18229 34 1
18369 34 1
18410 34 1
18412 34 8
18419 34 1
18441 34 1
18502 34 1
18527 34 1
18643 34 1
18787 34 1
18788 34 1
18912 34 1
18962 34 1
18999 34 4
19060 34 2
19111 34 1
19133 34 1
19135 34 1
19140 34 5
19153 34 1
19155 34 69
19176 34 3
19186 34 1
19242 34 1
19243 34 2
19253 34 1
19275 34 1
19278 34 1
19353 34 1
19395 34 2
19401 34 1
19421 34 11
19460 34 1
19482 34 1
19586 34 1
19641 34 1
19778 34 1
19798 34 1
19801 34 1
19802 34 2
19806 34 2
19828 34 4
19874 34 1
19970 34 1
20005 34 1
20064 34 1
20115 34 1
20153 34 1
20156 34 1
20180 34 1
20248 34 1
20320 34 1
20354 34 3
20366 34 1
20398 34 1
20411 34 1
20543 34 1
20555 34 1
20591 34 1
20631 34 1
20639 34 1
20655 34 2
20762 34 1
20778 34 1
20809 34 4
20850 34 2
20869 34 2
20874 34 1
20881 34 1
20898 34 1
20904 34 2
20906 34 2
20944 34 1
21045 34 1
21115 34 1
21196 34 1
21197 34 1
21215 34 4
21230 34 1
21251 34 1
21276 34 1
21303 34 1
21337 34 1
21377 34 1
21379 34 1
21441 34 3
21447 34 3
21537 34 2
21577 34 1
21627 34 1
21650 34 2
21792 34 1
21848 34 1
21863 34 3
21866 34 1
21899 34 1
21971 34 1
22010 34 4
22024 34 1
22041 34 2
22059 34 1
22061 34 1
22068 34 1
22150 34 1
22357 34 1
22359 34 1
22430 34 1
22496 34 1
22553 34 1
22566 34 2
22567 34 1
22589 34 1
22658 34 1
22740 34 1
22782 34 1
22805 34 1
22863 34 1
22973 34 1
22987 34 1
23037 34 1
23052 34 1
23057 34 1
23065 34 1
23081 34 2
23124 34 1
23207 34 2
23232 34 1
23328 34 1
23336 34 1
23385 34 2
23442 34 1
23610 34 1
23615 34 1
23666 34 3
23717 34 1
23779 34 3
23793 34 1
23795 34 47
23847 34 2
23955 34 1
23960 34 1
24006 34 1
24023 34 1
24050 34 2
24051 34 1
24088 34 6
24115 34 2
24168 34 1
24176 34 1
24209 34 1
24215 34 2
24406 34 1
24549 34 1
24637 34 1
24673 34 2
24674 34 6
24732 34 1
24758 34 8
24889 34 1
24978 34 9
24987 34 1
25041 34 1
25148 34 2
25178 34 1
25184 34 1
25192 34 2
25199 34 2
25265 34 1
25480 34 2
25482 34 1
25496 34 1
25567 34 2
25643 34 1
25668 34 1
25764 34 1
25793 34 1
25893 34 3
25914 34 2
25955 34 1
25975 34 3
26012 34 1
26014 34 7
26027 34 1
26057 34 1
26065 34 1
26080 34 1
26109 34 1
26166 34 1
26185 34 1
26186 34 6
26209 34 1
26211 34 1
26216 34 4
26243 34 1
26286 34 1
26308 34 1
26319 34 1
26339 34 6
26455 34 2
26489 34 1
26523 34 19
26562 34 1
26655 34 6
26729 34 2
26749 34 1
26825 34 2
26901 34 1
26913 34 56
26957 34 1
27031 34 4
27053 34 1
27056 34 1
27090 34 3
27129 34 1
27249 34 1
27354 34 1
27367 34 1
27473 34 1
27495 34 1
27513 34 1
27519 34 1
27520 34 1
27547 34 1
27617 34 2
27656 34 1
27659 34 1
27682 34 5
27722 34 1
27724 34 2
27743 34 1
27792 34 1
27793 34 1
27795 34 1
27803 34 1
27809 34 1
27817 34 1
27827 34 2
27838 34 1
27855 34 1
27884 34 2
27890 34 1
27948 34 2
27958 34 3
27963 34 1
28026 34 1
28071 34 1
28139 34 1
28306 34 1
28368 34 1
28426 34 1
28648 34 1
28818 34 1
28833 34 1
28840 34 1
28967 34 1
28990 34 1
28994 34 1
29114 34 1
29341 34 1
29349 34 4
29356 34 1
29384 34 1
29440 34 1
29443 34 1
29450 34 1
29452 34 2
29454 34 1
29462 34 2
29463 34 7
29477 34 1
29506 34 2
29509 34 2
29533 34 2
29554 34 1
29567 34 1
29568 34 1
29620 34 6
29634 34 1
29651 34 2
29652 34 1
29706 34 1
29734 34 3
29744 34 1
29782 34 2
29795 34 1
29813 34 1
29821 34 1
29823 34 1
29910 34 2
29911 34 1
29915 34 4
29916 34 1
29943 34 1
29983 34 1
29984 34 1
30037 34 3
30075 34 1
30105 34 14
30109 34 1
30110 34 1
30111 34 1
30120 34 1
30131 34 1
30136 34 3
30165 34 1
30207 34 1
30339 34 1
30379 34 2
30429 34 2
30562 34 1
30570 34 1
30586 34 1
30599 34 1
30656 34 7
30658 34 1
30792 34 1
30798 34 1
30852 34 1
30890 34 1
30898 34 1
30912 34 3
30932 34 2
30934 34 6
30958 34 3
30971 34 11
30972 34 3
31076 34 1
31189 34 6
31258 34 14
31399 34 16
31414 34 1
31421 34 3
31591 34 1
31610 34 1
31812 34 1
31886 34 1
31888 34 23
31950 34 1
32002 34 1
32023 34 8
32068 34 1
32106 34 1
32139 34 1
32213 34 2
32216 34 1
32399 34 2
32439 34 1
32443 34 2
32450 34 1
32527 34 1
32582 34 2
32644 34 1
32696 34 1
32698 34 1
32699 34 4
32703 34 3
32706 34 2
32709 34 1
43 35 4
68 35 1
92 35 1
96 35 1
114 35 1
122 35 1
211 35 3
228 35 1
272 35 1
384 35 1
406 35 1
440 35 1
465 35 1
493 35 14
518 35 1
556 35 1
557 35 6
559 35 1
570 35 1
589 35 1
595 35 5
611 35 1
645 35 6
698 35 1
753 35 1
764 35 2
771 35 1
799 35 1
800 35 2
817 35 1
821 35 1
860 35 6
896 35 40
903 35 1
909 35 5
926 35 1
930 35 2
941 35 1
942 35 1
1011 35 1
1030 35 1
1110 35 3
1202 35 1
1214 35 1
1313 35 2
1314 35 1
1327 35 1
1330 35 1
1363 35 5
1429 35 1
1499 35 1
1506 35 1
1539 35 1
1563 35 3
1581 35 2
1612 35 1
1628 35 1
1718 35 18
1723 35 1
1803 35 1
1846 35 7
1850 35 1
1859 35 1
1901 35 2
1903 35 4
1956 35 18
1958 35 12
1963 35 15
1965 35 15
1982 35 1
1990 35 5
1992 35 1
2045 35 1
2059 35 2
2062 35 1
2147 35 2
2184 35 1
2198 35 2
2225 35 6
2236 35 4
2277 35 1
2309 35 1
2465 35 2
2485 35 3
2495 35 1
2544 35 2
2577 35 2
2640 35 1
2655 35 1
2686 35 1
2727 35 1
2737 35 1
2760 35 1
2795 35 1
2916 35 1
2940 35 1
2992 35 1
3048 35 1
3113 35 1
3246 35 1
3256 35 4
3303 35 1
3330 35 1
3336 35 2
3408 35 1
3449 35 1
3457 35 1
3478 35 1
3498 35 1
3507 35 1
3517 35 1
3536 35 1
3546 35 1
3617 35 1
3638 35 1
3658 35 1
3714 35 1
3762 35 2
3800 35 1
3922 35 2
3938 35 1
3957 35 1
3959 35 1
3991 35 1
4028 35 20
4036 35 2
4050 35 1
4131 35 2
4172 35 2
4335 35 2
4385 35 1
4396 35 1
4412 35 1
4483 35 1
4493 35 2
4535 35 1
4542 35 1
4556 35 1
4577 35 1
4609 35 1
4637 35 1
4668 35 1
4757 35 1
4820 35 1
4860 35 1
4882 35 1
4892 35 1
4949 35 1
4959 35 1
4979 35 9
5069 35 4
5090 35 2
5188 35 1
5209 35 1
5238 35 8
5254 35 1
5315 35 3
5473 35 1
5474 35 1
5492 35 1
5509 35 1
5522 35 16
5533 35 1
5553 35 1
5593 35 1
5595 35 9
5618 35 1
5644 35 1
5666 35 1
5678 35 2
5692 35 1
5699 35 3
5705 35 3
5809 35 2
5831 35 2
5846 35 1
5847 35 1
5851 35 1
5858 35 1
5862 35 1
5872 35 4
5873 35 3
5902 35 2
5948 35 7
5957 35 1
5965 35 1
5986 35 3
5995 35 1
6026 35 1
6064 35 1
6093 35 2
6104 35 1
6216 35 1
6276 35 1
6338 35 1
6354 35 1
6363 35 1
6371 35 1
6452 35 2
6491 35 1
6582 35 1
6635 35 1
6660 35 4
6687 35 1
6817 35 1
6820 35 1
6838 35 1
6842 35 3
6890 35 1
6969 35 2
6986 35 1
7112 35 1
7114 35 1
7135 35 4
7173 35 1
7354 35 1
7358 35 1
7461 35 1
7474 35 1
7530 35 1
7591 35 1
7593 35 2
7748 35 1
7779 35 1
7792 35 1
7811 35 1
7814 35 1
7815 35 1
7830 35 1
7857 35 1
7877 35 1
7891 35 1
7892 35 1
7906 35 2
7925 35 1
7950 35 1
7986 35 1
8017 35 1
8033 35 3
8155 35 1
8159 35 1
8191 35 1
8219 35 3
8242 35 1
8308 35 1
8387 35 1
8509 35 1
8586 35 1
8731 35 1
8732 35 1
8803 35 2
9051 35 3
9077 35 1
9078 35 1
9130 35 1
9141 35 1
9145 35 4
9262 35 1
9329 35 2
9384 35 1
9468 35 1
9500 35 1
9513 35 1
9514 35 2
9516 35 1
9517 35 2
9522 35 1
9543 35 1
9608 35 2
9632 35 1
9634 35 2
9635 35 1
9637 35 1
9738 35 1
9766 35 1
9799 35 11
9800 35 11
9815 35 1
9817 35 1
9972 35 1
9987 35 1
9993 35 1
10057 35 1
10058 35 1
10060 35 4
10076 35 1
10121 35 1
10128 35 1
10152 35 4
10189 35 1
10193 35 2
10243 35 3
10281 35 1
10283 35 1
10306 35 1
10322 35 1
10335 35 1
10347 35 1
10348 35 1
10535 35 4
10552 35 2
10555 35 1
10562 35 1
10568 35 1
10593 35 16
10595 35 9
10602 35 1
10608 35 1
10609 35 5
10611 35 7
10618 35 1
10630 35 1
10631 35 7
10669 35 1
10678 35 11
10679 35 4
10680 35 6
10690 35 1
10691 35 1
10692 35 3
10694 35 1
10696 35 2
10700 35 2
10701 35 4
10710 35 14
10715 35 2
10720 35 1
10740 35 2
10753 35 1
10756 35 2
10781 35 1
10912 35 1
10917 35 1
10928 35 1
11083 35 11
11108 35 1
11123 35 1
11176 35 1
11268 35 2
11309 35 1
11343 35 1
11347 35 1
11364 35 1
11448 35 7
11544 35 1
11551 35 1
11552 35 1
11562 35 3
11636 35 1
11682 35 1
11734 35 3
11790 35 2
11792 35 1
11838 35 1
11849 35 1
11880 35 1
11888 35 28
11896 35 1
11903 35 5
11912 35 2
12017 35 1
12039 35 1
12049 35 1
12051 35 1
12082 35 1
12084 35 1
12151 35 1
12185 35 2
12207 35 2
12312 35 1
12350 35 1
12428 35 1
12446 35 1
12513 35 2
12518 35 1
12519 35 1
12524 35 1
12571 35 1
12581 35 1
12582 35 6
12583 35 1
12589 35 1
12619 35 2
12639 35 2
12672 35 1
12735 35 1
12741 35 1
12797 35 1
12819 35 1
12893 35 1
13001 35 1
13006 35 1
13059 35 2
13126 35 1
13129 35 2
13132 35 1
13237 35 5
13249 35 2
13300 35 1
13303 35 46
13334 35 5
13358 35 1
13360 35 1
13371 35 1
13383 35 4
13447 35 1
13457 35 1
13461 35 1
13497 35 2
13499 35 1
13508 35 1
13509 35 4
13532 35 1
13543 35 1
13544 35 1
13557 35 2
13694 35 1
13721 35 1
13732 35 10
13772 35 1
13784 35 1
13828 35 1
13963 35 3
13982 35 1
14066 35 1
14097 35 1
14098 35 1
14219 35 1
14225 35 1
14246 35 1
14248 35 26
14253 35 1
14257 35 1
14270 35 1
14423 35 1
14439 35 1
14471 35 2
14502 35 1
14503 35 1
14510 35 2
14620 35 1
14641 35 1
14681 35 1
14690 35 1
14730 35 1
14772 35 1
14827 35 1
14829 35 4
14856 35 1
14927 35 1
15184 35 1
15198 35 1
15212 35 5
15218 35 1
15271 35 1
15302 35 36
15442 35 1
15517 35 4
15534 35 1
15542 35 5
15565 35 1
15572 35 1
15595 35 3
15616 35 9
15633 35 1
15697 35 1
15726 35 1
15746 35 13
15848 35 1
15857 35 1
15912 35 1
16080 35 1
16085 35 1
16089 35 1
16206 35 1
16301 35 2
16309 35 1
16362 35 2
16411 35 1
16413 35 1
16421 35 2
16530 35 2
16539 35 8
16568 35 9
16570 35 1
16597 35 1
16698 35 1
16714 35 4
16745 35 16
16807 35 2
16902 35 2
16934 35 2
16938 35 1
16959 35 1
16978 35 2
17040 35 11
17088 35 1
17107 35 2
17119 35 2
17125 35 1
17157 35 1
17362 35 1
17363 35 1
17424 35 9
17425 35 2
17455 35 1
17465 35 4
17487 35 1
17495 35 1
17551 35 6
17580 35 1
17681 35 1
17752 35 1
17772 35 1
17803 35 2
17852 35 1
17866 35 1
17874 35 2
17888 35 1
17913 35 1
17990 35 1
18011 35 1
18022 35 1
18042 35 1
18120 35 1
18145 35 1
18149 35 7
18161 35 2
18170 35 1
18179 35 1
18186 35 6
18194 35 1
18220 35 1
18225 35 2
18270 35 4
18359 35 1
18366 35 1
18402 35 3
18412 35 3
18447 35 2
18500 35 1
18502 35 3
18527 35 1
18664 35 2
18677 35 1
18699 35 1
18768 35 1
18773 35 2
18870 35 1
18878 35 1
18912 35 1
18938 35 1
18942 35 1
18999 35 100
19014 35 1
19031 35 1
19037 35 1
19049 35 1
19060 35 1
19066 35 1
19073 35 1
19088 35 1
19140 35 11
19153 35 3
19155 35 43
19161 35 1
19176 35 6
19182 35 1
19190 35 1
19192 35 1
19220 35 1
19228 35 1
19245 35 1
19259 35 1
19262 35 1
19264 35 6
19279 35 1
19292 35 1
19352 35 2
19395 35 1
19403 35 1
19421 35 9
19473 35 1
19512 35 1
19539 35 1
19552 35 1
19641 35 1
19643 35 1
19712 35 1
19713 35 1
19749 35 1
19803 35 1
19806 35 2
19828 35 4
19840 35 1
19886 35 1
19976 35 1
19997 35 1
20080 35 1
20143 35 1
20145 35 1
20147 35 1
20156 35 5
20158 35 1
20175 35 2
20180 35 2
20191 35 1
20216 35 1
20226 35 1
20323 35 1
20354 35 6
20431 35 1
20543 35 1
20556 35 1
20569 35 2
20638 35 1
20639 35 4
20670 35 1
20672 35 1
20690 35 1
20762 35 2
20764 35 1
20769 35 1
20770 35 1
20778 35 2
20809 35 6
20850 35 2
20855 35 1
20869 35 2
20874 35 1
20881 35 4
20904 35 1
20906 35 8
20949 35 1
21054 35 50
21107 35 3
21115 35 2
21159 35 1
21186 35 1
21188 35 1
21215 35 1
21233 35 1
21337 35 1
21408 35 1
21412 35 5
21415 35 1
21435 35 1
21441 35 1
21447 35 8
21503 35 1
21513 35 1
21535 35 1
21537 35 2
21544 35 1
21548 35 1
21571 35 1
21606 35 1
21627 35 1
21710 35 2
21729 35 1
21792 35 2
21805 35 1
21846 35 1
21863 35 7
21867 35 1
21873 35 2
21899 35 2
21961 35 1
21986 35 1
22010 35 8
22024 35 1
22041 35 3
22058 35 1
22307 35 2
22323 35 1
22440 35 1
22446 35 1
22489 35 1
22493 35 1
22496 35 1
22509 35 1
22513 35 1
22521 35 1
22550 35 1
22553 35 1
22563 35 1
22566 35 3
22649 35 1
22703 35 1
22726 35 1
22740 35 3
22744 35 1
22751 35 1
22827 35 1
22862 35 1
22865 35 1
22869 35 1
22883 35 1
22973 35 2
22976 35 1
22986 35 1
22987 35 1
23022 35 1
23057 35 7
23081 35 5
23207 35 1
23232 35 1
23378 35 1
23444 35 1
23458 35 1
23467 35 1
23613 35 2
23666 35 1
23776 35 2
23779 35 6
23795 35 87
23819 35 1
23821 35 2
23839 35 1
23855 35 1
23882 35 1
23960 35 5
24008 35 4
24014 35 1
24023 35 1
24040 35 1
24050 35 4
24088 35 8
24115 35 1
24116 35 1
24252 35 1
24253 35 2
24269 35 1
24342 35 1
24373 35 1
24403 35 1
24405 35 1
24406 35 1
24422 35 1
24438 35 2
24542 35 1
24543 35 2
24590 35 2
24634 35 1
24661 35 1
24673 35 1
24674 35 55
24800 35 1
24887 35 1
24978 35 1
25041 35 1
25072 35 1
25137 35 1
25148 35 1
25191 35 1
25192 35 1
25199 35 5
25246 35 1
25268 35 5
25343 35 1
25351 35 1
25461 35 1
25600 35 1
25610 35 1
25637 35 1
25793 35 2
25795 35 1
25870 35 1
25893 35 34
25914 35 3
25915 35 1
25975 35 14
25988 35 2
26008 35 1
26014 35 13
26160 35 1
26186 35 12
26211 35 1
26227 35 2
26250 35 4
26286 35 2
26287 35 1
26290 35 1
26308 35 2
26339 35 4
26365 35 1
26455 35 1
26479 35 1
26494 35 1
26554 35 1
26585 35 1
26593 35 1
26612 35 1
26627 35 1
26635 35 1
26650 35 1
26651 35 1
26655 35 4
26667 35 1
26700 35 1
26737 35 1
26839 35 3
26872 35 1
26897 35 2
26901 35 3
26913 35 15
27031 35 7
27041 35 1
27080 35 1
27129 35 1
27174 35 1
27195 35 1
27200 35 1
27280 35 1
27281 35 1
27400 35 1
27414 35 1
27415 35 2
27439 35 2
27495 35 2
27501 35 1
27546 35 2
27556 35 1
27617 35 3
27628 35 1
27630 35 1
27634 35 4
27673 35 1
27682 35 6
27685 35 1
27686 35 1
27696 35 1
27752 35 1
27767 35 1
27771 35 1
27827 35 2
27833 35 1
27852 35 2
27879 35 1
27895 35 1
27958 35 2
28020 35 1
28026 35 2
28052 35 1
28309 35 2
28593 35 1
28745 35 1
28784 35 2
28818 35 25
28866 35 1
28894 35 1
28947 35 1
28950 35 1
28960 35 2
28968 35 1
28990 35 1
28998 35 1
29027 35 1
29073 35 1
29077 35 1
29092 35 1
29110 35 1
29128 35 1
29141 35 1
29161 35 2
29167 35 1
29176 35 1
29177 35 1
29180 35 1
29227 35 1
29266 35 1
29271 35 3
29272 35 1
29294 35 1
29299 35 1
29303 35 3
29322 35 1
29328 35 1
29349 35 4
29360 35 1
29408 35 1
29429 35 5
29431 35 1
29445 35 5
29450 35 1
29462 35 2
29463 35 2
29477 35 3
29506 35 18
29509 35 1
29512 35 1
29545 35 1
29574 35 1
29577 35 1
29601 35 2
29620 35 4
29693 35 1
29695 35 1
29733 35 1
29734 35 2
29795 35 2
29811 35 1
29813 35 3
29823 35 2
29842 35 1
29882 35 1
29915 35 2
29929 35 2
29932 35 1
29938 35 1
29942 35 1
29958 35 1
29970 35 1
29976 35 2
29979 35 1
29984 35 2
30010 35 1
30029 35 1
30030 35 1
30052 35 1
30061 35 1
30075 35 1
30082 35 2
30105 35 4
30111 35 1
30115 35 2
30121 35 1
30123 35 1
30126 35 1
30136 35 10
30147 35 1
30379 35 5
30406 35 1
30429 35 3
30430 35 22
30443 35 1
30444 35 1
30517 35 1
30529 35 1
30540 35 1
30567 35 4
30570 35 9
30656 35 5
30659 35 1
30667 35 1
30776 35 1
30788 35 1
30789 35 3
30792 35 1
30838 35 1
30849 35 2
30858 35 3
30872 35 2
30895 35 4
30912 35 7
30927 35 1
30932 35 1
30934 35 82
30958 35 3
30971 35 18
30972 35 8
30974 35 2
31014 35 1
31093 35 1
31096 35 1
31175 35 1
31185 35 1
31189 35 10
31197 35 1
31200 35 1
31206 35 1
31211 35 1
31212 35 1
31258 35 22
31399 35 2
31494 35 1
31563 35 1
31585 35 2
31638 35 1
31760 35 1
31765 35 1
31798 35 1
31811 35 1
31910 35 1
31929 35 1
31951 35 1
31959 35 4
31964 35 9
31999 35 1
32011 35 2
32014 35 2
32023 35 8
32033 35 1
32045 35 1
32067 35 1
32104 35 1
32197 35 1
32208 35 1
32214 35 3
32216 35 4
32399 35 1
32415 35 1
32432 35 2
32452 35 3
32496 35 1
32528 35 1
32582 35 1
32596 35 3
32644 35 1
32646 35 2
32647 35 1
32697 35 19
32698 35 2
32699 35 21
32700 35 2
32703 35 3
32704 35 1
32706 35 4
32707 35 1
52 36 1
55 36 1
68 36 1
114 36 1
122 36 1
167 36 4
202 36 1
413 36 2
493 36 25
519 36 1
526 36 1
557 36 1
559 36 12
565 36 1
619 36 1
645 36 2
678 36 1
685 36 1
687 36 1
755 36 1
762 36 1
764 36 1
771 36 2
820 36 1
860 36 3
896 36 1
903 36 1
909 36 20
925 36 1
1030 36 1
1065 36 1
1132 36 1
1214 36 1
1330 36 1
1333 36 1
1363 36 14
1366 36 1
1490 36 1
1562 36 2
1597 36 1
1723 36 1
1728 36 1
1821 36 1
1846 36 1
1850 36 1
1866 36 2
1901 36 8
1956 36 1
1958 36 1
1963 36 3
1965 36 6
1987 36 1
1990 36 29
1992 36 2
2018 36 1
2031 36 2
2062 36 2
2078 36 1
2171 36 2
2198 36 1
2208 36 1
2215 36 1
2218 36 1
2476 36 1
2550 36 1
2760 36 1
2823 36 1
2916 36 1
3042 36 1
3256 36 24
3295 36 1
3309 36 4
3336 36 1
3393 36 1
3479 36 1
3507 36 2
3531 36 1
3560 36 1
3634 36 3
3668 36 1
3759 36 1
3762 36 14
3766 36 1
3791 36 1
3870 36 1
3897 36 1
3959 36 1
4028 36 5
4090 36 1
4102 36 1
4127 36 1
4131 36 2
4165 36 2
4172 36 11
4256 36 13
4304 36 1
4396 36 1
4400 36 2
4500 36 1
4510 36 2
4560 36 1
4669 36 1
4683 36 1
4690 36 1
4728 36 4
4792 36 1
4820 36 1
4897 36 1
4921 36 1
4949 36 2
4959 36 1
4979 36 7
4983 36 1
5002 36 1
5069 36 8
5090 36 1
5092 36 1
5094 36 1
5129 36 1
5135 36 1
5140 36 1
5238 36 34
5315 36 2
5351 36 2
5438 36 1
5475 36 1
5492 36 1
5522 36 51
5595 36 22
5699 36 14
5705 36 11
5809 36 1
5831 36 2
5839 36 1
5873 36 1
5927 36 1
5929 36 1
5948 36 10
5955 36 1
5971 36 1
5972 36 1
5994 36 1
6093 36 1
6216 36 5
6244 36 1
6407 36 1
6507 36 1
6520 36 2
6525 36 1
6674 36 1
6897 36 1
7076 36 1
7112 36 1
7135 36 16
7145 36 1
7150 36 1
7189 36 1
7209 36 1
7224 36 1
7461 36 18
7470 36 1
7506 36 1
7566 36 1
7584 36 1
7587 36 1
7768 36 1
7779 36 1
7826 36 1
7950 36 18
7957 36 1
8007 36 1
8162 36 1
8191 36 1
8219 36 32
8633 36 1
8764 36 1
8813 36 5
8943 36 1
9021 36 1
9051 36 10
9102 36 2
9115 36 1
9139 36 1
9145 36 11
9171 36 5
9181 36 1
9233 36 1
9244 36 1
9262 36 1
9329 36 1
9383 36 1
9465 36 6
9467 36 1
9483 36 1
9486 36 2
9488 36 2
9531 36 1
9534 36 1
9570 36 2
9587 36 1
9597 36 1
9637 36 1
9642 36 2
9715 36 1
9785 36 1
9800 36 21
9828 36 1
9868 36 1
9972 36 6
9977 36 1
9987 36 2
9993 36 1
10041 36 1
10152 36 8
10189 36 1
10377 36 1
10389 36 1
10496 36 1
10528 36 1
10532 36 1
10535 36 8
10552 36 1
10593 36 9
10595 36 2
10608 36 6
10609 36 1
10615 36 1
10678 36 1
10691 36 1
10692 36 1
10706 36 1
10710 36 44
10713 36 1
10719 36 1
10726 36 1
10727 36 1
10740 36 22
10756 36 17
10770 36 1
10796 36 1
10851 36 1
10868 36 1
10997 36 1
11041 36 1
11083 36 23
11092 36 2
11109 36 1
11210 36 1
11224 36 1
11251 36 1
11268 36 1
11313 36 1
11329 36 1
11347 36 1
11352 36 1
11402 36 1
11448 36 30
11482 36 1
11512 36 1
11591 36 1
11668 36 1
11734 36 2
11790 36 1
11820 36 1
11888 36 9
11897 36 1
11908 36 1
11944 36 1
12017 36 2
12111 36 1
12182 36 1
12231 36 2
12232 36 1
12276 36 1
12312 36 1
12387 36 1
12404 36 1
12425 36 1
12428 36 1
12479 36 1
12489 36 1
12513 36 1
12582 36 2
12584 36 1
12591 36 1
12611 36 1
12619 36 1
12647 36 1
12683 36 1
12716 36 1
12811 36 2
12862 36 1
12885 36 1
13009 36 2
13051 36 2
13098 36 1
13194 36 1
13237 36 3
13249 36 2
13303 36 20
13314 36 1
13497 36 1
13508 36 3
13532 36 2
13557 36 1
13684 36 1
13712 36 1
13732 36 19
13772 36 1
13826 36 1
13828 36 4
13954 36 1
13963 36 2
14023 36 2
14055 36 1
14089 36 1
14093 36 1
14145 36 1
14237 36 2
14248 36 52
14256 36 1
14297 36 1
14523 36 1
14620 36 1
14622 36 1
14690 36 2
14746 36 4
14759 36 1
14829 36 7
14971 36 16
15060 36 1
15106 36 1
15180 36 10
15203 36 1
15212 36 6
15218 36 1
15271 36 1
15302 36 1
15308 36 1
15377 36 3
15440 36 1
15540 36 1
15542 36 7
15616 36 15
15746 36 39
15858 36 1
15888 36 1
15912 36 1
16060 36 1
16089 36 5
16102 36 1
16286 36 1
16301 36 1
16487 36 1
16530 36 1
16539 36 10
16568 36 15
16609 36 1
16629 36 1
16664 36 1
16714 36 16
16745 36 1
16807 36 1
16989 36 1
17040 36 3
17257 36 1
17307 36 1
17390 36 1
17551 36 4
17612 36 1
17803 36 1
17835 36 1
17905 36 1
17946 36 1
17990 36 1
18054 36 1
18145 36 1
18186 36 18
18206 36 1
18244 36 1
18269 36 1
18270 36 1
18412 36 23
18486 36 1
18500 36 1
18502 36 10
18527 36 1
18620 36 1
18966 36 1
18992 36 2
18999 36 5
19017 36 1
19031 36 3
19075 36 1
19098 36 1
19140 36 7
19153 36 1
19155 36 147
19176 36 5
19180 36 1
19215 36 2
19226 36 1
19244 36 1
19292 36 1
19322 36 1
19360 36 1
19411 36 1
19421 36 26
19439 36 1
19498 36 1
19595 36 1
19644 36 1
19713 36 1
19801 36 2
19802 36 1
19806 36 4
19828 36 12
19886 36 3
19991 36 1
20040 36 1
20041 36 1
20156 36 4
20180 36 1
20238 36 1
20354 36 3
20398 36 4
20543 36 1
20638 36 2
20650 36 1
20692 36 1
20752 36 1
20762 36 3
20773 36 1
20778 36 4
20809 36 7
20869 36 5
20872 36 2
20874 36 1
20881 36 1
20893 36 1
20906 36 7
20997 36 1
21053 36 1
21115 36 1
21215 36 3
21263 36 1
21265 36 1
21276 36 3
21377 36 1
21412 36 2
21441 36 2
21447 36 18
21513 36 1
21536 36 1
21537 36 8
21544 36 1
21549 36 1
21553 36 1
21631 36 1
21710 36 1
21863 36 17
21866 36 3
21887 36 1
21901 36 1
22010 36 28
22036 36 1
22041 36 2
22058 36 1
22090 36 3
22137 36 1
22152 36 1
22235 36 1
22323 36 1
22359 36 1
22472 36 1
22489 36 1
22512 36 1
22546 36 1
22553 36 1
22563 36 2
22568 36 1
22661 36 1
22740 36 5
22744 36 2
22755 36 1
22782 36 1
22862 36 1
22869 36 1
22873 36 1
22953 36 1
22993 36 1
23058 36 1
23076 36 1
23078 36 1
23081 36 1
23207 36 1
23225 36 1
23257 36 1
23324 36 1
23378 36 1
23385 36 2
23386 36 1
23395 36 1
23405 36 2
23411 36 1
23442 36 1
23467 36 5
23666 36 2
23747 36 1
23779 36 3
23795 36 33
23847 36 1
23909 36 1
23992 36 2
24008 36 2
24037 36 1
24050 36 15
24088 36 32
24131 36 1
24189 36 1
24195 36 1
24214 36 1
24238 36 1
24262 36 1
24269 36 1
24416 36 1
24590 36 1
24661 36 1
24674 36 27
24758 36 4
24812 36 1
24889 36 1
24893 36 1
24955 36 1
24978 36 21
24980 36 1
25050 36 1
25067 36 1
25123 36 1
25162 36 1
25191 36 1
25198 36 1
25199 36 2
25206 36 1
25211 36 1
25234 36 1
25246 36 1
25291 36 1
25343 36 1
25525 36 1
25582 36 1
25622 36 1
25680 36 1
25694 36 1
25696 36 1
25713 36 1
25893 36 2
25896 36 1
25899 36 1
25914 36 3
25949 36 1
25975 36 1
25976 36 1
25988 36 2
26014 36 49
26080 36 1
26088 36 1
26149 36 1
26186 36 4
26250 36 2
26286 36 1
26302 36 1
26319 36 2
26339 36 15
26451 36 1
26455 36 3
26524 36 1
26643 36 1
26655 36 30
26799 36 1
26825 36 1
26901 36 5
26913 36 23
26958 36 1
27031 36 3
27062 36 1
27090 36 7
27097 36 1
27141 36 1
27197 36 1
27244 36 1
27272 36 1
27287 36 1
27342 36 1
27352 36 1
27439 36 2
27492 36 1
27495 36 7
27514 36 1
27515 36 1
27519 36 1
27617 36 8
27653 36 1
27682 36 1
27685 36 1
27702 36 1
27725 36 1
27815 36 1
27827 36 4
27884 36 1
27960 36 3
28246 36 1
28309 36 13
28394 36 1
28489 36 1
28594 36 1
28609 36 1
28625 36 1
28648 36 1
28759 36 1
28784 36 1
28808 36 1
28883 36 1
28887 36 1
28894 36 2
28967 36 1
28980 36 1
28990 36 2
29074 36 1
29077 36 1
29161 36 2
29271 36 1
29272 36 1
29294 36 2
29299 36 1
29303 36 8
29429 36 1
29431 36 1
29445 36 1
29452 36 3
29463 36 16
29477 36 1
29506 36 1
29533 36 1
29561 36 1
29568 36 2
29572 36 1
29607 36 1
29620 36 11
29634 36 2
29734 36 11
29741 36 2
29783 36 1
29784 36 1
29795 36 3
29811 36 1
29813 36 1
29826 36 1
29850 36 1
29910 36 2
29916 36 1
29943 36 3
29956 36 1
29962 36 1
29984 36 1
30093 36 1
30105 36 25
30107 36 1
30122 36 1
30131 36 1
30136 36 11
30147 36 1
30167 36 1
30243 36 1
30248 36 6
30343 36 1
30360 36 1
30379 36 3
30406 36 2
30517 36 2
30529 36 2
30543 36 1
30562 36 1
30570 36 11
30586 36 1
30638 36 1
30656 36 47
30659 36 1
30765 36 1
30798 36 2
30849 36 1
30872 36 5
30895 36 2
30912 36 10
30932 36 1
30934 36 3
30958 36 3
30971 36 37
30972 36 25
30976 36 3
30990 36 1
31180 36 1
31189 36 21
31258 36 31
31273 36 1
31306 36 1
31399 36 14
31415 36 1
31421 36 4
31556 36 1
31591 36 1
31709 36 2
31728 36 1
31729 36 1
31811 36 1
31831 36 1
31850 36 1
31856 36 1
31920 36 1
31929 36 2
31950 36 2
31951 36 1
31955 36 1
31979 36 1
31986 36 1
31998 36 1
32023 36 39
32033 36 2
32038 36 1
32068 36 1
32083 36 2
32122 36 1
32184 36 1
32350 36 1
32399 36 1
32443 36 1
32566 36 1
32582 36 1
32596 36 1
32696 36 1
32697 36 2
32698 36 10
32699 36 11
32700 36 10
32702 36 6
32703 36 10
32704 36 1
32705 36 1
32706 36 7
32709 36 3
43 37 5
68 37 1
114 37 1
164 37 1
167 37 2
222 37 1
232 37 4
240 37 1
264 37 1
327 37 2
384 37 1
406 37 1
413 37 1
440 37 1
484 37 1
493 37 26
525 37 1
529 37 1
550 37 1
557 37 6
593 37 2
595 37 1
601 37 1
619 37 1
645 37 2
650 37 2
688 37 1
800 37 1
812 37 1
827 37 1
860 37 7
872 37 1
894 37 1
896 37 1
904 37 1
909 37 21
925 37 2
950 37 1
1110 37 1
1214 37 1
1242 37 1
1265 37 1
1332 37 1
1333 37 1
1363 37 2
1511 37 1
1523 37 4
1539 37 1
1551 37 1
1562 37 2
1563 37 1
1565 37 1
1608 37 1
1720 37 1
1723 37 1
1728 37 1
1846 37 4
1868 37 2
1903 37 1
1956 37 54
1958 37 24
1963 37 8
1965 37 14
1975 37 1
1989 37 1
1990 37 5
1992 37 1
1994 37 1
2008 37 1
2062 37 1
2067 37 1
2069 37 1
2102 37 1
2162 37 1
2171 37 1
2198 37 1
2221 37 1
2225 37 4
2232 37 1
2280 37 1
2303 37 1
2313 37 1
2334 37 1
2374 37 1
2483 37 1
2544 37 1
2642 37 1
2677 37 1
2760 37 1
2791 37 1
2806 37 1
2813 37 1
2859 37 1
2885 37 1
2916 37 2
2943 37 1
3027 37 1
3048 37 1
3256 37 13
3295 37 1
3305 37 1
3326 37 1
3458 37 1
3478 37 2
3498 37 1
3611 37 1
3620 37 1
3658 37 1
3714 37 1
3724 37 1
3762 37 3
3885 37 1
3897 37 1
3903 37 1
4024 37 1
4028 37 17
4032 37 1
4036 37 2
4040 37 2
4042 37 1
4082 37 1
4106 37 1
4111 37 2
4131 37 2
4172 37 5
4258 37 1
4360 37 1
4490 37 1
4493 37 1
4510 37 1
4566 37 1
4582 37 1
4820 37 1
4959 37 2
4979 37 1
5067 37 1
5069 37 3
5090 37 3
5097 37 3
5135 37 1
5140 37 1
5238 37 4
5315 37 2
5318 37 1
5469 37 1
5475 37 1
5492 37 1
5522 37 21
5595 37 16
5679 37 1
5699 37 3
5705 37 10
5782 37 1
5809 37 1
5831 37 2
5834 37 1
5858 37 1
5865 37 1
5872 37 15
5873 37 1
5902 37 2
5911 37 1
5922 37 1
5948 37 13
5955 37 1
6061 37 1
6064 37 1
6184 37 1
6216 37 2
6233 37 1
6354 37 1
6378 37 1
6439 37 1
6465 37 2
6466 37 1
6468 37 2
6582 37 1
6599 37 1
6660 37 3
6723 37 1
6921 37 1
6927 37 45
6936 37 1
6986 37 1
7110 37 1
7135 37 4
7345 37 1
7358 37 1
7397 37 1
7439 37 1
7461 37 6
7593 37 1
7635 37 1
7747 37 1
7780 37 1
7814 37 1
7889 37 1
7892 37 1
7950 37 6
7951 37 1
7957 37 1
7982 37 2
8219 37 5
8256 37 1
8308 37 1
8356 37 2
8494 37 1
8732 37 2
8813 37 6
9051 37 2
9078 37 1
9102 37 1
9145 37 8
9171 37 2
9178 37 1
9196 37 1
9233 37 1
9329 37 2
9403 37 1
9465 37 3
9482 37 1
9483 37 1
9500 37 1
9531 37 1
9622 37 2
9632 37 1
9633 37 1
9634 37 1
9723 37 1
9769 37 1
9799 37 2
9800 37 13
9814 37 1
9924 37 1
9987 37 10
9993 37 1
10060 37 1
10152 37 7
10308 37 1
10335 37 1
10348 37 1
10450 37 2
10535 37 1
10538 37 1
10552 37 2
10593 37 4
10595 37 6
10609 37 5
10611 37 1
10618 37 2
10643 37 1
10672 37 2
10678 37 4
10680 37 3
10682 37 1
10690 37 2
10692 37 1
10697 37 1
10710 37 11
10711 37 1
10740 37 1
10756 37 6
10781 37 1
10801 37 1
10836 37 1
10865 37 1
10868 37 2
11040 37 1
11083 37 14
11092 37 2
11169 37 2
11176 37 2
11181 37 1
11268 37 1
11278 37 1
11347 37 1
11388 37 1
11448 37 10
11512 37 1
11552 37 1
11562 37 1
11673 37 1
11681 37 1
11822 37 1
11878 37 1
11880 37 1
11888 37 10
11903 37 2
11905 37 1
11939 37 2
12017 37 2
12039 37 1
12051 37 1
12085 37 1
12091 37 1
12201 37 1
12206 37 1
12231 37 2
12265 37 1
12312 37 3
12480 37 1
12536 37 1
12548 37 1
12571 37 1
12582 37 6
12583 37 1
12591 37 1
12619 37 1
12686 37 1
12718 37 1
12890 37 1
12948 37 1
13051 37 1
13154 37 1
13237 37 1
13241 37 1
13242 37 1
13249 37 1
13303 37 56
13334 37 3
13383 37 8
13387 37 1
13436 37 1
13493 37 1
13497 37 2
13509 37 2
13532 37 8
13545 37 1
13557 37 3
13732 37 9
13769 37 1
13772 37 1
13784 37 2
13828 37 3
13903 37 1
13972 37 1
14023 37 1
14098 37 1
14219 37 1
14224 37 1
14225 37 3
14248 37 34
14259 37 1
14266 37 1
14297 37 1
14421 37 1
14423 37 7
14523 37 1
14548 37 1
14576 37 1
14584 37 1
14641 37 1
14686 37 1
14690 37 1
14769 37 3
14770 37 1
14829 37 3
14949 37 1
14971 37 7
15180 37 7
15198 37 1
15212 37 1
15213 37 1
15218 37 1
15309 37 1
15437 37 1
15517 37 1
15542 37 7
15595 37 1
15616 37 6
15746 37 20
15813 37 2
15827 37 1
15858 37 1
16042 37 1
16099 37 1
16217 37 1
16237 37 1
16240 37 1
16286 37 2
16309 37 1
16472 37 1
16539 37 3
16568 37 8
16666 37 1
16684 37 3
16714 37 7
16715 37 1
16745 37 1
16783 37 1
16807 37 2
16820 37 1
16830 37 2
16843 37 1
16859 37 1
16959 37 1
17040 37 8
17079 37 1
17182 37 1
17211 37 1
17249 37 1
17359 37 1
17362 37 2
17424 37 5
17465 37 1
17472 37 1
17485 37 1
17538 37 1
17551 37 4
17598 37 1
17653 37 1
17734 37 1
17750 37 1
17848 37 1
17984 37 1
18053 37 1
18149 37 4
18161 37 2
18170 37 1
18179 37 2
18186 37 13
18191 37 1
18229 37 1
18239 37 1
18270 37 1
18332 37 1
18412 37 10
18416 37 1
18459 37 1
18475 37 1
18502 37 4
18526 37 1
18553 37 1
18750 37 1
18780 37 1
18870 37 1
18878 37 3
18929 37 1
18938 37 1
18999 37 41
19002 37 1
19017 37 1
19031 37 4
19039 37 1
19060 37 1
19073 37 1
19086 37 1
19099 37 1
19113 37 1
19140 37 6
19153 37 3
19155 37 13
19160 37 1
19161 37 1
19176 37 10
19186 37 1
19188 37 2
19226 37 1
19240 37 1
19248 37 2
19264 37 3
19292 37 1
19352 37 2
19395 37 1
19421 37 18
19473 37 1
19560 37 1
19563 37 1
19568 37 1
19577 37 1
19643 37 1
19644 37 1
19711 37 1
19747 37 1
19780 37 1
19806 37 3
19818 37 1
19828 37 2
19886 37 1
20009 37 1
20156 37 11
20161 37 1
20180 37 1
20331 37 1
20346 37 1
20354 37 1
20398 37 1
20411 37 1
20589 37 1
20638 37 1
20762 37 1
20778 37 2
20809 37 2
20852 37 2
20869 37 1
20881 37 4
20904 37 1
20906 37 4
20918 37 1
21043 37 1
21054 37 59
21276 37 2
21377 37 1
21379 37 1
21412 37 5
21441 37 1
21447 37 11
21537 37 6
21568 37 1
21615 37 2
21647 37 47
21650 37 1
21732 37 1
21863 37 6
21867 37 1
21873 37 1
21899 37 1
21918 37 1
21971 37 2
22010 37 10
22041 37 2
22058 37 1
22225 37 1
22323 37 1
22357 37 1
22446 37 1
22550 37 1
22568 37 1
22647 37 1
22658 37 2
22740 37 3
22827 37 3
22862 37 1
22897 37 1
22945 37 1
22962 37 1
22987 37 2
23013 37 1
23057 37 1
23081 37 6
23126 37 1
23264 37 1
23404 37 1
23610 37 1
23611 37 1
23669 37 1
23779 37 5
23795 37 18
23819 37 1
23847 37 1
23855 37 1
23910 37 2
23960 37 1
24008 37 1
24023 37 13
24046 37 1
24050 37 8
24058 37 1
24088 37 24
24115 37 1
24159 37 1
24180 37 1
24185 37 1
24214 37 1
24406 37 1
24561 37 1
24671 37 2
24674 37 66
24680 37 1
24731 37 1
24732 37 5
24848 37 1
24861 37 1
24893 37 1
24900 37 1
24978 37 11
25036 37 1
25037 37 3
25041 37 1
25067 37 1
25191 37 1
25192 37 1
25194 37 1
25199 37 4
25211 37 1
25247 37 1
25259 37 1
25268 37 1
25567 37 1
25610 37 1
25637 37 1
25692 37 1
25858 37 1
25877 37 1
25893 37 6
25914 37 6
25975 37 6
25982 37 1
25988 37 2
26014 37 22
26070 37 1
26140 37 1
26169 37 1
26186 37 9
26188 37 1
26204 37 1
26211 37 1
26245 37 1
26250 37 3
26286 37 5
26287 37 3
26296 37 1
26308 37 1
26339 37 9
26455 37 1
26479 37 1
26583 37 1
26630 37 1
26655 37 3
26692 37 1
26729 37 1
26852 37 1
26913 37 20
27036 37 1
27090 37 2
27121 37 1
27123 37 1
27141 37 5
27272 37 2
27415 37 2
27501 37 2
27514 37 1
27519 37 3
27602 37 1
27617 37 6
27659 37 1
27662 37 1
27663 37 1
27681 37 1
27682 37 7
27706 37 1
27747 37 1
27755 37 1
27793 37 1
27827 37 8
27848 37 1
27852 37 2
27869 37 1
27889 37 1
27948 37 1
27958 37 3
27978 37 1
28273 37 2
28309 37 1
28546 37 1
28551 37 1
28553 37 1
28573 37 1
28602 37 1
28609 37 1
28614 37 1
28661 37 1
28759 37 1
28818 37 37
28882 37 1
28934 37 1
28941 37 1
28968 37 1
28984 37 1
28990 37 1
29002 37 1
29088 37 1
29271 37 2
29295 37 1
29349 37 2
29353 37 1
29424 37 1
29445 37 7
29450 37 5
29459 37 1
29463 37 14
29466 37 1
29489 37 1
29494 37 1
29506 37 13
29512 37 1
29568 37 1
29572 37 1
29588 37 1
29620 37 3
29621 37 1
29634 37 2
29652 37 1
29684 37 1
29702 37 2
29708 37 1
29734 37 8
29782 37 1
29784 37 1
29811 37 1
29828 37 2
29831 37 1
29910 37 2
29929 37 1
29953 37 1
29967 37 1
29976 37 1
30009 37 1
30027 37 1
30037 37 1
30074 37 1
30075 37 1
30076 37 1
30093 37 4
30096 37 1
30105 37 16
30107 37 1
30121 37 5
30122 37 1
30126 37 1
30133 37 1
30136 37 12
30138 37 1
30161 37 1
30170 37 1
30248 37 1
30339 37 1
30399 37 1
30406 37 1
30429 37 1
30430 37 13
30443 37 1
30512 37 1
30517 37 1
30529 37 2
30537 37 2
30540 37 1
30562 37 2
30567 37 3
30570 37 11
30605 37 1
30613 37 1
30629 37 1
30630 37 1
30656 37 11
30659 37 1
30756 37 1
30789 37 4
30798 37 1
30872 37 3
30874 37 1
30895 37 2
30898 37 2
30912 37 7
30934 37 165
30951 37 1
30958 37 2
30971 37 28
30972 37 5
30974 37 2
30984 37 1
31065 37 1
31073 37 1
31076 37 1
31091 37 2
31096 37 1
31175 37 1
31177 37 1
31178 37 1
31179 37 1
31189 37 14
31197 37 2
31234 37 2
31248 37 1
31258 37 19
31260 37 1
31393 37 1
31399 37 3
31421 37 1
31473 37 1
31551 37 1
31556 37 1
31578 37 1
31602 37 2
31603 37 1
31617 37 2
31709 37 1
31710 37 1
31800 37 1
31811 37 1
31820 37 2
31825 37 1
31964 37 6
32002 37 1
32023 37 10
32048 37 1
32066 37 1
32068 37 1
32083 37 1
32084 37 1
32106 37 5
32121 37 1
32122 37 1
32138 37 1
32165 37 1
32194 37 1
32216 37 6
32218 37 1
32399 37 2
32432 37 1
32469 37 1
32596 37 1
32694 37 1
32697 37 8
32698 37 1
32699 37 16
32700 37 8
32702 37 1
32703 37 8
32706 37 6
32707 37 2
32709 37 1
43 38 6
68 38 2
71 38 1
82 38 1
167 38 1
211 38 3
233 38 1
264 38 1
277 38 1
317 38 1
336 38 1
384 38 1
413 38 2
493 38 21
496 38 1
497 38 1
557 38 11
559 38 9
593 38 2
595 38 1
601 38 1
645 38 1
672 38 1
688 38 1
689 38 1
756 38 1
781 38 1
800 38 1
827 38 1
856 38 1
860 38 11
896 38 1
898 38 1
909 38 6
925 38 1
926 38 1
941 38 1
953 38 1
1006 38 1
1030 38 1
1037 38 1
1058 38 1
1180 38 1
1242 38 1
1288 38 2
1363 38 2
1524 38 1
1547 38 2
1562 38 1
1563 38 2
1581 38 1
1636 38 1
1668 38 1
1720 38 1
1723 38 2
1728 38 1
1822 38 1
1829 38 1
1832 38 1
1842 38 1
1846 38 10
1850 38 2
1858 38 1
1901 38 5
1903 38 14
1956 38 11
1963 38 25
1965 38 26
1973 38 1
1981 38 1
1990 38 6
1992 38 3
1996 38 1
2008 38 1
2031 38 1
2062 38 1
2067 38 1
2147 38 2
2162 38 1
2171 38 1
2198 38 3
2218 38 1
2225 38 11
2238 38 4
2280 38 1
2334 38 1
2391 38 1
2435 38 1
2483 38 1
2485 38 2
2544 38 3
2547 38 2
2655 38 1
2799 38 1
2885 38 1
2892 38 1
2895 38 1
2902 38 1
2906 38 1
2916 38 2
2940 38 2
2942 38 1
2943 38 1
3048 38 1
3250 38 1
3255 38 1
3256 38 4
3309 38 1
3313 38 1
3413 38 1
3416 38 1
3449 38 1
3507 38 1
3634 38 1
3641 38 1
3658 38 1
3668 38 1
3714 38 8
3762 38 2
3815 38 2
3838 38 1
3897 38 1
3920 38 1
3957 38 1
3959 38 1
3991 38 1
4028 38 13
4036 38 2
4040 38 3
4060 38 2
4131 38 1
4139 38 1
4172 38 3
4176 38 1
4256 38 1
4335 38 1
4360 38 2
4386 38 2
4434 38 1
4451 38 1
4456 38 1
4483 38 1
4493 38 1
4577 38 1
4690 38 1
4716 38 1
4728 38 1
4772 38 1
4790 38 1
4820 38 2
4911 38 1
4959 38 3
4979 38 5
5069 38 3
5090 38 7
5093 38 1
5217 38 1
5238 38 9
5315 38 3
5351 38 2
5376 38 1
5473 38 3
5492 38 2
5522 38 18
5536 38 1
5595 38 3
5635 38 1
5636 38 1
5699 38 2
5705 38 6
5809 38 1
5831 38 1
5873 38 2
5897 38 1
5916 38 1
5924 38 1
5926 38 1
5931 38 2
5948 38 6
5986 38 1
5987 38 1
6016 38 1
6037 38 1
6092 38 1
6216 38 5
6220 38 1
6259 38 1
6265 38 1
6276 38 2
6344 38 1
6363 38 1
6369 38 1
6443 38 2
6465 38 3
6549 38 1
6582 38 1
6584 38 1
6599 38 1
6660 38 1
6687 38 1
6791 38 1
6842 38 2
6938 38 2
6992 38 1
7135 38 5
7150 38 1
7188 38 1
7189 38 1
7214 38 2
7246 38 2
7259 38 1
7309 38 2
7340 38 1
7341 38 1
7461 38 3
7593 38 1
7673 38 1
7747 38 1
7785 38 1
7788 38 1
7830 38 1
7892 38 1
7906 38 1
7950 38 1
7957 38 1
8033 38 4
8191 38 1
8219 38 3
8292 38 1
8387 38 1
8428 38 1
8494 38 1
8538 38 1
8742 38 1
8803 38 1
8813 38 6
9001 38 1
9051 38 1
9102 38 1
9145 38 3
9171 38 2
9233 38 1
9319 38 1
9354 38 1
9358 38 1
9383 38 1
9403 38 1
9488 38 1
9514 38 1
9543 38 31
9597 38 1
9598 38 3
9630 38 1
9632 38 1
9634 38 1
9638 38 1
9642 38 1
9799 38 10
9800 38 14
9924 38 1
9987 38 7
9993 38 2
10039 38 1
10040 38 2
10057 38 1
10058 38 2
10059 38 1
10060 38 2
10117 38 2
10121 38 1
10152 38 2
10189 38 2
10250 38 2
10535 38 7
10552 38 1
10562 38 1
10593 38 8
10595 38 5
10608 38 1
10609 38 9
10611 38 25
10618 38 1
10631 38 5
10672 38 1
10678 38 8
10679 38 2
10680 38 7
10691 38 1
10700 38 15
10701 38 16
10710 38 12
10713 38 2
10715 38 1
10740 38 2
10743 38 1
10748 38 1
10756 38 8
10780 38 1
10844 38 1
10851 38 1
10863 38 1
10874 38 1
10917 38 1
11049 38 1
11083 38 12
11092 38 1
11123 38 1
11151 38 1
11169 38 1
11176 38 1
11297 38 1
11388 38 2
11448 38 17
11482 38 1
11552 38 1
11673 38 1
11683 38 1
11710 38 1
11734 38 5
11791 38 1
11888 38 38
11893 38 1
11895 38 1
11896 38 1
11897 38 1
11903 38 3
11905 38 2
11939 38 1
12039 38 1
12051 38 1
12132 38 1
12207 38 1
12215 38 1
12227 38 1
12228 38 2
12231 38 4
12238 38 1
12259 38 1
12265 38 1
12298 38 1
12312 38 5
12362 38 1
12386 38 1
12387 38 1
12404 38 1
12440 38 1
12479 38 1
12489 38 1
12557 38 1
12571 38 2
12582 38 3
12583 38 1
12584 38 2
12589 38 1
12619 38 1
12628 38 18
12670 38 1
12672 38 2
12715 38 1
12716 38 1
12797 38 1
12819 38 1
12838 38 1
12866 38 1
12890 38 1
12942 38 1
13000 38 2
13058 38 2
13107 38 1
13126 38 1
13127 38 1
13237 38 3
13249 38 1
13303 38 65
13334 38 3
13340 38 1
13360 38 1
13380 38 1
13383 38 13
13436 38 1
13508 38 3
13509 38 5
13532 38 1
13557 38 1
13629 38 1
13676 38 1
13730 38 1
13732 38 15
13772 38 2
13784 38 1
13828 38 3
13860 38 1
13903 38 1
13959 38 1
13963 38 3
13969 38 1
14023 38 1
14024 38 1
14029 38 1
14066 38 1
14225 38 1
14248 38 32
14257 38 1
14259 38 1
14287 38 1
14471 38 3
14502 38 2
14534 38 1
14620 38 1
14625 38 1
14678 38 1
14761 38 1
14827 38 1
14829 38 1
14856 38 1
14926 38 2
14971 38 5
14981 38 1
15177 38 1
15180 38 4
15212 38 2
15213 38 1
15218 38 1
15282 38 1
15302 38 1
15443 38 1
15517 38 3
15524 38 1
15540 38 1
15542 38 9
15560 38 1
15616 38 13
15746 38 8
15827 38 1
15874 38 1
15914 38 2
16073 38 1
16089 38 2
16116 38 1
16141 38 1
16163 38 2
16189 38 1
16217 38 1
16218 38 1
16240 38 1
16286 38 1
16301 38 2
16411 38 1
16476 38 1
16530 38 1
16539 38 3
16568 38 8
16572 38 1
16620 38 1
16655 38 2
16714 38 4
16722 38 1
16730 38 1
16745 38 7
16807 38 1
16814 38 1
16835 38 1
16843 38 2
16902 38 3
16934 38 3
16942 38 1
16978 38 1
17006 38 1
17040 38 2
17224 38 1
17327 38 1
17396 38 1
17424 38 4
17464 38 2
17465 38 3
17474 38 1
17488 38 1
17524 38 1
17530 38 1
17551 38 3
17638 38 1
17651 38 1
17656 38 2
17689 38 1
17749 38 1
17790 38 1
17795 38 1
17803 38 1
17807 38 1
17809 38 1
17849 38 1
17907 38 1
17917 38 1
18021 38 1
18145 38 11
18147 38 2
18149 38 12
18157 38 3
18161 38 1
18170 38 1
18179 38 1
18184 38 1
18186 38 9
18191 38 1
18225 38 3
18229 38 1
18248 38 2
18254 38 1
18270 38 3
18402 38 1
18412 38 8
18419 38 1
18500 38 22
18502 38 1
18553 38 1
18664 38 1
18677 38 1
18773 38 3
18776 38 2
18779 38 1
18785 38 1
18870 38 1
18878 38 2
18992 38 1
18994 38 1
18999 38 95
19000 38 1
19031 38 1
19044 38 1
19099 38 2
19111 38 1
19113 38 1
19140 38 5
19145 38 2
19153 38 7
19155 38 46
19161 38 3
19176 38 10
19181 38 1
19185 38 4
19253 38 1
19264 38 1
19286 38 1
19352 38 2
19390 38 1
19421 38 8
19539 38 1
19641 38 2
19643 38 1
19644 38 2
19783 38 2
19806 38 2
19819 38 1
19838 38 1
19839 38 1
19886 38 2
19975 38 1
20009 38 1
20156 38 6
20180 38 2
20187 38 2
20354 38 8
20479 38 1
20482 38 1
20508 38 1
20569 38 1
20596 38 1
20619 38 1
20638 38 3
20639 38 2
20655 38 1
20686 38 1
20692 38 1
20707 38 2
20762 38 6
20769 38 1
20770 38 1
20776 38 1
20778 38 2
20809 38 2
20850 38 1
20852 38 2
20857 38 2
20865 38 1
20869 38 11
20872 38 1
20874 38 3
20881 38 9
20903 38 1
20904 38 3
20905 38 2
20906 38 10
20933 38 1
20997 38 2
21020 38 1
21054 38 13
21107 38 1
21197 38 1
21256 38 1
21275 38 1
21336 38 1
21381 38 1
21412 38 6
21413 38 1
21447 38 6
21450 38 2
21489 38 1
21537 38 1
21544 38 2
21546 38 1
21548 38 2
21553 38 1
21569 38 1
21574 38 1
21631 38 1
21650 38 1
21710 38 4
21802 38 1
21805 38 4
21863 38 11
21869 38 1
21918 38 1
21986 38 1
22010 38 14
22024 38 2
22039 38 1
22085 38 1
22152 38 2
22258 38 1
22358 38 1
22466 38 1
22472 38 2
22489 38 1
22496 38 1
22550 38 2
22553 38 2
22556 38 1
22563 38 1
22649 38 1
22658 38 1
22704 38 1
22740 38 4
22755 38 1
22799 38 1
22827 38 4
22958 38 1
23057 38 6
23058 38 1
23081 38 7
23207 38 4
23236 38 1
23264 38 2
23284 38 1
23304 38 1
23336 38 5
23385 38 1
23404 38 2
23410 38 1
23613 38 2
23666 38 3
23779 38 3
23795 38 70
23796 38 1
23821 38 1
23884 38 1
23960 38 4
24008 38 1
24014 38 2
24023 38 1
24040 38 1
24046 38 1
24049 38 1
24050 38 4
24088 38 8
24133 38 1
24168 38 1
24176 38 2
24191 38 1
24195 38 1
24252 38 1
24337 38 1
24342 38 1
24369 38 1
24373 38 2
24406 38 2
24414 38 2
24634 38 1
24637 38 1
24673 38 1
24674 38 13
24696 38 1
24732 38 1
24805 38 1
24887 38 1
24888 38 1
24893 38 1
24907 38 1
24978 38 4
25085 38 1
25106 38 1
25137 38 1
25162 38 1
25177 38 1
25182 38 1
25191 38 4
25199 38 4
25214 38 10
25241 38 1
25260 38 1
25268 38 2
25423 38 1
25466 38 3
25488 38 1
25562 38 3
25582 38 1
25600 38 1
25630 38 1
25637 38 1
25684 38 1
25692 38 1
25718 38 1
25793 38 1
25796 38 1
25870 38 1
25893 38 16
25914 38 5
25915 38 1
25975 38 43
25988 38 2
26014 38 18
26079 38 1
26109 38 1
26115 38 1
26138 38 1
26151 38 1
26169 38 3
26177 38 2
26186 38 21
26210 38 1
26211 38 2
26250 38 1
26279 38 1
26281 38 1
26286 38 2
26287 38 1
26294 38 1
26308 38 2
26339 38 10
26455 38 1
26479 38 1
26586 38 1
26655 38 9
26727 38 1
26737 38 1
26891 38 1
26897 38 1
26902 38 1
26913 38 13
27031 38 6
27048 38 1
27090 38 6
27091 38 1
27271 38 1
27272 38 1
27281 38 2
27294 38 1
27324 38 1
27345 38 2
27415 38 1
27495 38 2
27501 38 3
27513 38 3
27617 38 4
27630 38 1
27633 38 1
27657 38 1
27659 38 1
27663 38 1
27682 38 10
27686 38 2
27767 38 1
27818 38 1
27827 38 4
27848 38 1
27880 38 2
27950 38 1
27960 38 2
28019 38 1
28026 38 1
28049 38 1
28064 38 1
28076 38 1
28093 38 1
28309 38 1
28419 38 1
28573 38 1
28593 38 5
28598 38 1
28622 38 1
28643 38 1
28661 38 1
28676 38 1
28818 38 14
28882 38 1
28894 38 1
28911 38 1
28924 38 2
28947 38 1
28950 38 1
28967 38 2
28984 38 3
28994 38 1
29027 38 2
29051 38 1
29073 38 2
29077 38 1
29110 38 1
29145 38 1
29158 38 2
29161 38 1
29176 38 3
29177 38 1
29266 38 1
29271 38 2
29294 38 1
29299 38 1
29303 38 1
29328 38 1
29349 38 1
29383 38 1
29415 38 1
29429 38 5
29440 38 2
29450 38 1
29452 38 3
29454 38 1
29459 38 2
29463 38 8
29477 38 1
29499 38 2
29506 38 16
29512 38 1
29515 38 1
29568 38 3
29577 38 1
29583 38 1
29601 38 1
29619 38 1
29620 38 3
29621 38 1
29634 38 1
29673 38 1
29693 38 1
29702 38 2
29706 38 1
29734 38 6
29741 38 1
29782 38 2
29795 38 1
29811 38 1
29815 38 1
29819 38 1
29842 38 1
29849 38 1
29903 38 1
29915 38 16
29989 38 1
30037 38 2
30061 38 1
30066 38 1
30093 38 2
30105 38 10
30107 38 1
30110 38 1
30115 38 5
30122 38 2
30125 38 1
30136 38 8
30276 38 1
30313 38 2
30334 38 1
30368 38 1
30379 38 1
30406 38 1
30428 38 1
30430 38 13
30443 38 1
30537 38 1
30543 38 1
30562 38 5
30567 38 4
30570 38 9
30588 38 1
30599 38 1
30607 38 3
30656 38 37
30658 38 1
30664 38 1
30679 38 1
30712 38 1
30788 38 1
30789 38 2
30792 38 1
30798 38 1
30849 38 1
30852 38 1
30858 38 1
30872 38 2
30895 38 12
30912 38 5
30929 38 1
30932 38 26
30934 38 133
30950 38 1
30958 38 1
30971 38 12
30972 38 6
30976 38 1
30982 38 1
30989 38 1
31065 38 2
31130 38 1
31169 38 1
31189 38 11
31195 38 1
31197 38 1
31200 38 1
31234 38 1
31258 38 13
31399 38 6
31409 38 1
31421 38 1
31563 38 1
31591 38 1
31638 38 1
31701 38 2
31709 38 1
31760 38 1
31787 38 1
31812 38 1
31950 38 1
31959 38 1
31961 38 1
31964 38 9
31965 38 1
31971 38 1
31975 38 1
32011 38 6
32012 38 2
32023 38 14
32048 38 2
32057 38 1
32067 38 1
32083 38 1
32097 38 1
32106 38 2
32107 38 1
32122 38 1
32135 38 1
32164 38 1
32194 38 1
32214 38 1
32217 38 1
32219 38 1
32349 38 1
32438 38 1
32442 38 1
32448 38 1
32449 38 1
32527 38 2
32582 38 2
32596 38 11
32599 38 1
32697 38 13
32698 38 3
32699 38 20
32700 38 1
32703 38 16
32706 38 4
32707 38 3
32709 38 5
32733 38 1
82 39 2
167 39 6
197 39 1
202 39 1
262 39 1
364 39 1
416 39 1
443 39 1
447 39 1
450 39 1
493 39 28
496 39 1
527 39 1
557 39 1
559 39 4
584 39 1
611 39 2
645 39 1
652 39 1
685 39 1
687 39 1
689 39 1
697 39 1
762 39 2
860 39 1
909 39 17
910 39 1
952 39 1
999 39 1
1030 39 1
1110 39 2
1185 39 1
1253 39 1
1287 39 1
1313 39 1
1325 39 1
1326 39 1
1327 39 1
1363 39 6
1424 39 1
1429 39 1
1547 39 2
1562 39 2
1608 39 1
1628 39 1
1636 39 1
1646 39 1
1723 39 2
1724 39 2
1832 39 1
1858 39 1
1866 39 1
1877 39 1
1901 39 2
1963 39 2
1965 39 5
1973 39 1
1987 39 2
1990 39 21
1992 39 1
2051 39 1
2052 39 3
2059 39 1
2062 39 2
2171 39 1
2179 39 1
2185 39 1
2198 39 1
2200 39 1
2210 39 1
2280 39 1
2358 39 1
2422 39 1
2485 39 1
2500 39 1
2544 39 1
2577 39 1
2659 39 1
2663 39 1
2719 39 1
2760 39 1
2763 39 1
2791 39 1
2877 39 1
2906 39 1
2912 39 1
2941 39 1
2942 39 1
2996 39 1
3003 39 1
3040 39 1
3103 39 1
3207 39 1
3256 39 9
3295 39 2
3297 39 1
3303 39 1
3305 39 1
3309 39 1
3326 39 1
3327 39 1
3336 39 1
3458 39 1
3466 39 1
3473 39 1
3498 39 1
3507 39 1
3518 39 1
3520 39 1
3559 39 1
3573 39 1
3630 39 1
3687 39 1
3759 39 1
3762 39 30
3861 39 1
3897 39 1
3924 39 1
3927 39 1
3962 39 1
3970 39 1
4028 39 16
4032 39 1
4040 39 1
4042 39 1
4066 39 4
4082 39 1
4108 39 1
4118 39 1
4124 39 1
4139 39 1
4172 39 9
4254 39 2
4256 39 1
4335 39 1
4344 39 1
4431 39 2
4493 39 5
4521 39 1
4542 39 1
4560 39 1
4712 39 1
4721 39 1
4860 39 1
4889 39 1
4931 39 1
4935 39 1
4959 39 4
4979 39 4
5069 39 7
5090 39 1
5094 39 1
5234 39 1
5238 39 16
5346 39 1
5351 39 1
5374 39 1
5475 39 1
5517 39 1
5522 39 29
5551 39 1
5595 39 23
5678 39 1
5699 39 22
5702 39 3
5705 39 64
5723 39 1
5831 39 3
5835 39 1
5839 39 1
5850 39 1
5873 39 1
5902 39 1
5948 39 7
5994 39 2
6092 39 1
6117 39 1
6216 39 6
6233 39 1
6238 39 1
6242 39 1
6259 39 1
6309 39 1
6363 39 1
6373 39 1
6468 39 1
6525 39 1
6731 39 1
6900 39 1
6913 39 2
6927 39 1
6936 39 1
6938 39 1
6959 39 1
6986 39 3
7112 39 1
7116 39 1
7135 39 6
7252 39 1
7253 39 1
7358 39 1
7399 39 1
7459 39 1
7461 39 23
7470 39 3
7532 39 2
7706 39 1
7725 39 1
7736 39 1
7747 39 1
7780 39 1
7826 39 1
7830 39 1
7901 39 1
7927 39 2
7948 39 1
7950 39 16
7957 39 1
7986 39 1
8017 39 1
8204 39 1
8219 39 33
8241 39 1
8308 39 2
8317 39 1
8339 39 1
8418 39 1
8460 39 1
8523 39 1
8586 39 1
8632 39 1
8764 39 3
8803 39 1
8813 39 5
8824 39 1
8945 39 1
8963 39 1
8971 39 1
9051 39 2
9066 39 1
9095 39 1
9145 39 14
9171 39 2
9233 39 2
9262 39 1
9358 39 1
9442 39 1
9459 39 1
9467 39 1
9517 39 1
9531 39 2
9570 39 2
9598 39 1
9608 39 1
9637 39 1
9678 39 1
9704 39 1
9715 39 1
9789 39 1
9799 39 2
9800 39 33
9808 39 1
9862 39 1
9898 39 1
9972 39 4
9987 39 6
9989 39 1
9993 39 2
10060 39 1
10121 39 1
10133 39 2
10152 39 5
10193 39 1
10199 39 1
10265 39 1
10281 39 1
10389 39 1
10484 39 1
10535 39 5
10593 39 8
10595 39 9
10608 39 7
10611 39 2
10618 39 1
10638 39 1
10642 39 1
10672 39 1
10691 39 1
10692 39 1
10696 39 1
10710 39 40
10713 39 1
10714 39 1
10720 39 33
10740 39 14
10753 39 1
10756 39 20
10780 39 1
10790 39 1
10851 39 2
10917 39 3
11040 39 1
11042 39 1
11083 39 26
11166 39 1
11176 39 1
11224 39 1
11228 39 1
11245 39 1
11259 39 1
11278 39 1
11352 39 1
11448 39 32
11482 39 1
11512 39 1
11594 39 2
11664 39 2
11681 39 1
11792 39 1
11819 39 1
11888 39 12
11896 39 1
11903 39 1
11908 39 1
11972 39 1
12017 39 7
12151 39 1
12160 39 1
12205 39 1
12236 39 1
12276 39 2
12362 39 1
12404 39 1
12430 39 1
12453 39 1
12489 39 1
12530 39 1
12557 39 2
12582 39 3
12583 39 1
12589 39 1
12611 39 1
12619 39 1
12670 39 2
12706 39 1
12751 39 1
12838 39 1
12890 39 2
12904 39 1
12964 39 1
12992 39 1
12993 39 1
13006 39 1
13008 39 1
13009 39 1
13024 39 1
13111 39 1
13166 39 1
13186 39 1
13293 39 1
13303 39 31
13315 39 1
13383 39 1
13390 39 1
13463 39 2
13497 39 1
13511 39 1
13545 39 1
13599 39 1
13621 39 1
13712 39 1
13718 39 1
13732 39 38
13831 39 1
13865 39 1
13868 39 1
13903 39 4
13963 39 2
13967 39 1
14005 39 1
14023 39 1
14098 39 1
14225 39 1
14244 39 1
14248 39 48
14271 39 1
14285 39 1
14420 39 1
14528 39 1
14542 39 1
14576 39 1
14589 39 1
14620 39 2
14621 39 1
14622 39 1
14674 39 1
14675 39 1
14792 39 1
14811 39 1
14829 39 12
14915 39 1
14971 39 20
14977 39 1
15042 39 1
15159 39 1
15173 39 1
15180 39 9
15212 39 3
15236 39 1
15302 39 1
15377 39 2
15436 39 1
15517 39 1
15542 39 14
15571 39 1
15595 39 1
15616 39 21
15633 39 1
15688 39 1
15746 39 42
15822 39 1
15848 39 2
15858 39 1
15860 39 1
15903 39 1
15912 39 1
16085 39 1
16134 39 1
16225 39 1
16278 39 1
16288 39 1
16300 39 1
16436 39 1
16539 39 11
16568 39 17
16597 39 1
16601 39 1
16709 39 1
16714 39 11
16715 39 1
16793 39 1
16807 39 1
16857 39 1
16934 39 1
16937 39 1
16942 39 1
16965 39 1
16997 39 1
17040 39 1
17224 39 2
17450 39 1
17464 39 1
17465 39 1
17471 39 2
17492 39 1
17530 39 1
17551 39 10
17565 39 2
17587 39 1
17653 39 1
17686 39 1
17803 39 1
17804 39 1
17907 39 2
17946 39 1
17949 39 1
17990 39 1
18008 39 1
18025 39 1
18145 39 1
18167 39 1
18169 39 1
18185 39 1
18186 39 21
18191 39 1
18225 39 2
18254 39 2
18270 39 2
18402 39 5
18412 39 29
18485 39 1
18486 39 1
18502 39 12
18553 39 1
18664 39 1
18673 39 1
18942 39 1
18976 39 1
18981 39 1
18999 39 5
19017 39 1
19024 39 8
19044 39 1
19081 39 1
19086 39 1
19098 39 1
19099 39 1
19127 39 1
19135 39 2
19140 39 11
19141 39 1
19155 39 160
19167 39 1
19176 39 4
19180 39 2
19249 39 1
19253 39 1
19381 39 1
19385 39 1
19411 39 1
19421 39 29
19499 39 1
19620 39 1
19641 39 1
19644 39 1
19801 39 7
19802 39 6
19806 39 2
19818 39 1
19828 39 16
19883 39 1
19886 39 3
19930 39 1
19970 39 1
19991 39 1
20124 39 1
20165 39 1
20213 39 1
20237 39 2
20238 39 1
20282 39 2
20323 39 1
20347 39 1
20354 39 4
20363 39 1
20364 39 1
20398 39 6
20496 39 1
20655 39 1
20749 39 1
20762 39 5
20770 39 1
20778 39 3
20809 39 3
20860 39 1
20869 39 3
20874 39 1
20876 39 1
20881 39 3
20904 39 1
20906 39 6
20936 39 1
20962 39 2
21043 39 2
21055 39 1
21059 39 1
21215 39 10
21230 39 1
21261 39 1
21276 39 1
21420 39 1
21441 39 2
21447 39 18
21450 39 1
21537 39 8
21544 39 1
21572 39 1
21586 39 1
21615 39 2
21631 39 1
21650 39 1
21802 39 1
21863 39 34
21869 39 1
21909 39 1
21976 39 1
22010 39 14
22011 39 1
22041 39 2
22068 39 1
22152 39 2
22153 39 1
22358 39 1
22359 39 2
22366 39 1
22377 39 1
22380 39 1
22472 39 2
22493 39 1
22496 39 1
22500 39 1
22566 39 1
22740 39 4
22744 39 1
22752 39 1
22755 39 1
22795 39 1
22818 39 1
22863 39 1
22896 39 1
22939 39 1
22974 39 1
22981 39 1
22987 39 3
23046 39 1
23081 39 4
23088 39 1
23124 39 1
23207 39 1
23219 39 1
23232 39 2
23264 39 1
23316 39 2
23336 39 6
23341 39 1
23385 39 1
23404 39 3
23502 39 1
23552 39 1
23555 39 2
23613 39 1
23666 39 2
23755 39 1
23759 39 1
23769 39 1
23779 39 2
23795 39 71
23847 39 1
23909 39 1
24005 39 1
24024 39 1
24050 39 3
24088 39 30
24176 39 1
24252 39 2
24263 39 1
24369 39 1
24376 39 3
24411 39 1
24449 39 1
24591 39 1
24604 39 1
24634 39 3
24653 39 1
24674 39 24
24675 39 1
24732 39 2
24752 39 1
24753 39 1
24758 39 4
24802 39 1
24804 39 1
24888 39 1
24978 39 13
25191 39 1
25231 39 1
25265 39 1
25343 39 1
25427 39 1
25461 39 1
25495 39 1
25509 39 1
25562 39 1
25567 39 1
25612 39 1
25654 39 1
25701 39 1
25717 39 1
25772 39 1
25793 39 1
25795 39 1
25796 39 1
25893 39 1
25914 39 6
25975 39 2
25979 39 2
26014 39 43
26023 39 1
26074 39 1
26080 39 1
26169 39 2
26185 39 1
26186 39 1
26188 39 1
26215 39 1
26216 39 1
26259 39 2
26286 39 1
26287 39 1
26319 39 1
26339 39 17
26455 39 2
26460 39 1
26627 39 1
26655 39 21
26852 39 1
26871 39 1
26901 39 5
26905 39 1
26913 39 20
26919 39 1
26958 39 1
27031 39 12
27044 39 1
27056 39 1
27090 39 7
27225 39 1
27243 39 2
27330 39 1
27367 39 1
27383 39 1
27508 39 1
27513 39 1
27519 39 1
27617 39 4
27623 39 1
27682 39 3
27713 39 1
27724 39 1
27793 39 1
27827 39 5
27837 39 1
27848 39 1
27875 39 2
27884 39 2
27898 39 1
27958 39 6
27960 39 1
28012 39 2
28052 39 1
28071 39 1
28145 39 1
28273 39 2
28306 39 1
28309 39 7
28335 39 1
28424 39 1
28542 39 1
28551 39 1
28573 39 1
28593 39 1
28609 39 1
28632 39 1
28661 39 2
28688 39 1
28725 39 1
28856 39 1
28924 39 1
28960 39 1
28966 39 1
28967 39 1
28987 39 1
29002 39 1
29073 39 1
29119 39 2
29141 39 1
29259 39 1
29266 39 1
29271 39 3
29294 39 2
29303 39 7
29328 39 1
29349 39 1
29365 39 1
29379 39 2
29406 39 1
29452 39 4
29463 39 9
29466 39 1
29505 39 1
29506 39 5
29515 39 1
29568 39 2
29619 39 1
29620 39 6
29634 39 1
29671 39 1
29672 39 1
29734 39 10
29795 39 1
29811 39 1
29903 39 2
29915 39 21
29916 39 1
29931 39 1
29958 39 1
29982 39 2
29984 39 1
30000 39 1
30009 39 1
30027 39 1
30037 39 3
30082 39 1
30105 39 14
30136 39 5
30147 39 1
30248 39 5
30368 39 2
30379 39 1
30381 39 1
30399 39 1
30429 39 1
30465 39 2
30505 39 1
30529 39 1
30537 39 1
30567 39 1
30570 39 13
30571 39 1
30602 39 14
30656 39 24
30813 39 1
30838 39 2
30872 39 6
30874 39 2
30912 39 9
30915 39 1
30927 39 1
30934 39 4
30958 39 3
30971 39 33
30972 39 6
30976 39 6
30984 39 1
31109 39 1
31169 39 1
31189 39 11
31258 39 32
31383 39 1
31399 39 25
31421 39 5
31554 39 1
31563 39 1
31600 39 1
31617 39 1
31667 39 1
31696 39 1
31707 39 1
31709 39 1
31765 39 1
31785 39 1
31787 39 1
31845 39 1
31856 39 1
31869 39 1
31916 39 1
31929 39 1
31950 39 2
31965 39 1
31992 39 2
32023 39 35
32033 39 1
32045 39 1
32048 39 2
32067 39 1
32068 39 1
32101 39 1
32106 39 2
32449 39 1
32450 39 1
32527 39 3
32582 39 1
32644 39 1
32646 39 2
32697 39 6
32698 39 8
32699 39 12
32700 39 24
32702 39 5
32703 39 10
32706 39 6
32707 39 1
32708 39 1
32709 39 1
32722 39 1
32733 39 1
43 40 8
52 40 1
58 40 1
71 40 2
82 40 1
86 40 1
167 40 1
201 40 2
202 40 1
411 40 1
413 40 1
493 40 48
525 40 1
526 40 1
529 40 1
557 40 2
559 40 13
582 40 1
595 40 1
602 40 1
608 40 1
620 40 1
645 40 1
672 40 1
675 40 1
685 40 4
693 40 15
736 40 1
757 40 1
771 40 1
821 40 1
849 40 1
856 40 1
860 40 1
865 40 1
904 40 1
909 40 17
1003 40 1
1030 40 1
1058 40 1
1110 40 1
1163 40 2
1185 40 1
1241 40 1
1307 40 1
1313 40 1
1363 40 8
1438 40 1
1439 40 1
1547 40 1
1563 40 2
1565 40 1
1581 40 1
1600 40 1
1636 40 1
1655 40 2
1723 40 1
1736 40 1
1842 40 1
1843 40 2
1846 40 1
1866 40 1
1901 40 1
1903 40 1
1965 40 1
1975 40 1
1980 40 1
1987 40 1
1990 40 16
1992 40 1
2008 40 1
2029 40 1
2031 40 1
2048 40 1
2062 40 2
2105 40 1
2179 40 1
2189 40 1
2198 40 1
2208 40 1
2224 40 1
2225 40 4
2232 40 1
2238 40 2
2301 40 1
2303 40 1
2305 40 1
2317 40 6
2318 40 4
2334 40 6
2364 40 1
2485 40 4
2493 40 2
2546 40 1
2577 40 1
2621 40 1
2663 40 1
2686 40 1
2760 40 1
2874 40 1
2896 40 1
2906 40 1
2916 40 1
2943 40 1
2960 40 2
2999 40 2
3000 40 1
3043 40 6
3207 40 1
3216 40 1
3246 40 1
3250 40 1
3256 40 7
3295 40 2
3336 40 1
3383 40 1
3403 40 1
3479 40 1
3534 40 1
3573 40 1
3608 40 1
3634 40 1
3635 40 1
3658 40 1
3668 40 1
3762 40 5
3792 40 1
4028 40 12
4047 40 47
4070 40 1
4106 40 3
4116 40 2
4141 40 2
4172 40 4
4233 40 1
4335 40 1
4386 40 1
4396 40 1
4431 40 2
4493 40 1
4565 40 1
4664 40 1
4708 40 1
4712 40 1
4757 40 1
4931 40 1
4935 40 1
4959 40 1
4979 40 4
5014 40 1
5020 40 1
5061 40 1
5069 40 5
5090 40 3
5215 40 1
5216 40 1
5218 40 3
5238 40 7
5288 40 1
5315 40 2
5318 40 2
5346 40 1
5351 40 1
5358 40 2
5380 40 2
5423 40 1
5477 40 1
5492 40 2
5500 40 1
5522 40 26
5595 40 28
5604 40 1
5613 40 1
5617 40 1
5699 40 11
5705 40 14
5723 40 2
5809 40 25
5872 40 1
5902 40 1
5948 40 8
5986 40 1
6009 40 1
6035 40 1
6048 40 1
6093 40 1
6158 40 1
6185 40 1
6216 40 3
6236 40 1
6307 40 2
6442 40 1
6452 40 1
6463 40 1
6465 40 4
6532 40 1
6543 40 2
6616 40 1
6648 40 1
6660 40 2
6662 40 1
6664 40 1
6731 40 1
6769 40 3
6817 40 1
6889 40 1
6948 40 1
6969 40 1
6986 40 1
7094 40 1
7135 40 9
7224 40 1
7228 40 1
7232 40 2
7461 40 11
7516 40 1
7524 40 2
7530 40 1
7552 40 1
7587 40 13
7675 40 1
7729 40 1
7747 40 1
7751 40 1
7768 40 1
7779 40 2
7780 40 1
7789 40 4
7794 40 1
7795 40 1
7815 40 1
7891 40 1
7906 40 1
7950 40 3
7951 40 1
7957 40 7
8069 40 1
8072 40 1
8139 40 1
8162 40 1
8175 40 1
8177 40 1
8219 40 4
8319 40 1
8333 40 1
8435 40 1
8509 40 1
8543 40 1
8757 40 1
8764 40 2
8813 40 8
8830 40 1
8842 40 1
8887 40 4
8890 40 1
8919 40 1
8945 40 1
8977 40 1
9025 40 1
9102 40 1
9104 40 1
9145 40 8
9178 40 1
9244 40 1
9251 40 1
9359 40 1
9465 40 1
9500 40 1
9514 40 1
9516 40 1
9517 40 1
9519 40 1
9598 40 1
9601 40 1
9635 40 1
9799 40 12
9800 40 11
9814 40 1
9830 40 1
9945 40 1
9972 40 2
9987 40 7
9989 40 1
10009 40 1
10043 40 1
10060 40 1
10066 40 1
10076 40 1
10110 40 1
10121 40 1
10125 40 1
10152 40 6
10182 40 1
10189 40 3
10315 40 1
10332 40 1
10334 40 1
10336 40 1
10347 40 1
10450 40 10
10535 40 9
10539 40 1
10552 40 2
10558 40 1
10570 40 2
10593 40 13
10595 40 12
10608 40 1
10631 40 1
10637 40 1
10638 40 2
10651 40 1
10672 40 3
10680 40 1
10690 40 1
10692 40 2
10710 40 25
10720 40 1
10740 40 8
10756 40 7
10780 40 1
10791 40 2
10863 40 1
11083 40 14
11092 40 3
11176 40 3
11249 40 1
11261 40 1
11278 40 14
11281 40 1
11304 40 1
11309 40 2
11448 40 11
11673 40 1
11682 40 1
11727 40 1
11790 40 1
11854 40 1
11888 40 10
11891 40 2
11893 40 2
11903 40 1
11929 40 1
12007 40 1
12039 40 3
12049 40 2
12051 40 1
12147 40 1
12160 40 2
12165 40 1
12201 40 1
12205 40 1
12215 40 2
12231 40 1
12232 40 1
12312 40 1
12342 40 1
12387 40 1
12392 40 1
12405 40 1
12406 40 1
12447 40 1
12480 40 1
12489 40 1
12611 40 1
12632 40 1
12635 40 1
12644 40 1
12672 40 2
12706 40 1
12714 40 1
12741 40 1
12762 40 1
12893 40 1
12894 40 1
12969 40 1
13051 40 2
13126 40 4
13127 40 1
13130 40 1
13237 40 3
13303 40 42
13334 40 1
13381 40 1
13457 40 1
13497 40 1
13511 40 1
13532 40 1
13535 40 1
13629 40 1
13669 40 1
13702 40 1
13720 40 6
13732 40 10
13767 40 1
13772 40 2
13784 40 1
13828 40 3
13871 40 1
13903 40 1
13963 40 1
13972 40 1
14005 40 1
14009 40 1
14030 40 1
14194 40 1
14213 40 1
14224 40 1
14225 40 3
14248 40 26
14258 40 1
14301 40 2
14543 40 1
14620 40 1
14740 40 1
14752 40 1
14769 40 1
14829 40 5
14857 40 1
15078 40 1
15094 40 1
15180 40 3
15202 40 1
15203 40 1
15212 40 5
15412 40 1
15420 40 1
15443 40 1
15517 40 2
15542 40 4
15545 40 1
15616 40 8
15746 40 19
15821 40 46
15827 40 1
15841 40 1
15914 40 1
16095 40 1
16108 40 1
16141 40 3
16179 40 1
16218 40 1
16224 40 1
16286 40 1
16436 40 3
16490 40 1
16539 40 8
16568 40 8
16578 40 1
16597 40 2
16714 40 7
16805 40 1
16878 40 1
16902 40 6
16934 40 1
16960 40 2
17040 40 1
17075 40 1
17115 40 1
17144 40 1
17157 40 1
17159 40 1
17224 40 1
17362 40 1
17414 40 1
17424 40 3
17464 40 1
17465 40 1
17471 40 1
17521 40 1
17530 40 1
17538 40 1
17551 40 6
17749 40 1
17756 40 1
17771 40 1
17803 40 2
17867 40 1
17888 40 1
17935 40 1
17946 40 1
17987 40 1
18025 40 1
18041 40 1
18053 40 1
18092 40 1
18134 40 1
18145 40 3
18147 40 2
18149 40 10
18161 40 1
18186 40 10
18187 40 1
18220 40 1
18229 40 25
18240 40 5
18270 40 1
18402 40 2
18412 40 9
18419 40 1
18500 40 1
18502 40 10
18527 40 1
18612 40 1
18631 40 1
18712 40 1
18769 40 1
18776 40 1
18870 40 1
18976 40 1
18999 40 4
19014 40 2
19028 40 1
19034 40 1
19075 40 1
19122 40 1
19127 40 1
19140 40 4
19142 40 1
19145 40 1
19155 40 108
19169 40 1
19176 40 2
19180 40 10
19185 40 2
19190 40 1
19210 40 1
19245 40 1
19249 40 10
19253 40 5
19260 40 2
19262 40 1
19264 40 2
19278 40 2
19352 40 1
19395 40 2
19421 40 22
19473 40 2
19496 40 2
19563 40 1
19595 40 1
19620 40 1
19801 40 3
19806 40 1
19828 40 7
19876 40 1
19886 40 1
19892 40 1
19970 40 1
19991 40 1
20153 40 1
20156 40 14
20172 40 1
20180 40 1
20181 40 1
20187 40 1
20251 40 3
20311 40 1
20354 40 5
20638 40 1
20655 40 1
20673 40 1
20707 40 1
20709 40 1
20762 40 2
20764 40 1
20770 40 1
20778 40 1
20809 40 9
20869 40 3
20874 40 1
20881 40 3
20884 40 1
20893 40 1
20904 40 1
20906 40 2
20932 40 1
21040 40 1
21053 40 1
21054 40 1
21070 40 1
21159 40 1
21215 40 3
21244 40 1
21256 40 1
21261 40 1
21276 40 1
21277 40 1
21301 40 1
21327 40 1
21410 40 1
21412 40 3
21420 40 1
21441 40 1
21442 40 1
21447 40 11
21537 40 17
21549 40 1
21627 40 1
21650 40 4
21725 40 1
21790 40 1
21805 40 2
21863 40 14
21866 40 2
21869 40 1
21873 40 1
21899 40 3
21948 40 1
21987 40 2
22010 40 9
22024 40 1
22039 40 1
22055 40 1
22058 40 1
22152 40 1
22153 40 1
22260 40 1
22379 40 1
22472 40 1
22500 40 2
22550 40 1
22551 40 1
22553 40 1
22566 40 1
22584 40 1
22590 40 4
22643 40 1
22649 40 1
22658 40 1
22740 40 1
22742 40 1
22744 40 6
22751 40 1
22752 40 1
22799 40 1
22861 40 1
22869 40 2
22882 40 1
22883 40 2
22976 40 1
22987 40 1
23019 40 1
23081 40 16
23120 40 1
23129 40 2
23207 40 1
23257 40 1
23260 40 1
23289 40 1
23378 40 1
23389 40 1
23411 40 1
23467 40 1
23555 40 1
23583 40 1
23615 40 1
23666 40 1
23718 40 2
23748 40 1
23779 40 1
23795 40 63
23868 40 1
23882 40 1
23963 40 1
24008 40 3
24036 40 1
24050 40 6
24088 40 21
24115 40 2
24192 40 1
24204 40 2
24215 40 1
24245 40 1
24269 40 1
24317 40 1
24373 40 1
24403 40 1
24543 40 1
24637 40 1
24661 40 1
24674 40 26
24758 40 7
24804 40 1
24809 40 1
24812 40 1
24823 40 1
24887 40 1
24978 40 7
24982 40 1
24999 40 1
25041 40 1
25123 40 1
25144 40 1
25178 40 1
25191 40 2
25199 40 4
25206 40 3
25210 40 1
25215 40 1
25251 40 1
25268 40 1
25274 40 1
25348 40 1
25482 40 1
25498 40 1
25562 40 1
25601 40 1
25636 40 1
25676 40 1
25679 40 1
25796 40 1
25893 40 1
25895 40 1
25914 40 1
25975 40 5
26008 40 1
26014 40 23
26022 40 1
26169 40 1
26186 40 4
26211 40 1
26214 40 1
26250 40 1
26286 40 1
26308 40 1
26339 40 13
26352 40 1
26396 40 1
26455 40 5
26562 40 1
26627 40 1
26655 40 16
26661 40 1
26743 40 1
26825 40 2
26891 40 2
26901 40 5
26902 40 1
26913 40 43
26919 40 1
26945 40 1
27031 40 1
27090 40 4
27124 40 1
27195 40 1
27237 40 1
27249 40 1
27250 40 1
27281 40 1
27287 40 1
27295 40 1
27334 40 1
27351 40 1
27397 40 1
27495 40 3
27498 40 1
27519 40 5
27543 40 1
27547 40 1
27573 40 1
27659 40 2
27682 40 2
27702 40 1
27725 40 1
27743 40 1
27761 40 1
27827 40 6
27848 40 1
27852 40 1
27866 40 1
27884 40 4
27958 40 3
27960 40 1
27977 40 1
28012 40 2
28015 40 2
28071 40 1
28137 40 1
28227 40 1
28273 40 1
28309 40 2
28390 40 1
28609 40 1
28633 40 1
28811 40 1
28833 40 4
28834 40 1
28866 40 1
28934 40 1
28943 40 1
28960 40 1
28966 40 1
28969 40 1
28984 40 1
28990 40 1
28998 40 2
29077 40 1
29114 40 2
29161 40 1
29227 40 2
29271 40 3
29294 40 3
29303 40 1
29349 40 1
29440 40 1
29452 40 1
29463 40 15
29466 40 1
29497 40 1
29506 40 1
29568 40 2
29613 40 1
29620 40 4
29652 40 2
29698 40 1
29716 40 1
29734 40 7
29737 40 1
29741 40 2
29795 40 2
29811 40 1
29824 40 1
29826 40 2
29850 40 1
29854 40 1
29858 40 1
29910 40 1
29915 40 5
29931 40 1
29942 40 1
29976 40 2
30011 40 1
30027 40 1
30031 40 1
30037 40 1
30067 40 1
30082 40 4
30093 40 2
30105 40 9
30121 40 1
30131 40 1
30136 40 5
30147 40 1
30170 40 1
30248 40 2
30276 40 2
30350 40 1
30355 40 1
30379 40 1
30429 40 1
30430 40 8
30508 40 1
30529 40 1
30532 40 1
30548 40 1
30562 40 1
30567 40 2
30570 40 11
30586 40 2
30588 40 1
30597 40 2
30630 40 1
30639 40 1
30644 40 1
30656 40 19
30659 40 1
30667 40 2
30718 40 1
30737 40 1
30766 40 1
30792 40 1
30849 40 1
30872 40 6
30895 40 1
30912 40 10
30934 40 4
30958 40 4
30971 40 22
30972 40 3
30976 40 2
30984 40 1
31036 40 1
31073 40 1
31076 40 11
31111 40 1
31189 40 7
31258 40 23
31339 40 1
31399 40 9
31421 40 1
31561 40 1
31662 40 1
31731 40 1
31760 40 1
31787 40 2
31831 40 1
31850 40 11
31858 40 1
31946 40 1
31950 40 1
31955 40 2
31960 40 2
31971 40 2
31975 40 1
32002 40 1
32023 40 21
32030 40 2
32040 40 1
32045 40 1
32048 40 1
32052 40 1
32068 40 2
32135 40 1
32145 40 1
32187 40 1
32349 40 1
32399 40 1
32438 40 1
32527 40 1
32582 40 1
32646 40 2
32697 40 6
32698 40 1
32699 40 19
32702 40 3
32703 40 5
32706 40 2
32709 40 2
32733 40 1
54 41 1
63 41 1
71 41 1
82 41 1
167 41 2
211 41 1
230 41 1
362 41 1
411 41 1
413 41 1
493 41 15
525 41 1
545 41 1
557 41 3
559 41 2
584 41 1
595 41 1
617 41 1
688 41 1
710 41 1
860 41 3
865 41 1
909 41 13
942 41 2
967 41 42
1006 41 2
1012 41 1
1015 41 1
1055 41 1
1058 41 1
1065 41 1
1110 41 2
1185 41 1
1330 41 1
1338 41 1
1343 41 1
1363 41 4
1499 41 1
1547 41 1
1628 41 1
1723 41 1
1829 41 1
1842 41 1
1846 41 1
1901 41 2
1903 41 2
1956 41 1
1963 41 2
1965 41 5
1990 41 18
2008 41 1
2031 41 1
2062 41 1
2078 41 9
2102 41 1
2162 41 1
2171 41 1
2198 41 2
2215 41 1
2301 41 1
2334 41 1
2366 41 1
2482 41 1
2485 41 1
2577 41 1
2578 41 1
2621 41 1
2653 41 1
2655 41 1
2718 41 1
2843 41 1
2872 41 1
2966 41 1
3022 41 1
3118 41 2
3256 41 7
3295 41 3
3305 41 1
3478 41 1
3498 41 1
3522 41 1
3540 41 1
3572 41 1
3581 41 1
3634 41 1
3657 41 1
3668 41 4
3714 41 2
3746 41 2
3759 41 1
3762 41 11
3891 41 1
3903 41 1
4041 41 1
4047 41 1
4088 41 1
4131 41 1
4154 41 1
4172 41 13
4254 41 1
4335 41 2
4360 41 2
4370 41 1
4396 41 3
4486 41 1
4493 41 3
4542 41 1
4555 41 1
4601 41 1
4664 41 1
4668 41 1
4721 41 1
4728 41 2
4757 41 1
4837 41 1
4843 41 1
4858 41 1
4881 41 1
4921 41 1
4931 41 2
4959 41 2
4979 41 4
5002 41 1
5069 41 9
5090 41 1
5238 41 3
5423 41 1
5522 41 16
5537 41 1
5542 41 1
5558 41 1
5595 41 21
5636 41 1
5642 41 1
5671 41 1
5678 41 1
5699 41 5
5705 41 12
5722 41 2
5756 41 1
5773 41 1
5831 41 3
5839 41 1
5858 41 1
5859 41 1
5872 41 1
5873 41 1
5948 41 9
5987 41 1
5994 41 1
6020 41 1
6026 41 2
6059 41 1
6093 41 1
6171 41 1
6213 41 1
6216 41 1
6238 41 1
6244 41 1
6296 41 1
6354 41 1
6365 41 1
6373 41 1
6378 41 1
6452 41 2
6463 41 1
6465 41 1
6491 41 1
6495 41 1
6582 41 1
6616 41 1
6635 41 2
6648 41 1
6650 41 1
6660 41 3
6687 41 2
6724 41 1
6790 41 2
6842 41 1
6901 41 2
6927 41 1
6986 41 2
7076 41 2
7110 41 1
7112 41 2
7135 41 8
7209 41 1
7224 41 2
7246 41 1
7253 41 1
7342 41 1
7399 41 1
7427 41 1
7461 41 13
7470 41 1
7670 41 1
7729 41 1
7736 41 1
7747 41 1
7779 41 1
7789 41 1
7826 41 1
7830 41 1
7875 41 1
7905 41 1
7906 41 1
7930 41 1
7950 41 3
7981 41 1
8007 41 2
8132 41 1
8139 41 1
8216 41 1
8219 41 6
8304 41 3
8373 41 1
8494 41 1
8509 41 1
8538 41 1
8586 41 1
8674 41 1
8764 41 4
8802 41 2
8813 41 2
8857 41 1
8878 41 1
8887 41 1
8890 41 1
9040 41 1
9051 41 1
9102 41 1
9104 41 1
9115 41 1
9141 41 1
9145 41 9
9156 41 1
9267 41 1
9311 41 1
9319 41 1
9349 41 1
9382 41 1
9383 41 1
9465 41 1
9483 41 1
9500 41 1
9517 41 1
9585 41 1
9592 41 2
9635 41 1
9715 41 2
9799 41 4
9800 41 24
9904 41 1
9919 41 1
9924 41 1
9972 41 4
9987 41 10
9993 41 1
10060 41 1
10066 41 1
10090 41 2
10092 41 1
10152 41 7
10250 41 1
10349 41 1
10447 41 1
10535 41 6
10552 41 1
10554 41 1
10562 41 1
10593 41 17
10595 41 9
10608 41 5
10613 41 1
10651 41 1
10668 41 1
10669 41 1
10681 41 1
10692 41 2
10693 41 1
10701 41 2
10709 41 1
10710 41 9
10717 41 1
10720 41 2
10738 41 1
10740 41 1
10745 41 1
10753 41 3
10756 41 11
10851 41 1
10864 41 1
10895 41 2
10985 41 1
10994 41 1
10997 41 1
11083 41 18
11093 41 1
11141 41 1
11173 41 1
11251 41 1
11278 41 1
11295 41 1
11309 41 1
11329 41 1
11448 41 59
11509 41 1
11517 41 3
11545 41 1
11551 41 1
11666 41 1
11682 41 1
11683 41 1
11790 41 1
11888 41 12
11897 41 1
11900 41 1
12017 41 2
12023 41 1
12049 41 2
12111 41 1
12134 41 1
12151 41 1
12205 41 1
12227 41 2
12231 41 1
12236 41 1
12237 41 1
12312 41 1
12363 41 1
12430 41 1
12489 41 2
12512 41 1
12514 41 1
12564 41 1
12582 41 1
12589 41 1
12647 41 1
12672 41 1
12683 41 1
12768 41 1
12788 41 1
12890 41 1
13013 41 1
13024 41 1
13051 41 1
13117 41 1
13126 41 1
13127 41 2
13128 41 1
13130 41 1
13131 41 1
13237 41 2
13249 41 1
13303 41 23
13313 41 1
13333 41 1
13360 41 1
13529 41 1
13532 41 1
13545 41 1
13546 41 1
13629 41 1
13712 41 2
13730 41 1
13732 41 10
13828 41 1
13903 41 4
13963 41 1
13971 41 1
14005 41 1
14034 41 1
14073 41 1
14213 41 1
14225 41 1
14248 41 43
14421 41 1
14485 41 1
14620 41 2
14708 41 1
14769 41 1
14814 41 1
14829 41 5
14856 41 1
14907 41 1
14971 41 5
14981 41 1
15029 41 1
15173 41 1
15180 41 12
15212 41 5
15213 41 1
15302 41 1
15377 41 1
15517 41 1
15542 41 5
15560 41 1
15589 41 1
15616 41 8
15631 41 1
15633 41 1
15682 41 1
15740 41 1
15746 41 20
15750 41 1
15776 41 1
15821 41 1
15857 41 4
15888 41 1
15927 41 1
15929 41 1
15936 41 1
16020 41 1
16085 41 1
16089 41 1
16134 41 1
16141 41 1
16289 41 1
16371 41 1
16380 41 1
16436 41 1
16472 41 1
16490 41 1
16539 41 25
16540 41 2
16545 41 2
16548 41 1
16568 41 13
16617 41 1
16620 41 1
16640 41 1
16666 41 1
16713 41 1
16714 41 9
16807 41 3
16830 41 1
16854 41 2
16865 41 1
16878 41 1
16931 41 1
16932 41 1
16978 41 1
17075 41 1
17125 41 1
17157 41 2
17230 41 1
17252 41 1
17393 41 1
17419 41 1
17424 41 2
17455 41 1
17465 41 2
17471 41 1
17492 41 1
17512 41 1
17551 41 5
17665 41 1
17737 41 1
17803 41 1
17872 41 1
17874 41 1
18145 41 2
18147 41 2
18149 41 1
18157 41 1
18159 41 1
18186 41 16
18229 41 1
18269 41 1
18332 41 1
18402 41 1
18412 41 12
18447 41 1
18501 41 1
18502 41 12
18612 41 1
18755 41 1
18876 41 1
18878 41 1
18962 41 1
18968 41 1
18992 41 2
18999 41 17
19031 41 1
19044 41 1
19060 41 3
19098 41 1
19140 41 4
19151 41 2
19155 41 94
19176 41 4
19180 41 1
19188 41 1
19246 41 1
19248 41 2
19253 41 1
19395 41 2
19411 41 1
19421 41 17
19460 41 1
19633 41 1
19641 41 1
19644 41 1
19670 41 1
19675 41 1
19709 41 1
19712 41 1
19801 41 4
19802 41 2
19806 41 1
19828 41 6
19886 41 6
19996 41 1
20150 41 1
20156 41 3
20163 41 1
20180 41 1
20238 41 2
20246 41 2
20251 41 1
20354 41 2
20448 41 1
20640 41 1
20648 41 1
20655 41 1
20762 41 1
20764 41 1
20809 41 4
20869 41 6
20872 41 1
20876 41 1
20887 41 1
20905 41 2
20906 41 11
20974 41 1
21115 41 1
21159 41 2
21215 41 8
21263 41 2
21276 41 1
21362 41 1
21390 41 1
21412 41 3
21413 41 1
21420 41 2
21447 41 9
21537 41 4
21574 41 1
21650 41 3
21731 41 2
21805 41 1
21863 41 11
21954 41 1
22010 41 9
22030 41 1
22152 41 1
22306 41 1
22431 41 1
22489 41 1
22521 41 1
22550 41 5
22553 41 1
22563 41 1
22658 41 1
22740 41 8
22929 41 1
22939 41 1
22973 41 2
22976 41 1
22987 41 2
22999 41 1
23052 41 1
23081 41 12
23129 41 1
23195 41 1
23228 41 1
23385 41 2
23500 41 1
23666 41 2
23718 41 2
23720 41 1
23748 41 1
23792 41 1
23795 41 46
23855 41 1
23942 41 1
23974 41 1
23987 41 1
23992 41 3
24001 41 1
24008 41 1
24040 41 1
24046 41 1
24050 41 7
24088 41 23
24147 41 1
24195 41 1
24204 41 1
24209 41 1
24252 41 1
24262 41 1
24287 41 1
24342 41 1
24373 41 1
24403 41 1
24426 41 1
24528 41 1
24548 41 1
24549 41 1
24603 41 1
24673 41 1
24674 41 24
24758 41 6
24861 41 1
24868 41 1
24887 41 1
24927 41 1
24978 41 6
24980 41 1
25021 41 1
25041 41 1
25169 41 1
25191 41 1
25199 41 1
25211 41 1
25265 41 1
25337 41 1
25466 41 1
25488 41 1
25511 41 1
25665 41 1
25684 41 1
25785 41 1
25793 41 3
25838 41 1
25893 41 1
25914 41 5
25975 41 5
25979 41 1
25988 41 2
25998 41 1
26014 41 25
26149 41 1
26186 41 3
26188 41 1
26209 41 1
26211 41 15
26223 41 1
26227 41 1
26286 41 1
26302 41 1
26319 41 1
26339 41 20
26455 41 4
26641 41 1
26651 41 1
26655 41 16
26707 41 1
26814 41 1
26825 41 10
26897 41 1
26901 41 2
26913 41 25
26934 41 1
26968 41 1
27031 41 5
27087 41 1
27090 41 2
27098 41 1
27176 41 1
27225 41 1
27249 41 1
27271 41 1
27287 41 2
27298 41 1
27345 41 1
27495 41 1
27501 41 1
27508 41 2
27513 41 2
27519 41 1
27558 41 1
27617 41 2
27640 41 1
27656 41 2
27659 41 3
27682 41 6
27722 41 1
27733 41 1
27792 41 1
27827 41 1
27845 41 1
27948 41 1
27951 41 1
27958 41 3
27960 41 1
28015 41 2
28049 41 1
28071 41 1
28076 41 1
28112 41 1
28290 41 1
28309 41 6
28553 41 1
28556 41 1
28661 41 1
28745 41 1
28833 41 2
28834 41 1
28894 41 1
28920 41 1
28934 41 1
28950 41 1
28990 41 1
29031 41 1
29161 41 2
29167 41 1
29176 41 1
29223 41 1
29225 41 1
29227 41 1
29271 41 4
29294 41 1
29303 41 4
29327 41 1
29349 41 2
29373 41 1
29406 41 2
29440 41 2
29445 41 1
29451 41 1
29459 41 1
29463 41 15
29492 41 1
29503 41 1
29506 41 4
29515 41 1
29559 41 1
29561 41 1
29563 41 1
29568 41 2
29601 41 2
29620 41 6
29623 41 1
29702 41 1
29734 41 5
29744 41 2
29811 41 1
29813 41 2
29850 41 1
29903 41 1
29910 41 1
29915 41 10
29916 41 1
29918 41 1
29943 41 3
29949 41 1
29962 41 1
29982 41 3
30011 41 1
30029 41 1
30037 41 1
30082 41 2
30091 41 1
30105 41 19
30110 41 1
30136 41 24
30170 41 1
30248 41 3
30276 41 1
30343 41 1
30346 41 1
30348 41 1
30383 41 1
30429 41 1
30442 41 1
30529 41 2
30562 41 2
30567 41 1
30570 41 11
30639 41 1
30656 41 18
30664 41 1
30667 41 1
30798 41 3
30838 41 1
30844 41 1
30858 41 1
30872 41 5
30895 41 1
30912 41 10
30927 41 1
30932 41 1
30934 41 4
30968 41 1
30971 41 31
30972 41 5
30976 41 2
31002 41 1
31022 41 1
31076 41 8
31115 41 2
31119 41 1
31160 41 1
31178 41 2
31189 41 8
31258 41 22
31399 41 14
31421 41 5
31568 41 1
31633 41 1
31696 41 1
31715 41 1
31719 41 1
31787 41 1
31805 41 1
31811 41 1
31824 41 1
31946 41 1
31950 41 1
32023 41 30
32028 41 2
32067 41 1
32097 41 1
32164 41 1
32194 41 1
32213 41 1
32216 41 1
32417 41 1
32449 41 1
32566 41 1
32694 41 1
32697 41 7
32699 41 18
32702 41 1
32703 41 10
32706 41 10
32709 41 4
36 42 1
53 42 2
106 42 2
114 42 1
122 42 1
164 42 1
167 42 4
211 42 4
246 42 1
249 42 1
360 42 1
413 42 1
465 42 1
468 42 1
483 42 1
493 42 38
525 42 1
557 42 1
559 42 28
584 42 2
602 42 1
605 42 1
611 42 1
645 42 2
687 42 12
724 42 1
743 42 1
747 42 1
771 42 1
789 42 1
800 42 2
812 42 1
820 42 2
860 42 2
863 42 1
909 42 14
925 42 1
967 42 1
1037 42 1
1066 42 1
1109 42 1
1110 42 18
1137 42 1
1185 42 3
1242 42 1
1307 42 1
1313 42 1
1314 42 2
1363 42 11
1368 42 2
1421 42 1
1479 42 1
1499 42 1
1547 42 3
1565 42 2
1608 42 1
1612 42 1
1636 42 2
1723 42 1
1736 42 1
1842 42 2
1846 42 1
1866 42 1
1901 42 3
1903 42 3
1963 42 5
1965 42 21
1990 42 23
1994 42 1
2004 42 1
2062 42 2
2078 42 1
2171 42 1
2198 42 1
2218 42 1
2277 42 1
2301 42 1
2358 42 1
2374 42 1
2391 42 1
2392 42 1
2465 42 1
2485 42 1
2498 42 1
2544 42 1
2547 42 1
2577 42 1
2655 42 3
2663 42 1
2718 42 1
2719 42 1
2742 42 1
2760 42 1
2843 42 1
2909 42 1
2922 42 1
2943 42 1
3000 42 2
3130 42 1
3256 42 13
3295 42 3
3309 42 1
3498 42 1
3507 42 1
3530 42 1
3560 42 1
3632 42 2
3668 42 3
3714 42 1
3759 42 2
3762 42 20
3767 42 1
3769 42 1
3897 42 1
3991 42 1
4028 42 12
4040 42 3
4055 42 1
4060 42 1
4106 42 2
4111 42 1
4134 42 1
4139 42 1
4172 42 11
4233 42 1
4344 42 2
4412 42 2
4431 42 2
4493 42 2
4510 42 1
4601 42 1
4607 42 1
4612 42 1
4668 42 1
4683 42 15
4686 42 1
4716 42 1
4718 42 1
4806 42 1
4865 42 1
4938 42 1
4959 42 2
4964 42 1
4979 42 8
5061 42 2
5069 42 6
5090 42 2
5093 42 1
5102 42 1
5199 42 1
5215 42 1
5218 42 2
5238 42 10
5288 42 1
5346 42 1
5376 42 1
5472 42 1
5488 42 1
5492 42 1
5522 42 22
5552 42 1
5563 42 1
5595 42 20
5603 42 1
5635 42 1
5653 42 1
5686 42 1
5699 42 8
5705 42 21
5858 42 1
5873 42 1
5908 42 1
5948 42 9
5972 42 1
5994 42 2
6020 42 1
6085 42 1
6158 42 2
6216 42 7
6233 42 1
6244 42 1
6296 42 2
6354 42 1
6373 42 1
6465 42 1
6468 42 1
6520 42 1
6584 42 1
6591 42 1
6648 42 1
6660 42 2
6662 42 2
6674 42 2
6702 42 1
6913 42 1
6926 42 1
6938 42 1
6986 42 7
7010 42 1
7072 42 1
7116 42 1
7135 42 14
7181 42 1
7188 42 1
7224 42 3
7252 42 2
7324 42 1
7397 42 1
7401 42 1
7461 42 10
7463 42 1
7574 42 1
7720 42 1
7725 42 2
7747 42 3
7779 42 1
7788 42 1
7789 42 1
7794 42 1
7906 42 1
7927 42 1
7950 42 5
7958 42 1
8072 42 1
8162 42 1
8219 42 15
8442 42 1
8494 42 1
8523 42 1
8586 42 1
8764 42 4
8765 42 1
8813 42 11
8878 42 1
8897 42 1
8945 42 1
9008 42 1
9051 42 2
9145 42 12
9178 42 1
9251 42 1
9328 42 1
9350 42 1
9359 42 1
9383 42 2
9456 42 1
9465 42 1
9486 42 1
9500 42 1
9504 42 1
9517 42 1
9528 42 1
9529 42 1
9598 42 1
9623 42 1
9642 42 1
9799 42 2
9800 42 19
9815 42 1
9897 42 1
9904 42 1
9905 42 1
9919 42 1
9972 42 4
9977 42 1
9987 42 8
9992 42 1
10040 42 2
10054 42 1
10061 42 1
10066 42 1
10073 42 1
10097 42 1
10152 42 24
10199 42 1
10231 42 1
10235 42 1
10334 42 1
10344 42 1
10349 42 1
10441 42 1
10484 42 1
10535 42 12
10538 42 1
10552 42 4
10568 42 1
10593 42 11
10595 42 3
10608 42 17
10611 42 1
10631 42 5
10642 42 1
10669 42 1
10678 42 1
10690 42 2
10692 42 1
10693 42 1
10707 42 1
10710 42 41
10712 42 1
10715 42 1
10736 42 1
10740 42 13
10756 42 25
10780 42 1
10851 42 2
10861 42 1
10863 42 1
10868 42 1
10885 42 1
10912 42 1
10917 42 1
10928 42 1
10958 42 1
11081 42 1
11083 42 26
11092 42 1
11128 42 1
11176 42 1
11181 42 1
11249 42 1
11268 42 2
11275 42 1
11278 42 1
11352 42 1
11366 42 1
11369 42 1
11419 42 1
11448 42 38
11499 42 2
11512 42 2
11517 42 1
11545 42 1
11666 42 1
11684 42 1
11734 42 1
11737 42 1
11817 42 1
11854 42 1
11878 42 1
11888 42 15
11903 42 2
11925 42 1
11939 42 2
12017 42 3
12039 42 1
12049 42 2
12131 42 1
12201 42 1
12205 42 2
12228 42 1
12231 42 6
12232 42 1
12312 42 3
12387 42 1
12437 42 1
12448 42 1
12519 42 1
12582 42 4
12611 42 2
12628 42 1
12647 42 1
12819 42 1
12838 42 1
12890 42 1
12948 42 1
13051 42 2
13121 42 1
13126 42 3
13127 42 1
13130 42 1
13131 42 2
13202 42 1
13237 42 2
13242 42 1
13249 42 1
13303 42 62
13313 42 1
13319 42 1
13383 42 15
13436 42 1
13463 42 1
13497 42 2
13529 42 1
13557 42 1
13635 42 1
13639 42 1
13676 42 1
13694 42 1
13712 42 1
13718 42 1
13720 42 1
13721 42 1
13732 42 19
13772 42 1
13828 42 3
13831 42 1
13865 42 1
13868 42 1
13883 42 1
13903 42 4
13944 42 1
13963 42 2
13965 42 2
13972 42 1
14095 42 1
14096 42 1
14098 42 2
14171 42 1
14225 42 1
14246 42 1
14248 42 61
14251 42 1
14252 42 1
14253 42 1
14275 42 1
14287 42 1
14471 42 1
14502 42 2
14508 42 1
14528 42 1
14575 42 1
14578 42 1
14620 42 5
14630 42 1
14686 42 1
14730 42 1
14740 42 1
14829 42 10
14927 42 1
14949 42 1
14967 42 1
14971 42 22
14982 42 1
15078 42 1
15167 42 1
15180 42 17
15212 42 2
15213 42 1
15218 42 1
15302 42 4
15353 42 1
15357 42 1
15374 42 1
15412 42 1
15420 42 1
15517 42 5
15542 42 2
15573 42 1
15616 42 31
15688 42 1
15746 42 45
15753 42 1
15812 42 2
15821 42 1
15822 42 1
15826 42 1
15831 42 3
15874 42 1
15888 42 1
15890 42 1
15912 42 2
15914 42 1
15927 42 1
16085 42 2
16089 42 1
16134 42 1
16141 42 1
16280 42 1
16371 42 1
16411 42 1
16415 42 1
16472 42 1
16476 42 1
16477 42 1
16539 42 13
16540 42 1
16543 42 1
16544 42 1
16545 42 1
16568 42 22
16597 42 1
16714 42 18
16807 42 1
16815 42 1
16816 42 1
16902 42 2
16934 42 1
16942 42 1
16948 42 1
16960 42 1
16965 42 2
16992 42 1
16993 42 1
16997 42 1
17040 42 1
17166 42 1
17362 42 1
17414 42 1
17450 42 1
17464 42 1
17469 42 2
17471 42 2
17492 42 1
17551 42 5
17580 42 1
17624 42 1
17651 42 1
17677 42 1
17803 42 2
17846 42 1
17848 42 1
17905 42 1
17907 42 1
17942 42 1
17986 42 1
18008 42 1
18033 42 1
18081 42 1
18113 42 1
18140 42 1
18145 42 2
18147 42 3
18157 42 1
18167 42 1
18186 42 12
18191 42 1
18272 42 1
18332 42 1
18362 42 1
18368 42 1
18375 42 1
18402 42 1
18412 42 13
18459 42 1
18502 42 23
18612 42 1
18620 42 1
18631 42 1
18755 42 1
18870 42 1
18966 42 1
18976 42 1
18981 42 2
18999 42 7
19014 42 2
19031 42 1
19049 42 1
19060 42 11
19075 42 1
19097 42 1
19098 42 1
19113 42 2
19119 42 1
19122 42 1
19129 42 1
19135 42 2
19140 42 20
19152 42 1
19153 42 1
19155 42 92
19176 42 7
19180 42 1
19218 42 1
19227 42 1
19228 42 2
19248 42 2
19253 42 2
19267 42 1
19279 42 1
19395 42 1
19421 42 27
19522 42 1
19620 42 2
19749 42 1
19793 42 1
19801 42 4
19802 42 3
19806 42 1
19828 42 12
19829 42 1
19876 42 1
19878 42 1
19886 42 1
19975 42 1
19991 42 1
20041 42 1
20074 42 1
20111 42 1
20156 42 2
20170 42 1
20172 42 1
20180 42 1
20215 42 1
20237 42 1
20346 42 1
20354 42 3
20398 42 2
20411 42 1
20477 42 1
20543 42 1
20567 42 1
20619 42 1
20638 42 1
20639 42 1
20655 42 2
20685 42 1
20690 42 1
20692 42 2
20762 42 2
20770 42 1
20778 42 2
20806 42 1
20809 42 9
20850 42 1
20852 42 1
20869 42 6
20874 42 1
20881 42 4
20893 42 1
20904 42 1
20906 42 9
21020 42 1
21043 42 1
21044 42 1
21053 42 1
21055 42 1
21215 42 7
21261 42 1
21276 42 1
21285 42 1
21307 42 1
21309 42 1
21327 42 1
21377 42 1
21412 42 3
21420 42 1
21441 42 1
21447 42 25
21450 42 1
21513 42 1
21536 42 1
21537 42 13
21552 42 1
21568 42 1
21601 42 1
21612 42 1
21618 42 1
21631 42 1
21650 42 6
21710 42 1
21801 42 1
21807 42 1
21812 42 1
21863 42 13
21866 42 2
21869 42 1
21899 42 1
21901 42 1
21919 42 1
21961 42 1
22005 42 1
22007 42 1
22010 42 13
22039 42 1
22041 42 4
22108 42 1
22152 42 1
22258 42 1
22357 42 1
22365 42 1
22379 42 1
22472 42 1
22493 42 1
22498 42 1
22500 42 1
22550 42 1
22553 42 4
22556 42 1
22566 42 2
22567 42 1
22623 42 1
22652 42 1
22658 42 5
22740 42 5
22744 42 3
22751 42 1
22795 42 1
22836 42 1
22865 42 1
22883 42 1
22896 42 1
22922 42 1
22929 42 1
22987 42 3
22993 42 1
23046 42 1
23076 42 1
23081 42 16
23124 42 2
23128 42 1
23207 42 2
23283 42 1
23307 42 1
23336 42 1
23378 42 3
23385 42 3
23404 42 2
23442 42 1
23467 42 1
23528 42 2
23555 42 1
23613 42 1
23666 42 5
23720 42 1
23761 42 2
23779 42 6
23786 42 1
23795 42 128
23847 42 1
23911 42 1
24050 42 6
24065 42 1
24077 42 1
24088 42 87
24115 42 3
24204 42 1
24214 42 1
24317 42 1
24373 42 3
24406 42 1
24579 42 1
24598 42 1
24634 42 2
24651 42 1
24661 42 1
24663 42 1
24674 42 58
24705 42 1
24732 42 3
24758 42 13
24779 42 1
24804 42 1
24823 42 1
24887 42 1
24895 42 1
24978 42 55
24999 42 1
25036 42 1
25082 42 1
25137 42 1
25177 42 1
25191 42 2
25194 42 1
25199 42 3
25268 42 2
25351 42 1
25357 42 1
25426 42 1
25459 42 1
25582 42 1
25601 42 1
25631 42 1
25646 42 1
25700 42 1
25795 42 1
25893 42 1
25914 42 2
25916 42 1
25947 42 1
25975 42 1
25979 42 1
26014 42 29
26032 42 1
26070 42 1
26076 42 1
26155 42 2
26177 42 1
26186 42 6
26188 42 1
26211 42 1
26214 42 1
26282 42 1
26286 42 2
26289 42 1
26304 42 1
26319 42 2
26339 42 16
26341 42 1
26396 42 1
26455 42 2
26495 42 1
26506 42 1
26518 42 1
26529 42 1
26643 42 1
26655 42 26
26707 42 1
26825 42 2
26894 42 1
26901 42 6
26913 42 12
26919 42 1
26928 42 1
26943 42 1
27031 42 62
27090 42 8
27243 42 1
27244 42 1
27269 42 1
27294 42 1
27323 42 1
27355 42 1
27495 42 2
27513 42 1
27519 42 5
27617 42 6
27659 42 4
27682 42 14
27761 42 1
27827 42 5
27867 42 1
27884 42 1
27891 42 1
27895 42 1
27901 42 1
27958 42 6
27960 42 2
28012 42 1
28076 42 2
28145 42 1
28227 42 1
28271 42 1
28273 42 1
28309 42 16
28358 42 1
28367 42 1
28426 42 1
28599 42 1
28633 42 1
28661 42 1
28702 42 1
28759 42 1
28760 42 1
28772 42 1
28818 42 1
28833 42 1
28926 42 1
28929 42 1
28944 42 1
28950 42 1
28953 42 1
28956 42 1
28967 42 1
28968 42 1
29002 42 1
29013 42 1
29021 42 1
29029 42 1
29092 42 1
29161 42 1
29189 42 1
29227 42 2
29266 42 2
29271 42 1
29303 42 6
29349 42 1
29383 42 1
29406 42 1
29408 42 1
29440 42 1
29443 42 1
29445 42 1
29450 42 1
29452 42 1
29463 42 12
29477 42 1
29506 42 7
29509 42 1
29512 42 1
29515 42 1
29521 42 1
29551 42 1
29568 42 1
29603 42 1
29620 42 14
29733 42 1
29734 42 6
29744 42 1
29764 42 1
29782 42 1
29795 42 1
29799 42 1
29811 42 2
29823 42 1
29826 42 1
29856 42 1
29882 42 1
29904 42 1
29910 42 3
29915 42 7
29916 42 5
29927 42 1
29932 42 1
29943 42 2
29949 42 1
29958 42 1
29983 42 1
30008 42 1
30033 42 1
30036 42 1
30037 42 1
30071 42 1
30105 42 22
30131 42 2
30133 42 2
30136 42 5
30202 42 1
30248 42 1
30281 42 1
30379 42 3
30404 42 1
30429 42 1
30508 42 1
30512 42 1
30517 42 1
30522 42 1
30529 42 2
30540 42 1
30543 42 1
30567 42 13
30570 42 12
30571 42 1
30603 42 1
30618 42 1
30656 42 9
30776 42 1
30789 42 2
30798 42 1
30838 42 1
30849 42 1
30854 42 1
30872 42 4
30874 42 1
30892 42 1
30895 42 3
30912 42 11
30927 42 1
30929 42 1
30932 42 1
30934 42 9
30958 42 3
30971 42 46
30972 42 4
30983 42 1
30998 42 1
30999 42 1
31022 42 1
31076 42 1
31189 42 14
31258 42 17
31373 42 1
31393 42 1
31399 42 11
31415 42 1
31421 42 2
31551 42 1
31603 42 1
31611 42 1
31709 42 1
31765 42 1
31787 42 2
31795 42 1
31810 42 1
31811 42 1
31888 42 1
31920 42 1
31924 42 1
31927 42 1
31929 42 1
31950 42 7
31964 42 2
31971 42 1
32002 42 1
32023 42 59
32029 42 3
32037 42 1
32049 42 1
32067 42 1
32068 42 1
32084 42 2
32100 42 2
32194 42 1
32213 42 1
32399 42 1
32432 42 1
32443 42 1
32449 42 1
32482 42 1
32496 42 1
32527 42 1
32543 42 1
32544 42 2
32582 42 1
32613 42 1
32646 42 1
32697 42 11
32698 42 2
32699 42 18
32700 42 1
32702 42 1
32703 42 9
32706 42 7
32709 42 2
36 43 1
167 43 3
202 43 1
334 43 1
413 43 1
493 43 31
525 43 1
559 43 5
570 43 1
582 43 1
595 43 1
602 43 2
625 43 2
645 43 4
672 43 1
693 43 1
755 43 1
764 43 1
774 43 1
796 43 1
799 43 1
800 43 1
827 43 1
838 43 1
860 43 1
896 43 1
909 43 17
927 43 1
950 43 1
967 43 1
1015 43 1
1110 43 5
1153 43 1
1172 43 1
1187 43 1
1293 43 1
1325 43 1
1330 43 1
1363 43 7
1419 43 1
1427 43 1
1482 43 1
1547 43 1
1562 43 1
1565 43 1
1578 43 1
1608 43 1
1612 43 1
1636 43 1
1723 43 1
1832 43 1
1842 43 2
1846 43 2
1868 43 1
1903 43 2
1963 43 1
1974 43 1
1975 43 1
1987 43 1
1990 43 19
2013 43 1
2030 43 1
2031 43 1
2041 43 1
2062 43 3
2078 43 3
2102 43 1
2198 43 1
2199 43 1
2210 43 1
2238 43 1
2258 43 1
2277 43 1
2309 43 1
2391 43 1
2485 43 1
2577 43 3
2600 43 1
2885 43 1
2916 43 1
2942 43 2
3042 43 1
3043 43 1
3256 43 7
3351 43 1
3466 43 1
3498 43 1
3537 43 1
3634 43 2
3658 43 3
3762 43 9
3792 43 1
3802 43 1
3888 43 1
3891 43 1
3981 43 1
4028 43 15
4032 43 1
4036 43 1
4088 43 1
4150 43 1
4172 43 12
4254 43 1
4335 43 1
4366 43 1
4386 43 1
4412 43 1
4431 43 1
4486 43 1
4493 43 2
4510 43 1
4582 43 1
4668 43 1
4681 43 1
4728 43 1
4772 43 2
4836 43 1
4845 43 1
4931 43 1
4949 43 1
4979 43 2
4989 43 1
5069 43 4
5132 43 1
5140 43 1
5218 43 1
5238 43 10
5324 43 1
5492 43 1
5522 43 26
5525 43 1
5595 43 11
5603 43 1
5699 43 8
5705 43 12
5829 43 1
5902 43 1
5931 43 1
5948 43 16
5955 43 1
5972 43 1
5994 43 2
6034 43 1
6161 43 1
6164 43 1
6212 43 1
6216 43 4
6220 43 1
6344 43 1
6363 43 1
6465 43 1
6466 43 1
6468 43 1
6520 43 1
6582 43 2
6743 43 1
6889 43 1
6916 43 1
6948 43 1
6963 43 1
6986 43 4
7135 43 14
7176 43 1
7200 43 1
7253 43 1
7341 43 1
7461 43 19
7516 43 2
7532 43 2
7747 43 2
7779 43 1
7787 43 1
7906 43 2
7908 43 1
7948 43 1
7950 43 2
7951 43 2
8017 43 1
8139 43 1
8219 43 9
8356 43 5
8410 43 1
8658 43 1
8722 43 1
8803 43 1
8810 43 1
8813 43 5
8830 43 1
8833 43 1
8852 43 1
9005 43 1
9021 43 1
9025 43 1
9051 43 1
9102 43 1
9137 43 1
9145 43 13
9171 43 2
9358 43 1
9359 43 1
9439 43 1
9504 43 1
9516 43 2
9543 43 1
9570 43 2
9608 43 1
9635 43 1
9799 43 1
9800 43 40
9904 43 1
9954 43 1
9972 43 4
9987 43 6
9993 43 1
10039 43 1
10043 43 1
10110 43 1
10112 43 1
10137 43 1
10152 43 21
10343 43 1
10389 43 1
10535 43 3
10552 43 2
10560 43 1
10590 43 2
10593 43 3
10595 43 1
10602 43 1
10608 43 1
10642 43 1
10672 43 1
10681 43 1
10701 43 1
10704 43 1
10710 43 21
10719 43 1
10740 43 11
10756 43 10
10851 43 1
10863 43 1
10873 43 1
10875 43 1
10928 43 1
10985 43 1
10997 43 1
11040 43 1
11083 43 28
11093 43 1
11094 43 1
11176 43 1
11228 43 1
11261 43 1
11352 43 1
11448 43 20
11499 43 1
11551 43 1
11586 43 1
11631 43 1
11673 43 1
11734 43 1
11791 43 1
11792 43 1
11888 43 7
11939 43 1
12017 43 9
12023 43 1
12039 43 1
12215 43 1
12231 43 2
12280 43 1
12312 43 1
12347 43 1
12487 43 1
12582 43 1
12584 43 1
12619 43 1
12670 43 1
12672 43 1
12754 43 1
12788 43 1
13009 43 1
13051 43 1
13159 43 1
13237 43 1
13242 43 1
13249 43 1
13303 43 36
13390 43 1
13532 43 3
13546 43 2
13549 43 1
13600 43 1
13650 43 1
13675 43 1
13732 43 22
13767 43 1
13772 43 1
13828 43 5
13835 43 1
13903 43 5
13967 43 1
13969 43 1
13986 43 1
14145 43 1
14225 43 2
14248 43 32
14253 43 1
14255 43 1
14545 43 1
14575 43 1
14620 43 6
14624 43 1
14678 43 1
14740 43 1
14816 43 1
14826 43 1
14829 43 5
14833 43 1
14949 43 1
14971 43 3
15093 43 1
15177 43 1
15180 43 27
15198 43 1
15212 43 2
15213 43 1
15218 43 1
15271 43 1
15302 43 3
15375 43 1
15412 43 1
15542 43 8
15595 43 1
15616 43 14
15726 43 1
15746 43 41
15794 43 1
15827 43 1
15831 43 1
16085 43 1
16089 43 1
16099 43 1
16301 43 1
16350 43 1
16369 43 1
16436 43 2
16441 43 1
16472 43 1
16490 43 1
16539 43 11
16568 43 13
16587 43 1
16597 43 1
16666 43 1
16714 43 10
16793 43 1
16835 43 2
16837 43 1
16866 43 1
16948 43 1
16993 43 1
16997 43 1
17039 43 1
17079 43 1
17107 43 1
17414 43 1
17422 43 1
17424 43 2
17443 43 1
17465 43 2
17488 43 1
17517 43 1
17520 43 1
17530 43 2
17551 43 6
17580 43 1
17587 43 1
17624 43 1
17749 43 1
17765 43 1
17830 43 1
17839 43 1
17849 43 1
17854 43 1
17992 43 1
18042 43 1
18145 43 1
18157 43 1
18167 43 1
18179 43 1
18186 43 13
18225 43 2
18412 43 22
18447 43 1
18485 43 1
18486 43 1
18500 43 12
18502 43 11
18643 43 1
18653 43 1
18655 43 1
18660 43 1
18664 43 1
18922 43 1
18978 43 1
18999 43 4
19014 43 1
19049 43 1
19073 43 2
19088 43 1
19099 43 1
19111 43 1
19135 43 2
19140 43 3
19153 43 1
19155 43 43
19172 43 1
19176 43 1
19182 43 1
19192 43 1
19253 43 2
19386 43 1
19421 43 27
19586 43 1
19620 43 1
19798 43 1
19801 43 2
19802 43 3
19828 43 10
19837 43 1
19945 43 1
20039 43 1
20150 43 1
20156 43 2
20158 43 1
20172 43 1
20175 43 1
20181 43 1
20191 43 1
20251 43 2
20354 43 1
20466 43 1
20639 43 1
20655 43 1
20762 43 2
20770 43 2
20778 43 4
20809 43 6
20850 43 1
20861 43 1
20869 43 6
20881 43 4
20895 43 1
20904 43 1
20906 43 7
21054 43 4
21066 43 1
21070 43 1
21087 43 1
21215 43 4
21216 43 1
21256 43 1
21261 43 1
21276 43 1
21406 43 1
21415 43 1
21419 43 1
21441 43 3
21447 43 11
21537 43 7
21650 43 4
21734 43 1
21790 43 1
21805 43 1
21863 43 13
21869 43 1
21961 43 1
21977 43 4
22002 43 1
22010 43 10
22041 43 2
22058 43 1
22075 43 1
22140 43 1
22159 43 1
22504 43 1
22531 43 1
22550 43 1
22643 43 1
22651 43 1
22658 43 1
22661 43 1
22722 43 1
22740 43 7
22744 43 5
22747 43 1
22752 43 1
22769 43 1
22836 43 1
22926 43 1
22987 43 1
23081 43 4
23085 43 1
23328 43 1
23336 43 2
23395 43 1
23666 43 3
23717 43 1
23748 43 1
23776 43 1
23795 43 16
23955 43 1
23963 43 1
23974 43 1
24050 43 2
24063 43 1
24088 43 17
24185 43 1
24213 43 1
24258 43 2
24262 43 1
24353 43 1
24372 43 1
24373 43 1
24406 43 1
24661 43 2
24666 43 1
24674 43 34
24680 43 1
24700 43 1
24721 43 1
24732 43 1
24753 43 1
24758 43 4
24804 43 1
24893 43 1
24978 43 17
25036 43 1
25067 43 1
25106 43 1
25191 43 2
25241 43 1
25265 43 1
25429 43 1
25488 43 1
25494 43 1
25574 43 1
25670 43 1
25734 43 1
25796 43 1
25858 43 1
25870 43 1
25893 43 3
25914 43 4
25988 43 2
26012 43 1
26014 43 33
26070 43 1
26186 43 3
26187 43 1
26200 43 1
26211 43 1
26227 43 1
26254 43 1
26259 43 1
26263 43 1
26319 43 2
26339 43 13
26352 43 2
26455 43 1
26643 43 1
26655 43 15
26688 43 1
26715 43 2
26747 43 1
26787 43 1
26839 43 1
26913 43 60
26933 43 1
26958 43 1
27031 43 5
27041 43 1
27090 43 14
27165 43 1
27180 43 1
27270 43 1
27287 43 1
27345 43 1
27403 43 1
27409 43 1
27519 43 6
27520 43 1
27617 43 3
27653 43 1
27659 43 1
27682 43 5
27686 43 1
27761 43 1
27817 43 1
27827 43 1
27855 43 1
27880 43 1
27904 43 1
27958 43 1
27960 43 1
28012 43 1
28015 43 1
28071 43 1
28117 43 1
28273 43 1
28309 43 6
28382 43 1
28593 43 1
28609 43 1
28964 43 1
28982 43 1
28994 43 1
29067 43 1
29073 43 1
29119 43 1
29161 43 2
29227 43 1
29303 43 3
29349 43 1
29355 43 1
29356 43 1
29372 43 1
29379 43 1
29440 43 1
29445 43 1
29450 43 1
29452 43 4
29459 43 2
29463 43 13
29477 43 1
29533 43 1
29561 43 1
29568 43 20
29601 43 1
29607 43 1
29620 43 4
29654 43 1
29734 43 4
29795 43 1
29902 43 1
29915 43 7
29929 43 1
29932 43 1
29943 43 1
29947 43 1
29976 43 1
30037 43 1
30093 43 2
30105 43 22
30136 43 6
30177 43 1
30248 43 2
30346 43 1
30368 43 1
30379 43 4
30406 43 1
30430 43 1
30448 43 2
30485 43 1
30527 43 1
30529 43 2
30537 43 1
30562 43 2
30570 43 13
30586 43 2
30603 43 1
30656 43 11
30674 43 1
30776 43 1
30792 43 1
30798 43 3
30838 43 1
30872 43 5
30895 43 1
30912 43 11
30927 43 1
30934 43 1
30950 43 1
30958 43 2
30970 43 1
30971 43 46
30972 43 2
30976 43 3
30984 43 1
31000 43 1
31006 43 1
31073 43 1
31115 43 1
31189 43 8
31258 43 19
31280 43 1
31377 43 1
31399 43 5
31421 43 4
31554 43 2
31588 43 1
31608 43 1
31704 43 1
31709 43 1
31715 43 1
31824 43 2
31850 43 1
31866 43 1
31929 43 1
31950 43 1
31955 43 2
32014 43 1
32023 43 24
32067 43 1
32070 43 1
32196 43 1
32216 43 1
32271 43 1
32349 43 1
32350 43 1
32524 43 1
32527 43 2
32697 43 4
32699 43 13
32700 43 1
32702 43 1
32703 43 7
32704 43 2
32706 43 1
32707 43 1
32709 43 1
63 44 1
167 44 6
211 44 1
250 44 1
364 44 1
384 44 1
416 44 1
493 44 31
496 44 2
515 44 1
525 44 1
557 44 1
559 44 4
599 44 1
645 44 2
663 44 1
672 44 1
675 44 1
687 44 1
697 44 1
724 44 1
757 44 1
771 44 1
849 44 1
860 44 28
872 44 1
909 44 22
925 44 1
942 44 1
1058 44 1
1171 44 1
1185 44 1
1263 44 1
1289 44 1
1307 44 1
1313 44 1
1330 44 1
1363 44 13
1373 44 1
1438 44 1
1439 44 1
1552 44 1
1612 44 1
1628 44 2
1710 44 1
1724 44 1
1727 44 1
1728 44 3
1736 44 1
1821 44 1
1846 44 1
1868 44 1
1901 44 2
1963 44 2
1965 44 1
1973 44 1
1990 44 16
1994 44 1
1996 44 1
2041 44 1
2062 44 1
2162 44 1
2171 44 3
2184 44 1
2198 44 2
2208 44 1
2280 44 1
2301 44 1
2309 44 1
2358 44 1
2394 44 1
2451 44 1
2485 44 2
2642 44 1
2655 44 1
2663 44 1
2760 44 1
2862 44 1
2885 44 1
2940 44 1
2942 44 1
2943 44 1
2966 44 1
3000 44 1
3256 44 7
3295 44 1
3309 44 1
3336 44 1
3443 44 1
3469 44 13
3498 44 3
3507 44 1
3620 44 1
3634 44 1
3644 44 1
3668 44 3
3762 44 40
3767 44 1
3793 44 1
3798 44 1
3802 44 1
3838 44 1
3888 44 1
3903 44 1
3949 44 1
4028 44 13
4040 44 1
4071 44 1
4088 44 1
4106 44 1
4131 44 1
4140 44 2
4155 44 1
4172 44 9
4254 44 1
4294 44 1
4322 44 1
4412 44 1
4431 44 1
4434 44 7
4486 44 1
4490 44 1
4493 44 2
4510 44 1
4566 44 1
4601 44 1
4670 44 1
4712 44 1
4728 44 1
4757 44 2
4839 44 1
4843 44 1
4955 44 1
4959 44 1
4979 44 6
5002 44 1
5069 44 4
5090 44 2
5092 44 1
5098 44 1
5135 44 1
5183 44 1
5218 44 1
5238 44 5
5264 44 1
5288 44 1
5318 44 2
5380 44 1
5434 44 1
5500 44 1
5522 44 28
5536 44 1
5553 44 1
5594 44 1
5595 44 13
5610 44 1
5629 44 1
5636 44 1
5667 44 1
5691 44 1
5694 44 1
5696 44 2
5699 44 16
5702 44 2
5703 44 1
5705 44 19
5723 44 1
5831 44 1
5859 44 1
5916 44 1
5927 44 1
5931 44 1
5945 44 1
5948 44 7
5972 44 1
6081 44 1
6093 44 1
6213 44 2
6216 44 3
6226 44 1
6244 44 1
6269 44 1
6285 44 1
6354 44 1
6363 44 1
6381 44 1
6452 44 1
6465 44 1
6520 44 2
6559 44 1
6660 44 2
6761 44 1
6820 44 1
6901 44 1
6927 44 1
6986 44 1
6992 44 1
7076 44 1
7135 44 12
7144 44 1
7179 44 1
7184 44 1
7195 44 1
7246 44 2
7259 44 1
7356 44 2
7427 44 1
7461 44 14
7524 44 2
7574 44 2
7706 44 1
7747 44 2
7779 44 2
7780 44 1
7789 44 1
7948 44 1
7950 44 5
7958 44 1
7977 44 1
8129 44 1
8131 44 1
8139 44 1
8155 44 1
8191 44 1
8203 44 1
8219 44 12
8245 44 1
8317 44 1
8356 44 1
8538 44 1
8543 44 1
8586 44 1
8590 44 1
8637 44 1
8728 44 1
8730 44 1
8731 44 1
8732 44 1
8764 44 2
8810 44 1
8811 44 1
8813 44 6
8912 44 1
8976 44 1
8992 44 1
9008 44 1
9051 44 1
9119 44 1
9145 44 9
9171 44 2
9311 44 1
9319 44 1
9349 44 1
9383 44 3
9465 44 3
9500 44 1
9504 44 1
9517 44 1
9528 44 1
9598 44 1
9607 44 1
9622 44 1
9800 44 16
9815 44 1
9921 44 1
9924 44 1
9954 44 1
9972 44 5
9987 44 8
9992 44 1
9993 44 1
10060 44 1
10061 44 1
10091 44 1
10096 44 1
10121 44 1
10152 44 5
10206 44 1
10249 44 1
10315 44 1
10381 44 1
10403 44 2
10532 44 1
10535 44 4
10552 44 3
10562 44 1
10593 44 8
10595 44 4
10618 44 1
10642 44 2
10691 44 1
10692 44 1
10693 44 1
10710 44 29
10719 44 1
10740 44 15
10756 44 10
10778 44 1
10788 44 1
10851 44 1
10917 44 1
10918 44 1
11083 44 29
11109 44 3
11176 44 2
11262 44 1
11278 44 3
11282 44 1
11376 44 1
11388 44 1
11419 44 1
11448 44 46
11499 44 1
11517 44 1
11685 44 1
11734 44 2
11790 44 2
11888 44 10
11903 44 1
11939 44 1
11944 44 1
11972 44 1
12017 44 2
12023 44 1
12038 44 1
12049 44 1
12127 44 1
12147 44 1
12231 44 3
12236 44 1
12265 44 1
12276 44 1
12312 44 1
12363 44 1
12386 44 1
12489 44 1
12581 44 2
12582 44 1
12583 44 2
12635 44 1
12670 44 1
12686 44 1
12720 44 1
12726 44 1
12727 44 1
12752 44 1
12766 44 1
12948 44 2
12969 44 1
12994 44 1
13002 44 1
13011 44 1
13126 44 2
13127 44 1
13128 44 1
13131 44 1
13145 44 1
13229 44 33
13237 44 4
13283 44 1
13303 44 34
13360 44 1
13477 44 1
13511 44 2
13532 44 2
13546 44 1
13732 44 21
13784 44 1
13828 44 4
13903 44 1
13963 44 2
13987 44 1
14005 44 1
14067 44 1
14089 44 1
14093 44 1
14095 44 1
14145 44 4
14194 44 1
14225 44 2
14247 44 1
14248 44 50
14420 44 1
14459 44 1
14543 44 1
14589 44 1
14620 44 2
14749 44 1
14758 44 1
14792 44 1
14827 44 1
14829 44 8
14926 44 1
14971 44 9
15019 44 1
15029 44 2
15180 44 15
15198 44 1
15212 44 4
15218 44 2
15302 44 2
15374 44 2
15394 44 1
15412 44 1
15517 44 1
15542 44 3
15574 44 1
15595 44 1
15604 44 1
15616 44 15
15697 44 1
15739 44 1
15740 44 1
15746 44 32
15821 44 2
15888 44 1
15890 44 1
15925 44 1
16057 44 2
16085 44 1
16089 44 5
16097 44 1
16099 44 1
16141 44 1
16154 44 1
16178 44 1
16214 44 1
16289 44 1
16380 44 1
16436 44 1
16456 44 1
16487 44 1
16530 44 1
16539 44 9
16540 44 1
16568 44 8
16626 44 1
16709 44 1
16714 44 7
16745 44 1
16769 44 1
16830 44 1
16878 44 1
16879 44 2
16954 44 1
16960 44 1
16978 44 1
16989 44 1
17040 44 5
17074 44 1
17107 44 1
17119 44 2
17141 44 1
17159 44 1
17224 44 3
17393 44 1
17424 44 1
17492 44 1
17506 44 1
17551 44 2
17772 44 1
17795 44 1
17803 44 1
17848 44 1
17907 44 2
17929 44 1
17987 44 1
18025 44 2
18147 44 2
18186 44 27
18225 44 1
18273 44 1
18370 44 1
18412 44 27
18419 44 1
18425 44 1
18502 44 12
18612 44 1
18643 44 1
18717 44 1
18779 44 1
18878 44 1
18968 44 1
18976 44 1
18978 44 1
18999 44 17
19060 44 1
19083 44 1
19113 44 1
19117 44 1
19140 44 7
19145 44 1
19155 44 130
19169 44 1
19176 44 2
19182 44 1
19227 44 1
19248 44 1
19262 44 1
19352 44 1
19411 44 1
19421 44 44
19460 44 1
19501 44 1
19598 44 1
19620 44 1
19633 44 1
19801 44 1
19806 44 2
19828 44 19
19886 44 3
19920 44 1
19970 44 1
20040 44 1
20150 44 1
20153 44 2
20185 44 2
20187 44 1
20213 44 1
20251 44 2
20354 44 5
20394 44 2
20398 44 3
20431 44 1
20496 44 1
20638 44 3
20639 44 1
20655 44 1
20685 44 1
20686 44 1
20762 44 2
20764 44 1
20769 44 3
20778 44 2
20809 44 1
20850 44 1
20869 44 3
20881 44 2
20893 44 1
20895 44 1
20904 44 1
20905 44 1
20906 44 6
21020 44 1
21054 44 1
21056 44 1
21059 44 1
21099 44 1
21107 44 3
21115 44 2
21215 44 3
21232 44 1
21276 44 1
21337 44 1
21366 44 1
21377 44 2
21398 44 1
21412 44 3
21447 44 11
21494 44 1
21510 44 1
21537 44 9
21544 44 1
21586 44 1
21615 44 1
21627 44 1
21650 44 5
21710 44 2
21725 44 1
21805 44 1
21863 44 26
21873 44 1
21887 44 1
21899 44 2
21976 44 1
21977 44 2
21987 44 1
22010 44 17
22011 44 1
22021 44 1
22038 44 1
22041 44 3
22055 44 1
22152 44 4
22365 44 1
22378 44 1
22429 44 1
22430 44 1
22472 44 1
22493 44 1
22550 44 2
22556 44 1
22584 44 12
22740 44 7
22744 44 1
22747 44 1
22751 44 1
22755 44 1
22852 44 2
22862 44 1
22869 44 1
22883 44 2
22949 44 2
22955 44 1
22981 44 1
22987 44 3
23022 44 1
23074 44 1
23081 44 12
23124 44 1
23207 44 1
23281 44 1
23304 44 1
23327 44 1
23345 44 1
23378 44 1
23442 44 1
23467 44 1
23555 44 1
23696 44 1
23697 44 2
23718 44 1
23779 44 1
23795 44 44
23909 44 1
24008 44 1
24050 44 6
24073 44 1
24077 44 1
24088 44 24
24115 44 2
24176 44 1
24209 44 1
24215 44 1
24245 44 1
24252 44 2
24283 44 1
24287 44 2
24321 44 1
24373 44 2
24406 44 1
24544 44 1
24548 44 1
24591 44 1
24661 44 1
24667 44 1
24674 44 37
24720 44 1
24731 44 1
24758 44 1
24804 44 1
24878 44 1
24887 44 1
24891 44 1
24895 44 1
24978 44 15
25036 44 1
25041 44 1
25082 44 2
25123 44 1
25192 44 2
25199 44 2
25210 44 1
25215 44 2
25261 44 1
25525 44 1
25562 44 2
25567 44 1
25582 44 2
25643 44 1
25665 44 1
25692 44 1
25772 44 1
25793 44 1
25796 44 1
25893 44 2
25914 44 2
25947 44 1
25975 44 2
25988 44 1
26014 44 37
26019 44 1
26022 44 1
26109 44 1
26184 44 1
26186 44 3
26188 44 1
26250 44 1
26252 44 1
26259 44 2
26263 44 1
26281 44 1
26286 44 1
26288 44 1
26294 44 1
26308 44 1
26324 44 1
26339 44 12
26341 44 1
26518 44 1
26651 44 1
26655 44 10
26901 44 6
26913 44 23
26958 44 1
26968 44 1
27031 44 5
27073 44 1
27087 44 1
27090 44 9
27098 44 1
27141 44 1
27287 44 1
27312 44 1
27367 44 2
27452 44 1
27493 44 1
27495 44 3
27498 44 1
27513 44 1
27514 44 1
27515 44 1
27519 44 4
27535 44 1
27617 44 2
27657 44 1
27659 44 1
27677 44 1
27681 44 1
27682 44 2
27689 44 1
27753 44 1
27827 44 1
27898 44 1
27958 44 2
27960 44 5
28012 44 2
28015 44 1
28049 44 1
28309 44 14
28394 44 1
28423 44 1
28614 44 1
28656 44 1
28661 44 1
28759 44 1
28894 44 1
28924 44 1
28926 44 1
28929 44 1
28969 44 1
28990 44 1
29067 44 1
29077 44 2
29159 44 1
29161 44 1
29266 44 1
29271 44 1
29296 44 1
29299 44 1
29303 44 1
29349 44 2
29360 44 1
29388 44 1
29408 44 1
29444 44 1
29450 44 1
29452 44 7
29459 44 1
29463 44 6
29477 44 1
29506 44 3
29512 44 2
29533 44 1
29568 44 4
29601 44 1
29620 44 7
29652 44 1
29695 44 1
29733 44 1
29734 44 4
29738 44 1
29819 44 1
29858 44 1
29883 44 4
29910 44 1
29915 44 20
29925 44 1
29949 44 1
29976 44 1
30037 44 1
30093 44 1
30105 44 15
30136 44 7
30170 44 1
30202 44 1
30203 44 1
30248 44 6
30379 44 2
30381 44 1
30383 44 2
30436 44 1
30455 44 1
30517 44 1
30562 44 2
30567 44 5
30570 44 12
30597 44 1
30618 44 1
30629 44 1
30656 44 26
30658 44 1
30702 44 1
30765 44 1
30788 44 1
30789 44 1
30798 44 1
30838 44 1
30866 44 1
30872 44 4
30874 44 2
30895 44 3
30912 44 9
30927 44 1
30934 44 9
30936 44 1
30950 44 1
30971 44 34
30972 44 18
30976 44 3
30982 44 1
31002 44 1
31117 44 1
31119 44 1
31169 44 1
31179 44 1
31180 44 1
31189 44 6
31258 44 13
31276 44 1
31399 44 11
31415 44 1
31421 44 6
31662 44 1
31696 44 1
31709 44 1
31760 44 1
31811 44 1
31828 44 1
31856 44 1
31888 44 1
31927 44 1
31955 44 1
31975 44 1
31999 44 1
32014 44 1
32023 44 27
32045 44 1
32068 44 1
32106 44 2
32160 44 1
32165 44 1
32399 44 2
32449 44 1
32527 44 5
32644 44 1
32694 44 1
32695 44 1
32696 44 1
32697 44 4
32698 44 4
32699 44 19
32700 44 1
32702 44 3
32703 44 5
32706 44 5
32709 44 5
86 45 1
114 45 1
167 45 1
202 45 1
211 45 1
219 45 1
416 45 1
447 45 1
465 45 2
480 45 1
493 45 17
515 45 1
557 45 1
559 45 6
589 45 2
595 45 1
599 45 1
602 45 1
611 45 1
620 45 1
645 45 1
685 45 1
687 45 1
689 45 1
762 45 1
764 45 1
800 45 1
820 45 1
821 45 1
860 45 1
909 45 11
925 45 1
942 45 1
1107 45 1
1110 45 6
1330 45 1
1333 45 1
1363 45 7
1479 45 1
1499 45 1
1547 45 1
1555 45 1
1562 45 1
1565 45 1
1608 45 1
1612 45 1
1636 45 1
1666 45 1
1723 45 2
1728 45 2
1846 45 1
1901 45 1
1963 45 3
1965 45 1
1987 45 2
1990 45 15
1992 45 2
1994 45 1
2031 45 1
2051 45 3
2078 45 1
2200 45 2
2210 45 1
2218 45 1
2301 45 2
2305 45 1
2391 45 1
2392 45 1
2465 45 1
2485 45 1
[truncated: 27,210,571 more chars]
