# Supplementary material for: Single cell derived mRNA signals across human kidney tumors
Source: Nat Commun. 2021 Jun 23;12:3896. doi: 10.1038/s41467-021-23949-5 (PMC8222373; doi:10.1038/s41467-021-23949-5)
Supplement: Supplementary file 9 — Source Data [file 41467_2021_23949_MOESM9_ESM.zip]

Archive with 114 entries (111 files):
- SourceDataForFigures/
- SourceDataForFigures/Fig1E.tsv
- __MACOSX/
- __MACOSX/SourceDataForFigures/
- __MACOSX/SourceDataForFigures/._Fig1E.tsv
- SourceDataForFigures/SupFig10.tsv
- __MACOSX/SourceDataForFigures/._SupFig10.tsv
- SourceDataForFigures/Fig4BRight.tsv
- __MACOSX/SourceDataForFigures/._Fig4BRight.tsv
- SourceDataForFigures/Fig5CHuman.tsv
- __MACOSX/SourceDataForFigures/._Fig5CHuman.tsv
- SourceDataForFigures/SupFig11.tsv
- __MACOSX/SourceDataForFigures/._SupFig11.tsv
- SourceDataForFigures/Fig1D.tsv
- __MACOSX/SourceDataForFigures/._Fig1D.tsv
- SourceDataForFigures/Fig7DE.tsv
- __MACOSX/SourceDataForFigures/._Fig7DE.tsv
- SourceDataForFigures/SupFig3.tsv
- __MACOSX/SourceDataForFigures/._SupFig3.tsv
- SourceDataForFigures/SupFig13.tsv
- __MACOSX/SourceDataForFigures/._SupFig13.tsv
- SourceDataForFigures/SupFig12.tsv
- __MACOSX/SourceDataForFigures/._SupFig12.tsv
- SourceDataForFigures/SupFig1D.tsv
- __MACOSX/SourceDataForFigures/._SupFig1D.tsv
- SourceDataForFigures/SupFig4.tsv
- __MACOSX/SourceDataForFigures/._SupFig4.tsv
- SourceDataForFigures/Fig1C.tsv
- __MACOSX/SourceDataForFigures/._Fig1C.tsv
- SourceDataForFigures/SupFig16.tsv
- __MACOSX/SourceDataForFigures/._SupFig16.tsv
- SourceDataForFigures/.DS_Store
- __MACOSX/SourceDataForFigures/._.DS_Store
- SourceDataForFigures/SupFig1A.tsv
- __MACOSX/SourceDataForFigures/._SupFig1A.tsv
- SourceDataForFigures/Fig1B.tsv
- __MACOSX/SourceDataForFigures/._Fig1B.tsv
- SourceDataForFigures/SupFig5.tsv
- __MACOSX/SourceDataForFigures/._SupFig5.tsv
- SourceDataForFigures/SupFig15.tsv
- __MACOSX/SourceDataForFigures/._SupFig15.tsv
- SourceDataForFigures/SupFig1C.tsv
- __MACOSX/SourceDataForFigures/._SupFig1C.tsv
- SourceDataForFigures/SupFig1B.tsv
- __MACOSX/SourceDataForFigures/._SupFig1B.tsv
- SourceDataForFigures/Fig5CMouse.tsv
- __MACOSX/SourceDataForFigures/._Fig5CMouse.tsv
- SourceDataForFigures/SupFig14.tsv
- __MACOSX/SourceDataForFigures/._SupFig14.tsv
- SourceDataForFigures/SupFig6.tsv
- __MACOSX/SourceDataForFigures/._SupFig6.tsv
- SourceDataForFigures/Fig6B.tsv
- __MACOSX/SourceDataForFigures/._Fig6B.tsv
- SourceDataForFigures/Fig6C.tsv
- __MACOSX/SourceDataForFigures/._Fig6C.tsv
- SourceDataForFigures/Fig6A.tsv
- __MACOSX/SourceDataForFigures/._Fig6A.tsv
- SourceDataForFigures/SupFig7B.tsv
- __MACOSX/SourceDataForFigures/._SupFig7B.tsv
- SourceDataForFigures/Fig7A.tsv
- __MACOSX/SourceDataForFigures/._Fig7A.tsv
- SourceDataForFigures/Fig6E.tsv
- __MACOSX/SourceDataForFigures/._Fig6E.tsv
- SourceDataForFigures/SupFig7A.tsv
- __MACOSX/SourceDataForFigures/._SupFig7A.tsv
- SourceDataForFigures/Fig7B.tsv
- __MACOSX/SourceDataForFigures/._Fig7B.tsv
- SourceDataForFigures/Fig4C.tsv
- __MACOSX/SourceDataForFigures/._Fig4C.tsv
- SourceDataForFigures/Fig4A.tsv
- __MACOSX/SourceDataForFigures/._Fig4A.tsv
- SourceDataForFigures/Fig5A.tsv
- __MACOSX/SourceDataForFigures/._Fig5A.tsv
- SourceDataForFigures/Fig4D.tsv
- __MACOSX/SourceDataForFigures/._Fig4D.tsv
- SourceDataForFigures/Fig5B.tsv
- __MACOSX/SourceDataForFigures/._Fig5B.tsv
- SourceDataForFigures/Fig4BLeft.tsv
- __MACOSX/SourceDataForFigures/._Fig4BLeft.tsv
- SourceDataForFigures/SupFig2C.tsv
- __MACOSX/SourceDataForFigures/._SupFig2C.tsv
- SourceDataForFigures/Fig3D.tsv
- __MACOSX/SourceDataForFigures/._Fig3D.tsv
- SourceDataForFigures/Fig2A.tsv
- __MACOSX/SourceDataForFigures/._Fig2A.tsv
- SourceDataForFigures/Fig3E.tsv
- __MACOSX/SourceDataForFigures/._Fig3E.tsv
- SourceDataForFigures/SupFig2B.tsv
- __MACOSX/SourceDataForFigures/._SupFig2B.tsv
- SourceDataForFigures/SupFig8.tsv
- __MACOSX/SourceDataForFigures/._SupFig8.tsv
- SourceDataForFigures/Fig2C.tsv
- __MACOSX/SourceDataForFigures/._Fig2C.tsv
- SourceDataForFigures/Fig2B.tsv
- __MACOSX/SourceDataForFigures/._Fig2B.tsv
- SourceDataForFigures/SupFig2A.tsv
- __MACOSX/SourceDataForFigures/._SupFig2A.tsv
- SourceDataForFigures/Fig7FG.tsv
- __MACOSX/SourceDataForFigures/._Fig7FG.tsv
- SourceDataForFigures/SupFig9.tsv
- __MACOSX/SourceDataForFigures/._SupFig9.tsv
- SourceDataForFigures/Fig3B.tsv
- __MACOSX/SourceDataForFigures/._Fig3B.tsv
- SourceDataForFigures/SupFig2D.tsv
- __MACOSX/SourceDataForFigures/._SupFig2D.tsv
- SourceDataForFigures/Fig3C.tsv
- __MACOSX/SourceDataForFigures/._Fig3C.tsv
- SourceDataForFigures/Fig3A.tsv
- __MACOSX/SourceDataForFigures/._Fig3A.tsv
- SourceDataForFigures/Fig2E.tsv
- __MACOSX/SourceDataForFigures/._Fig2E.tsv
- SourceDataForFigures/Fig2D.tsv
- __MACOSX/SourceDataForFigures/._Fig2D.tsv
- __MACOSX/._SourceDataForFigures
