# Supplementary material for: Single cell derived mRNA signals across human kidney tumors
Source: Nat Commun. 2021 Jun 23;12:3896. doi: 10.1038/s41467-021-23949-5 (PMC8222373; doi:10.1038/s41467-021-23949-5)
Supplement: Supplementary file 9 — Source Data [file 41467_2021_23949_MOESM9_ESM.zip › SourceDataForFigures/Fig1E.tsv]

method	cellType	sampleID	fitType	PBMC_B_cells	PBMC_CD4_T_cells	PBMC_CD8_T_cells	PBMC_Dendritic_cells	PBMC_Monocytes	PBMC_NK_cells	sciKidRef_PT1	Intercept	match	matchGroup	completeRef	other	sortGroup
BS	Basophils LD	SangerProjectBench_SRR6298285	fits	0	NA	0	0.188237876802434	0.811762123197566	0	0	NA	NA	NA	FALSE	1	UnmatchCells
BS	Basophils LD	SangerProjectBench_SRR6298314	fits	0	NA	0.387532346499441	0.440189432980283	0.169766905929443	0.00251131459083351	0	NA	NA	NA	FALSE	1	UnmatchCells
BS	Basophils LD	SangerProjectBench_SRR6298343	fits	0	NA	0	0.218674966719104	0.334675178340991	0.446649854939905	0	NA	NA	NA	FALSE	1	UnmatchCells
BS	Basophils LD	SangerProjectBench_SRR6298377	fits	0	NA	0.316851403285389	0.162023169367518	0.521125427347093	0	0	NA	NA	NA	FALSE	1	UnmatchCells
BS	MAIT	SangerProjectBench_SRR6298262	fits	0	NA	0.941326102900121	0	0	0.0586738970998792	0	NA	NA	NA	FALSE	1	UnmatchCells
BS	MAIT	SangerProjectBench_SRR6298290	fits	0	NA	1	0	0	0	0	NA	NA	NA	FALSE	1	UnmatchCells
BS	MAIT	SangerProjectBench_SRR6298319	fits	0	NA	0.983457927817191	0	0	0.0165420721828092	0	NA	NA	NA	FALSE	1	UnmatchCells
BS	MAIT	SangerProjectBench_SRR6298354	fits	0	NA	0.957455421058036	0	0	0.042544578941964	0	NA	NA	NA	FALSE	1	UnmatchCells
BS	Neutrophils LD	SangerProjectBench_SRR6298284	fits	0.0409779526152589	NA	0.00412404730999532	0	0.949319268378606	0.00557873169613939	0	NA	NA	NA	FALSE	1	UnmatchCells
BS	Neutrophils LD	SangerProjectBench_SRR6298313	fits	0	NA	0.0186946821359723	0	0.981305317864028	0	0	NA	NA	NA	FALSE	1	UnmatchCells
BS	Neutrophils LD	SangerProjectBench_SRR6298342	fits	0.0297227944731104	NA	0	0	0.97027720552689	0	0	NA	NA	NA	FALSE	1	UnmatchCells
BS	Neutrophils LD	SangerProjectBench_SRR6298376	fits	0	NA	0.0607297142937102	0	0.93927028570629	0	0	NA	NA	NA	FALSE	1	UnmatchCells
BS	Plasmablasts	SangerProjectBench_SRR6298277	fits	0.957394876493486	NA	0.0167508036383737	0	0.0258543198681405	0	0	NA	NA	NA	FALSE	1	UnmatchCells
BS	Plasmablasts	SangerProjectBench_SRR6298306	fits	1	NA	0	0	0	0	0	NA	NA	NA	FALSE	1	UnmatchCells
BS	Plasmablasts	SangerProjectBench_SRR6298335	fits	0.998163626106889	NA	0	0.00183637389311088	0	0	0	NA	NA	NA	FALSE	1	UnmatchCells
BS	Plasmablasts	SangerProjectBench_SRR6298369	fits	0.949279733362207	NA	0	0	0.0493371771425854	0.00138308949520727	0	NA	NA	NA	FALSE	1	UnmatchCells
BS	Progenitors	SangerProjectBench_SRR6298272	fits	0.659234150670697	NA	0	0.340765849329303	0	0	0	NA	NA	NA	FALSE	1	UnmatchCells
BS	Progenitors	SangerProjectBench_SRR6298301	fits	0.740250381024645	NA	0	0.147193974288779	0	0.112555644686576	0	NA	NA	NA	FALSE	1	UnmatchCells
BS	Progenitors	SangerProjectBench_SRR6298330	fits	0.733072601451502	NA	0	0.207657129625142	0	0.0592702689233555	0	NA	NA	NA	FALSE	1	UnmatchCells
BS	Progenitors	SangerProjectBench_SRR6298364	fits	0.789278559714339	NA	0.00285370606051673	0.0927492248164635	0.00771092824620377	0.107407581162477	0	NA	NA	NA	FALSE	1	UnmatchCells
CS	Basophils LD	SangerProjectBench_SRR6298285	fits	0.0355586024251705	9.9196530855264e-06	1.53247295254277e-05	0.0604273128432436	0.313499490938208	0.244774504665693	3.31882319187299e-06	0.345711525921882	NA	NA	FALSE	0.654285155254926	UnmatchCells
CS	Basophils LD	SangerProjectBench_SRR6298314	fits	0.0251362292705341	1.30356857552265e-05	3.6311266543076e-05	0.132763867741504	0.267064299619637	0.26090711787262	3.09256726281662e-06	0.314076045976144	NA	NA	FALSE	0.685920861456593	UnmatchCells
CS	Basophils LD	SangerProjectBench_SRR6298343	fits	0.0184829767106383	9.69360999407154e-06	3.58559050295695e-05	0.107472773605062	0.28346701126641	0.260156686876874	1.95124139473839e-06	0.330373050784598	NA	NA	FALSE	0.669624997974007	UnmatchCells
CS	Basophils LD	SangerProjectBench_SRR6298377	fits	0.0176305343727194	7.80317745785292e-06	3.28682961239824e-05	0.127933737002754	0.269240592714362	0.266547065866171	1.89063423337981e-06	0.318605507936179	NA	NA	FALSE	0.681392601429588	UnmatchCells
CS	MAIT	SangerProjectBench_SRR6298262	fits	2.80107166226551e-05	0.0931309762112479	0.580422322762231	3.05876422044016e-05	1.52049087162923e-05	0.144379642478072	1.35808688667314e-06	0.181991897194019	NA	NA	FALSE	0.818006744719094	UnmatchCells
CS	MAIT	SangerProjectBench_SRR6298290	fits	3.21769623439773e-05	0.000312100845579447	0.616732200798707	3.55541379558635e-05	1.21302708402794e-05	0.177928279445508	3.32187652605732e-06	0.204944235662539	NA	NA	FALSE	0.795052442460935	UnmatchCells
CS	MAIT	SangerProjectBench_SRR6298319	fits	2.34335886301968e-05	0.000247574091819493	0.596157879511242	2.6707464519727e-05	1.23849480514885e-05	0.192889622398909	2.71823981244958e-06	0.210639679757015	NA	NA	FALSE	0.789357602003172	UnmatchCells
CS	MAIT	SangerProjectBench_SRR6298354	fits	2.58645194647204e-05	0.00020201905541247	0.580003319104715	3.30236930678829e-05	1.50440185867949e-05	0.202179717112773	3.88276022525138e-06	0.217537129735755	NA	NA	FALSE	0.78245898750402	UnmatchCells
CS	Neutrophils LD	SangerProjectBench_SRR6298284	fits	2.2656381676525e-06	1.5654651526935e-06	2.0512365207196e-06	1.37131192898083e-05	0.868765806955753	1.36310243207107e-05	0.010375180570598	0.120825785990198	NA	NA	FALSE	0.868799033439204	UnmatchCells
CS	Neutrophils LD	SangerProjectBench_SRR6298313	fits	4.2456746194974e-06	3.19070086215492e-06	3.00159274028385e-06	1.71148539945606e-05	0.866381523734637	1.07207405266679e-05	0.00218929206330347	0.131390910639316	NA	NA	FALSE	0.866419797297381	UnmatchCells
CS	Neutrophils LD	SangerProjectBench_SRR6298342	fits	4.70570504550477e-06	2.55922837808495e-06	3.58942993513667e-06	2.21126381157116e-05	0.857501462032275	0.00911655314668101	4.87666419162082e-05	0.133300251177654	NA	NA	FALSE	0.86665098218043	UnmatchCells
CS	Neutrophils LD	SangerProjectBench_SRR6298376	fits	4.15488047718627e-06	2.4615130638615e-06	3.63552430604345e-06	1.82254003218107e-05	0.85680594772941	0.00619792444640921	1.28037913418219e-06	0.136966370126878	NA	NA	FALSE	0.863032349493988	UnmatchCells
CS	Plasmablasts	SangerProjectBench_SRR6298277	fits	0.625175600534349	2.12491301918047e-06	4.56246752570369e-06	0.0825895877183407	3.05907456372624e-05	0.061565428876748	0.0229593143027842	0.207672790441596	NA	NA	FALSE	0.76936789525562	UnmatchCells
CS	Plasmablasts	SangerProjectBench_SRR6298306	fits	0.65230219873717	1.96306974981504e-06	4.05187758783173e-06	0.0348700473142188	1.14144084015612e-05	0.0583802518123224	0.0268427111578623	0.227587361622687	NA	NA	FALSE	0.74556992721945	UnmatchCells
CS	Plasmablasts	SangerProjectBench_SRR6298335	fits	0.59314188224823	2.05665451811178e-06	4.95362616448529e-06	0.0328965124758844	1.17810887983811e-05	0.0788542165156682	0.0249540143018483	0.270134583088889	NA	NA	FALSE	0.704911402609263	UnmatchCells
CS	Plasmablasts	SangerProjectBench_SRR6298369	fits	0.614709802395816	2.08155724670187e-06	4.27369122214488e-06	0.049807280624841	2.09549084175347e-05	0.0664491438367187	0.010268771260192	0.258737691725546	NA	NA	FALSE	0.730993537014262	UnmatchCells
CS	Progenitors	SangerProjectBench_SRR6298272	fits	0.190447625794831	3.7819477800359e-05	2.25672304323257e-05	0.198973346916635	0.0283816058326124	0.143399202940129	0.0874899754856173	0.351247856321943	NA	NA	FALSE	0.56126216819244	UnmatchCells
CS	Progenitors	SangerProjectBench_SRR6298301	fits	0.227516318161552	3.35432951882665e-05	2.2414112768399e-05	0.132083842681936	0.000113530548244141	0.158420959868691	0.0679087657130344	0.413900625618585	NA	NA	FALSE	0.51819060866838	UnmatchCells
CS	Progenitors	SangerProjectBench_SRR6298330	fits	0.217443305777395	4.47627989799839e-05	2.84333339667966e-05	0.144835491901099	5.25320048524062e-05	0.150478454416671	0.0963314703323935	0.390785549434643	NA	NA	FALSE	0.512882980232964	UnmatchCells
CS	Progenitors	SangerProjectBench_SRR6298364	fits	0.229175084804868	1.2836373482664e-05	1.36406080430699e-05	0.166982861862259	0.0559097452793774	0.144985661126595	0.0383452674441259	0.364574902501249	NA	NA	FALSE	0.597079830054625	UnmatchCells
MS	Basophils LD	SangerProjectBench_SRR6298285	fits	0	0	0.275177287365566	0.0132210912364301	0.0201156646941042	0.687740218516697	0.00374573818720289	NA	NA	NA	FALSE	0.996254261812797	UnmatchCells
MS	Basophils LD	SangerProjectBench_SRR6298314	fits	0	0	0.123286390154819	0.055543400234614	0	0.814476061924968	0.00669414768559901	NA	NA	NA	FALSE	0.993305852314401	UnmatchCells
MS	Basophils LD	SangerProjectBench_SRR6298343	fits	0.000235610560124308	0	0.234480811043	0.0316468844819485	0.00424802079835213	0.726883275835212	0.00250539728136276	NA	NA	NA	FALSE	0.997494602718637	UnmatchCells
MS	Basophils LD	SangerProjectBench_SRR6298377	fits	0	0	0.196323407276301	0	0.0284688725980388	0.765939053346604	0.00926866677905593	NA	NA	NA	FALSE	0.990731333220944	UnmatchCells
MS	MAIT	SangerProjectBench_SRR6298262	fits	0.00783730641990711	0.272284216290985	0.584355934336417	0	0	0.0996556314218671	0.0358669115308245	NA	NA	NA	FALSE	0.964133088469175	UnmatchCells
MS	MAIT	SangerProjectBench_SRR6298290	fits	0.0340072251588424	0	0.605661824112396	0	0	0.266819152208008	0.0935117985207528	NA	NA	NA	FALSE	0.906488201479247	UnmatchCells
MS	MAIT	SangerProjectBench_SRR6298319	fits	0.0120076614492596	0.0924339842636425	0.665843650462174	0	0	0.189803198327718	0.0399115054972052	NA	NA	NA	FALSE	0.960088494502795	UnmatchCells
MS	MAIT	SangerProjectBench_SRR6298354	fits	0	0	0.525480895151741	0	0	0.400721664341909	0.0737974405063492	NA	NA	NA	FALSE	0.926202559493651	UnmatchCells
MS	Neutrophils LD	SangerProjectBench_SRR6298284	fits	0	0	0	0	0.33828564066763	0.66171435933237	0	NA	NA	NA	FALSE	1	UnmatchCells
MS	Neutrophils LD	SangerProjectBench_SRR6298313	fits	0	0	0	0	0.345363758121248	0.654636241878752	0	NA	NA	NA	FALSE	1	UnmatchCells
MS	Neutrophils LD	SangerProjectBench_SRR6298342	fits	0	0	0	0	0.280216050416364	0.719783949583636	0	NA	NA	NA	FALSE	1	UnmatchCells
MS	Neutrophils LD	SangerProjectBench_SRR6298376	fits	0	0	0	0	0.294120241737555	0.705879758262445	0	NA	NA	NA	FALSE	1	UnmatchCells
MS	Plasmablasts	SangerProjectBench_SRR6298277	fits	0.303943350830309	0	0.12791797630069	0.0438440849322219	0	0.341261541852531	0.183033046084248	NA	NA	NA	FALSE	0.816966953915752	UnmatchCells
MS	Plasmablasts	SangerProjectBench_SRR6298306	fits	0.480591988459084	0	0.132886303248059	0.00836373930336558	0	0.230639504298247	0.147518464691245	NA	NA	NA	FALSE	0.852481535308755	UnmatchCells
MS	Plasmablasts	SangerProjectBench_SRR6298335	fits	0.37073723806254	0	0.229361465152145	0	0	0.181770532178328	0.218130764606987	NA	NA	NA	FALSE	0.781869235393013	UnmatchCells
MS	Plasmablasts	SangerProjectBench_SRR6298369	fits	0.307021929158603	0	0.159197997472514	0.0154423488992066	0	0.301531438554631	0.216806285915045	NA	NA	NA	FALSE	0.783193714084955	UnmatchCells
MS	Progenitors	SangerProjectBench_SRR6298272	fits	0.379025747479004	0.0822234914272941	0.0505472255245353	0.0926969875413192	0	0.0852615605695239	0.310244987458324	NA	NA	NA	FALSE	0.689755012541676	UnmatchCells
MS	Progenitors	SangerProjectBench_SRR6298301	fits	0.3916908370715	0.170541665049254	0	0.0359863730877513	0	0.18981432191356	0.211966802877936	NA	NA	NA	FALSE	0.788033197122064	UnmatchCells
MS	Progenitors	SangerProjectBench_SRR6298330	fits	0.379936126058792	0.027866557635672	0	0.0688859880581516	0	0.131259286862237	0.392052041385148	NA	NA	NA	FALSE	0.607947958614852	UnmatchCells
MS	Progenitors	SangerProjectBench_SRR6298364	fits	0.466494500207373	0.0404682680660594	0	0.129051461970602	0	0.157057398095819	0.206928371660147	NA	NA	NA	FALSE	0.793071628339853	UnmatchCells
BS	ALL	SangerProjectTARGET_ALL_phase1_SRR457656	fits	0.997597385692745	NA	0	0.00240261430725447	0	0	0	NA	NA	NA	FALSE	1	Cancer
BS	ALL	SangerProjectTARGET_ALL_phase1_SRR457636	fits	0.975824367272669	NA	0.0217262605630221	0	0.00244937216430892	0	0	NA	NA	NA	FALSE	1	Cancer
BS	ALL	SangerProjectTARGET_ALL_phase1_SRR457655	fits	0.984589016762184	NA	0.0107172523772199	0.00469373086059627	0	0	0	NA	NA	NA	FALSE	1	Cancer
BS	ALL	SangerProjectTARGET_ALL_phase1_SRR457642	fits	0.78779404513654	NA	0.0750622026581223	0.115967479274091	0.0211762729312472	0	0	NA	NA	NA	FALSE	1	Cancer
BS	ALL	SangerProjectTARGET_ALL_phase1_SRR457638	fits	1	NA	0	0	0	0	0	NA	NA	NA	FALSE	1	Cancer
BS	ALL	SangerProjectTARGET_ALL_phase1_SRR457637	fits	0.991158749137277	NA	0.00884125086272274	0	0	0	0	NA	NA	NA	FALSE	1	Cancer
BS	ALL	SangerProjectTARGET_ALL_phase1_SRR457643	fits	0.998756180344218	NA	0	0.00124381965578225	0	0	0	NA	NA	NA	FALSE	1	Cancer
BS	ALL	SangerProjectTARGET_ALL_phase1_SRR457646	fits	0.989144049609922	NA	0.000816187994491701	0	0.0100397623955868	0	0	NA	NA	NA	FALSE	1	Cancer
BS	ALL	SangerProjectTARGET_ALL_phase1_SRR452447	fits	1	NA	0	0	0	0	0	NA	NA	NA	FALSE	1	Cancer
BS	ALL	SangerProjectTARGET_ALL_phase1_SRR457644	fits	0.971290274494685	NA	0	0	0.0287097255053147	0	0	NA	NA	NA	FALSE	1	Cancer
BS	ALL	SangerProjectTARGET_ALL_phase1_SRR457645	fits	1	NA	0	0	0	0	0	NA	NA	NA	FALSE	1	Cancer
BS	ALL	SangerProjectTARGET_ALL_phase1_SRR457653	fits	1	NA	0	0	0	0	0	NA	NA	NA	FALSE	1	Cancer
BS	ALL	SangerProjectTARGET_ALL_phase1_SRR527438	fits	0.999261888664189	NA	0.000738111335811378	0	0	0	0	NA	NA	NA	FALSE	1	Cancer
BS	ALL	SangerProjectTARGET_ALL_phase1_SRR527439	fits	0.936480199014968	NA	0	0.0052800327480858	0.0582397682369464	0	0	NA	NA	NA	FALSE	1	Cancer
BS	ALL	SangerProjectTARGET_ALL_phase1_SRR527440	fits	1	NA	0	0	0	0	0	NA	NA	NA	FALSE	1	Cancer
CS	ALL	SangerProjectTARGET_ALL_phase1_SRR457656	fits	0.346097597911148	5.9609595359965e-06	4.92359431301142e-06	0.0708669588021698	5.19365494626057e-05	0.0559544643489576	0.0628076444931931	0.46421051334122	NA	NA	FALSE	0.472981842165587	Cancer
CS	ALL	SangerProjectTARGET_ALL_phase1_SRR457636	fits	0.494836745747507	0.000223937647974068	3.11506168360841e-05	0.0503536287749645	6.6085998061405e-05	0.0603362471012472	0.0261871477911102	0.3679650563223	NA	NA	FALSE	0.60584779588659	Cancer
CS	ALL	SangerProjectTARGET_ALL_phase1_SRR457655	fits	0.322538011887589	1.59431572525695e-05	0.000632562318650263	0.0646695388350037	0.00551875113011142	0.109109401565902	1.16781494107348e-06	0.49751462329055	NA	NA	FALSE	0.502484208894509	Cancer
CS	ALL	SangerProjectTARGET_ALL_phase1_SRR457642	fits	0.35439353462783	0.0423237673369007	0.0301258015573512	0.167709962360555	0.0327225883765604	0.02342694242354	0.0225338309902828	0.32676357232698	NA	NA	FALSE	0.650702596682737	Cancer
CS	ALL	SangerProjectTARGET_ALL_phase1_SRR457638	fits	0.460486312211481	8.48109540124839e-05	2.22932113694354e-05	0.106103226448835	0.000300050605635283	0.0316368859495857	0.0394284998982487	0.361937920720832	NA	NA	FALSE	0.598633579380919	Cancer
CS	ALL	SangerProjectTARGET_ALL_phase1_SRR457637	fits	0.464583983248514	0.000431939851025703	0.000205133844270594	0.139010144960583	0.0140067484557183	0.0575598602209156	0.00831477350378553	0.315887415915188	NA	NA	FALSE	0.675797810581027	Cancer
CS	ALL	SangerProjectTARGET_ALL_phase1_SRR457643	fits	0.505876804210835	1.04439368699342e-05	9.65460274626879e-06	0.010999350867165	0.0101551624831717	0.0134661649211063	2.13535494885277e-06	0.459480283623158	NA	NA	FALSE	0.540517581021894	Cancer
CS	ALL	SangerProjectTARGET_ALL_phase1_SRR457646	fits	0.442232920935366	0.0485560479542327	0.000236900257896703	0.0140442975339508	2.55712955446794e-05	0.0476827812020601	3.90212288072639e-06	0.447217578698069	NA	NA	FALSE	0.552778519179051	Cancer
CS	ALL	SangerProjectTARGET_ALL_phase1_SRR452447	fits	0.319261920906181	3.74597198505289e-06	4.1784446023742e-06	0.0623981118600288	4.44924936664937e-05	0.0662415873524195	0.092420575650013	0.459625387321104	NA	NA	FALSE	0.447954037028883	Cancer
CS	ALL	SangerProjectTARGET_ALL_phase1_SRR457644	fits	0.346666719131183	7.34753996520983e-06	7.13027037888792e-06	0.0695065986771631	0.00483849087155097	0.0505058709742194	5.34859645287215e-06	0.528462493939087	NA	NA	FALSE	0.471532157464461	Cancer
CS	ALL	SangerProjectTARGET_ALL_phase1_SRR457645	fits	0.484230705851577	8.29998854996793e-06	1.55593958771983e-05	0.0295846964646836	6.12117037287247e-05	0.0447919014536285	2.0648697789135e-06	0.441305560272176	NA	NA	FALSE	0.558692374858045	Cancer
CS	ALL	SangerProjectTARGET_ALL_phase1_SRR457653	fits	0.456036316866285	0.024282661049792	6.72202060056412e-05	0.0909172041835965	0.000118025099253597	0.0384814941270532	1.77840335076166e-05	0.390079294434506	NA	NA	FALSE	0.609902921531986	Cancer
CS	ALL	SangerProjectTARGET_ALL_phase1_SRR527438	fits	0.422974811397149	0.0985565457881928	7.72753667754997e-05	0.0901897576410751	2.82477614477838e-05	0.0186029775695991	0.015854530384896	0.353715854090864	NA	NA	FALSE	0.63042961552424	Cancer
CS	ALL	SangerProjectTARGET_ALL_phase1_SRR527439	fits	0.40675201895627	1.89649887189839e-05	2.09092719223995e-05	0.120619372190988	0.128965992263267	0.0289782591215864	0.00135707466688844	0.313287408540359	NA	NA	FALSE	0.685355516792753	Cancer
CS	ALL	SangerProjectTARGET_ALL_phase1_SRR527440	fits	0.470693065517265	0.0016102014036255	3.29089829753988e-05	0.0867227353009726	0.000108069327113977	0.0421102671797544	0.0120448698734778	0.386677882414815	NA	NA	FALSE	0.601277247711707	Cancer
MS	ALL	SangerProjectTARGET_ALL_phase1_SRR457656	fits	0.722387299809214	0	0	0.00398068554121158	0	0.0140209883033037	0.25961102634627	NA	NA	NA	FALSE	0.740388973653729	Cancer
MS	ALL	SangerProjectTARGET_ALL_phase1_SRR457636	fits	0.676579000844138	0	0.159084871855318	0	0	0.00847432698402842	0.155861800316515	NA	NA	NA	FALSE	0.844138199683485	Cancer
MS	ALL	SangerProjectTARGET_ALL_phase1_SRR457655	fits	0.567209675159317	0.100564491836542	0.01041376928532	0.00301537400118086	0	0.0537689858512047	0.265027703866435	NA	NA	NA	FALSE	0.734972296133565	Cancer
MS	ALL	SangerProjectTARGET_ALL_phase1_SRR457642	fits	0.70269855679554	0.16489160012093	0	0	0	0.000755458586742592	0.131654384496788	NA	NA	NA	FALSE	0.868345615503213	Cancer
MS	ALL	SangerProjectTARGET_ALL_phase1_SRR457638	fits	0.790795165044332	0	0	0	0	0.00232472814607396	0.206880106809594	NA	NA	NA	FALSE	0.793119893190406	Cancer
MS	ALL	SangerProjectTARGET_ALL_phase1_SRR457637	fits	0.640096838659785	0	0.171052820352169	0	0	0.0013102085261699	0.187540132461876	NA	NA	NA	FALSE	0.812459867538124	Cancer
MS	ALL	SangerProjectTARGET_ALL_phase1_SRR457643	fits	0.73436090007731	0.171443015534715	0	0	0	0.000281542572204972	0.0939145418157691	NA	NA	NA	FALSE	0.906085458184231	Cancer
MS	ALL	SangerProjectTARGET_ALL_phase1_SRR457646	fits	0.640657709108383	0.185822497871429	0.00146130248661563	0	0	0.00078673060694171	0.171271759926631	NA	NA	NA	FALSE	0.828728240073369	Cancer
MS	ALL	SangerProjectTARGET_ALL_phase1_SRR452447	fits	0.656464075496809	0	0	0.05644885813015	0	0.0196486311614803	0.267438435211561	NA	NA	NA	FALSE	0.732561564788439	Cancer
MS	ALL	SangerProjectTARGET_ALL_phase1_SRR457644	fits	0.733832061648508	0.0332265508146063	0.0770006938959757	0.000205032895394821	0	0	0.155735660745515	NA	NA	NA	FALSE	0.844264339254485	Cancer
MS	ALL	SangerProjectTARGET_ALL_phase1_SRR457645	fits	0.737962204512289	0	0.0346801439224459	0	0	0.00506758698536071	0.222290064579904	NA	NA	NA	FALSE	0.777709935420096	Cancer
MS	ALL	SangerProjectTARGET_ALL_phase1_SRR457653	fits	0.71634308596366	0.0763520189496459	0.0079418355469088	0.000990961381328747	0	0.012820391160028	0.185551706998429	NA	NA	NA	FALSE	0.814448293001571	Cancer
MS	ALL	SangerProjectTARGET_ALL_phase1_SRR527438	fits	0.572809595439847	0.248502577981665	0	0	0	0.00357158711918654	0.175116239459301	NA	NA	NA	FALSE	0.824883760540699	Cancer
MS	ALL	SangerProjectTARGET_ALL_phase1_SRR527439	fits	0.742652144314884	0	0	0.0739000625958053	0.00286420353026029	0	0.18058358955905	NA	NA	NA	FALSE	0.81941641044095	Cancer
MS	ALL	SangerProjectTARGET_ALL_phase1_SRR527440	fits	0.833744912030305	0.00147612553805152	0	0	0	0	0.164778962431643	NA	NA	NA	FALSE	0.835221037568357	Cancer
