# Supplementary material for: Single cell derived mRNA signals across human kidney tumors
Source: Nat Commun. 2021 Jun 23;12:3896. doi: 10.1038/s41467-021-23949-5 (PMC8222373; doi:10.1038/s41467-021-23949-5)
Supplement: Supplementary file 9 — Source Data [file 41467_2021_23949_MOESM9_ESM.zip › SourceDataForFigures/SupFig10.tsv]

UMAP_1	UMAP_2	PTPRC	SMARCB1	SMARCA4	SMARCA2	rowName
4.87016071371643	5.97701680687554	0	0	0	0	GOSH029.MRT_fresh___GOSH029___NB8350518_AAACCCACATCGGAGA
2.10934017765578	-0.45646992172695	0	0	0	0	GOSH029.MRT_fresh___GOSH029___NB8350518_AAACGAACACCAGTAT
1.52933256601421	-7.96563259064047	0	1.57653573291509	0	0	GOSH029.MRT_fresh___GOSH029___NB8350518_AAACGAATCAAAGGAT
1.12868629659752	-1.3463669727561	0	0.544373516466291	0	0	GOSH029.MRT_fresh___GOSH029___NB8350518_AAACGCTGTGTTAGCT
-0.0290666954128782	-7.13439405827123	0	0.452117934586884	0	0	GOSH029.MRT_fresh___GOSH029___NB8350518_AAACGCTTCATTTGGG
2.74430366969269	-9.42970985741045	0	1.14396622839199	0	0	GOSH029.MRT_fresh___GOSH029___NB8350518_AAAGAACAGGAACTAT
3.10798145385364	-1.76507961931019	0	0.506510674665164	0.518970030601572	0	GOSH029.MRT_fresh___GOSH029___NB8350518_AAAGAACTCATTTCGT
0.228103108945951	3.50094344895164	2.99470932751477	0	1.56152659880581	0	GOSH029.MRT_fresh___GOSH029___NB8350518_AAAGGATCATAATCCG
3.81814816844518	-9.44744736537634	0	1.0198430140108	0	0	GOSH029.MRT_fresh___GOSH029___NB8350518_AAAGGGCAGCATCCTA
3.00543468616668	-1.98381482703781	0	0.903740042121999	0	0	GOSH029.MRT_fresh___GOSH029___NB8350518_AAAGGGCAGGGCATGT
1.44696213482487	-2.55611078357476	0	1.31259166716086	0	0	GOSH029.MRT_fresh___GOSH029___NB8350518_AAAGGGCGTGAGAACC
5.85962562999986	5.36507212570953	1.07428600224814	0	0	0.394427796481312	GOSH029.MRT_fresh___GOSH029___NB8350518_AAAGGGCTCGCTGTCT
0.972967067210962	-2.36474734528641	0	1.29865051776624	0	0	GOSH029.MRT_fresh___GOSH029___NB8350518_AAAGGGCTCGTCCATC
-0.805689246292706	0.795073641436496	0	0	0	0	GOSH029.MRT_fresh___GOSH029___NB8350518_AAAGGTAAGCACGTCC
1.9375329726043	-8.19616983579641	0	1.3754572680146	0	0	GOSH029.MRT_fresh___GOSH029___NB8350518_AAAGGTACAAACTCTG
0.32550992399827	3.94545761299223	2.33227079606722	0	0	0	GOSH029.MRT_fresh___GOSH029___NB8350518_AAAGGTATCGCTCTAC
1.95439263325525	-2.08033700379624	0	0.595678315686056	0.987056060963522	0	GOSH029.MRT_fresh___GOSH029___NB8350518_AAAGTCCGTCGAGCTC
4.19155620874527	3.67532148280584	1.63851284457309	0	0	0	GOSH029.MRT_fresh___GOSH029___NB8350518_AAAGTGACAACCCTCT
1.99829567906647	-2.34709805444011	0	0.497596294587392	0	0	GOSH029.MRT_fresh___GOSH029___NB8350518_AACAAAGAGGAATTAC
2.8730950180428	-9.89245564170987	0	0.665560568073848	0	0	GOSH029.MRT_fresh___GOSH029___NB8350518_AACAAAGGTCTAGTGT
1.99942046389331	-1.95541858207075	0	0.927962065308338	0.410572929752048	0	GOSH029.MRT_fresh___GOSH029___NB8350518_AACAAAGTCGCTGACG
4.75818105116965	5.12351037072043	1.00639732360342	0.431200478118336	0	0	GOSH029.MRT_fresh___GOSH029___NB8350518_AACAACCAGATCCCGC
3.73351113542062	-7.52364964796827	0	1.31821285250882	0.975244012007311	0	GOSH029.MRT_fresh___GOSH029___NB8350518_AACAACCGTCATTGCA
1.27772505852509	-1.89209035582676	0	0.203051821535145	0.220581261342385	0	GOSH029.MRT_fresh___GOSH029___NB8350518_AACAACCGTGTTACAC
2.50105814757065	-1.07276842077623	0	0	0	0	GOSH029.MRT_fresh___GOSH029___NB8350518_AACAAGAAGCACGTCC
1.6681946743286	-1.87377646085197	0	0.539794208555981	0	0	GOSH029.MRT_fresh___GOSH029___NB8350518_AACAAGACAGCTGTGC
0.0138601290235197	0.655590485310132	0	0.852913798600542	0.232414292153921	0	GOSH029.MRT_fresh___GOSH029___NB8350518_AACAAGAGTCGTGCCA
1.96298795947867	-8.66771060484775	0	2.04252312668203	0	0	GOSH029.MRT_fresh___GOSH029___NB8350518_AACAAGAGTCTAACGT
4.42942704179028	-7.71543264910621	0	0.49494336618874	0	0	GOSH029.MRT_fresh___GOSH029___NB8350518_AACACACAGCTCTTCC
0.821577844179678	3.59293761713348	3.50491306927188	0	0	1.1445697307713	GOSH029.MRT_fresh___GOSH029___NB8350518_AACAGGGCATCATGAC
2.39153241353237	-10.1524181989447	0	0.992666571855234	0.350376250403944	0	GOSH029.MRT_fresh___GOSH029___NB8350518_AACAGGGGTAGGAAAG
-0.107495390587038	-0.330128642836049	0	0.688891530066039	0	0	GOSH029.MRT_fresh___GOSH029___NB8350518_AACCAACAGCAACTCT
2.09908214890637	-1.56745017584932	0	0.92011146740004	0	0	GOSH029.MRT_fresh___GOSH029___NB8350518_AACCAACCATGACTCA
5.4622531949934	4.6133281248957	2.07523420413663	0.719771695314851	0.303496138522671	0.309942540122658	GOSH029.MRT_fresh___GOSH029___NB8350518_AACCACAAGTCTAGCT
2.73901014681472	-9.6795099860529	0	1.70615360657343	0	0	GOSH029.MRT_fresh___GOSH029___NB8350518_AACCATGAGTGCGACA
2.65093970107436	-7.846996829641	0	1.37294792129402	0	0	GOSH029.MRT_fresh___GOSH029___NB8350518_AACCATGGTTGGAGGT
3.40234182167856	-9.76722477350961	0	0.720422230575461	0.425661664951428	0	GOSH029.MRT_fresh___GOSH029___NB8350518_AACCTGACATACCGTA
4.48941999044608	5.01310923249169	1.21654083901943	0	0	0.584589501332452	GOSH029.MRT_fresh___GOSH029___NB8350518_AACCTTTCAGACCCGT
0.226029845526588	3.72784338593349	3.38717747373161	0	1.42141787614889	0	GOSH029.MRT_fresh___GOSH029___NB8350518_AACCTTTGTCATTGCA
0.139914801558217	-7.14992244266603	0	1.44233812833208	0.400315228295574	0	GOSH029.MRT_fresh___GOSH029___NB8350518_AACCTTTGTTAAACCC
5.66276140989289	5.48982651133241	1.78505005229415	0.667805007313786	0.395946913379034	0.689260939451577	GOSH029.MRT_fresh___GOSH029___NB8350518_AACCTTTGTTCCGCTT
-0.35250921088302	-6.30658634690761	0	0.568438156538803	0	0	GOSH029.MRT_fresh___GOSH029___NB8350518_AACGGGACACAAGGTG
4.73014008060825	-9.02928041659278	0	0.889089516280444	0.542058724051655	0	GOSH029.MRT_fresh___GOSH029___NB8350518_AACGGGAGTTAGTCGT
3.17669722011617	5.08649529707361	0	0	0	0	GOSH029.MRT_fresh___GOSH029___NB8350518_AACTTCTAGCCATTTG
3.17223003244785	-8.70397423344898	0	1.15194499308378	0	0	GOSH029.MRT_fresh___GOSH029___NB8350518_AACTTCTTCACAATGC
2.76764808921992	-8.90059283642362	0	0.89368545155508	0.547634863243765	0	GOSH029.MRT_fresh___GOSH029___NB8350518_AAGAACAAGATGGTCG
4.78633711606992	-7.76262556979017	0	0	0	0	GOSH029.MRT_fresh___GOSH029___NB8350518_AAGAACACAGTAGATA
3.23983651757624	-7.04623135533671	0	0	0	0	GOSH029.MRT_fresh___GOSH029___NB8350518_AAGAACATCAAGAGTA
2.31555524192482	-9.32365186162467	0	0.821287868048056	0.221734434425992	0	GOSH029.MRT_fresh___GOSH029___NB8350518_AAGACTCCAAAGCTCT
2.92145957800699	-8.24507748685398	0	0.648789996172762	0	0	GOSH029.MRT_fresh___GOSH029___NB8350518_AAGACTCCATCCGAGC
-0.345162225973994	-0.727295785006953	0	0	1.97191936458734	0	GOSH029.MRT_fresh___GOSH029___NB8350518_AAGACTCTCCTGCCAT
3.54107755434855	5.21421213379837	1.49906720792569	0	1.50423009389644	0	GOSH029.MRT_fresh___GOSH029___NB8350518_AAGATAGAGCGAGGAG
2.38888282645577	-1.19417818874061	0	1.10949164391491	0	0	GOSH029.MRT_fresh___GOSH029___NB8350518_AAGATAGTCTCCAATT
-1.05804098926756	-1.01668161640498	0	1.16146901121485	0	0	GOSH029.MRT_fresh___GOSH029___NB8350518_AAGCATCCAGGTCTCG
1.8471612972498	-1.36450934695295	0	0.647995249528322	0.658467802091431	0	GOSH029.MRT_fresh___GOSH029___NB8350518_AAGCCATAGCGTGCCT
3.30316890089549	-10.2708629595916	0	0	0	0	GOSH029.MRT_fresh___GOSH029___NB8350518_AAGCCATAGGAGATAG
3.99985082078591	-9.00785282108386	0	1.30062325985763	0.508616413671305	0	GOSH029.MRT_fresh___GOSH029___NB8350518_AAGCGAGAGAGAAGGT
5.2750371942613	4.16498774828901	1.39698210800272	0	0	0	GOSH029.MRT_fresh___GOSH029___NB8350518_AAGCGTTAGTGCGTCC
3.32286636578179	-9.20314749872707	0	1.11290361092954	0.31038411087782	0	GOSH029.MRT_fresh___GOSH029___NB8350518_AAGGAATCACCATAAC
-0.914458004143001	-1.00838310257155	0	0	0	0	GOSH029.MRT_fresh___GOSH029___NB8350518_AAGGTAAGTTGAGGAC
1.48607347521036	-7.87126497643236	0	0.972480792281076	0	0	GOSH029.MRT_fresh___GOSH029___NB8350518_AAGTACCGTCGAAACG
-4.36155965384154	1.8520291979421	0	0.936672359097847	0.223219575964113	0	GOSH029.MRT_fresh___GOSH029___NB8350518_AAGTCGTAGACGTCGA
4.78117808023446	4.69964039728292	0	0	0	0	GOSH029.MRT_fresh___GOSH029___NB8350518_AAGTGAATCGAGAACG
5.92997156828712	5.35098943122388	1.96932788946223	0.414416127823437	0.747756734896398	0	GOSH029.MRT_fresh___GOSH029___NB8350518_AAGTGAATCTCAGAAC
4.23918965055892	-9.36482197231809	0	0.627137731264511	0	0	GOSH029.MRT_fresh___GOSH029___NB8350518_AATAGAGAGTAGTCTC
5.17633290869889	5.08547429189675	0	1.09683246135193	0	0.702618092931037	GOSH029.MRT_fresh___GOSH029___NB8350518_AATAGAGGTCTTCAAG
2.67643917428535	-8.38174046800654	0	1.12559807995066	0	0	GOSH029.MRT_fresh___GOSH029___NB8350518_AATAGAGGTTCCTAGA
5.95119487496693	5.3361426375543	2.49759487134098	0.393947645790631	0	0	GOSH029.MRT_fresh___GOSH029___NB8350518_AATCACGAGACGACTG
0.495540016560022	3.74758397002692	2.79656609047779	0	0	0	GOSH029.MRT_fresh___GOSH029___NB8350518_AATCACGAGTATTCCG
0.514394238174648	-6.78012914564035	0	1.17658393461562	0.55883347362103	0	GOSH029.MRT_fresh___GOSH029___NB8350518_AATCACGAGTGACCTT
0.377364059473312	4.0403434046175	2.33633243886946	0	0	0	GOSH029.MRT_fresh___GOSH029___NB8350518_AATCACGGTAGTCTGT
-0.880655807698217	-0.714834674808158	0	1.00875899589684	0	0	GOSH029.MRT_fresh___GOSH029___NB8350518_AATCGACAGCAATAAC
4.69805233698197	-8.40675269155888	0	1.47631780477471	0.512495986577892	0	GOSH029.MRT_fresh___GOSH029___NB8350518_AATCGTGGTTCAGTAC
4.80543881034289	4.49616062169464	0.906194325715146	0	0	0	GOSH029.MRT_fresh___GOSH029___NB8350518_AATCGTGTCTGCAGCG
0.273208588454842	3.6291684485922	2.89109692133523	0	0	0	GOSH029.MRT_fresh___GOSH029___NB8350518_AATGAAGCAAGCTCTA
2.42933380735687	-1.02867045575063	0	0.486360260700351	0.499622422514176	0	GOSH029.MRT_fresh___GOSH029___NB8350518_AATGAAGCATCCAACA
2.0737126415328	-9.0085301311292	0	1.04478772304894	0.65456513640686	0	GOSH029.MRT_fresh___GOSH029___NB8350518_AATGCCACATCTTTCA
2.95768517177566	-9.16658824092687	0	1.59822388460189	0	0	GOSH029.MRT_fresh___GOSH029___NB8350518_AATGCCATCGGTCAGC
3.88477780916175	3.81236057312533	0	0	0	0	GOSH029.MRT_fresh___GOSH029___NB8350518_AATGGCTGTCGCCTAG
1.37349252930692	-2.02148688925599	0	0.215760851577308	0.233476450629231	0	GOSH029.MRT_fresh___GOSH029___NB8350518_AATTCCTCAACCGTGC
-0.342653931519919	0.234117587729109	0	0	0	0	GOSH029.MRT_fresh___GOSH029___NB8350518_AATTTCCAGACCAGAC
2.61220023408345	-6.94541299732909	0	0.608623009668112	0	0.538435909535428	GOSH029.MRT_fresh___GOSH029___NB8350518_AATTTCCAGCATACTC
0.62871442157614	3.77073269982145	3.35497195447712	0	0	0	GOSH029.MRT_fresh___GOSH029___NB8350518_AATTTCCCAAACTCGT
0.912553463709682	-1.45457892188193	0	0.813868935680528	0	0	GOSH029.MRT_fresh___GOSH029___NB8350518_AATTTCCGTTATGGTC
1.62258543349693	-8.28900045406065	0	0.750075712432017	0	0	GOSH029.MRT_fresh___GOSH029___NB8350518_ACAAAGAAGCTGACCC
3.5892726786882	-9.67888606941358	0	1.30346354703536	0.852008773227293	0	GOSH029.MRT_fresh___GOSH029___NB8350518_ACAAAGATCACCCATC
0.046764655312331	0.89340398724112	0	0.478119180639194	0	0	GOSH029.MRT_fresh___GOSH029___NB8350518_ACAACCACACGCCACA
3.28009490109762	-8.91134101912651	0	0.856100452449016	0.863755191948867	0	GOSH029.MRT_fresh___GOSH029___NB8350518_ACAACCAGTGCTTATG
3.09053358456118	-10.2454159090154	0	1.07193941630615	0	0	GOSH029.MRT_fresh___GOSH029___NB8350518_ACAAGCTCAGTGTATC
0.506228725983163	-6.46739180503536	0	1.56086601614587	0.623759604845716	0	GOSH029.MRT_fresh___GOSH029___NB8350518_ACAAGCTGTTTCGTAG
2.94316549353327	-2.26457127068356	0	0.485091396066341	0	0	GOSH029.MRT_fresh___GOSH029___NB8350518_ACACAGTGTGAGCCAA
3.63566538067674	-6.79123233081361	0	0.67496598280029	0	0	GOSH029.MRT_fresh___GOSH029___NB8350518_ACACCAAGTGCACAAG
1.40521142048006	-7.29202465208358	0	0.79903859455702	0.480863270403848	0	GOSH029.MRT_fresh___GOSH029___NB8350518_ACACGCGAGGCATCTT
2.83812579919541	-9.33758126963879	0	1.61976136056052	0	0	GOSH029.MRT_fresh___GOSH029___NB8350518_ACACGCGCATGAAGGC
-0.316953746698537	-1.95195994631825	0	1.45784179896306	0	0	GOSH029.MRT_fresh___GOSH029___NB8350518_ACACGCGTCGTAGTCA
2.76276259329251	-0.820662954067909	0	1.35676907473	0	0	GOSH029.MRT_fresh___GOSH029___NB8350518_ACACTGAAGATGCAGC
1.12423287032613	3.85896203896626	2.70047095455537	1.00452347475478	0	0.649373155302054	GOSH029.MRT_fresh___GOSH029___NB8350518_ACACTGAAGGCCTAAG
4.9367062821725	5.9641257967505	1.2626233341881	0.463921942732176	0.487312496866311	0	GOSH029.MRT_fresh___GOSH029___NB8350518_ACAGAAACAAGGCGTA
3.66239106505429	-6.9490428273145	0	0.424267913988554	0.75682585374925	0	GOSH029.MRT_fresh___GOSH029___NB8350518_ACAGAAAGTTTCGACA
-4.32946743551289	1.82291346932603	0	0.994012274178634	0.121413047741306	0	GOSH029.MRT_fresh___GOSH029___NB8350518_ACAGAAATCATCCTAT
0.181629509981176	3.81532591265114	3.37350026216484	2.06990247582816	0	0	GOSH029.MRT_fresh___GOSH029___NB8350518_ACAGCCGCAACACTAC
0.241477095778393	0.905384008999343	0	0.83955285050761	0.282952494974159	0	GOSH029.MRT_fresh___GOSH029___NB8350518_ACAGCCGCACCTCGTT
2.19495147960464	-1.34757029210926	0	0.842872368975177	0.363822407425291	0	GOSH029.MRT_fresh___GOSH029___NB8350518_ACAGGGATCTTCCCGA
4.15257162146669	-8.57296768497988	0	1.33471293187301	0.142241344076556	0	GOSH029.MRT_fresh___GOSH029___NB8350518_ACATGCATCTGGAGAG
1.81481623213772	-1.83625943337551	0	0.864200389990042	1.13167436462436	0	GOSH029.MRT_fresh___GOSH029___NB8350518_ACCAAACCAAGCGGAT
0.216738130812028	3.89838677440418	1.98142656974547	0	0	0	GOSH029.MRT_fresh___GOSH029___NB8350518_ACCAACACAAGCGATG
3.55988082153029	-10.2413752089666	0	0	0.574194312451195	0	GOSH029.MRT_fresh___GOSH029___NB8350518_ACCAACACAGGCCCTA
4.81759245997661	5.96216673270669	0.955232277829705	0.512909599208101	0.155418124851104	0.640134231767705	GOSH029.MRT_fresh___GOSH029___NB8350518_ACCAACAGTGGCCACT
3.01791486497213	-1.77976936163892	0	0.590301384328672	0	0	GOSH029.MRT_fresh___GOSH029___NB8350518_ACCACAATCTAGCCTC
2.73706539040871	-9.24561410408496	0	0.590362325399957	0	0	GOSH029.MRT_fresh___GOSH029___NB8350518_ACCATTTTCGAATCCA
0.534309056052612	3.16772556335959	3.44804355867707	0	0	0	GOSH029.MRT_fresh___GOSH029___NB8350518_ACCCAAAAGGTACAGC
4.79683438999185	4.95540152792762	2.09197025454924	0	0	0	GOSH029.MRT_fresh___GOSH029___NB8350518_ACCCAAAAGTTTCTTC
4.82075980722968	5.36692849563013	0.930190886202479	0	0	0.573539946195846	GOSH029.MRT_fresh___GOSH029___NB8350518_ACCCAAATCGATACAC
2.80343378151706	-0.666464005010287	0	1.30289591796141	0.637346335799823	0	GOSH029.MRT_fresh___GOSH029___NB8350518_ACCCTCACACGGTCTG
0.251259814398932	-3.01987847429099	0	0	0	0	GOSH029.MRT_fresh___GOSH029___NB8350518_ACCCTCATCGGTCTAA
2.21326519694819	-1.00372888721789	0	1.10660473445815	0	0	GOSH029.MRT_fresh___GOSH029___NB8350518_ACCGTTCAGGATAATC
5.44743970133357	4.39858912971457	2.51855446351651	0.419884235887319	0	0.448605995027101	GOSH029.MRT_fresh___GOSH029___NB8350518_ACCGTTCAGTCGCCCA
3.63256169891283	-8.39185261008496	0	0	0	0	GOSH029.MRT_fresh___GOSH029___NB8350518_ACCTACCAGCTCTGTA
2.81580408482674	-2.06385366957064	0	0	0	0	GOSH029.MRT_fresh___GOSH029___NB8350518_ACCTGAACACGTACTA
5.33425504213571	4.62120459754617	2.20042837798357	0	0.473974002440009	0.479302215754049	GOSH029.MRT_fresh___GOSH029___NB8350518_ACCTGAACAGAAATTG
2.25946374169067	-8.81547553688227	0	1.15727091909369	0.97336843714106	0	GOSH029.MRT_fresh___GOSH029___NB8350518_ACCTGTCAGCGAAACC
1.11347421425061	-1.56571637064259	0	0.93402138347102	0.322824448099392	0	GOSH029.MRT_fresh___GOSH029___NB8350518_ACCTGTCAGGACCCAA
2.34335405008485	-2.52022809139487	0	0	0	0	GOSH029.MRT_fresh___GOSH029___NB8350518_ACCTGTCGTCATACCA
3.40941264607324	-10.1397625877174	0	1.09223192884978	0	0	GOSH029.MRT_fresh___GOSH029___NB8350518_ACGATCAAGGTCACCC
0.43492027629546	4.50763516189563	3.33752573776525	0	0	1.86002079832969	GOSH029.MRT_fresh___GOSH029___NB8350518_ACGATCACAGTTACCA
2.7586950858463	-9.47520925853502	0	1.56823148128225	0.247901981122722	0	GOSH029.MRT_fresh___GOSH029___NB8350518_ACGATCAGTGTTACAC
1.96012878967599	-1.17952761679887	0	0	1.235332920306	0	GOSH029.MRT_fresh___GOSH029___NB8350518_ACGATGTAGATGCTTC
0.132614435682853	4.11408766521143	2.39133352497646	1.43688074105984	0	0	GOSH029.MRT_fresh___GOSH029___NB8350518_ACGCACGAGACCGTTT
1.2356151453882	-7.81736415454708	0	1.15487782129162	0	0	GOSH029.MRT_fresh___GOSH029___NB8350518_ACGGAAGCATTGCCGG
4.38201471805989	-9.32565117883284	0	0.768027957468156	0	0	GOSH029.MRT_fresh___GOSH029___NB8350518_ACGGAAGTCATGCTAG
2.07599287037431	-1.25801788078438	0.0088416862135301	0.93379599781596	0	0	GOSH029.MRT_fresh___GOSH029___NB8350518_ACGGTCGGTAGATTAG
0.0245075964511011	-7.18698451977796	0	0.929437564858632	0	0	GOSH029.MRT_fresh___GOSH029___NB8350518_ACGGTCGGTGTTCATG
1.60854186271944	-1.97940416147248	0	0.71564432283656	0	0	GOSH029.MRT_fresh___GOSH029___NB8350518_ACGGTTACAGGACAGT
-4.36878963468018	0.96620841773173	0	0.723483574127121	0	0	GOSH029.MRT_fresh___GOSH029___NB8350518_ACGGTTATCAATCCGA
1.20823578970924	-8.0962769417296	0	1.2174740852476	0.208256766363539	0	GOSH029.MRT_fresh___GOSH029___NB8350518_ACGTACATCTTAGGAC
4.21642337409093	-9.64328705135581	0	0	0	0	GOSH029.MRT_fresh___GOSH029___NB8350518_ACGTAGTAGGTACTGG
2.61843182983528	-6.32975006190804	0	0.902215302801541	0.397449556313394	0	GOSH029.MRT_fresh___GOSH029___NB8350518_ACGTCCTTCCCGTGTT
0.932091752117357	3.79258633180311	2.10252583109338	0.479405816562577	0	0	GOSH029.MRT_fresh___GOSH029___NB8350518_ACTACGACACGCGCAT
0.665905208478236	0.444834667028343	0	1.1745398495359	0.273382921863947	0	GOSH029.MRT_fresh___GOSH029___NB8350518_ACTACGACATGGGATG
4.64910826354911	-9.48959618503958	0	0.317287085887319	0.331550890615648	0	GOSH029.MRT_fresh___GOSH029___NB8350518_ACTATCTAGGCCACTC
5.15210301356506	5.11069937327794	2.02538673612032	0.37914751173344	0.402330642529978	0.407816610009571	GOSH029.MRT_fresh___GOSH029___NB8350518_ACTATCTCAGCACACC
0.563182317162643	-6.20410067026435	0	0.578771383409287	0	0	GOSH029.MRT_fresh___GOSH029___NB8350518_ACTATCTCATGAGTAA
0.895761248965833	-7.6494768764824	0	1.00518739080681	0.625541999489506	0	GOSH029.MRT_fresh___GOSH029___NB8350518_ACTATGGAGCGTTGTT
5.59721511934736	5.14994859221841	2.12244556736835	0.886494785704513	0	1.16568113032328	GOSH029.MRT_fresh___GOSH029___NB8350518_ACTATGGGTAACAGTA
0.104340982159444	3.91515481858266	2.30246451276423	0	0	0	GOSH029.MRT_fresh___GOSH029___NB8350518_ACTATGGTCGATGGAG
4.84112131579322	6.05139090258773	1.56312921257818	0.284500964540911	0	0.317827751271629	GOSH029.MRT_fresh___GOSH029___NB8350518_ACTATTCCAATTTCCT
4.74761735555099	-8.58185818294955	0	0	0	0	GOSH029.MRT_fresh___GOSH029___NB8350518_ACTATTCCAGGGACTA
5.14091370186476	4.41743327802587	2.35402616184926	0	0	0.831444520907571	GOSH029.MRT_fresh___GOSH029___NB8350518_ACTATTCCAGTAGGAC
4.12120550733385	-7.69824771419366	0	0.63116557875182	0	0	GOSH029.MRT_fresh___GOSH029___NB8350518_ACTCCCAAGGTAAGTT
4.41905154577338	-8.16524982056514	0	1.00921287944272	0	0	GOSH029.MRT_fresh___GOSH029___NB8350518_ACTGATGCACTTCAAG
4.59785985767888	-7.6824481086203	0	1.7093995787608	0.494080401625321	0	GOSH029.MRT_fresh___GOSH029___NB8350518_ACTGCAATCCCTGTTG
3.87148091200876	-9.46379652822932	0	1.65180805326622	0	0	GOSH029.MRT_fresh___GOSH029___NB8350518_ACTGTCCGTTCACCGG
1.73319854147835	-9.10513027146187	0	0	0.654295666924289	0	GOSH029.MRT_fresh___GOSH029___NB8350518_ACTGTGAAGGCCACTC
5.23187057967112	-8.1848972170981	0	1.08676230301799	1.60917422871564	0	GOSH029.MRT_fresh___GOSH029___NB8350518_ACTGTGAAGGCTTAAA
5.39704694711303	5.6479053083366	1.52828895070276	0	0	0	GOSH029.MRT_fresh___GOSH029___NB8350518_ACTGTGAAGGTTCCAT
5.85186668469928	5.4532813478433	1.47444683346923	0	0	0	GOSH029.MRT_fresh___GOSH029___NB8350518_ACTGTGACAATTCTCT
2.20942660292902	-0.493929135232804	0	0.612188361733041	0.354840894765032	0	GOSH029.MRT_fresh___GOSH029___NB8350518_ACTGTGATCAAATGCC
0.201559024440861	3.94334067330544	2.68274256175254	0	0	0	GOSH029.MRT_fresh___GOSH029___NB8350518_ACTTAGGCAAAGGCAC
3.03960213649209	-8.21955044004909	0	1.39437754432633	0.470059231272207	0	GOSH029.MRT_fresh___GOSH029___NB8350518_ACTTAGGTCGAGCCAC
-0.784626977605192	-0.402990691767131	0	1.58692696118209	0	0	GOSH029.MRT_fresh___GOSH029___NB8350518_ACTTATCAGTTTGTCG
-4.37352159444569	1.80851748109623	0	1.44395861869177	0	0	GOSH029.MRT_fresh___GOSH029___NB8350518_ACTTCCGAGTGGTTCT
4.90156205359681	-8.63921519373496	0	0	0.68496934052979	0	GOSH029.MRT_fresh___GOSH029___NB8350518_ACTTCCGGTGAAGCTG
2.56796438850507	-9.83948813241906	0	0.948315940716375	0.584285602611588	0	GOSH029.MRT_fresh___GOSH029___NB8350518_ACTTCGCAGTGGCGAT
3.30219465274662	-9.56133763271668	0	0.996915609819098	0	0	GOSH029.MRT_fresh___GOSH029___NB8350518_ACTTTCAAGACTAGAT
4.82363735626478	4.23461416427523	1.5971744139997	0	0	0	GOSH029.MRT_fresh___GOSH029___NB8350518_ACTTTCAGTAGCGTCC
4.22441651781571	3.58749172101839	3.04212574813792	0.911259325947198	0	0	GOSH029.MRT_fresh___GOSH029___NB8350518_ACTTTGTAGCAGATAT
5.90840139129653	5.36316644763608	1.72946720383055	0.427571220149972	0	0.456274890133525	GOSH029.MRT_fresh___GOSH029___NB8350518_AGAACAAAGAGTCTTC
1.83941499942305	-7.20547760452202	0	1.56557671902525	0	0	GOSH029.MRT_fresh___GOSH029___NB8350518_AGAACCTCATGAATAG
3.85947256373164	-10.0939167246661	0	0	1.14295946754631	0	GOSH029.MRT_fresh___GOSH029___NB8350518_AGAACCTTCAGGAACG
3.22536135696483	-9.80183508101976	0	0.687769183853727	0	0	GOSH029.MRT_fresh___GOSH029___NB8350518_AGAAGTAAGAGGTCAC
3.88333225640147	-9.44420492751541	0	1.22816186289108	0.20800146051999	0	GOSH029.MRT_fresh___GOSH029___NB8350518_AGAAGTAAGTCTGGTT
4.21423787536107	-9.34359652527092	0	0.596090009624154	0	0	GOSH029.MRT_fresh___GOSH029___NB8350518_AGAAGTACAACCGCTG
4.53857768345715	5.69816244245811	0	0.716127177561034	0	1.1599525511834	GOSH029.MRT_fresh___GOSH029___NB8350518_AGAAGTATCACTTGGA
4.20296119447433	-6.9541646175404	0	0	0	0	GOSH029.MRT_fresh___GOSH029___NB8350518_AGACAAACACGTCTCT
3.26384746990588	5.18001210038604	1.6427790935341	0	0	0	GOSH029.MRT_fresh___GOSH029___NB8350518_AGACACTAGCAGCAGT
4.30847112684051	-9.839050275363	0	0	1.63852132314361	0	GOSH029.MRT_fresh___GOSH029___NB8350518_AGACACTAGTAACGTA
5.37851637120989	4.94082926074156	3.10078344405151	0	0	0	GOSH029.MRT_fresh___GOSH029___NB8350518_AGACACTCAGGACAGT
-4.64229121798227	0.931957220852379	0	0.811876528308026	0	0	GOSH029.MRT_fresh___GOSH029___NB8350518_AGACCATAGCAAGGAA
-0.0350974171796217	3.63835229183213	2.24433507573737	1.63278065902336	0	0	GOSH029.MRT_fresh___GOSH029___NB8350518_AGACCATAGGGATGTC
4.79603386656807	4.45209752591292	0.791763700443947	0	0	0	GOSH029.MRT_fresh___GOSH029___NB8350518_AGACCATGTAGACACG
3.81137979141452	-8.14418419843368	0	0	0	0	GOSH029.MRT_fresh___GOSH029___NB8350518_AGACCCGGTTCAGCTA
4.79807598774601	5.01121393677367	1.11995683487733	0.436728356652181	0	0	GOSH029.MRT_fresh___GOSH029___NB8350518_AGACTCACAGAAATCA
5.33604016649444	4.21421872016979	2.17778228179312	0.364649405482078	0.391120671088635	0	GOSH029.MRT_fresh___GOSH029___NB8350518_AGACTCAGTCACCCTT
-0.445156209983147	-1.9687385991337	0	0.467328512145732	0	0	GOSH029.MRT_fresh___GOSH029___NB8350518_AGACTCATCTTAGCTT
-4.29137094653672	0.98348485001347	0	0	0	0	GOSH029.MRT_fresh___GOSH029___NB8350518_AGAGAATAGACAACAT
4.32015867556526	-8.8394173733539	0	1.3336214423183	0.526794567544868	0	GOSH029.MRT_fresh___GOSH029___NB8350518_AGAGAATCACGCTTAA
5.74343188060867	4.99045434426749	2.27124537198962	0.573517864680591	0	0.6016986822645	GOSH029.MRT_fresh___GOSH029___NB8350518_AGAGAGCAGGATGTTA
2.4542311055379	-8.08141302692485	0	1.13430416910768	0.295566894870354	0	GOSH029.MRT_fresh___GOSH029___NB8350518_AGAGCAGAGCCGATTT
2.30600194290799	-1.35713985313151	0	0	1.0451193789618	0	GOSH029.MRT_fresh___GOSH029___NB8350518_AGAGCAGTCTGATGGT
3.25483931404317	-9.95995246042301	0	0.608554197486477	0	0	GOSH029.MRT_fresh___GOSH029___NB8350518_AGAGCCCAGACAGCGT
4.03191904193753	-7.05352109938213	0	0.826901982573658	0	0	GOSH029.MRT_fresh___GOSH029___NB8350518_AGAGCCCGTCCTTGTC
0.588808092992674	-1.95832248974779	0	1.59113693092257	0	0	GOSH029.MRT_fresh___GOSH029___NB8350518_AGAGCCCTCACAAGAA
3.13095140417603	5.06221746234555	0	0	2.38920024685387	0	GOSH029.MRT_fresh___GOSH029___NB8350518_AGATAGAGTACCACGC
1.95175645807139	-8.02061582961309	0	1.45863048201988	0.307846474825822	0	GOSH029.MRT_fresh___GOSH029___NB8350518_AGATCCAGTAGGGTAC
1.19798893568498	-1.99813794592082	0.057876385880638	0.396337756450876	0	0	GOSH029.MRT_fresh___GOSH029___NB8350518_AGATCCAGTCTGTGAT
5.05539405592663	5.21362123933239	1.80933450515165	0.522843210498407	0.542558075755629	0.547233290784186	GOSH029.MRT_fresh___GOSH029___NB8350518_AGATCGTCATCAGCGC
0.785255873675452	3.75243201654817	3.24789758957129	0	0	0	GOSH029.MRT_fresh___GOSH029___NB8350518_AGATGAACACGTACTA
3.14954561646987	-9.0683761632148	0	1.23564047452099	0.292331592264148	0	GOSH029.MRT_fresh___GOSH029___NB8350518_AGATGAAGTGTGGTCC
5.32223884622377	4.11122514480222	2.66198073105557	0	0	0.84558281106092	GOSH029.MRT_fresh___GOSH029___NB8350518_AGATGCTCATCCAACA
2.37553981119074	-0.582293232101167	0	0.707951198290657	0.417708943837668	0	GOSH029.MRT_fresh___GOSH029___NB8350518_AGATGCTGTACCCGAC
0.236774646243732	3.54338004859921	2.59881492383917	1.38918060113388	0	0	GOSH029.MRT_fresh___GOSH029___NB8350518_AGATGCTTCCACAGCG
2.7325579642044	-7.77261021316648	0	0.63397412424952	0.648482906201026	0	GOSH029.MRT_fresh___GOSH029___NB8350518_AGCATCAGTATCGAAA
0.988706920803405	3.86825786782751	3.25783600348252	1.08605256804623	0	0	GOSH029.MRT_fresh___GOSH029___NB8350518_AGCATCATCCAGTTCC
2.90553156892543	-8.28151412753685	0	0.763517456137127	0	0	GOSH029.MRT_fresh___GOSH029___NB8350518_AGCCAATGTAAGACCG
5.59625410453164	5.05422546974683	1.85000142074216	0.308565566219604	0.595764756901354	0	GOSH029.MRT_fresh___GOSH029___NB8350518_AGCCACGAGCCTTCTC
0.465357549651132	-1.83281200026165	0	0.503338208567905	0	0	GOSH029.MRT_fresh___GOSH029___NB8350518_AGCCACGGTCGCGTCA
4.86260794683633	4.19900801503722	1.51343073270918	0.653876903130858	0.271848918226025	0	GOSH029.MRT_fresh___GOSH029___NB8350518_AGCCAGCTCGAACACT
5.93139244822493	5.44330056556296	1.81101215320406	0	0	0.704874417297473	GOSH029.MRT_fresh___GOSH029___NB8350518_AGCGATTAGCGCCGTT
3.13670808178168	-9.9513765515371	0	0	0	0	GOSH029.MRT_fresh___GOSH029___NB8350518_AGCGCTGCAAGTTCCA
0.0205547716765817	3.67466743117163	2.10137891848172	0	0	0	GOSH029.MRT_fresh___GOSH029___NB8350518_AGCGTATCAGAAGCTG
2.97911183907598	-1.88256039626766	0	0.613354316165029	0	0	GOSH029.MRT_fresh___GOSH029___NB8350518_AGCGTATCAGCGGATA
0.477493619659663	3.86672268748656	2.62557803846557	1.64279473645792	0	0	GOSH029.MRT_fresh___GOSH029___NB8350518_AGCTCAAAGCACCTGC
3.6408265161128	-8.60431997916282	0	0.86752379162408	0.752998400056632	0	GOSH029.MRT_fresh___GOSH029___NB8350518_AGCTCAAAGCTCGGCT
5.86442527515768	5.41201622641164	1.26894463741283	0.522826296962949	0.305072047016815	0.549262634190742	GOSH029.MRT_fresh___GOSH029___NB8350518_AGCTCAAGTGTGCTTA
0.681253449011292	0.269857194529505	0	1.175737027963	1.18231593377433	0	GOSH029.MRT_fresh___GOSH029___NB8350518_AGGAAATAGCATCTTG
3.22335540617467	-10.2774656720598	0	0	0	0	GOSH029.MRT_fresh___GOSH029___NB8350518_AGGAATAAGCCTCTTC
0.639977676759604	-2.08703705570407	0	0.817891642387702	0.220000169737481	0	GOSH029.MRT_fresh___GOSH029___NB8350518_AGGAATAAGGGTTTCT
0.0357782840654782	3.7527773676116	3.2350871364409	0	0	0	GOSH029.MRT_fresh___GOSH029___NB8350518_AGGAATACACTCACTC
0.319535637352178	-1.76912236498497	0	1.32312710734366	0	0	GOSH029.MRT_fresh___GOSH029___NB8350518_AGGAATAGTACGAAAT
2.07280320668118	-2.33841046712346	0	0.746615842006237	0.313133454874634	0	GOSH029.MRT_fresh___GOSH029___NB8350518_AGGAATAGTTTACGTG
0.174881157501566	-5.99916831158403	0	0.700942631078807	0.711830516049569	0	GOSH029.MRT_fresh___GOSH029___NB8350518_AGGAATATCACTGAAC
5.86965019698534	5.18653139153677	1.4391741118713	0	0	1.14931462853723	GOSH029.MRT_fresh___GOSH029___NB8350518_AGGACGAAGACAACTA
5.13197886813246	4.10891340017925	1.31967525235372	0	0.370831264627903	0.3752989544952	GOSH029.MRT_fresh___GOSH029___NB8350518_AGGACGAAGCGCTGCT
5.91805424288563	5.12188078998448	1.29701535754611	0	0	0.636252461675498	GOSH029.MRT_fresh___GOSH029___NB8350518_AGGACGAAGGCACTCC
4.29195896871529	-9.29623842420353	0	0.418142163551412	0.431517731788819	0	GOSH029.MRT_fresh___GOSH029___NB8350518_AGGACGATCCTGTAGA
3.88110287714335	-7.29245425698221	0	1.49462606458723	0.451016751723304	0	GOSH029.MRT_fresh___GOSH029___NB8350518_AGGACTTCACTACCGG
4.05999419027844	-8.17814352641324	0	1.45955976478821	0	0	GOSH029.MRT_fresh___GOSH029___NB8350518_AGGACTTGTGGATACG
-0.136719163110828	0.737458843233106	0	0.783135203822865	0	0	GOSH029.MRT_fresh___GOSH029___NB8350518_AGGACTTGTGTAAATG
2.79035069099672	-1.92236270692001	0	0.355191962235862	0	0	GOSH029.MRT_fresh___GOSH029___NB8350518_AGGACTTTCCGTCACT
4.1693486305333	-8.99552661028316	0	0.73114802214294	0	0	GOSH029.MRT_fresh___GOSH029___NB8350518_AGGAGGTCAGGAAGTC
4.03158429659062	-10.0083987159313	0	0	1.21690068235841	0	GOSH029.MRT_fresh___GOSH029___NB8350518_AGGAGGTTCCTACCGT
3.39739489367702	-8.90828879450791	0	1.63098379026022	0	0	GOSH029.MRT_fresh___GOSH029___NB8350518_AGGATAAGTGCCGAAA
-0.077850269709935	-6.42464797074914	0	1.4976003940935	0	0	GOSH029.MRT_fresh___GOSH029___NB8350518_AGGATCTCAAGTTCGT
3.68015700491141	-9.38570388055826	0	0	0	0	GOSH029.MRT_fresh___GOSH029___NB8350518_AGGATCTGTGGTCTCG
1.69251788961427	-2.69886352487161	0	0.844298820110447	0.589026687341534	0	GOSH029.MRT_fresh___GOSH029___NB8350518_AGGATCTGTTGGGACA
4.03928643531881	-7.57344281485322	0	1.53264004203305	0.412423186294183	0	GOSH029.MRT_fresh___GOSH029___NB8350518_AGGCCACCATGGCGCT
1.11709590386831	-0.756665548773843	0	1.30294571848411	0	0	GOSH029.MRT_fresh___GOSH029___NB8350518_AGGCCACGTTACCCAA
4.85110170904618	3.34862291262136	3.18599070389005	0	0.613570624938836	0.617247717807502	GOSH029.MRT_fresh___GOSH029___NB8350518_AGGCTGCTCATGCAGT
4.20048326232712	-8.81067278336383	0	0	0	0	GOSH029.MRT_fresh___GOSH029___NB8350518_AGGGAGTCATACACCA
2.63699992638055	-9.70508787592501	0	0	0	0	GOSH029.MRT_fresh___GOSH029___NB8350518_AGGGCCTGTGTGGACA
3.55138543786137	-9.87000489647522	0	1.56485025912907	0.484442292326175	0	GOSH029.MRT_fresh___GOSH029___NB8350518_AGGGCTCAGCATCAGG
3.64441412280102	-9.4338145056243	0	0.68953035489655	0.699793014236806	0	GOSH029.MRT_fresh___GOSH029___NB8350518_AGGGCTCGTCGATTAC
2.47204109127805	-1.90901745017276	1.19726870472274	0	0.845564908066501	0	GOSH029.MRT_fresh___GOSH029___NB8350518_AGGGCTCGTGGGTCAA
0.17511022265361	-6.95862011495129	0	0.820481418163856	0	0	GOSH029.MRT_fresh___GOSH029___NB8350518_AGGGTCCCACTACACA
1.87335776215796	-1.75323271351826	0	0.674859965017516	0	0	GOSH029.MRT_fresh___GOSH029___NB8350518_AGGGTCCTCCCTCATG
1.88383397399241	-0.414255725403815	0	0	1.42925580141251	0	GOSH029.MRT_fresh___GOSH029___NB8350518_AGGGTGAAGCACTCTA
3.29121953411457	-6.85641964585179	0	0.659934207398282	0	0	GOSH029.MRT_fresh___GOSH029___NB8350518_AGGGTGAAGTACCCTA
4.80844671250408	-9.07505065609062	0	0.972062014936029	0	0	GOSH029.MRT_fresh___GOSH029___NB8350518_AGGGTTTAGGGCGAAG
5.03296747725385	3.66455131405396	2.27209470604385	0.877169715937203	0	0.543130171986153	GOSH029.MRT_fresh___GOSH029___NB8350518_AGGGTTTAGTGGAAGA
5.37703458765886	4.39212319465889	1.83866058786222	0.284718526576092	0.313012332448246	0.561500855925504	GOSH029.MRT_fresh___GOSH029___NB8350518_AGGTAGGAGAGTTGTA
0.122496332569584	-3.10882211832777	0	0	0	0	GOSH029.MRT_fresh___GOSH029___NB8350518_AGGTAGGAGGGTCTTT
2.46674228166002	-9.34383506213864	0	1.2326832403305	0.209056032876596	0	GOSH029.MRT_fresh___GOSH029___NB8350518_AGGTAGGAGTCAATCC
1.73837623585869	-8.82027656610635	0	0	0	0	GOSH029.MRT_fresh___GOSH029___NB8350518_AGGTCATTCCACAGCG
5.3071232481688	5.53609118026138	1.63424819801989	0	0.973368787363531	0	GOSH029.MRT_fresh___GOSH029___NB8350518_AGGTCTAAGGGATCAC
0.594956207683006	3.14636564343427	2.89669758543734	0	0	0	GOSH029.MRT_fresh___GOSH029___NB8350518_AGGTCTAGTACACGCC
3.05965604085032	-9.83913055347041	0	1.01961317322742	0.462720525941647	0	GOSH029.MRT_fresh___GOSH029___NB8350518_AGGTGTTGTACAAGCG
2.58550538185634	-9.2671306210896	0	1.34520493288587	0.334400843240024	0	GOSH029.MRT_fresh___GOSH029___NB8350518_AGGTGTTGTTCTGACA
2.96258693126336	-1.78849672991171	0	0	0	0	GOSH029.MRT_fresh___GOSH029___NB8350518_AGGTGTTTCTTAAGGC
2.78392558828039	-9.31509398960992	0	0.989816273029063	0	0	GOSH029.MRT_fresh___GOSH029___NB8350518_AGGTTACTCACTAGCA
3.43567238780245	-8.46280482848874	0	1.15146047457822	0.428927613938945	0	GOSH029.MRT_fresh___GOSH029___NB8350518_AGGTTGTCACGCCACA
5.89415884685376	5.04953674142474	0.328098023852462	0.574100709092987	0.336176917055687	0.34254984921106	GOSH029.MRT_fresh___GOSH029___NB8350518_AGTAACCGTTGACGGA
5.89904732366907	5.48470181661287	1.68825255332754	0	0	0.977797762818203	GOSH029.MRT_fresh___GOSH029___NB8350518_AGTACCAGTTCAAGTC
1.56459820153645	7.05502595536728	0.208608638391604	0.391248374879649	0.226447785831541	0.848308041354752	GOSH029.MRT_fresh___GOSH029___NB8350518_AGTACCATCCCAAGCG
3.03319026853756	-8.60204341780212	0	0.923766179682728	0	0	GOSH029.MRT_fresh___GOSH029___NB8350518_AGTACTGTCGCCAATA
2.16707073972025	-1.9369976668579	0	0.881931227294763	0	0	GOSH029.MRT_fresh___GOSH029___NB8350518_AGTAGCTAGAACGTGC
1.37025691241827	-5.8136010405205	0	0	0	0	GOSH029.MRT_fresh___GOSH029___NB8350518_AGTAGCTCAAGAGGCT
3.74306567402198	-7.52458607786698	0	0	0	0	GOSH029.MRT_fresh___GOSH029___NB8350518_AGTAGTCTCGTTGTAG
-0.528901675399601	0.29557822262128	0	1.30909608124609	0	0	GOSH029.MRT_fresh___GOSH029___NB8350518_AGTCAACAGCGACATG
2.44824132418961	-2.30902298514999	0	0.671715829992133	0.393718173970212	0	GOSH029.MRT_fresh___GOSH029___NB8350518_AGTCACACAAGGTCTT
1.95636244735363	-1.52839913576209	0	0.54452486533837	0.311319386014197	0	GOSH029.MRT_fresh___GOSH029___NB8350518_AGTCATGCACAAGGTG
3.79163905275909	-9.36895315214367	0	1.50150114767059	0.624460053125281	0	GOSH029.MRT_fresh___GOSH029___NB8350518_AGTGACTCAACGGTAG
0.701242841083051	-2.08183533068351	0	0.67502062358066	0	0	GOSH029.MRT_fresh___GOSH029___NB8350518_AGTGATCGTTCGATTG
3.55475737761686	-8.63683375770789	0	0	1.56657552081044	0	GOSH029.MRT_fresh___GOSH029___NB8350518_AGTGTTGCAATCTGCA
2.91930587715132	-8.96788550930986	0	1.05958562027549	0.48738333029427	0	GOSH029.MRT_fresh___GOSH029___NB8350518_AGTGTTGGTATTGCCA
5.18701691026379	5.17070926184514	2.12376742595562	0	0	0	GOSH029.MRT_fresh___GOSH029___NB8350518_AGTTAGCAGCGTTACT
2.63560995354525	-10.3146780083474	0	0	0	0	GOSH029.MRT_fresh___GOSH029___NB8350518_AGTTAGCAGTTGTCAC
1.98647933911498	-1.74355223706666	0.258763380275912	1.10451180209924	0	0	GOSH029.MRT_fresh___GOSH029___NB8350518_AGTTCCCAGCCGATAG
3.54164230918138	-10.1304962112527	0	0	0	0	GOSH029.MRT_fresh___GOSH029___NB8350518_AGTTCCCGTGCGAACA
4.74965572116401	3.33266722297197	2.66894824499596	0	0.57626996894681	0	GOSH029.MRT_fresh___GOSH029___NB8350518_ATACCGAGTCATATGC
3.43786856713608	-8.93317175880561	0	1.02833750329942	0	0	GOSH029.MRT_fresh___GOSH029___NB8350518_ATACTTCAGATCCGAG
0.844080975508715	4.19479462623346	2.51048164628393	0	0	0	GOSH029.MRT_fresh___GOSH029___NB8350518_ATACTTCCAAGTGCAG
0.409840041256267	0.785535659926149	0	0	0	0	GOSH029.MRT_fresh___GOSH029___NB8350518_ATAGACCAGGCGATAC
1.21941578320515	3.75284689879453	2.41728134926764	0	0	0	GOSH029.MRT_fresh___GOSH029___NB8350518_ATAGACCCATAGAATG
0.0357833528007258	4.01223507631743	3.50586734582306	0	0	0	GOSH029.MRT_fresh___GOSH029___NB8350518_ATAGACCTCATTGCGA
0.128031178771511	-5.91891909007154	0	1.21240037543885	0.782570520969152	0	GOSH029.MRT_fresh___GOSH029___NB8350518_ATCACAGAGCGATGAC
2.19768398867632	-7.6468156620407	0	0	0.981377005463439	0	GOSH029.MRT_fresh___GOSH029___NB8350518_ATCACTTCAGAGGAAA
0.084787614412859	4.09099384633633	3.41218524993087	0	0	0	GOSH029.MRT_fresh___GOSH029___NB8350518_ATCAGGTTCGCCACTT
0.319509960464365	-7.52532226270228	0	0.843636837165526	0.451978327623958	0	GOSH029.MRT_fresh___GOSH029___NB8350518_ATCATTCCACGCTATA
5.32121407686142	4.33721299680085	1.84909347970855	0.3635077061291	0	0	GOSH029.MRT_fresh___GOSH029___NB8350518_ATCATTCTCTGGGCCA
5.13716919595625	4.79516686522454	1.19812640608892	0	0	0	GOSH029.MRT_fresh___GOSH029___NB8350518_ATCCACCCACTACAGT
4.84517214587242	6.04330913568344	0.756256498248996	0	0	0	GOSH029.MRT_fresh___GOSH029___NB8350518_ATCCACCGTCTGTAGT
0.839607147854506	-0.0173924365621179	0	0	1.60034893175781	0	GOSH029.MRT_fresh___GOSH029___NB8350518_ATCCACCTCTAGACCA
0.470257590980736	-7.58088090747078	0	0.666404242534276	0	0	GOSH029.MRT_fresh___GOSH029___NB8350518_ATCCATTTCTAGACAC
0.461240360043097	0.686212639973716	0	1.23170481626439	0	0	GOSH029.MRT_fresh___GOSH029___NB8350518_ATCCCTGTCTCTCAAT
4.8829664462062	5.00548888694682	1.32341843690517	0.557717996333084	0	0.782448806013178	GOSH029.MRT_fresh___GOSH029___NB8350518_ATCCGTCGTACAACGG
-4.65791771869218	1.02265375786199	0	1.30505018989886	0.963359173081256	0	GOSH029.MRT_fresh___GOSH029___NB8350518_ATCCTATCAAGTTCGT
0.127175429216445	4.06040044111086	3.61746865839934	0	0	0	GOSH029.MRT_fresh___GOSH029___NB8350518_ATCCTATGTCACTCAA
1.33004490542959	-2.63092561146693	0	0	0	0	GOSH029.MRT_fresh___GOSH029___NB8350518_ATCGGATCAGCTACAT
1.44614458578217	-2.73967702560915	0.400523948342531	0.611367907520932	0	0	GOSH029.MRT_fresh___GOSH029___NB8350518_ATCGGATGTCGCTTGG
-0.161171697307635	-6.60889695689297	0	1.36623286691344	0.606390577348563	0	GOSH029.MRT_fresh___GOSH029___NB8350518_ATCGGATGTCGTTATG
0.573432056753811	3.73927734913083	1.38025397704792	0	0	0	GOSH029.MRT_fresh___GOSH029___NB8350518_ATCGGATTCATGGCCG
2.17715075693035	-9.28944751736701	0	0	0	0	GOSH029.MRT_fresh___GOSH029___NB8350518_ATCGGATTCTCCTGTG
4.04284225496052	3.67101139455672	2.08465311827847	0	0	0	GOSH029.MRT_fresh___GOSH029___NB8350518_ATCGGCGAGCACTAGG
0.397358780137775	-7.61676649082058	0	1.016596926656	0.254396611655808	0	GOSH029.MRT_fresh___GOSH029___NB8350518_ATCGGCGCACAAACGG
2.68990634860203	-2.1361577505548	0	0.914292330799725	0.4688902932031	0	GOSH029.MRT_fresh___GOSH029___NB8350518_ATCGGCGGTCTGTGGC
0.202806287467452	-7.05110249472991	0	0.805426648148224	0.218628137676981	0	GOSH029.MRT_fresh___GOSH029___NB8350518_ATCGGCGGTTCATCGA
0.836966008537422	-2.34798723293175	0	0	0	0	GOSH029.MRT_fresh___GOSH029___NB8350518_ATCGTAGCATGACAAA
0.656740504560691	-6.89673500274092	0	0.769929144432661	0.253180384166953	0	GOSH029.MRT_fresh___GOSH029___NB8350518_ATCGTAGGTTCAAGGG
4.42093394839132	-8.12936913367854	0	0.997864326786851	0	0	GOSH029.MRT_fresh___GOSH029___NB8350518_ATCGTAGGTTGCTCCT
2.86956198748181	-8.97991513844784	0	1.22011866039777	0	0	GOSH029.MRT_fresh___GOSH029___NB8350518_ATCGTGACAAGTGGGT
-4.22385895466315	2.21666679233643	0	1.13243316318673	0.41884767374359	0	GOSH029.MRT_fresh___GOSH029___NB8350518_ATCGTGATCAAGAGGC
-0.231309470185762	-2.39099170850258	0	0.891334634967639	0	0	GOSH029.MRT_fresh___GOSH029___NB8350518_ATCGTGATCTTACCAT
5.56940626743081	5.5357150308453	1.08753827862253	0.478413142394265	0.501003214614489	1.29494872727805	GOSH029.MRT_fresh___GOSH029___NB8350518_ATCTCTACAGAGTCAG
-0.708284419287269	-1.94455728429911	0	0.678637163286693	0	0	GOSH029.MRT_fresh___GOSH029___NB8350518_ATCTCTAGTTAAGTCC
2.97468894294382	-8.99657743097884	0	1.15915810577731	0.305383125968961	0	GOSH029.MRT_fresh___GOSH029___NB8350518_ATCTCTAGTTCTCCCA
4.84333727250626	5.08697175036963	0.768926754099076	0.354932407694827	0.201871908399669	0.38371619981555	GOSH029.MRT_fresh___GOSH029___NB8350518_ATCTCTATCAGCGCAC
3.09615266567405	-6.39191042204163	0	0	0	0	GOSH029.MRT_fresh___GOSH029___NB8350518_ATCTTCAGTCCAAATC
1.17017594001673	3.80836726124423	2.98761146097358	0	0.984947888550684	0	GOSH029.MRT_fresh___GOSH029___NB8350518_ATCTTCAGTCGTTCAA
2.99726966995959	-1.24036412399578	0.206202347633338	0.473976930306068	0.486964722372152	0	GOSH029.MRT_fresh___GOSH029___NB8350518_ATCTTCATCTAAACGC
5.16708673715863	5.07474189787799	1.96802467736818	0.683709767631006	0	0.705851775769317	GOSH029.MRT_fresh___GOSH029___NB8350518_ATGAAAGGTCAATCTG
0.318103032996026	3.65827915741355	3.6091202653399	0	0	1.94315054292658	GOSH029.MRT_fresh___GOSH029___NB8350518_ATGACCACAATAGGAT
4.57327782016778	-9.23895464234258	0	0.509512655495013	0.520568258703196	0	GOSH029.MRT_fresh___GOSH029___NB8350518_ATGAGGGCACAAATCC
0.897954009252247	4.30009834276069	1.39427794816285	0	1.39234545693445	0	GOSH029.MRT_fresh___GOSH029___NB8350518_ATGAGGGGTGTGGACA
0.289046125537754	-7.13543655921758	0	1.09580550977502	0.559069250684386	0	GOSH029.MRT_fresh___GOSH029___NB8350518_ATGAGTCAGGAAGTCC
3.14001831141656	-8.93959451039356	0	0.977751898780123	0	0	GOSH029.MRT_fresh___GOSH029___NB8350518_ATGAGTCCACTGCTTC
3.82187308463269	-8.94938804445946	0	0	0	0	GOSH029.MRT_fresh___GOSH029___NB8350518_ATGAGTCGTCTGTAAC
1.19946674305973	3.96916280900468	3.02074021540492	0.625940973296741	0.663808371935066	0	GOSH029.MRT_fresh___GOSH029___NB8350518_ATGCATGGTGGTAACG
5.64745085258208	5.28563615796665	1.07922902902205	0.36699838537734	0.678076150417342	0.904224900969115	GOSH029.MRT_fresh___GOSH029___NB8350518_ATGCCTCCACTGTGAT
0.154145738283508	4.08804409837413	3.19238960916561	0	0	0	GOSH029.MRT_fresh___GOSH029___NB8350518_ATGCCTCGTTAGGGAC
3.56772225787434	-9.0797552474942	0	1.09861281110945	0.215782636993813	0	GOSH029.MRT_fresh___GOSH029___NB8350518_ATGCGATCAATTCTTC
4.93437356182488	5.16317295252929	0.95205808105184	0.942803534453847	0	0	GOSH029.MRT_fresh___GOSH029___NB8350518_ATGGAGGAGTTGAATG
3.04292302250643	-8.02318373486863	0	0.501316865645929	0	0	GOSH029.MRT_fresh___GOSH029___NB8350518_ATGGAGGGTACGTTCA
3.49548280622303	-8.83251418094074	0	0.998969927753023	0.768203551760327	0	GOSH029.MRT_fresh___GOSH029___NB8350518_ATGGGAGGTGTCATTG
3.09650006166169	-10.2592480418284	0.0209556826113644	1.44092330364446	0.425423400808301	0	GOSH029.MRT_fresh___GOSH029___NB8350518_ATGGGTTAGTATGAGT
2.15059167041627	-8.11201334711205	0	1.12108282076815	0.71299273546243	0	GOSH029.MRT_fresh___GOSH029___NB8350518_ATGGGTTCAGGTCAGA
2.50857424792241	-1.2059490859251	0	0.464739236701356	0.262225444255873	0	GOSH029.MRT_fresh___GOSH029___NB8350518_ATGGGTTCATTCGGGC
2.48274552592068	-1.87637143063513	0	0.640835552692834	0	0	GOSH029.MRT_fresh___GOSH029___NB8350518_ATGGTTGTCGCGTGCA
5.42547858455016	4.89386768166621	2.07601395601206	0.369202869045985	0	0.402124497017858	GOSH029.MRT_fresh___GOSH029___NB8350518_ATGTCCCGTCTCGCGA
1.76494486581147	-9.16679724589039	0	1.02084625750623	0	0	GOSH029.MRT_fresh___GOSH029___NB8350518_ATGTCCCGTGTGAATA
0.17483941407331	3.76536909895033	3.46718861220012	0	0	0	GOSH029.MRT_fresh___GOSH029___NB8350518_ATGTCTTAGTTAGTAG
3.3409354971824	5.20510850356211	1.75859077304842	1.21037012432734	0	1.22879270679651	GOSH029.MRT_fresh___GOSH029___NB8350518_ATGTCTTCACAGCTTA
0.196486532882232	0.66093576604553	0	1.12598930503989	0.390759946959324	0	GOSH029.MRT_fresh___GOSH029___NB8350518_ATGTCTTGTCGCATCG
0.204285571702114	-1.47470557046977	0	0	0	0	GOSH029.MRT_fresh___GOSH029___NB8350518_ATGTCTTGTCTTGCTC
1.52087601341704	-0.230446616118535	0	0.913254243547761	0	0	GOSH029.MRT_fresh___GOSH029___NB8350518_ATGTCTTGTTATAGCC
5.61700389517198	5.47773332336037	1.37503134786334	0.665224219026121	1.08954613328253	0.687364899384699	GOSH029.MRT_fresh___GOSH029___NB8350518_ATTACCTGTCTTAGTG
-0.0657754648919393	-2.17784709577691	0	1.31735473028274	0	0	GOSH029.MRT_fresh___GOSH029___NB8350518_ATTACTCGTGTCCACG
3.0973198782384	-1.83786619562006	0	0.651550827480767	0.332861691100087	0	GOSH029.MRT_fresh___GOSH029___NB8350518_ATTATCCAGCATCTTG
1.55534365205276	-8.81914679626752	0	0	0	0	GOSH029.MRT_fresh___GOSH029___NB8350518_ATTATCCAGTCTAGCT
5.45098300491648	4.37390441878484	1.91934050428237	0	0.271140763346321	0	GOSH029.MRT_fresh___GOSH029___NB8350518_ATTATCCGTGTTACTG
4.82204358145259	3.47925788638608	2.31045004093135	1.0186661675512	0	0	GOSH029.MRT_fresh___GOSH029___NB8350518_ATTCACTAGGGCAATC
1.31198230113973	-1.69859017496322	0	0.232757362269556	0.461021486013815	0	GOSH029.MRT_fresh___GOSH029___NB8350518_ATTCACTCAGAGAATT
0.309301041964123	4.21370855874768	2.654068826783	0	0	0	GOSH029.MRT_fresh___GOSH029___NB8350518_ATTCACTCAGGTTTAC
2.6940714772817	-9.53052581747652	0	2.21872305068428	0	0	GOSH029.MRT_fresh___GOSH029___NB8350518_ATTCATCAGAGGGTCT
3.10808322796413	-8.97246805109467	0	0.825176448317229	0	0	GOSH029.MRT_fresh___GOSH029___NB8350518_ATTCATCAGGGCCTCT
0.247917524298313	3.57720485169091	3.26557404109197	0	0	0	GOSH029.MRT_fresh___GOSH029___NB8350518_ATTCATCAGGGTTAAT
0.716763346665025	0.552299550900639	0	0.920713098449534	0	0	GOSH029.MRT_fresh___GOSH029___NB8350518_ATTCATCGTACTTCCC
2.86831743010845	-9.29602910719376	0	0.714714341856304	0.421756357225433	0	GOSH029.MRT_fresh___GOSH029___NB8350518_ATTCCCGTCTAGCATG
0.302609554513239	3.77935959568413	3.07035532082428	0	0	1.36739195691238	GOSH029.MRT_fresh___GOSH029___NB8350518_ATTCCTAAGATACAGT
4.91324492885303	6.03286889308574	2.0124881580172	0.198414941631811	0.728619301513467	0.42947230716077	GOSH029.MRT_fresh___GOSH029___NB8350518_ATTCCTATCGCCGAAC
0.187446076425119	3.47263290063599	2.26000990175835	0	0	0	GOSH029.MRT_fresh___GOSH029___NB8350518_ATTCGTTGTAGTGTGG
4.63026311910882	4.85504620645948	0	0	0	0	GOSH029.MRT_fresh___GOSH029___NB8350518_ATTCTACGTCCGATCG
4.04610152086566	-7.62292817335244	0	0.680902005439928	0	0	GOSH029.MRT_fresh___GOSH029___NB8350518_ATTCTACTCAGCATTG
0.988267832339155	-7.32829301977213	0	0.929992033565182	0	0	GOSH029.MRT_fresh___GOSH029___NB8350518_ATTCTACTCCAACCGG
0.710715875245755	0.47824710127847	0	0.848136445788021	0.108466535913832	0	GOSH029.MRT_fresh___GOSH029___NB8350518_ATTCTTGGTAGCTGTT
4.43930213431698	-8.9717897674489	0	1.03128799059419	0.223275729648534	0	GOSH029.MRT_fresh___GOSH029___NB8350518_ATTCTTGGTCGTTTCC
-4.26948945451266	0.974806653949372	0	0.610117409064881	0.185915653965434	0	GOSH029.MRT_fresh___GOSH029___NB8350518_ATTCTTGGTGGTCCCA
3.78231526806439	-8.59172488821664	0	1.68947459916264	0.35844368511769	0	GOSH029.MRT_fresh___GOSH029___NB8350518_ATTGGGTCAGAGCGTA
0.497444224106913	-7.19473320324628	0	0.413733990335592	0.731714540368237	0	GOSH029.MRT_fresh___GOSH029___NB8350518_ATTGGGTTCGCGCTGA
1.32153440621734	-1.09001852143634	0	1.1062602232598	0	0	GOSH029.MRT_fresh___GOSH029___NB8350518_ATTTACCCATCGAAGG
-0.0541633783868986	-6.8892933611108	0	0.753185911414303	0	0	GOSH029.MRT_fresh___GOSH029___NB8350518_ATTTACCTCAATCCGA
2.51192195297447	-9.56835851268626	0	0.36379372166233	0.376782118634071	0	GOSH029.MRT_fresh___GOSH029___NB8350518_ATTTCACAGCACACAG
4.41105730603154	3.37350087821988	3.3335497794827	0	0	0	GOSH029.MRT_fresh___GOSH029___NB8350518_ATTTCACAGTGCGTCC
1.90258509624494	-2.38476943294789	0.0197125492527283	1.04458433634967	0	0	GOSH029.MRT_fresh___GOSH029___NB8350518_ATTTCACCAAATAGCA
4.43371412883026	3.35750001830145	2.70976371246668	0	0	0	GOSH029.MRT_fresh___GOSH029___NB8350518_ATTTCTGCACGGCACT
0.395667541687009	-7.13709911319325	0	1.34466406694854	0.336643223678526	0	GOSH029.MRT_fresh___GOSH029___NB8350518_ATTTCTGTCGTGGCGT
4.7618808986281	-9.33034840522734	0	1.08464388570494	0	0	GOSH029.MRT_fresh___GOSH029___NB8350518_CAACAACAGTTCATGC
5.03830684975214	6.01322827897445	2.44843529689579	0	0.556635219776518	0.560250064394126	GOSH029.MRT_fresh___GOSH029___NB8350518_CAACAGTAGATTAGAC
4.48884667895233	-9.34837700682457	0	0	1.00665319617474	0	GOSH029.MRT_fresh___GOSH029___NB8350518_CAACAGTCAATTGGTC
0.553697194265705	-7.12474597615446	0	1.03345899509036	0.647789379614471	0	GOSH029.MRT_fresh___GOSH029___NB8350518_CAACCAACAGAAGCTG
2.60795646394403	-1.19900722941915	0	0.831713982435423	0.502406986575551	0	GOSH029.MRT_fresh___GOSH029___NB8350518_CAACCAATCAGTAGGG
4.63311458921282	3.49505327161196	2.9273010391467	0	0	0.710659185516365	GOSH029.MRT_fresh___GOSH029___NB8350518_CAACCTCGTTGTATGC
-0.811189955582999	-1.48997603418508	0	0	0	0	GOSH029.MRT_fresh___GOSH029___NB8350518_CAACCTCTCCCATACC
2.24192825750211	-1.56089145862684	0	0.31424404629232	0	0	GOSH029.MRT_fresh___GOSH029___NB8350518_CAACCTCTCCTACCGT
3.35065847758833	-9.33805330682722	0	0.477102722028088	0.489579574083535	0	GOSH029.MRT_fresh___GOSH029___NB8350518_CAACGGCGTCCAAATC
3.01027563823932	-1.38012118097828	0	0.890959694241357	0	0	GOSH029.MRT_fresh___GOSH029___NB8350518_CAACGGCTCTGATTCT
0.65354271088344	-1.63977914159851	0	0.689109209363422	0.694017291739495	0	GOSH029.MRT_fresh___GOSH029___NB8350518_CAAGACTCAGCATCTA
4.95139004140442	5.09481761460568	0.695588909378409	0	0	0	GOSH029.MRT_fresh___GOSH029___NB8350518_CAAGACTTCTCCGAAA
5.54026194202406	4.84524881598019	1.08834471068369	0.665031753443554	0.395150143641116	0.689527535882501	GOSH029.MRT_fresh___GOSH029___NB8350518_CAAGAGGCAGGAGACT
2.23906778111306	-1.29778883560292	0.225123586832909	0.532245869991677	0.304364107415821	0	GOSH029.MRT_fresh___GOSH029___NB8350518_CAAGAGGGTGAGGATC
-4.14954027351709	2.31961207349932	0	1.11417357308245	0	0	GOSH029.MRT_fresh___GOSH029___NB8350518_CAAGAGGTCACACCCT
2.33411630085275	-9.78716537810093	0	1.15128826412206	0.207569153247252	0	GOSH029.MRT_fresh___GOSH029___NB8350518_CAAGGGAGTCTCAGAT
2.17461791887129	-8.30327519658502	0	0	0	0	GOSH029.MRT_fresh___GOSH029___NB8350518_CAATACGGTCCGGTGT
2.09039770751688	-2.68267558435267	0	0.791954045985261	0.259963909746308	0.212581509272641	GOSH029.MRT_fresh___GOSH029___NB8350518_CAATCGAAGACTAGAT
-0.968401752727351	-0.188176895667762	0	1.10292143443565	0	0	GOSH029.MRT_fresh___GOSH029___NB8350518_CAATGACAGTCGGGAT
5.02672501179731	3.65398730821105	1.98998083505458	0.554288116147299	0.576743021858941	0.58039923105495	GOSH029.MRT_fresh___GOSH029___NB8350518_CAATGACGTTTAAGGA
0.806944524298118	3.95320106281396	2.8143614229405	1.57293277875172	0	0	GOSH029.MRT_fresh___GOSH029___NB8350518_CAATGACTCTCTGAGA
-4.26652679490396	2.05064412928423	0	0.753254304339368	0.243733145043565	0.0970590703391082	GOSH029.MRT_fresh___GOSH029___NB8350518_CAATTTCCACTTTATC
2.00514265449561	-0.92266477623197	0	0.754560651305604	0.196105360642566	0	GOSH029.MRT_fresh___GOSH029___NB8350518_CAATTTCGTAATGCGG
5.69490336780683	5.49457923473186	1.66123046020483	0	0	0	GOSH029.MRT_fresh___GOSH029___NB8350518_CAATTTCTCATTGGTG
2.54562648894542	-5.76497194038043	0	1.23450494363079	0	0	GOSH029.MRT_fresh___GOSH029___NB8350518_CAATTTCTCCTACCGT
1.14937331557613	7.31267998366361	0	0.650489970445591	0	1.08407081217719	GOSH029.MRT_fresh___GOSH029___NB8350518_CACAACAAGATACGAT
4.03384788728185	-7.09099782247916	0	1.395669383637	1.0096489991387	0	GOSH029.MRT_fresh___GOSH029___NB8350518_CACAACACAAGCAGGT
4.64693539536383	3.22382528059111	2.16796522257744	0	0	0	GOSH029.MRT_fresh___GOSH029___NB8350518_CACAACAGTATCGTGT
4.77598246893876	4.88916368477558	1.88591276190645	0	0	0	GOSH029.MRT_fresh___GOSH029___NB8350518_CACACAAGTACCCGAC
-0.406138486130234	-1.67326511382981	0	0.782925780057903	0	0	GOSH029.MRT_fresh___GOSH029___NB8350518_CACACAAGTGCCCTTT
4.74756608473352	3.85105961672024	1.57873844815752	0	0.432450564250865	0	GOSH029.MRT_fresh___GOSH029___NB8350518_CACAGATGTAGTTACC
5.7108261729334	5.51039845817262	1.3008310333518	0.615533488158909	0	0	GOSH029.MRT_fresh___GOSH029___NB8350518_CACAGATGTCAACGCC
0.0672653370716787	-6.87208001111553	0	1.30895222245489	0.0877318943245923	0	GOSH029.MRT_fresh___GOSH029___NB8350518_CACAGATGTCAAGTTC
-1.81288271198515	-0.868427188240766	0	0	0	0	GOSH029.MRT_fresh___GOSH029___NB8350518_CACAGATTCGTCGATA
4.88258915291994	4.48037349877521	1.14891042969872	0.176330567030976	0	0.21232184703362	GOSH029.MRT_fresh___GOSH029___NB8350518_CACATGAGTGGATCAG
2.69989435709852	-9.78948480399922	0	1.06748186709104	0	0	GOSH029.MRT_fresh___GOSH029___NB8350518_CACCGTTTCAGGGATG
3.90787861591413	-7.13794921386195	0	0.538916453020191	0	0	GOSH029.MRT_fresh___GOSH029___NB8350518_CACGAATAGCCAGAGT
0.0372458959421038	-2.47389573614622	0	0	0	0	GOSH029.MRT_fresh___GOSH029___NB8350518_CACGAATGTGACAGGT
4.80625511351357	6.02444784867001	1.73180471432562	0.587853963617217	0	0.350235070525583	GOSH029.MRT_fresh___GOSH029___NB8350518_CACGGGTCAGTAGTTC
4.3182727171322	3.65897939355074	1.44799735520273	0	0	0	GOSH029.MRT_fresh___GOSH029___NB8350518_CACGGGTTCCTACCGT
0.863893374546762	4.22037717194628	3.31967777539227	2.02315814843167	2.03272912807777	0	GOSH029.MRT_fresh___GOSH029___NB8350518_CACGTTCAGAGGGCGA
2.83876082908012	-9.49190611920695	0	1.29736262034154	0.115257662866188	0	GOSH029.MRT_fresh___GOSH029___NB8350518_CACGTTCAGATTTGCC
0.0440727642581688	0.690673082273987	0	1.87726326710186	0	0	GOSH029.MRT_fresh___GOSH029___NB8350518_CACGTTCAGCATTGAA
4.90221734104261	4.6705367014129	1.66774336515889	0	0	0	GOSH029.MRT_fresh___GOSH029___NB8350518_CACTAAGGTCACCACG
4.50462358035141	3.72989128282027	1.12690717920179	0	0	0	GOSH029.MRT_fresh___GOSH029___NB8350518_CACTGAAAGGCTGAAC
4.87629337949142	6.03390857149205	2.17249817491334	0.341459915481484	0.516595025764548	1.19086189920909	GOSH029.MRT_fresh___GOSH029___NB8350518_CACTGGGTCCAGCAAT
4.14845793467034	-9.45776724756392	0	1.00569661407593	0.248083807872963	0	GOSH029.MRT_fresh___GOSH029___NB8350518_CACTGTCAGGCCACTC
0.47369617606781	-7.2147385148792	0	0.316719965087626	0	0	GOSH029.MRT_fresh___GOSH029___NB8350518_CACTGTCGTCGTACTA
5.25518566837187	4.06740590353779	2.69614995126229	0	0	0	GOSH029.MRT_fresh___GOSH029___NB8350518_CACTTCGTCATCCTAT
4.77905528736099	3.2444931688828	2.93858804798257	0	0.908446206856805	0	GOSH029.MRT_fresh___GOSH029___NB8350518_CAGAGCCCACAGAAGC
2.46175283594501	-1.80863290787161	0	0.710283254063889	0	0	GOSH029.MRT_fresh___GOSH029___NB8350518_CAGATACAGCTGAGCA
1.83537045360924	-1.91008019229479	0	1.25842005695741	0	0	GOSH029.MRT_fresh___GOSH029___NB8350518_CAGATACGTACCTATG
0.0297977620649569	3.63523970798847	3.37354268457005	0	0	0	GOSH029.MRT_fresh___GOSH029___NB8350518_CAGATACTCCCAGGCA
4.1319681240126	-7.79122626066374	0	0.760988488672264	0	0	GOSH029.MRT_fresh___GOSH029___NB8350518_CAGATCAAGGGTTAAT
3.26095839694253	-10.3419191110801	0	0	0	0	GOSH029.MRT_fresh___GOSH029___NB8350518_CAGATTGTCCATTGTT
-0.297643942864499	-1.12326054038342	0	1.20184076499324	0	0	GOSH029.MRT_fresh___GOSH029___NB8350518_CAGCAATTCAATGCAC
0.468097749767722	-7.04737266775552	0	1.61270816320128	0	0	GOSH029.MRT_fresh___GOSH029___NB8350518_CAGCACGAGTGGCGAT
1.56910265726672	-1.57248623927776	0	0.835157077327455	0	0	GOSH029.MRT_fresh___GOSH029___NB8350518_CAGCAGCCAGATTAAG
3.74742639609426	-9.14787058410518	0	0.54810108023202	0.55829102718133	0	GOSH029.MRT_fresh___GOSH029___NB8350518_CAGCCAGTCTAACGGT
4.01067846726666	-7.47451062699647	0	1.30449214505202	0.730872457562552	0	GOSH029.MRT_fresh___GOSH029___NB8350518_CAGCGTGAGTCAGAGC
4.70561393192913	-8.58106069791469	0	1.41451141371183	0	0	GOSH029.MRT_fresh___GOSH029___NB8350518_CAGCGTGGTGCAAGAC
3.18097650035769	-1.08684797583288	0	0.7931517846473	0.803094507077536	0	GOSH029.MRT_fresh___GOSH029___NB8350518_CAGCGTGGTGTCACAT
0.514620526770906	-2.25735111738209	0	0.748491441754595	0	0	GOSH029.MRT_fresh___GOSH029___NB8350518_CAGGTATAGCGTTACT
0.785835194889863	3.76799101676351	0	0	0	1.36336101525508	GOSH029.MRT_fresh___GOSH029___NB8350518_CAGGTATAGTTGGGAC
4.17592366638854	-8.17264256192285	0	1.40188011379396	1.7308234444874	0	GOSH029.MRT_fresh___GOSH029___NB8350518_CAGGTATTCGAGCACC
-0.0129108214090396	-2.83496820959519	0	0	0	0	GOSH029.MRT_fresh___GOSH029___NB8350518_CAGTGCGTCTAAGCCA
5.39951053158173	4.26898784355686	1.7319214502938	0	0.594631109419023	0.434478806656822	GOSH029.MRT_fresh___GOSH029___NB8350518_CAGTTCCGTAACCAGG
3.55135254385091	5.21226277567532	2.01962864805916	0	0	0	GOSH029.MRT_fresh___GOSH029___NB8350518_CAGTTCCGTGTTAGCT
2.39999934140646	-1.36972790963164	0	1.37997348435058	0	0	GOSH029.MRT_fresh___GOSH029___NB8350518_CAGTTCCTCATGCCGG
4.06293847412936	-8.9711345776189	0	0.636331578205617	0	0	GOSH029.MRT_fresh___GOSH029___NB8350518_CAGTTCCTCCCGTTCA
2.69676360679895	-8.54184228502802	0	0.643218193522376	0	0	GOSH029.MRT_fresh___GOSH029___NB8350518_CATAAGCCAGAGTTCT
3.4709765327397	-7.52596250099207	0	0.740219592848828	0.752370078293406	0	GOSH029.MRT_fresh___GOSH029___NB8350518_CATAAGCTCGCCTAGG
4.64755064217391	-8.63562548592192	0	0.764558945321062	0	0	GOSH029.MRT_fresh___GOSH029___NB8350518_CATACAGTCCGATAAC
3.2842622694023	5.17728159464379	2.31447367368507	0	0	1.95839418417754	GOSH029.MRT_fresh___GOSH029___NB8350518_CATACCCCAGCTGGTC
5.3566240119512	4.59157614761252	1.78683144246144	0	0.598813088904382	0	GOSH029.MRT_fresh___GOSH029___NB8350518_CATACCCCATTGGGAG
5.27393815289051	5.178058403679	0.84746025658843	0	0	0	GOSH029.MRT_fresh___GOSH029___NB8350518_CATACCCGTACAGCGA
3.17821633973128	-1.63537669128133	0	0.736110090597344	0	0	GOSH029.MRT_fresh___GOSH029___NB8350518_CATACCCGTCGCTCGA
0.632862087393204	0.612087163738246	0	1.49831964783519	0.570747966144026	0	GOSH029.MRT_fresh___GOSH029___NB8350518_CATACCCTCGATACGT
0.828632020641316	-2.23536935952291	0	1.27291693983957	0	0	GOSH029.MRT_fresh___GOSH029___NB8350518_CATACTTAGCTCGGCT
4.95611750789736	5.22424596175905	1.21839377623781	0	0.582346755531552	0	GOSH029.MRT_fresh___GOSH029___NB8350518_CATACTTCAATTGCAC
0.739800703840559	-2.73742687563449	0	0	0	0	GOSH029.MRT_fresh___GOSH029___NB8350518_CATAGACCAGCAGAAC
1.96323985740684	-8.75574575048882	0	0.488761284876753	0	0	GOSH029.MRT_fresh___GOSH029___NB8350518_CATAGACGTCAAAGTA
5.13801037039653	5.14738457233004	1.46561819014468	0.484524574151695	0	0.848860033110665	GOSH029.MRT_fresh___GOSH029___NB8350518_CATAGACGTCCAGCCA
-1.45022665525308	-0.662709788421702	0	0	0	0	GOSH029.MRT_fresh___GOSH029___NB8350518_CATAGACTCTCATGGA
0.211000011751132	4.01843824844112	2.8347413168671	0	0	1.60973644321881	GOSH029.MRT_fresh___GOSH029___NB8350518_CATAGACTCTCTGACC
5.83242873162727	5.13864596155272	2.22724532668838	0.237906451491232	0.266693682621894	0.952162757295444	GOSH029.MRT_fresh___GOSH029___NB8350518_CATCAAGTCCCTCTCC
2.71388002868333	-0.742527228066672	0	0	0	0	GOSH029.MRT_fresh___GOSH029___NB8350518_CATCAAGTCGTTGTAG
0.938952191926876	4.00741239990022	3.27044901124099	0	0	1.33573119254079	GOSH029.MRT_fresh___GOSH029___NB8350518_CATCCACCAAACACCT
5.35839662335058	4.33157944118878	2.32619318636458	0	0	0	GOSH029.MRT_fresh___GOSH029___NB8350518_CATCCCAGTGAGAGGG
3.77972174114746	3.81527348428766	1.71940114162683	0	0	0	GOSH029.MRT_fresh___GOSH029___NB8350518_CATCCCATCCTTGAAG
0.608853926585084	0.380313119723069	0	0	0	0	GOSH029.MRT_fresh___GOSH029___NB8350518_CATCCGTGTGCTCCGA
1.37799452257414	-6.08601063848322	0	1.6549996314338	0	0	GOSH029.MRT_fresh___GOSH029___NB8350518_CATCGCTCACCCTCTA
4.93615755162743	3.45905397539941	2.23731999162091	0	0	0	GOSH029.MRT_fresh___GOSH029___NB8350518_CATCGCTGTGCTGTCG
4.54680735997358	5.03183094726704	0.655373783964395	0.354293074342995	0	0.384931620167593	GOSH029.MRT_fresh___GOSH029___NB8350518_CATCGCTGTTAAGACA
0.740155492346264	-6.88270841750507	0	1.6263487042538	0.516564074609613	0	GOSH029.MRT_fresh___GOSH029___NB8350518_CATCGGGCAAGTTCCA
2.70084791938887	-1.864463463844	0	0.72162524991316	0	0	GOSH029.MRT_fresh___GOSH029___NB8350518_CATCGTCCAATTTCGG
5.2976427285582	4.08309475050852	2.9893397489143	0	0	0	GOSH029.MRT_fresh___GOSH029___NB8350518_CATCGTCGTACAATAG
2.39906026730337	-9.92800421016899	0	0.376022851397301	0.389364137088059	0	GOSH029.MRT_fresh___GOSH029___NB8350518_CATGAGTCACTTGAGT
2.80901010632275	-9.30680739942061	0	0.768515247872987	0.577199432705513	0	GOSH029.MRT_fresh___GOSH029___NB8350518_CATGAGTTCAGCAGAG
5.62079226309979	5.60161921663873	1.16447803006651	0	0.548025956525603	0.552778852600632	GOSH029.MRT_fresh___GOSH029___NB8350518_CATGCAATCCACACCT
0.377658153689079	3.75325169089385	2.9758458043531	0	0	0	GOSH029.MRT_fresh___GOSH029___NB8350518_CATGCCTAGACATATG
2.18795779124353	-9.05363512117899	0	0.671960860134778	0	0	GOSH029.MRT_fresh___GOSH029___NB8350518_CATGCCTAGAGTCCGA
0.624492912189172	3.01925830600519	3.29141077922479	0	0	0	GOSH029.MRT_fresh___GOSH029___NB8350518_CATGCCTCACGACGCT
5.16715423252717	4.85689672728822	1.94296555892331	0	0.552778458029233	0	GOSH029.MRT_fresh___GOSH029___NB8350518_CATGCCTCACGTTGGC
0.735057664386681	3.72222401227172	0	0	1.59376810986675	2.18621344046092	GOSH029.MRT_fresh___GOSH029___NB8350518_CATGCTCGTATTCCGA
2.81314185179258	-9.991038394567	0	0.731279639124997	0.3051407094584	0	GOSH029.MRT_fresh___GOSH029___NB8350518_CATGCTCGTGATCATC
4.82138590728229	3.42983183964938	2.9970642911886	0	0	0	GOSH029.MRT_fresh___GOSH029___NB8350518_CATGGATAGGATATAC
1.06788870630653	-7.11739014068134	0	0	0	0	GOSH029.MRT_fresh___GOSH029___NB8350518_CATGGATGTACAAGTA
2.46800351707838	-2.24047954409148	0	0	0.541404693287752	0	GOSH029.MRT_fresh___GOSH029___NB8350518_CATGGATGTGCGTTTA
1.34697588617467	-1.67836813874619	0	0.956209356026509	0	0	GOSH029.MRT_fresh___GOSH029___NB8350518_CATGGATTCGCGTAGC
2.18056634303471	-9.00141051799754	0	1.03488843474841	0.545693726119013	0	GOSH029.MRT_fresh___GOSH029___NB8350518_CATGGTAAGATACGAT
-0.327403759102364	-1.35878406342639	0	0	0	0	GOSH029.MRT_fresh___GOSH029___NB8350518_CATGGTAGTACGTACT
2.05619102380164	-9.05108165880241	0	1.15500192111161	0	0	GOSH029.MRT_fresh___GOSH029___NB8350518_CATGGTATCGCATTAG
0.112461387819383	-7.09832786351126	0	0.907304228534872	0.216799162015278	0	GOSH029.MRT_fresh___GOSH029___NB8350518_CATTCATCAGCACACC
2.26812454471603	-0.887265377873161	0	1.44855868989741	0.497555306576522	0	GOSH029.MRT_fresh___GOSH029___NB8350518_CATTCATGTGAGACCA
3.08470896557638	-1.00129926202256	0	1.06060086901425	0	0	GOSH029.MRT_fresh___GOSH029___NB8350518_CATTCCGCACCACATA
0.409134226320345	4.61580549923297	3.61981876277363	0	0	0	GOSH029.MRT_fresh___GOSH029___NB8350518_CATTCCGGTCCAATCA
0.623228779831538	3.7349830897527	3.01108686257355	0	1.57576797131957	0	GOSH029.MRT_fresh___GOSH029___NB8350518_CATTCTAAGTGGACGT
0.806551574210613	-1.47550651037517	0	1.3736589190081	0.394012710929316	0	GOSH029.MRT_fresh___GOSH029___NB8350518_CATTGAGCAATGTTGC
0.690808117426853	-7.15188273143114	0	0	0.952697113727241	0	GOSH029.MRT_fresh___GOSH029___NB8350518_CATTGCCCATGAGGGT
4.65309730617105	3.34745575585561	1.63831124008439	0	1.64107070658136	0	GOSH029.MRT_fresh___GOSH029___NB8350518_CATTGTTAGGGTTTCT
0.254910967887439	3.53304632796773	2.94377824545867	0	0	1.52420227553161	GOSH029.MRT_fresh___GOSH029___NB8350518_CATTGTTAGTCAGGGT
4.22317248690476	-8.97076286395674	0	1.23832428623072	0.684390730082011	0	GOSH029.MRT_fresh___GOSH029___NB8350518_CATTGTTCAAAGCACG
-0.279829128496538	-6.25929544967327	0	1.14237138454709	0	0	GOSH029.MRT_fresh___GOSH029___NB8350518_CATTGTTGTCAAACGG
3.50293999619188	-6.85840422790564	0	0	0.819220521742447	0	GOSH029.MRT_fresh___GOSH029___NB8350518_CATTGTTGTCACTTAG
2.37589522977567	-8.31568622079556	0	0.92060134540043	0	0	GOSH029.MRT_fresh___GOSH029___NB8350518_CCAAGCGGTGTACAGG
3.29452599219952	-9.99130920671614	0	0.614300364346931	0	0	GOSH029.MRT_fresh___GOSH029___NB8350518_CCAAGCGGTGTCATGT
5.87677048740187	5.4784357314917	1.91100703491433	0	0.488114609899093	1.07279346637773	GOSH029.MRT_fresh___GOSH029___NB8350518_CCAATGACAGGCGATA
1.24847919005659	-2.18737955607935	0	0.647889355293674	0	0	GOSH029.MRT_fresh___GOSH029___NB8350518_CCACAAAAGACAGTCG
4.88831692099591	3.50616619103861	2.79960096899975	0	0	0	GOSH029.MRT_fresh___GOSH029___NB8350518_CCACAAAAGCGTGTTT
0.0226752422638461	-3.2100749887328	0	0	0	0	GOSH029.MRT_fresh___GOSH029___NB8350518_CCACAAACACAGCCTG
1.72415483547501	-1.49252612734051	0	0.551448348442055	0.564164882847283	0	GOSH029.MRT_fresh___GOSH029___NB8350518_CCACACTTCCACGGGT
1.61696610902869	-0.753469610412933	0	1.14852400107396	0.386484529621074	0	GOSH029.MRT_fresh___GOSH029___NB8350518_CCACCATAGCGCCTCA
4.28551647025172	-8.83152863861963	0	0.439149123272953	0	0	GOSH029.MRT_fresh___GOSH029___NB8350518_CCACCATGTGGGTATG
0.898426190286111	-1.88728200140453	0	0.848398665572627	0.229885521273323	0	GOSH029.MRT_fresh___GOSH029___NB8350518_CCACGAGAGGTGGGTT
1.12852100908437	-2.37312777610868	0	0	0	0	GOSH029.MRT_fresh___GOSH029___NB8350518_CCACGAGCATGGCTGC
2.4177056784816	-0.567863835302111	0	0.762603259727411	0.454732365054821	0	GOSH029.MRT_fresh___GOSH029___NB8350518_CCACTTGAGATGCAGC
4.65946600149263	5.15051952960203	0	0	0	0	GOSH029.MRT_fresh___GOSH029___NB8350518_CCACTTGCAGGATCTT
3.99800629479124	3.77235658049708	1.05722028577217	0.796562533282374	0.483833748593503	0	GOSH029.MRT_fresh___GOSH029___NB8350518_CCACTTGTCCATGCAA
2.42084884014922	-8.04074763437323	0	0.665615583579522	0.389212745651178	0	GOSH029.MRT_fresh___GOSH029___NB8350518_CCATAAGAGCCAAGCA
5.59544768437753	5.02511376605886	1.42581004547947	0.558226980081949	0	0.783858617395649	GOSH029.MRT_fresh___GOSH029___NB8350518_CCATAAGAGCCTCTTC
3.68506311053136	-7.88483381030614	0	0.918364101547027	0.798998641745923	0	GOSH029.MRT_fresh___GOSH029___NB8350518_CCCATTGAGTACAGAT
2.64947440900436	-1.1036145847739	0	1.10320603610997	0.590981983932855	0	GOSH029.MRT_fresh___GOSH029___NB8350518_CCCATTGAGTTAGTGA
0.904421636736782	3.79627604175331	3.64594922876144	0	0	0	GOSH029.MRT_fresh___GOSH029___NB8350518_CCCATTGCACTCCACT
1.57729909372721	-1.31681663678202	0	0.671600710037763	0	0	GOSH029.MRT_fresh___GOSH029___NB8350518_CCCATTGGTATTTCGG
4.76011784768905	3.24507828899219	2.56513583647133	0	0	0	GOSH029.MRT_fresh___GOSH029___NB8350518_CCCGAAGCACTGGAAG
1.93369849189971	-8.5038810929008	0	1.08338475549122	0	0	GOSH029.MRT_fresh___GOSH029___NB8350518_CCCGGAATCATCGGGC
4.67607096749344	3.29758023184822	2.06012388505655	0.980063355185798	0	0.99777838660534	GOSH029.MRT_fresh___GOSH029___NB8350518_CCCTAACAGTACAGCG
2.31463980587659	-1.09505829972344	0	1.00601007063376	0	0	GOSH029.MRT_fresh___GOSH029___NB8350518_CCCTCAATCAGCAATC
4.38841224807057	3.5683583379823	2.19939636924685	0	0.541926510253555	0	GOSH029.MRT_fresh___GOSH029___NB8350518_CCCTCTCCAGGTAGTG
2.48748084194134	-1.28576274377793	0	0.966610544317814	0.177182635380952	0	GOSH029.MRT_fresh___GOSH029___NB8350518_CCCTCTCGTTAACCTG
5.75432821430593	5.71358174304464	1.669579092364	0	0.536199360570538	0.541056888562502	GOSH029.MRT_fresh___GOSH029___NB8350518_CCCTCTCGTTCTGAGT
2.92845085757877	-9.32387906379668	0	1.40604816456126	0.802814454188993	0	GOSH029.MRT_fresh___GOSH029___NB8350518_CCCTCTCGTTGTACGT
2.90368724972751	-1.76757797169364	0	0.85561781708984	0.370598943555074	0	GOSH029.MRT_fresh___GOSH029___NB8350518_CCCTGATGTATAGGAT
-0.0788669718040005	-6.12854416590221	0	0.337712071563679	0.352081629631137	0	GOSH029.MRT_fresh___GOSH029___NB8350518_CCCTGATTCTTGTGCC
-4.82995195796019	0.92395131645298	0	0.829466437624862	0	0	GOSH029.MRT_fresh___GOSH029___NB8350518_CCCTTAGAGTGGTTAA
3.27953493703876	-8.9352114836223	0	0.84979004575231	0.756086473604512	0	GOSH029.MRT_fresh___GOSH029___NB8350518_CCCTTAGCATCAACCA
1.58543755759712	-1.71492366093554	0	1.28335980926674	0	0	GOSH029.MRT_fresh___GOSH029___NB8350518_CCGAACGAGCCATCCG
0.601205802838947	4.2871913872425	3.38634312302086	0	0	0	GOSH029.MRT_fresh___GOSH029___NB8350518_CCGAACGGTCTGATCA
3.58775851936712	-8.37059733333399	0	0.99701761150186	0	0	GOSH029.MRT_fresh___GOSH029___NB8350518_CCGAACGTCATGGATC
2.57689499077142	-1.9906730057136	0	0	1.44466829255907	0	GOSH029.MRT_fresh___GOSH029___NB8350518_CCGATGGAGCTCGCAC
2.18103078120682	-2.21246359347739	0	0.790284254270552	0	0	GOSH029.MRT_fresh___GOSH029___NB8350518_CCGATGGCATCCGTTC
3.23376309533225	-10.0980115117563	0	0.971059920316819	0	0	GOSH029.MRT_fresh___GOSH029___NB8350518_CCGCAAGAGAGAGTTT
2.04730912576732	-1.59280242898968	0	1.28655762359352	0	0	GOSH029.MRT_fresh___GOSH029___NB8350518_CCGCAAGCAAGGCAAC
5.00527288988314	4.70759432375779	0.783925837048119	0	0	0.792664093780351	GOSH029.MRT_fresh___GOSH029___NB8350518_CCGGACACATGCTGCG
5.4554893419907	5.50913221504175	2.07342949347683	0	0	0.726935229254712	GOSH029.MRT_fresh___GOSH029___NB8350518_CCGGACATCTCTATGT
0.55086022920292	3.10949970037457	2.77510818955451	0	0	2.14266259839485	GOSH029.MRT_fresh___GOSH029___NB8350518_CCGGGTACAAGTACCT
3.59011304709028	-8.41220689269841	0	0.94854792989276	0	0	GOSH029.MRT_fresh___GOSH029___NB8350518_CCGGGTACATATGGCT
5.38097254435202	4.4525218165042	1.65977948909299	0	0.498753979398437	0	GOSH029.MRT_fresh___GOSH029___NB8350518_CCGGTAGCAACCAACT
2.69410699177446	-7.47918984889901	0	1.83003930954842	0	0	GOSH029.MRT_fresh___GOSH029___NB8350518_CCGTAGGAGCAGGCAT
4.50900978792553	-9.65469136216272	0	0	0.94520674107277	0	GOSH029.MRT_fresh___GOSH029___NB8350518_CCGTAGGCACCTGCTT
5.95952725557128	5.35330903921669	1.05910393522865	0	0	0.667401787394233	GOSH029.MRT_fresh___GOSH029___NB8350518_CCGTTCAAGCAGGGAG
3.17701249456834	-9.69855797204246	0	0.848604508258847	0	0	GOSH029.MRT_fresh___GOSH029___NB8350518_CCGTTCATCTAAGGAA
0.101380535788683	-6.04794356077081	0	0.883211733235971	0.180417144780815	0	GOSH029.MRT_fresh___GOSH029___NB8350518_CCTAACCCATCCTGTC
2.19558599386387	-0.730001138433636	0	0	0	0	GOSH029.MRT_fresh___GOSH029___NB8350518_CCTAAGATCAGGAGAC
1.68567864947299	-2.33261397151182	0	0.974669573529202	0.437111732243972	0	GOSH029.MRT_fresh___GOSH029___NB8350518_CCTACGTGTCCTACAA
0.710048813293073	3.7919248643123	3.08943033820696	1.09537677992666	0	0	GOSH029.MRT_fresh___GOSH029___NB8350518_CCTATCGAGTATAACG
0.660785595003076	0.442355828414202	0	0.907458296856782	0.216865728672735	0	GOSH029.MRT_fresh___GOSH029___NB8350518_CCTATCGTCGGCTGAC
3.12784565660553	-1.80169351002625	0	0	0	0	GOSH029.MRT_fresh___GOSH029___NB8350518_CCTCAACAGTAAACGT
3.22611861125694	-9.85099389994827	0	0.97780017132569	0.343689874000252	0	GOSH029.MRT_fresh___GOSH029___NB8350518_CCTCAACCAGAAATTG
2.52596625850563	-6.07036735367873	0	0	0	0	GOSH029.MRT_fresh___GOSH029___NB8350518_CCTCAACCATTACGGT
0.605203928065218	3.15048768448569	2.34727410388484	1.3999174801473	0	0	GOSH029.MRT_fresh___GOSH029___NB8350518_CCTCACAAGTTGCGAG
4.88520571400922	-8.87680475811624	0	0	1.76464044711668	0	GOSH029.MRT_fresh___GOSH029___NB8350518_CCTCAGTTCGCGAAGA
4.70145771293076	5.06514039829069	1.87184146552208	0	0	0.362047393972961	GOSH029.MRT_fresh___GOSH029___NB8350518_CCTCATGGTTGTAAAG
5.41398907822145	4.48764965844817	1.54954796147898	1.10414151425535	0.802846093187289	0.976417937258593	GOSH029.MRT_fresh___GOSH029___NB8350518_CCTCATGTCGCTATTT
5.46871741147052	5.60177177991019	1.52901698796163	0.620195260795807	0	0	GOSH029.MRT_fresh___GOSH029___NB8350518_CCTCATGTCGTTGTGA
2.49452451849899	-7.9980448318417	0	0.552949319471432	0	0	GOSH029.MRT_fresh___GOSH029___NB8350518_CCTCCAAGTCCTGGTG
-4.41927456855233	0.994004518743063	0	0	0.818377554614054	0	GOSH029.MRT_fresh___GOSH029___NB8350518_CCTCCTCAGACGCCCT
1.33504980476347	-7.93938239189993	0	1.0757214261242	0.322061653325435	0	GOSH029.MRT_fresh___GOSH029___NB8350518_CCTCCTCAGAGGGCGA
4.63311174588664	4.08506062139186	2.19049169694576	0	0.948221960103139	0	GOSH029.MRT_fresh___GOSH029___NB8350518_CCTCCTCAGAGTTGTA
1.07198342264841	-1.85195351305642	0	1.1320347519886	0	0	GOSH029.MRT_fresh___GOSH029___NB8350518_CCTCCTCAGGTGGGTT
0.795408520370061	3.73471398242438	2.9031505456493	0	0	0	GOSH029.MRT_fresh___GOSH029___NB8350518_CCTCCTCCAGGAGGTT
4.36711770448489	3.72876660313583	1.04624167698979	0.453889406725867	0	0	GOSH029.MRT_fresh___GOSH029___NB8350518_CCTCTAGTCCCGAAAT
3.92602055947734	-9.35939668565494	0	0	0	0	GOSH029.MRT_fresh___GOSH029___NB8350518_CCTTCAGGTCTGTGTA
2.88082310456781	-9.91482715478726	0	0.407765602863539	0	0	GOSH029.MRT_fresh___GOSH029___NB8350518_CCTTCAGGTGCTAGCC
-0.665794138352379	-0.842561366861058	0	0	0	0	GOSH029.MRT_fresh___GOSH029___NB8350518_CCTTCAGTCTATACGG
5.61482319710577	4.77422274609215	2.11247165054487	0	0.301230621912116	0	GOSH029.MRT_fresh___GOSH029___NB8350518_CCTTGTGTCGATACGT
5.62171098225481	5.61993234775973	1.43606219763342	0	0	0	GOSH029.MRT_fresh___GOSH029___NB8350518_CGAAGGAAGGACGGAG
4.09525696603433	-9.54693679813082	0	1.22757326419471	0.675526906983116	0	GOSH029.MRT_fresh___GOSH029___NB8350518_CGAAGTTAGCTTTCTT
1.19641317496972	3.98977902920377	2.61915338986191	0.897284711176131	0	0	GOSH029.MRT_fresh___GOSH029___NB8350518_CGAAGTTCAGCATACT
0.358731993150803	-7.49905353240286	0	1.07755209678297	0.393676855247227	0	GOSH029.MRT_fresh___GOSH029___NB8350518_CGAATTGAGTGCGACA
1.98475158349677	-0.659076454731557	0	0	0.470749162416027	0	GOSH029.MRT_fresh___GOSH029___NB8350518_CGAATTGCAATGCAGG
1.15658689089417	3.80678048894603	2.84631070277864	1.28010723030106	0	0	GOSH029.MRT_fresh___GOSH029___NB8350518_CGAATTGTCGATGGAG
3.84987175840065	-9.57187347924005	0	1.19438145712337	0.767112389905371	0	GOSH029.MRT_fresh___GOSH029___NB8350518_CGAATTGTCTCGTCAC
0.0471185888263998	3.88506523596103	2.78420351789549	1.54700071816256	0	0	GOSH029.MRT_fresh___GOSH029___NB8350518_CGACAGCTCCGCGATG
3.43099673018036	-8.61859145863256	0	1.42411291323877	0.717463518968246	0	GOSH029.MRT_fresh___GOSH029___NB8350518_CGACAGCTCTTACACT
4.5364617630762	-8.94857324372924	0	0	0	0	GOSH029.MRT_fresh___GOSH029___NB8350518_CGAGAAGAGCTAGATA
1.59797295998752	-7.35756773413223	0	0.827200211481836	0	0	GOSH029.MRT_fresh___GOSH029___NB8350518_CGAGAAGGTATGTCAC
-4.41405897153282	1.72431558649872	0	0.537833281208169	0.547965870772188	0	GOSH029.MRT_fresh___GOSH029___NB8350518_CGAGAAGGTTTGGGAG
2.29879304744348	-8.96821910720065	0	0.795465053880693	0.477172010791141	0	GOSH029.MRT_fresh___GOSH029___NB8350518_CGAGGAATCGAGTGAG
2.84534607835319	-9.00867696558247	0	1.76317551503993	0.839293732285188	0	GOSH029.MRT_fresh___GOSH029___NB8350518_CGAGTTACAGGGAGAG
-0.0453793813247022	-0.717308058536837	0	0	0	0	GOSH029.MRT_fresh___GOSH029___NB8350518_CGATCGGTCGAGCACC
2.95774511177308	-1.41614504065164	0	0	0	0	GOSH029.MRT_fresh___GOSH029___NB8350518_CGATGCGCAAACCACT
0.92831070331394	3.73828435058508	2.58018006166449	0	0	0	GOSH029.MRT_fresh___GOSH029___NB8350518_CGATGCGGTAGGCTCC
-4.29944667790513	1.97101585350073	0	0.70615445355848	0.416809259629644	0	GOSH029.MRT_fresh___GOSH029___NB8350518_CGATGGCAGATGCCGA
-0.499855601635886	0.642572254101657	0	0.55351578809689	0.92879270337262	0	GOSH029.MRT_fresh___GOSH029___NB8350518_CGCAGGTCAAGAATGT
1.05815979082692	-2.61397377723104	0	0.840544418417036	0	0	GOSH029.MRT_fresh___GOSH029___NB8350518_CGCAGGTGTCGTTGGC
0.40579230442995	4.37293418982391	3.23896627369204	0	0	0	GOSH029.MRT_fresh___GOSH029___NB8350518_CGCAGGTTCACCCATC
4.80012221378357	-9.38390149062394	0	0.8999832748736	0.25022337411451	0	GOSH029.MRT_fresh___GOSH029___NB8350518_CGCATAAAGCTCTATG
-0.60774157052939	0.771743590676625	0	1.23209935158621	0	0	GOSH029.MRT_fresh___GOSH029___NB8350518_CGCATAAAGGATTCCT
2.88395885134265	-2.0246734330227	0	0.717464768155446	0	0	GOSH029.MRT_fresh___GOSH029___NB8350518_CGCATAACAAAGGCTG
0.618379919918424	-2.7084203675853	0	1.03672886226318	0	0	GOSH029.MRT_fresh___GOSH029___NB8350518_CGCCAGAAGATGCTGG
2.78275409673937	-9.12990497132724	0	1.62347675249289	0.385184609810065	0	GOSH029.MRT_fresh___GOSH029___NB8350518_CGCCAGAAGCACTCGC
4.28042186380073	-7.79127348812443	0	0.903088110309346	0.554216028343047	0	GOSH029.MRT_fresh___GOSH029___NB8350518_CGCCAGAAGGAAGAAC
5.6820272904451	5.54519351405135	1.66250450835253	0	0	0	GOSH029.MRT_fresh___GOSH029___NB8350518_CGCCATTGTATCGTGT
0.329730467745283	0.815688961081373	0	0.599334408529821	0.348812464851346	0	GOSH029.MRT_fresh___GOSH029___NB8350518_CGCGTGAAGGAATGTT
4.52484025013017	5.72438850335887	0	0	0.771600547067012	0.775019655886149	GOSH029.MRT_fresh___GOSH029___NB8350518_CGCGTGATCGATCCAA
5.7617977188006	4.91122422900262	1.93277772555468	0.620638427732309	0	1.0367550241663	GOSH029.MRT_fresh___GOSH029___NB8350518_CGGAACCCAGAGATGC
2.62917672272683	-0.818943285959404	0	0	0	0	GOSH029.MRT_fresh___GOSH029___NB8350518_CGGAACCCAGCAGAAC
4.49734800107802	-7.89428214162975	0	1.05263593971067	1.06279263614906	0	GOSH029.MRT_fresh___GOSH029___NB8350518_CGGAATTCAAGGCTTT
3.93536385487695	-9.40718871800376	0	1.05690366515824	0	0	GOSH029.MRT_fresh___GOSH029___NB8350518_CGGAATTGTTATCCAG
4.98615440627493	5.87402915230342	1.39258326736811	0.376203604992442	0	1.26306755913872	GOSH029.MRT_fresh___GOSH029___NB8350518_CGGAGAACAACGTTAC
2.63785593356326	-6.54179647095845	0	0	0	0	GOSH029.MRT_fresh___GOSH029___NB8350518_CGGAGAACAATCGAAA
0.055458056471961	3.76562129486777	2.79582546945825	0	0	1.57670701715033	GOSH029.MRT_fresh___GOSH029___NB8350518_CGGAGAACATTAAGCC
3.98521984117999	-7.83545395919207	0	0.652906150900743	0.383195135976801	0	GOSH029.MRT_fresh___GOSH029___NB8350518_CGGGACTGTTACTCAG
5.47238308658392	4.37260135134795	2.25566097925073	0	0	0	GOSH029.MRT_fresh___GOSH029___NB8350518_CGGGTCATCACAACCA
2.51633504012588	-9.63440572285558	0	0	0	0	GOSH029.MRT_fresh___GOSH029___NB8350518_CGGTCAGGTTCTCCAC
-0.613369072794511	-0.611025481327241	0	0	0	0	GOSH029.MRT_fresh___GOSH029___NB8350518_CGGTCAGTCCCAACTC
5.00392545088294	4.91362955483423	0.849927661623015	0	0	0	GOSH029.MRT_fresh___GOSH029___NB8350518_CGTAAGTCACGACAAG
4.89670526205682	3.57435881679521	2.87811253939442	0	0	0	GOSH029.MRT_fresh___GOSH029___NB8350518_CGTAATGAGCTAGCCC
2.89445931415614	-0.322188047146231	0	0	0	1.18042804217739	GOSH029.MRT_fresh___GOSH029___NB8350518_CGTAGTAAGGGTACGT
1.79334532803935	-1.15209731079108	0	1.0758788183599	0	0	GOSH029.MRT_fresh___GOSH029___NB8350518_CGTCAAAGTCAGGTAG
4.3137602713975	3.65780393043034	1.0195332407962	0	0	0	GOSH029.MRT_fresh___GOSH029___NB8350518_CGTCCATAGGCAATGC
2.32947338852976	-0.822474494988845	0	1.2058247199711	0	0	GOSH029.MRT_fresh___GOSH029___NB8350518_CGTGAATCATTGACAC
0.262732715072046	-7.39405995503706	0	1.34864126171197	0.449234272300326	0	GOSH029.MRT_fresh___GOSH029___NB8350518_CGTGATAAGGGTATAT
0.744832254614562	0.302746411915377	0	0.974378375593327	0.385679722145323	0	GOSH029.MRT_fresh___GOSH029___NB8350518_CGTGCTTAGGCCGCTT
3.37622706034791	-8.99146975116549	0	1.40351030518461	0	0	GOSH029.MRT_fresh___GOSH029___NB8350518_CGTGCTTGTATTGCCA
4.73751051915897	-8.2499474093387	0	0	1.05408807922412	0	GOSH029.MRT_fresh___GOSH029___NB8350518_CGTGCTTTCTGGAGAG
0.444411196802877	3.67020844347625	1.23019413304207	0	1.22783078732567	1.77315100772237	GOSH029.MRT_fresh___GOSH029___NB8350518_CGTTAGAAGGTGCTGA
2.79518985031571	-9.38820293956535	0	0.710455497878844	0	0	GOSH029.MRT_fresh___GOSH029___NB8350518_CGTTAGATCGCCAACG
-0.135635460837859	-2.23472675985537	0	0.776997867928292	0	0	GOSH029.MRT_fresh___GOSH029___NB8350518_CGTTCTGAGTACAACA
1.70010539081715	-9.05899212615714	0	0.726479592463804	0.302960215123399	0	GOSH029.MRT_fresh___GOSH029___NB8350518_CGTTCTGCATTCCTCG
5.29213710133439	4.88375527179358	1.28692026087361	0	0.625506105940232	0	GOSH029.MRT_fresh___GOSH029___NB8350518_CGTTCTGTCAAAGGAT
-0.464830225705424	-2.2077878306074	0	0	0	0	GOSH029.MRT_fresh___GOSH029___NB8350518_CTAACCCAGGGTTGCA
-0.0431537138698096	-6.78259491444186	0	0.903566599425406	0.336065454809486	0	GOSH029.MRT_fresh___GOSH029___NB8350518_CTAACCCCAGATCCTA
5.748974829353	4.88632366941427	1.35101686222597	0	0	0	GOSH029.MRT_fresh___GOSH029___NB8350518_CTAACCCGTGGCAACA
5.93500090430592	5.40148903037941	2.32177842523736	0.381214784099574	0.404939765618396	0.410552084803982	GOSH029.MRT_fresh___GOSH029___NB8350518_CTAACCCTCCCGGTAG
1.88613081290553	-8.19513000055029	0	1.24947092152279	0	0	GOSH029.MRT_fresh___GOSH029___NB8350518_CTAACCCTCGTGGCTG
4.80017629503338	-8.45641766375594	0	0.904132989121839	0	0	GOSH029.MRT_fresh___GOSH029___NB8350518_CTAACTTCATGATCTG
4.83702088861443	-7.46129314473469	0	0	0	0	GOSH029.MRT_fresh___GOSH029___NB8350518_CTAACTTGTCCGGCAT
-4.59331253148607	0.915837179971337	0	1.4459494146806	0	0	GOSH029.MRT_fresh___GOSH029___NB8350518_CTAAGTGGTTAGGCCC
1.44836492941528	-2.80843762332218	0	0.688604071063796	0.697030576720591	0	GOSH029.MRT_fresh___GOSH029___NB8350518_CTACATTAGACGACTG
5.44130992221168	5.46256362729344	1.07588345019333	0	0.675606002482833	0	GOSH029.MRT_fresh___GOSH029___NB8350518_CTACATTTCAGTCCGG
3.25958599187333	-1.19530652288263	0	1.35796531754731	0.540931081713918	0	GOSH029.MRT_fresh___GOSH029___NB8350518_CTACCCACACGGTAGA
4.80321926941996	5.19213086150062	1.54345003137097	0.723631117143127	0	0.31109019247614	GOSH029.MRT_fresh___GOSH029___NB8350518_CTACCCATCAATCCAG
-1.36029738055045	-0.579929638186083	0	0.474305664148892	0	0	GOSH029.MRT_fresh___GOSH029___NB8350518_CTACGGGCATTGAAGA
-0.626093458380165	-0.861179271268262	0	0	0	0	GOSH029.MRT_fresh___GOSH029___NB8350518_CTACGGGGTGCTCCGA
2.72682448894449	-9.3980906502547	0	1.05890903713611	0.383439626894476	0	GOSH029.MRT_fresh___GOSH029___NB8350518_CTACGGGTCTTCACGC
0.406769779283472	-1.87825771326422	0	0	0	0	GOSH029.MRT_fresh___GOSH029___NB8350518_CTACTATAGCCGAATG
2.84398145066234	-1.14210774936505	0	0	0	0	GOSH029.MRT_fresh___GOSH029___NB8350518_CTACTATAGCGCCCAT
-4.74180463385148	1.03407142052271	0	0.749966797144294	0	0	GOSH029.MRT_fresh___GOSH029___NB8350518_CTACTATCAATCTCGA
-1.30003753392129	0.476170103642885	0	0	0	0	GOSH029.MRT_fresh___GOSH029___NB8350518_CTACTATTCAGGGTAG
2.4477974020044	-9.17519621309608	0	0.528337193631015	0.542812243061267	0	GOSH029.MRT_fresh___GOSH029___NB8350518_CTACTATTCGACGCGT
0.600423979854811	0.494316737156725	0	0.968404505501746	0.533245105671803	0	GOSH029.MRT_fresh___GOSH029___NB8350518_CTAGACAGTCGGTGAA
0.653178379374428	-1.37915028275094	0	0	1.10151832050179	0	GOSH029.MRT_fresh___GOSH029___NB8350518_CTAGACAGTTACCCAA
-4.14803200764366	2.16845713537596	0	0.830929641746377	0.501745067028499	0	GOSH029.MRT_fresh___GOSH029___NB8350518_CTAGGTACAGAGGTTG
-0.142221656243775	-6.16013396347511	0	1.47495816336644	0.487586840330784	0	GOSH029.MRT_fresh___GOSH029___NB8350518_CTATCCGAGATGGGCT
2.55111701785766	-9.83069932369036	0	1.12384685004541	0	0	GOSH029.MRT_fresh___GOSH029___NB8350518_CTATCTAGTTGGAGGT
2.90858714371082	-9.39147857184283	0	1.22471684640377	0	0	GOSH029.MRT_fresh___GOSH029___NB8350518_CTATCTATCACCCATC
3.76133958976141	-9.49342170667726	0	1.21060680083403	0.303284818487659	0	GOSH029.MRT_fresh___GOSH029___NB8350518_CTCAAGAAGAAATTCG
1.94654686412339	-9.40181886314022	0	0.413580343304303	0	0	GOSH029.MRT_fresh___GOSH029___NB8350518_CTCAATTGTACTGCGC
5.20852624378281	-8.0613446148725	0	0.766756147599741	0.459445470985939	0	GOSH029.MRT_fresh___GOSH029___NB8350518_CTCAATTGTCACTAGT
0.451741591298132	-6.08468671145849	0	0	0	0	GOSH029.MRT_fresh___GOSH029___NB8350518_CTCACTGGTAACATCC
-0.614740354958257	0.24377583228156	0	0.928506886335435	0	0	GOSH029.MRT_fresh___GOSH029___NB8350518_CTCAGGGAGCAATAAC
4.76763188787817	4.96181277462351	2.1896867868845	0.634134016177209	0.654432947183086	0	GOSH029.MRT_fresh___GOSH029___NB8350518_CTCAGGGCAGTAACAA
2.76711507097025	-1.32684070860649	0	0.823064685949903	0	0	GOSH029.MRT_fresh___GOSH029___NB8350518_CTCATCGGTTTGCAGT
1.14471335770129	-7.73230523931089	0	0.973995469250493	0.239181919539348	0	GOSH029.MRT_fresh___GOSH029___NB8350518_CTCATCGTCAACACGT
1.88911522845564	-0.336274354916854	0	1.11578081385477	0	0	GOSH029.MRT_fresh___GOSH029___NB8350518_CTCATGCGTAGGCTCC
2.62034673282264	-1.28297524892937	0	0.741211034939012	0.310490672085367	0	GOSH029.MRT_fresh___GOSH029___NB8350518_CTCATGCTCTCCTACG
0.206758256206209	3.69991027277707	2.29166325372041	0	0	0	GOSH029.MRT_fresh___GOSH029___NB8350518_CTCATTATCATTACTC
1.73326312211802	-1.63449511921249	0	1.08351991235615	0.500361762606997	0	GOSH029.MRT_fresh___GOSH029___NB8350518_CTCCACATCATAGGCT
1.92875263799982	-8.44979346436083	0	0.497752978630282	0	0	GOSH029.MRT_fresh___GOSH029___NB8350518_CTCCACATCCGCACTT
5.18260704179084	4.99163779864691	1.6301199761922	0	0.430326516777228	0.239680103427506	GOSH029.MRT_fresh___GOSH029___NB8350518_CTCCCTCAGCAGCGAT
4.51304999608357	-9.43000297807078	0	0	0	0	GOSH029.MRT_fresh___GOSH029___NB8350518_CTCCCTCTCCTACTGC
3.18909542408789	-1.76605877276816	0	1.60563592299529	0	0	GOSH029.MRT_fresh___GOSH029___NB8350518_CTCCGATGTAACAAGT
2.14069809547061	-9.02978165640788	0	0.892712203939416	0.390823653977077	0	GOSH029.MRT_fresh___GOSH029___NB8350518_CTCCGATTCTTTACAC
2.65106307386883	-10.1761397873266	0	1.1662447873361	0.981282648633292	0	GOSH029.MRT_fresh___GOSH029___NB8350518_CTCCTCCCACAGCATT
3.52217307976344	-7.62294720769212	0	0	0	0	GOSH029.MRT_fresh___GOSH029___NB8350518_CTCCTCCTCTCGCAGG
0.707366347376768	-7.10760790676476	0	0.935123649515871	0.24453367471549	0	GOSH029.MRT_fresh___GOSH029___NB8350518_CTCCTTTAGATGAACT
3.93310367414138	-7.458908971404	0	0.656048511619132	0.671504708300661	0	GOSH029.MRT_fresh___GOSH029___NB8350518_CTCGAGGAGAGGGTCT
0.168970867371717	4.20047661851322	2.87340074757242	0	0	0	GOSH029.MRT_fresh___GOSH029___NB8350518_CTCGAGGAGTGCGACA
0.531108870796024	3.20229657074439	3.4947204657906	0	0	0	GOSH029.MRT_fresh___GOSH029___NB8350518_CTCTCAGCAAGAATAC
2.98647227377485	-7.86574087407472	0	0	0	0	GOSH029.MRT_fresh___GOSH029___NB8350518_CTCTCAGCATAGGTTC
2.55073946386587	-1.33239908751231	0	0.255595127334734	0	0	GOSH029.MRT_fresh___GOSH029___NB8350518_CTCTCAGGTCATCCGG
4.00608190864808	-9.55428314484547	0	0.927767555394874	0	0	GOSH029.MRT_fresh___GOSH029___NB8350518_CTCTCAGTCAAGTAAG
1.09263438570954	-6.88978320853631	0	1.06165436060456	0.23524796465556	0	GOSH029.MRT_fresh___GOSH029___NB8350518_CTCTCGACATAACAGA
4.5158686512289	-8.16614841521245	0	0.567034349779765	0	0	GOSH029.MRT_fresh___GOSH029___NB8350518_CTCTCGAGTGAGGCAT
1.65094798261905	-2.36810317687973	0	0	0	0	GOSH029.MRT_fresh___GOSH029___NB8350518_CTCTGGTGTTTACGAC
5.19908945516478	4.79589114405617	1.57422836045201	0.805220420601558	0.488131593653373	0	GOSH029.MRT_fresh___GOSH029___NB8350518_CTCTGGTTCCCAAGTA
2.87846241937533	-1.8097155856847	0	0.777230581330656	0.464609748963517	0	GOSH029.MRT_fresh___GOSH029___NB8350518_CTGAATGAGCTAATCC
3.33539860771567	-7.05698365597947	0	1.17089733363671	0	0	GOSH029.MRT_fresh___GOSH029___NB8350518_CTGATCCTCCCGAGAC
2.14060416638765	-7.36602526186946	0	1.46762448074728	0	0	GOSH029.MRT_fresh___GOSH029___NB8350518_CTGCAGGGTCTGTAAC
5.96898185914351	5.44943378444958	1.52621206888798	0.337763111463346	0.364268044554689	0.370527282250142	GOSH029.MRT_fresh___GOSH029___NB8350518_CTGCAGGTCACTGCTC
3.09266056483031	-1.57618937869336	0	0.660156355708894	0	0	GOSH029.MRT_fresh___GOSH029___NB8350518_CTGCATCAGTTCACTG
2.12810070889652	-0.779066933554134	0	1.07905691148422	0	0	GOSH029.MRT_fresh___GOSH029___NB8350518_CTGCATCAGTTGTAGA
5.49673255179914	5.54602073554811	0.976524539694135	0	0	0.983662049042878	GOSH029.MRT_fresh___GOSH029___NB8350518_CTGCATCCACAAATGA
3.07605118082843	-6.07693301008737	0	1.09998249713518	0	0	GOSH029.MRT_fresh___GOSH029___NB8350518_CTGCATCTCCCATTCG
4.50577786986905	-8.4821550946234	0	1.33242910993604	0.876230696585059	0	GOSH029.MRT_fresh___GOSH029___NB8350518_CTGCCTACATACTGTG
0.467980425965766	-7.33956604182412	0	0.409462098348608	0.42578391644245	0	GOSH029.MRT_fresh___GOSH029___NB8350518_CTGCCTAGTGATACTC
4.91037998675051	-9.02925593717107	0	0.607695650514866	0	0	GOSH029.MRT_fresh___GOSH029___NB8350518_CTGCCTAGTGGCCTCA
2.34558444811602	-7.99295305657607	0	0.45175986343693	0	0	GOSH029.MRT_fresh___GOSH029___NB8350518_CTGCGAGTCGACGATT
0.411771289639408	3.24065902223906	2.95607828177552	0	0	0	GOSH029.MRT_fresh___GOSH029___NB8350518_CTGCTCACACAGAGCA
2.55762828972543	-8.23775753230557	0	0	0	0	GOSH029.MRT_fresh___GOSH029___NB8350518_CTGCTCACACTTGTGA
-4.03216879735434	2.06216631414259	0	1.21378884054567	0	0	GOSH029.MRT_fresh___GOSH029___NB8350518_CTGGACGGTCGCAACC
2.28210735630676	-2.1690558984242	0	0.55872583976301	0.320861710512168	0	GOSH029.MRT_fresh___GOSH029___NB8350518_CTGGCAGAGAGTCACG
1.71066330393726	-1.65525952004265	0	1.07285356671073	0.271203611762115	0.024653178341657	GOSH029.MRT_fresh___GOSH029___NB8350518_CTGGCAGAGTTGCCTA
4.92808991484273	5.05395937050572	0	0	0	0	GOSH029.MRT_fresh___GOSH029___NB8350518_CTGGCAGCAGCCCACA
2.73753707022997	-0.395985312763117	0	0	0	0	GOSH029.MRT_fresh___GOSH029___NB8350518_CTGGCAGTCCTCTTTC
-1.22560804748073	-0.761087946036167	0	0	0	0	GOSH029.MRT_fresh___GOSH029___NB8350518_CTGGTCTAGACCTCCG
1.73698580538374	-1.86200166734887	0	1.02487501068479	0.640316173643937	0	GOSH029.MRT_fresh___GOSH029___NB8350518_CTGTACCTCATTGAGC
1.08073979837293	-2.68533241085945	0	1.04249901240195	0.199244178026109	0.150833471070431	GOSH029.MRT_fresh___GOSH029___NB8350518_CTGTAGAAGAGTCCGA
4.96814931552136	-8.67486469223101	0	0.988291951693996	0.613324189968397	0.0238236855263306	GOSH029.MRT_fresh___GOSH029___NB8350518_CTGTAGAAGGTTCACT
5.13541819503154	-8.27106837400128	0	0	0.885153512743163	0	GOSH029.MRT_fresh___GOSH029___NB8350518_CTGTAGACAAGTCCCG
2.54175225023953	-1.1999236391785	0	1.38327285154195	0.253218109659867	0	GOSH029.MRT_fresh___GOSH029___NB8350518_CTGTAGACAGGCTACC
-0.00290036411015096	-2.99353764650692	0	0	0	0	GOSH029.MRT_fresh___GOSH029___NB8350518_CTGTAGATCACTCTTA
1.16809741262924	-1.62591041081045	0	1.86959808948986	0.941345840663914	0	GOSH029.MRT_fresh___GOSH029___NB8350518_CTGTAGATCCCACAGG
2.81519178266677	-2.20124218278626	0	0	0	0	GOSH029.MRT_fresh___GOSH029___NB8350518_CTGTCGTAGTTCCGGC
4.61539917339107	3.7082794579357	1.21567586096319	0	0	0	GOSH029.MRT_fresh___GOSH029___NB8350518_CTGTCGTCAAGCACAG
0.547722952733163	-0.490821089747107	0	0.967359431204216	0.530780253072735	0	GOSH029.MRT_fresh___GOSH029___NB8350518_CTGTCGTGTGATATAG
1.7364081580203	-7.13406030704246	0	0	1.73645223850194	0	GOSH029.MRT_fresh___GOSH029___NB8350518_CTGTCGTTCTGATGGT
3.6157804269469	-8.64151362605766	0	0.791446245285971	0	0	GOSH029.MRT_fresh___GOSH029___NB8350518_CTGTGAAAGTAGAGTT
2.82566617725405	-1.51177362275696	0	0.92803204849479	0.1900991402529	0	GOSH029.MRT_fresh___GOSH029___NB8350518_CTGTGAAGTGGTACAG
2.36058192180849	-1.42790241994039	0	0.374305072020873	0	0	GOSH029.MRT_fresh___GOSH029___NB8350518_CTTACCGCACAATCTG
2.04885984695537	-1.44488546348536	0	0.799688905055641	0	0	GOSH029.MRT_fresh___GOSH029___NB8350518_CTTACCGCAGCTCTGG
2.22196531699026	-2.15673574221327	0	1.12960826529833	0	0	GOSH029.MRT_fresh___GOSH029___NB8350518_CTTAGGAAGCTATCCA
0.39544325750725	3.91385742523509	3.71741562400029	0	1.60548214353876	0	GOSH029.MRT_fresh___GOSH029___NB8350518_CTTAGGAAGTCAGAGC
0.997099378039994	7.32029818193615	0	0	0.710962095189337	0	GOSH029.MRT_fresh___GOSH029___NB8350518_CTTAGGATCCGGTTCT
4.0061658404226	-8.94918671609493	0	0	0	0	GOSH029.MRT_fresh___GOSH029___NB8350518_CTTCAATAGGCGCTCT
1.10780446150351	3.57936338121478	3.22624842217801	0.660914174718881	0.70072200705432	1.12914633181183	GOSH029.MRT_fresh___GOSH029___NB8350518_CTTCAATAGGTCTTTG
4.84789696058842	3.4463493149463	1.58441062901178	0	0	0	GOSH029.MRT_fresh___GOSH029___NB8350518_CTTCAATCAGCTTCGG
1.14790419165529	-7.5754016778322	0	1.15601345374649	0.483285029726371	0	GOSH029.MRT_fresh___GOSH029___NB8350518_CTTCAATGTGCCCAGT
4.80349546403088	3.53119584673289	1.69656638326034	0	0	0	GOSH029.MRT_fresh___GOSH029___NB8350518_CTTCAATTCACATACG
0.447857727286094	-2.79462317508498	0	0.748607690345042	0	0	GOSH029.MRT_fresh___GOSH029___NB8350518_CTTCCGAAGCGATGCA
0.116052884146317	-6.08839504176101	0	0.465095840136702	0	0	GOSH029.MRT_fresh___GOSH029___NB8350518_CTTCCGACAGAGGTAC
4.90516782694075	-9.20227763285134	0	0	0	0	GOSH029.MRT_fresh___GOSH029___NB8350518_CTTCCGACATGACTGT
3.06136443873901	-7.12560176276247	0	0	0.660439016495689	0	GOSH029.MRT_fresh___GOSH029___NB8350518_CTTCCTTCACTCCTTG
2.84692258952854	-10.0738564594807	0	1.37274290499896	1.08942076255966	0	GOSH029.MRT_fresh___GOSH029___NB8350518_CTTCCTTTCCTATGGA
4.26287432397106	-9.16159391042926	0	0.742967076906203	0	0	GOSH029.MRT_fresh___GOSH029___NB8350518_CTTCGGTAGCTTCTAG
1.66819908261056	-2.66495854584444	0	0.845607436475217	0.511742857916663	0	GOSH029.MRT_fresh___GOSH029___NB8350518_CTTCGGTTCTTACGGA
5.1094323419602	3.71352469161093	2.12652541888324	0.599337327586841	0	0	GOSH029.MRT_fresh___GOSH029___NB8350518_CTTCTAACACAGTACT
0.922920378514219	3.95474816376763	2.93557308163975	0	0	0	GOSH029.MRT_fresh___GOSH029___NB8350518_CTTCTAATCTACTCAT
4.73140342603461	3.22768960258712	2.51387886581358	0	0	0	GOSH029.MRT_fresh___GOSH029___NB8350518_CTTGAGAAGTGGTTAA
1.93672069946027	-2.03150717838122	0	0	0	0	GOSH029.MRT_fresh___GOSH029___NB8350518_CTTGAGAAGTTCTCTT
0.875971332183189	3.78290620893304	1.98487453694234	1.22743413894213	0	0	GOSH029.MRT_fresh___GOSH029___NB8350518_CTTGATTCAGTCGGAA
2.91822282539366	-10.0145412994095	0	1.54743750589767	0	0	GOSH029.MRT_fresh___GOSH029___NB8350518_CTTGATTCATAGGTTC
2.75532293081856	-2.07916408596309	0	0.567510036059399	0.32624826506734	0	GOSH029.MRT_fresh___GOSH029___NB8350518_CTTGATTTCATGCGGC
4.63492373295889	3.24182917779161	2.74127400940644	0.649342417824726	0	0.674344419709238	GOSH029.MRT_fresh___GOSH029___NB8350518_CTTTCAAAGGTGGCTA
3.10714864615896	-6.57693874384588	0	0	0	0	GOSH029.MRT_fresh___GOSH029___NB8350518_CTTTCAAAGTTAACGA
4.2975203914537	-9.8604863272702	0	1.19645159826525	0	0	GOSH029.MRT_fresh___GOSH029___NB8350518_CTTTCGGTCGGAACTT
3.197016433182	-9.79032689441577	0	1.15626519607466	0	0	GOSH029.MRT_fresh___GOSH029___NB8350518_GAAACCTGTAGATTGA
2.30051319896341	-2.04012782653543	0	0.949680319800578	0.585951267117494	0	GOSH029.MRT_fresh___GOSH029___NB8350518_GAACACTGTTAGGAGC
5.33281202450968	4.80175461745243	1.32132745902795	0	0	0.743644327046598	GOSH029.MRT_fresh___GOSH029___NB8350518_GAACACTTCCATATGG
-4.35787376185108	1.85558502141265	0	0.790058453740253	0.393156708996776	0	GOSH029.MRT_fresh___GOSH029___NB8350518_GAACGTTAGACGTCCC
1.08342296820995	-2.16884405622144	0	0.795575236976386	0	0	GOSH029.MRT_fresh___GOSH029___NB8350518_GAACGTTTCTGCTTAT
2.0345260175578	-8.87350409729498	0	0.855409252654152	0	0	GOSH029.MRT_fresh___GOSH029___NB8350518_GAACTGTTCCGATAGT
0.0399433488975788	-6.8947952653485	0	0.650448721015157	0	0	GOSH029.MRT_fresh___GOSH029___NB8350518_GAAGAATCAGAAGTGC
0.425280982461046	-7.64724120776715	0	0.888347386846542	0	0	GOSH029.MRT_fresh___GOSH029___NB8350518_GAAGAATCAGGTGACA
3.22548561643921	5.17865058422372	3.03950826295468	0	0	0	GOSH029.MRT_fresh___GOSH029___NB8350518_GAAGAATTCTGGGCAC
1.16360186119314	3.79988771895377	1.79243550359059	1.22828293505564	0	0	GOSH029.MRT_fresh___GOSH029___NB8350518_GAAGCCCTCCTACGGG
1.0717403758027	-1.80674569308156	0	1.57348604201101	0.232833928934733	0	GOSH029.MRT_fresh___GOSH029___NB8350518_GAAGCGAAGGCTTCCG
4.99746101903209	5.20472236761025	1.31829250750577	0.407290792985416	0	0.436105330458095	GOSH029.MRT_fresh___GOSH029___NB8350518_GAAGTAAAGACGAGCT
0.658989814683022	0.570298276568168	0	0.659498681161541	0.491544484346811	0	GOSH029.MRT_fresh___GOSH029___NB8350518_GAATAGATCCTCACGT
3.87044115066403	3.74252632365759	0	0	0	0	GOSH029.MRT_fresh___GOSH029___NB8350518_GAATCGTCAAGTATCC
1.95126851729356	-2.7589917890836	0	1.14191879701176	0	0	GOSH029.MRT_fresh___GOSH029___NB8350518_GAATCGTCACAAATGA
4.74297342971563	4.97818603241458	0.486135613074696	0	0	0.49742298690728	GOSH029.MRT_fresh___GOSH029___NB8350518_GAATCGTGTCCTCATC
1.0715113875442	3.95072163870904	3.0016746131843	0	0	0.900633927799235	GOSH029.MRT_fresh___GOSH029___NB8350518_GACAGCCAGTATAGAC
2.56825822888817	-8.36623138568098	0	1.32268552722773	0.473613171896285	0	GOSH029.MRT_fresh___GOSH029___NB8350518_GACATCAAGATTACCC
4.65609992403834	4.79563780371592	1.16732874494832	0	0	0	GOSH029.MRT_fresh___GOSH029___NB8350518_GACATCAGTTAGGCCC
1.00329172226291	4.22018030266844	3.36163798206872	0	0	0	GOSH029.MRT_fresh___GOSH029___NB8350518_GACCAATAGGTATAGT
1.3324680498967	-7.11088784766647	0	0.97209598055283	0.711616449164328	0	GOSH029.MRT_fresh___GOSH029___NB8350518_GACCAATCACTAGGTT
1.20259264828838	3.72174147593525	2.98152085271604	0	0	0	GOSH029.MRT_fresh___GOSH029___NB8350518_GACCAATTCACAGAGG
4.95586979137579	3.68848252948095	1.94802746979816	0.322642343133129	0.350189680524977	0	GOSH029.MRT_fresh___GOSH029___NB8350518_GACCGTGGTGGGTCAA
1.83851206641785	-2.65170289207748	0	0.605514606229053	0.617550516040142	0	GOSH029.MRT_fresh___GOSH029___NB8350518_GACCGTGTCACCCTGT
5.34620492116629	4.21416709405772	2.34108645211933	0	0.571774981044381	0	GOSH029.MRT_fresh___GOSH029___NB8350518_GACCGTGTCCGGCTTT
0.468353391154604	-6.50030373324806	0	1.40651904038832	0	0	GOSH029.MRT_fresh___GOSH029___NB8350518_GACGCTGAGTAAACGT
4.03220909483795	-7.49135110841369	0	0.820074805994147	0.185931841988265	0	GOSH029.MRT_fresh___GOSH029___NB8350518_GACGCTGTCCGACATA
4.78916830467012	4.63546146272153	2.07245645871403	0	0	0	GOSH029.MRT_fresh___GOSH029___NB8350518_GACTATGAGATGGTAT
2.98736905143595	-10.0458707796676	0	0.884135344203937	0.731011179451555	0	GOSH029.MRT_fresh___GOSH029___NB8350518_GACTATGAGGTATAGT
-4.03408033279456	2.12692619611508	0	0.437121785033234	0.245341428960291	0	GOSH029.MRT_fresh___GOSH029___NB8350518_GACTATGCAGATAAAC
5.07201099294052	5.82199652925809	1.91987227456414	0.239593606880846	0.673727706123492	0.96238885306074	GOSH029.MRT_fresh___GOSH029___NB8350518_GACTATGCATGAGATA
2.38823262603647	-8.19207408141537	0	0	0	0	GOSH029.MRT_fresh___GOSH029___NB8350518_GACTCAATCGAGATAA
0.784044205990314	-2.82852059845071	0	0.539440248769774	0.55151919560472	0	GOSH029.MRT_fresh___GOSH029___NB8350518_GACTCTCAGCGACTGA
5.8825834680481	5.60030092023062	2.14599526843596	0.749819820583904	0.450825861550476	0	GOSH029.MRT_fresh___GOSH029___NB8350518_GACTCTCTCTCTCTTC
4.14013924981312	3.78870453850064	1.19694896535378	0	0	0	GOSH029.MRT_fresh___GOSH029___NB8350518_GACTGATCAGTCAGAG
0.409810878685776	-6.51658629152916	0	0.98498360219449	0.243199641350375	0	GOSH029.MRT_fresh___GOSH029___NB8350518_GAGAAATTCACTGTCC
1.0745066521584	-0.623663614458588	0	0.593884065808012	0.606448001548496	0	GOSH029.MRT_fresh___GOSH029___NB8350518_GAGACCCAGCAGGCTA
4.84476031197963	-7.90838097229448	0	0.717096011405533	0	0	GOSH029.MRT_fresh___GOSH029___NB8350518_GAGACCCGTATCGAGG
3.63480422604935	-8.85413821856348	0	1.36108874721798	0.272098307510785	0	GOSH029.MRT_fresh___GOSH029___NB8350518_GAGAGGTTCCTCGCAT
2.95176751258243	-8.53895216552749	0	0.912219313381934	0	0	GOSH029.MRT_fresh___GOSH029___NB8350518_GAGATGGCATTCATCT
4.04862193393131	-8.79698077113838	0	1.38621100733277	0.430796890604732	0	GOSH029.MRT_fresh___GOSH029___NB8350518_GAGATGGGTCACCCTT
0.520153808782579	-2.4659285975373	0	0.255481096875412	0.270548760982818	0	GOSH029.MRT_fresh___GOSH029___NB8350518_GAGCTGCTCATATGGC
4.23799326872703	-9.51842406917365	0	1.15825361702519	0	0	GOSH029.MRT_fresh___GOSH029___NB8350518_GAGCTGCTCGGTTGTA
2.75517058634803	-9.15654792118897	0	0.854071822152612	0	0	GOSH029.MRT_fresh___GOSH029___NB8350518_GAGGCAAGTCGACTGC
3.51972386447325	5.2183154743894	1.27404665064914	1.58093102864548	0.829390438021735	0	GOSH029.MRT_fresh___GOSH029___NB8350518_GAGGCCTAGCCGAACA
1.20062338343775	3.96052622083199	1.6573937118006	0	0	0	GOSH029.MRT_fresh___GOSH029___NB8350518_GAGGGATGTTAAGCAA
5.42780827252101	4.91372989415148	1.10040952767683	0.217374837355755	0	0	GOSH029.MRT_fresh___GOSH029___NB8350518_GAGGGATGTTGCATCA
0.491459031336745	3.15245124659321	2.43744744055865	0	0	0	GOSH029.MRT_fresh___GOSH029___NB8350518_GAGGGTAGTTTCCATT
0.20523396042554	3.76789478384603	3.14268225177393	0	0	0	GOSH029.MRT_fresh___GOSH029___NB8350518_GAGTCATAGGAAAGAC
4.73820864554487	5.59256528050391	0	0	0	0	GOSH029.MRT_fresh___GOSH029___NB8350518_GAGTCATAGGGCATGT
3.06545021879489	-1.81092197176474	0	0.656712495669412	0.38379672894179	0.155874554312227	GOSH029.MRT_fresh___GOSH029___NB8350518_GAGTCATGTTGGTACT
-1.14755198905558	-0.733516366281102	0	0.365310151555361	0	0	GOSH029.MRT_fresh___GOSH029___NB8350518_GAGTCATTCTATTCGT
4.81723573328392	6.04130100047188	1.89697853479723	0	0.530394429851214	0.533982404334499	GOSH029.MRT_fresh___GOSH029___NB8350518_GAGTCTACATTGCCGG
0.0831722765687336	3.68730471822381	2.29609167210983	0	0	0	GOSH029.MRT_fresh___GOSH029___NB8350518_GAGTCTATCGACGAGA
3.51819114876528	5.22259602369889	1.89497942231357	0	0	0	GOSH029.MRT_fresh___GOSH029___NB8350518_GAGTGAGTCAAGCGTT
6.025048473486	5.55436132880333	0	0	0	0	GOSH029.MRT_fresh___GOSH029___NB8350518_GAGTGAGTCTCTATGT
4.16245388229465	3.74914962157577	1.26472994510479	0	1.26806487724382	0	GOSH029.MRT_fresh___GOSH029___NB8350518_GAGTGTTGTGTTGCCG
5.95616243578288	5.49128355241124	1.84175342238975	0	0	0.508022630938252	GOSH029.MRT_fresh___GOSH029___NB8350518_GAGTTGTAGAAGCCTG
1.12652311700349	-2.88320464972573	0	0	0.381057987708812	0	GOSH029.MRT_fresh___GOSH029___NB8350518_GAGTTGTCACCTGCGA
3.19837276013894	-8.99445703661556	0	1.20577641467194	0.379280904704964	0	GOSH029.MRT_fresh___GOSH029___NB8350518_GAGTTGTCACTCACTC
1.3757862500715	-2.95990524240859	0	0.579429922054327	0	0	GOSH029.MRT_fresh___GOSH029___NB8350518_GAGTTTGCAATCTAGC
4.49846773597816	3.78986639171874	2.53103435027349	0.465075852230033	0.489583549150129	0	GOSH029.MRT_fresh___GOSH029___NB8350518_GAGTTTGCAGTAGAGC
2.83148631557541	-1.85086868772855	0	0.55250765101044	0	0	GOSH029.MRT_fresh___GOSH029___NB8350518_GATAGAATCTTGATTC
4.89583573415648	3.34598761037457	2.2157652152583	0	0.965406730038464	0	GOSH029.MRT_fresh___GOSH029___NB8350518_GATAGCTAGCCTTGAT
4.9086886018085	6.02637745452659	1.46608612410899	0	0.6028311347562	0.606247558567144	GOSH029.MRT_fresh___GOSH029___NB8350518_GATAGCTTCCCGAAAT
0.136141769905453	-2.95885149513004	0	1.23430292209673	0	0	GOSH029.MRT_fresh___GOSH029___NB8350518_GATCAGTAGGACGCAT
5.49112546333258	5.35585479519713	1.90854604697559	0	0	0.452478593775725	GOSH029.MRT_fresh___GOSH029___NB8350518_GATCAGTAGTCAGCCC
0.887423468090073	-2.26150643457874	0	1.17701981314153	0	0	GOSH029.MRT_fresh___GOSH029___NB8350518_GATCCCTAGGATGGCT
4.22031398621429	-7.86074320381169	0	0.987364675702449	0	0	GOSH029.MRT_fresh___GOSH029___NB8350518_GATCCCTCAGGCTCTG
2.17082050809691	-1.56812060968299	0	0.314858542778152	0.329940227237744	0	GOSH029.MRT_fresh___GOSH029___NB8350518_GATGAGGTCCCTCTCC
3.7289775051437	-8.57556859814185	0	0.94851326919427	0.227847547212438	0	GOSH029.MRT_fresh___GOSH029___NB8350518_GATGATCGTTTACGTG
0.483148614937074	4.28854698034715	1.49568803721559	0	0	0	GOSH029.MRT_fresh___GOSH029___NB8350518_GATGCTAAGAGGCGGA
3.58554340720563	-8.69465351848525	0	0.832370415286813	0.504271646145045	0	GOSH029.MRT_fresh___GOSH029___NB8350518_GATGCTAAGGTCGCCT
4.86599739556285	4.26431320993664	1.87525207068637	0.278674179997025	0.30617320573506	0	GOSH029.MRT_fresh___GOSH029___NB8350518_GATGCTATCAAAGCCT
3.38355693778116	-8.98408574107353	0	1.37053250011892	0	0	GOSH029.MRT_fresh___GOSH029___NB8350518_GATTCGACAAGTCATC
4.83593550129061	-9.21250987853042	0	1.44928203779897	0.42887777297828	0	GOSH029.MRT_fresh___GOSH029___NB8350518_GATTTCTGTCTAATCG
3.38431620972914	-8.37602622242426	0	1.13265089620091	0	0	GOSH029.MRT_fresh___GOSH029___NB8350518_GATTTCTTCGGACTTA
3.54756441528132	-7.81323593001592	0	0.920414637183571	0	0	GOSH029.MRT_fresh___GOSH029___NB8350518_GATTTCTTCTGCGGGT
3.77220999420155	-8.14009206354013	0	1.01358874834463	1.02349503085922	0	GOSH029.MRT_fresh___GOSH029___NB8350518_GCAACATGTACAGTTC
-0.630682130915365	-0.753395623827908	0	1.06615308791055	0	0	GOSH029.MRT_fresh___GOSH029___NB8350518_GCAACCGTCCACAGCG
4.53802087888041	-7.54793239306782	0	0	1.16534208922998	0	GOSH029.MRT_fresh___GOSH029___NB8350518_GCACGGTAGACGACGT
5.14379637543069	5.19130291909753	1.77315417656077	0	0	0.968120174402123	GOSH029.MRT_fresh___GOSH029___NB8350518_GCACGGTAGTGATTCC
4.99410723853528	5.07690198864129	1.53692847312731	0	0	0	GOSH029.MRT_fresh___GOSH029___NB8350518_GCACGGTGTGGTAATA
1.01107065413871	-6.84701429193666	0	0.873426949771392	0.297867512051991	0	GOSH029.MRT_fresh___GOSH029___NB8350518_GCACGGTGTTCCACAA
2.47257338184593	-2.2223969837751	0	0.406178295261989	0	0	GOSH029.MRT_fresh___GOSH029___NB8350518_GCACGGTTCAGTGGGA
2.90987047842197	-6.71234461673567	0	1.27610029910205	0.620897385045665	0	GOSH029.MRT_fresh___GOSH029___NB8350518_GCACGTGCAAGGTCAG
0.622365032228796	3.20293059867223	1.81539594848365	0	0	1.27361640244398	GOSH029.MRT_fresh___GOSH029___NB8350518_GCACTAACAACGATTC
0.761132153436122	0.486647917234249	0	0	0.421887490905369	0	GOSH029.MRT_fresh___GOSH029___NB8350518_GCAGCCAAGGACTTCT
4.61777241129825	-9.1156231749778	0	0.660730692529629	0.670403578508693	0	GOSH029.MRT_fresh___GOSH029___NB8350518_GCAGCCAAGTATAACG
2.96009935388109	-0.992110060781223	0	0.549658015198306	0.759906782076968	0	GOSH029.MRT_fresh___GOSH029___NB8350518_GCAGCCATCCTTCTTC
3.34920471647083	-9.95708780556767	0	1.16287013451238	0.35987237507656	0	GOSH029.MRT_fresh___GOSH029___NB8350518_GCAGCTGTCGAGGCAA
1.42827116972168	-1.26592315157856	0	0	0	0	GOSH029.MRT_fresh___GOSH029___NB8350518_GCAGCTGTCTCTATGT
4.88004382368117	-7.563574188768	0	1.35061652428443	0.669342199697942	0	GOSH029.MRT_fresh___GOSH029___NB8350518_GCAGGCTCACTGCGTG
3.00340191238256	-1.20344130010926	0	1.04675436924168	0	0	GOSH029.MRT_fresh___GOSH029___NB8350518_GCAGGCTCAGCATTGT
3.33731571566369	-9.8604428253544	0	0.384689651541226	0	0	GOSH029.MRT_fresh___GOSH029___NB8350518_GCAGGCTGTGAGATAT
4.98729779680729	3.8604101294104	2.09827020969247	0.762689959299309	0	0.465149062736998	GOSH029.MRT_fresh___GOSH029___NB8350518_GCAGTTACAATAAGGT
-0.201157359136832	-1.32816732253643	0	0	0	0	GOSH029.MRT_fresh___GOSH029___NB8350518_GCAGTTAGTACTGAGG
4.29280966152888	3.63681796544803	2.4139306391984	0.549907939823194	0.572403662720194	0	GOSH029.MRT_fresh___GOSH029___NB8350518_GCATCGGGTCCATAGT
0.917470121302375	4.06139500823089	2.91073014635897	0	0	0	GOSH029.MRT_fresh___GOSH029___NB8350518_GCATGATGTGTGTACT
2.09204447725983	-9.06028304010369	0	0	0.578704068062665	0	GOSH029.MRT_fresh___GOSH029___NB8350518_GCATTAGCAAAGGAGA
0.815449682415872	4.1615710262032	3.09703624319802	0	1.0594140026354	1.06841854411594	GOSH029.MRT_fresh___GOSH029___NB8350518_GCATTAGCACACCGCA
2.5060856869302	-9.02642201017164	0	0	0.389270156358429	0	GOSH029.MRT_fresh___GOSH029___NB8350518_GCATTAGGTCAAAGCG
2.97181878805771	-0.541253009771777	0	0.462580860379547	0	0	GOSH029.MRT_fresh___GOSH029___NB8350518_GCATTAGGTTGCTGAT
3.36957290643241	-6.2549365523942	0	0	0.81749662831705	0	GOSH029.MRT_fresh___GOSH029___NB8350518_GCATTAGTCCAGTTCC
5.08871979741626	4.87495093385535	0.215695859552233	0.195794545918184	0	0	GOSH029.MRT_fresh___GOSH029___NB8350518_GCCAGCACAACTCCAA
0.0867767178753288	4.11500056638555	1.5074861807307	0	0	1.51091247640138	GOSH029.MRT_fresh___GOSH029___NB8350518_GCCAGCAGTCTTGAGT
0.687773679096997	-7.40761191004675	0	1.05112210583709	0.165286983942949	0	GOSH029.MRT_fresh___GOSH029___NB8350518_GCCAGCATCACATACG
2.33882192510351	-0.607661579398692	0	0.450502655074577	0.464023068085646	0	GOSH029.MRT_fresh___GOSH029___NB8350518_GCCAGGTCATATCTGG
4.09404517914324	3.81937137972271	0.75138518607696	0	0	0	GOSH029.MRT_fresh___GOSH029___NB8350518_GCCAGGTCATTCGGGC
0.180133803555645	-6.02975496610618	0	0.757471342741179	0.169128461012096	0	GOSH029.MRT_fresh___GOSH029___NB8350518_GCCAGTGTCTGTTGGA
3.0759673419324	-8.07224451566466	0	1.12195893836355	0.223733167717058	0	GOSH029.MRT_fresh___GOSH029___NB8350518_GCCATGGGTCCTGTTC
0.056857238432351	3.89239926797253	2.76096009838315	0	0	1.54729503166349	GOSH029.MRT_fresh___GOSH029___NB8350518_GCCATTCCAAATGGTA
0.214154007087475	0.850774054589299	0	1.01011076333062	0.696264958093251	0	GOSH029.MRT_fresh___GOSH029___NB8350518_GCCCAGACACGCTTAA
0.709018731058421	4.35125818182768	2.3981396179391	1.77749349598964	0	0	GOSH029.MRT_fresh___GOSH029___NB8350518_GCCCGAATCCGACGGT
3.50845127805949	-9.2871669998799	0	0	0	0	GOSH029.MRT_fresh___GOSH029___NB8350518_GCCGATGCATCGTTCC
1.14778245184243	3.86259100029334	3.44402652797603	0	0	0	GOSH029.MRT_fresh___GOSH029___NB8350518_GCCGATGTCGAAGTGG
1.09566340553126	-1.2382374270301	0	1.43346636041238	0	0	GOSH029.MRT_fresh___GOSH029___NB8350518_GCCGTGAAGACATAGT
0.774752465528397	4.1988977035209	3.4178737530809	1.76217243592445	0	1.77682202529967	GOSH029.MRT_fresh___GOSH029___NB8350518_GCCGTGAGTTTCACTT
1.99993435082455	-1.32951586716861	0	0.472475961171644	0	0	GOSH029.MRT_fresh___GOSH029___NB8350518_GCCGTGATCTTGAGCA
3.83821160830818	-9.28908704148807	0	1.08229845705074	0.141648708971388	0	GOSH029.MRT_fresh___GOSH029___NB8350518_GCCTGTTCACACGCCA
1.68949374680169	-8.19601361308077	0	0.624534126904162	0.157051531155378	0	GOSH029.MRT_fresh___GOSH029___NB8350518_GCCTGTTCACTTGGCG
4.02902200384483	-8.83407806773341	0.169502400946839	1.63400186401618	0.519023002608068	0	GOSH029.MRT_fresh___GOSH029___NB8350518_GCCTGTTTCGTCTACC
3.47277690106118	-9.57627030763758	0	0.94005196263722	0	0	GOSH029.MRT_fresh___GOSH029___NB8350518_GCGAGAACACGATTCA
2.63240722407642	-6.85233035454448	0	1.48341149797001	0.516314976622262	0	GOSH029.MRT_fresh___GOSH029___NB8350518_GCGATCGTCGGAACTT
3.48966269227259	-7.16822017061728	0	0.626572735880902	0.641485528837767	0	GOSH029.MRT_fresh___GOSH029___NB8350518_GCGGAAAGTACCGGCT
3.26766921628005	-6.89154952616143	0	0	0.67312200177955	0	GOSH029.MRT_fresh___GOSH029___NB8350518_GCGGAAAGTCTCACGG
2.20768484183223	-1.87258354204073	0	0	0	0	GOSH029.MRT_fresh___GOSH029___NB8350518_GCGGATCGTAGCGTTT
4.78579717337852	4.89564619462412	0.953590600958816	0	0.423891945102622	0	GOSH029.MRT_fresh___GOSH029___NB8350518_GCGTGCAAGCTCACTA
2.43119021177619	-0.847989220241818	0	0.999901787090868	0	0	GOSH029.MRT_fresh___GOSH029___NB8350518_GCGTGCAAGGGAACAA
2.38909268316685	-7.98863920055148	0	1.41149595531596	0	0	GOSH029.MRT_fresh___GOSH029___NB8350518_GCTACAATCATTCTTG
3.58931793884205	-9.80443812692373	0	0.940437128923109	0.578524046980637	0	GOSH029.MRT_fresh___GOSH029___NB8350518_GCTGAATAGCGGTATG
3.00822007967155	-10.1635387187243	0	1.64903032742785	0.438575243476596	0	GOSH029.MRT_fresh___GOSH029___NB8350518_GCTGCAGCAAAGACTA
3.11319313348656	-7.45231700234322	0	0	0	0	GOSH029.MRT_fresh___GOSH029___NB8350518_GCTGGGTAGGCATCGA
4.79689322889952	3.42484820240374	2.42613849481758	0.981353369681681	0	0	GOSH029.MRT_fresh___GOSH029___NB8350518_GCTTCACTCTATTGTC
5.0801421981667	-7.81228882707099	0	0	1.17144249023082	0	GOSH029.MRT_fresh___GOSH029___NB8350518_GCTTGGGAGACGCCAA
0.368424702438965	-2.70159324788869	0	0.884205103217306	0.374458572295952	0	GOSH029.MRT_fresh___GOSH029___NB8350518_GGAACCCTCAACTCTT
0.62193440415494	-7.38124615622243	0	0.840423430185156	0	0	GOSH029.MRT_fresh___GOSH029___NB8350518_GGAACCCTCAGAGTGG
0.768981592061972	-2.33314962588968	0	1.18365289246296	0	0	GOSH029.MRT_fresh___GOSH029___NB8350518_GGAATCTGTGGACAGT
5.37694436126021	5.37022744772707	2.11073003010889	0.818209316030542	0	0.504133154902244	GOSH029.MRT_fresh___GOSH029___NB8350518_GGAGAACGTGACTGAG
3.73837835116572	-8.76634434419194	0	0	1.27507622097541	0	GOSH029.MRT_fresh___GOSH029___NB8350518_GGAGATGTCGAGAACG
0.201704921681789	3.82805785876493	2.77524428958834	0	0	0	GOSH029.MRT_fresh___GOSH029___NB8350518_GGAGCAAAGTACTCGT
4.15344624132659	-8.37786186113971	0	1.00599393875565	0.454783565463597	0	GOSH029.MRT_fresh___GOSH029___NB8350518_GGAGGATAGATAGTGT
-0.0330586296824362	0.924454270363767	0	0.705882590703453	0.367298991582033	0	GOSH029.MRT_fresh___GOSH029___NB8350518_GGAGGTAAGGATATAC
0.535219182538899	0.675520740994797	0	0.971738771357096	0.437154638136475	0	GOSH029.MRT_fresh___GOSH029___NB8350518_GGAGGTACATCCTTCG
4.52114183228755	4.93408030540418	1.57509382487	0	0.821942951925698	0	GOSH029.MRT_fresh___GOSH029___NB8350518_GGAGGTAGTCTAGATC
2.57766215976508	-7.84446007512382	0	0.952988378717684	0.58974635842049	0	GOSH029.MRT_fresh___GOSH029___NB8350518_GGAGGTATCATGGATC
-0.892021974587136	-1.95179005006186	0	0.895592986660044	0.230593364593065	0	GOSH029.MRT_fresh___GOSH029___NB8350518_GGATGTTTCTGGGCCA
1.80517090822673	-8.45842065234808	0	0.469555264684465	0	0	GOSH029.MRT_fresh___GOSH029___NB8350518_GGCACGTTCCTACCAC
3.99276833234077	-8.87259613632634	0	0.454771474486208	0	0	GOSH029.MRT_fresh___GOSH029___NB8350518_GGCGTCAGTGGCTGAA
5.16359117580071	3.87544998091665	2.4142903143295	0	0	0	GOSH029.MRT_fresh___GOSH029___NB8350518_GGCGTCATCATCACAG
4.30982738472993	-8.21912701123142	0	0.779325631671282	0.255785523453979	0	GOSH029.MRT_fresh___GOSH029___NB8350518_GGCGTCATCATGACAC
2.3391387351149	-8.12771996430396	0	1.60093198161682	0.579480233350523	0	GOSH029.MRT_fresh___GOSH029___NB8350518_GGCGTCATCCCTTGTG
2.62542158850958	-2.35078642781657	0	1.29584609183496	0.336767913442316	0	GOSH029.MRT_fresh___GOSH029___NB8350518_GGCGTCATCCGGCAAC
2.22517538317651	-7.66424617102165	0	0.292878737816954	0.746223053605796	0	GOSH029.MRT_fresh___GOSH029___NB8350518_GGCTTTCGTCGCATGC
4.15033349942465	-7.73400664602858	0	1.45965179422777	0.380503688700725	0	GOSH029.MRT_fresh___GOSH029___NB8350518_GGGAAGTAGGGTCAAC
4.66411739989032	-8.92510785990357	0	1.07299046849758	0	0	GOSH029.MRT_fresh___GOSH029___NB8350518_GGGACAATCGAGTACT
5.40359520700372	5.50337959891374	1.14580534084302	0.200059681777258	0.229405562621094	0.732396857141596	GOSH029.MRT_fresh___GOSH029___NB8350518_GGGACCTAGGTACAAT
3.00277443920132	-2.2111090151445	0	0	0	0	GOSH029.MRT_fresh___GOSH029___NB8350518_GGGACTCAGAAGATCT
2.30820265342789	-0.292358723584914	0	0	0	0	GOSH029.MRT_fresh___GOSH029___NB8350518_GGGAGATCAAAGGGTC
1.65810581838099	-8.79782793339663	0	0.652602723781308	0	0	GOSH029.MRT_fresh___GOSH029___NB8350518_GGGAGATGTATGAGGC
1.3508744842839	-6.75044880068907	0	1.20792366404911	0	0	GOSH029.MRT_fresh___GOSH029___NB8350518_GGGATCCCAGCCCAGT
3.23239373780492	-9.33278726791653	0	1.22331427736964	0	0	GOSH029.MRT_fresh___GOSH029___NB8350518_GGGCCATGTGAATTGA
4.73225199240176	3.31165275238075	2.24946107352897	0	0.658977366857826	0.66239947359152	GOSH029.MRT_fresh___GOSH029___NB8350518_GGGCGTTGTCTCTCAC
2.96311940097072	-5.86138051239673	0	0	0	0	GOSH029.MRT_fresh___GOSH029___NB8350518_GGGCTCAAGACGACGT
2.43652248234336	-6.4754176864149	0	0	0	0	GOSH029.MRT_fresh___GOSH029___NB8350518_GGGCTCAGTTGCCGAC
2.51869276715965	-1.25349828054484	0	0.265892348671003	0.402595460067379	0	GOSH029.MRT_fresh___GOSH029___NB8350518_GGGCTCATCCTTCTTC
4.16626827602985	-7.88303284093433	0	1.60392782598204	0	0	GOSH029.MRT_fresh___GOSH029___NB8350518_GGGCTCATCTGACAGT
1.05433607312976	3.85787472416822	2.94466233874217	0	0	0	GOSH029.MRT_fresh___GOSH029___NB8350518_GGGTAGAAGAGAGAAC
3.03408354558645	-8.79974106826464	0	1.06248499209086	0	0	GOSH029.MRT_fresh___GOSH029___NB8350518_GGGTAGAGTAACACCT
5.78590163139135	4.8959095309478	1.96869270155853	0.607813923730877	0.626403586833644	0.362838797123632	GOSH029.MRT_fresh___GOSH029___NB8350518_GGGTCACAGAAACACT
-0.358393781486752	0.650087786200561	0	1.13990960938631	0	0	GOSH029.MRT_fresh___GOSH029___NB8350518_GGGTCTGCAACTACGT
0.894650925207445	3.7515156558177	2.67111122065226	0	0	0	GOSH029.MRT_fresh___GOSH029___NB8350518_GGGTCTGGTTGTGCAT
2.52711885958478	-9.8906487978013	0	0.558852589111332	0	0	GOSH029.MRT_fresh___GOSH029___NB8350518_GGGTGAATCGGTCTGG
3.14609440476816	-8.22524857094419	0	1.19266893674459	0	0	GOSH029.MRT_fresh___GOSH029___NB8350518_GGGTGTCAGATTGAGT
2.15174275401606	-0.710459919772406	0	0	0	0	GOSH029.MRT_fresh___GOSH029___NB8350518_GGGTGTCAGGGCAACT
2.99379631644811	-7.48605213736786	0	0.711314977112965	0.419678939705696	0	GOSH029.MRT_fresh___GOSH029___NB8350518_GGGTTATCAGAAGTGC
5.41652532227427	4.63918118115923	2.45600591215208	0	0.418563378516164	0.424783459464534	GOSH029.MRT_fresh___GOSH029___NB8350518_GGGTTTACAGAGTAAT
2.81277501428472	-8.81377607889661	0	0.506336503889089	0	0	GOSH029.MRT_fresh___GOSH029___NB8350518_GGGTTTATCCGCAGTG
3.42879112265329	-9.30999514415432	0	1.24737443642531	0.533719867614825	0	GOSH029.MRT_fresh___GOSH029___NB8350518_GGTAGAGAGATTTGCC
4.84270297840841	3.67979644310753	1.59364905625961	0	0	0	GOSH029.MRT_fresh___GOSH029___NB8350518_GGTCTGGAGGTGGGTT
3.13166446933608	-1.90420510189115	0	0.697430695263189	0.410816337155494	0	GOSH029.MRT_fresh___GOSH029___NB8350518_GGTGAAGAGGAATGTT
2.82139334131094	-8.87082528655162	0	0.795441217193964	0	0	GOSH029.MRT_fresh___GOSH029___NB8350518_GGTGAAGCAATTGTGC
0.272072006955493	-1.78809842819859	0	1.06930519436484	0	0	GOSH029.MRT_fresh___GOSH029___NB8350518_GGTGATTGTAGCTAAA
3.75603882254075	-7.82774143167781	0	0.665161131869719	1.08144000336428	0	GOSH029.MRT_fresh___GOSH029___NB8350518_GGTGATTTCCTAAGTG
1.73110603916136	-5.85990655379869	0	2.44271571263498	0	0	GOSH029.MRT_fresh___GOSH029___NB8350518_GGTGTCGAGGATACCG
0.4948788466852	3.13116820064939	3.25583093897462	0	0	0	GOSH029.MRT_fresh___GOSH029___NB8350518_GGTGTCGGTATCCCTC
4.82456568253921	6.04337534708592	1.82886324930185	0.229988695442531	0.473636152338626	0.801982186112569	GOSH029.MRT_fresh___GOSH029___NB8350518_GGTGTCGGTGATCATC
4.80342819572668	4.99877743971633	0.704054745730952	0	0.710121775814225	0.941329179351502	GOSH029.MRT_fresh___GOSH029___NB8350518_GGTGTCGTCCATTCGC
1.93765818125611	-2.06007344238975	0	1.21124003929436	0.460346224916354	0	GOSH029.MRT_fresh___GOSH029___NB8350518_GGTGTTAGTAAGTAGT
5.82783623938046	5.02827765743027	0.922528295289471	0	0	0.765560269960567	GOSH029.MRT_fresh___GOSH029___NB8350518_GGTGTTATCTGCCCTA
0.180996609382355	0.479960338824171	0	1.49224611174511	0	0	GOSH029.MRT_fresh___GOSH029___NB8350518_GGTTAACAGAAACTAC
2.44372255804566	-9.65514870941552	0	1.08944600790671	0	0	GOSH029.MRT_fresh___GOSH029___NB8350518_GGTTAACAGTGGTGGT
3.1908594678087	-8.2163484090806	0	1.01610925383777	0	0	GOSH029.MRT_fresh___GOSH029___NB8350518_GGTTAACCAAACTCTG
5.26184037794493	5.04509711631549	1.26972108009962	0	0	0	GOSH029.MRT_fresh___GOSH029___NB8350518_GGTTAACTCGCATAGT
4.46216094238199	3.84644772702615	1.76893080976339	0.656640630460216	0	0	GOSH029.MRT_fresh___GOSH029___NB8350518_GGTTCTCAGCTCCCTT
5.22305316967693	3.96380730587515	2.75149202291779	0.461790562090169	0	0.490367797741037	GOSH029.MRT_fresh___GOSH029___NB8350518_GGTTCTCTCAACTGGT
0.0757325631894692	3.77669553225868	3.51466533013951	1.60484236301775	0	0	GOSH029.MRT_fresh___GOSH029___NB8350518_GGTTCTCTCTTTCCGG
1.38957391221394	-8.26592928067517	0	1.17560617218535	0.273762164348813	0	GOSH029.MRT_fresh___GOSH029___NB8350518_GGTTGTATCACTTGGA
1.31663506728598	-7.81948600361205	0	0.932136344976139	0.324447118859549	0	GOSH029.MRT_fresh___GOSH029___NB8350518_GTAACACCAGAATCGG
2.02119544116801	-1.83581376287665	0.0393768180264364	0.346378755251226	0.360981848321181	0	GOSH029.MRT_fresh___GOSH029___NB8350518_GTAACACCATACCGTA
3.15658398985608	-1.10625976336213	0	1.10837950854556	0	0	GOSH029.MRT_fresh___GOSH029___NB8350518_GTAACACTCGTTTACT
0.619223451865801	3.20769302276154	3.1335988311887	0	0	1.3181760472987	GOSH029.MRT_fresh___GOSH029___NB8350518_GTAACCACATTGTAGC
3.40997013119456	-9.75399135161417	0	0.762058456893158	0.453866475364323	0	GOSH029.MRT_fresh___GOSH029___NB8350518_GTAACCATCAAGATAG
0.562928537550963	3.13475971074615	1.53860653224674	0	0	0	GOSH029.MRT_fresh___GOSH029___NB8350518_GTAACCATCACGTCCT
2.34002453831915	-0.788893783017891	0	0.704817255762262	0.223965145572043	0	GOSH029.MRT_fresh___GOSH029___NB8350518_GTAACCATCCACTTCG
5.39931401937998	4.45986215462645	1.99943850640091	0	0.487167577271097	0	GOSH029.MRT_fresh___GOSH029___NB8350518_GTAAGTCGTACCGCGT
0.278687908967611	-6.21793179501254	0	1.53486012095389	0	0	GOSH029.MRT_fresh___GOSH029___NB8350518_GTAAGTCTCAGCAGAG
4.83427610224083	-8.79569354515464	0	0.888839948987715	0.896798990689894	0	GOSH029.MRT_fresh___GOSH029___NB8350518_GTAAGTCTCTCGCTTG
2.4955494968382	-9.59338569905613	0	1.43575314709138	0.864321394266847	0	GOSH029.MRT_fresh___GOSH029___NB8350518_GTAAGTCTCTGGAGAG
3.11671288493678	-9.32404247211899	0	0	0.544296454402658	0	GOSH029.MRT_fresh___GOSH029___NB8350518_GTAATCGGTTCCCACT
-0.0342734911917299	-2.60906822909673	0	0	1.09934420859107	0	GOSH029.MRT_fresh___GOSH029___NB8350518_GTACAACCAGCGACAA
0.1020121684568	4.08878545249365	2.91695507545514	0	0	0	GOSH029.MRT_fresh___GOSH029___NB8350518_GTACAACCATAGATCC
1.42032134695569	-1.03092897587621	0	0	0.511258067081152	0	GOSH029.MRT_fresh___GOSH029___NB8350518_GTACAGTAGGATGCGT
2.95797370184957	-10.0142785528279	0	1.13053009769556	0	0	GOSH029.MRT_fresh___GOSH029___NB8350518_GTAGAAACAGAGGAAA
5.24499327893577	5.74005763900575	1.18251543388982	0.622147464937604	0.368220493431669	0.372760645472695	GOSH029.MRT_fresh___GOSH029___NB8350518_GTAGAAACATCTTAGG
0.968485168794708	-7.18120517378744	0	0.988610173331865	0.39299243807985	0	GOSH029.MRT_fresh___GOSH029___NB8350518_GTAGAAAGTCGTGCCA
4.68815407704399	3.20668095731553	1.5767893444026	1.5713003289163	0	0	GOSH029.MRT_fresh___GOSH029___NB8350518_GTAGATCGTTCGTGCG
1.54438807120077	-7.53457893398099	0	1.80716415642193	0.818763918142329	0	GOSH029.MRT_fresh___GOSH029___NB8350518_GTAGATCTCAGGAAAT
4.93890106336706	-8.70580148981248	0	0	0	0	GOSH029.MRT_fresh___GOSH029___NB8350518_GTAGGAGAGGAGTATT
3.85707020589161	3.7668041039687	1.71902939972906	0	0	0	GOSH029.MRT_fresh___GOSH029___NB8350518_GTAGGTTAGCCGTTAT
0.353246807870215	-7.45847421637676	0	1.13141975034159	0.169290065217299	0	GOSH029.MRT_fresh___GOSH029___NB8350518_GTAGGTTAGTGCACAG
2.1890592634621	-8.16562407073624	0	1.10205105067949	0.403578472237895	0	GOSH029.MRT_fresh___GOSH029___NB8350518_GTAGGTTGTCCACTCT
4.70176276539561	3.19526094000719	2.74439037975106	1.52542481945999	0	0	GOSH029.MRT_fresh___GOSH029___NB8350518_GTAGTACGTACAAAGT
-0.190066950875105	-2.10943987826467	0	1.2773769680429	0.608796066595645	0	GOSH029.MRT_fresh___GOSH029___NB8350518_GTAGTACGTATCGCAT
5.18294918793013	5.24069538506669	0.749917553998354	0.537902545410724	0.558086107769926	0.318931961948706	GOSH029.MRT_fresh___GOSH029___NB8350518_GTAGTACTCCTTGGAA
5.27235410585464	4.67721103803148	0	0	0	1.11251996622034	GOSH029.MRT_fresh___GOSH029___NB8350518_GTATTGGGTACTCGTA
4.67695142123397	4.80507257574984	0.828299258432252	0	0	0	GOSH029.MRT_fresh___GOSH029___NB8350518_GTATTGGTCAATGCAC
2.66939092181853	-2.06492732436751	0.0560130695402599	0.393068326275585	0	0	GOSH029.MRT_fresh___GOSH029___NB8350518_GTATTGGTCGCCTCTA
5.77516864175378	4.90734449710289	1.75497705738229	0.600515081969411	0.353057469557244	0.359357927315396	GOSH029.MRT_fresh___GOSH029___NB8350518_GTATTTCAGCATACTC
1.95845692471202	-2.32069703741981	0	0.973364522851047	0.278790567704673	0	GOSH029.MRT_fresh___GOSH029___NB8350518_GTCAAGTCATTGCCTC
1.18318438205922	-8.13144558239373	0	1.35351111604991	0.340019572306313	0	GOSH029.MRT_fresh___GOSH029___NB8350518_GTCACGGAGGCTTAAA
4.88024468908979	4.97286499049536	1.54359771167893	0.450244695834567	0.473688942950453	0.477504057242647	GOSH029.MRT_fresh___GOSH029___NB8350518_GTCACGGCACACAGCC
1.73851858181865	-7.325146345102	0	1.15292701165029	0	0	GOSH029.MRT_fresh___GOSH029___NB8350518_GTCACGGGTAACATGA
3.93111476821959	-7.50951422013661	0	0.873447642541145	0	0	GOSH029.MRT_fresh___GOSH029___NB8350518_GTCACGGGTGTCTTGA
4.59507560477559	3.92430750638798	1.34930398542479	0.647449953280278	0	0	GOSH029.MRT_fresh___GOSH029___NB8350518_GTCACTCTCTCCTGTG
-4.09457531429582	1.01546637966715	0	0.917530141652817	0.690777961907396	0	GOSH029.MRT_fresh___GOSH029___NB8350518_GTCAGCGGTACTAGCT
-1.37146066529913	-0.8495062310524	0	0	0	0	GOSH029.MRT_fresh___GOSH029___NB8350518_GTCATCCAGATCGCCC
4.10936731115362	5.76613447359896	0	0	0.484762235094775	0.818610551276289	GOSH029.MRT_fresh___GOSH029___NB8350518_GTCATCCAGCTGCCAC
2.8141246612487	-8.07676845336913	0	1.43167644472492	0	0	GOSH029.MRT_fresh___GOSH029___NB8350518_GTCATCCGTACGGATG
5.99398765952194	5.38816109650677	1.02518845454009	0.440871062566408	0	0.790017185416998	GOSH029.MRT_fresh___GOSH029___NB8350518_GTCATGAAGGGCTGAT
2.25860441537532	-7.39091390261746	0	0	0	0	GOSH029.MRT_fresh___GOSH029___NB8350518_GTCATGACATCAGCTA
-0.157212667818585	-0.0906905139689155	0	0	0	0	GOSH029.MRT_fresh___GOSH029___NB8350518_GTCATGACATTGCAAC
3.86323009981553	3.77168734332917	0	0	1.07989583382608	0	GOSH029.MRT_fresh___GOSH029___NB8350518_GTCCACTCACTGCGTG
-0.952517380761372	-1.04708582958799	0	0	0	0	GOSH029.MRT_fresh___GOSH029___NB8350518_GTCCACTCAGCTATTG
4.66017732680163	-9.0897538065732	0	0.656809701636392	0.670594911041494	0	GOSH029.MRT_fresh___GOSH029___NB8350518_GTCCCATCAGAGTTGG
2.80795444974512	-0.675231929884921	0	0	0	0	GOSH029.MRT_fresh___GOSH029___NB8350518_GTCCCATTCTCCTACG
0.995160952676189	-7.40318099935348	0	0.899879160228135	0	0	GOSH029.MRT_fresh___GOSH029___NB8350518_GTCCTCAAGTAACCTC
0.793942843826015	3.96531018214131	2.66607390411935	0	0	1.46803883895333	GOSH029.MRT_fresh___GOSH029___NB8350518_GTCCTCATCGTGGACC
2.99796960406524	-1.92381940345014	0.0990400228301086	0.92992614272359	0.411650366700946	0	GOSH029.MRT_fresh___GOSH029___NB8350518_GTCGAATAGGGCTAAC
2.7843897708384	-2.38443811409413	0	0.970370254725324	0.743541719969797	0	GOSH029.MRT_fresh___GOSH029___NB8350518_GTCGAATTCAACCGAT
5.33779950477364	5.21472635575223	2.03340511767997	0	0	0	GOSH029.MRT_fresh___GOSH029___NB8350518_GTCGCGACAGCTTCCT
3.52098620050964	-8.72785995706465	0	0.659872144632965	1.07635989789421	0	GOSH029.MRT_fresh___GOSH029___NB8350518_GTCGTTCAGACCCGCT
3.61974120313217	5.22789136484993	0	1.55609251505457	1.05995777252176	1.06316775609422	GOSH029.MRT_fresh___GOSH029___NB8350518_GTCGTTCAGAGCTGCA
1.92607500016906	-1.09828489410496	0	0	0	0	GOSH029.MRT_fresh___GOSH029___NB8350518_GTCGTTCCATCTCATT
2.34229721253032	-7.33872885361209	0	1.79521533677558	0	0	GOSH029.MRT_fresh___GOSH029___NB8350518_GTCGTTCGTGCCTACG
5.04865934481724	5.20945438981105	1.01662977639562	0	0.296753399447212	0	GOSH029.MRT_fresh___GOSH029___NB8350518_GTCGTTCGTTTACGAC
3.55466181351767	5.2104833636321	1.52354211373175	1.2112099770397	0	0	GOSH029.MRT_fresh___GOSH029___NB8350518_GTCTACCCAACGATCT
1.69295354446892	-7.77499017806871	0	1.5475160872394	0.418641291354073	0	GOSH029.MRT_fresh___GOSH029___NB8350518_GTCTAGAGTAAGGAGA
2.17355282353701	-1.07666811163913	0	1.39807221550714	0.5630542409601	0	GOSH029.MRT_fresh___GOSH029___NB8350518_GTCTGTCAGAAGATCT
1.11348455472226	3.87135113933241	2.74458783930666	1.15829994675723	1.18324729113864	0	GOSH029.MRT_fresh___GOSH029___NB8350518_GTCTGTCTCTGCATGA
4.89133382539012	3.53369576699403	2.31488329645119	0.621847141486241	0	0	GOSH029.MRT_fresh___GOSH029___NB8350518_GTCTTTAGTCACAGAG
2.92702237375815	-9.32962252530436	0	0.964963650151556	0.431280698068882	0	GOSH029.MRT_fresh___GOSH029___NB8350518_GTGACGCAGAGGGTAA
0.0364821552023312	-3.25857072155436	0	0	0	0	GOSH029.MRT_fresh___GOSH029___NB8350518_GTGAGCCGTGTCACAT
5.33730222804717	5.59739716626771	1.65307914840044	0	0	0	GOSH029.MRT_fresh___GOSH029___NB8350518_GTGAGGAAGGAAACGA
3.07084668719754	-1.2479692578055	0	0	0	0	GOSH029.MRT_fresh___GOSH029___NB8350518_GTGAGGACAACAGCTT
0.955813043396723	4.13260841714946	2.42560963521664	0	0	0	GOSH029.MRT_fresh___GOSH029___NB8350518_GTGAGGAGTTTGAACC
6.0292092210565	5.55507510896276	1.94155725382236	0.403049567738265	0.426485930989657	0.43203095910253	GOSH029.MRT_fresh___GOSH029___NB8350518_GTGAGTTAGAAACACT
5.40376256082402	5.01669131269948	1.18608149919065	0.422744097024228	0	1.00024318556118	GOSH029.MRT_fresh___GOSH029___NB8350518_GTGAGTTCATCGTGGC
4.95554048432037	5.17377974581375	1.72342982285658	0.580508480359132	0.342073610349881	0	GOSH029.MRT_fresh___GOSH029___NB8350518_GTGAGTTGTCGTTATG
-0.194670446038407	-6.18413565736662	0	0.447086676605484	0	0	GOSH029.MRT_fresh___GOSH029___NB8350518_GTGAGTTGTGCTAGCC
1.27027184197898	-6.98635241379054	0	0.867331456330498	0.241162327745204	0	GOSH029.MRT_fresh___GOSH029___NB8350518_GTGAGTTTCCAGCCTT
0.709521079030888	3.72346192713124	3.02199932042717	0	1.22674907688844	0	GOSH029.MRT_fresh___GOSH029___NB8350518_GTGATGTTCATTTACC
4.31280307281912	3.74995866347573	0	1.25767068842243	0	0	GOSH029.MRT_fresh___GOSH029___NB8350518_GTGCACGGTATACGGG
5.6984367473107	5.39188420285125	1.65836570542032	0.292163309442503	0	0	GOSH029.MRT_fresh___GOSH029___NB8350518_GTGCGTGAGCCTGAGA
0.751864246132373	-7.25567772459633	0	0.997778434667136	0.214544003472877	0	GOSH029.MRT_fresh___GOSH029___NB8350518_GTGCGTGAGCGAGTCA
3.4801773345658	-9.14152608311211	0	1.30091559764744	0.239592434257237	0	GOSH029.MRT_fresh___GOSH029___NB8350518_GTGCTTCGTAGTGCGA
5.19414873271993	4.11562204583514	1.84951910235953	0	0	0	GOSH029.MRT_fresh___GOSH029___NB8350518_GTGCTTCGTTGTGGAG
3.48454278999451	-8.78485316591258	0	1.2534179669144	0.299117775162597	0	GOSH029.MRT_fresh___GOSH029___NB8350518_GTGGAGATCTATTGTC
2.10046776322506	-1.04774801771104	0	0	0	0	GOSH029.MRT_fresh___GOSH029___NB8350518_GTGGCGTGTCGGTGAA
0.967367334609381	4.11813462751216	2.67281204058404	1.83839866302735	0	1.30544701811439	GOSH029.MRT_fresh___GOSH029___NB8350518_GTGGGAAGTGAGATTA
3.96762613242153	-9.79375798501831	0	1.26827732602831	0	0	GOSH029.MRT_fresh___GOSH029___NB8350518_GTGGGAATCGGACTTA
4.62267895455431	3.2392855769	2.49709915678214	0	0	0	GOSH029.MRT_fresh___GOSH029___NB8350518_GTGGTTAGTCGTTGCG
4.57296466308842	5.02098939809887	0	0	0	0.955506895048055	GOSH029.MRT_fresh___GOSH029___NB8350518_GTGGTTATCTCTCCGA
1.12460075980735	3.88394969641215	3.01473118077587	0	0	1.22814052679029	GOSH029.MRT_fresh___GOSH029___NB8350518_GTGTAACAGGTCGTCC
-1.14815231987311	-1.74072302845812	0	0	0	0	GOSH029.MRT_fresh___GOSH029___NB8350518_GTGTAACAGTGACACG
2.29942432868085	-9.4870075611172	0	1.28495290656895	0	0	GOSH029.MRT_fresh___GOSH029___NB8350518_GTGTAACCACGCGCAT
3.60696080185246	-9.48975332975101	0	1.01302968812402	0	0	GOSH029.MRT_fresh___GOSH029___NB8350518_GTGTCCTAGCACCGTC
1.21863367509164	-0.363750496928981	0	0.956892521938202	0	0	GOSH029.MRT_fresh___GOSH029___NB8350518_GTGTGATTCGGTCGAC
1.00900868188265	-2.85841110033748	0	0.753914966388022	0	0	GOSH029.MRT_fresh___GOSH029___NB8350518_GTGTGGCGTCCAGGTC
5.77973028904899	5.23116330418091	1.93638274832145	0	0.368492542825889	0	GOSH029.MRT_fresh___GOSH029___NB8350518_GTGTTAGGTAGTTCCA
-4.47132953777247	0.867588021059056	0	1.27451970807432	0	0	GOSH029.MRT_fresh___GOSH029___NB8350518_GTGTTAGTCATTATCC
4.13428631928266	-8.23471739565443	0	0.885471969031861	0	0	GOSH029.MRT_fresh___GOSH029___NB8350518_GTGTTCCCAACCAACT
2.7112903231038	-7.8920980841093	0	1.28852252827603	0	0	GOSH029.MRT_fresh___GOSH029___NB8350518_GTGTTCCCAATACGAA
3.06475694723236	5.00767493614221	2.01249096248682	0	0	0	GOSH029.MRT_fresh___GOSH029___NB8350518_GTTACAGCACGTCATA
2.34126905764955	-9.15806235447475	0	0.644367035767257	0	0	GOSH029.MRT_fresh___GOSH029___NB8350518_GTTACAGTCCCTCTCC
-0.0176962649001507	-6.49429112779665	0	0.62771151546957	0.158123011948305	0	GOSH029.MRT_fresh___GOSH029___NB8350518_GTTACGACAAAGACGC
1.93280231360422	-2.72632204559941	0	0.892855072792065	0.544956083410785	0	GOSH029.MRT_fresh___GOSH029___NB8350518_GTTACGAGTGAACGGT
3.58851565940365	-9.89468447529721	0	0.862462357383467	0.37458832443617	0	GOSH029.MRT_fresh___GOSH029___NB8350518_GTTAGACCACATTCTT
1.53609028964257	-2.30287097659157	0	1.3324561846542	0.526309973608516	0	GOSH029.MRT_fresh___GOSH029___NB8350518_GTTAGTGAGACTACGG
-0.670269321145897	-1.99423419901895	0	0.694821110680332	0	0	GOSH029.MRT_fresh___GOSH029___NB8350518_GTTAGTGCAAATGCTC
3.37911383937273	-9.26797120166192	0	0.490468959866341	0	0	GOSH029.MRT_fresh___GOSH029___NB8350518_GTTATGGTCCGACAGC
0.0284314909790501	3.89651011331324	2.85812443688908	1.43123957219324	0	0	GOSH029.MRT_fresh___GOSH029___NB8350518_GTTCATTAGCTGAGTG
2.65788800338516	-9.94141312916521	0	1.2566691191891	0.344598888462655	0	GOSH029.MRT_fresh___GOSH029___NB8350518_GTTCATTAGTTAGTAG
4.16649175453302	-9.02342354206759	0	0.551769469884891	0	0	GOSH029.MRT_fresh___GOSH029___NB8350518_GTTCATTTCATTCGGA
3.85892593879869	3.81311004843356	0	0	0	0	GOSH029.MRT_fresh___GOSH029___NB8350518_GTTCGCTCACAGCGCT
0.437360466986348	-5.96800558133312	0	1.00553835331749	0.294897657129136	0	GOSH029.MRT_fresh___GOSH029___NB8350518_GTTCGCTTCGTAACAC
1.61560991945325	-2.63888262845047	0	0.700909528723586	0	0	GOSH029.MRT_fresh___GOSH029___NB8350518_GTTGAACGTGTGTACT
3.36138993868784	5.20059385610227	1.82272927099877	0.799540040457353	0	0	GOSH029.MRT_fresh___GOSH029___NB8350518_GTTGCGGAGAGTATAC
2.40069867289441	-8.9282928811964	0	0.865894474924246	0.292201897905116	0	GOSH029.MRT_fresh___GOSH029___NB8350518_GTTGTCCTCCCATGGG
4.35184785143375	-8.50082495213242	0	0.612094751553491	0	0	GOSH029.MRT_fresh___GOSH029___NB8350518_GTTGTCCTCTCTATAC
0.328575181046536	3.76377614603086	3.04553969439037	0	0	0	GOSH029.MRT_fresh___GOSH029___NB8350518_GTTGTGACAACAGCCC
5.7075830510571	5.65135182783392	1.69631163864411	0	0.55001127656514	0.554911631377902	GOSH029.MRT_fresh___GOSH029___NB8350518_GTTGTGACAGAAACCG
1.69711298162635	-1.41645677744317	0	0.610391648008113	0.353771437335089	0	GOSH029.MRT_fresh___GOSH029___NB8350518_GTTTGGAAGTGTACCT
5.82365257694495	5.44969759442631	1.72284691189959	0.987226074770134	0	0.453294657021389	GOSH029.MRT_fresh___GOSH029___NB8350518_GTTTGGAGTGAGGATC
0.539214587246126	3.64560411822274	3.35907553616226	0	0	0	GOSH029.MRT_fresh___GOSH029___NB8350518_GTTTGGAGTTAAGCAA
-0.689020458356035	-1.89356790573561	0	0.337445270372976	0	0	GOSH029.MRT_fresh___GOSH029___NB8350518_TAACACGAGGTGCTAG
0.217807946505267	-7.46954618121178	0	0.891089736081012	0.305788912352227	0.160347678601832	GOSH029.MRT_fresh___GOSH029___NB8350518_TAACGACCATTCTCTA
5.90934511516687	5.26346185413678	2.07873163503212	0.430177351860137	0.452431054025094	0.772522423340085	GOSH029.MRT_fresh___GOSH029___NB8350518_TAACGACGTGGCTGAA
2.81264794344765	-8.73372489619766	0	1.04395822084223	0.308726303936813	0	GOSH029.MRT_fresh___GOSH029___NB8350518_TAACGACGTTCAAGTC
5.2405603584714	4.90818708637852	1.41494577895722	0	0	0.367544649213382	GOSH029.MRT_fresh___GOSH029___NB8350518_TAACGACTCGAAGTGG
2.9689886720591	-8.6771803898671	0	1.09081631633295	0	0	GOSH029.MRT_fresh___GOSH029___NB8350518_TAAGCCAAGGGATCTG
-0.256377843337027	-6.30003954429065	0	1.00683079658854	0.191900241088004	0	GOSH029.MRT_fresh___GOSH029___NB8350518_TAAGCCAGTACCCACG
5.42434842680048	5.57783069204354	1.91885682605162	0.788743489810749	0	0.345255331042763	GOSH029.MRT_fresh___GOSH029___NB8350518_TAAGCCAGTACTCCGG
5.5098188833854	5.4680318399928	1.53047866823981	1.07721320163861	0	0.6873594057566	GOSH029.MRT_fresh___GOSH029___NB8350518_TAAGCCAGTGCGTTTA
1.79345167502558	-6.72977855975992	0	2.18597009751102	0	0	GOSH029.MRT_fresh___GOSH029___NB8350518_TAAGCGTAGATAGCTA
0.722845617461891	-2.28545381320382	0	1.04226598998346	0	0	GOSH029.MRT_fresh___GOSH029___NB8350518_TAAGCGTCATTATGCG
3.59698030752083	-10.1165922617124	0	0	0	0	GOSH029.MRT_fresh___GOSH029___NB8350518_TAAGCGTGTCGCGTCA
1.28659221153389	-7.48249787710475	0	1.00639148705896	0.558380899524103	0	GOSH029.MRT_fresh___GOSH029___NB8350518_TAAGCGTTCTCATTGT
2.70031058835576	-8.18272097588814	0	0.891206759525213	0.390146706847368	0	GOSH029.MRT_fresh___GOSH029___NB8350518_TAATCTCCACTTGGCG
4.04129926079445	-8.2440671931914	0	1.18980067004545	0	0	GOSH029.MRT_fresh___GOSH029___NB8350518_TAATTCCAGTAAGCAT
-0.0985932175072972	-2.94669012437989	0	0	1.80635917524715	0	GOSH029.MRT_fresh___GOSH029___NB8350518_TACAGGTTCAATCAGC
3.12183075516828	-1.67757199879029	0	0	0.697384208781594	0	GOSH029.MRT_fresh___GOSH029___NB8350518_TACCCACAGTATGCAA
4.75515828075943	-8.59437606801058	0	0.97142709679489	0.600932308674403	0	GOSH029.MRT_fresh___GOSH029___NB8350518_TACCCGTTCCAAACCA
5.0498123070799	3.84298450655658	1.55767630826746	0	0.657976805745677	0	GOSH029.MRT_fresh___GOSH029___NB8350518_TACCGGGAGGCTTAGG
3.93896235938425	5.6590569758406	0.960430956080175	0.711587920703749	0	0	GOSH029.MRT_fresh___GOSH029___NB8350518_TACCTCGAGCGATGGT
5.84775734071889	5.38633622029975	1.30640262360994	0	0	0	GOSH029.MRT_fresh___GOSH029___NB8350518_TACCTCGAGTCCTGTA
0.517252979243332	0.720105721068242	0	0	0.916369232600945	0	GOSH029.MRT_fresh___GOSH029___NB8350518_TACCTGCAGTTGCATC
4.36926426855728	3.85040169769793	1.82438529600706	0	1.12414281952908	0	GOSH029.MRT_fresh___GOSH029___NB8350518_TACCTGCCACGACGAA
0.60445018116765	0.319339482450404	0	0.727413880601995	0.646440445137327	0	GOSH029.MRT_fresh___GOSH029___NB8350518_TACCTGCCAGCTTCGG
0.259697879097687	-6.19595027154913	0	0.667506576256622	0	0	GOSH029.MRT_fresh___GOSH029___NB8350518_TACGCTCGTATCTTCT
3.89210858488536	-8.01542347292069	0	1.88413778544255	0	0	GOSH029.MRT_fresh___GOSH029___NB8350518_TACGCTCTCGGCTGAC
2.27672835898555	-9.08136176271307	0	1.09631398532391	0	0	GOSH029.MRT_fresh___GOSH029___NB8350518_TACGGTAGTGGACCTC
5.71015293211413	5.4619657493931	0.87646915468913	0.509550585253339	0	0	GOSH029.MRT_fresh___GOSH029___NB8350518_TACGGTATCCAGTGCG
4.09683263058807	-7.51736695069474	0	0.983473291293741	0.820914858136029	0	GOSH029.MRT_fresh___GOSH029___NB8350518_TACGTCCTCGATACGT
4.2631120862856	-7.50793638459409	0	1.17262199503543	0.440469261622485	0	GOSH029.MRT_fresh___GOSH029___NB8350518_TACTGCCGTCGAGCAA
2.45729683290752	-8.96052056576874	0.0995593859960157	0.843423479146941	0	0	GOSH029.MRT_fresh___GOSH029___NB8350518_TACTTACGTCGACTTA
2.16476892384968	-1.88349569134843	0	0.921686120244822	0.565444568916486	0	GOSH029.MRT_fresh___GOSH029___NB8350518_TACTTGTGTCTTCCGT
2.68351211078271	-1.27303900950903	0	0	0.42616331891939	0	GOSH029.MRT_fresh___GOSH029___NB8350518_TAGACCACAGTAGGAC
-3.95042162857059	1.87062451891059	0	2.3428957333859	0	0	GOSH029.MRT_fresh___GOSH029___NB8350518_TAGACCACATTGTAGC
2.50062561181521	-7.87043995206696	0	0.854235222141317	0.862404642566037	0	GOSH029.MRT_fresh___GOSH029___NB8350518_TAGACCAGTAAGGAGA
2.3400607399535	-9.23093870373533	0	1.00847513545527	0.628120651688343	0	GOSH029.MRT_fresh___GOSH029___NB8350518_TAGACTGGTTGTCCCT
3.45400892527455	5.2216201880181	2.36526440796001	1.05602755517031	0	1.07537924142052	GOSH029.MRT_fresh___GOSH029___NB8350518_TAGAGTCAGAGCAACC
1.38267597172413	-1.70761615533981	0	0.637240962100946	0	0	GOSH029.MRT_fresh___GOSH029___NB8350518_TAGATCGAGTTGGAGC
5.46196828711116	5.38618748688074	1.45111124578533	0.715935322016316	0.428549134234036	0.4344393124981	GOSH029.MRT_fresh___GOSH029___NB8350518_TAGATCGCAAACTAAG
2.80299088112695	-2.20753272860244	0	0.758216455885683	0	0	GOSH029.MRT_fresh___GOSH029___NB8350518_TAGATCGCACACCTTC
4.52952831979617	-8.0926308811956	0	1.14578484370431	0.426890301628338	0	GOSH029.MRT_fresh___GOSH029___NB8350518_TAGATCGGTGTACATC
-0.874749555630659	-1.10214904281341	0	1.16636502930804	0.550778624983299	0	GOSH029.MRT_fresh___GOSH029___NB8350518_TAGCACACAGACCCGT
0.0313472782211367	-3.12648716565169	0	0	0	0	GOSH029.MRT_fresh___GOSH029___NB8350518_TAGCACAGTGAGATAT
5.08208649759104	4.72943415571485	1.35355896035782	0	0	0	GOSH029.MRT_fresh___GOSH029___NB8350518_TAGGAGGAGGAACGCT
-0.957531392566907	0.122420953350008	0	1.74711842547636	0	0	GOSH029.MRT_fresh___GOSH029___NB8350518_TAGGAGGAGGTTAGTA
2.25087542129927	-1.5864663231535	0	0.970255184199067	0	0	GOSH029.MRT_fresh___GOSH029___NB8350518_TAGGGTTCACTGCATA
0.504327090896656	4.32786165918031	3.02658943308299	0	0	1.45000205759903	GOSH029.MRT_fresh___GOSH029___NB8350518_TAGGGTTCATACCAGT
0.283383948921392	0.946665309955691	0	0.651650202215031	0.315338945106675	0	GOSH029.MRT_fresh___GOSH029___NB8350518_TAGGGTTGTTGGCCTG
0.898055588655369	-6.88331421975341	0	1.43752335095984	0	0	GOSH029.MRT_fresh___GOSH029___NB8350518_TAGGGTTTCGGAAACG
4.08219303445344	-7.36435146870275	0	0	0	0	GOSH029.MRT_fresh___GOSH029___NB8350518_TAGTGCAAGACCTGGA
4.8106431628162	-9.43663048114913	0	0	0.856867219248415	0	GOSH029.MRT_fresh___GOSH029___NB8350518_TAGTGCAGTTCGAGCC
1.57307329240179	-0.79262622028421	0	0	1.47933392194166	0	GOSH029.MRT_fresh___GOSH029___NB8350518_TATACCTCATAGCTGT
1.93993117654844	-2.32860402073029	0	0	0	0	GOSH029.MRT_fresh___GOSH029___NB8350518_TATACCTCATCCGCGA
-4.22451481192047	0.887754304689291	0	0	0	0	GOSH029.MRT_fresh___GOSH029___NB8350518_TATACCTTCGAGAGAC
4.71075052204567	5.20773343184554	0.602395044901613	0	0.609215767674645	0.612621079424821	GOSH029.MRT_fresh___GOSH029___NB8350518_TATATCCCATCTCAAG
5.05746513714569	3.82436896673233	2.22550415069352	0	0.596943963272259	0	GOSH029.MRT_fresh___GOSH029___NB8350518_TATCAGGTCCGTGTAA
2.63864469947602	-10.2896744259922	0	0.897022632178646	0	0.834131911709658	GOSH029.MRT_fresh___GOSH029___NB8350518_TATCCTAAGCCAGACA
2.84499846973662	-2.01013148197029	0	1.200183035743	0.279598451097699	0	GOSH029.MRT_fresh___GOSH029___NB8350518_TATCCTACAAAGGATT
3.85606732325213	-9.06360081201998	0	0.34602876518507	0.359989227247436	0	GOSH029.MRT_fresh___GOSH029___NB8350518_TATCCTAGTTTAGTCG
5.2355759080466	4.79543482941501	0.684487176578977	0.252224199778603	0	0	GOSH029.MRT_fresh___GOSH029___NB8350518_TATCGCCCATGGTACT
1.42872941352308	-8.36747512268921	0	0.861838897169461	0	0	GOSH029.MRT_fresh___GOSH029___NB8350518_TATCTTGCACTTCAAG
3.355624140613	5.20098195135002	1.80100723216107	0	0	0	GOSH029.MRT_fresh___GOSH029___NB8350518_TATCTTGCATATGGCT
0.300347081729871	-5.98232081342544	0	1.33353526599837	0.809200506274075	0.120871001982271	GOSH029.MRT_fresh___GOSH029___NB8350518_TATCTTGTCCATTTCA
5.05198847222085	4.35493703656849	1.55568427358168	0	0	0.268386979049939	GOSH029.MRT_fresh___GOSH029___NB8350518_TATGTTCAGGCTCTCG
2.23088038182104	-2.02560002698067	0	0	0	0	GOSH029.MRT_fresh___GOSH029___NB8350518_TATTCCATCAGTCAGT
0.65373572438069	0.203798556529919	0	0.881267825881891	0	0	GOSH029.MRT_fresh___GOSH029___NB8350518_TATTGCTGTGCCTACG
-0.561673412401311	-1.00243585640996	0	1.66362090210186	0	0	GOSH029.MRT_fresh___GOSH029___NB8350518_TATTGCTTCTCACCCA
4.65084705797075	5.0688487636373	1.42369642178365	0.697025418574763	0	0	GOSH029.MRT_fresh___GOSH029___NB8350518_TATTGGGCAATCTCTT
2.44401268317452	-2.07124823280487	0	0.992462601063592	0	0	GOSH029.MRT_fresh___GOSH029___NB8350518_TATTGGGTCGTCTACC
4.74580352422464	5.05133448189747	0	0	0	0	GOSH029.MRT_fresh___GOSH029___NB8350518_TATTTCGCAACCCTAA
4.13027079835458	3.76427126902126	2.99807937280442	0	0	0	GOSH029.MRT_fresh___GOSH029___NB8350518_TATTTCGGTCAATCTG
2.01958372701664	-2.18577641099728	0	1.21906943699296	0	0	GOSH029.MRT_fresh___GOSH029___NB8350518_TATTTCGGTCCCTAAA
5.30754878539296	4.71555687511216	1.57641019417968	0.408352179800503	0	0	GOSH029.MRT_fresh___GOSH029___NB8350518_TCAAGACTCATTTGGG
5.28836218803286	5.5474991968568	2.16005713485801	0.315543445111506	0	0.614697127467168	GOSH029.MRT_fresh___GOSH029___NB8350518_TCAAGCATCTGAGAAA
1.51059302750185	-6.82005886122576	0	1.28252868419855	0	0	GOSH029.MRT_fresh___GOSH029___NB8350518_TCAAGTGCAAGTCATC
5.91786487389587	5.51547018270317	2.28848315323498	0	0	0	GOSH029.MRT_fresh___GOSH029___NB8350518_TCAAGTGCAGGCGTTC
1.8940695304512	-8.48544163075194	0	0.945403837098135	0.582166250531551	0	GOSH029.MRT_fresh___GOSH029___NB8350518_TCAAGTGGTAGGAGTC
2.22678499289526	-1.80717778281035	0	0	0	0	GOSH029.MRT_fresh___GOSH029___NB8350518_TCAAGTGGTGTGTGTT
4.93931926418319	-7.53923977918739	0	1.17400495483122	0	0	GOSH029.MRT_fresh___GOSH029___NB8350518_TCAATCTAGACACACG
1.15300002590429	3.75719348514449	2.46036669029503	0	0.835278588059389	0	GOSH029.MRT_fresh___GOSH029___NB8350518_TCAATCTCATGGTGGA
0.243359505928692	-7.17644643177977	0	0	0.932888824430066	0	GOSH029.MRT_fresh___GOSH029___NB8350518_TCAATTCGTATTCTCT
3.91084208331164	3.76101111492057	0.849119865393214	0	0	0	GOSH029.MRT_fresh___GOSH029___NB8350518_TCAATTCGTTGCCTAA
1.18422883580735	-7.59667901416458	0	0.862331930731703	0	0	GOSH029.MRT_fresh___GOSH029___NB8350518_TCACAAGAGTAGCAAT
1.28056438432868	-2.84446883632713	1.9417574445514	0.755744020453176	0.450167325793891	0.408390640906272	GOSH029.MRT_fresh___GOSH029___NB8350518_TCACACCAGTGAGGCT
-4.54527226052092	0.880493925024691	0	1.27316342892439	0	0	GOSH029.MRT_fresh___GOSH029___NB8350518_TCACACCTCTCTATGT
3.01792536792481	-8.95902839531111	0	0	0.4877782686617	0	GOSH029.MRT_fresh___GOSH029___NB8350518_TCACATTAGGCTGGAT
0.118163159230154	4.11147939057155	3.13746214692716	0	0	2.12176380004997	GOSH029.MRT_fresh___GOSH029___NB8350518_TCACATTCAACCTAAC
2.80599901398611	-9.0743993942117	0	0.671747961642745	0.393387213026097	0	GOSH029.MRT_fresh___GOSH029___NB8350518_TCACATTCAGAGCTAG
0.341320114857633	-7.55541212249206	0	0.775904976220056	0	0	GOSH029.MRT_fresh___GOSH029___NB8350518_TCACGGGAGATGTTAG
-0.144005431547535	-6.45450164982499	0	0.919304429393434	0.357764307668239	0	GOSH029.MRT_fresh___GOSH029___NB8350518_TCACTATTCACCGCTT
-0.289036973099808	-0.895723021558955	0	0	0	0	GOSH029.MRT_fresh___GOSH029___NB8350518_TCACTCGGTATCAGCT
0.540403907755013	4.25517123651315	2.73780737415783	0	1.35028259672071	1.3568210947202	GOSH029.MRT_fresh___GOSH029___NB8350518_TCACTCGGTCTTACTT
0.198341091333796	3.75294020287221	3.11770994396164	0	0	1.40512723381566	GOSH029.MRT_fresh___GOSH029___NB8350518_TCACTCGGTGGCTTAT
4.21308212181699	-8.6855809802495	0	0.646638949185424	0.376749874146926	0	GOSH029.MRT_fresh___GOSH029___NB8350518_TCAGCCTCAGTCTTCC
3.90916359530351	-8.56473424077696	0	1.31773496331194	0.975355257742573	0	GOSH029.MRT_fresh___GOSH029___NB8350518_TCAGCCTGTATCTTCT
2.92820207871305	-8.37193899114397	0	0.254577937644084	0.269816092467831	0	GOSH029.MRT_fresh___GOSH029___NB8350518_TCAGGGCAGGTCACCC
4.46543599493914	-9.49749667244216	0	0.814966489783224	0.490051243981908	0	GOSH029.MRT_fresh___GOSH029___NB8350518_TCAGGGCCACGCCAGT
1.68850205392832	-1.12507452018839	0	1.4789736499142	0	0	GOSH029.MRT_fresh___GOSH029___NB8350518_TCAGGGCTCTCATAGG
2.02682761888825	-1.93815257626106	0	0.539536578600415	0	0	GOSH029.MRT_fresh___GOSH029___NB8350518_TCAGGTACAGCTTCGG
0.682983407287559	-6.57166187435054	0	0.840793121014585	0.283593725820379	0	GOSH029.MRT_fresh___GOSH029___NB8350518_TCAGGTACATCCTCAC
4.04697790113203	-8.2249276832591	0	0.814392674158772	0	0	GOSH029.MRT_fresh___GOSH029___NB8350518_TCAGTCCGTCAAATCC
4.44433541171051	3.7090075569825	1.75067538270671	0.76385412582079	0.781123592715096	0	GOSH029.MRT_fresh___GOSH029___NB8350518_TCAGTCCTCGGCATAT
3.81674131929023	-9.27797098234933	0	1.1694401423455	0	0	GOSH029.MRT_fresh___GOSH029___NB8350518_TCAGTGAAGTATGTAG
2.36167427463746	-8.56246018409354	0	1.51841135444208	0.311409071040997	0	GOSH029.MRT_fresh___GOSH029___NB8350518_TCAGTGACACCCATAA
4.08218007931492	-7.80264900487013	0	1.61391662701439	0.587009946918984	0	GOSH029.MRT_fresh___GOSH029___NB8350518_TCAGTGAGTCGAACGA
4.93315285857405	3.46860423090691	2.33395736060362	0.727593842716688	0.308632295937153	0	GOSH029.MRT_fresh___GOSH029___NB8350518_TCAGTGATCAACCCGG
0.428959830609418	-7.52984023213446	0	0.79610955184759	0	0	GOSH029.MRT_fresh___GOSH029___NB8350518_TCATATCCATTCACAG
2.09735669968833	-2.26773149377833	0	0.592614946960048	0.342436794690817	0	GOSH029.MRT_fresh___GOSH029___NB8350518_TCATATCTCAGTCATG
0.0551035589481906	3.987499953139	2.96667823944634	0	0	1.28769065676027	GOSH029.MRT_fresh___GOSH029___NB8350518_TCATCCGAGAGTACCG
0.468237068516959	-1.15295525382336	0	0.444675463912322	0	0	GOSH029.MRT_fresh___GOSH029___NB8350518_TCATCCGAGCAAGTCG
3.21308796037009	-1.50055501599147	0	0.559287341808768	0.573576512272118	0	GOSH029.MRT_fresh___GOSH029___NB8350518_TCATCCGGTTGCATAC
4.57905877552094	-8.03096789612113	0	0.684176182866941	1.1060518367791	0	GOSH029.MRT_fresh___GOSH029___NB8350518_TCATCCGTCCCGGTAG
3.0123616187901	-8.01418494963114	0	1.14649189344479	0	0	GOSH029.MRT_fresh___GOSH029___NB8350518_TCATGGACAATACGCT
4.23540941789638	-9.27344702452751	0	0.69868371845275	0.707693059655433	0	GOSH029.MRT_fresh___GOSH029___NB8350518_TCATGGATCTATCACT
4.14734988825398	-9.22046790817196	0	1.02879988240664	0	0	GOSH029.MRT_fresh___GOSH029___NB8350518_TCATTACAGATGCAGC
5.71527132498798	5.41522221982281	1.1554476766281	0.520211744409972	0	0.901075328369342	GOSH029.MRT_fresh___GOSH029___NB8350518_TCATTACCAGGTGTGA
4.82195057242158	5.11321552077303	1.74837954741593	0	0	0.782441277582084	GOSH029.MRT_fresh___GOSH029___NB8350518_TCATTACGTAGCTTGT
2.08105999178642	-2.20919781903443	0	0	0	0	GOSH029.MRT_fresh___GOSH029___NB8350518_TCATTCAAGTGGAAGA
3.67307622598961	-8.76082062689624	0	1.28618585785977	0.627380987157428	0	GOSH029.MRT_fresh___GOSH029___NB8350518_TCATTCAGTGTTAAAG
4.78339347976339	4.21852851570725	0.90674539873206	0.53133558232927	0	0	GOSH029.MRT_fresh___GOSH029___NB8350518_TCATTGTAGTAAGACT
0.43286531417364	3.73616999415315	3.26327963730967	0	0	0	GOSH029.MRT_fresh___GOSH029___NB8350518_TCCACCAAGTCGTTAC
2.77974003321269	-8.22514581192392	0	0.910905068248759	0.557410121647266	0	GOSH029.MRT_fresh___GOSH029___NB8350518_TCCACCACAAACTAAG
4.50132897563201	-8.21767620567599	0	0.870979304096085	0	0	GOSH029.MRT_fresh___GOSH029___NB8350518_TCCACCATCGGCATCG
2.14206766128683	-2.08189795847553	0	1.00053745732004	0.291087273132704	0	GOSH029.MRT_fresh___GOSH029___NB8350518_TCCACGTTCAAAGAAC
5.59008950644564	5.60707878672733	1.4986643306466	1.11540193152017	1.5010836181474	0	GOSH029.MRT_fresh___GOSH029___NB8350518_TCCATCGTCGGCATAT
5.7918530074393	5.27216303166991	2.63427152578542	0	0	0.92424770360142	GOSH029.MRT_fresh___GOSH029___NB8350518_TCCATGCCAGATCATC
2.6944321752429	-8.06981854881713	0	1.06422430243352	0	0	GOSH029.MRT_fresh___GOSH029___NB8350518_TCCATGCTCCGCATAA
5.27997333904652	5.55765054915301	1.61292106434246	0	0.400385530492056	0	GOSH029.MRT_fresh___GOSH029___NB8350518_TCCCACAAGTCAGGGT
0.808900229755228	0.08505937572106	0	0.743327839022445	0.493715603641863	0	GOSH029.MRT_fresh___GOSH029___NB8350518_TCCCATGCAGCTACAT
5.64042488873206	4.87096104849733	1.57625667387331	0	0	0	GOSH029.MRT_fresh___GOSH029___NB8350518_TCCGATCAGGTAGCCA
5.37154618249056	4.46186246990079	2.14047335182125	0	0	0	GOSH029.MRT_fresh___GOSH029___NB8350518_TCCGATCTCCGCGAGT
4.25121921543933	3.59360113424555	1.16450720779648	0	0	0	GOSH029.MRT_fresh___GOSH029___NB8350518_TCCGGGAAGGCGATAC
1.77201830611512	-0.418505296474866	0	1.59090443346349	0	0	GOSH029.MRT_fresh___GOSH029___NB8350518_TCCGGGAGTCTAGATC
-4.82009433523605	0.965706620604758	0	1.25655283927781	0	0.540744580501236	GOSH029.MRT_fresh___GOSH029___NB8350518_TCCTAATAGCCTCAAT
4.61924017662728	4.03435966792809	2.17958551392343	0.729795333238231	0	0	GOSH029.MRT_fresh___GOSH029___NB8350518_TCCTCCCAGGTCTGGA
-4.27734967063641	0.919198196471869	0	0.831312057737319	0	0	GOSH029.MRT_fresh___GOSH029___NB8350518_TCCTCCCGTACTCGTA
0.267410991129651	-7.400236472498	0	1.13717287124213	0.12573336652384	0	GOSH029.MRT_fresh___GOSH029___NB8350518_TCCTCCCTCGACCCAG
5.87797841313172	5.24564448951119	1.6282409960355	0.544298744425627	0.564850983929762	0.825326929365181	GOSH029.MRT_fresh___GOSH029___NB8350518_TCCTCGAGTTTACTTC
4.75499565221402	3.45129571339971	2.52740363794583	0	0	0.855559191307603	GOSH029.MRT_fresh___GOSH029___NB8350518_TCCTCTTAGTCTGCAT
0.580751178573839	3.17860421585992	2.9848038532012	0	0	0	GOSH029.MRT_fresh___GOSH029___NB8350518_TCCTCTTCAGATTTCG
4.67451334245519	5.12372791303697	0.523522622642331	0.507706698866384	0	0	GOSH029.MRT_fresh___GOSH029___NB8350518_TCCTCTTCAGGTCAAG
1.5881646720777	-2.32267072615843	0	0.703307330252419	0.713921262619181	0	GOSH029.MRT_fresh___GOSH029___NB8350518_TCCTCTTGTAGGCAGT
0.43751949586653	3.15864787821747	3.10896313755329	0	0	0	GOSH029.MRT_fresh___GOSH029___NB8350518_TCCTCTTGTATCTCGA
3.35191685289412	-7.61919895587733	0	1.57631936524637	0.489875805084216	0	GOSH029.MRT_fresh___GOSH029___NB8350518_TCCTGCAAGTAGATCA
3.15861331452663	-8.28427480859893	0	1.32741197076362	0.327580215476664	0	GOSH029.MRT_fresh___GOSH029___NB8350518_TCCTGCACAATGAAAC
0.409600342718971	3.17530935631627	3.33233121266605	0	0	1.57892943687739	GOSH029.MRT_fresh___GOSH029___NB8350518_TCCTTTCGTAGGTACG
0.823039478074106	3.76667447289266	2.73505821750397	0	1.52092335735262	0	GOSH029.MRT_fresh___GOSH029___NB8350518_TCGAACAAGTCCCAGC
-0.137468513497332	-0.831824714177624	0	0	0	0	GOSH029.MRT_fresh___GOSH029___NB8350518_TCGAACACACGTGTGC
3.74974532909875	-7.53747666576831	0	1.99029503964399	0	0	GOSH029.MRT_fresh___GOSH029___NB8350518_TCGAAGTAGGTCCCTG
1.11034483687694	-2.31410363137297	0	1.03502879196008	0	0	GOSH029.MRT_fresh___GOSH029___NB8350518_TCGAAGTAGTGGCAGT
3.90825794338652	3.7726434362728	0	0	1.90745652287292	0	GOSH029.MRT_fresh___GOSH029___NB8350518_TCGAAGTGTCGACTTA
0.0968885332176247	3.7875237913329	2.83160773733896	1.40928388901641	0	0	GOSH029.MRT_fresh___GOSH029___NB8350518_TCGACCTGTTAGTCGT
1.7239213202762	-2.17492154561504	0	1.05001102833172	0	0	GOSH029.MRT_fresh___GOSH029___NB8350518_TCGACCTTCAAAGAAC
4.52873592619906	3.90918909998875	1.27379590201634	0.597772414004426	0.617628420194824	0.620866331431105	GOSH029.MRT_fresh___GOSH029___NB8350518_TCGATTTCAAGCCCAC
3.89720044436696	-9.46513536410655	0	0.626759278181856	0.364020248895055	0	GOSH029.MRT_fresh___GOSH029___NB8350518_TCGATTTTCTCGTTTA
0.227450509761568	0.710183013470836	0	0.876253023363567	0	0	GOSH029.MRT_fresh___GOSH029___NB8350518_TCGCACTCACATCATG
0.542964732919363	4.08719471092679	3.26821664394415	0	0	1.52640236720875	GOSH029.MRT_fresh___GOSH029___NB8350518_TCGCACTTCTGTCAGA
0.18105054892645	-6.17496327779656	0	1.07590984387273	0.832505542324598	0	GOSH029.MRT_fresh___GOSH029___NB8350518_TCGCAGGCAGCACAGA
2.84704054851788	-9.51461493713971	0	1.15124361898227	0	0	GOSH029.MRT_fresh___GOSH029___NB8350518_TCGCAGGCAGTCAGAG
2.47549986689749	-2.20244579799924	0	0.781389089315759	0.791228469198546	0	GOSH029.MRT_fresh___GOSH029___NB8350518_TCGCAGGGTCACTCTC
-0.991222628602848	0.799047750092928	0	1.53387283161325	0	0	GOSH029.MRT_fresh___GOSH029___NB8350518_TCGCTCATCTGCCTGT
-0.252638255403384	-6.29734336320635	0	0.768656404554922	0.326733396586778	0	GOSH029.MRT_fresh___GOSH029___NB8350518_TCGCTTGAGCGTGAGT
4.70203079780861	3.84078608373696	1.9974185763548	0.463198586431753	0.818427393163014	0.490905498765901	GOSH029.MRT_fresh___GOSH029___NB8350518_TCGGGACAGCAATAAC
4.6603638406704	-9.45605729330083	0	0.705059562680997	0	0	GOSH029.MRT_fresh___GOSH029___NB8350518_TCGGGACGTTCTCTAT
2.81174362012929	-0.94801749913015	0	0.93235034316754	0	0	GOSH029.MRT_fresh___GOSH029___NB8350518_TCGGGACTCAAATGCC
4.71741762401177	3.27871062269426	2.25652165051021	0	0	0	GOSH029.MRT_fresh___GOSH029___NB8350518_TCGGGTGCAAGCAGGT
0.454700386267818	3.95033128352803	2.11996565855365	0	0	0	GOSH029.MRT_fresh___GOSH029___NB8350518_TCGGGTGTCGTCAACA
-0.0726046385623306	-7.04490940072323	0	1.22888067160918	0.591474282953165	0	GOSH029.MRT_fresh___GOSH029___NB8350518_TCGGTCTCATGCACTA
0.705382458218028	3.15152483141926	2.35551922563444	0	1.21107004201082	0	GOSH029.MRT_fresh___GOSH029___NB8350518_TCGGTCTTCCTTATAC
5.07838599109782	5.04767683989113	1.445306456397	0.219089736491123	0.629928307500891	0.256459100133362	GOSH029.MRT_fresh___GOSH029___NB8350518_TCGTCCACAAATCAGA
2.22152609649118	-1.53247736574738	0	1.33280957460293	0.875444957575076	0	GOSH029.MRT_fresh___GOSH029___NB8350518_TCGTGCTGTACAGAAT
0.178950151309043	-7.59131055526251	0	1.13254819703624	0	0	GOSH029.MRT_fresh___GOSH029___NB8350518_TCGTGCTGTTGTGGAG
3.53018744622242	-8.48690846993231	0	0.968125765211419	0.600318099195633	0	GOSH029.MRT_fresh___GOSH029___NB8350518_TCGTGGGGTGAATTGA
4.73617729002252	-8.58502027180542	0	0.378404349937929	0.39054082087932	0	GOSH029.MRT_fresh___GOSH029___NB8350518_TCTAACTTCCGTAATG
5.18594963552705	3.93313045563859	2.09976236950765	0.679888413341676	0.284911033872478	0.518062221502072	GOSH029.MRT_fresh___GOSH029___NB8350518_TCTACATCAAAGCTCT
2.37538883063763	-9.69958198578769	0	0.849597544396756	0	0	GOSH029.MRT_fresh___GOSH029___NB8350518_TCTACATCATACATCG
0.683440933449178	-7.57480321539349	0	0.294878182656459	0.552710454519601	0	GOSH029.MRT_fresh___GOSH029___NB8350518_TCTATCACAAATTGGA
3.03260003932404	-1.2942224808189	0	0	0	0	GOSH029.MRT_fresh___GOSH029___NB8350518_TCTATCAGTAGAGGAA
2.97180271344658	-8.37230173176244	0	0	0	0	GOSH029.MRT_fresh___GOSH029___NB8350518_TCTATCAGTGCTTATG
0.398077464544289	-7.11395078711836	0	1.10586734492751	0.310211131021985	0	GOSH029.MRT_fresh___GOSH029___NB8350518_TCTCACGAGCCAAGCA
3.15666430184934	-10.1434490728437	0	0	1.78933497085403	0	GOSH029.MRT_fresh___GOSH029___NB8350518_TCTCACGAGCGATTCT
-0.00785858462655478	0.95486085106115	0	1.18411228637069	0.166985623893411	0	GOSH029.MRT_fresh___GOSH029___NB8350518_TCTCACGCACTCTAGA
-4.61328322147064	0.944942462186908	0	1.04232945225871	0	0	GOSH029.MRT_fresh___GOSH029___NB8350518_TCTCACGCATGACTTG
2.50154743576237	-8.21477106175793	0	0.444795437775487	1.01633267157445	0	GOSH029.MRT_fresh___GOSH029___NB8350518_TCTCAGCCAGAACTCT
3.05569182387714	-0.94650830850535	0	0.438473885605765	0.451807290826446	0	GOSH029.MRT_fresh___GOSH029___NB8350518_TCTCAGCGTTCCTAGA
5.34941387461112	5.49026531662307	1.27839433840575	0.528467247755851	0	0.749703102411929	GOSH029.MRT_fresh___GOSH029___NB8350518_TCTCCGAGTATAGCTC
0.893219004963997	3.67448988833043	3.07253498357214	1.34702723790028	0	1.36995024650598	GOSH029.MRT_fresh___GOSH029___NB8350518_TCTCTGGCATAGAAAC
-0.184147274328914	-6.22042691888349	0	1.03219884612556	0.40005432369513	0	GOSH029.MRT_fresh___GOSH029___NB8350518_TCTGCCAGTTAGAGAT
3.09317563334687	-1.90136943012344	0	0	0	0	GOSH029.MRT_fresh___GOSH029___NB8350518_TCTGCCAGTTTCGTTT
-4.0569504756087	1.11451387729801	0	0	0	0	GOSH029.MRT_fresh___GOSH029___NB8350518_TCTGTCGAGTAAGGGA
5.75940417363336	5.48780010498631	1.75463102015452	0.328536431532715	0.353451952181861	0.359341591441241	GOSH029.MRT_fresh___GOSH029___NB8350518_TCTGTCGCAACGGTAG
0.900011795542532	-1.28593230034433	0	0.699847434297835	0.709911706262849	0	GOSH029.MRT_fresh___GOSH029___NB8350518_TCTGTCGGTGGCCTCA
1.49500233338419	-8.67210133872827	0	1.29905088668978	0	0	GOSH029.MRT_fresh___GOSH029___NB8350518_TCTTAGTCAGCGAACA
4.72781823349464	5.06837155057055	1.81777503092795	0	0.349914088923809	0.354788937004995	GOSH029.MRT_fresh___GOSH029___NB8350518_TCTTCCTAGTTGAAAC
-4.82632607162362	0.961486762324998	0	0	0.714540223508559	0	GOSH029.MRT_fresh___GOSH029___NB8350518_TCTTGCGAGAAGAACG
4.8208526969483	-7.52410295298832	0	1.04163848427653	0.654350245071191	0	GOSH029.MRT_fresh___GOSH029___NB8350518_TCTTGCGTCATTGCCC
0.632760159350023	0.548769672349938	0	0.469765071103678	0.26691542683883	0	GOSH029.MRT_fresh___GOSH029___NB8350518_TGAACGTCATAGATGA
0.721645171235883	3.561072857784	3.46671844073879	0	1.20872896208645	0	GOSH029.MRT_fresh___GOSH029___NB8350518_TGAATCGAGGACGCTA
0.501957729366268	3.08711648919899	2.85714881582279	2.2103252912474	0	0	GOSH029.MRT_fresh___GOSH029___NB8350518_TGAATGCAGCTGGCTC
5.04505588417991	-7.60482233092915	0	0	1.15462065426291	0	GOSH029.MRT_fresh___GOSH029___NB8350518_TGAATGCAGTTGCATC
2.54247066312147	-1.00107734133459	0	0	0.899878734401576	0	GOSH029.MRT_fresh___GOSH029___NB8350518_TGAATGCCACGCGGTT
3.0843842994149	-8.65041608337701	0	0.737645886835751	0.192010420952305	0	GOSH029.MRT_fresh___GOSH029___NB8350518_TGACAGTAGAAGCGGG
3.14768533399009	-1.33980695292387	0	0.7669282271152	0.780718528184886	0	GOSH029.MRT_fresh___GOSH029___NB8350518_TGACCCTCAAGAAATC
0.371155492256306	4.2046162930574	2.87241404370217	0	0	0	GOSH029.MRT_fresh___GOSH029___NB8350518_TGACCCTCAAGATCCT
3.93011609958511	3.73922269641137	0	0	0	0	GOSH029.MRT_fresh___GOSH029___NB8350518_TGACCCTGTAGGAGTC
1.46409141383384	-1.28717985374347	0	0	0	0	GOSH029.MRT_fresh___GOSH029___NB8350518_TGACTCCCATCCTAAG
5.32806628994975	5.29891912402437	1.68042624204556	0	0	0	GOSH029.MRT_fresh___GOSH029___NB8350518_TGACTCCGTTGCATTG
2.32878903277315	-2.01464822591613	0	0	0.56287569594776	0	GOSH029.MRT_fresh___GOSH029___NB8350518_TGAGACTCATCGTCCT
5.50869491460619	4.52053242109065	1.77349214817387	0	0	0.595922246298173	GOSH029.MRT_fresh___GOSH029___NB8350518_TGAGACTTCCGTATGA
2.17459220779598	-9.00940296026838	0	0.419241228042459	0.431518614549479	0	GOSH029.MRT_fresh___GOSH029___NB8350518_TGAGGAGTCTGCGGAC
4.32109984427293	-9.64337124655056	0	0	0	0	GOSH029.MRT_fresh___GOSH029___NB8350518_TGAGGGATCCATCAGA
4.11347839470435	-9.78707771197743	0	0	0	0	GOSH029.MRT_fresh___GOSH029___NB8350518_TGAGGTTTCTCATGCC
2.67035804939359	-1.43750921925331	0	1.38783092726309	0	0	GOSH029.MRT_fresh___GOSH029___NB8350518_TGAGTCATCCAAATGC
4.00189733517244	-8.18526946137683	0	1.48544597062755	0	0	GOSH029.MRT_fresh___GOSH029___NB8350518_TGAGTCATCGAGTCCG
-0.363232110101985	-2.23002206313142	0	0.510094692152882	0.514615276384134	0	GOSH029.MRT_fresh___GOSH029___NB8350518_TGATCAGGTCGCAACC
2.84089713603664	-9.50759020886419	0	0.779565449438735	0.788629673847485	0	GOSH029.MRT_fresh___GOSH029___NB8350518_TGATCAGGTCTTCAAG
1.07693685666046	-1.22557319447787	0	0	0	0	GOSH029.MRT_fresh___GOSH029___NB8350518_TGATCTTGTGGTCCCA
4.04749596922374	3.67817107712084	0	0	0	0	GOSH029.MRT_fresh___GOSH029___NB8350518_TGATCTTTCAGAGTTC
2.55149631055085	-1.94220092534363	0	0.565953247519205	0	0	GOSH029.MRT_fresh___GOSH029___NB8350518_TGATGCACAAGCAGGT
0.795163968081162	4.20019435801969	2.44997736864381	0	0	0	GOSH029.MRT_fresh___GOSH029___NB8350518_TGATGGTCACAGTGTT
4.10972579845025	3.6699007271811	1.21941832599569	0	0.58277644941314	0.586557200459279	GOSH029.MRT_fresh___GOSH029___NB8350518_TGATGGTTCGGCCCAA
-0.62209781544121	-0.589188878141775	0	1.45059873130821	0	0	GOSH029.MRT_fresh___GOSH029___NB8350518_TGCACGGAGGTGCCAA
2.63140521373403	-8.32526264930672	0	1.35658975114092	0.893939882109187	0	GOSH029.MRT_fresh___GOSH029___NB8350518_TGCACGGAGTGCCCGT
4.70052393611137	-9.20363374332815	0	0.913755546612764	0.402589625116982	0	GOSH029.MRT_fresh___GOSH029___NB8350518_TGCAGATAGTGCACTT
-0.348738465300657	-6.17228259825363	0	0.739532994555566	0.554201262190876	0	GOSH029.MRT_fresh___GOSH029___NB8350518_TGCAGATTCCAACCGG
2.49819021381384	-2.32908500882754	0	0.500682627014486	0.512796215032749	0	GOSH029.MRT_fresh___GOSH029___NB8350518_TGCAGGCCACGACGTC
2.79511322351285	-9.08643616513088	0	0.552852901868773	0.569415364893695	0	GOSH029.MRT_fresh___GOSH029___NB8350518_TGCAGGCCATGGAATA
1.34763551451616	-8.13049816851882	0	1.46893765263698	0.850454475186754	0	GOSH029.MRT_fresh___GOSH029___NB8350518_TGCAGTAAGGCTTAGG
4.13644824730054	-9.36131107040681	0	1.29322243290238	0	0	GOSH029.MRT_fresh___GOSH029___NB8350518_TGCATCCGTGGCTACC
0.369861965845517	-7.05866867363437	0	1.09439641654053	0.449280265315595	0	GOSH029.MRT_fresh___GOSH029___NB8350518_TGCATGAGTTGCTAGT
-0.35847045223751	-2.09009554079977	0	1.06696916729621	0	0	GOSH029.MRT_fresh___GOSH029___NB8350518_TGCCGAGTCCAATCTT
0.644532071977142	-6.40615455392368	0	0.673124309492571	0.39642072457546	0	GOSH029.MRT_fresh___GOSH029___NB8350518_TGCGACGTCGGTCGGT
1.06180649368015	3.77165354677815	3.2217527747239	0	1.38063785379123	1.3864722553505	GOSH029.MRT_fresh___GOSH029___NB8350518_TGCGATAGTCGCCACA
4.70954869560086	5.14129577566284	0.90141284401409	0	0	0	GOSH029.MRT_fresh___GOSH029___NB8350518_TGCGATATCACTAGCA
5.30570666059203	5.57095835897472	1.95181500743814	0	0	0	GOSH029.MRT_fresh___GOSH029___NB8350518_TGCTCCACACTAACGT
4.84871477964352	3.32810099673117	2.77584780868812	0.789546738250027	0	0	GOSH029.MRT_fresh___GOSH029___NB8350518_TGCTGAAAGCTCGACC
4.69967606686009	-8.48785603026749	0.275591800152605	0	0	0	GOSH029.MRT_fresh___GOSH029___NB8350518_TGCTTGCAGCTTTCTT
2.76313213758705	-0.303600360642969	0	1.0022150541297	0	0	GOSH029.MRT_fresh___GOSH029___NB8350518_TGCTTGCAGTCAGCCC
0.111123167108198	-6.5375497252249	0	1.83264980103084	0.278183093854964	0	GOSH029.MRT_fresh___GOSH029___NB8350518_TGCTTGCGTCCCGGTA
3.91033990526266	-7.58273186983276	0	1.01098971279331	0.360126730097609	0	GOSH029.MRT_fresh___GOSH029___NB8350518_TGGAACTGTGACACAG
5.30566351387713	4.63411938987386	2.14513629235139	0.334570091616744	0.629884538718048	0.365125544116124	GOSH029.MRT_fresh___GOSH029___NB8350518_TGGAACTTCCGCAACG
0.785126349868519	-2.61180861612362	0	0.552086909760034	0	0	GOSH029.MRT_fresh___GOSH029___NB8350518_TGGAGAGTCATTCACT
0.435456456617506	-7.52401617156475	0	1.00988915288173	0.360867949610985	0	GOSH029.MRT_fresh___GOSH029___NB8350518_TGGAGGACACGTCATA
2.97890748821357	-1.30786392247015	0	0	0	0	GOSH029.MRT_fresh___GOSH029___NB8350518_TGGAGGACAGTCGCTG
2.94622846286342	-9.00613733188832	0	1.0087860702278	0.628194284899133	0	GOSH029.MRT_fresh___GOSH029___NB8350518_TGGAGGAGTTGCCGAC
3.60986646005281	-8.56915658625236	0	1.63550103426896	0.805439015119317	0	GOSH029.MRT_fresh___GOSH029___NB8350518_TGGAGGATCCCGAGGT
2.39564551021626	-7.62570993893527	0	1.04585492260283	0	0	GOSH029.MRT_fresh___GOSH029___NB8350518_TGGATGTGTGACGCCT
4.83604370358565	6.06554140101592	1.72107179337086	0	0	1.19445571750944	GOSH029.MRT_fresh___GOSH029___NB8350518_TGGATGTTCGATACTG
3.57603227544061	-10.2664278555381	0	0	0	0	GOSH029.MRT_fresh___GOSH029___NB8350518_TGGGAAGAGATTGAGT
-1.18048390997114	-1.69709018513359	0	0.675077425002438	0	0	GOSH029.MRT_fresh___GOSH029___NB8350518_TGGGAGAGTATACGGG
1.68238795183182	-0.8443364400363	0	0	0	0	GOSH029.MRT_fresh___GOSH029___NB8350518_TGGGAGAGTGTGTACT
4.76036884573151	-9.28987846636447	0	0.76558036990593	0.628170523336875	0	GOSH029.MRT_fresh___GOSH029___NB8350518_TGGGAGATCTGCCTCA
1.64687934519691	-1.05891657778631	0	1.03288938530661	1.04056178850486	0	GOSH029.MRT_fresh___GOSH029___NB8350518_TGGGCGTGTACGTAGG
0.863494435515686	-1.36430161255789	0	0.285099780427271	0	0	GOSH029.MRT_fresh___GOSH029___NB8350518_TGGGCGTGTGGTCTAT
1.32013651482704	-1.10641834380665	0	0.98094632328086	0	0	GOSH029.MRT_fresh___GOSH029___NB8350518_TGGGCTGAGCACGGAT
3.09788548571475	-7.46092129638288	0	0.749244284322946	0	0	GOSH029.MRT_fresh___GOSH029___NB8350518_TGGGCTGCAAGGCGTA
0.299370285401065	4.52579110540388	0	0	0	0	GOSH029.MRT_fresh___GOSH029___NB8350518_TGGGTTAGTGCGTCGT
3.18098747688234	-1.36992648183381	0	0	1.13315380531136	0	GOSH029.MRT_fresh___GOSH029___NB8350518_TGGTACACATACAGGG
0.512728438787817	0.727552390333754	0	1.04356244435078	0.229545731180897	0	GOSH029.MRT_fresh___GOSH029___NB8350518_TGGTAGTAGGTCACTT
4.54092257927433	3.81931822904596	0.543703901155149	0.893461894197748	0	0	GOSH029.MRT_fresh___GOSH029___NB8350518_TGGTAGTTCGAATCCA
0.889395113580937	-6.67195432958283	0	1.24775700853377	0	0	GOSH029.MRT_fresh___GOSH029___NB8350518_TGGTGATAGGCCCGTT
4.01443401224815	5.74610975567988	0	0	0	0.646578465817367	GOSH029.MRT_fresh___GOSH029___NB8350518_TGGTGATTCTGGCTGG
4.56351649027707	-7.79080456852688	0	0	1.3550628019684	0	GOSH029.MRT_fresh___GOSH029___NB8350518_TGGTTAGAGCGCCATC
0.0787725299337871	4.07117922066563	3.06547228740129	0	0	0	GOSH029.MRT_fresh___GOSH029___NB8350518_TGGTTAGCAGGTCCCA
2.98216477310663	-9.71498409511466	0	0.505347939914113	0.286596680388589	0	GOSH029.MRT_fresh___GOSH029___NB8350518_TGGTTAGGTCGCATCG
4.5741164152461	3.27172154808447	2.77076362968136	0	0	0.857644413888919	GOSH029.MRT_fresh___GOSH029___NB8350518_TGTACAGCACCAGCTG
-1.02435524225398	-0.0885792389312535	0	1.1815396577468	0	0	GOSH029.MRT_fresh___GOSH029___NB8350518_TGTACAGCATGTGGTT
3.53153727514735	-9.0305725129148	0	0	0	0	GOSH029.MRT_fresh___GOSH029___NB8350518_TGTACAGGTGGATCGA
1.82221976577654	-1.54454636602765	0	0	0	0	GOSH029.MRT_fresh___GOSH029___NB8350518_TGTACAGTCATCGCTC
2.19553742095766	-9.17804254680785	0	0.67416055737141	0	0	GOSH029.MRT_fresh___GOSH029___NB8350518_TGTAGACAGCATGCAG
-0.998130416699403	-1.69150028774466	0	3.44914578552863	0	0	GOSH029.MRT_fresh___GOSH029___NB8350518_TGTAGACTCCAGCTCT
5.09050847781085	3.85779039699457	2.22117564381262	0	0.594229884837931	0	GOSH029.MRT_fresh___GOSH029___NB8350518_TGTCAGACAGCGTATT
3.61544967022605	-9.21799995676735	0	1.11831657014604	0.340594628997779	0	GOSH029.MRT_fresh___GOSH029___NB8350518_TGTCCACCACCCTTGT
0.987279343461418	4.12715124494903	2.42211952758271	0	0	0	GOSH029.MRT_fresh___GOSH029___NB8350518_TGTCCCACACATAGCT
-0.174438998175619	-2.74055569824686	0	0.810160910339272	0	0	GOSH029.MRT_fresh___GOSH029___NB8350518_TGTCCCATCCAGCCTT
3.21667733035304	-8.59437272431214	0	1.52680705403025	0.330355325813627	0	GOSH029.MRT_fresh___GOSH029___NB8350518_TGTCCCATCTGGTTGA
2.48274973142786	-1.20347599394584	0	0	0	0	GOSH029.MRT_fresh___GOSH029___NB8350518_TGTCCTGCAAGCGCAA
1.96120943496211	-2.15482880655123	0	0.676302767581786	0	0	GOSH029.MRT_fresh___GOSH029___NB8350518_TGTGAGTAGCTTCATG
2.22643211076506	-9.38141412351125	0	0.637576178677934	0.651749780610239	0	GOSH029.MRT_fresh___GOSH029___NB8350518_TGTGAGTAGTAACAGT
2.03810492024709	-0.39453241982529	0	0.883723659547826	0	0	GOSH029.MRT_fresh___GOSH029___NB8350518_TGTGAGTCAGCCGGTT
1.15339540444268	-1.85281990634862	0	0.827162584936742	0.35560045711911	0	GOSH029.MRT_fresh___GOSH029___NB8350518_TGTGATGAGAGAACCC
5.08398169353959	5.2755659721484	1.95977060269447	0	0.621914786572958	0.358778460708588	GOSH029.MRT_fresh___GOSH029___NB8350518_TGTGATGCAATTTCCT
1.01205013175019	-0.993782381016502	0	0.550081931469337	0.927544580580917	0	GOSH029.MRT_fresh___GOSH029___NB8350518_TGTGCGGCAGGCGTTC
0.159103413223746	3.55013418706029	2.17740862794929	0	0	0	GOSH029.MRT_fresh___GOSH029___NB8350518_TGTGCGGGTTCTCACC
0.602218185095595	3.11835717144531	3.94996886314778	0	0	0	GOSH029.MRT_fresh___GOSH029___NB8350518_TGTGGCGAGACGCATG
0.455993095878018	3.76531630273567	0	0	0	0	GOSH029.MRT_fresh___GOSH029___NB8350518_TGTGGCGCACAGTGAG
-4.2630071810617	2.19278905946899	0	1.10267898294122	0.403987520634563	0	GOSH029.MRT_fresh___GOSH029___NB8350518_TGTGTGAGTCCGTTTC
5.32804450991673	5.44138444784499	1.15665827068859	0	0	0	GOSH029.MRT_fresh___GOSH029___NB8350518_TGTGTGATCAGAGTTC
3.42923111030346	-8.76403403131559	0	0.966886339976646	0	0	GOSH029.MRT_fresh___GOSH029___NB8350518_TGTGTGATCAGGTGTT
-4.18228770560934	2.28142440674398	0	0.498329788778887	0.192934814867406	0	GOSH029.MRT_fresh___GOSH029___NB8350518_TGTTACTTCGATTGAC
2.65981118390405	-10.3161592185152	0	1.20025547201791	0	0	GOSH029.MRT_fresh___GOSH029___NB8350518_TGTTCCGCAGTACTAC
3.18905003958588	-7.77003844764075	0	1.11333903743603	0	0	GOSH029.MRT_fresh___GOSH029___NB8350518_TGTTCCGCATCGATAC
5.3805637227401	5.54706827423852	2.1083253624797	0	0.538513513485272	0.894923847534681	GOSH029.MRT_fresh___GOSH029___NB8350518_TGTTCCGTCACTCTTA
0.223794276807741	4.14945002124272	1.79898146994334	0	0	0	GOSH029.MRT_fresh___GOSH029___NB8350518_TGTTCTAGTCTTCAAG
5.4001084455243	5.3788678302946	0.455700201799854	1.01281816705098	0	0	GOSH029.MRT_fresh___GOSH029___NB8350518_TGTTCTATCCACGGAC
-4.26385078113377	2.15571597691552	0	1.18889089320613	0	0	GOSH029.MRT_fresh___GOSH029___NB8350518_TGTTGAGAGTACGTCT
4.82464471499807	3.24275385942439	2.64355501753669	0	0	0	GOSH029.MRT_fresh___GOSH029___NB8350518_TGTTGAGGTGAAGCTG
-1.43556517096014	-1.07142234571777	0	0	0	0	GOSH029.MRT_fresh___GOSH029___NB8350518_TGTTGAGTCTATCGTT
0.0923651967785413	4.11239860396852	2.11028248917426	0	0	0	GOSH029.MRT_fresh___GOSH029___NB8350518_TGTTTGTGTGCTTATG
2.14723621752106	-2.47227382838845	0	0.867523152365165	0.292615773393131	0	GOSH029.MRT_fresh___GOSH029___NB8350518_TTAATCCTCCCGAGTG
2.48796300269764	-8.47058204329841	0	1.27452259526203	0	0	GOSH029.MRT_fresh___GOSH029___NB8350518_TTACAGGCACTCTGCT
-0.650064583942076	-2.21896495712609	0	0.946117918042958	0	0	GOSH029.MRT_fresh___GOSH029___NB8350518_TTACAGGTCAGCTAGT
3.218003710026	-8.82168052201749	0	1.20776044001463	0.380901415899015	0	GOSH029.MRT_fresh___GOSH029___NB8350518_TTACCGCGTCTAACTG
1.07637759820479	-0.408285417970502	0	0	0	0	GOSH029.MRT_fresh___GOSH029___NB8350518_TTACCGCTCTGTAAGC
3.05531401624807	-8.33112576756423	0	0	0.733894477815707	0	GOSH029.MRT_fresh___GOSH029___NB8350518_TTACGCCCAGTGTGGA
2.7798868427866	-9.45750585675907	0	1.15583293716071	0	0	GOSH029.MRT_fresh___GOSH029___NB8350518_TTACGTTCACCGGCTA
0.115195281228798	3.56649210536837	2.91897165449858	1.48256972582658	0	2.08045908643257	GOSH029.MRT_fresh___GOSH029___NB8350518_TTACGTTCAGGCACTC
2.15024483651956	-9.68434680091451	0	0.692735780166883	0	0	GOSH029.MRT_fresh___GOSH029___NB8350518_TTACGTTTCGGTAAGG
2.36202645955121	-10.0435168150949	0	0.977352709446526	0	0	GOSH029.MRT_fresh___GOSH029___NB8350518_TTACTGTAGGTAAGAG
3.01993907613673	-0.907128751125087	0	0.532565803789379	0	0	GOSH029.MRT_fresh___GOSH029___NB8350518_TTACTGTCATGCCGAC
2.68118288531532	-0.674041291667257	0	0	0	0	GOSH029.MRT_fresh___GOSH029___NB8350518_TTAGGCAGTAAGGCTG
5.20856297073539	5.00543770795522	2.03506227240603	0.581106885869461	0	0	GOSH029.MRT_fresh___GOSH029___NB8350518_TTAGGGTCAGCCCAGT
5.70274123202832	5.54298302277925	1.81417464990479	0	0	0	GOSH029.MRT_fresh___GOSH029___NB8350518_TTAGTCTGTCGTGGAA
2.14422767879742	-8.22742161877381	0	0.446729376630703	0	0	GOSH029.MRT_fresh___GOSH029___NB8350518_TTATTGCCACTTGGCG
3.0470093354872	-7.53554088353212	0	0.521941628481789	0	0	GOSH029.MRT_fresh___GOSH029___NB8350518_TTCAATCGTCTACGAT
3.24809896970697	-8.96232212021341	0	1.33687299196392	0	0	GOSH029.MRT_fresh___GOSH029___NB8350518_TTCACCGGTCAAGCGA
2.77586884440812	-6.36015774745534	0	1.65167579620457	0	0	GOSH029.MRT_fresh___GOSH029___NB8350518_TTCACCGTCGATTTCT
2.25485486631489	-1.08680074256925	0	0	0.617489198203445	0	GOSH029.MRT_fresh___GOSH029___NB8350518_TTCACGCAGGCTGAAC
5.82975858505919	5.42063028042107	2.1847921579036	0.604890235634046	0.623939284904777	0	GOSH029.MRT_fresh___GOSH029___NB8350518_TTCACGCGTAACGGTG
3.12978701104757	-0.849629714358673	0	0.668920786788697	0.68126269939672	0	GOSH029.MRT_fresh___GOSH029___NB8350518_TTCACGCTCGAAACAA
5.06753372499293	-8.19159431018101	0	1.47378258037567	0.440741208872857	0	GOSH029.MRT_fresh___GOSH029___NB8350518_TTCAGGAAGCCTCCAG
2.38027625572043	-9.99042606706489	0	1.32751703525152	0	0	GOSH029.MRT_fresh___GOSH029___NB8350518_TTCAGGACATGGTGGA
0.549764827699088	3.94218766969514	1.36511005810794	0	0	0	GOSH029.MRT_fresh___GOSH029___NB8350518_TTCCAATAGGTTATAG
0.712192567362082	3.36152173442471	3.34135190141463	0	0	1.31295537799295	GOSH029.MRT_fresh___GOSH029___NB8350518_TTCCACGGTTTCCATT
2.94131818363243	-2.03230337294839	0	0.870433226687922	0.441729889227098	0	GOSH029.MRT_fresh___GOSH029___NB8350518_TTCCACGTCAACCTTT
0.574519515712535	3.71338804585487	2.42589527850257	0	1.26717984400278	1.81776580901558	GOSH029.MRT_fresh___GOSH029___NB8350518_TTCCGGTCAATAGGAT
0.0536522881701473	-6.33146283208759	0	1.61988039777262	0	0	GOSH029.MRT_fresh___GOSH029___NB8350518_TTCCGGTGTAACATGA
-0.222723210206298	-6.23578668308369	0	1.07732261507131	0	0	GOSH029.MRT_fresh___GOSH029___NB8350518_TTCCGGTTCTTGTGCC
5.89901946446871	5.47637102549745	2.08233756584641	0	0	0	GOSH029.MRT_fresh___GOSH029___NB8350518_TTCCGTGCAACGGCTC
4.8463503415537	4.4946203947513	0.982996564662284	0	0.60789237670787	0.611601212100824	GOSH029.MRT_fresh___GOSH029___NB8350518_TTCCGTGGTTGCTGAT
1.98923721163031	-0.896143593597658	0	0.947816645281948	0.957286474138938	0	GOSH029.MRT_fresh___GOSH029___NB8350518_TTCCTAAGTAATCAAG
-0.972839914568368	0.0116967898485651	0	0	0	0	GOSH029.MRT_fresh___GOSH029___NB8350518_TTCCTAATCAGGGTAG
1.49276197003171	-7.86009968024072	0	0.76658689408307	0.457091337740942	0	GOSH029.MRT_fresh___GOSH029___NB8350518_TTCCTAATCGCTGTTC
0.490213935827528	-6.2591822673347	0	0.982318951463399	0	0	GOSH029.MRT_fresh___GOSH029___NB8350518_TTCCTCTCACCCTAAA
5.66214154185091	5.65879919636379	1.76158041332812	0	0.518289744076177	0.523379386341958	GOSH029.MRT_fresh___GOSH029___NB8350518_TTCCTCTGTCACTCGG
0.133431609958554	3.58439507327587	2.39247555427855	0	0	1.46119481053098	GOSH029.MRT_fresh___GOSH029___NB8350518_TTCGCTGGTAGGCTCC
2.40362980968983	-10.1360177704369	0	0.764766224167835	0	0	GOSH029.MRT_fresh___GOSH029___NB8350518_TTCGCTGTCTATCCAT
2.91780527289483	-9.94877268038768	0	0.614101730700937	0.625470772823295	0	GOSH029.MRT_fresh___GOSH029___NB8350518_TTCGGTCAGCTGAAAT
2.39476550007095	-7.59956105692114	0	0	0.895488762405961	0	GOSH029.MRT_fresh___GOSH029___NB8350518_TTCGGTCAGGTGGCTA
2.36921487840662	-8.99298764046892	0	1.07369371417241	0	0	GOSH029.MRT_fresh___GOSH029___NB8350518_TTCTAACGTGACCGTC
4.32250101058248	-8.16329275495519	0	0.323725641538054	0	0	GOSH029.MRT_fresh___GOSH029___NB8350518_TTCTAGTGTTGTGGAG
0.821100782329981	4.11585638056526	3.28531014568109	0	0	0	GOSH029.MRT_fresh___GOSH029___NB8350518_TTCTCTCAGCTTAAGA
-4.49988137986379	1.04104969255629	0	0	0	0	GOSH029.MRT_fresh___GOSH029___NB8350518_TTCTCTCTCATTTACC
2.42773535007906	-10.0117552255957	0	1.3035806943492	0	0	GOSH029.MRT_fresh___GOSH029___NB8350518_TTCTGTAGTTCTAACG
5.98134040176603	5.55982853530908	1.72983003858509	0	0	0	GOSH029.MRT_fresh___GOSH029___NB8350518_TTCTGTATCAGACCTA
5.67110943816453	4.9440088407263	1.648486873946	0	0	0.381656613304094	GOSH029.MRT_fresh___GOSH029___NB8350518_TTCTGTATCTCCCAAC
0.779836867791721	4.04088481983321	3.31072682885863	0	0	0	GOSH029.MRT_fresh___GOSH029___NB8350518_TTCTTCCTCAGGACAG
5.19373251705718	4.92922708165678	0.945198322508118	0	0	0.785073331826419	GOSH029.MRT_fresh___GOSH029___NB8350518_TTCTTCCTCCGAGGCT
4.88664436092176	3.34214989108465	2.76924139860272	0	0.460641660174613	0	GOSH029.MRT_fresh___GOSH029___NB8350518_TTCTTCCTCGTAGGAG
2.58410059281724	-0.748874392610366	0	0.658963408551027	0	0	GOSH029.MRT_fresh___GOSH029___NB8350518_TTCTTGACATACACCA
3.13366728119355	-9.30996995017746	0	0.359042769889217	0.377574323932378	0.262305446290931	GOSH029.MRT_fresh___GOSH029___NB8350518_TTCTTGAGTAGACACG
5.45085664502849	5.30614045501478	1.07052435220539	0	0	0.572058302565447	GOSH029.MRT_fresh___GOSH029___NB8350518_TTCTTGAGTGCAGTGA
5.43385894156656	5.59235022321726	0.42305020909027	0.406354427143802	0.430192259235565	0.435830882912096	GOSH029.MRT_fresh___GOSH029___NB8350518_TTGAACGAGTATAGAC
2.74378611454781	-9.00973155607507	0	0.50457510403116	0.519244505793012	0	GOSH029.MRT_fresh___GOSH029___NB8350518_TTGAACGAGTCTCCTC
2.67856295076201	-1.99026401607047	0	1.04253682432049	0.653402733427493	0	GOSH029.MRT_fresh___GOSH029___NB8350518_TTGAACGCAAAGGCGT
3.70376629561256	-9.24579745873879	0	0.998768543617028	0.62070789748971	0	GOSH029.MRT_fresh___GOSH029___NB8350518_TTGAACGCATCCTATT
5.98491966286051	5.39976451611801	1.98458242729575	0	0.362269384240785	0	GOSH029.MRT_fresh___GOSH029___NB8350518_TTGAACGTCGCAATTG
1.82215827131028	-0.981453503690246	0	0.996790227997498	0	0	GOSH029.MRT_fresh___GOSH029___NB8350518_TTGACCCTCCTCGCAT
1.98253888407302	-1.78946363742658	0	0.947185605126181	0.385175473705056	0	GOSH029.MRT_fresh___GOSH029___NB8350518_TTGAGTGGTACCTTCC
2.58410234566132	-1.86094781289683	0	0.297799843139768	0.564356372352732	0	GOSH029.MRT_fresh___GOSH029___NB8350518_TTGAGTGGTCTCACGG
5.23781125171843	4.57641998781825	1.62037604486208	0	0	0	GOSH029.MRT_fresh___GOSH029___NB8350518_TTGAGTGGTCTGCAAT
3.19798540295829	-9.14656490897982	0	0.717284896111084	0.726241959741387	0	GOSH029.MRT_fresh___GOSH029___NB8350518_TTGAGTGGTGTGTGTT
4.60942411324655	3.80247379915418	1.69508843892979	0.234838242481343	0.267348890537368	0	GOSH029.MRT_fresh___GOSH029___NB8350518_TTGCATTCAGAGTCAG
3.06576490168166	-10.3701824378222	0	0.626446005556616	0	0	GOSH029.MRT_fresh___GOSH029___NB8350518_TTGCATTTCTAAGCCA
-4.11990199215411	2.28492304786777	0	0.678087348452016	0.328062070162933	0	GOSH029.MRT_fresh___GOSH029___NB8350518_TTGCCTGAGAGTACCG
4.60706394942017	-7.1532630236313	0	1.33530662988509	0	0	GOSH029.MRT_fresh___GOSH029___NB8350518_TTGCCTGAGCCATCCG
0.413838279184581	3.62106300181733	3.3069517305845	0	0	1.55807705564397	GOSH029.MRT_fresh___GOSH029___NB8350518_TTGCCTGAGCTCGCAC
1.1520799460514	-1.61516730768954	0	0.79225812982042	0.259756513315452	0	GOSH029.MRT_fresh___GOSH029___NB8350518_TTGCCTGAGGCACTCC
3.66071490139979	-9.04345521370578	0	0.575059298236196	0	0	GOSH029.MRT_fresh___GOSH029___NB8350518_TTGCGTCCAAGATGTA
0.927534215232666	-1.69957281423435	0	1.33882901990627	0	0	GOSH029.MRT_fresh___GOSH029___NB8350518_TTGCGTCCATGACAGG
0.0652999990120857	-2.90192622853386	0	0	0	0	GOSH029.MRT_fresh___GOSH029___NB8350518_TTGCTGCAGTCACGCC
0.220030622940727	-5.79919238030566	0	1.14829692854217	0.264240008292809	0	GOSH029.MRT_fresh___GOSH029___NB8350518_TTGGGATCAGCGTTTA
0.411381256363591	4.57526167779458	3.15760160399361	0	0	0	GOSH029.MRT_fresh___GOSH029___NB8350518_TTGGGCGCACTGGACC
-0.285747076919494	-6.28335359324078	0	0.844177925454485	0.427350958833757	0	GOSH029.MRT_fresh___GOSH029___NB8350518_TTGGGTACACTCCCTA
4.56704174790277	3.15769011002672	2.1394859313428	0	0	0	GOSH029.MRT_fresh___GOSH029___NB8350518_TTGGGTATCCCTTGTG
-0.0224159395198111	-7.26092470410784	0	1.27097168048452	0.245870781112575	0	GOSH029.MRT_fresh___GOSH029___NB8350518_TTGGTTTTCGCGCTGA
5.66213489765427	5.50188431258722	1.66355459034287	0	0	0	GOSH029.MRT_fresh___GOSH029___NB8350518_TTGTGGACAAATCGTC
2.59152934302003	-9.81533297706568	0	1.22151797833268	1.23018517711087	0	GOSH029.MRT_fresh___GOSH029___NB8350518_TTGTGGACAGCTGTTA
3.0214452935242	-7.06818627426872	0	0	0	0	GOSH029.MRT_fresh___GOSH029___NB8350518_TTGTGTTAGCCGAATG
5.00378052162147	3.55518190661489	2.50951770825879	0	0.657960039395993	0	GOSH029.MRT_fresh___GOSH029___NB8350518_TTGTGTTCAAGAGTAT
2.63853085279137	-9.89935290253329	0	0.889892167610497	0	0	GOSH029.MRT_fresh___GOSH029___NB8350518_TTGTGTTCAGTCTACA
0.344008491223769	-6.47097380058123	0	1.2208340951653	0.789052854700316	0	GOSH029.MRT_fresh___GOSH029___NB8350518_TTGTGTTTCGCATAGT
0.561051582914375	3.76982542578276	2.37258919229125	0	0	0	GOSH029.MRT_fresh___GOSH029___NB8350518_TTGTTCACAAGAGTGC
3.17256679578238	-9.74059668441165	0	0.772856914128354	0	0	GOSH029.MRT_fresh___GOSH029___NB8350518_TTGTTCAGTCGATGCC
1.78610133000806	-8.74852192648688	0	1.38846328078738	0	0	GOSH029.MRT_fresh___GOSH029___NB8350518_TTGTTCATCCTTACCG
5.3017992979438	5.45090037130883	1.95567330319829	0	0	0	GOSH029.MRT_fresh___GOSH029___NB8350518_TTGTTGTAGCTGTGCC
4.02307834930192	-8.7178201273103	0	1.41319422192077	0	0	GOSH029.MRT_fresh___GOSH029___NB8350518_TTTACCAGTATCAGCT
-0.938346796131623	-1.0055298540373	0	0.980160330995102	0	0	GOSH029.MRT_fresh___GOSH029___NB8350518_TTTACCATCGTTCCTG
4.53154756839947	3.87988575076683	1.47939140932268	0	0	0	GOSH029.MRT_fresh___GOSH029___NB8350518_TTTACGTAGTCATGAA
3.40134837528516	5.22005079809625	2.7544405299991	0	0	0	GOSH029.MRT_fresh___GOSH029___NB8350518_TTTACGTAGTGAGGCT
0.414634073887962	-7.51473660954112	0	0.317972820573355	0	0	GOSH029.MRT_fresh___GOSH029___NB8350518_TTTAGTCGTAGCCAGA
1.80917412763349	-1.57098761446461	0	0.330112351918848	0	0.299878461236239	GOSH029.MRT_fresh___GOSH029___NB8350518_TTTCACAAGACGAAGA
0.20666050813729	3.33554413406773	1.55967147518462	0	2.14410305264498	0	GOSH029.MRT_fresh___GOSH029___NB8350518_TTTCACAGTCGCTTAA
2.86334966080219	-9.51680404138157	0	1.16305095429464	0	0	GOSH029.MRT_fresh___GOSH029___NB8350518_TTTCCTCAGCGCATCC
4.19450458057274	-7.99991156500534	0	0	0.342448040502958	0	GOSH029.MRT_fresh___GOSH029___NB8350518_TTTCCTCAGGACCCAA
0.696949298475835	0.116426033732009	0	1.24459207649223	0	0	GOSH029.MRT_fresh___GOSH029___NB8350518_TTTCCTCCAATCAAGA
2.14333863344628	-8.836346065175	0	0	0	0	GOSH029.MRT_fresh___GOSH029___NB8350518_TTTCGATAGGTGGGTT
0.635444902732082	3.93314206840561	3.02690962159928	1.25731927219052	0.822681206763299	0	GOSH029.MRT_fresh___GOSH029___NB8350518_TTTCGATCAGCAGACA
1.29093328495383	-7.85312779886713	0	0.755126497016983	0.374280726609469	0	GOSH029.MRT_fresh___GOSH029___NB8350518_TTTCGATGTTCAGGTT
0.378505297515496	0.791550625084654	0	0.868633485407335	0.529477400068721	0	GOSH029.MRT_fresh___GOSH029___NB8350518_TTTGATCGTCCGGCAT
2.0842594552183	-7.85717771950917	0	1.0431091861529	0	0	GOSH029.MRT_fresh___GOSH029___NB8350518_TTTGGAGCAATGTGGG
-4.41391322889772	1.00636113270372	0	1.09783727634873	0	0	GOSH029.MRT_fresh___GOSH029___NB8350518_TTTGGTTGTTCCGGTG
2.19130610449797	-9.1861154453924	0	1.30692927776272	0	0	GOSH029.MRT_fresh___GOSH029___NB8350518_TTTGTTGAGGACAGTC
-0.906935652097016	-0.914089843680408	0	0	0	0	GOSH029.MRT_fresh___GOSH029___NB8350519_AAACCCACATTGCTTT
3.6793517314073	-6.90111986588241	0	0.893466034138583	0.395079387104798	0	GOSH029.MRT_fresh___GOSH029___NB8350519_AAACCCAGTCAACCAT
2.55342115553718	-5.90472081446246	0	0	0	0	GOSH029.MRT_fresh___GOSH029___NB8350519_AAACGAAAGTCACTGT
2.50575543239148	-2.22582650576037	0	0.804811340034212	0.488513640768059	0	GOSH029.MRT_fresh___GOSH029___NB8350519_AAACGAACAAGTATAG
2.84637712957747	-8.24273220829192	0	1.00055730659363	0	0	GOSH029.MRT_fresh___GOSH029___NB8350519_AAACGAACAAGTGGAC
2.89903650821592	-1.93356177522268	0	0.145845217704873	0.333854244828635	0	GOSH029.MRT_fresh___GOSH029___NB8350519_AAACGAAGTTCTCACC
3.24539529823202	-9.8291262155659	0	1.33825806451068	0	0	GOSH029.MRT_fresh___GOSH029___NB8350519_AAACGAATCATGAAAG
2.391949565883	-1.45970673275372	0	0.88197276761136	0.302834828857032	0	GOSH029.MRT_fresh___GOSH029___NB8350519_AAACGCTCATGCGTGC
3.09967122854344	-6.28933138523329	0	0	0	0	GOSH029.MRT_fresh___GOSH029___NB8350519_AAACGCTTCGGCTTCT
4.83573666844351	-8.74634937319109	0	0	1.29838738437323	0	GOSH029.MRT_fresh___GOSH029___NB8350519_AAAGAACAGAAGGCTC
2.85795340194321	-5.78005011492032	0	0	0	0	GOSH029.MRT_fresh___GOSH029___NB8350519_AAAGAACCAATCTAGC
2.37294608967519	-8.33052268786655	0	1.05819453921088	0	0	GOSH029.MRT_fresh___GOSH029___NB8350519_AAAGGATCACCTCGTT
-1.49628427121637	-1.339034043311	0	0	0	0	GOSH029.MRT_fresh___GOSH029___NB8350519_AAAGGATTCAGAGTTC
2.76977194965249	-7.70876573516565	0	1.64785284861712	0	0	GOSH029.MRT_fresh___GOSH029___NB8350519_AAAGGGCTCGGTCGAC
-1.13685610205466	0.587879622161152	0	1.71021879682211	0	0	GOSH029.MRT_fresh___GOSH029___NB8350519_AAAGGTAGTCGTCTCT
0.79342756094617	-2.01702353067552	0	0.427894187004886	0.167924559294201	0	GOSH029.MRT_fresh___GOSH029___NB8350519_AAAGGTATCGGTCGAC
0.850508442431378	-2.42720865974057	0	0.473120866039766	0	0	GOSH029.MRT_fresh___GOSH029___NB8350519_AAAGTCCGTACAGTCT
1.6214129520484	-1.14613009123417	0	0	0	0	GOSH029.MRT_fresh___GOSH029___NB8350519_AAAGTCCGTGCCTTTC
-4.72832906544465	0.978193055150193	0	1.17316427322278	0.242034050182511	0	GOSH029.MRT_fresh___GOSH029___NB8350519_AAAGTCCTCAGCATTG
3.26815051204434	-8.06623577627088	0	1.53242954791179	0	0	GOSH029.MRT_fresh___GOSH029___NB8350519_AAATGGAAGAGCAACC
-4.29537750367672	1.97021732115749	0	0.446450983241364	0.562214476540608	0	GOSH029.MRT_fresh___GOSH029___NB8350519_AAATGGAGTAACATGA
1.91400455163002	-7.04279953930327	0	1.50948424341601	0	0	GOSH029.MRT_fresh___GOSH029___NB8350519_AAATGGAGTTGTATGC
3.32893094977501	-9.77846235883454	0	1.39511508902984	0	0	GOSH029.MRT_fresh___GOSH029___NB8350519_AACAAAGTCGGAGCAA
3.46281177373493	-7.44434434401646	0	1.16567853803495	0.985559088035707	0	GOSH029.MRT_fresh___GOSH029___NB8350519_AACAAAGTCTATTCGT
4.05560851531583	-9.74763784897982	0	1.32111559886202	0	0	GOSH029.MRT_fresh___GOSH029___NB8350519_AACAACCAGAACAAGG
3.35147370669452	-8.63405272425417	0	0.604196859705071	0	0	GOSH029.MRT_fresh___GOSH029___NB8350519_AACAACCAGTGTACAA
0.216214652740592	-0.876355378540034	0	0.871681681982359	0	0	GOSH029.MRT_fresh___GOSH029___NB8350519_AACAACCCACTCACTC
0.199604108494952	-2.37015651228085	0	0.743331645725666	0	0	GOSH029.MRT_fresh___GOSH029___NB8350519_AACAAGACAAGAGAGA
-0.115946399585471	-1.09639097410677	0	2.2928895491261	0	0	GOSH029.MRT_fresh___GOSH029___NB8350519_AACAAGATCCATTGCC
2.76604541547424	-7.42487750780028	0	1.02965956333815	0.797364625022102	0	GOSH029.MRT_fresh___GOSH029___NB8350519_AACACACAGTTGTAAG
3.96686735922224	-8.86137057169216	0	1.31344211621184	0.51770898984458	0	GOSH029.MRT_fresh___GOSH029___NB8350519_AACAGGGGTCCGGACT
-1.36610141984824	-0.478565929250531	0	0	0	0	GOSH029.MRT_fresh___GOSH029___NB8350519_AACCACACAAGCACAG
-0.757106096235552	-0.869837719074781	0	1.90542241101154	0	0	GOSH029.MRT_fresh___GOSH029___NB8350519_AACCACACACTACACA
3.44555132125612	-8.7507875136446	0	0	0	0	GOSH029.MRT_fresh___GOSH029___NB8350519_AACCATGTCCTGGGTG
-4.78889549352614	1.03342330497838	0	0.328873739549406	0.362178246618975	0	GOSH029.MRT_fresh___GOSH029___NB8350519_AACCATGTCGTGGGAA
0.597732896817938	-7.09565921771609	0	1.53482638926155	0	0	GOSH029.MRT_fresh___GOSH029___NB8350519_AACCCAACACTGAGGA
2.00066334029952	-1.56821619554737	0	1.04189867614343	1.05345020899962	0	GOSH029.MRT_fresh___GOSH029___NB8350519_AACCCAACACTGCACG
-4.42446063594081	0.965675269826284	0	0.858709709190739	0	0	GOSH029.MRT_fresh___GOSH029___NB8350519_AACCCAATCTGTACAG
-4.31353103534729	0.827964294687332	0	1.1217251681207	0	0	GOSH029.MRT_fresh___GOSH029___NB8350519_AACCTGAGTAGGACCA
2.83197837343086	-0.786538849931927	0	1.15994501772005	0.550193655154015	0	GOSH029.MRT_fresh___GOSH029___NB8350519_AACCTGATCCGCGGAT
4.62110898860147	-7.53507947453651	0	0	0	0	GOSH029.MRT_fresh___GOSH029___NB8350519_AACCTGATCTCCCTAG
-0.816213497973296	-0.907922959776201	0	0	0	0	GOSH029.MRT_fresh___GOSH029___NB8350519_AACCTTTGTCCGAAGA
1.3761515123622	-1.88579743785946	0	0.246253640399719	0	0	GOSH029.MRT_fresh___GOSH029___NB8350519_AACCTTTTCGTCCTCA
0.502755469912787	-6.57458786384233	0	1.02926309634347	0.259403476510602	0	GOSH029.MRT_fresh___GOSH029___NB8350519_AACGAAATCGGAAACG
-0.315931967775618	-1.39248228244823	0	0	0	0	GOSH029.MRT_fresh___GOSH029___NB8350519_AACGAAATCTACCCAC
4.1658234360229	-6.61007071316241	0	0	1.14875788196611	0	GOSH029.MRT_fresh___GOSH029___NB8350519_AACGGGACACCAACAT
1.62640641329524	-1.3751224035541	0	0.625549033146297	0.372241388314399	0	GOSH029.MRT_fresh___GOSH029___NB8350519_AACGGGACACTTGTGA
-0.997569336267122	-1.62842035204929	0	0	0	0	GOSH029.MRT_fresh___GOSH029___NB8350519_AACGGGATCACCCTGT
0.738573924818133	-7.59098462113566	0	0.905355452988091	0	0	GOSH029.MRT_fresh___GOSH029___NB8350519_AACGGGATCCAACTAG
3.0594371397918	-7.85502735585172	0	0	0	0	GOSH029.MRT_fresh___GOSH029___NB8350519_AACGTCAAGGAGTCTG
4.24880847241425	-7.90383577710736	0	0.59071055941699	0.608592428228722	0	GOSH029.MRT_fresh___GOSH029___NB8350519_AACGTCAGTCAGCGTC
1.35895598337638	-6.87319751743556	0	0	0	0	GOSH029.MRT_fresh___GOSH029___NB8350519_AACTTCTAGCACCTGC
0.636847398230856	0.492122058458382	0	0.527506773149998	0.161835749430051	0	GOSH029.MRT_fresh___GOSH029___NB8350519_AACTTCTAGGTCATTC
3.61622760162133	-9.60261528847425	0	1.22905876680056	0	0	GOSH029.MRT_fresh___GOSH029___NB8350519_AACTTCTTCTCATTAC
1.74305932111806	-0.359479666736763	0	0	0	0	GOSH029.MRT_fresh___GOSH029___NB8350519_AAGAACACACCATTCC
2.21394623687751	-7.28925804671571	0	0.944195143979506	0.725146020221095	0	GOSH029.MRT_fresh___GOSH029___NB8350519_AAGCATCAGCTTCTAG
0.904110005165726	-1.05228464164538	0	0.937444806564987	0	0	GOSH029.MRT_fresh___GOSH029___NB8350519_AAGCATCAGTCTCTGA
1.29251248834873	-7.10374689692404	0	0.942540133406261	0	0	GOSH029.MRT_fresh___GOSH029___NB8350519_AAGCCATAGTAGAATC
-0.662923788583399	-0.515606666935078	0	1.93135912104167	0	0	GOSH029.MRT_fresh___GOSH029___NB8350519_AAGCCATAGTCCCTAA
-4.44604171437331	1.63379504233242	0	0.722053080575521	0.433575036404248	0.23302710435564	GOSH029.MRT_fresh___GOSH029___NB8350519_AAGCGTTAGCTGAGCA
0.720577695395919	0.427113120113451	0	1.01845585841645	0.196357971268738	0	GOSH029.MRT_fresh___GOSH029___NB8350519_AAGCGTTAGGGCTGAT
4.00144856924412	5.86287156484418	0	2.31592825286006	0	0	GOSH029.MRT_fresh___GOSH029___NB8350519_AAGCGTTAGGTACCTT
3.18926189070363	-1.78160657106905	0	0.267981883933305	0.154174485326677	0	GOSH029.MRT_fresh___GOSH029___NB8350519_AAGCGTTCAAATCAGA
3.35027413085936	-8.33734136075529	0	1.32012308502391	0	0	GOSH029.MRT_fresh___GOSH029___NB8350519_AAGCGTTTCTTTGCGC
4.53932264298121	-7.68082593178013	0	1.13588250466678	0	0	GOSH029.MRT_fresh___GOSH029___NB8350519_AAGGTAAGTTCCGGTG
1.54957277425985	-2.09732019498563	0	0.996605506419705	0.355592547342212	0	GOSH029.MRT_fresh___GOSH029___NB8350519_AAGTACCCAGCGGTCT
2.8798411333754	-9.75787662937494	0	0.853307611048526	0.372420270374125	0	GOSH029.MRT_fresh___GOSH029___NB8350519_AAGTACCTCCTCTGCA
3.24249328316023	-9.81160853088115	0	0.752187260034982	0.766861412816586	0	GOSH029.MRT_fresh___GOSH029___NB8350519_AAGTCGTCAGAAGCTG
3.56812315828508	-8.22454677277183	0	0.650160173011223	0.268162354507257	0	GOSH029.MRT_fresh___GOSH029___NB8350519_AAGTGAATCAATCTCT
0.18141458660853	-6.39170517376232	0	0.391733461687988	0.412555565468066	0	GOSH029.MRT_fresh___GOSH029___NB8350519_AAGTTCGAGCTAAGTA
2.30847856745968	-9.89267294239871	0	1.21606945443896	0.385845170147092	0	GOSH029.MRT_fresh___GOSH029___NB8350519_AAGTTCGAGTTTGGCT
0.478109001822248	-6.12954093559843	0	0.885389990073941	0	0	GOSH029.MRT_fresh___GOSH029___NB8350519_AATAGAGAGATTCGAA
-0.812748739001419	-0.557424727535582	0	0	0	0	GOSH029.MRT_fresh___GOSH029___NB8350519_AATCGACAGCGACCCT
0.58583967071642	-0.589140754893215	0	0.53577100827915	0	0	GOSH029.MRT_fresh___GOSH029___NB8350519_AATCGACAGGTTCTAC
0.825636045562399	-7.05438231135257	0	0.862186539585058	0	0	GOSH029.MRT_fresh___GOSH029___NB8350519_AATCGTGCATCACGGC
-0.4378917032118	-0.776210037715124	0	0	0	0	GOSH029.MRT_fresh___GOSH029___NB8350519_AATCGTGCATGAGAAT
4.02315981143139	-9.37201862235701	0	0.39816441836018	0.420839669600246	0	GOSH029.MRT_fresh___GOSH029___NB8350519_AATGAAGAGTTGAAAC
4.07068251713127	5.8166374021369	0	0	1.02714285096771	0	GOSH029.MRT_fresh___GOSH029___NB8350519_AATGGAAAGGATGCGT
2.40144914573854	-1.89661629592435	0	0.488464921978405	1.10347543451309	0	GOSH029.MRT_fresh___GOSH029___NB8350519_AATGGAACACCCTAAA
-0.365173005580883	-2.28356467509923	0	0	0	0	GOSH029.MRT_fresh___GOSH029___NB8350519_AATGGCTAGGCACTCC
2.69838562429312	-9.36743882504734	0	1.00052378808078	0.247399422524789	0	GOSH029.MRT_fresh___GOSH029___NB8350519_AATTCCTGTTGGGTTT
0.298618538304043	-7.56010905435054	0	1.44134152466802	0	0	GOSH029.MRT_fresh___GOSH029___NB8350519_AATTTCCCAAAGGATT
4.04459313046373	-7.89918629605408	0	1.00654296885083	0.152006785191408	0	GOSH029.MRT_fresh___GOSH029___NB8350519_AATTTCCTCGTTATCT
0.817153290245411	-2.66796660571059	0	0.451028502889321	0	0	GOSH029.MRT_fresh___GOSH029___NB8350519_ACAAAGACAGAGAAAG
-1.63378915109792	-1.32480031550614	0	0	0	0	GOSH029.MRT_fresh___GOSH029___NB8350519_ACACCAACAGTAGTGG
0.841012711380328	-1.18838199906031	0	1.2270172982138	0	0	GOSH029.MRT_fresh___GOSH029___NB8350519_ACACGCGAGACGCAGT
2.07038253004977	-0.674409620053797	0	1.579799758499	0	0	GOSH029.MRT_fresh___GOSH029___NB8350519_ACACGCGTCCATACTT
3.30811172076033	-9.54060430787675	0	0.304596452188559	0	0	GOSH029.MRT_fresh___GOSH029___NB8350519_ACACGCGTCCTAGCCT
2.09902427603703	-0.386377014034752	0	0.602745177178523	0.622240834034981	0	GOSH029.MRT_fresh___GOSH029___NB8350519_ACAGAAAAGTCTACCA
1.93238862509537	-8.05177046225011	0	1.15999055910206	0.361990199856819	0	GOSH029.MRT_fresh___GOSH029___NB8350519_ACAGCCGTCATTACCT
3.98577492106183	-7.95997305034716	0	0.748723361184374	0	0	GOSH029.MRT_fresh___GOSH029___NB8350519_ACAGCCGTCGCTCATC
3.20705134848892	-8.63403735471787	0	0.362281158339425	0.390909635863234	0	GOSH029.MRT_fresh___GOSH029___NB8350519_ACATCCCCAGACATCT
4.69553777434214	-8.78524178681702	0	0.833392289211174	0.227763863793526	0	GOSH029.MRT_fresh___GOSH029___NB8350519_ACATCCCGTCTAACTG
2.32265502237799	-1.21486756933321	0	0	0	0	GOSH029.MRT_fresh___GOSH029___NB8350519_ACATCGATCGCGTTTC
-0.0936661775828675	-0.707457851291929	0	0	0	0	GOSH029.MRT_fresh___GOSH029___NB8350519_ACATGCAAGCTGAAGC
1.63818553125717	-1.42612688486529	0	1.54600928104111	0.338419521783921	0	GOSH029.MRT_fresh___GOSH029___NB8350519_ACATGCAAGGGTAGCT
2.95698472998344	-7.78512824660163	0	0	0.541401160609198	0	GOSH029.MRT_fresh___GOSH029___NB8350519_ACATTTCAGCTGTACT
0.722826871963986	-0.0418335134430463	0	1.2747405522117	0.780368226775777	0	GOSH029.MRT_fresh___GOSH029___NB8350519_ACATTTCCAGAGACTG
2.96781945798005	-1.68592316438155	0	0.361170023686935	0	0	GOSH029.MRT_fresh___GOSH029___NB8350519_ACATTTCTCTATGCCC
2.29999073126449	-8.72641192517458	0	1.34660508616032	0.504353571264192	0	GOSH029.MRT_fresh___GOSH029___NB8350519_ACCAAACCACAGTATC
2.17027213837207	-1.69794308907634	0	0.496905004666535	0	0	GOSH029.MRT_fresh___GOSH029___NB8350519_ACCAAACGTTCTCTCG
1.51498572839061	-2.82376139475177	0	0.815879597504303	0	0	GOSH029.MRT_fresh___GOSH029___NB8350519_ACCAACAAGTCTAGCT
0.22572641310543	-6.98571713339455	0	0.825376017995321	0.278152013620818	0	GOSH029.MRT_fresh___GOSH029___NB8350519_ACCAACACAGCGTATT
3.78306832030484	-6.39680296762206	0	1.33430461892542	0	0	GOSH029.MRT_fresh___GOSH029___NB8350519_ACCAACATCAACGCTA
1.60801610691658	-1.31002390180407	0	0.664879478428825	0	0	GOSH029.MRT_fresh___GOSH029___NB8350519_ACCAACATCACTTGTT
2.25805143097479	-0.934416754622567	0	0	0	0	GOSH029.MRT_fresh___GOSH029___NB8350519_ACCAACATCCATATGG
0.191394777636512	-5.82091111757153	0	1.03689210927764	0	0	GOSH029.MRT_fresh___GOSH029___NB8350519_ACCAACATCCTGTAGA
0.961842401776176	-1.96425529439133	0	0.780699945082274	0	0	GOSH029.MRT_fresh___GOSH029___NB8350519_ACCACAAAGCACGGAT
-0.402023091532433	-1.43168920035411	0	1.81970817732043	0	0	GOSH029.MRT_fresh___GOSH029___NB8350519_ACCATTTAGGGAGGCA
2.74846019517376	-8.69867414020195	0	1.06680689224654	0	0	GOSH029.MRT_fresh___GOSH029___NB8350519_ACCATTTAGGGTACGT
3.49393799452931	-9.48882929094629	0	1.17185658962825	0.176523340964474	0	GOSH029.MRT_fresh___GOSH029___NB8350519_ACCATTTCACGACCTG
0.680303737476777	0.495414457680483	0	1.29610889224151	0.254854850743654	0	GOSH029.MRT_fresh___GOSH029___NB8350519_ACCCAAACATGCGGTC
0.362459828003634	-7.48464606865216	0	1.01392898729544	0	0	GOSH029.MRT_fresh___GOSH029___NB8350519_ACCCAAAGTATGTGTC
4.75690218559395	-8.79738559418565	0	0.561238229828041	0	0	GOSH029.MRT_fresh___GOSH029___NB8350519_ACCCAAAGTGTCGATT
-0.116677349629032	-6.75236708239043	0	0.916611426768541	0	0	GOSH029.MRT_fresh___GOSH029___NB8350519_ACCCAAATCTTACACT
0.351925938548468	-6.6133521843439	0	0.723010013406548	0.433261338565474	0	GOSH029.MRT_fresh___GOSH029___NB8350519_ACCCTCAAGATGGCGT
1.60339022536634	-7.28965783004324	0	1.66772160589625	0.301040815725152	0	GOSH029.MRT_fresh___GOSH029___NB8350519_ACCCTCATCGAGTACT
3.17865915835346	-8.23122285519071	0	0.807508785072778	0.348054909621351	0	GOSH029.MRT_fresh___GOSH029___NB8350519_ACCGTTCAGCGGGTAT
2.52083165620997	-2.17002394569309	0	0.421513741515162	0.241957484233816	0	GOSH029.MRT_fresh___GOSH029___NB8350519_ACCGTTCTCCTGTTAT
1.92072399735729	-0.352852958810562	0	0	0.778331879530183	0	GOSH029.MRT_fresh___GOSH029___NB8350519_ACCTGTCTCGTTAGAC
2.68814936337146	-9.18326780824145	0	0.649352609264214	0.383103863873429	0	GOSH029.MRT_fresh___GOSH029___NB8350519_ACGATCATCATAGACC
1.35827216389801	-5.94520603092519	0	1.99861734430825	0	0	GOSH029.MRT_fresh___GOSH029___NB8350519_ACGATCATCGCTTAAG
3.80046677446655	5.23589260825014	0	0	0	0	GOSH029.MRT_fresh___GOSH029___NB8350519_ACGATGTTCACCTGGG
2.91581389846555	-6.26760593692072	0	0.612193610397732	1.02499063578807	0	GOSH029.MRT_fresh___GOSH029___NB8350519_ACGATGTTCTGAGTCA
2.969447620257	-5.75347527153536	0	1.18004483335581	0	0	GOSH029.MRT_fresh___GOSH029___NB8350519_ACGATGTTCTTAGCAG
2.66337712375911	-0.979921017947176	0	0.867412907549176	0	0	GOSH029.MRT_fresh___GOSH029___NB8350519_ACGCACGAGACAGCTG
2.84022412396412	-9.0388615577588	0	0	0	0	GOSH029.MRT_fresh___GOSH029___NB8350519_ACGCACGCACGGGCTT
0.0738172324923694	-7.00235196709799	0	1.00667775697701	0	0	GOSH029.MRT_fresh___GOSH029___NB8350519_ACGGAAGTCTAGCATG
-0.0230838969148928	-1.47425692392596	0	0	0	0	GOSH029.MRT_fresh___GOSH029___NB8350519_ACGGAAGTCTTTGCTA
2.95993416339236	-8.2423043823374	0	0.936401476240569	0.326292091342076	0	GOSH029.MRT_fresh___GOSH029___NB8350519_ACGGGTCAGCCAGAGT
3.40656462629996	-9.50979691200121	0	1.80536430002556	0.699442204049573	0	GOSH029.MRT_fresh___GOSH029___NB8350519_ACGGTCGGTTGAGAGC
-0.170459116794843	-6.24077679530937	0	1.21144447744138	0.286931006043309	0	GOSH029.MRT_fresh___GOSH029___NB8350519_ACGGTTAAGGGTGAGG
2.04148052663773	-8.08359062489487	0	1.44871861630129	0.65895143251669	0	GOSH029.MRT_fresh___GOSH029___NB8350519_ACGGTTATCTGTTCAT
1.86816648604603	-1.09697468711935	0	0.998096323601827	0	0	GOSH029.MRT_fresh___GOSH029___NB8350519_ACGGTTATCTTGGATG
-0.00211796606499617	-7.35622642926845	0	1.24321341953001	0.215553832130004	0	GOSH029.MRT_fresh___GOSH029___NB8350519_ACGTAACAGGTCACAG
3.5031836983015	-7.2059950275096	0	0.816050610214749	0	0	GOSH029.MRT_fresh___GOSH029___NB8350519_ACGTACAAGCGTGTCC
-1.12930943260699	0.841000215729183	0	0	0	0	GOSH029.MRT_fresh___GOSH029___NB8350519_ACGTACAAGGGCGAAG
2.83761243110332	-0.347547028560281	0	0	0	0	GOSH029.MRT_fresh___GOSH029___NB8350519_ACGTACATCCTGTACC
3.40097544526781	-9.42278968994462	0	0.979385688634346	0	0	GOSH029.MRT_fresh___GOSH029___NB8350519_ACGTACATCCTTGGAA
3.70963476196149	-9.27243389692203	0	1.21168210442269	0	0	GOSH029.MRT_fresh___GOSH029___NB8350519_ACGTAGTCAGGCATTT
2.50233886390921	-8.76893024290016	0	1.34322429708268	0.61632191097427	0	GOSH029.MRT_fresh___GOSH029___NB8350519_ACGTAGTTCCACGAAT
2.53449179607643	-1.21234995452479	0	0.67928762782793	0.404640945868922	0	GOSH029.MRT_fresh___GOSH029___NB8350519_ACGTAGTTCTCCGAAA
4.12594103282773	-9.01001991161804	0	0.507494072747005	0.293519907904326	0	GOSH029.MRT_fresh___GOSH029___NB8350519_ACGTTCCAGGTACCTT
0.587354882252894	-2.22953590102605	0	0.773412372793829	0.255875776810724	0	GOSH029.MRT_fresh___GOSH029___NB8350519_ACGTTCCCACGAGAAC
0.0996425906410508	-7.1336931472928	0	0.403596041210202	0.117162598084849	0	GOSH029.MRT_fresh___GOSH029___NB8350519_ACGTTCCCAGTAGTGG
3.40105819310961	-7.61217098010243	0	0	0.640742936126717	0	GOSH029.MRT_fresh___GOSH029___NB8350519_ACTACGAAGTCAGGGT
0.628378242400868	-2.27741793964847	0	0.907377116957741	0	0	GOSH029.MRT_fresh___GOSH029___NB8350519_ACTATCTCAATGGCAG
0.184544719771414	-0.0122370741565794	0	1.01799684743578	0.256363844050153	0	GOSH029.MRT_fresh___GOSH029___NB8350519_ACTATCTTCATCGACA
4.70747551450768	-9.41943757555358	0.382768401936748	0.35248660368975	0	0	GOSH029.MRT_fresh___GOSH029___NB8350519_ACTATCTTCGTAACTG
1.68388386430868	-1.19523624436006	0	0.803680142485433	0	0	GOSH029.MRT_fresh___GOSH029___NB8350519_ACTATGGCACGCGTCA
-1.59544365086762	-0.72535531742111	0	1.38738472273736	0	0	GOSH029.MRT_fresh___GOSH029___NB8350519_ACTATGGTCGATACGT
1.97946100416948	-0.438502407999258	0	0	0	0	GOSH029.MRT_fresh___GOSH029___NB8350519_ACTATTCAGTCGAGGT
-3.91985284035374	1.96558586098583	0	1.67037424832558	0	0	GOSH029.MRT_fresh___GOSH029___NB8350519_ACTCCCAAGGCCACTC
-0.640831038860746	0.655933775700643	0	2.06206421722734	0	0	GOSH029.MRT_fresh___GOSH029___NB8350519_ACTCCCACAACCCTAA
0.310322544007095	-0.165695965844212	0	1.18439352302009	0.501699428842228	0	GOSH029.MRT_fresh___GOSH029___NB8350519_ACTCCCAGTCGTTTCC
3.05785726247576	-0.991093292263068	0	0.631225508761027	0.651022176135692	0	GOSH029.MRT_fresh___GOSH029___NB8350519_ACTCTCGGTCTTCCGT
2.403593824065	-1.19355157238189	0	0.656238946635917	0.272622878159351	0	GOSH029.MRT_fresh___GOSH029___NB8350519_ACTGTCCGTGAGCTCC
4.36829223600777	-8.77094039320914	0	1.06857888975909	0.320554124385534	0	GOSH029.MRT_fresh___GOSH029___NB8350519_ACTGTCCTCCCTCGTA
3.05726373917311	-9.48476973345075	0	0	0.429677751545024	0	GOSH029.MRT_fresh___GOSH029___NB8350519_ACTGTGAGTGCGTCGT
2.75672886183088	-1.71121181465653	0	1.12001260427908	0.317579261769272	0	GOSH029.MRT_fresh___GOSH029___NB8350519_ACTTAGGGTGACTGTT
-0.20694710584682	-0.9298124840838	0	0	0	0	GOSH029.MRT_fresh___GOSH029___NB8350519_ACTTCCGTCTTCTAAC
-4.58865635611355	0.948464567618513	0	0.56868274177301	0.23182941701373	0	GOSH029.MRT_fresh___GOSH029___NB8350519_ACTTTCACATAGTCGT
3.87770895059581	-8.56636873437251	0	0.729588479082573	0	0	GOSH029.MRT_fresh___GOSH029___NB8350519_ACTTTGTCATCTAACG
3.9461589400019	-6.60704468887009	0	0	0	0	GOSH029.MRT_fresh___GOSH029___NB8350519_ACTTTGTGTGGTCAAG
0.604110006744818	-6.94031544589771	0	0.944863327937764	0	0	GOSH029.MRT_fresh___GOSH029___NB8350519_AGAAATGAGTCTAACC
1.14680954844995	-7.30788024058464	0	1.2884200120284	0.631411115933539	0	GOSH029.MRT_fresh___GOSH029___NB8350519_AGAACAAGTGGGTATG
2.74101059047668	-7.36655692876217	0	0.491864173152486	0	0	GOSH029.MRT_fresh___GOSH029___NB8350519_AGAAGCGAGATGGTCG
0.143331258625514	-1.42912497573024	0	1.69985969877021	0	0	GOSH029.MRT_fresh___GOSH029___NB8350519_AGAAGCGGTCGCTCGA
3.31621533752298	-9.22598638836613	0	1.41593060365916	0.223046663518588	0	GOSH029.MRT_fresh___GOSH029___NB8350519_AGAAGCGTCTGCGGGT
-0.0727176913648739	-1.07393260726645	0	0	0	0	GOSH029.MRT_fresh___GOSH029___NB8350519_AGAAGTAAGTATTCCG
1.28831482866559	-7.67672938078059	0	1.55805243656286	0.380822938658925	0	GOSH029.MRT_fresh___GOSH029___NB8350519_AGAAGTAAGTTACGTC
3.80233012603463	-8.54365538979176	0	1.22291387088412	0.729367671790509	0	GOSH029.MRT_fresh___GOSH029___NB8350519_AGAAGTAGTTGCAAGG
2.62743756202595	-9.36670865702171	0	1.51951229177483	0.314222792959149	0	GOSH029.MRT_fresh___GOSH029___NB8350519_AGAAGTATCGATAACC
1.38378293506283	-1.57406838660056	0	0.912360044014167	0	0	GOSH029.MRT_fresh___GOSH029___NB8350519_AGACAGGGTGCTCTTC
-0.695408971870652	-0.855091105106268	0	0	0	0	GOSH029.MRT_fresh___GOSH029___NB8350519_AGACCCGAGTCACTAC
3.39035516470671	-6.64803277104694	0	0	0	0	GOSH029.MRT_fresh___GOSH029___NB8350519_AGACCCGGTGTCTCCT
3.3909947829677	-8.86534117952449	0	0.656788103017492	0.387808225631445	0	GOSH029.MRT_fresh___GOSH029___NB8350519_AGACTCAGTTGGGCCT
3.06738500443119	-8.47090263664932	0	0	0.525468503574183	0	GOSH029.MRT_fresh___GOSH029___NB8350519_AGAGAATTCAGTGTGT
0.206779529376276	-6.96702355925477	0	0.813390242285136	0.352061271796166	0	GOSH029.MRT_fresh___GOSH029___NB8350519_AGAGAATTCTATGTGG
4.04632169962336	-9.25496213076798	0	1.10925919306655	0	0	GOSH029.MRT_fresh___GOSH029___NB8350519_AGAGAGCAGCACGGAT
4.31315065289645	-8.95831926181322	0	1.09432915393084	0	0	GOSH029.MRT_fresh___GOSH029___NB8350519_AGAGAGCAGCACGTCC
-4.05350304113649	1.3424848931521	0	0	0	0	GOSH029.MRT_fresh___GOSH029___NB8350519_AGAGCAGAGGTTCTAC
-4.42764545552118	1.78471613800655	0	1.03989875669328	0.0891483223626321	0	GOSH029.MRT_fresh___GOSH029___NB8350519_AGAGCCCGTGATTCTG
2.57429306567933	-8.26248193302862	0	0.597590247470827	0	0	GOSH029.MRT_fresh___GOSH029___NB8350519_AGATAGAAGACAACTA
-0.670493256713224	0.270103353456492	0	1.32379933855781	0	0	GOSH029.MRT_fresh___GOSH029___NB8350519_AGATAGACACATATCG
4.08101931634916	-9.04832679212807	0	1.3949661037624	0	0	GOSH029.MRT_fresh___GOSH029___NB8350519_AGATAGAGTCATAAAG
2.60049832358382	-7.72258642197832	0	0	0	0	GOSH029.MRT_fresh___GOSH029___NB8350519_AGATCGTAGTTGCGCC
2.50977277162896	-9.18994716247862	0	0.767674304427351	0	0	GOSH029.MRT_fresh___GOSH029___NB8350519_AGATCGTCATTAAAGG
4.52225929355471	-8.18994724867926	0	1.05744329989014	0.38390955561193	0	GOSH029.MRT_fresh___GOSH029___NB8350519_AGATGCTAGACGAGCT
4.13665412228894	5.78772625011873	0	0.520176195672704	0	0	GOSH029.MRT_fresh___GOSH029___NB8350519_AGATGCTCACACAGCC
1.50313730199549	-1.32518349933293	0	1.07190293285505	0	0	GOSH029.MRT_fresh___GOSH029___NB8350519_AGATGCTGTAGCCAGA
2.00527779524495	-1.20451372602963	0	0.945901255419314	0.271667119519822	0	GOSH029.MRT_fresh___GOSH029___NB8350519_AGCATCAAGCAATTCC
2.5252325506223	-1.37945880868112	0	1.2402611871733	0.478659663519773	0	GOSH029.MRT_fresh___GOSH029___NB8350519_AGCATCACAAGGCAAC
-0.839788400185546	-0.123635636697061	0	1.38422682811338	0	0	GOSH029.MRT_fresh___GOSH029___NB8350519_AGCATCAGTCGAGCAA
4.33983279196653	-7.94720309437149	0	0.85651738774236	0	0	GOSH029.MRT_fresh___GOSH029___NB8350519_AGCATCATCTGGTGGC
-0.343575427924634	0.556579163876008	0	0.841077068951714	0	0	GOSH029.MRT_fresh___GOSH029___NB8350519_AGCCAATGTGCAACGA
2.17718250123479	-0.678076457160603	0	0.76820958898657	0.207492316742976	0	GOSH029.MRT_fresh___GOSH029___NB8350519_AGCCAATGTGGAACAC
0.727232641486497	-2.10895774939837	0	0	0	0	GOSH029.MRT_fresh___GOSH029___NB8350519_AGCCAATGTTGTGCCG
1.42527988310408	-5.82911592192294	0	2.03079067519748	0	0	GOSH029.MRT_fresh___GOSH029___NB8350519_AGCCACGCACTTACAG
-0.970626083343994	0.302760788087884	0	0	0	0	GOSH029.MRT_fresh___GOSH029___NB8350519_AGCCAGCAGTTTCTTC
2.14807978065246	-8.51340121217487	0	1.06918678912664	0	0	GOSH029.MRT_fresh___GOSH029___NB8350519_AGCCAGCGTAATGCGG
4.57143498647458	-7.67139510016547	0	0.742723581770342	0.448965130531942	0	GOSH029.MRT_fresh___GOSH029___NB8350519_AGCCAGCGTCATGGCC
-0.506851439754146	-1.12226415901361	0	0.5500106343452	0	0	GOSH029.MRT_fresh___GOSH029___NB8350519_AGCGATTAGCTACTAC
1.46815180344414	-0.694198838907654	0	0	0	0	GOSH029.MRT_fresh___GOSH029___NB8350519_AGCGATTAGTACTCGT
4.50884010995083	-8.83779003069836	0	1.18095386236913	0	0	GOSH029.MRT_fresh___GOSH029___NB8350519_AGCGATTCACCGTGGT
3.57119867571944	-9.07184180740237	0	0.702323988360781	0	0	GOSH029.MRT_fresh___GOSH029___NB8350519_AGCGATTCACGTCGGT
1.65393805565865	-8.93798086343135	0	1.01274973677035	0	0	GOSH029.MRT_fresh___GOSH029___NB8350519_AGCGCTGAGCGTTAGG
4.36322971984167	-8.89367773460001	0	1.45384128621295	0	0	GOSH029.MRT_fresh___GOSH029___NB8350519_AGCGTATCACTCTCGT
2.51203730163285	-1.31571785706399	0	0.983774808361843	0	0	GOSH029.MRT_fresh___GOSH029___NB8350519_AGCGTATGTTCGCGTG
1.46319813460305	-0.811990027282178	0	0	0	0	GOSH029.MRT_fresh___GOSH029___NB8350519_AGCGTCGCATCGGTTA
1.67850695361168	-0.863721234032625	0	0	0	0	GOSH029.MRT_fresh___GOSH029___NB8350519_AGCTACACAATTGCGT
-3.91879366063225	0.899940427216942	0	1.05382758385183	0	0	GOSH029.MRT_fresh___GOSH029___NB8350519_AGCTACACAGAATCGG
2.1606074219786	-2.28260308738084	0	0.632417724578432	0.37510284928338	0	GOSH029.MRT_fresh___GOSH029___NB8350519_AGCTTCCGTACGGTTT
0.417911659795822	-6.58135379036158	0	1.54257313842482	0.212403716119519	0	GOSH029.MRT_fresh___GOSH029___NB8350519_AGCTTCCGTATAGGGC
0.353850847422461	-7.54609712409891	0	0.988626320760762	0.448612793826971	0	GOSH029.MRT_fresh___GOSH029___NB8350519_AGGAATAAGAAGAGCA
0.536074541554044	-1.29885474509978	0	1.33485784144361	0	0	GOSH029.MRT_fresh___GOSH029___NB8350519_AGGAATAAGTGTTGTC
3.43620729999483	-8.67660015375449	0	0.613387311025126	0.359881716038922	0	GOSH029.MRT_fresh___GOSH029___NB8350519_AGGACGAAGATACCAA
2.84932277380443	-9.61832218966412	0	0	0	0	GOSH029.MRT_fresh___GOSH029___NB8350519_AGGACGAAGTCATTGC
5.09262734579935	-8.03001204262968	0	0.622528434220678	0	0	GOSH029.MRT_fresh___GOSH029___NB8350519_AGGACGATCCGTGGCA
-1.17711711074095	0.797207924354748	0	1.95460360304631	0	0	GOSH029.MRT_fresh___GOSH029___NB8350519_AGGACTTCAGTCTGGC
2.46366320446882	-0.483910904133157	0	0.654085937397987	0.388164780507053	0	GOSH029.MRT_fresh___GOSH029___NB8350519_AGGACTTTCTACTGCC
1.58258140020901	-1.41111822411087	0	0.845450262925023	0.516350954819138	0	GOSH029.MRT_fresh___GOSH029___NB8350519_AGGAGGTGTCTACAGT
-0.224856138576283	-6.21832159464737	0	0.82526742929496	0	0	GOSH029.MRT_fresh___GOSH029___NB8350519_AGGATAACAGCTGAAG
1.80425750123602	-0.717881116066181	0	0	0	0	GOSH029.MRT_fresh___GOSH029___NB8350519_AGGATAATCACCTGGG
-0.347291354784212	-0.968776305583646	0	0	0	0	GOSH029.MRT_fresh___GOSH029___NB8350519_AGGATAATCTCTCGCA
0.443497733008025	-2.21496557903096	0	0	0.501369848373507	0	GOSH029.MRT_fresh___GOSH029___NB8350519_AGGATCTAGTCTAGCT
3.42485007078996	-7.0996112456352	0	0.810201057208589	0.831092545865252	0	GOSH029.MRT_fresh___GOSH029___NB8350519_AGGATCTGTTCAACGT
-4.7348715412591	0.904678892289628	0	0	0	0	GOSH029.MRT_fresh___GOSH029___NB8350519_AGGCATTCAAGTTCGT
3.678587537178	-8.45523570613336	0	0.983530809109733	0.615093330102594	0	GOSH029.MRT_fresh___GOSH029___NB8350519_AGGCATTTCGAGCCTG
1.47693774013483	-2.45047757969214	0	0.398022281199856	0	0	GOSH029.MRT_fresh___GOSH029___NB8350519_AGGCCACCATGCCATA
5.0926487416228	-7.82304881681327	0	0.981373058751305	0	0	GOSH029.MRT_fresh___GOSH029___NB8350519_AGGCCACGTCCGGACT
-1.72313014638988	-0.921105159109524	0	0	0	0	GOSH029.MRT_fresh___GOSH029___NB8350519_AGGCCACGTGGCTGCT
2.88143426200447	-10.2428122761277	0	0.353498850339083	0.657534911780861	0	GOSH029.MRT_fresh___GOSH029___NB8350519_AGGCTGCAGTTGCTCA
1.90872716394271	-2.33313174804534	0	0.688339605576516	0.706150655722008	0	GOSH029.MRT_fresh___GOSH029___NB8350519_AGGCTGCAGTTTGAGA
4.10449675523206	-7.28148128654317	0	0	0	0	GOSH029.MRT_fresh___GOSH029___NB8350519_AGGGAGTAGTATGGCG
3.59333960952777	-7.95170687924188	0	1.42531401790238	0.366820194883875	0	GOSH029.MRT_fresh___GOSH029___NB8350519_AGGGCCTAGCGGTATG
0.77077584369412	-6.67183593449933	0	0	0.922916688119805	0	GOSH029.MRT_fresh___GOSH029___NB8350519_AGGGCCTTCGATTGAC
1.46893131086946	-1.93888044900459	0	1.24645399094852	0.481981716269184	0	GOSH029.MRT_fresh___GOSH029___NB8350519_AGGGCTCGTACCGTCG
0.383173489708086	-6.10288229832431	0	1.24452261573733	0	0	GOSH029.MRT_fresh___GOSH029___NB8350519_AGGGCTCGTCATCACA
0.639860011583394	-1.41015309437224	0	0.707612478995062	0.423718240217103	0	GOSH029.MRT_fresh___GOSH029___NB8350519_AGGGTCCCATTGCTTT
2.3527804206543	-9.96231464067341	0	0.757901643738341	0.455509718968246	0	GOSH029.MRT_fresh___GOSH029___NB8350519_AGGGTCCGTGGATTTC
2.89307553118736	-1.77644546371546	0	1.024898162062	0.645480869587922	0	GOSH029.MRT_fresh___GOSH029___NB8350519_AGGGTGACAACTTGCA
-4.34585599304804	1.1336611342412	0	0.91554435347718	0.409258700619661	0	GOSH029.MRT_fresh___GOSH029___NB8350519_AGGGTTTCAGAGAAAG
1.38402899717658	-2.38524811484722	0	0	0	0	GOSH029.MRT_fresh___GOSH029___NB8350519_AGGTCTACACTATCCC
2.25764594468046	-9.14807294385492	0	1.06983538549262	0	0	GOSH029.MRT_fresh___GOSH029___NB8350519_AGGTGTTTCCCATAAG
1.72751262516298	-7.48566430326359	0	0.421748280287701	0.445773566022884	0	GOSH029.MRT_fresh___GOSH029___NB8350519_AGGTTGTAGCGACATG
2.55863180782108	-1.43158424192318	0	0.413709706484764	0.65134683733525	0	GOSH029.MRT_fresh___GOSH029___NB8350519_AGGTTGTCAACCTATG
3.37634471360003	-6.19922615493792	0	0	0	0	GOSH029.MRT_fresh___GOSH029___NB8350519_AGTAACCAGCTTTGTG
-1.0123564398629	0.470862098203864	0	0	0	0	GOSH029.MRT_fresh___GOSH029___NB8350519_AGTAACCTCTGCACCT
0.915071967340564	-7.60958283817964	0	0.464126096562059	0.484931260937855	0	GOSH029.MRT_fresh___GOSH029___NB8350519_AGTACCACACATATGC
4.13445775794414	-7.09981860288992	0	1.5650400561628	0	0	GOSH029.MRT_fresh___GOSH029___NB8350519_AGTACTGAGACTCGAG
1.71328788910393	-2.02382035816396	0	1.52579936538945	1.31488995296102	0	GOSH029.MRT_fresh___GOSH029___NB8350519_AGTACTGGTACAAACA
1.56437134006832	-2.49524541521517	0	0.61083511208352	0.62969350870032	0	GOSH029.MRT_fresh___GOSH029___NB8350519_AGTAGCTGTGACGCCT
4.08449263368813	-6.83777644797661	0	0	0	0	GOSH029.MRT_fresh___GOSH029___NB8350519_AGTAGCTTCATCACAG
0.489031556290856	-7.31069624853503	0	0	0.836282424641443	0	GOSH029.MRT_fresh___GOSH029___NB8350519_AGTCAACAGAAGAACG
-0.00693013343711235	0.859177503905049	0	1.40994870747106	0.291201684560727	0	GOSH029.MRT_fresh___GOSH029___NB8350519_AGTCAACAGAGAATCT
-0.901398369269083	-1.0183040881147	0	1.02468934044452	0	0	GOSH029.MRT_fresh___GOSH029___NB8350519_AGTCAACAGTGACCTT
3.75154902935919	-9.50705370995709	0	1.35096162829192	0	0	GOSH029.MRT_fresh___GOSH029___NB8350519_AGTCAACGTGCTCTTC
-4.78251035592559	1.04393899120624	0	0	0.39588018036862	0	GOSH029.MRT_fresh___GOSH029___NB8350519_AGTCACACATAGAATG
3.46755477574899	-9.76097162654926	0	0.868983865713121	0	0	GOSH029.MRT_fresh___GOSH029___NB8350519_AGTCACAGTCTGCCTT
2.84940087748652	-0.264984437780514	0	0	0.965918525413658	0	GOSH029.MRT_fresh___GOSH029___NB8350519_AGTCATGGTACTGACT
2.57790146537726	-1.89123043587533	0	0.422945911534531	0	0	GOSH029.MRT_fresh___GOSH029___NB8350519_AGTCTCCAGAAGGGAT
4.47141280566611	-8.64291443430185	0	1.00942888030864	0	0	GOSH029.MRT_fresh___GOSH029___NB8350519_AGTCTCCGTCGGTAAG
0.805704342071989	-6.8819731981649	0	0.918249990978639	0	0	GOSH029.MRT_fresh___GOSH029___NB8350519_AGTGACTTCCGAACGC
-4.38656920354242	1.86044828721226	0	0.905689107829714	0.560262580484524	0	GOSH029.MRT_fresh___GOSH029___NB8350519_AGTGATCCATTAGGCT
3.26515521375415	-8.2491736794274	0	0	0	0	GOSH029.MRT_fresh___GOSH029___NB8350519_AGTGATCGTGGCCTCA
3.33446803812218	-9.28848407638172	0	1.70060242992315	0	0	GOSH029.MRT_fresh___GOSH029___NB8350519_AGTGCCGCACGAGAAC
2.36643498917791	-0.682864903757388	0	1.03259579338742	1.0452306460876	0	GOSH029.MRT_fresh___GOSH029___NB8350519_AGTGCCGCAGAGATTA
2.47360936559957	-0.394409090349502	0	0.581599078165582	0.60299686118587	0	GOSH029.MRT_fresh___GOSH029___NB8350519_AGTGCCGGTCCGACGT
2.80051862030099	-1.01921526653237	0	0.477693991170079	0	0	GOSH029.MRT_fresh___GOSH029___NB8350519_AGTGCCGTCGTCGCTT
4.5340500132135	-8.89224839279674	0	1.2929427722717	0.506375551012231	0	GOSH029.MRT_fresh___GOSH029___NB8350519_AGTTAGCCACAGTACT
0.458465329365876	-7.24416739690792	0	0.657216023117716	0	0	GOSH029.MRT_fresh___GOSH029___NB8350519_AGTTAGCGTAACATCC
2.78962484445118	-7.55582050505098	0	1.00726369925139	0	0	GOSH029.MRT_fresh___GOSH029___NB8350519_AGTTCGAAGTGCAAAT
1.93901701328043	-2.23572024567239	0	0.67944002560453	0	0	GOSH029.MRT_fresh___GOSH029___NB8350519_AGTTCGAGTATTGCCA
2.99278669785435	-7.85830431092313	0	1.41995888468355	0	0	GOSH029.MRT_fresh___GOSH029___NB8350519_AGTTCGAGTTAAAGTG
0.105140855889053	-1.68831130658979	0	0	0	0	GOSH029.MRT_fresh___GOSH029___NB8350519_ATACCGACAGCTATTG
3.57303150143838	-7.206476249285	0	0.947285065985473	0.172161012205754	0	GOSH029.MRT_fresh___GOSH029___NB8350519_ATACCGAGTGATTAGA
-4.20674390569361	2.25992526885923	0	1.47057517579085	0.240542536422788	0	GOSH029.MRT_fresh___GOSH029___NB8350519_ATACCTTAGTTGCGCC
0.414605677580234	-6.43442170418868	0	1.06243929187074	0	0	GOSH029.MRT_fresh___GOSH029___NB8350519_ATACTTCTCGATGCAT
2.82715422319798	-1.5677820290595	0	0.48334840829545	0	0	GOSH029.MRT_fresh___GOSH029___NB8350519_ATAGACCAGAGCTGCA
0.929307304184509	-0.978538314300852	0	0.427953099419638	0.247607836706445	0	GOSH029.MRT_fresh___GOSH029___NB8350519_ATAGACCGTATCGCGC
4.33839934054536	-8.1099608184715	0	0.991082506789693	0	0	GOSH029.MRT_fresh___GOSH029___NB8350519_ATAGACCTCGAATCCA
0.705966065644619	-7.42193077194916	0	1.00130139638039	0.249602028749741	0	GOSH029.MRT_fresh___GOSH029___NB8350519_ATAGAGACAACTTCTT
2.1078788758701	-8.8020514477708	0	1.00817619019268	0	0	GOSH029.MRT_fresh___GOSH029___NB8350519_ATAGAGACAGCTGGTC
1.54093320456365	-1.73492662679067	0	0	0	0	GOSH029.MRT_fresh___GOSH029___NB8350519_ATAGGCTGTCTTGAAC
4.72967816706814	-8.50539600612488	0	0.973670971832417	0	0	GOSH029.MRT_fresh___GOSH029___NB8350519_ATATCCTTCCAAACCA
0.946387288662242	-2.23605751066156	0	0.806935654070456	0.270060133341031	0	GOSH029.MRT_fresh___GOSH029___NB8350519_ATCACAGGTCTTTCTA
2.38264263925425	-6.9662952972438	0	1.30010184107932	0.363971163284826	0	GOSH029.MRT_fresh___GOSH029___NB8350519_ATCACAGGTGGAGGTT
-0.229200038396875	-1.24153465697621	0	0.79661693115825	0.816962742988276	0	GOSH029.MRT_fresh___GOSH029___NB8350519_ATCACAGGTGGCTGAA
-1.58964946492986	-0.785227567707531	0	0	0	0	GOSH029.MRT_fresh___GOSH029___NB8350519_ATCACGATCCCAGCGA
0.193947815929042	-2.03159356228819	0	1.20006935942318	1.20883847972158	0	GOSH029.MRT_fresh___GOSH029___NB8350519_ATCAGGTGTCGTCTCT
-1.35097278627099	-0.845366160962212	0	1.20879059587159	0	0	GOSH029.MRT_fresh___GOSH029___NB8350519_ATCAGGTTCTGCGGAC
3.09220674676652	-1.93465674042399	0	1.13851771678062	0.425485858323961	0	GOSH029.MRT_fresh___GOSH029___NB8350519_ATCATTCCACACAGCC
-0.244160979295056	-2.15053208310837	0	0	0	0	GOSH029.MRT_fresh___GOSH029___NB8350519_ATCATTCGTCCGTTTC
4.19516757332027	-8.8160389173099	0	0.317857173208634	0.341164930077753	0	GOSH029.MRT_fresh___GOSH029___NB8350519_ATCATTCTCCAACTGA
2.67083950390498	-9.34475976805728	0	1.15362397789837	0.357035789532584	0	GOSH029.MRT_fresh___GOSH029___NB8350519_ATCCACCAGTCGAGGT
-4.35318508682469	1.84662467239256	0	1.02209257328328	0.17576753664306	0	GOSH029.MRT_fresh___GOSH029___NB8350519_ATCCCTGCAACTCCCT
2.55512949317103	-0.698200970674437	0	1.185862465799	0.449891295372374	0	GOSH029.MRT_fresh___GOSH029___NB8350519_ATCCCTGGTATGGGAC
0.273862879029147	-6.36810737448712	0	1.16928641287402	0.272015356664802	0	GOSH029.MRT_fresh___GOSH029___NB8350519_ATCCTATCACCTATCC
0.435650539363369	-6.27796719814372	0	1.13930479523438	0	0	GOSH029.MRT_fresh___GOSH029___NB8350519_ATCCTATCACGCACCA
0.904577247863119	-1.03321585738536	0	0.824794778608923	0.502737384083729	0	GOSH029.MRT_fresh___GOSH029___NB8350519_ATCGCCTAGTGATAAC
3.16298238191039	-1.77896431570767	0	0	0	0	GOSH029.MRT_fresh___GOSH029___NB8350519_ATCGCCTGTCTTGAGT
2.7023947101578	-8.31091040309193	0	0.817497267003492	0.353601928301101	0	GOSH029.MRT_fresh___GOSH029___NB8350519_ATCGCCTGTGTGTCGC
0.561315478602333	-2.84321535665299	0	1.43266436682978	0	0	GOSH029.MRT_fresh___GOSH029___NB8350519_ATCGGATAGCTGAGTG
3.84384565006634	-9.42611568777561	0	0.97018084988918	0.603354005374361	0	GOSH029.MRT_fresh___GOSH029___NB8350519_ATCGGATCAGCGCGTT
3.91155549499419	-7.62389757972009	0	1.046428545425	0.481261186304118	0	GOSH029.MRT_fresh___GOSH029___NB8350519_ATCGTAGAGGTCGTGA
2.5043437553331	-5.87536663581741	0	0	0.845219932649381	0	GOSH029.MRT_fresh___GOSH029___NB8350519_ATCGTAGGTGATACCT
1.16931802059253	-6.9428684425969	0	0.874892915599513	0	0	GOSH029.MRT_fresh___GOSH029___NB8350519_ATCGTCCCATAGGAGC
3.13485810904285	-0.878781152743273	0	0	0.579331608320016	0	GOSH029.MRT_fresh___GOSH029___NB8350519_ATCGTCCGTGCAGGAT
1.57527903504222	-8.80873321016953	0	1.03326977636964	0	0	GOSH029.MRT_fresh___GOSH029___NB8350519_ATCTCTAGTGCTTCAA
3.03817476026681	-6.9569428716066	0	0.624600751821308	0	0	GOSH029.MRT_fresh___GOSH029___NB8350519_ATCTTCAAGCCTATTG
3.56581580601603	-6.96511255163864	0	0	0.962173117201685	0	GOSH029.MRT_fresh___GOSH029___NB8350519_ATCTTCACATTGAGCT
0.835593033068466	-1.20327430115237	0	0	0.778960413556058	0	GOSH029.MRT_fresh___GOSH029___NB8350519_ATGAAAGAGGCCACCT
-0.268434081803503	-6.43008461045761	0	0.797173822459254	0	0	GOSH029.MRT_fresh___GOSH029___NB8350519_ATGAAAGCACTAGGTT
4.43261587356835	-9.5673757352602	0	0	0	0	GOSH029.MRT_fresh___GOSH029___NB8350519_ATGAGGGCACAATGCT
4.09158488405172	5.75803470429965	0	1.12081715314107	0.719075923034386	0	GOSH029.MRT_fresh___GOSH029___NB8350519_ATGAGGGGTCGTGGTC
4.88574405665282	-8.26441129331917	0	0.987591092336744	0	0	GOSH029.MRT_fresh___GOSH029___NB8350519_ATGAGTCCACGGCTAC
2.54488411734087	-9.05629655017803	0	0.928083400731047	0.574135045870556	0	GOSH029.MRT_fresh___GOSH029___NB8350519_ATGAGTCTCGTGTGAT
1.49355016188423	-2.28379272986935	0	0.998438472307791	0.356477085758623	0	GOSH029.MRT_fresh___GOSH029___NB8350519_ATGATCGCATCGGAAG
2.8000837685484	-10.2069795368395	0	0.899791093944266	0	0	GOSH029.MRT_fresh___GOSH029___NB8350519_ATGATCGGTGGATGAC
3.83302462220526	-7.70575885583434	0	0.614041074032374	0	0	GOSH029.MRT_fresh___GOSH029___NB8350519_ATGCATGGTAATGCTC
0.910204502792438	-6.80548465577239	0	1.16692974038213	0.177331427032017	0	GOSH029.MRT_fresh___GOSH029___NB8350519_ATGCATGGTAGTCTTG
-4.34958098520573	1.89298689000218	0	0.390230209837358	0	0	GOSH029.MRT_fresh___GOSH029___NB8350519_ATGCCTCAGCCACTCG
0.68055866972275	-7.41699008608289	0	1.44536288113388	0.21660269985833	0	GOSH029.MRT_fresh___GOSH029___NB8350519_ATGCCTCTCTCGCGTT
4.64477979534735	-9.42816403660898	0	0	0.687296254669343	0	GOSH029.MRT_fresh___GOSH029___NB8350519_ATGCGATCAATAGTCC
2.24646310735704	-1.92168418233312	0	0.232386960387103	0	0	GOSH029.MRT_fresh___GOSH029___NB8350519_ATGCGATCAGGCTCTG
0.817642112136328	-2.19961630247639	0	1.18242676654883	0	0	GOSH029.MRT_fresh___GOSH029___NB8350519_ATGCGATGTGTTACTG
2.40285866887038	-9.91351510966676	0	0.394390720980202	0	0	GOSH029.MRT_fresh___GOSH029___NB8350519_ATGGAGGAGAGCCGAT
0.514011134299246	-6.66040686051191	0	1.19294634987616	0.280241421199084	0	GOSH029.MRT_fresh___GOSH029___NB8350519_ATGGATCCAACAGCCC
2.88161959827831	-0.314063287556644	0	0	0	0	GOSH029.MRT_fresh___GOSH029___NB8350519_ATGGATCCAGCACAAG
-4.02855821748221	2.1924455656496	0	1.11417984046791	0.129866228833864	0	GOSH029.MRT_fresh___GOSH029___NB8350519_ATGGGAGAGCTCGGCT
2.96023086522158	-9.18104344133603	0	0.988076781417024	0	0	GOSH029.MRT_fresh___GOSH029___NB8350519_ATGGGAGTCATCGACA
0.753253426736125	-7.36414852953475	0	0.878572194481252	0	0	GOSH029.MRT_fresh___GOSH029___NB8350519_ATGGGAGTCCAAAGGG
1.97050646018535	-2.64790835092045	0	1.18240578769923	0.448096095185656	0	GOSH029.MRT_fresh___GOSH029___NB8350519_ATGGGAGTCCTTATGT
2.61418689723006	-1.11711929496888	0	1.22284593532074	0.447899185030652	0	GOSH029.MRT_fresh___GOSH029___NB8350519_ATGGGTTGTACATTGC
3.48292827062524	-9.80818097735893	0	1.33310175734518	0	0	GOSH029.MRT_fresh___GOSH029___NB8350519_ATGGGTTTCTTGTTAC
0.604437982442156	-7.54752150573253	0	0.922025879752685	0	0	GOSH029.MRT_fresh___GOSH029___NB8350519_ATGGTTGAGCCTTTGA
3.07510429268668	-9.88856495531435	0	0.850016667561304	0.598521414291274	0	GOSH029.MRT_fresh___GOSH029___NB8350519_ATGGTTGGTTGCTTGA
0.80276882680095	-2.09962074649315	0	0	0	0	GOSH029.MRT_fresh___GOSH029___NB8350519_ATGTCCCAGTAACCTC
3.9495285412557	-9.48572036273773	0	1.05013523108905	0	0	GOSH029.MRT_fresh___GOSH029___NB8350519_ATGTCCCGTCTTGGTA
1.6282216186672	-2.86233305538445	0	0.56897352997086	0.589751746023599	0	GOSH029.MRT_fresh___GOSH029___NB8350519_ATGTCCCTCTACACTT
0.301519817074798	0.496871054040521	0	1.12464094954129	0.184156540008379	0	GOSH029.MRT_fresh___GOSH029___NB8350519_ATGTCCCTCTCCCATG
-4.25067463268629	2.07679616362078	0	0.924902527898404	0.573862982624247	0	GOSH029.MRT_fresh___GOSH029___NB8350519_ATGTCTTAGTCGGGAT
1.42398123720258	-6.3635046413493	0	1.58587731541562	0	0	GOSH029.MRT_fresh___GOSH029___NB8350519_ATTACCTCACAACGCC
-1.4473310883892	-0.979525179652755	0	0	0	0	GOSH029.MRT_fresh___GOSH029___NB8350519_ATTACTCCAATAGTCC
0.903826845458289	-1.17241110908417	0	0.569737301652164	0.175355892320952	0	GOSH029.MRT_fresh___GOSH029___NB8350519_ATTACTCCAGACTCTA
1.86827388561753	-1.06317233743773	0	0.635491573483532	0	0	GOSH029.MRT_fresh___GOSH029___NB8350519_ATTACTCCAGTATACC
-9.56726490445493	-2.2631763923389	0	0	0	0	GOSH029.MRT_fresh___GOSH029___NB8350519_ATTATCCAGCACTCAT
0.44630546087012	-1.78232203669953	0	0.285804894498223	0.331805374014925	0	GOSH029.MRT_fresh___GOSH029___NB8350519_ATTATCCGTGAGATCG
2.0027216448502	-6.98031933530452	0	0.744728190962272	0.448132988747903	0	GOSH029.MRT_fresh___GOSH029___NB8350519_ATTATCCGTGTAGCAG
0.647167451687878	-2.60706069118477	0	0.723021874736066	0.235012412596548	0	GOSH029.MRT_fresh___GOSH029___NB8350519_ATTCAGGCACTACGGC
0.295957832268276	-1.89884794747382	0	0.326607860397524	0.356150244212023	0	GOSH029.MRT_fresh___GOSH029___NB8350519_ATTCAGGCATCCGAGC
3.02693608198483	-9.17686392375231	0	1.4052533007704	0.569445829179537	0	GOSH029.MRT_fresh___GOSH029___NB8350519_ATTCAGGTCGAATCCA
2.01664992757978	-8.09237666974192	0	1.05548772782937	0.250188308392934	0	GOSH029.MRT_fresh___GOSH029___NB8350519_ATTCAGGTCTGAATCG
0.655592855889681	-2.54215854221352	0	1.39086865949084	0	0	GOSH029.MRT_fresh___GOSH029___NB8350519_ATTCATCAGATCGGTG
4.24337955130921	-7.7055240615322	0	1.29418789396151	0.251596248913045	0	GOSH029.MRT_fresh___GOSH029___NB8350519_ATTCATCAGCATTGTC
2.62933131911249	-0.975554425881075	0	1.19165316055139	0	0	GOSH029.MRT_fresh___GOSH029___NB8350519_ATTCATCCATAGTCAC
1.25819115312712	-6.72676179069257	0	1.63124558003346	0	0	GOSH029.MRT_fresh___GOSH029___NB8350519_ATTCATCGTCTGTGAT
4.4258686360541	-7.62647270454187	0	0	0.51485728917289	0	GOSH029.MRT_fresh___GOSH029___NB8350519_ATTCCCGGTATCACGT
1.43048275416982	-2.17259403306269	0	0.844053186003169	0	0	GOSH029.MRT_fresh___GOSH029___NB8350519_ATTCCCGGTTCCACAA
-1.42892196004984	-0.915659292794259	0	0	0	0	GOSH029.MRT_fresh___GOSH029___NB8350519_ATTCCCGGTTTCGTGA
-7.84357289138377	-4.16070785210386	0	0	0	0	GOSH029.MRT_fresh___GOSH029___NB8350519_ATTCCCGTCGTAACAC
1.35648805558764	-7.19573599531633	0	0	0.683323865561129	0	GOSH029.MRT_fresh___GOSH029___NB8350519_ATTCCCGTCTTTCTAG
3.15762253391433	-8.16788923171275	0	1.37549133980983	0.687067595035936	0	GOSH029.MRT_fresh___GOSH029___NB8350519_ATTCCTATCTGCGTCT
-0.815811451552349	-0.767609596170009	0	0	0	0	GOSH029.MRT_fresh___GOSH029___NB8350519_ATTCGTTAGAGGCTGT
4.16754769008254	-7.76695985377978	0	1.43787823352059	0.588523776827697	0	GOSH029.MRT_fresh___GOSH029___NB8350519_ATTCGTTCATCGTGCG
-0.204235461857395	-1.32940864112107	0	1.01508866727608	0	0	GOSH029.MRT_fresh___GOSH029___NB8350519_ATTGGGTAGCCTTTGA
1.73363341698494	-7.45666613954881	0	1.58241771123426	0.254128127761787	0	GOSH029.MRT_fresh___GOSH029___NB8350519_ATTGGGTCAGTGTACT
2.75760044548766	-0.432142825825464	0	0	1.47284690767733	0	GOSH029.MRT_fresh___GOSH029___NB8350519_ATTGGGTTCCGTAATG
3.62817198759682	-8.68289801433782	0	0.721501283705209	0	0	GOSH029.MRT_fresh___GOSH029___NB8350519_ATTGGGTTCGCTATTT
2.88823532592481	-9.77074597549348	0	0.949609776497231	0.272251223129055	0	GOSH029.MRT_fresh___GOSH029___NB8350519_ATTGTTCGTAGTAAGT
3.0504417075408	-6.36473834908501	0	0	0	0	GOSH029.MRT_fresh___GOSH029___NB8350519_ATTTACCAGAAGTCTA
-4.36826768806996	0.910684334528298	0	1.2632359758193	0	0	GOSH029.MRT_fresh___GOSH029___NB8350519_ATTTACCCAGATCCAT
2.26040994152277	-1.21726457055613	0	1.12791403922282	0.792291416770461	0	GOSH029.MRT_fresh___GOSH029___NB8350519_ATTTACCGTGTACATC
4.72914578864221	-7.68106802221526	0	0.490865886972607	0.515862856281048	0	GOSH029.MRT_fresh___GOSH029___NB8350519_ATTTACCTCTCTGACC
2.17617557612309	-7.6886131662603	0	0	0	0	GOSH029.MRT_fresh___GOSH029___NB8350519_ATTTCACTCCACTTTA
3.90320857989346	-7.03879353201079	0	0	0	0	GOSH029.MRT_fresh___GOSH029___NB8350519_ATTTCACTCGGAACTT
2.7426080433575	-8.38174458573146	0	1.17777761879563	0	0	GOSH029.MRT_fresh___GOSH029___NB8350519_CAAAGAAAGCCATTGT
2.54095482806239	-2.06480055772875	0	0.426418725731804	0.448568352444619	0	GOSH029.MRT_fresh___GOSH029___NB8350519_CAACAACCACTTGTCC
2.8871486606707	-1.88152051220174	0	0.715900135430122	0	0	GOSH029.MRT_fresh___GOSH029___NB8350519_CAACAACGTCTACTGA
2.68950575659087	-1.50267546856548	0	0.350508424679178	0.376049473552326	0	GOSH029.MRT_fresh___GOSH029___NB8350519_CAACAACTCATGCTAG
2.76543886876522	-2.05746523674318	0	0.702829693670302	0.718353139992075	0	GOSH029.MRT_fresh___GOSH029___NB8350519_CAACAGTCAACGACTT
-4.87432860077844	0.916574530653938	0	0.825862468124086	0	0	GOSH029.MRT_fresh___GOSH029___NB8350519_CAACAGTCACAATGAA
1.62059707436998	-2.14253331930327	0	0.554229356711625	0.324148592688022	0	GOSH029.MRT_fresh___GOSH029___NB8350519_CAACCTCCACAATGTC
1.76305437450727	-1.67606794146755	0	0.355174977415194	0	0	GOSH029.MRT_fresh___GOSH029___NB8350519_CAACCTCGTCACCGCA
4.84171900396481	-7.41158919664231	0	1.08041902442251	1.6087808749056	0	GOSH029.MRT_fresh___GOSH029___NB8350519_CAACGATAGAGGCTGT
3.60298685606737	-6.7561797259327	0	0	0	0	GOSH029.MRT_fresh___GOSH029___NB8350519_CAACGGCAGGCTGAAC
0.819313546922945	-7.2684132553901	0	0.984298342767225	0.21083304581914	0	GOSH029.MRT_fresh___GOSH029___NB8350519_CAACGGCTCGAAGCCC
0.613467980468167	-2.60827946720921	0	0.280759924658074	0.308290587219805	0	GOSH029.MRT_fresh___GOSH029___NB8350519_CAAGACTAGTCTGGTT
2.80345116919712	-7.53081369224281	0	0.523632218036888	0	0	GOSH029.MRT_fresh___GOSH029___NB8350519_CAAGACTGTAAGTTGA
2.57984249287373	-1.95818139741853	0	0	0	0	GOSH029.MRT_fresh___GOSH029___NB8350519_CAAGCTAAGGCTGTAG
4.89614301441205	-7.98743619465067	0	0	0	0	GOSH029.MRT_fresh___GOSH029___NB8350519_CAAGCTATCGTAGGGA
4.02633970824355	-8.14225638090523	0	0.943995263071941	0.22803053683077	0	GOSH029.MRT_fresh___GOSH029___NB8350519_CAAGGGACAAGTATCC
3.41733185366558	-7.71292565023446	0	0	0	0	GOSH029.MRT_fresh___GOSH029___NB8350519_CAAGGGAGTCACGCTG
4.85945757310539	-9.02987996061772	0	1.74470101293162	0	0	GOSH029.MRT_fresh___GOSH029___NB8350519_CAAGGGAGTCATCAGT
1.31059860604201	-7.82900595180853	0	1.0609579130521	0.387088227725016	0	GOSH029.MRT_fresh___GOSH029___NB8350519_CAAGGGAGTTCAAAGA
4.98130058592729	-7.73203046496065	0	1.74585304176692	0	0	GOSH029.MRT_fresh___GOSH029___NB8350519_CAATACGAGTCCGTCG
1.59643546706533	-1.94782346600122	0	0	0	0	GOSH029.MRT_fresh___GOSH029___NB8350519_CAATACGGTTCCTAAG
3.04194097587642	-6.98303921889615	0	0.737513006408452	0	0	GOSH029.MRT_fresh___GOSH029___NB8350519_CAATACGTCAAGATAG
3.16354359489236	-1.9179579856923	0	0.771524411423866	0	0	GOSH029.MRT_fresh___GOSH029___NB8350519_CAATACGTCACACCGG
0.271706584878442	-1.25082955568206	0	0.824414764310492	0	0	GOSH029.MRT_fresh___GOSH029___NB8350519_CAATACGTCAGATGCT
0.773409456067236	-7.47879467692272	0	1.07056350722253	0	0	GOSH029.MRT_fresh___GOSH029___NB8350519_CAATACGTCCGAAGGA
1.50450845697175	-1.87098334870586	0	0.409210586539302	0.436946305090904	0	GOSH029.MRT_fresh___GOSH029___NB8350519_CAATCGAAGAGCATAT
0.347315537718914	0.479809248613863	0	1.2045518976771	0.461011953546767	0	GOSH029.MRT_fresh___GOSH029___NB8350519_CAATCGAGTTCTGAGT
0.541954827479377	-6.11866009264104	0	1.56727094601662	0	0	GOSH029.MRT_fresh___GOSH029___NB8350519_CAATGACAGTACCGGA
0.510539229869817	0.591612511393011	0	1.02521743329341	0	0	GOSH029.MRT_fresh___GOSH029___NB8350519_CAATGACCATGGGTCC
-0.29285190671798	-1.43590856823244	0	1.48702285105501	0	0	GOSH029.MRT_fresh___GOSH029___NB8350519_CAATGACGTTTGGAAA
1.6574872805585	-1.11029361943643	0	0.838755638791853	0.854849372072023	0	GOSH029.MRT_fresh___GOSH029___NB8350519_CAATTTCGTCAAGCCC
1.03084820854073	-2.43461999232218	0	0	0	0	GOSH029.MRT_fresh___GOSH029___NB8350519_CAATTTCTCGTCTCAC
2.33044245485999	-9.17233810851579	0	0.716067883621591	0.428266849141911	0	GOSH029.MRT_fresh___GOSH029___NB8350519_CACAACAAGGTCGTGA
0.434207552293068	-2.34222468921637	0	1.26209131659369	0	0.489107785777516	GOSH029.MRT_fresh___GOSH029___NB8350519_CACAACATCGCATTGA
0.0596025430878815	0.782015828884744	0	0.888465078986735	0	0	GOSH029.MRT_fresh___GOSH029___NB8350519_CACAGGCGTAATTAGG
4.79825664694353	-9.29713033609097	0	0	0.757918783995059	0	GOSH029.MRT_fresh___GOSH029___NB8350519_CACCAAACACAGAAGC
3.07871331913445	-9.10978684990747	0	0.371563966579539	0	0	GOSH029.MRT_fresh___GOSH029___NB8350519_CACCAAATCAACACGT
3.01103298123342	-9.26066885272818	0	0.770485923520089	0	0	GOSH029.MRT_fresh___GOSH029___NB8350519_CACGAATAGAAACCAT
-4.16989384592706	2.29542994428639	0	0.726477359254618	0.547449320214599	0	GOSH029.MRT_fresh___GOSH029___NB8350519_CACGGGTCATGCACTA
3.07106388333442	-1.57647670508059	0	0.700398093488385	0.326814369850869	0	GOSH029.MRT_fresh___GOSH029___NB8350519_CACGTTCAGGGATGTC
-0.187510090127798	0.815330563966075	0	1.28593695008605	0.2505919988655	0	GOSH029.MRT_fresh___GOSH029___NB8350519_CACGTTCCAGAAACCG
2.44383998945723	-7.44279892583082	0	1.0143466346637	0.850167225908046	0	GOSH029.MRT_fresh___GOSH029___NB8350519_CACGTTCGTAACATGA
0.642614919022975	-2.45928174988491	0	0	0.697912794208522	0	GOSH029.MRT_fresh___GOSH029___NB8350519_CACTAAGCACAAGTGG
1.26644413708497	-2.45355044902119	0	0.949593698005849	0.495731954161966	0	GOSH029.MRT_fresh___GOSH029___NB8350519_CACTAAGGTGGATGAC
-4.62360889251526	1.1557578232482	0	0.601475324412286	0.356318857604089	0	GOSH029.MRT_fresh___GOSH029___NB8350519_CACTAAGGTTAGGCTT
3.26654084130135	-7.62177074131246	0	0.325315477355681	0.3543565048013	0	GOSH029.MRT_fresh___GOSH029___NB8350519_CACTGAACATGGCGCT
-0.0539526121429206	-6.10744865904535	0	1.36347470049275	0	0	GOSH029.MRT_fresh___GOSH029___NB8350519_CACTTCGGTTCAACGT
3.27826708360161	-8.97497927458884	0	1.18047429759062	0.646021328026639	0	GOSH029.MRT_fresh___GOSH029___NB8350519_CAGATACCACTGGACC
4.48291107587323	-7.70144807872036	0	1.047587300696	0.311409674786524	0	GOSH029.MRT_fresh___GOSH029___NB8350519_CAGATACGTTCCACGG
2.41662105189393	-8.28593919921208	0	1.4545491949822	0	0	GOSH029.MRT_fresh___GOSH029___NB8350519_CAGATTGAGAGGGTGG
4.04315926268116	-9.56595985904244	0	1.31324486670541	0	0	GOSH029.MRT_fresh___GOSH029___NB8350519_CAGATTGCAAGAAATC
3.58283367959641	-7.63145798220541	0	0.532468620150554	0	0	GOSH029.MRT_fresh___GOSH029___NB8350519_CAGCAATCAATGGCCC
2.33909899087562	-9.38104274225964	0	0.863165127854572	0.294945107157182	0	GOSH029.MRT_fresh___GOSH029___NB8350519_CAGCACGGTACGAAAT
0.604628737696921	-7.5124911159919	0	1.34252021108291	0.797262787409867	0	GOSH029.MRT_fresh___GOSH029___NB8350519_CAGCAGCAGGTCATAA
2.61501100843736	-0.334612569888472	0	1.0371126353909	0	0	GOSH029.MRT_fresh___GOSH029___NB8350519_CAGCAGCGTAGGTCAG
3.89373014013869	-7.78587697983846	0	1.06981674291204	0.495817625517303	0	GOSH029.MRT_fresh___GOSH029___NB8350519_CAGCCAGTCGTTGTTT
3.92149565450417	-7.91684218123923	0	0	0	0	GOSH029.MRT_fresh___GOSH029___NB8350519_CAGTTAGAGAGCATTA
1.45409061835446	-2.92414329351063	0	0	0	0	GOSH029.MRT_fresh___GOSH029___NB8350519_CAGTTAGAGAGGCTGT
3.89903322163948	-8.26964860345404	0	0.54725375799644	0	0	GOSH029.MRT_fresh___GOSH029___NB8350519_CAGTTAGAGCAAATGT
1.03885068865568	-1.11405477621113	0	1.4155658676988	0	0	GOSH029.MRT_fresh___GOSH029___NB8350519_CAGTTAGCAGCCTTCT
1.69065928311156	-0.863778580658145	0	0	0	0	GOSH029.MRT_fresh___GOSH029___NB8350519_CAGTTAGGTCTTGTCC
-4.45918081696448	0.88156043907203	0	0.921322583396008	0.263520031305705	0	GOSH029.MRT_fresh___GOSH029___NB8350519_CAGTTAGGTGCGTGCT
0.209343963921571	-6.35744225761772	0	0.906390114465609	0.559080415383294	0	GOSH029.MRT_fresh___GOSH029___NB8350519_CATACAGAGAAACCAT
-4.51278672784704	0.925113441356392	0	0.940956392297174	0.11647121934611	0	GOSH029.MRT_fresh___GOSH029___NB8350519_CATACTTAGCCTGTGC
2.31148622477396	-0.621469153240095	0	1.03337634053745	0.475717559203408	0	GOSH029.MRT_fresh___GOSH029___NB8350519_CATACTTCAGGGAGAG
1.14097609655082	-0.594012324778406	0	1.18050165019072	0	0	GOSH029.MRT_fresh___GOSH029___NB8350519_CATAGACAGAGGCGGA
2.62024128673429	-7.49534071707726	0	0.481852480219184	0.502792639602709	0	GOSH029.MRT_fresh___GOSH029___NB8350519_CATAGACAGCCAGAGT
0.164767434096033	-1.98856553808123	0	1.41143896502864	0	0	GOSH029.MRT_fresh___GOSH029___NB8350519_CATCAAGCACGCGCAT
-0.90874633173643	0.4094410045717	0	0	0	0	GOSH029.MRT_fresh___GOSH029___NB8350519_CATCCACAGCTTAGTC
2.90784700635295	-6.20533756720327	0	1.42139740684912	0	0	GOSH029.MRT_fresh___GOSH029___NB8350519_CATCCACCACTTGAAC
-1.23977848975595	-1.13638249996697	0	0.787740466409418	0	0	GOSH029.MRT_fresh___GOSH029___NB8350519_CATCCACGTCATGGCC
3.92900626088453	-7.6310982513323	0	0.659883451518069	0	0	GOSH029.MRT_fresh___GOSH029___NB8350519_CATCCCAAGACAGTCG
2.10422144481521	-8.47346821386352	0	1.45427290917968	0	0	GOSH029.MRT_fresh___GOSH029___NB8350519_CATCCCAAGTTACGAA
3.04496970181148	-9.73977345111193	0	0.543092319445179	0	0	GOSH029.MRT_fresh___GOSH029___NB8350519_CATCCCACACCGGCTA
0.948584231061066	-2.42182054378928	0	1.24150966618944	0	0	GOSH029.MRT_fresh___GOSH029___NB8350519_CATCCGTTCGAGCACC
3.82199834276655	-8.96552446664702	0	1.15293809043126	0	0	GOSH029.MRT_fresh___GOSH029___NB8350519_CATCGCTCACTCAAGT
4.22766714299217	-8.14390150248677	0	1.0049777367584	0	0	GOSH029.MRT_fresh___GOSH029___NB8350519_CATCGGGGTCAAAGAT
1.13628824311446	-0.6338742475748	0	0.727560350283478	0.746397026281299	0	GOSH029.MRT_fresh___GOSH029___NB8350519_CATCGGGGTTTGTTCT
3.05326259346919	-5.87333735034732	0	0	0	0	GOSH029.MRT_fresh___GOSH029___NB8350519_CATCGTCTCTTAATCC
1.8590128074848	-0.678860018351872	0	0	0	0	GOSH029.MRT_fresh___GOSH029___NB8350519_CATGAGTAGCCGAATG
0.655646484340686	0.537641831916343	0	0.733807898743628	0.312254567534263	0	GOSH029.MRT_fresh___GOSH029___NB8350519_CATGAGTCACCAGCCA
3.07603326761443	-9.11930097191598	0	0	0	0	GOSH029.MRT_fresh___GOSH029___NB8350519_CATGAGTGTCCCACGA
0.814539485195549	-1.08605237360413	0	1.00044803183565	0.115488422951592	0	GOSH029.MRT_fresh___GOSH029___NB8350519_CATGCAAAGTACCATC
1.82556655019269	-0.489631248290638	0	0	0	0	GOSH029.MRT_fresh___GOSH029___NB8350519_CATGCCTAGCGACTAG
1.05996236729132	-0.350170655009383	0	0.884973596627482	0.249976181171372	0	GOSH029.MRT_fresh___GOSH029___NB8350519_CATGCCTAGTTCCTGA
2.5605499500342	-7.52104047380958	0	1.13749161463483	0.350478223296845	0	GOSH029.MRT_fresh___GOSH029___NB8350519_CATGCGGGTTCTGAGT
0.870307403609785	-0.770836287191264	0	1.20073877632235	0.248672183684871	0	GOSH029.MRT_fresh___GOSH029___NB8350519_CATGCTCCAGGCACAA
3.3583430001783	-9.78533040834577	0	1.16246065225606	0.55094306948789	0	GOSH029.MRT_fresh___GOSH029___NB8350519_CATGCTCTCGGATTAC
1.84467820779882	-0.723469288367999	0	1.64153839578695	0	0	GOSH029.MRT_fresh___GOSH029___NB8350519_CATGGATTCGATGCTA
3.70002994764167	-7.07362892812777	0	0.668967193498821	0	0	GOSH029.MRT_fresh___GOSH029___NB8350519_CATGGTACAGAGTGTG
0.248125583063427	-6.93445643024024	0	0.923240463194736	0	0	GOSH029.MRT_fresh___GOSH029___NB8350519_CATTCTAAGACCGCCT
1.16161194175326	-1.38768563525499	0	0.857548584477557	0.291998917353401	0	GOSH029.MRT_fresh___GOSH029___NB8350519_CATTGAGGTAACCCTA
3.11446411067984	-8.5677681239269	0	1.05622459923521	0.384754215152727	0	GOSH029.MRT_fresh___GOSH029___NB8350519_CATTGCCAGATGAAGG
-4.42651867946489	0.931555392586774	0	0.492196436930064	0.337595261620548	0	GOSH029.MRT_fresh___GOSH029___NB8350519_CATTGCCTCCAATCCC
2.43570429300003	-0.378526870514297	0	0	0	0	GOSH029.MRT_fresh___GOSH029___NB8350519_CATTGTTAGGTGAGAA
-0.0337947455082808	0.0922574717929267	0	1.12724521988461	0.204232390057208	0	GOSH029.MRT_fresh___GOSH029___NB8350519_CATTTCAAGAGATGCC
1.71335237032628	-8.12959356951954	0	0	0	0	GOSH029.MRT_fresh___GOSH029___NB8350519_CATTTCACAAGGAGTC
3.78921577113478	-7.19827217742945	0	1.12457450007169	0.293290503390955	0	GOSH029.MRT_fresh___GOSH029___NB8350519_CATTTCACAGTATACC
2.42483327858098	-6.61244720145345	0	0	0	0	GOSH029.MRT_fresh___GOSH029___NB8350519_CCAAGCGAGTCTTCCC
1.40520824904478	-1.0966274310461	0	0.338460966797767	0.368763284740999	0	GOSH029.MRT_fresh___GOSH029___NB8350519_CCAATGAAGATACCAA
0.648026821097869	0.618428980375406	0	0	0.623008614005826	0	GOSH029.MRT_fresh___GOSH029___NB8350519_CCAATGACAGTCGAGA
-1.14780184134155	0.278127685686399	0	2.24095662825001	0	0	GOSH029.MRT_fresh___GOSH029___NB8350519_CCAATGATCTTTGCAT
3.20821354772747	-1.01838219277301	0	0.628526053080218	0.470821036209701	0	GOSH029.MRT_fresh___GOSH029___NB8350519_CCAATTTGTGTCATTG
3.3274705260088	-8.51649793912536	0	1.34375064111601	0	0	GOSH029.MRT_fresh___GOSH029___NB8350519_CCACAAAAGCTTCGTA
0.23366771110848	-7.55162759064274	0	0.538606691183358	0	0	GOSH029.MRT_fresh___GOSH029___NB8350519_CCACAAAAGGTTGTTC
3.7980424143732	-7.63008115512387	0	1.01590354276242	0	0	GOSH029.MRT_fresh___GOSH029___NB8350519_CCACAAACAGACCCGT
2.00587930185706	-0.496498386681367	0	0	0	0	GOSH029.MRT_fresh___GOSH029___NB8350519_CCACACTAGCATCCCG
2.28393270068597	-2.065807726039	0	0.55354782569193	0	0	GOSH029.MRT_fresh___GOSH029___NB8350519_CCACACTGTGCTCGTG
2.54655143318546	-9.94500798497353	0	0.893058745203884	0	0	GOSH029.MRT_fresh___GOSH029___NB8350519_CCACACTTCCACCTGT
1.09525980688812	-7.69971644187434	0	0.67141992175918	0.504581772345847	0	GOSH029.MRT_fresh___GOSH029___NB8350519_CCACCATGTGTAAACA
2.54950681189748	-1.5728808467517	0	0.510528883283746	0	0	GOSH029.MRT_fresh___GOSH029___NB8350519_CCACGAGAGAACCGCA
1.24541197810931	-6.06756199265532	0	0.65377112241538	0.670302104213161	0	GOSH029.MRT_fresh___GOSH029___NB8350519_CCACGAGAGCCACTCG
2.53020945643147	-0.418859202466265	0	0	0	0	GOSH029.MRT_fresh___GOSH029___NB8350519_CCACGAGCATCCAATG
3.74008448517386	-9.46571152454137	0	1.39252917184807	0.698597394352495	0	GOSH029.MRT_fresh___GOSH029___NB8350519_CCACTTGAGGTGCGAT
2.86854845463847	-8.45376744462945	0	0.856015859814234	0.869385016298636	0	GOSH029.MRT_fresh___GOSH029___NB8350519_CCACTTGAGTCTAACC
3.0137784440838	-6.61583051221607	0	2.40584615710806	0	0	GOSH029.MRT_fresh___GOSH029___NB8350519_CCACTTGCAGGCCTGT
1.15391276983695	-1.94388990755235	0	0.483682502800837	0	0	GOSH029.MRT_fresh___GOSH029___NB8350519_CCACTTGGTGCAGTGA
4.94779981782283	-7.90517447105132	0	1.06811172340557	0	0	GOSH029.MRT_fresh___GOSH029___NB8350519_CCACTTGTCAAGCCTA
2.69752574826903	-1.96229512125304	0	0.953388432456456	0.428933647609821	0	GOSH029.MRT_fresh___GOSH029___NB8350519_CCACTTGTCAGTGTGT
2.30838907388709	-1.21105155538925	0	0.789148383791419	0.478060260630111	0	GOSH029.MRT_fresh___GOSH029___NB8350519_CCATAAGCAAGGCGTA
1.48281233383282	-0.104053153701663	0	0	0	0	GOSH029.MRT_fresh___GOSH029___NB8350519_CCATCACCAGAGTGAC
3.19748753842176	-1.74699181298035	0	0.798096580142253	0.812534538044826	0	GOSH029.MRT_fresh___GOSH029___NB8350519_CCCAACTGTCCAAATC
2.79230681743332	-8.90912296235424	0	0.988681759336004	0.350914990490778	0	GOSH029.MRT_fresh___GOSH029___NB8350519_CCCAACTGTGCTGATT
-4.39087241147968	1.750072419665	0	0.622948593794579	0	0	GOSH029.MRT_fresh___GOSH029___NB8350519_CCCAACTTCTATCGCC
-0.778297923419848	-0.834352214161991	0	0.986538430517237	0	0	GOSH029.MRT_fresh___GOSH029___NB8350519_CCCGAAGCAATACCTG
4.43244889932462	-8.81666126977231	0	1.2052984088796	0.51159700713597	0	GOSH029.MRT_fresh___GOSH029___NB8350519_CCCGAAGGTAGCACGA
2.13463825851271	-7.80114249321101	0	1.21774788048929	0	0	GOSH029.MRT_fresh___GOSH029___NB8350519_CCCGGAAAGATCCAAA
2.4539653420792	-0.990135072518685	0	0.632608180329175	0.37428643681577	0	GOSH029.MRT_fresh___GOSH029___NB8350519_CCCGGAAGTTCTAACG
-1.61759009935233	-0.428234435372902	0	2.51196050064669	0	0	GOSH029.MRT_fresh___GOSH029___NB8350519_CCCTAACGTGCGACAA
0.913124065410276	-1.35307773816444	0	1.23856582244609	0	0	GOSH029.MRT_fresh___GOSH029___NB8350519_CCCTAACTCTACGCAA
4.33392322189249	-8.70731862184607	0	0.502310388809455	0	0	GOSH029.MRT_fresh___GOSH029___NB8350519_CCCTAACTCTTGATTC
4.72213965181656	-7.63663628880041	0	1.06761384198472	0	0	GOSH029.MRT_fresh___GOSH029___NB8350519_CCCTCAACAATACGAA
1.56128285893431	-1.48238671312809	0	0.530032078815664	0.54861740472447	0	GOSH029.MRT_fresh___GOSH029___NB8350519_CCCTCAACAGAGGTAC
4.05454965898094	5.74910814581507	0	0.937827718669755	0	0.591684416769909	GOSH029.MRT_fresh___GOSH029___NB8350519_CCCTCAAGTCAGTCCG
2.41574581174814	-0.609983786310121	0	0.691213569158901	0.708250151692268	0	GOSH029.MRT_fresh___GOSH029___NB8350519_CCCTCAATCCCTCATG
-0.614854452071474	-0.731856681094116	0	0.759340603273109	0	0	GOSH029.MRT_fresh___GOSH029___NB8350519_CCCTCTCAGAAATGGG
2.69965888962665	-1.5449615333815	0	0.994706095767748	0.291280945100751	0	GOSH029.MRT_fresh___GOSH029___NB8350519_CCCTCTCCACCGGAAA
2.96462699387087	-1.78669800574111	0	0.882075296687292	0.208300316137812	0	GOSH029.MRT_fresh___GOSH029___NB8350519_CCCTCTCTCCATGAGT
-0.222977764513544	-2.77718952469164	0	0.447891335426766	0	0	GOSH029.MRT_fresh___GOSH029___NB8350519_CCCTGATAGACGAGCT
0.945727124371679	-1.09144396127274	0	0	0.473004594537748	0	GOSH029.MRT_fresh___GOSH029___NB8350519_CCCTGATAGCCGCACT
3.61293831513303	-9.33013886956993	0	1.24597428713309	0	0	GOSH029.MRT_fresh___GOSH029___NB8350519_CCCTGATAGCGAAACC
2.12791908252014	-9.26910996583192	0	1.04296774276073	0.181088847504782	0	GOSH029.MRT_fresh___GOSH029___NB8350519_CCCTGATCACCGAATT
0.448612735058097	-7.29602048634382	0	0.948901490315053	0.588871612123949	0	GOSH029.MRT_fresh___GOSH029___NB8350519_CCCTGATGTTCCTACC
-0.493919868076225	-2.05237825379904	0	1.36035442392841	0.900031244048592	0	GOSH029.MRT_fresh___GOSH029___NB8350519_CCCTTAGTCGTGTCAA
0.711776608892569	-7.33165343085559	0	1.37047131238034	0	0	GOSH029.MRT_fresh___GOSH029___NB8350519_CCGAACGGTTACAGCT
4.05676986662941	-8.82425887301814	0	1.60584848337427	0.541744668710692	0	GOSH029.MRT_fresh___GOSH029___NB8350519_CCGATGGCAATTGCTG
3.98280983099505	-9.32976350845941	0	1.15507046709474	0.432880319437932	0	GOSH029.MRT_fresh___GOSH029___NB8350519_CCGATGGCAGTCTACA
4.53602376201577	-9.41224110131101	0	1.25664853112602	0	0	GOSH029.MRT_fresh___GOSH029___NB8350519_CCGCAAGCATGAAGGC
2.88588891579961	-0.395315767011812	0	0.771195275920112	0	0	GOSH029.MRT_fresh___GOSH029___NB8350519_CCGCAAGGTCACCGAC
1.62457129243823	-0.517312768543366	0	0.469004757094884	0	0	GOSH029.MRT_fresh___GOSH029___NB8350519_CCGCAAGGTGTTATCG
2.40885841530226	-1.60393641354316	0	1.15067543598577	0	0	GOSH029.MRT_fresh___GOSH029___NB8350519_CCGGACAAGCTACAAA
-4.24364667469752	1.17092835780325	0	0.293895937302894	0.325271263920279	0	GOSH029.MRT_fresh___GOSH029___NB8350519_CCGGGTACATCGGATT
2.89087613059993	-6.59582613944953	0	0	0	0	GOSH029.MRT_fresh___GOSH029___NB8350519_CCGGGTAGTAGCTTTG
3.19756579215163	-9.57113712576711	0	0.869466132107948	0.243225528547746	0	GOSH029.MRT_fresh___GOSH029___NB8350519_CCGGGTAGTGCTCTCT
2.23752462991851	-9.41328107863398	0	1.21281905147385	0	0	GOSH029.MRT_fresh___GOSH029___NB8350519_CCGGTAGAGCTTACGT
0.811113915727989	-2.36148032113831	0	0.637556935220321	0.658720062091016	0	GOSH029.MRT_fresh___GOSH029___NB8350519_CCGTGAGAGTAGGCCA
0.373550891816315	-6.31772188938535	0	0.863683611616033	0	0	GOSH029.MRT_fresh___GOSH029___NB8350519_CCGTTCAAGAAGAACG
-4.15230107541748	2.18298841637758	0	0.907801931207734	0.218078017150347	0	GOSH029.MRT_fresh___GOSH029___NB8350519_CCGTTCACATGTCGTA
0.190162126086251	-7.40000472811483	0	0.298235457663045	0.935299231527971	0	GOSH029.MRT_fresh___GOSH029___NB8350519_CCTAACCGTAGCACGA
2.13628261141002	-8.35292083616969	0	0.854915638382353	0.291316236629255	0	GOSH029.MRT_fresh___GOSH029___NB8350519_CCTAAGATCAGTCAGT
[truncated: 25,198 more rows]
