# Supplementary material for: Single cell derived mRNA signals across human kidney tumors
Source: Nat Commun. 2021 Jun 23;12:3896. doi: 10.1038/s41467-021-23949-5 (PMC8222373; doi:10.1038/s41467-021-23949-5)
Supplement: Supplementary file 9 — Source Data [file 41467_2021_23949_MOESM9_ESM.zip › SourceDataForFigures/Fig4BRight.tsv]

orig.ident	nCount_RNA	nFeature_RNA	RNA_snn_res.1	seurat_clusters	annot	UMAP_1	UMAP_2	rowName
IM175.CCSK	1281.72131372167	1006	14	14	End	-0.237195587568757	-7.63607065899997	IM175.CCSK___IM175___NB8711742_AAAGAACTCTGAGGCC
IM175.CCSK	1021.94428805211	937	14	14	End	-1.15272008292414	-8.96250692212814	IM175.CCSK___IM175___NB8711742_AAAGGATCACGTAACT
IM175.CCSK	1268.44295270643	900	24	24	End	-2.44044209563819	-7.18702967907546	IM175.CCSK___IM175___NB8711742_AAAGGATTCCCAGCGA
IM175.CCSK	1244.03771351077	889	14	14	End	-0.496038542843741	-7.80817644507309	IM175.CCSK___IM175___NB8711742_AAAGGGCTCTTCCACG
IM175.CCSK	1260.77330968514	979	14	14	End	-1.3880661078672	-9.07161177533377	IM175.CCSK___IM175___NB8711742_AACAACCTCGACCAAT
IM175.CCSK	1279.46340533926	904	14	14	End	-0.718683407561191	-8.62766572596665	IM175.CCSK___IM175___NB8711742_AACACACCAGAACATA
IM175.CCSK	1418.62836607773	1090	14	14	End	-0.404776891163811	-6.92215092034821	IM175.CCSK___IM175___NB8711742_AACCACAAGGGAGGCA
IM175.CCSK	1450.82401334818	1175	14	14	End	-0.364562055660233	-7.01105825242473	IM175.CCSK___IM175___NB8711742_AACCACACAAACACGG
IM175.CCSK	1035.45262967711	814	14	14	End	-0.998598381299504	-9.01501917333058	IM175.CCSK___IM175___NB8711742_AACCATGAGCACTAGG
IM175.CCSK	3258.28872240266	1835	14	14	End	-0.544056655887897	-8.51861002459014	IM175.CCSK___IM175___NB8711742_AACCTTTCACCATAAC
IM175.CCSK	1753.8514094349	1386	10	10	Leucocytes	-1.02924474307268	-13.8198224506103	IM175.CCSK___IM175___NB8711742_AAGACAAGTCTCTCCA
IM175.CCSK	1898.40135146866	1313	14	14	End	-0.170056109676338	-7.50891392970407	IM175.CCSK___IM175___NB8711742_AAGATAGCATGGGTCC
IM175.CCSK	1031.92841057408	773	14	14	End	-0.867801001110908	-8.91231038615215	IM175.CCSK___IM175___NB8711742_AAGATAGTCTCAGAAC
IM175.CCSK	1548.24396333932	987	14	14	End	-0.538753590067402	-8.67157645930003	IM175.CCSK___IM175___NB8711742_AAGCATCCACCACTGG
IM175.CCSK	2099.88213630646	1532	14	14	End	-0.531538599917997	-6.46599127776154	IM175.CCSK___IM175___NB8711742_AAGGTAAGTGCCCAGT
IM175.CCSK	1273.71067707555	1060	14	14	End	-0.5506027888281	-8.67611624548292	IM175.CCSK___IM175___NB8711742_AATCACGGTGCGGCTT
IM175.CCSK	2015.30405349781	1308	14	14	End	-0.272763874177378	-7.93558989373795	IM175.CCSK___IM175___NB8711742_AATCGTGAGCGTCAGA
IM175.CCSK	2018.77112783367	1437	14	14	End	-0.365999059350029	-7.71308215999238	IM175.CCSK___IM175___NB8711742_AATGCCAGTAGGAGGG
IM175.CCSK	1357.92090970193	844	14	14	End	-1.31514281943027	-9.13257207578398	IM175.CCSK___IM175___NB8711742_AATGCCATCTTCACAT
IM175.CCSK	1143.13742669202	890	14	14	End	-0.242402214922187	-7.53221939534505	IM175.CCSK___IM175___NB8711742_ACAGCCGTCCCAGTGG
IM175.CCSK	1819.51925896258	1388	14	14	End	-0.438278492671482	-7.4325937689816	IM175.CCSK___IM175___NB8711742_ACAGCCGTCTGGACTA
IM175.CCSK	1494.20279209691	1179	24	24	End	-1.83518005404841	-7.52951169139214	IM175.CCSK___IM175___NB8711742_ACCAACAGTCTCGACG
IM175.CCSK	1056.6507132022	817	14	14	End	-0.774929060345192	-8.86163603566848	IM175.CCSK___IM175___NB8711742_ACCACAAAGCTAATCC
IM175.CCSK	1019.2184049477	733	14	14	End	-1.76962972959839	-8.78051713407308	IM175.CCSK___IM175___NB8711742_ACCACAAGTAACTTCG
IM175.CCSK	1641.43290686823	1394	14	14	End	-0.441227275953934	-7.76678973755023	IM175.CCSK___IM175___NB8711742_ACCCTTGGTCGATTCA
IM175.CCSK	1495.12812018619	1112	14	14	End	-1.23378125517243	-9.09263875711472	IM175.CCSK___IM175___NB8711742_ACCCTTGTCATCGCCT
IM175.CCSK	2534.74189253723	1692	14	14	End	-0.616280490702933	-7.59337237077368	IM175.CCSK___IM175___NB8711742_ACCGTTCAGCACTCGC
IM175.CCSK	1103.59713784126	905	14	14	End	-0.329607243314206	-7.47176139072853	IM175.CCSK___IM175___NB8711742_ACCTGAAGTCGAGTTT
IM175.CCSK	1198.57220874213	913	14	14	End	-0.342016788946807	-7.61827204672674	IM175.CCSK___IM175___NB8711742_ACGATCACACCAGCGT
IM175.CCSK	962.562547624123	697	14	14	End	-1.52095062558034	-8.83825591452374	IM175.CCSK___IM175___NB8711742_ACGCACGCATGCAGCC
IM175.CCSK	4255.91381656713	2520	14	14	End	-0.421658015839844	-7.20449897811855	IM175.CCSK___IM175___NB8711742_ACGGAAGAGACCAGAC
IM175.CCSK	1016.32961769841	921	14	14	End	-0.359548067297361	-6.92945168980184	IM175.CCSK___IM175___NB8711742_ACGGAAGAGGACACTG
IM175.CCSK	1039.0568836818	828	14	14	End	-1.08129087601544	-9.0285862495036	IM175.CCSK___IM175___NB8711742_ACGGAAGTCGAACACT
IM175.CCSK	3283.28405339882	2434	14	14	End	-0.250074887305666	-5.99664045452374	IM175.CCSK___IM175___NB8711742_ACGGGTCAGCAGCCTC
IM175.CCSK	1008.16606658859	739	14	14	End	-1.32036093290342	-9.08875687626549	IM175.CCSK___IM175___NB8711742_ACGGTTAAGCATGATA
IM175.CCSK	1131.60729978814	757	14	14	End	-1.03207929062534	-8.78727355520131	IM175.CCSK___IM175___NB8711742_ACGGTTAAGTATCCTG
IM175.CCSK	1534.41928288137	1085	14	14	End	-0.397745045843963	-7.26291217081177	IM175.CCSK___IM175___NB8711742_ACGTACAAGGTAAGAG
IM175.CCSK	2259.01616003105	1520	14	14	End	-0.705543303761414	-8.35651835023269	IM175.CCSK___IM175___NB8711742_ACGTACAGTTTCGCTC
IM175.CCSK	1307.43819952894	811	14	14	End	-0.801972035559616	-8.24189127004969	IM175.CCSK___IM175___NB8711742_ACGTCCTTCATTGTGG
IM175.CCSK	2677.74803476143	1745	14	14	End	-0.218611703097514	-7.84153732851126	IM175.CCSK___IM175___NB8711742_ACGTTCCCAACCCGCA
IM175.CCSK	1028.2723727682	850	14	14	End	-1.29454435495797	-8.7669161990986	IM175.CCSK___IM175___NB8711742_ACGTTCCCAAGAAATC
IM175.CCSK	1024.07541588769	936	24	24	End	-0.602839788045093	-7.35147091786407	IM175.CCSK___IM175___NB8711742_ACTACGAAGGCATCAG
IM175.CCSK	1531.33199009455	1119	14	14	End	-0.793871283655329	-8.88058722892208	IM175.CCSK___IM175___NB8711742_ACTATGGCAAAGCAAT
IM175.CCSK	1054.63793824217	840	14	14	End	-0.295152017868697	-7.467056637392	IM175.CCSK___IM175___NB8711742_ACTATGGGTGCTCCGA
IM175.CCSK	1451.70335815781	893	14	14	End	-1.4699021785376	-9.08626983354132	IM175.CCSK___IM175___NB8711742_ACTTTGTTCTCAAAGC
IM175.CCSK	1856.2683473514	1176	14	14	End	-0.767772374285019	-8.8154641405503	IM175.CCSK___IM175___NB8711742_AGAACAAAGGCTCCCA
IM175.CCSK	2051.46743477895	1273	14	14	End	-0.505199588480523	-7.50715553169656	IM175.CCSK___IM175___NB8711742_AGACAAAAGGCCTTCG
IM175.CCSK	1302.27421340368	960	14	14	End	-0.469006019945308	-7.72166618440429	IM175.CCSK___IM175___NB8711742_AGACACTGTCGAATTC
IM175.CCSK	1685.50121513233	1414	14	14	End	-0.192105084460262	-7.59343860659454	IM175.CCSK___IM175___NB8711742_AGACCATCAAATGATG
IM175.CCSK	1700.82633665528	1274	14	14	End	-0.833208318752787	-7.91825180235382	IM175.CCSK___IM175___NB8711742_AGATAGAAGACTGGGT
IM175.CCSK	1570.26212240967	1361	14	14	End	-0.52959587229953	-8.25973216597795	IM175.CCSK___IM175___NB8711742_AGATAGACACTGCATA
IM175.CCSK	1414.94888027778	922	14	14	End	-1.30756827272453	-8.45412331706556	IM175.CCSK___IM175___NB8711742_AGATAGAGTGAGTTGG
IM175.CCSK	1519.93836717085	1013	14	14	End	-0.430734552614351	-8.24197675064399	IM175.CCSK___IM175___NB8711742_AGATAGATCACCTCAC
IM175.CCSK	1475.38615410299	1409	14	14	End	-0.515613729422047	-8.63368261275678	IM175.CCSK___IM175___NB8711742_AGATGAAGTAGCGCCT
IM175.CCSK	7010.11351538984	3159	14	14	End	-0.48176699722731	-8.07508725043173	IM175.CCSK___IM175___NB8711742_AGATGAATCATCTCTA
IM175.CCSK	1072.21798036078	770	14	14	End	-1.53631657160722	-8.98389146264983	IM175.CCSK___IM175___NB8711742_AGCGATTGTATGATCC
IM175.CCSK	3770.6370550468	2659	14	14	End	-0.377163512778054	-6.99563613077686	IM175.CCSK___IM175___NB8711742_AGCGCCAAGGATACCG
IM175.CCSK	1170.8498776845	1021	14	14	End	-0.188256833908315	-7.69013510956827	IM175.CCSK___IM175___NB8711742_AGCGCCATCACTCCGT
IM175.CCSK	2184.93812924864	1999	24	24	End	-0.636713244501051	-7.64955878614786	IM175.CCSK___IM175___NB8711742_AGCGTATAGCACACAG
IM175.CCSK	1246.58256361786	949	14	14	End	-0.631092634207057	-8.79660397451485	IM175.CCSK___IM175___NB8711742_AGCGTATTCGGTCACG
IM175.CCSK	1223.75169556945	883	14	14	End	-0.75122312456188	-8.44490834111431	IM175.CCSK___IM175___NB8711742_AGCTCAACACGAAGAC
IM175.CCSK	2193.17165164712	1769	14	14	End	-0.393055123269114	-6.26086403776058	IM175.CCSK___IM175___NB8711742_AGGACTTGTTCAGCTA
IM175.CCSK	1513.4643976035	1092	14	14	End	-0.651432002626497	-8.26748517268428	IM175.CCSK___IM175___NB8711742_AGGAGGTGTCGTACAT
IM175.CCSK	1369.55733415575	1157	14	14	End	-0.717459356596612	-8.8518738656438	IM175.CCSK___IM175___NB8711742_AGGAGGTGTGTTCGTA
IM175.CCSK	1063.32436177662	777	14	14	End	-1.52653166741709	-9.07376323058015	IM175.CCSK___IM175___NB8711742_AGGATAATCTACTCAT
IM175.CCSK	1155.47889856233	865	24	24	End	-1.33519943532873	-7.3183994439991	IM175.CCSK___IM175___NB8711742_AGGCCACCACGAGAAC
IM175.CCSK	9255.32038819459	3708	14	14	End	-0.493510884466917	-6.74661623479849	IM175.CCSK___IM175___NB8711742_AGGGTCCAGGCAGCTA
IM175.CCSK	1165.70591422309	805	14	14	End	-0.234055911024631	-7.44788552511678	IM175.CCSK___IM175___NB8711742_AGGGTGACAGAGGCAT
IM175.CCSK	1992.76949911967	1405	14	14	End	-0.265450022023292	-7.76088931921508	IM175.CCSK___IM175___NB8711742_AGGGTGAGTACTCGTA
IM175.CCSK	1103.80600082722	998	14	14	End	-0.60423154883323	-8.78953003850824	IM175.CCSK___IM175___NB8711742_AGGGTGAGTCCGGTGT
IM175.CCSK	1495.31724806719	1092	14	14	End	-0.750400299639825	-8.7281384207613	IM175.CCSK___IM175___NB8711742_AGGGTGATCGCCTATC
IM175.CCSK	1663.85373756762	1171	14	14	End	-0.758572716357995	-8.45347067290748	IM175.CCSK___IM175___NB8711742_AGGTAGGAGTCTCTGA
IM175.CCSK	1323.68372097337	905	14	14	End	-0.855471810420624	-8.41143820915662	IM175.CCSK___IM175___NB8711742_AGGTTGTAGGCCACCT
IM175.CCSK	1069.06116162106	970	14	14	End	-0.349053573717261	-6.99583336114316	IM175.CCSK___IM175___NB8711742_AGTAACCGTCTTGAAC
IM175.CCSK	1131.98305679111	905	14	14	End	-0.912828663983443	-8.98125445646232	IM175.CCSK___IM175___NB8711742_AGTACTGCAATTCACG
IM175.CCSK	1352.54953735289	1125	14	14	End	-0.699724330483528	-7.96781708043524	IM175.CCSK___IM175___NB8711742_AGTAGCTGTACTCCCT
IM175.CCSK	1405.49963805959	1073	14	14	End	-0.771086922178841	-8.33774426120085	IM175.CCSK___IM175___NB8711742_AGTCTCCAGTATGATG
IM175.CCSK	2768.64536181922	2180	14	14	End	-0.400360095629222	-6.92830138685592	IM175.CCSK___IM175___NB8711742_ATACCTTCAGCGGTTC
IM175.CCSK	1216.1115942003	853	14	14	End	-0.677612545295525	-8.4584980704774	IM175.CCSK___IM175___NB8711742_ATACCTTTCGGCTTCT
IM175.CCSK	1204.43056252806	893	24	24	End	-1.95791799067875	-7.35396314450815	IM175.CCSK___IM175___NB8711742_ATCCATTTCGGCTTGG
IM175.CCSK	933.605455702976	714	14	14	End	-0.936970083813545	-8.90130652828728	IM175.CCSK___IM175___NB8711742_ATCCCTGCATCCTAAG
IM175.CCSK	938.459801047519	689	24	24	End	-0.808786662840121	-7.1529012100184	IM175.CCSK___IM175___NB8711742_ATCCGTCTCGTTGTGA
IM175.CCSK	1209.63945719081	892	14	14	End	-0.374178262003503	-7.66535731899619	IM175.CCSK___IM175___NB8711742_ATCTTCATCTACTGCC
IM175.CCSK	1660.41751527804	1098	14	14	End	-0.545642762812239	-8.64945097024184	IM175.CCSK___IM175___NB8711742_ATGACCAAGGTGCTTT
IM175.CCSK	1053.15366056172	789	24	24	End	-1.71504547340036	-7.3560291946767	IM175.CCSK___IM175___NB8711742_ATGAGGGAGACATATG
IM175.CCSK	944.354760573211	721	14	14	End	-1.46356680544215	-9.05290309213618	IM175.CCSK___IM175___NB8711742_ATTACCTCATCAGCTA
IM175.CCSK	1108.87530756591	716	14	14	End	-1.22983382496517	-8.49214231238261	IM175.CCSK___IM175___NB8711742_ATTACCTGTGGCACTC
IM175.CCSK	1480.81773584575	1134	14	14	End	-0.328587904140794	-7.38633841796353	IM175.CCSK___IM175___NB8711742_ATTATCCCATGGAAGC
IM175.CCSK	2281.86082616542	1517	14	14	End	-0.450748026397823	-6.30098493691304	IM175.CCSK___IM175___NB8711742_ATTCCATCATACTTTC
IM175.CCSK	1225.00446242749	1166	14	14	End	-1.08996884754629	-8.62275583669047	IM175.CCSK___IM175___NB8711742_ATTCCCGCAGTCACGC
IM175.CCSK	3087.94267182311	2037	14	14	End	-0.347404355579409	-8.02664605959461	IM175.CCSK___IM175___NB8711742_ATTCGTTAGGATGAGA
IM175.CCSK	2962.2526618822	1707	14	14	End	-0.361946769671534	-8.02029472822864	IM175.CCSK___IM175___NB8711742_ATTCTTGTCCTCTTTC
IM175.CCSK	1326.18017755287	1120	14	14	End	-0.298622031249814	-6.03584235542372	IM175.CCSK___IM175___NB8711742_ATTTCTGGTTATAGCC
IM175.CCSK	3091.16321109705	1707	14	14	End	-0.458485420734818	-7.45728794194383	IM175.CCSK___IM175___NB8711742_CAACCAACAAGCCATT
IM175.CCSK	1132.32479539953	856	14	14	End	-0.970476931936789	-8.84126088537857	IM175.CCSK___IM175___NB8711742_CAACCAATCCCTTGGT
IM175.CCSK	944.31285202794	754	14	14	End	-1.1432318493007	-8.53683891308783	IM175.CCSK___IM175___NB8711742_CAATACGTCGCAGATT
IM175.CCSK	1822.15753996612	1357	14	14	End	-0.320377784876172	-6.04203755325726	IM175.CCSK___IM175___NB8711742_CAATGACCAAGGTACG
IM175.CCSK	1590.04732094706	1299	14	14	End	-0.489755580286648	-7.50122951816635	IM175.CCSK___IM175___NB8711742_CACATGATCCCAATAG
IM175.CCSK	1812.0994458962	1380	14	14	End	-0.345961040317219	-6.90647460703268	IM175.CCSK___IM175___NB8711742_CACCAAATCAGGCGAA
IM175.CCSK	1816.31916258197	1365	14	14	End	-0.476226152218763	-6.36079970100957	IM175.CCSK___IM175___NB8711742_CACCAAATCCTTCACG
IM175.CCSK	1109.35196951736	728	14	14	End	-1.332260548385	-9.08881970738056	IM175.CCSK___IM175___NB8711742_CACGTTCCAGTCAGTT
IM175.CCSK	1042.63874982648	706	14	14	End	-0.564519717709981	-8.75300279306808	IM175.CCSK___IM175___NB8711742_CACGTTCGTCGGATTT
IM175.CCSK	2004.05188083908	1242	14	14	End	-0.527419482890018	-8.65078728508328	IM175.CCSK___IM175___NB8711742_CACTTCGCAATGGCCC
IM175.CCSK	2600.34120319894	1626	14	14	End	-0.523570791411164	-6.58994316531789	IM175.CCSK___IM175___NB8711742_CAGAGCCGTCCGAAGA
IM175.CCSK	1114.62169107738	874	14	14	End	-0.959821893981013	-8.4749246394102	IM175.CCSK___IM175___NB8711742_CAGATACCAGGAATAT
IM175.CCSK	1015.37817445297	810	14	14	End	-1.15444492362305	-8.87338034746813	IM175.CCSK___IM175___NB8711742_CAGATACTCTCGTGGG
IM175.CCSK	1025.91702917133	838	14	14	End	-0.674319270854508	-8.7723117973501	IM175.CCSK___IM175___NB8711742_CAGATTGCAAGTAGTA
IM175.CCSK	971.393712875012	809	14	14	End	-0.362440919345112	-6.91471091530074	IM175.CCSK___IM175___NB8711742_CAGTGCGCAAATGCTC
IM175.CCSK	1593.77905559914	1206	14	14	End	-0.747159507803491	-8.75811255043757	IM175.CCSK___IM175___NB8711742_CATAAGCGTTTGGGTT
IM175.CCSK	1305.09722466663	948	14	14	End	-1.28246941256177	-8.77293647750193	IM175.CCSK___IM175___NB8711742_CATACAGCATAGAAAC
IM175.CCSK	2313.45565142105	1869	14	14	End	-0.361114153260699	-6.1432828318766	IM175.CCSK___IM175___NB8711742_CATACCCAGCAGAAAG
IM175.CCSK	2260.98129352951	1200	14	14	End	-0.537053442499146	-6.61443234943681	IM175.CCSK___IM175___NB8711742_CATCCACTCCGCTAGG
IM175.CCSK	2367.6123230058	1508	14	14	End	-0.502400713435332	-7.67944971633663	IM175.CCSK___IM175___NB8711742_CATGAGTAGCCAACCC
IM175.CCSK	1483.14365328907	1075	14	14	End	-0.52977797526169	-8.34744233356286	IM175.CCSK___IM175___NB8711742_CATGCGGAGCGTGCCT
IM175.CCSK	1231.4404548351	813	14	14	End	-1.00316844658103	-8.93893319171486	IM175.CCSK___IM175___NB8711742_CATTCTACATTCACCC
IM175.CCSK	2513.04003448892	1783	14	14	End	-0.453106560668025	-7.39886208110428	IM175.CCSK___IM175___NB8711742_CATTGCCTCAGCAATC
IM175.CCSK	1257.4219898713	985	14	14	End	-0.545096078515842	-8.67458884426052	IM175.CCSK___IM175___NB8711742_CATTGTTGTGCGAGTA
IM175.CCSK	1648.85671600445	1112	14	14	End	-1.26581880856065	-8.32680363925149	IM175.CCSK___IM175___NB8711742_CCACACTAGAAGCCTG
IM175.CCSK	971.973448758213	712	14	14	End	-1.27941278885868	-9.05260799414154	IM175.CCSK___IM175___NB8711742_CCACTTGAGCCGAATG
IM175.CCSK	1777.28392174299	1192	14	14	End	-0.712188099742336	-8.26564514680648	IM175.CCSK___IM175___NB8711742_CCATAAGAGGCTAAAT
IM175.CCSK	1101.64903699884	834	14	14	End	-0.684801714251935	-8.67234418554549	IM175.CCSK___IM175___NB8711742_CCATCACGTGAATAAC
IM175.CCSK	1343.52393111247	940	24	24	End	-2.43000046299128	-7.17097843578205	IM175.CCSK___IM175___NB8711742_CCGGACACATCAGTCA
IM175.CCSK	1285.41378900354	1175	14	14	End	-0.265699159390518	-7.17534342368803	IM175.CCSK___IM175___NB8711742_CCGGTGACATTCCTCG
IM175.CCSK	1525.1781745868	901	14	14	End	-1.28601092391908	-8.41863280385968	IM175.CCSK___IM175___NB8711742_CCGGTGAGTACGAGCA
IM175.CCSK	1051.33267539625	878	14	14	End	-0.443366767107849	-7.35753272135093	IM175.CCSK___IM175___NB8711742_CCTAAGAGTTAGAGTA
IM175.CCSK	1971.78750828326	1424	14	14	End	-0.374316165804824	-8.41107826433922	IM175.CCSK___IM175___NB8711742_CCTCTAGAGACGGTCA
IM175.CCSK	1606.16590068072	1138	14	14	End	-1.02843993978618	-8.96816039090978	IM175.CCSK___IM175___NB8711742_CCTCTCCCACTTGGCG
IM175.CCSK	1349.52948919136	925	14	14	End	-1.32884153546551	-8.38985834508315	IM175.CCSK___IM175___NB8711742_CCTCTCCGTTGCTCAA
IM175.CCSK	1797.93361837779	1300	14	14	End	-1.23930479541394	-8.50885063942783	IM175.CCSK___IM175___NB8711742_CCTTGTGAGGTATAGT
IM175.CCSK	1898.42769814409	1275	14	14	End	-0.86884222409333	-8.29631125242899	IM175.CCSK___IM175___NB8711742_CGAAGTTGTTGCGGCT
IM175.CCSK	2491.5336262851	1576	14	14	End	-0.322774013416366	-7.78856600023838	IM175.CCSK___IM175___NB8711742_CGAAGTTTCATTTGGG
IM175.CCSK	1494.20769191972	1175	14	14	End	-0.729610703510555	-8.3216940767846	IM175.CCSK___IM175___NB8711742_CGAGTGCAGAGTGACC
IM175.CCSK	3536.00260167224	2248	14	14	End	-0.313226092599312	-7.83386914974408	IM175.CCSK___IM175___NB8711742_CGCAGGTCATCAGTCA
IM175.CCSK	3119.94912094286	1929	14	14	End	-0.57934889833669	-8.44736977457178	IM175.CCSK___IM175___NB8711742_CGCAGGTTCTGTCAGA
IM175.CCSK	1044.62639340574	814	24	24	End	-0.960040195051496	-7.23610795877392	IM175.CCSK___IM175___NB8711742_CGCCAGACACCGTGGT
IM175.CCSK	1526.33873380711	1199	14	14	End	-1.34116710293187	-8.07910713731582	IM175.CCSK___IM175___NB8711742_CGCCAGATCTTTCTAG
IM175.CCSK	3841.42536012232	2170	14	14	End	-0.294701292780378	-7.86881247783762	IM175.CCSK___IM175___NB8711742_CGCCATTCATTGTGCA
IM175.CCSK	1024.11142833908	870	14	14	End	-0.597950114588776	-8.19802809610019	IM175.CCSK___IM175___NB8711742_CGCCATTGTACCCGCA
IM175.CCSK	1069.50661764413	706	14	14	End	-0.877351097485699	-8.89139155675581	IM175.CCSK___IM175___NB8711742_CGGAGAACAATTGAAG
IM175.CCSK	1593.46523986815	1251	14	14	End	-0.439582932945288	-6.89247267351569	IM175.CCSK___IM175___NB8711742_CGGAGAACAGAACATA
IM175.CCSK	930.565481570299	792	14	14	End	-1.389259015624	-9.08504640479154	IM175.CCSK___IM175___NB8711742_CGGGCATAGGCTTTCA
IM175.CCSK	1016.73765263345	787	24	24	End	-1.04365335970117	-7.22691237329117	IM175.CCSK___IM175___NB8711742_CGGGCATGTGGTCCGT
IM175.CCSK	1373.76861586956	967	14	14	End	-0.42895856088903	-8.3369771637936	IM175.CCSK___IM175___NB8711742_CGGGTGTGTTACCTGA
IM175.CCSK	1535.93029535943	1210	14	14	End	-0.756174982705025	-8.36174836108939	IM175.CCSK___IM175___NB8711742_CGTGAATCACAAATAG
IM175.CCSK	1071.22032298091	929	14	14	End	-1.42782789404296	-9.05822575264252	IM175.CCSK___IM175___NB8711742_CGTGAATTCTGAGATC
IM175.CCSK	1675.24520465014	1321	14	14	End	-0.185237002932548	-7.53780062489338	IM175.CCSK___IM175___NB8711742_CGTGATAAGACGATAT
IM175.CCSK	944.349894499722	732	14	14	End	-0.802390218501293	-8.86697389428144	IM175.CCSK___IM175___NB8711742_CGTGTCTCACTCTAGA
IM175.CCSK	957.414217017177	816	14	14	End	-0.488102343243381	-7.23521729115579	IM175.CCSK___IM175___NB8711742_CGTTCTGTCCGATGCG
IM175.CCSK	1132.87383387355	1021	14	14	End	-0.619904436074509	-8.37758145534986	IM175.CCSK___IM175___NB8711742_CGTTCTGTCTACGCAA
IM175.CCSK	1018.86471211306	701	14	14	End	-1.04979430759329	-8.53800031593032	IM175.CCSK___IM175___NB8711742_CTACATTGTAGCGCTC
IM175.CCSK	4191.01430239607	2483	14	14	End	-0.434737558146827	-7.16030200586226	IM175.CCSK___IM175___NB8711742_CTATCCGTCCGGACGT
IM175.CCSK	2438.80070424704	1911	14	14	End	-0.537336914892582	-6.61411755940757	IM175.CCSK___IM175___NB8711742_CTATCCGTCGACCAAT
IM175.CCSK	1049.4021696323	844	14	14	End	-1.39723155244406	-8.94378758296102	IM175.CCSK___IM175___NB8711742_CTATCTATCGTGGCTG
IM175.CCSK	1261.67038477023	1074	15	15	Leucocytes	-1.91743963054045	-11.8710263193203	IM175.CCSK___IM175___NB8711742_CTCATGCAGATGTAGT
IM175.CCSK	1438.8895536063	1036	14	14	End	-1.4880235575226	-9.06246927938263	IM175.CCSK___IM175___NB8711742_CTCATTAGTTTCACTT
IM175.CCSK	1455.61290205848	991	14	14	End	-0.416688249058281	-6.26550481119014	IM175.CCSK___IM175___NB8711742_CTCCAACCAAGGATGC
IM175.CCSK	1043.5535370099	888	24	24	End	-0.798134744883727	-7.2939013799804	IM175.CCSK___IM175___NB8711742_CTCCAACTCGTTCTCG
IM175.CCSK	2556.57267574252	1750	14	14	End	-0.781138183727682	-7.89011802161986	IM175.CCSK___IM175___NB8711742_CTCCATGAGTTGCATC
IM175.CCSK	2792.19663675533	2001	24	24	End	-0.395678991337207	-6.37574414226537	IM175.CCSK___IM175___NB8711742_CTCCCAAGTACTTGTG
IM175.CCSK	1231.65076153008	1057	14	14	End	-1.45020375491078	-9.05080593642937	IM175.CCSK___IM175___NB8711742_CTCCTTTCAAGAGTGC
IM175.CCSK	1372.31433425675	951	14	14	End	-1.51865245577524	-8.99594630224667	IM175.CCSK___IM175___NB8711742_CTGCCATCAAATCAGA
IM175.CCSK	1508.66446557014	1056	14	14	End	-0.750956497914929	-8.50097889283105	IM175.CCSK___IM175___NB8711742_CTGCTCAGTATTCTCT
IM175.CCSK	1322.67138623164	896	14	14	End	-1.00988554608063	-9.01708754578557	IM175.CCSK___IM175___NB8711742_CTTAGGAGTATCCTCC
IM175.CCSK	1145.60096344322	832	14	14	End	-1.43056851034328	-8.99907256487686	IM175.CCSK___IM175___NB8711742_CTTCAATAGTGCGACA
IM175.CCSK	3536.71380683595	2284	14	14	End	-0.392141814748697	-7.95461429492795	IM175.CCSK___IM175___NB8711742_CTTCCTTAGTTCTCTT
IM175.CCSK	6421.12300105439	3176	14	14	End	-0.339674526812049	-8.07553121286736	IM175.CCSK___IM175___NB8711742_GAAACCTAGTGCTCGC
IM175.CCSK	1233.70994742585	726	14	14	End	-1.63301560918038	-8.79259770593322	IM175.CCSK___IM175___NB8711742_GAAACCTGTAACTAAG
IM175.CCSK	999.160663978544	726	14	14	End	-1.49966860425539	-9.04032862292845	IM175.CCSK___IM175___NB8711742_GAAGAATGTGCCTGAC
IM175.CCSK	1407.63921993542	1057	14	14	End	-0.490092219305911	-6.41617272043928	IM175.CCSK___IM175___NB8711742_GAAGCGAAGAGAAGGT
IM175.CCSK	4590.61081704088	2849	14	14	End	-0.445507750902139	-8.64387647707803	IM175.CCSK___IM175___NB8711742_GAAGGGTTCAATCTCT
IM175.CCSK	1133.64989947333	864	14	14	End	-0.886280996124109	-8.90361475051658	IM175.CCSK___IM175___NB8711742_GAATCACGTACAGTTC
IM175.CCSK	1019.25377675499	822	14	14	End	-0.100522834471654	-7.73082670132405	IM175.CCSK___IM175___NB8711742_GAATCGTGTGTGATGG
IM175.CCSK	3198.79075711835	2143	14	14	End	-0.503592566724642	-7.67679383001075	IM175.CCSK___IM175___NB8711742_GAATCGTTCCTTCGAC
IM175.CCSK	1302.70384531713	984	14	14	End	-0.823246321564013	-8.45396424769228	IM175.CCSK___IM175___NB8711742_GACACGCAGTGGAAAG
IM175.CCSK	1396.59034410766	958	14	14	End	-0.552431380017196	-8.53055404799383	IM175.CCSK___IM175___NB8711742_GACATCAAGTCACTGT
IM175.CCSK	900.041360624474	764	14	14	End	-0.38821230301496	-6.16387987057897	IM175.CCSK___IM175___NB8711742_GACATCACACGACGCT
IM175.CCSK	6655.00957022921	3573	14	14	End	-0.293169493894882	-7.8873353724662	IM175.CCSK___IM175___NB8711742_GACCTTCTCCTAAGTG
IM175.CCSK	1225.77398148084	909	24	24	End	-2.43484662567084	-7.18631776477135	IM175.CCSK___IM175___NB8711742_GACTATGGTTCTCGCT
IM175.CCSK	1489.14587604557	1165	14	14	End	-0.838360162469414	-8.89668859859365	IM175.CCSK___IM175___NB8711742_GACTATGTCGGAGTAG
IM175.CCSK	1171.50676149278	915	14	14	End	-1.09116764716627	-8.4880552641272	IM175.CCSK___IM175___NB8711742_GACTCAACAGTGTGGA
IM175.CCSK	1763.33470557944	1009	14	14	End	-0.43207388784655	-6.87627604148986	IM175.CCSK___IM175___NB8711742_GACTCTCAGTAGGGTC
IM175.CCSK	1543.22887028735	1029	14	14	End	-1.36286058681726	-9.08105859660605	IM175.CCSK___IM175___NB8711742_GACTCTCCATACCGTA
IM175.CCSK	1087.05785411589	811	14	14	End	-1.18032710648488	-9.07184407917432	IM175.CCSK___IM175___NB8711742_GACTCTCGTGATCATC
IM175.CCSK	2795.06438074065	1656	24	24	End	-1.98856447640185	-7.3731562505482	IM175.CCSK___IM175___NB8711742_GACTTCCTCATTGTTC
IM175.CCSK	1688.27239784645	1237	14	14	End	-0.657911817206239	-8.77905781181191	IM175.CCSK___IM175___NB8711742_GAGACCCAGCTGTGCC
IM175.CCSK	2493.66074217938	1709	14	14	End	-0.751736987591522	-7.89690009151539	IM175.CCSK___IM175___NB8711742_GAGACCCCACCCTCTA
IM175.CCSK	2144.54687071896	1767	14	14	End	-0.390011007131675	-8.19096920702596	IM175.CCSK___IM175___NB8711742_GAGTTACCACAACCGC
IM175.CCSK	1195.44104543848	892	14	14	End	-1.37317801790827	-9.00064039985019	IM175.CCSK___IM175___NB8711742_GAGTTGTGTCTTTATC
IM175.CCSK	1593.25106499864	1042	14	14	End	-0.690575319115944	-8.37529350786435	IM175.CCSK___IM175___NB8711742_GAGTTTGAGGGAGTGG
IM175.CCSK	1246.67445524471	886	24	24	End	-2.3685910758798	-7.17961856913842	IM175.CCSK___IM175___NB8711742_GATCAGTTCCGGTTCT
IM175.CCSK	949.378437170291	725	14	14	End	-1.64115150948243	-9.072744917308	IM175.CCSK___IM175___NB8711742_GATCGTACATTGTGCA
IM175.CCSK	1461.28566045431	1173	14	14	End	-1.16719897311328	-8.19163253619466	IM175.CCSK___IM175___NB8711742_GATGACTTCGTGGCGT
IM175.CCSK	1275.27602794297	979	14	14	End	-1.58264278287494	-9.0517729080369	IM175.CCSK___IM175___NB8711742_GATGCTATCCACCTGT
IM175.CCSK	976.788395269621	731	14	14	End	-0.266108349643497	-7.77674618139258	IM175.CCSK___IM175___NB8711742_GATTCGAAGGTGTGAC
IM175.CCSK	1208.98336932792	847	14	14	End	-0.707799948892787	-8.8360462005203	IM175.CCSK___IM175___NB8711742_GATTTCTGTCTCCTGT
IM175.CCSK	1921.92368209057	1496	8	8	TumourB	0.479133113058571	-4.94661103810776	IM175.CCSK___IM175___NB8711742_GCAACATGTTCGGACC
IM175.CCSK	1647.64094871097	1132	14	14	End	-1.05232108090724	-8.98020028133156	IM175.CCSK___IM175___NB8711742_GCAACCGCACTAACGT
IM175.CCSK	1113.07345396088	916	14	14	End	-1.28875355681267	-9.03132138796809	IM175.CCSK___IM175___NB8711742_GCACGTGGTGCATTTG
IM175.CCSK	1433.25589133382	1072	14	14	End	-0.434524992357387	-7.96156343682261	IM175.CCSK___IM175___NB8711742_GCAGCCATCGGAGATG
IM175.CCSK	1601.81380170718	1071	14	14	End	-1.13855194670149	-8.37604418380942	IM175.CCSK___IM175___NB8711742_GCAGGCTGTATGAAGT
IM175.CCSK	1443.09330339853	1061	14	14	End	-1.6372076073198	-8.92445482102849	IM175.CCSK___IM175___NB8711742_GCAGGCTTCAACCTCC
IM175.CCSK	2158.35914319039	1423	14	14	End	-0.62402287695724	-7.91693524177379	IM175.CCSK___IM175___NB8711742_GCAGTTACACCATTCC
IM175.CCSK	1060.29332393162	929	14	14	End	-0.399389372951135	-8.28422321220962	IM175.CCSK___IM175___NB8711742_GCATGATTCTCTTGCG
IM175.CCSK	1316.28145230431	1040	14	14	End	-0.276182309801457	-7.88259977867492	IM175.CCSK___IM175___NB8711742_GCCAGCAAGGGCTTCC
IM175.CCSK	3458.03336473363	2218	14	14	End	-0.431040074708984	-6.28915482387613	IM175.CCSK___IM175___NB8711742_GCCGTGATCCGATGCG
IM175.CCSK	1401.55541741015	1042	14	14	End	-0.460053774193439	-8.35813489093202	IM175.CCSK___IM175___NB8711742_GCGTGCAGTCGATTAC
IM175.CCSK	1428.80922807183	966	14	14	End	-1.38521202038512	-8.38621735880463	IM175.CCSK___IM175___NB8711742_GCTACCTCAAGCACAG
IM175.CCSK	963.311493516113	728	14	14	End	-1.22541119039802	-8.51471928593815	IM175.CCSK___IM175___NB8711742_GCTGGGTGTAGAGCTG
IM175.CCSK	1004.28529123104	760	14	14	End	-1.04007328333983	-9.00034100832766	IM175.CCSK___IM175___NB8711742_GCTGGGTTCGACATCA
IM175.CCSK	2279.46561924095	1793	14	14	End	-0.383602488336517	-6.19577890292538	IM175.CCSK___IM175___NB8711742_GCTTGGGTCACAGTGT
IM175.CCSK	1170.56190783354	891	14	14	End	-0.639700381980362	-8.53647598687392	IM175.CCSK___IM175___NB8711742_GGACGTCCAGACCAGA
IM175.CCSK	1193.08738951745	871	24	24	End	-0.916344148023742	-7.12381494100743	IM175.CCSK___IM175___NB8711742_GGAGATGTCACTTGGA
IM175.CCSK	997.469334530984	779	24	24	End	-1.48211770799814	-7.31703139762005	IM175.CCSK___IM175___NB8711742_GGAGCAAAGCGCTGCT
IM175.CCSK	1144.03793493132	837	14	14	End	-0.544316545866196	-8.47486748367667	IM175.CCSK___IM175___NB8711742_GGAGGATTCGTTGTGA
IM175.CCSK	1058.74652997635	827	14	14	End	-1.21122392738482	-8.64408603599621	IM175.CCSK___IM175___NB8711742_GGATGTTGTGGACCAA
IM175.CCSK	6418.55136119651	3641	14	14	End	-0.720381680014924	-8.71701169549558	IM175.CCSK___IM175___NB8711742_GGCTTGGCAGGTGACA
IM175.CCSK	940.520272022478	793	14	14	End	-0.964136718374252	-8.53948147893485	IM175.CCSK___IM175___NB8711742_GGCTTTCTCTCCAATT
IM175.CCSK	1130.3878824502	920	14	14	End	-0.254995168749439	-7.4672175127503	IM175.CCSK___IM175___NB8711742_GGGACTCGTCGGCCTA
IM175.CCSK	2170.43347356207	1544	14	14	End	-0.299170893631408	-7.71371561894038	IM175.CCSK___IM175___NB8711742_GGGAGATAGTCCTGTA
IM175.CCSK	1379.56832800082	985	14	14	End	-0.465768664108254	-7.22469371709229	IM175.CCSK___IM175___NB8711742_GGGATCCCAAATTGCC
IM175.CCSK	1817.18012773188	1301	14	14	End	-0.322791478599045	-6.99127252661372	IM175.CCSK___IM175___NB8711742_GGGCTCATCAGTGTTG
IM175.CCSK	3291.65988161418	2190	14	14	End	-0.452461361397269	-7.73148683569858	IM175.CCSK___IM175___NB8711742_GGGTGAACAACTGATC
IM175.CCSK	1239.49297806226	988	14	14	End	-0.69475075779559	-8.74754914497336	IM175.CCSK___IM175___NB8711742_GGGTGAACAAGTGGCA
IM175.CCSK	1008.89175830868	776	14	14	End	-0.697321447741931	-8.35743828600383	IM175.CCSK___IM175___NB8711742_GGGTGTCTCAAGCCTA
IM175.CCSK	1526.3017120927	1110	14	14	End	-0.668967396185298	-8.73333363134176	IM175.CCSK___IM175___NB8711742_GGTAATCTCACCCTTG
IM175.CCSK	2535.44930051265	1765	14	14	End	-0.443762558853528	-7.40881443813601	IM175.CCSK___IM175___NB8711742_GGTGTTATCCACAGGC
IM175.CCSK	1856.49654507032	1386	14	14	End	-0.78487544443512	-7.83581667118183	IM175.CCSK___IM175___NB8711742_GTAATCGTCAGTGATC
IM175.CCSK	2471.61265874836	1532	14	14	End	-0.547780930529905	-6.62490777385757	IM175.CCSK___IM175___NB8711742_GTACAGTAGCCGCTTG
IM175.CCSK	1209.29072555029	878	14	14	End	-0.398443402031886	-7.70345665520626	IM175.CCSK___IM175___NB8711742_GTAGAGGTCTGAGATC
IM175.CCSK	2409.16843970788	2094	14	14	End	-0.326606109046676	-7.0212638702116	IM175.CCSK___IM175___NB8711742_GTAGAGGTCTTGCAAG
IM175.CCSK	1408.21567238399	982	14	14	End	-1.10982972549269	-8.47511965523461	IM175.CCSK___IM175___NB8711742_GTATTTCAGTTACTCG
IM175.CCSK	3197.88851042265	1979	14	14	End	-0.297257024667009	-6.03523979956091	IM175.CCSK___IM175___NB8711742_GTATTTCGTGAGTAGC
IM175.CCSK	1452.27802882271	880	14	14	End	-1.23809355729198	-8.46498900315229	IM175.CCSK___IM175___NB8711742_GTCAAACAGTATGGCG
IM175.CCSK	1110.63624713837	979	14	14	End	-0.651181790251549	-8.32921112141544	IM175.CCSK___IM175___NB8711742_GTCATCCGTTTGCCGG
IM175.CCSK	1437.61249423742	912	14	14	End	-1.28945096822553	-8.89153747559077	IM175.CCSK___IM175___NB8711742_GTGAGGATCACACGAT
IM175.CCSK	1387.66071927483	989	14	14	End	-1.49779567830041	-9.0664800812832	IM175.CCSK___IM175___NB8711742_GTTACAGGTGAACGGT
IM175.CCSK	1340.02105179029	1075	14	14	End	-0.38859501059389	-7.7992175221434	IM175.CCSK___IM175___NB8711742_GTTAGACGTCACTTCC
IM175.CCSK	1059.83210626476	848	14	14	End	-1.24458927904438	-8.97760605677289	IM175.CCSK___IM175___NB8711742_GTTGCTCCAGAGATGC
IM175.CCSK	1091.72650773996	980	14	14	End	-0.899027146402109	-8.72219051728844	IM175.CCSK___IM175___NB8711742_GTTGCTCGTGGTCTTA
IM175.CCSK	1278.29047790916	977	14	14	End	-0.700714808617963	-8.76882038022954	IM175.CCSK___IM175___NB8711742_GTTTACTCAGTAGATA
IM175.CCSK	1333.61477105392	980	24	24	End	-2.28008905580096	-7.23059804472909	IM175.CCSK___IM175___NB8711742_GTTTACTCAGTCGGTC
IM175.CCSK	1032.26946465113	841	14	14	End	-0.784785107308996	-8.87108616072011	IM175.CCSK___IM175___NB8711742_TAAGCCATCCCTCATG
IM175.CCSK	1501.5750452964	1125	14	14	End	-1.11267762651311	-9.00522121042776	IM175.CCSK___IM175___NB8711742_TAATCTCAGAATCCCT
IM175.CCSK	1247.65252968078	854	14	14	End	-1.33606672907228	-9.07868017536296	IM175.CCSK___IM175___NB8711742_TACACCCAGCTAGAAT
IM175.CCSK	1943.12990355895	1083	14	14	End	-0.815736750252059	-8.90521025382938	IM175.CCSK___IM175___NB8711742_TACCCGTCAACACGTT
IM175.CCSK	1060.33567040769	1012	14	14	End	-0.699175400798548	-8.82782581066556	IM175.CCSK___IM175___NB8711742_TACCGAAGTTCTCCCA
IM175.CCSK	1583.68189659064	1150	14	14	End	-0.528882815554464	-8.56804794266324	IM175.CCSK___IM175___NB8711742_TACCTGCGTCCGGACT
IM175.CCSK	999.586586294894	854	14	14	End	-0.243391064332362	-7.85487500518969	IM175.CCSK___IM175___NB8711742_TACGGGCAGGGTAGCT
IM175.CCSK	953.54457575838	907	24	24	End	-2.1491455806072	-7.28386979193377	IM175.CCSK___IM175___NB8711742_TACGGTAGTCCGCAGT
IM175.CCSK	2248.05995698395	1301	14	14	End	-0.729986092128808	-8.14841667173854	IM175.CCSK___IM175___NB8711742_TACTTGTAGCAGCAGT
IM175.CCSK	3004.09783133629	1849	14	14	End	-0.635513871374032	-7.72832596431	IM175.CCSK___IM175___NB8711742_TACTTGTCAGAACATA
IM175.CCSK	1868.0823597659	1318	14	14	End	-0.349745877739483	-7.35744820976832	IM175.CCSK___IM175___NB8711742_TACTTGTTCATACGGT
IM175.CCSK	1251.67479893879	1054	14	14	End	-0.637368884592321	-8.61966099638137	IM175.CCSK___IM175___NB8711742_TAGATCGCACTCTCGT
IM175.CCSK	1310.1667944577	895	14	14	End	-0.833151282815281	-8.05448840309641	IM175.CCSK___IM175___NB8711742_TAGTGCAAGACGCCAA
IM175.CCSK	983.398035858724	731	14	14	End	-1.21492464047946	-9.01575224285994	IM175.CCSK___IM175___NB8711742_TAGTGCAAGCACTCGC
IM175.CCSK	997.670109200914	869	8	8	TumourB	0.443438475362977	-4.9724820377881	IM175.CCSK___IM175___NB8711742_TAGTGCACAGAGCTAG
IM175.CCSK	1326.82464556238	1152	14	14	End	-0.282907438439771	-7.82260311323176	IM175.CCSK___IM175___NB8711742_TATCTGTCAAGGATGC
IM175.CCSK	3204.64726765923	1742	14	14	End	-0.445949816071842	-6.98365456186268	IM175.CCSK___IM175___NB8711742_TATTTCGTCACGATAC
IM175.CCSK	1404.76774479109	884	14	14	End	-1.4668887925305	-9.0525115343605	IM175.CCSK___IM175___NB8711742_TCACAAGTCAACCTCC
IM175.CCSK	1207.37363719842	923	24	24	End	-1.76632727101057	-7.34033739954618	IM175.CCSK___IM175___NB8711742_TCACGCTAGTCTAGCT
IM175.CCSK	1466.94889883696	980	14	14	End	-0.352333425934966	-7.79493099050054	IM175.CCSK___IM175___NB8711742_TCACGCTCATAAGCAA
IM175.CCSK	1140.84418912408	860	14	14	End	-0.790657617908066	-8.68934918862018	IM175.CCSK___IM175___NB8711742_TCACGCTTCAGTGTGT
IM175.CCSK	2088.77873469858	1450	14	14	End	-1.3530633953744	-8.33054383330727	IM175.CCSK___IM175___NB8711742_TCATACTCATAGGTAA
IM175.CCSK	2054.32133496733	1372	14	14	End	-0.432179280293038	-8.49821468174406	IM175.CCSK___IM175___NB8711742_TCATCCGAGCTGTACT
IM175.CCSK	1355.82028643025	1166	14	14	End	-0.899176509396842	-8.91102552792923	IM175.CCSK___IM175___NB8711742_TCATGGATCTAGTTCT
IM175.CCSK	3850.4241067176	2494	14	14	End	-0.577515389943334	-6.52231991913659	IM175.CCSK___IM175___NB8711742_TCATTGTGTGGCCCAT
IM175.CCSK	1304.0202309763	926	14	14	End	-1.16822299519933	-8.96894950744501	IM175.CCSK___IM175___NB8711742_TCCTCTTGTCGCCACA
IM175.CCSK	1281.09496579857	1132	14	14	End	-0.600961191050744	-8.73453182664361	IM175.CCSK___IM175___NB8711742_TCGACCTAGCTATCTG
IM175.CCSK	971.453849078338	725	14	14	End	-1.42247650706695	-9.08023088532777	IM175.CCSK___IM175___NB8711742_TCGCAGGAGGCGCTCT
IM175.CCSK	1183.70786590919	954	14	14	End	-0.644320654905116	-8.84588404489998	IM175.CCSK___IM175___NB8711742_TCGGGCACAGGTGGAT
IM175.CCSK	1111.81576412181	979	14	14	End	-0.383207628483135	-7.27084691030943	IM175.CCSK___IM175___NB8711742_TCGGGTGGTCCTGTTC
IM175.CCSK	1542.12219731706	1279	14	14	End	-0.419287105407722	-8.56221725610413	IM175.CCSK___IM175___NB8711742_TCGGTCTGTAGCGATG
IM175.CCSK	2896.26926536936	1793	14	14	End	-0.686295482170164	-8.00014744709958	IM175.CCSK___IM175___NB8711742_TCGTCCACATCCCACT
IM175.CCSK	2007.08209987143	1387	14	14	End	-0.99065771124445	-8.34992945907077	IM175.CCSK___IM175___NB8711742_TCTATACTCACGATAC
IM175.CCSK	1071.82974482502	852	14	14	End	-0.328956028486881	-7.44453565068594	IM175.CCSK___IM175___NB8711742_TCTGTCGGTCGAACAG
IM175.CCSK	1430.16904285124	875	14	14	End	-0.847870082933916	-8.71845414268154	IM175.CCSK___IM175___NB8711742_TCTTCCTAGGCTAAAT
IM175.CCSK	2085.11824001116	1297	14	14	End	-0.391902001406886	-7.82475550580775	IM175.CCSK___IM175___NB8711742_TGACAGTCAACGTTAC
IM175.CCSK	1376.81860972171	885	14	14	End	-1.02473628903858	-8.94904800684881	IM175.CCSK___IM175___NB8711742_TGACTCCAGCGTTCAT
IM175.CCSK	1082.31070690839	901	14	14	End	-0.407847579060359	-7.35274159391505	IM175.CCSK___IM175___NB8711742_TGCAGGCCAAAGCTAA
IM175.CCSK	1206.35647990045	1156	14	14	End	-0.535390351911389	-7.779448268211	IM175.CCSK___IM175___NB8711742_TGCAGGCGTGGTCCCA
IM175.CCSK	1891.18165139329	1366	14	14	End	-0.333275271020227	-7.97586373830261	IM175.CCSK___IM175___NB8711742_TGCATCCAGGTGCCAA
IM175.CCSK	1125.01375416543	792	14	14	End	-1.42730781358553	-9.12105022362019	IM175.CCSK___IM175___NB8711742_TGCATGAAGTACCATC
IM175.CCSK	1072.08339998161	944	14	14	End	-0.96993268620564	-8.97475908332278	IM175.CCSK___IM175___NB8711742_TGCATGATCTCAGAAC
IM175.CCSK	1029.18259359801	893	14	14	End	-1.43866128651193	-9.03246410773536	IM175.CCSK___IM175___NB8711742_TGCTCCACAAACCACT
IM175.CCSK	1400.49572212751	969	14	14	End	-0.528366647604713	-8.60495875283421	IM175.CCSK___IM175___NB8711742_TGCTCCAGTTGTAAAG
IM175.CCSK	1074.44085364489	839	14	14	End	-0.290587574338665	-7.79567913357531	IM175.CCSK___IM175___NB8711742_TGCTTGCCAGCCTATA
IM175.CCSK	950.518020161216	730	14	14	End	-0.485015804585442	-6.8497258960625	IM175.CCSK___IM175___NB8711742_TGGAACTAGACTTCAC
IM175.CCSK	1045.54229323463	778	14	14	End	-0.904783907205616	-8.43692188642662	IM175.CCSK___IM175___NB8711742_TGGAACTTCATGTCAG
IM175.CCSK	1236.36754026862	914	14	14	End	-0.403761876739807	-7.89270345607918	IM175.CCSK___IM175___NB8711742_TGGAGGACAGAGAGGG
IM175.CCSK	1603.83184461976	1245	14	14	End	-0.298985718295225	-6.98766130449236	IM175.CCSK___IM175___NB8711742_TGGATCAGTTGTACGT
IM175.CCSK	1868.71345455486	1242	14	14	End	-0.569948244265625	-7.62058339823024	IM175.CCSK___IM175___NB8711742_TGGATGTTCATCACCC
IM175.CCSK	1092.79276222608	923	14	14	End	-0.978611693885159	-8.87893441958049	IM175.CCSK___IM175___NB8711742_TGGGAAGGTGCTATTG
IM175.CCSK	972.779700023802	877	14	14	End	-1.05490946594065	-8.59875239714473	IM175.CCSK___IM175___NB8711742_TGGGAAGTCCGATAAC
IM175.CCSK	3240.15434918912	1923	14	14	End	-0.526277713997987	-6.73589653670224	IM175.CCSK___IM175___NB8711742_TGGGAGAGTCACCGAC
IM175.CCSK	1129.25821364907	962	14	14	End	-0.228977735423972	-7.62981120917798	IM175.CCSK___IM175___NB8711742_TGGGATTAGGATGAGA
IM175.CCSK	1171.93427082854	806	14	14	End	-1.7513864561044	-8.74223686251567	IM175.CCSK___IM175___NB8711742_TGGGATTGTATAGGAT
IM175.CCSK	1145.0493093268	853	14	14	End	-1.21053500098436	-8.97205017514746	IM175.CCSK___IM175___NB8711742_TGGTACAAGCAAACAT
IM175.CCSK	1486.50252692144	1102	14	14	End	-0.410143309198394	-7.88075746874897	IM175.CCSK___IM175___NB8711742_TGTACAGAGTGGCGAT
IM175.CCSK	909.866134973651	818	14	14	End	-0.673632915133559	-8.6885398657799	IM175.CCSK___IM175___NB8711742_TGTGTGATCACAAGAA
IM175.CCSK	883.092624599688	766	14	14	End	-0.3573272646106	-6.97698413989184	IM175.CCSK___IM175___NB8711742_TGTTCATAGGAGGCAG
IM175.CCSK	1423.49720372014	989	24	24	End	-2.14699686078089	-7.28031249221676	IM175.CCSK___IM175___NB8711742_TGTTCATAGTCGTCTA
IM175.CCSK	1404.69520810617	1079	14	14	End	-0.799937082599561	-8.58297735807954	IM175.CCSK___IM175___NB8711742_TGTTCCGGTATGAGCG
IM175.CCSK	2323.37274748257	1662	14	14	End	-0.406799264621141	-7.94084946474839	IM175.CCSK___IM175___NB8711742_TGTTCTAGTTACACAC
IM175.CCSK	1521.78385086981	1083	14	14	End	-0.404375528785045	-7.17301368623852	IM175.CCSK___IM175___NB8711742_TGTTTGTGTTCGTAAC
IM175.CCSK	2018.64854170123	1625	14	14	End	-0.658211994832313	-8.69740968485742	IM175.CCSK___IM175___NB8711742_TTACCGCTCAGCGCGT
IM175.CCSK	1152.76005891062	771	14	14	End	-0.883046179913452	-8.39625664626706	IM175.CCSK___IM175___NB8711742_TTACGCCAGAAGCTGC
IM175.CCSK	2026.26700177766	1441	14	14	End	-0.409836687888209	-8.34931813981325	IM175.CCSK___IM175___NB8711742_TTCATTGTCGACATAC
IM175.CCSK	1271.07470350574	992	14	14	End	-0.26233656034962	-7.75275672633067	IM175.CCSK___IM175___NB8711742_TTCCAATAGGGACCAT
IM175.CCSK	1748.26969223683	1178	14	14	End	-0.784192566100601	-7.84246770995204	IM175.CCSK___IM175___NB8711742_TTCTAACCAAGCCATT
IM175.CCSK	4308.06911785153	2634	14	14	End	-0.334223697282968	-7.12183813295965	IM175.CCSK___IM175___NB8711742_TTCTAGTTCTCTATAC
IM175.CCSK	1172.17596237661	1102	14	14	End	-0.851957911657511	-8.87293684534177	IM175.CCSK___IM175___NB8711742_TTCTTCCCAAGAGCTG
IM175.CCSK	1992.67349058522	1124	14	14	End	-0.676244169059751	-8.1661572924482	IM175.CCSK___IM175___NB8711742_TTCTTCCTCAGCTGAT
IM175.CCSK	1012.92735140445	810	14	14	End	-0.972867864781978	-8.59475034810158	IM175.CCSK___IM175___NB8711742_TTCTTGAAGAGCCGAT
IM175.CCSK	1697.27751878732	1210	14	14	End	-0.168415022042784	-7.69485803946773	IM175.CCSK___IM175___NB8711742_TTTCAGTGTTCGGGTC
IM175.CCSK	1621.76037739332	1428	14	14	End	-0.31408730588318	-7.40612947055518	IM175.CCSK___IM175___NB8711742_TTTCATGTCCCGAGAC
IM175.CCSK	1995.65153877263	1384	14	14	End	-0.629842885990872	-8.69338861142468	IM175.CCSK___IM175___NB8711742_TTTCGATGTGGTAATA
IM175.CCSK	1411.67865047405	983	14	14	End	-0.260072334906423	-7.33950285673284	IM175.CCSK___IM175___NB8711742_TTTCGATTCGAGCCAC
IM175.CCSK	1423.01802128624	1161	14	14	End	-0.417574969346121	-7.94844259763709	IM175.CCSK___IM175___NB8711742_TTTGGAGTCGGACGTC
IM175.CCSK	2381.20445509359	1457	14	14	End	-0.59455459773407	-7.91449084993174	IM175.CCSK___IM175___NB8711742_TTTGTTGCATGTGGCC
IM329.CCSK	3017.22092837284	1733	7	7	TumourC	2.27618157306484	4.95653730912876	IM329.CCSK___IM329___NB8711738_AAACCCAAGCCACCGT
IM329.CCSK	2342.35841635612	1461	8	8	TumourB	-0.412915341836935	0.902558452249738	IM329.CCSK___IM329___NB8711738_AAACCCAAGGCTGTAG
IM329.CCSK	2111.58343252461	1353	7	7	TumourC	2.46340107527744	5.03359955522999	IM329.CCSK___IM329___NB8711738_AAACCCAGTACCATAC
IM329.CCSK	1468.78787580841	1095	8	8	TumourB	2.00610003428158	-0.371009216467416	IM329.CCSK___IM329___NB8711738_AAACCCATCTCTCTTC
IM329.CCSK	1508.33978581502	1065	2	2	TumourC	5.47003519547219	8.71406926041825	IM329.CCSK___IM329___NB8711738_AAACGAAGTATTGACC
IM329.CCSK	1167.70136347791	878	10	10	Leucocytes	-0.0643537562822902	-15.0033641939868	IM329.CCSK___IM329___NB8711738_AAACGAATCCATAGAC
IM329.CCSK	3933.41396491887	2014	9	9	TumourB	0.786240958190733	0.108286728139473	IM329.CCSK___IM329___NB8711738_AAACGCTGTTGCATGT
IM329.CCSK	3575.44145926846	1965	11	11	TumourC	3.66120452282909	4.19325318600794	IM329.CCSK___IM329___NB8711738_AAACGCTTCAAGGCTT
IM329.CCSK	2131.96139656678	1250	2	2	TumourC	7.77656274459319	8.20868753338439	IM329.CCSK___IM329___NB8711738_AAACGCTTCCTGTTAT
IM329.CCSK	2073.63833801214	1384	3	3	TumourC	4.37543982344249	6.78418760928517	IM329.CCSK___IM329___NB8711738_AAAGAACAGCTGGCTC
IM329.CCSK	3419.21049781582	1715	6	6	TumourC	8.07913965577697	5.2647046807516	IM329.CCSK___IM329___NB8711738_AAAGAACCATAGGTTC
IM329.CCSK	2859.51217134779	1708	9	9	TumourB	0.668319167405223	2.61840960862521	IM329.CCSK___IM329___NB8711738_AAAGAACTCTGCGATA
IM329.CCSK	3133.06496744934	1609	2	2	TumourC	7.992093951271	7.26165594603052	IM329.CCSK___IM329___NB8711738_AAAGGATTCCCTCATG
IM329.CCSK	1998.91289810688	1371	10	10	Leucocytes	0.418016628785465	-14.5802122691347	IM329.CCSK___IM329___NB8711738_AAAGGATTCCCTGGTT
IM329.CCSK	3303.62936561425	1794	6	6	TumourC	8.17003176731347	4.91412473499605	IM329.CCSK___IM329___NB8711738_AAAGGATTCTTGTTAC
IM329.CCSK	4014.76895124387	2300	8	8	TumourB	0.138281906581378	-0.477843438669993	IM329.CCSK___IM329___NB8711738_AAAGGGCAGTCTGGAG
IM329.CCSK	2310.1725455819	1425	3	3	TumourC	4.33353841731452	7.50604528419068	IM329.CCSK___IM329___NB8711738_AAAGGGCCACAACCGC
IM329.CCSK	3732.30293364128	2195	7	7	TumourC	2.0728119071787	4.56945628303933	IM329.CCSK___IM329___NB8711738_AAAGGGCGTTTGTTGG
IM329.CCSK	1357.50932896829	929	2	2	TumourC	4.66244167368458	7.38536613481818	IM329.CCSK___IM329___NB8711738_AAAGGGCTCCTAACAG
IM329.CCSK	2087.66023667504	1415	7	7	TumourC	2.36172083880895	5.58284057559619	IM329.CCSK___IM329___NB8711738_AAAGGTAAGATACATG
IM329.CCSK	1307.9616406861	894	2	2	TumourC	5.39948454891983	9.48889499673216	IM329.CCSK___IM329___NB8711738_AAAGGTAAGTAGCCAG
IM329.CCSK	3140.80684233094	1761	8	8	TumourB	-0.837590475614882	-0.728897326346004	IM329.CCSK___IM329___NB8711738_AAAGGTACAACAGCCC
IM329.CCSK	3638.15874504461	2006	8	8	TumourB	0.296744310524583	0.176036257637866	IM329.CCSK___IM329___NB8711738_AAAGGTACAAGTATCC
IM329.CCSK	3128.8666959586	1757	6	6	TumourC	8.62435222226884	5.43127728740357	IM329.CCSK___IM329___NB8711738_AAAGGTACAATGCAGG
IM329.CCSK	1425.22971785756	959	3	3	TumourC	4.73721444174539	6.66974843667264	IM329.CCSK___IM329___NB8711738_AAAGGTAGTTCGGACC
IM329.CCSK	1480.68395059931	1121	15	15	Leucocytes	-0.877524905004244	-12.4091325958199	IM329.CCSK___IM329___NB8711738_AAAGGTATCCATTTAC
IM329.CCSK	2891.28588808192	1502	2	2	TumourC	7.47403782430717	7.40494798055513	IM329.CCSK___IM329___NB8711738_AAAGTCCCAATAGTCC
IM329.CCSK	1430.69484311752	1090	15	15	Leucocytes	-0.623455972999132	-12.6094400038839	IM329.CCSK___IM329___NB8711738_AAAGTCCCATTCTCTA
IM329.CCSK	1659.85270179827	1299	10	10	Leucocytes	0.353394628618916	-13.3369183166731	IM329.CCSK___IM329___NB8711738_AAAGTGAAGCACTCCG
IM329.CCSK	2114.54447970452	1370	9	9	TumourB	1.07916289121978	2.4186044618861	IM329.CCSK___IM329___NB8711738_AAAGTGAAGCGACAGT
IM329.CCSK	1844.34576037014	1215	2	2	TumourC	5.56021343577003	9.00738371661525	IM329.CCSK___IM329___NB8711738_AAATGGAAGGTATAGT
IM329.CCSK	1746.02073895878	1306	10	10	Leucocytes	-1.08234805469156	-13.8781295147569	IM329.CCSK___IM329___NB8711738_AAATGGACATAATCCG
IM329.CCSK	3949.68057388877	2048	6	6	TumourC	9.15723262962524	5.64369086233611	IM329.CCSK___IM329___NB8711738_AAATGGAGTCATCCCT
IM329.CCSK	4272.05736015949	2145	11	11	TumourC	6.24411409991356	4.1560790269017	IM329.CCSK___IM329___NB8711738_AAATGGAGTCTTCATT
IM329.CCSK	1241.0720327638	878	7	7	TumourC	2.04318688097928	5.34245704148472	IM329.CCSK___IM329___NB8711738_AAATGGAGTGGGCTTC
IM329.CCSK	1336.27848151467	1009	9	9	TumourB	2.24963270777494	0.865956104890783	IM329.CCSK___IM329___NB8711738_AAATGGATCAAGCTTG
IM329.CCSK	1182.12968244692	967	10	10	Leucocytes	-0.776070787786717	-14.5169893531354	IM329.CCSK___IM329___NB8711738_AAATGGATCGTTGTGA
IM329.CCSK	1291.53894072523	803	11	11	TumourC	5.73165089114796	6.35110198592698	IM329.CCSK___IM329___NB8711738_AACAAAGAGCTAAATG
IM329.CCSK	1348.73665428505	967	3	3	TumourC	2.77465151721911	7.25758216049152	IM329.CCSK___IM329___NB8711738_AACAAAGCACATACTG
IM329.CCSK	2136.34830034112	1420	2	2	TumourC	5.74212186239658	7.48280580798436	IM329.CCSK___IM329___NB8711738_AACAAAGGTGCTTATG
IM329.CCSK	1573.89270665136	1075	3	3	TumourC	2.55364406769188	7.94798155839034	IM329.CCSK___IM329___NB8711738_AACAAAGTCGCAGAGA
IM329.CCSK	1535.96916973486	1042	3	3	TumourC	2.67611905533548	6.6513306798056	IM329.CCSK___IM329___NB8711738_AACAAAGTCTTGCGCT
IM329.CCSK	1283.64484129901	1042	15	15	Leucocytes	-0.0519597316317768	-12.6697614852467	IM329.CCSK___IM329___NB8711738_AACAACCAGATGGCGT
IM329.CCSK	1155.8374245657	922	15	15	Leucocytes	-0.413794622322716	-12.9304285894462	IM329.CCSK___IM329___NB8711738_AACAACCAGTATCCTG
IM329.CCSK	2210.4042602095	1412	2	2	TumourC	6.72078527352916	7.91834516606894	IM329.CCSK___IM329___NB8711738_AACAACCCAGTCCGTG
IM329.CCSK	3219.25368694244	1968	11	11	TumourC	4.27571600926959	4.75358250373926	IM329.CCSK___IM329___NB8711738_AACAACCGTTTGGAGG
IM329.CCSK	2902.39731058939	1832	10	10	Leucocytes	0.516669089857182	-13.1003720941149	IM329.CCSK___IM329___NB8711738_AACAACCTCAAGCCAT
IM329.CCSK	1622.34563221736	1212	15	15	Leucocytes	0.863501980841621	-13.9935740503628	IM329.CCSK___IM329___NB8711738_AACAACCTCACTCGAA
IM329.CCSK	2083.6660899716	1257	2	2	TumourC	6.89937149689832	8.8594805305783	IM329.CCSK___IM329___NB8711738_AACAAGAAGTGGTGGT
IM329.CCSK	1278.59761767097	909	3	3	TumourC	4.04993146405901	8.85176564190235	IM329.CCSK___IM329___NB8711738_AACAAGATCCACATAG
IM329.CCSK	3090.18275677975	1711	6	6	TumourC	8.43456898182331	4.12772228250841	IM329.CCSK___IM329___NB8711738_AACACACAGCGTTAGG
IM329.CCSK	2730.85533674339	1705	9	9	TumourB	0.542017857918315	2.16357523545282	IM329.CCSK___IM329___NB8711738_AACACACCAGCGGTCT
IM329.CCSK	1726.39614658809	1276	10	10	Leucocytes	0.186565456638445	-14.6469219140973	IM329.CCSK___IM329___NB8711738_AACACACGTTGTTTGG
IM329.CCSK	1470.71065637009	1010	2	2	TumourC	6.4217131876652	8.6160785126104	IM329.CCSK___IM329___NB8711738_AACACACTCCGTTGAA
IM329.CCSK	1936.17254498869	1338	9	9	TumourB	1.34664642646851	0.493541199619707	IM329.CCSK___IM329___NB8711738_AACAGGGCACTGAGTT
IM329.CCSK	1521.03132468242	1067	3	3	TumourC	3.59694636336662	8.21483682345029	IM329.CCSK___IM329___NB8711738_AACAGGGCAGCGAGTA
IM329.CCSK	1599.01029441724	1009	2	2	TumourC	7.02522406834492	9.76625660983176	IM329.CCSK___IM329___NB8711738_AACCAACAGAAACTGT
IM329.CCSK	2513.85574083353	1554	10	10	Leucocytes	1.98929459240976	-15.0048883693107	IM329.CCSK___IM329___NB8711738_AACCACAGTACAATAG
IM329.CCSK	5484.1171489231	2494	6	6	TumourC	9.64463626797793	4.35892336368865	IM329.CCSK___IM329___NB8711738_AACCACAGTCGTTCAA
IM329.CCSK	2976.36932867648	1651	7	7	TumourC	2.25179411966457	4.24294229162509	IM329.CCSK___IM329___NB8711738_AACCACATCTAGCATG
IM329.CCSK	1510.93034754207	1036	7	7	TumourC	1.28899381513351	3.44306375491138	IM329.CCSK___IM329___NB8711738_AACCATGAGATCGACG
IM329.CCSK	2497.22390194647	1502	6	6	TumourC	8.8974064972268	7.24875617387157	IM329.CCSK___IM329___NB8711738_AACCATGAGTATGATG
IM329.CCSK	1387.56020392392	1045	10	10	Leucocytes	2.1653591746164	-15.1206839512015	IM329.CCSK___IM329___NB8711738_AACCATGCAGCTATTG
IM329.CCSK	1064.99995297321	801	7	7	TumourC	1.17915956994573	5.02637160090302	IM329.CCSK___IM329___NB8711738_AACCATGTCTGGCCAG
IM329.CCSK	4531.60838350082	2506	9	9	TumourB	0.768074806151176	1.07714287567164	IM329.CCSK___IM329___NB8711738_AACCCAAAGGTTATAG
IM329.CCSK	3020.50940861044	1610	6	6	TumourC	7.38679748850623	5.29455219913832	IM329.CCSK___IM329___NB8711738_AACCCAACAAGCTGCC
IM329.CCSK	1924.63834582358	1380	15	15	Leucocytes	-1.87387613513857	-11.9050601449492	IM329.CCSK___IM329___NB8711738_AACCCAATCATTCTTG
IM329.CCSK	3014.73329302757	1831	8	8	TumourB	1.64361436150186	-0.209969484743686	IM329.CCSK___IM329___NB8711738_AACCCAATCTCTGCCA
IM329.CCSK	5915.46706818733	2891	8	8	TumourB	-0.196462035889004	-0.302434022549938	IM329.CCSK___IM329___NB8711738_AACCTGAAGCTGACCC
IM329.CCSK	1307.49735543105	1013	10	10	Leucocytes	0.152431343415396	-15.5319994276081	IM329.CCSK___IM329___NB8711738_AACCTGATCGGTTAGT
IM329.CCSK	925.30652670535	704	2	2	TumourC	5.29795499826956	7.43882001056446	IM329.CCSK___IM329___NB8711738_AACCTTTAGCACGGAT
IM329.CCSK	1030.2335867204	823	10	10	Leucocytes	2.24272821368656	-15.3976817574184	IM329.CCSK___IM329___NB8711738_AACCTTTAGCTAGAGC
IM329.CCSK	4795.10359017103	2411	8	8	TumourB	-1.20995009117355	-1.23514248560522	IM329.CCSK___IM329___NB8711738_AACCTTTCAAGCCATT
IM329.CCSK	1364.98868364078	945	14	14	End	-0.871860181158906	-7.67237759329139	IM329.CCSK___IM329___NB8711738_AACCTTTCAGAAGTTA
IM329.CCSK	2225.87205423552	1339	6	6	TumourC	9.52004698898639	4.7639647830016	IM329.CCSK___IM329___NB8711738_AACCTTTGTCATCGCG
IM329.CCSK	5212.77131465402	2682	7	7	TumourC	1.81278208492834	3.42677788322878	IM329.CCSK___IM329___NB8711738_AACGAAAAGATCACCT
IM329.CCSK	1082.029288458	902	9	9	TumourB	1.44216955991358	0.3397260130888	IM329.CCSK___IM329___NB8711738_AACGAAACAAGCCATT
IM329.CCSK	6151.74005782517	2733	11	11	TumourC	7.65057884409755	3.83223886577447	IM329.CCSK___IM329___NB8711738_AACGAAACACCATATG
IM329.CCSK	3601.29692112398	1924	6	6	TumourC	8.61423526076928	5.54036882749175	IM329.CCSK___IM329___NB8711738_AACGAAACAGTGGGTA
IM329.CCSK	1096.47848582968	867	11	11	TumourC	2.95619276015228	4.57462574184388	IM329.CCSK___IM329___NB8711738_AACGAAACATGTTCGA
IM329.CCSK	5034.35512671895	2555	8	8	TumourB	-1.4000539080279	-0.735876119213127	IM329.CCSK___IM329___NB8711738_AACGAAAGTCCAGAAG
IM329.CCSK	4382.61626229409	2144	11	11	TumourC	4.19666267278912	4.36139372788486	IM329.CCSK___IM329___NB8711738_AACGAAATCGGCCAAC
IM329.CCSK	1800.40224495158	1051	2	2	TumourC	7.36281485919749	8.08158672581063	IM329.CCSK___IM329___NB8711738_AACGGGAGTGGCTACC
IM329.CCSK	2230.40457864045	1369	6	6	TumourC	7.65459849187538	5.88879102414834	IM329.CCSK___IM329___NB8711738_AACGTCAAGGTCTACT
IM329.CCSK	1879.93201455008	1308	10	10	Leucocytes	1.78087064795136	-14.9773442329881	IM329.CCSK___IM329___NB8711738_AACGTCACAATCCAGT
IM329.CCSK	2808.73836363023	1675	2	2	TumourC	6.94573140694554	8.06449046789911	IM329.CCSK___IM329___NB8711738_AACGTCACACGCTTAA
IM329.CCSK	1796.37261377204	1193	7	7	TumourC	1.53226057516623	6.75672249274026	IM329.CCSK___IM329___NB8711738_AACGTCAGTGCCTAAT
IM329.CCSK	3140.33998543661	1775	11	11	TumourC	2.98775101301832	3.5007004806589	IM329.CCSK___IM329___NB8711738_AACTTCTAGGATACAT
IM329.CCSK	1272.73135811621	813	2	2	TumourC	7.96011188123057	8.03119235876394	IM329.CCSK___IM329___NB8711738_AACTTCTAGGCCTTGC
IM329.CCSK	3413.08625168251	1811	11	11	TumourC	6.42120046365537	4.81234862522292	IM329.CCSK___IM329___NB8711738_AACTTCTGTGCCAAGA
IM329.CCSK	2133.57060506109	1303	8	8	TumourB	-0.200500760275451	0.781832470483179	IM329.CCSK___IM329___NB8711738_AACTTCTGTTCGGGTC
IM329.CCSK	1179.03024541724	943	10	10	Leucocytes	-1.01313999115905	-13.9405990760611	IM329.CCSK___IM329___NB8711738_AAGAACAAGGTGATAT
IM329.CCSK	2771.71005711465	1741	8	8	TumourB	0.206407759017738	-1.48670805658306	IM329.CCSK___IM329___NB8711738_AAGAACAGTGTATTGC
IM329.CCSK	1155.93900485341	816	3	3	TumourC	3.16359917811381	6.78983721268693	IM329.CCSK___IM329___NB8711738_AAGACAAAGGGACTGT
IM329.CCSK	2220.98330403383	1455	19	19	TumourB	0.586215567496756	-2.4540149338862	IM329.CCSK___IM329___NB8711738_AAGACAAAGTCATGGG
IM329.CCSK	2185.67454243658	1290	2	2	TumourC	6.75760150902272	7.88235714606631	IM329.CCSK___IM329___NB8711738_AAGACAAGTTATAGCC
IM329.CCSK	1875.30911279097	1249	3	3	TumourC	3.15915637074039	6.56727893775349	IM329.CCSK___IM329___NB8711738_AAGACTCCAACAAGAT
IM329.CCSK	1806.82226137109	1111	7	7	TumourC	1.79323803010983	6.19464458279775	IM329.CCSK___IM329___NB8711738_AAGACTCCAAGTCGTT
IM329.CCSK	1638.37128748699	1222	10	10	Leucocytes	0.141812471301941	-14.5684092557649	IM329.CCSK___IM329___NB8711738_AAGACTCGTCGGCCTA
IM329.CCSK	1672.85417269451	1115	7	7	TumourC	1.51430072434999	3.61975735284468	IM329.CCSK___IM329___NB8711738_AAGATAGCACTCAGAT
IM329.CCSK	2786.24253007441	1769	19	19	TumourB	0.493916172406688	-2.65915473860916	IM329.CCSK___IM329___NB8711738_AAGCATCCACAGCTTA
IM329.CCSK	1443.18598106088	1005	3	3	TumourC	3.74730930364667	5.53631461656953	IM329.CCSK___IM329___NB8711738_AAGCATCCAGTAGATA
IM329.CCSK	3827.70673105626	1875	6	6	TumourC	10.0450128812455	4.88373994004276	IM329.CCSK___IM329___NB8711738_AAGCATCTCAAGAAAC
IM329.CCSK	10383.7873591534	4013	11	11	TumourC	4.12008119318596	3.78125414193424	IM329.CCSK___IM329___NB8711738_AAGCATCTCAGTCCGG
IM329.CCSK	962.297775998569	731	9	9	TumourB	2.31276130797083	1.95355242461409	IM329.CCSK___IM329___NB8711738_AAGCATCTCGATGGAG
IM329.CCSK	1058.11396313367	810	2	2	TumourC	6.66771977830022	9.1333799955386	IM329.CCSK___IM329___NB8711738_AAGCCATAGCGCCATC
IM329.CCSK	1543.25830796984	1015	2	2	TumourC	5.8216484248785	9.59488949867544	IM329.CCSK___IM329___NB8711738_AAGCCATCAAGAGATT
IM329.CCSK	4403.01090448702	2089	6	6	TumourC	9.01844230195713	4.5782625068962	IM329.CCSK___IM329___NB8711738_AAGCCATCAGGAATAT
IM329.CCSK	4554.71880557476	2430	19	19	TumourB	-0.099819594278766	-2.97596105800393	IM329.CCSK___IM329___NB8711738_AAGCCATCATTACGGT
IM329.CCSK	3048.08203818161	1631	6	6	TumourC	8.98779312144541	7.06304881601156	IM329.CCSK___IM329___NB8711738_AAGCCATTCGATTTCT
IM329.CCSK	2385.73801641701	1379	2	2	TumourC	7.54421395858517	6.92905219093774	IM329.CCSK___IM329___NB8711738_AAGCCATTCGGCCCAA
IM329.CCSK	2192.66502903769	1377	7	7	TumourC	1.66172638809675	6.12110648704334	IM329.CCSK___IM329___NB8711738_AAGCGAGTCGCTGCGA
IM329.CCSK	1126.97789300308	896	15	15	Leucocytes	-0.990827937639785	-12.2293824797765	IM329.CCSK___IM329___NB8711738_AAGCGTTAGGCGTTGA
IM329.CCSK	983.949457900685	780	10	10	Leucocytes	1.42074468283245	-15.0277600183071	IM329.CCSK___IM329___NB8711738_AAGCGTTCATATGCGT
IM329.CCSK	1033.75429236408	879	10	10	Leucocytes	-1.08400383490117	-13.9401053172877	IM329.CCSK___IM329___NB8711738_AAGCGTTGTGGTTTAC
IM329.CCSK	2245.14331549487	1415	11	11	TumourC	6.07405046923842	5.58073797551847	IM329.CCSK___IM329___NB8711738_AAGCGTTTCAAGGAGC
IM329.CCSK	1023.28955188953	745	6	6	TumourC	7.95424835125418	6.0388311303288	IM329.CCSK___IM329___NB8711738_AAGGAATAGATACAGT
IM329.CCSK	2055.52214155106	1312	11	11	TumourC	5.5273969436212	4.31360195495681	IM329.CCSK___IM329___NB8711738_AAGGAATAGTGTACAA
IM329.CCSK	2805.09751412759	1667	6	6	TumourC	7.97016663078411	4.80250787486909	IM329.CCSK___IM329___NB8711738_AAGGAATCAACGAGGT
IM329.CCSK	5994.82893391188	2802	11	11	TumourC	7.16986749842162	9.53956363822953	IM329.CCSK___IM329___NB8711738_AAGGAATCAACTCGAT
IM329.CCSK	1343.82440295408	1009	15	15	Leucocytes	0.584599044394426	-13.7250643772416	IM329.CCSK___IM329___NB8711738_AAGGAATGTTATTCTC
IM329.CCSK	1865.0428681142	1211	2	2	TumourC	6.36321806491238	8.87568214266325	IM329.CCSK___IM329___NB8711738_AAGGAATTCAATCTCT
IM329.CCSK	1318.09051470999	894	3	3	TumourC	3.23618722170761	6.14032982224311	IM329.CCSK___IM329___NB8711738_AAGGTAACAGGTCAAG
IM329.CCSK	2606.39457602779	1545	9	9	TumourB	0.179225060565251	1.01403801308786	IM329.CCSK___IM329___NB8711738_AAGGTAACATCGCTCT
IM329.CCSK	4774.79954673998	2460	2	2	TumourC	8.71120356623061	7.63950472252358	IM329.CCSK___IM329___NB8711738_AAGGTAACATGACTCA
IM329.CCSK	2126.32135265596	1273	2	2	TumourC	5.73913023220102	9.00022258058299	IM329.CCSK___IM329___NB8711738_AAGTACCAGGATGTTA
IM329.CCSK	1705.9302658727	1153	2	2	TumourC	8.06579002921913	7.4464488610533	IM329.CCSK___IM329___NB8711738_AAGTACCAGTGCTAGG
IM329.CCSK	1591.94980810418	1000	2	2	TumourC	6.3393684492675	7.69558262383887	IM329.CCSK___IM329___NB8711738_AAGTCGTAGACTGTTC
IM329.CCSK	1236.24769677755	947	10	10	Leucocytes	1.8715622176906	-15.4173061224498	IM329.CCSK___IM329___NB8711738_AAGTCGTGTAAGGTCG
IM329.CCSK	1175.80055151807	845	7	7	TumourC	1.79273917958581	4.05317042772973	IM329.CCSK___IM329___NB8711738_AAGTCGTGTTCTTCAT
IM329.CCSK	1168.38077761527	830	3	3	TumourC	4.21233681331309	6.19584370056437	IM329.CCSK___IM329___NB8711738_AAGTCGTTCCATTTAC
IM329.CCSK	2037.69962811538	1295	8	8	TumourB	-0.277212749722138	0.719523788140772	IM329.CCSK___IM329___NB8711738_AAGTGAAAGAGGTGCT
IM329.CCSK	1228.7164518387	941	9	9	TumourB	2.30924925692995	0.979466651481313	IM329.CCSK___IM329___NB8711738_AAGTGAAAGGTAGATT
IM329.CCSK	1017.42639219757	764	7	7	TumourC	1.87191424053094	3.10754877640364	IM329.CCSK___IM329___NB8711738_AAGTGAAGTATGCTTG
IM329.CCSK	1512.10082756099	1053	7	7	TumourC	1.2852792261733	5.16344724528827	IM329.CCSK___IM329___NB8711738_AAGTGAATCACCCTGT
IM329.CCSK	1061.56485096603	786	7	7	TumourC	0.985537137572839	5.44527790139731	IM329.CCSK___IM329___NB8711738_AAGTGAATCTGGGAGA
IM329.CCSK	2714.20830582937	1723	9	9	TumourB	1.19166474693905	1.66826325283626	IM329.CCSK___IM329___NB8711738_AAGTTCGAGAGCATAT
IM329.CCSK	1243.04842249448	882	7	7	TumourC	1.17434796315633	4.04822906469666	IM329.CCSK___IM329___NB8711738_AAGTTCGAGGCTAACG
IM329.CCSK	3167.82209341076	1724	6	6	TumourC	9.03064845822959	3.74463659906455	IM329.CCSK___IM329___NB8711738_AAGTTCGTCCGCAAAT
IM329.CCSK	1731.91158640233	1096	2	2	TumourC	5.66101081046844	7.40412136066067	IM329.CCSK___IM329___NB8711738_AATAGAGAGCAACAGC
IM329.CCSK	1766.77097941455	1179	7	7	TumourC	1.73845594134501	4.4868506884889	IM329.CCSK___IM329___NB8711738_AATAGAGGTATGACAA
IM329.CCSK	1596.2778802189	1105	9	9	TumourB	2.19927709407561	1.51815248880626	IM329.CCSK___IM329___NB8711738_AATAGAGGTCGCATGC
IM329.CCSK	1141.34040983571	908	10	10	Leucocytes	-1.15888900766165	-13.8547366027406	IM329.CCSK___IM329___NB8711738_AATAGAGGTTTGCAGT
IM329.CCSK	2162.20481470811	1429	8	8	TumourB	1.09321042321428	-0.883818966401242	IM329.CCSK___IM329___NB8711738_AATCACGAGCCTCAAT
IM329.CCSK	1472.00101443787	1088	15	15	Leucocytes	-1.59360327337779	-12.0661311957501	IM329.CCSK___IM329___NB8711738_AATCACGAGTGTTGAA
IM329.CCSK	1163.96224919338	902	9	9	TumourB	2.14099850107403	0.812854294923934	IM329.CCSK___IM329___NB8711738_AATCACGGTGTCCAAT
IM329.CCSK	3151.13796143891	1855	6	6	TumourC	7.80265582193997	4.83877797158541	IM329.CCSK___IM329___NB8711738_AATCACGTCCATTGGA
IM329.CCSK	7390.51448560578	3733	19	19	TumourB	9.48333418155721	-0.603633207132284	IM329.CCSK___IM329___NB8711738_AATCACGTCCTGTACC
IM329.CCSK	7033.49259904038	3017	11	11	TumourC	7.00885230250045	4.16835891166892	IM329.CCSK___IM329___NB8711738_AATCGACAGTAGAATC
IM329.CCSK	1130.77782462088	951	15	15	Leucocytes	-0.851626401209657	-12.4201736586068	IM329.CCSK___IM329___NB8711738_AATCGACCATTAAAGG
IM329.CCSK	1530.69896918235	1115	10	10	Leucocytes	-0.0697389861855274	-14.3000514481433	IM329.CCSK___IM329___NB8711738_AATCGACGTGATACAA
IM329.CCSK	4459.26670677278	2233	8	8	TumourB	-0.590831028370603	1.28378119272261	IM329.CCSK___IM329___NB8711738_AATCGACTCATCTATC
IM329.CCSK	1167.30323782023	984	15	15	Leucocytes	-1.89336521423321	-11.8915944866902	IM329.CCSK___IM329___NB8711738_AATCGACTCGTGGGAA
IM329.CCSK	1256.54744713201	904	3	3	TumourC	4.05995922796632	7.81636709539765	IM329.CCSK___IM329___NB8711738_AATCGTGCATAAGATG
IM329.CCSK	1369.00471852851	963	2	2	TumourC	5.96603059417259	7.754978835916	IM329.CCSK___IM329___NB8711738_AATCGTGGTAACATAG
IM329.CCSK	1272.27695297166	1050	15	15	Leucocytes	-1.47593374145609	-12.2525330564353	IM329.CCSK___IM329___NB8711738_AATGAAGAGGTTGGTG
IM329.CCSK	3575.0261766518	2331	10	10	Leucocytes	0.522622662635194	-14.5352005930079	IM329.CCSK___IM329___NB8711738_AATGAAGCAGGCGATA
IM329.CCSK	2103.32599825601	1275	2	2	TumourC	5.95406552889013	9.89461790331688	IM329.CCSK___IM329___NB8711738_AATGAAGTCCAACTAG
IM329.CCSK	1330.65347772729	933	7	7	TumourC	1.99456884392476	4.25715409788768	IM329.CCSK___IM329___NB8711738_AATGAAGTCCATCCGT
IM329.CCSK	999.988491367166	821	10	10	Leucocytes	-0.930424917878506	-14.3912082709416	IM329.CCSK___IM329___NB8711738_AATGACCCAAGTGGGT
IM329.CCSK	3898.21470739713	1988	6	6	TumourC	8.79771590439037	4.18812737690687	IM329.CCSK___IM329___NB8711738_AATGACCCATGTGTCA
IM329.CCSK	1138.49235249205	813	3	3	TumourC	2.91647830590468	6.21012243090467	IM329.CCSK___IM329___NB8711738_AATGCCAGTCGGCTAC
IM329.CCSK	1333.81293275874	982	8	8	TumourB	1.59355513547466	-0.0255110166330481	IM329.CCSK___IM329___NB8711738_AATGGAAAGCGTGCTC
IM329.CCSK	3499.99143212532	1887	11	11	TumourC	4.42836372583786	3.7979315659679	IM329.CCSK___IM329___NB8711738_AATGGAACATAGAATG
IM329.CCSK	1244.7627582833	869	7	7	TumourC	1.62199806757001	3.30967123007235	IM329.CCSK___IM329___NB8711738_AATGGAACATGTCGTA
IM329.CCSK	1089.59202078344	898	15	15	Leucocytes	0.451586529168623	-13.2552902285441	IM329.CCSK___IM329___NB8711738_AATGGCTAGGTCACAG
IM329.CCSK	1272.09022483981	890	3	3	TumourC	4.81970847911093	7.21184526690387	IM329.CCSK___IM329___NB8711738_AATGGCTCAACTCGTA
IM329.CCSK	1154.37962457897	849	7	7	TumourC	1.35470722211591	3.34229628756005	IM329.CCSK___IM329___NB8711738_AATGGCTGTGGAGGTT
IM329.CCSK	1492.11751751586	1048	7	7	TumourC	1.74636218401463	4.27118573641302	IM329.CCSK___IM329___NB8711738_AATGGCTTCAACTGGT
IM329.CCSK	1857.47555074346	1191	9	9	TumourB	1.21409125967861	1.05934280345967	IM329.CCSK___IM329___NB8711738_AATGGCTTCAGGAACG
IM329.CCSK	1505.55195950273	1184	15	15	Leucocytes	0.563012512700879	-13.2302848519905	IM329.CCSK___IM329___NB8711738_AATTCCTAGACTCGAG
IM329.CCSK	2269.28690173261	1305	2	2	TumourC	5.23879449584614	7.97836048621802	IM329.CCSK___IM329___NB8711738_AATTCCTCACATTCGA
IM329.CCSK	1730.55822029265	1153	2	2	TumourC	6.94343506883525	8.19427301955268	IM329.CCSK___IM329___NB8711738_AATTCCTCAGGTCAAG
IM329.CCSK	3698.63925175701	1949	8	8	TumourB	0.515699935265985	-1.30265390935563	IM329.CCSK___IM329___NB8711738_AATTTCCGTTCCACAA
IM329.CCSK	1242.6412371898	856	3	3	TumourC	3.49080126107637	6.37015317869599	IM329.CCSK___IM329___NB8711738_AATTTCCTCACCATAG
IM329.CCSK	5029.85427416418	2472	11	11	TumourC	6.11273960009472	5.44711065542777	IM329.CCSK___IM329___NB8711738_AATTTCCTCCGCAAAT
IM329.CCSK	1392.34464797116	978	3	3	TumourC	3.0177757820237	6.90624598636802	IM329.CCSK___IM329___NB8711738_AATTTCCTCCGCTTAC
IM329.CCSK	3166.28863035336	1817	3	3	TumourC	4.08988918179831	8.17008896032602	IM329.CCSK___IM329___NB8711738_AATTTCCTCGGATTAC
IM329.CCSK	2057.33979482534	1421	19	19	TumourB	0.16226517282249	-2.66451369490364	IM329.CCSK___IM329___NB8711738_ACAAAGAAGGCATGGT
IM329.CCSK	1821.84225013586	1136	2	2	TumourC	8.79824973570736	8.02440394446831	IM329.CCSK___IM329___NB8711738_ACAAAGACAATGGGTG
IM329.CCSK	1444.35456084976	1054	19	19	TumourB	0.54209879532954	-2.78592117430848	IM329.CCSK___IM329___NB8711738_ACAAAGAGTACGATCT
IM329.CCSK	3194.41398306843	1742	6	6	TumourC	8.26740820834062	5.02910924280739	IM329.CCSK___IM329___NB8711738_ACAACCAAGTAACCTC
IM329.CCSK	4971.74709341577	2701	21	21	TumourE	9.95365856957129	-9.23718693565328	IM329.CCSK___IM329___NB8711738_ACAACCAGTCTCTCCA
IM329.CCSK	2650.2587268601	1459	2	2	TumourC	7.6401047713196	8.78662434139919	IM329.CCSK___IM329___NB8711738_ACAACCAGTCTTCCGT
IM329.CCSK	1140.42026228896	866	10	10	Leucocytes	0.908795056319537	-13.963770816619	IM329.CCSK___IM329___NB8711738_ACAACCATCTGGACCG
IM329.CCSK	1527.44974316051	953	3	3	TumourC	2.87833012946437	6.44365771615092	IM329.CCSK___IM329___NB8711738_ACAAGCTAGCCATCCG
IM329.CCSK	1108.9368172828	799	7	7	TumourC	1.55437882655219	4.94828719597449	IM329.CCSK___IM329___NB8711738_ACAAGCTAGTTAACGA
IM329.CCSK	1269.69339720861	944	7	7	TumourC	1.7096846588442	3.97361865579238	IM329.CCSK___IM329___NB8711738_ACAAGCTCAATACCCA
IM329.CCSK	2700.88771359717	1612	8	8	TumourB	-0.691332406057465	-0.190949899772034	IM329.CCSK___IM329___NB8711738_ACAAGCTGTGTGACCC
IM329.CCSK	1397.85107709797	984	9	9	TumourB	2.24082157395991	2.11433376232188	IM329.CCSK___IM329___NB8711738_ACAAGCTTCAGCCTCT
IM329.CCSK	1155.34344883685	970	9	9	TumourB	0.477720571612675	0.788356170716853	IM329.CCSK___IM329___NB8711738_ACACAGTAGTGCCGAA
IM329.CCSK	1262.29225231347	843	7	7	TumourC	2.80948822950068	5.09303805542079	IM329.CCSK___IM329___NB8711738_ACACAGTCACCGGTCA
IM329.CCSK	1660.58891531921	1113	2	2	TumourC	4.92174469576158	7.12909777059607	IM329.CCSK___IM329___NB8711738_ACACAGTCATGAAGGC
IM329.CCSK	1555.81805834259	1129	7	7	TumourC	1.97250499094844	2.68613044805779	IM329.CCSK___IM329___NB8711738_ACACAGTGTTATAGAG
IM329.CCSK	1383.02600338932	942	2	2	TumourC	5.72178729306429	8.46310514757451	IM329.CCSK___IM329___NB8711738_ACACCAATCCAAAGGG
IM329.CCSK	1688.44765462327	1172	7	7	TumourC	2.29504173240999	4.52736690438166	IM329.CCSK___IM329___NB8711738_ACACGCGAGCTAATGA
IM329.CCSK	1330.68276930144	892	2	2	TumourC	7.15045542424619	9.33636949704567	IM329.CCSK___IM329___NB8711738_ACACGCGAGTCTTCCC
IM329.CCSK	4117.15015501184	1969	11	11	TumourC	7.30744404451731	4.68874531032612	IM329.CCSK___IM329___NB8711738_ACACGCGCACGATAGG
IM329.CCSK	2571.16778301902	1523	2	2	TumourC	7.81445322708225	7.05421665889936	IM329.CCSK___IM329___NB8711738_ACACGCGCAGAGATTA
IM329.CCSK	3081.90318634603	1741	7	7	TumourC	1.76514735227794	4.12943348495723	IM329.CCSK___IM329___NB8711738_ACACGCGGTATCCCTC
IM329.CCSK	2310.30202077088	1407	3	3	TumourC	4.52818809203073	8.47252653363197	IM329.CCSK___IM329___NB8711738_ACACGCGTCCATCTAT
IM329.CCSK	1924.31941180845	1250	2	2	TumourC	6.33643582970326	9.6883131636453	IM329.CCSK___IM329___NB8711738_ACACGCGTCTGCATAG
IM329.CCSK	4402.26188747659	2445	21	21	TumourE	9.72018984543815	-9.15356898211963	IM329.CCSK___IM329___NB8711738_ACACTGAAGACATCCT
IM329.CCSK	1640.50051052866	1095	7	7	TumourC	2.28875658467023	4.45060588662679	IM329.CCSK___IM329___NB8711738_ACACTGAAGTAGCTCT
IM329.CCSK	4304.7276731748	2125	6	6	TumourC	9.68531816085564	5.82018208262257	IM329.CCSK___IM329___NB8711738_ACACTGACAATCGCAT
IM329.CCSK	8725.27312549722	3178	6	6	TumourC	9.74257864805356	4.04221135771006	IM329.CCSK___IM329___NB8711738_ACACTGACACGCCAGT
IM329.CCSK	2367.33785873678	1532	9	9	TumourB	2.03138817680928	2.24251750653868	IM329.CCSK___IM329___NB8711738_ACACTGACATCTCCCA
IM329.CCSK	4834.55792265245	2418	8	8	TumourB	-0.852193624193009	-0.740508434322314	IM329.CCSK___IM329___NB8711738_ACACTGACATTGCTGA
IM329.CCSK	1831.19618896479	1201	11	11	TumourC	5.6578192339066	6.08933515387138	IM329.CCSK___IM329___NB8711738_ACACTGAGTATGGTAA
IM329.CCSK	1590.07148806033	1094	7	7	TumourC	2.3799347969079	4.55837321954359	IM329.CCSK___IM329___NB8711738_ACACTGATCCGTGTGG
IM329.CCSK	1770.95530151773	1155	7	7	TumourC	2.0634640072931	5.90659030238648	IM329.CCSK___IM329___NB8711738_ACACTGATCCTCGCAT
IM329.CCSK	942.614833197842	781	10	10	Leucocytes	-1.00211400862746	-14.26463337159	IM329.CCSK___IM329___NB8711738_ACAGAAAAGCGGTAGT
IM329.CCSK	1196.31291602604	912	10	10	Leucocytes	-0.761418387607597	-14.2937495043095	IM329.CCSK___IM329___NB8711738_ACAGAAAGTTATGGTC
IM329.CCSK	1448.22356682687	998	3	3	TumourC	2.88453287986777	6.25550149753473	IM329.CCSK___IM329___NB8711738_ACAGCCGTCGACGACC
IM329.CCSK	4433.24271950148	2291	8	8	TumourB	-0.522728509219163	0.970646196558697	IM329.CCSK___IM329___NB8711738_ACAGGGACAGCCATTA
IM329.CCSK	2277.20678927601	1366	2	2	TumourC	6.12251816870612	7.53911892131115	IM329.CCSK___IM329___NB8711738_ACAGGGATCTGTCCCA
IM329.CCSK	1304.70808501534	982	10	10	Leucocytes	-0.568730732299918	-14.7924372413318	IM329.CCSK___IM329___NB8711738_ACATCCCAGACGGATC
IM329.CCSK	2912.28058056032	1817	8	8	TumourB	-0.966269313943111	-1.73736013464754	IM329.CCSK___IM329___NB8711738_ACATCCCAGGCATCGA
IM329.CCSK	1222.57783583384	889	7	7	TumourC	1.29271119986273	5.94584761378035	IM329.CCSK___IM329___NB8711738_ACATCCCCAGGTCCGT
IM329.CCSK	1991.04896685218	1335	3	3	TumourC	4.4154544306845	6.89775413296369	IM329.CCSK___IM329___NB8711738_ACATCCCGTCAAGGCA
IM329.CCSK	1625.63351448345	1088	9	9	TumourB	1.94378897612425	1.56036418152278	IM329.CCSK___IM329___NB8711738_ACATCCCGTCGCTGCA
IM329.CCSK	1389.4766636596	1063	10	10	Leucocytes	1.3395057177197	-15.1087454702034	IM329.CCSK___IM329___NB8711738_ACATCCCTCTGCTCTG
IM329.CCSK	1658.3863288643	1153	7	7	TumourC	1.1342721349768	4.02045339487249	IM329.CCSK___IM329___NB8711738_ACATCGAAGACTTCGT
IM329.CCSK	4222.73898272134	2300	8	8	TumourB	-0.404622088419333	0.574871190448674	IM329.CCSK___IM329___NB8711738_ACATCGAGTGATGTAA
IM329.CCSK	4304.96313742332	2190	6	6	TumourC	10.1353345278589	4.70596073488768	IM329.CCSK___IM329___NB8711738_ACATCGATCGCCCAGA
IM329.CCSK	4177.35246604244	2399	8	8	TumourB	0.0139737644530532	-1.75473603080273	IM329.CCSK___IM329___NB8711738_ACATCGATCTTCACGC
IM329.CCSK	2150.63783956884	1449	7	7	TumourC	2.17273435570924	2.38365693243817	IM329.CCSK___IM329___NB8711738_ACATGCAAGATTGCGG
IM329.CCSK	1537.20246694692	1157	15	15	Leucocytes	-1.62267816269683	-12.0438789959944	IM329.CCSK___IM329___NB8711738_ACATGCACACGGATCC
IM329.CCSK	1538.44530754838	1119	2	2	TumourC	4.84600135593121	7.64869184657067	IM329.CCSK___IM329___NB8711738_ACATGCATCAACGTGT
IM329.CCSK	3735.67353464943	1890	6	6	TumourC	9.46054675710326	4.90341712492793	IM329.CCSK___IM329___NB8711738_ACCAAACAGATACCAA
IM329.CCSK	1471.65455997797	1072	7	7	TumourC	2.4483586664159	5.98313102551901	IM329.CCSK___IM329___NB8711738_ACCAAACGTCCGGCAT
IM329.CCSK	3623.82263747125	2040	8	8	TumourB	0.384115275490696	-1.64170572751204	IM329.CCSK___IM329___NB8711738_ACCAACACAGAGTCTT
IM329.CCSK	1628.53436581051	1054	2	2	TumourC	7.17053299500697	7.81654382655254	IM329.CCSK___IM329___NB8711738_ACCAACACAGTTTGGT
IM329.CCSK	1799.16902274639	1211	9	9	TumourB	2.43063517806049	1.02211830585864	IM329.CCSK___IM329___NB8711738_ACCAACAGTGTTGACT
IM329.CCSK	1143.48170283376	874	7	7	TumourC	1.758493390495	3.50491640515364	IM329.CCSK___IM329___NB8711738_ACCACAACAGAGACTG
IM329.CCSK	2135.89866755662	1430	11	11	TumourC	4.7484911286805	4.32991994551677	IM329.CCSK___IM329___NB8711738_ACCATTTAGGTATAGT
IM329.CCSK	1575.71589084143	1086	3	3	TumourC	3.76480080028139	8.69805290349945	IM329.CCSK___IM329___NB8711738_ACCATTTCATGGTGGA
IM329.CCSK	3153.33688523602	1724	11	11	TumourC	5.53587333604419	4.25518345979877	IM329.CCSK___IM329___NB8711738_ACCATTTGTCGCTGCA
IM329.CCSK	6022.18251239179	2760	9	9	TumourB	0.814039814223087	2.72466034670189	IM329.CCSK___IM329___NB8711738_ACCCAAAAGACAGTCG
IM329.CCSK	4404.73692062237	2173	8	8	TumourB	-0.772924761637268	0.858478890638233	IM329.CCSK___IM329___NB8711738_ACCCAAAAGCCAGAGT
IM329.CCSK	1035.30065748775	755	3	3	TumourC	2.64538782832046	8.14121428647901	IM329.CCSK___IM329___NB8711738_ACCCAAAGTAGCCAGA
IM329.CCSK	2693.67828823289	1708	8	8	TumourB	0.521227144778099	-1.6713634657124	IM329.CCSK___IM329___NB8711738_ACCCAAAGTGTTATCG
IM329.CCSK	1340.28518301592	1004	15	15	Leucocytes	-0.133818047480772	-13.0649075886285	IM329.CCSK___IM329___NB8711738_ACCCAAATCACCTACC
IM329.CCSK	1434.95213039705	990	3	3	TumourC	2.94718269170268	6.45398913551703	IM329.CCSK___IM329___NB8711738_ACCCTCACACATGACT
IM329.CCSK	1668.09115846331	1126	2	2	TumourC	7.44173025407774	9.56354954710962	IM329.CCSK___IM329___NB8711738_ACCCTTGCACAACGAG
IM329.CCSK	2465.00342361663	1544	9	9	TumourB	1.44048160634418	0.830586620068825	IM329.CCSK___IM329___NB8711738_ACCCTTGCATCAGTGT
IM329.CCSK	1486.14474062261	982	2	2	TumourC	7.19376221351105	8.11502285338228	IM329.CCSK___IM329___NB8711738_ACCGTTCCACGCCACA
IM329.CCSK	1107.87686518831	801	2	2	TumourC	5.57501247061189	8.86087794844046	IM329.CCSK___IM329___NB8711738_ACCGTTCGTGCCTTCT
IM329.CCSK	1431.09642080612	1041	2	2	TumourC	4.82228675275064	7.79442136315811	IM329.CCSK___IM329___NB8711738_ACCGTTCTCAAACTGC
IM329.CCSK	1354.08564492537	923	2	2	TumourC	6.56314628956374	10.0293802349505	IM329.CCSK___IM329___NB8711738_ACCTACCAGCGGTAAC
IM329.CCSK	5676.09474044208	3247	19	19	TumourB	0.654909855561437	-4.49022182254971	IM329.CCSK___IM329___NB8711738_ACCTACCGTTACCGTA
IM329.CCSK	1340.67029077276	951	7	7	TumourC	1.74774545360379	2.75429744382586	IM329.CCSK___IM329___NB8711738_ACCTGAACAAAGAACT
IM329.CCSK	3116.07794422559	1764	8	8	TumourB	0.411553744929137	0.426663057740196	IM329.CCSK___IM329___NB8711738_ACCTGAATCATGAAAG
IM329.CCSK	1214.03790794304	848	2	2	TumourC	8.20719581131411	8.94093409352427	IM329.CCSK___IM329___NB8711738_ACCTGAATCGCGCCAA
IM329.CCSK	1489.61669111781	1056	3	3	TumourC	2.17012328067725	7.66718817686975	IM329.CCSK___IM329___NB8711738_ACCTGTCAGCGGGTTA
IM329.CCSK	1578.92140110425	1053	9	9	TumourB	1.58510529045387	0.53087423998968	IM329.CCSK___IM329___NB8711738_ACCTGTCCAAGAGGCT
IM329.CCSK	3978.83796737461	2226	9	9	TumourB	0.653438766241778	0.230049318396013	IM329.CCSK___IM329___NB8711738_ACCTGTCCACGTCATA
IM329.CCSK	3082.5465686133	1777	11	11	TumourC	7.1930169918581	5.56377342958467	IM329.CCSK___IM329___NB8711738_ACCTGTCCATCTGCGG
IM329.CCSK	1065.54414454343	736	2	2	TumourC	6.68340837334277	8.20693019203679	IM329.CCSK___IM329___NB8711738_ACCTGTCGTCCCTGTT
IM329.CCSK	932.209058381123	765	11	11	TumourC	2.8195205549893	3.72766340200283	IM329.CCSK___IM329___NB8711738_ACCTGTCGTGACACAG
IM329.CCSK	1067.26214006071	889	15	15	Leucocytes	-1.83105711514259	-11.9427218266071	IM329.CCSK___IM329___NB8711738_ACCTGTCTCGTGTGGC
IM329.CCSK	1279.4291247285	886	7	7	TumourC	2.09705346077307	5.02007852493316	IM329.CCSK___IM329___NB8711738_ACGATCACACCTGCGA
IM329.CCSK	3533.67135185979	1991	9	9	TumourB	0.680753395166599	2.64003489652827	IM329.CCSK___IM329___NB8711738_ACGATCAGTTAATCGC
IM329.CCSK	1071.60532809606	757	3	3	TumourC	5.19908685527151	8.8439031194818	IM329.CCSK___IM329___NB8711738_ACGATCAGTTTAGAGA
IM329.CCSK	1551.43012681865	1045	2	2	TumourC	8.23195402681786	8.38693763655821	IM329.CCSK___IM329___NB8711738_ACGATCATCACAACCA
IM329.CCSK	1474.75056826998	1010	3	3	TumourC	4.83361665905574	6.44131314013768	IM329.CCSK___IM329___NB8711738_ACGATCATCCTAGAGT
IM329.CCSK	1967.31640015726	1324	2	2	TumourC	4.60270084380457	8.4104396340883	IM329.CCSK___IM329___NB8711738_ACGATGTCACGTCTCT
IM329.CCSK	1588.23544010392	1081	9	9	TumourB	1.05860835091359	1.34746902350187	IM329.CCSK___IM329___NB8711738_ACGATGTGTGATACCT
IM329.CCSK	1613.50510044241	1189	9	9	TumourB	2.31951339517885	0.83599415566286	IM329.CCSK___IM329___NB8711738_ACGATGTGTTCGTGCG
IM329.CCSK	2889.69386530154	1678	11	11	TumourC	4.61882616175328	4.51169495814508	IM329.CCSK___IM329___NB8711738_ACGCACGAGTTCATGC
IM329.CCSK	1150.75034248191	864	3	3	TumourC	4.86217351651118	8.16112152732772	IM329.CCSK___IM329___NB8711738_ACGGAAGAGACTCTAC
IM329.CCSK	3803.80397710788	1862	6	6	TumourC	7.9992907369155	4.72666561544987	IM329.CCSK___IM329___NB8711738_ACGGAAGAGGAGCAAA
IM329.CCSK	1202.3297694127	798	2	2	TumourC	6.69650395008047	8.07155999178539	IM329.CCSK___IM329___NB8711738_ACGGAAGAGTAAAGCT
IM329.CCSK	1033.97686026976	867	15	15	Leucocytes	0.970493318086878	-13.5619562243033	IM329.CCSK___IM329___NB8711738_ACGGAAGCAGGCTACC
IM329.CCSK	1205.38471819323	970	15	15	Leucocytes	0.355895447524244	-13.107166494492	IM329.CCSK___IM329___NB8711738_ACGGAAGGTATCGTTG
IM329.CCSK	1382.98765477824	897	3	3	TumourC	4.77662597408577	7.60752735890481	IM329.CCSK___IM329___NB8711738_ACGGAAGGTCCGCAGT
IM329.CCSK	3696.65297661828	2085	8	8	TumourB	-0.694860362761595	-1.81425598056476	IM329.CCSK___IM329___NB8711738_ACGGAAGTCCGCAAAT
IM329.CCSK	1173.84150221541	875	7	7	TumourC	2.35079610309051	4.8412514736515	IM329.CCSK___IM329___NB8711738_ACGGGTCAGCGAGGAG
IM329.CCSK	1938.84385202409	1318	11	11	TumourC	7.47305324157483	5.0583123746659	IM329.CCSK___IM329___NB8711738_ACGGGTCAGCGGTAGT
IM329.CCSK	1766.72773066845	1182	2	2	TumourC	7.22090099671752	8.40652414729851	IM329.CCSK___IM329___NB8711738_ACGGGTCCAAGATCCT
IM329.CCSK	1454.18934315079	1070	7	7	TumourC	1.70292685627203	4.19942069994891	IM329.CCSK___IM329___NB8711738_ACGGGTCGTGCTGTCG
IM329.CCSK	3789.12137132181	1889	11	11	TumourC	6.53135343878927	5.97981518260748	IM329.CCSK___IM329___NB8711738_ACGGTCGGTTGTCCCT
IM329.CCSK	1360.15827213334	924	2	2	TumourC	7.04556154424444	9.44942128612585	IM329.CCSK___IM329___NB8711738_ACGGTCGTCGAACACT
IM329.CCSK	1256.22542811427	1019	15	15	Leucocytes	-0.617984450793875	-12.3641322926965	IM329.CCSK___IM329___NB8711738_ACGGTTAAGGAGTACC
IM329.CCSK	1357.11325514532	958	7	7	TumourC	1.60242174200861	6.34701989360203	IM329.CCSK___IM329___NB8711738_ACGGTTAGTGGATCGA
IM329.CCSK	2009.12919394737	1334	2	2	TumourC	6.11556175066608	8.72142594889709	IM329.CCSK___IM329___NB8711738_ACGTAACAGACAGCTG
IM329.CCSK	2549.71939455481	1509	11	11	TumourC	4.88035635658296	4.97923146803916	IM329.CCSK___IM329___NB8711738_ACGTACAAGCAAATCA
IM329.CCSK	2979.02125170617	1734	11	11	TumourC	6.20086352646389	4.00621000982899	IM329.CCSK___IM329___NB8711738_ACGTACAGTATTTCGG
IM329.CCSK	1375.16687216108	1114	15	15	Leucocytes	-0.716102334102927	-13.0784523561674	IM329.CCSK___IM329___NB8711738_ACGTACAGTCGCAGTC
IM329.CCSK	1160.45191440306	821	3	3	TumourC	5.28508602272503	8.06985668622154	IM329.CCSK___IM329___NB8711738_ACGTACAGTTGGAGAC
IM329.CCSK	1653.57170556134	1104	2	2	TumourC	6.12215881370391	7.52642336227354	IM329.CCSK___IM329___NB8711738_ACGTACAGTTTCACAG
IM329.CCSK	1112.84199571263	916	15	15	Leucocytes	-1.55711478129073	-12.1726521028332	IM329.CCSK___IM329___NB8711738_ACGTACATCGCTAATG
IM329.CCSK	1901.44992251133	1199	3	3	TumourC	3.7708379491275	6.23242851074976	IM329.CCSK___IM329___NB8711738_ACGTACATCTGTTCAT
IM329.CCSK	1105.03776647592	881	10	10	Leucocytes	-1.07098986919464	-14.0240887829594	IM329.CCSK___IM329___NB8711738_ACGTAGTAGAGGTCAC
IM329.CCSK	1350.34687743464	989	3	3	TumourC	3.12567381738212	7.4117750836306	IM329.CCSK___IM329___NB8711738_ACGTAGTCAAGTGGTG
IM329.CCSK	1159.64341342532	845	3	3	TumourC	3.97496384934977	7.40043013401355	IM329.CCSK___IM329___NB8711738_ACGTAGTCAGGCGTTC
IM329.CCSK	1492.83261209152	949	2	2	TumourC	6.17816418963144	7.80355877518199	IM329.CCSK___IM329___NB8711738_ACGTAGTTCCGAGTGC
IM329.CCSK	1958.28585249553	1240	6	6	TumourC	8.06203132007027	5.26223779050558	IM329.CCSK___IM329___NB8711738_ACGTCCTCACGGCGTT
IM329.CCSK	1086.21485870009	812	3	3	TumourC	1.79438062468049	6.53781624637051	IM329.CCSK___IM329___NB8711738_ACGTCCTGTGTGCTTA
IM329.CCSK	2045.63959475835	1298	7	7	TumourC	2.76558323240577	5.64332825865705	IM329.CCSK___IM329___NB8711738_ACGTCCTTCCTCTCGA
IM329.CCSK	4528.75623699486	2309	8	8	TumourB	-0.97296515179661	0.327143408206547	IM329.CCSK___IM329___NB8711738_ACGTCCTTCTAGGAAA
IM329.CCSK	1684.93778818535	1028	2	2	TumourC	7.80450518806533	7.56404306770314	IM329.CCSK___IM329___NB8711738_ACGTTCCCACAGAGAC
IM329.CCSK	976.990892120211	825	15	15	Leucocytes	-0.7400759565007	-12.2404675944478	IM329.CCSK___IM329___NB8711738_ACGTTCCCATGGACAG
IM329.CCSK	3257.94516821693	2058	21	21	TumourE	9.28758465801777	-9.33780264355825	IM329.CCSK___IM329___NB8711738_ACTACGAAGCTCGGCT
IM329.CCSK	1893.18785843455	1306	3	3	TumourC	3.73137977924124	6.31513707914281	IM329.CCSK___IM329___NB8711738_ACTACGAGTAATTAGG
IM329.CCSK	2032.84923629393	1368	2	2	TumourC	5.72801665665583	7.89937431453916	IM329.CCSK___IM329___NB8711738_ACTACGAGTCATCACA
IM329.CCSK	1087.72107819194	926	15	15	Leucocytes	-1.66218687345835	-12.045746667655	IM329.CCSK___IM329___NB8711738_ACTACGAGTTATCTGG
IM329.CCSK	3009.82546705377	1683	8	8	TumourB	-0.78736759290854	0.918245633704647	IM329.CCSK___IM329___NB8711738_ACTATCTAGCTTTGTG
IM329.CCSK	3473.32269569907	2020	9	9	TumourB	0.915118184875669	1.74556707832985	IM329.CCSK___IM329___NB8711738_ACTATCTCATCGATGT
IM329.CCSK	1091.308126768	753	2	2	TumourC	4.61424500336285	7.75985484199468	IM329.CCSK___IM329___NB8711738_ACTATCTGTGATACAA
IM329.CCSK	2643.90370283749	1581	11	11	TumourC	6.57090460162533	6.4544376615063	IM329.CCSK___IM329___NB8711738_ACTATCTGTTGGTACT
IM329.CCSK	4511.61385379031	2371	8	8	TumourB	-0.646833885387594	0.376546496813121	IM329.CCSK___IM329___NB8711738_ACTATCTTCGACCCAG
IM329.CCSK	1977.48295423056	1370	8	8	TumourB	1.71458523320694	-0.135904261693735	IM329.CCSK___IM329___NB8711738_ACTATGGCAAGATCCT
IM329.CCSK	1440.29191679801	1102	10	10	Leucocytes	0.123009659473461	-14.6476306858134	IM329.CCSK___IM329___NB8711738_ACTATGGGTTACGGAG
IM329.CCSK	1245.03509559973	874	7	7	TumourC	1.77089970318781	4.31108978347966	IM329.CCSK___IM329___NB8711738_ACTATGGGTTGTGGAG
IM329.CCSK	1324.53729339693	1026	10	10	Leucocytes	2.37169449515178	-15.4100302706752	IM329.CCSK___IM329___NB8711738_ACTATTCGTATCGCGC
IM329.CCSK	2167.05351848243	1381	7	7	TumourC	1.56168986658294	3.71641992493164	IM329.CCSK___IM329___NB8711738_ACTATTCTCAGTCTTT
IM329.CCSK	2995.03373852145	1663	11	11	TumourC	7.08365037864846	4.89177119435728	IM329.CCSK___IM329___NB8711738_ACTCCCACAAAGTATG
IM329.CCSK	2299.27862226423	1422	19	19	TumourB	-0.46656228974116	-2.39551285507903	IM329.CCSK___IM329___NB8711738_ACTCCCACACCTCTGT
IM329.CCSK	1213.48889097055	851	2	2	TumourC	6.25411588620345	9.13123649161465	IM329.CCSK___IM329___NB8711738_ACTCCCACACTGGAAG
IM329.CCSK	23863.4725172587	6953	19	19	TumourB	0.588278222204289	-3.21427353438342	IM329.CCSK___IM329___NB8711738_ACTCCCACATGACTCA
IM329.CCSK	4796.97095429195	2402	8	8	TumourB	-0.593156726447567	0.617558554551634	IM329.CCSK___IM329___NB8711738_ACTCCCATCAGGAGAC
IM329.CCSK	954.284906562723	796	10	10	Leucocytes	2.55725383581666	-15.319884223483	IM329.CCSK___IM329___NB8711738_ACTCCCATCGGCATTA
IM329.CCSK	1096.37169843737	788	2	2	TumourC	8.7687869744834	7.79580333488279	IM329.CCSK___IM329___NB8711738_ACTCTCGAGCTACGTT
IM329.CCSK	1160.49022983309	880	19	19	TumourB	0.51093573360752	-2.47769038480266	IM329.CCSK___IM329___NB8711738_ACTCTCGAGCTCACTA
IM329.CCSK	2309.60971144957	1390	11	11	TumourC	6.41548341532205	5.08698850825507	IM329.CCSK___IM329___NB8711738_ACTCTCGCACAGTGAG
IM329.CCSK	3995.22974173994	2063	6	6	TumourC	9.41164622113611	4.06502208397989	IM329.CCSK___IM329___NB8711738_ACTCTCGCAGCATACT
IM329.CCSK	1197.72425587832	929	10	10	Leucocytes	-0.417419512614885	-14.7378690311367	IM329.CCSK___IM329___NB8711738_ACTGATGCAGAACCGA
IM329.CCSK	1193.67808058574	839	2	2	TumourC	7.03975205619794	7.59068398097243	IM329.CCSK___IM329___NB8711738_ACTGCAAAGTGGGAAA
IM329.CCSK	1526.01926471409	1049	2	2	TumourC	6.03169501776975	8.98895825133471	IM329.CCSK___IM329___NB8711738_ACTGTCCGTCAAACGG
IM329.CCSK	2027.71227059197	1245	2	2	TumourC	7.62527789843316	8.48916593616639	IM329.CCSK___IM329___NB8711738_ACTGTCCTCTCATGCC
IM329.CCSK	1682.56024531007	1068	7	7	TumourC	2.05398715314004	5.96485757126463	IM329.CCSK___IM329___NB8711738_ACTGTGACACACCTTC
IM329.CCSK	2559.55628467614	1495	11	11	TumourC	7.05977905410619	5.90726937345119	IM329.CCSK___IM329___NB8711738_ACTGTGAGTTCCGCTT
IM329.CCSK	2800.82376554643	1739	8	8	TumourB	0.537181012574484	-2.59905914476999	IM329.CCSK___IM329___NB8711738_ACTGTGATCGCTGCGA
IM329.CCSK	1673.62035816834	1158	3	3	TumourC	5.05521845301982	8.98265060440826	IM329.CCSK___IM329___NB8711738_ACTTAGGAGCCTATCA
IM329.CCSK	5363.86217689324	2463	6	6	TumourC	8.25535487078236	4.50181934747641	IM329.CCSK___IM329___NB8711738_ACTTAGGAGGTCATCT
IM329.CCSK	2827.34828473723	1738	9	9	TumourB	1.24103054102988	2.37223595467453	IM329.CCSK___IM329___NB8711738_ACTTAGGCATGGATCT
IM329.CCSK	2224.592491322	1424	11	11	TumourC	5.8628717943157	5.50849096366383	IM329.CCSK___IM329___NB8711738_ACTTAGGGTCAACGCC
IM329.CCSK	2560.80357890956	1529	11	11	TumourC	7.38371807304188	4.17361426613564	IM329.CCSK___IM329___NB8711738_ACTTAGGTCCTCCACA
IM329.CCSK	4284.30543750391	2157	9	9	TumourB	1.1977779027068	1.89273099347036	IM329.CCSK___IM329___NB8711738_ACTTATCCAACCGCTG
IM329.CCSK	2277.02425069258	1405	2	2	TumourC	6.6130039001193	9.4069005828875	IM329.CCSK___IM329___NB8711738_ACTTATCCACAACGCC
IM329.CCSK	1871.44087049122	1168	7	7	TumourC	1.57501988414844	6.6771454268672	IM329.CCSK___IM329___NB8711738_ACTTATCTCTTGGAAC
IM329.CCSK	1373.87358523727	983	3	3	TumourC	2.55499619053719	8.01861160323174	IM329.CCSK___IM329___NB8711738_ACTTCCGAGCTGAAAT
IM329.CCSK	4457.03748449433	2624	21	21	TumourE	9.26986202036229	-9.38924394295036	IM329.CCSK___IM329___NB8711738_ACTTCCGAGTGGCGAT
IM329.CCSK	2333.46191365901	1454	9	9	TumourB	1.20675751427406	2.04853079909615	IM329.CCSK___IM329___NB8711738_ACTTCCGTCATGGATC
IM329.CCSK	75462.2345505233	10463	19	19	TumourB	0.516664282103665	-4.87951712191406	IM329.CCSK___IM329___NB8711738_ACTTCGCGTCCAAATC
IM329.CCSK	993.706900764492	808	15	15	Leucocytes	0.733277215388302	-13.2116550657638	IM329.CCSK___IM329___NB8711738_ACTTCGCGTCGTCATA
IM329.CCSK	1140.62930187595	816	7	7	TumourC	1.65776096427534	5.48747582989761	IM329.CCSK___IM329___NB8711738_ACTTCGCTCGGTGTAT
IM329.CCSK	1592.6291845524	1084	9	9	TumourB	1.48995710318032	1.87970381995339	IM329.CCSK___IM329___NB8711738_ACTTTCAAGAGCCGTA
IM329.CCSK	3919.94361137035	1999	6	6	TumourC	8.76138147401511	5.24646830580645	IM329.CCSK___IM329___NB8711738_ACTTTGTGTACGGGAT
IM329.CCSK	1399.61870725721	1079	10	10	Leucocytes	-1.08349188875385	-13.9581969006423	IM329.CCSK___IM329___NB8711738_ACTTTGTGTAGACGGT
IM329.CCSK	1158.16810926683	836	3	3	TumourC	2.43263824748894	6.20657289594243	IM329.CCSK___IM329___NB8711738_ACTTTGTGTCGCGTCA
IM329.CCSK	2839.22393758461	1787	8	8	TumourB	0.513234093991118	-1.59594492484166	IM329.CCSK___IM329___NB8711738_ACTTTGTTCTCATTAC
IM329.CCSK	1103.00330911188	835	7	7	TumourC	2.14867566625361	2.34369068423462	IM329.CCSK___IM329___NB8711738_AGAAATGAGAAATTGC
IM329.CCSK	1507.93409901314	1141	10	10	Leucocytes	0.785884344210952	-14.7500306571121	IM329.CCSK___IM329___NB8711738_AGAACAAAGTCGTCTA
IM329.CCSK	1192.14156556411	954	10	10	Leucocytes	-0.0498579227123563	-14.6365246212367	IM329.CCSK___IM329___NB8711738_AGAACAACATTAAAGG
IM329.CCSK	1621.15449955294	1116	7	7	TumourC	1.0519919908905	5.02390794897329	IM329.CCSK___IM329___NB8711738_AGAACAAGTGAGGCAT
IM329.CCSK	3390.53643199707	1948	8	8	TumourB	0.514361332846991	-0.83521877363961	IM329.CCSK___IM329___NB8711738_AGAACAATCACTGTCC
IM329.CCSK	2104.24863615425	1372	7	7	TumourC	1.73683638276116	6.70334316936678	IM329.CCSK___IM329___NB8711738_AGAACCTAGATTGACA
IM329.CCSK	1435.174669234	1011	7	7	TumourC	2.00224988861177	5.131603336076	IM329.CCSK___IM329___NB8711738_AGAACCTAGTTCATGC
IM329.CCSK	2018.21903761354	1270	2	2	TumourC	6.89727921017779	7.59639980534038	IM329.CCSK___IM329___NB8711738_AGAACCTTCAACGAGG
IM329.CCSK	1070.38767511718	786	2	2	TumourC	7.04795895916651	8.86837571522107	IM329.CCSK___IM329___NB8711738_AGAACCTTCGACGACC
IM329.CCSK	1842.36497473845	1246	9	9	TumourB	1.29755560967722	2.05781306174951	IM329.CCSK___IM329___NB8711738_AGAAGCGCAGCTGTAT
IM329.CCSK	1001.42887894983	825	15	15	Leucocytes	0.829969039437257	-13.2569582598252	IM329.CCSK___IM329___NB8711738_AGAAGCGTCAAGCTGT
IM329.CCSK	2454.79024203476	1328	11	11	TumourC	3.87303999123371	4.46635987598432	IM329.CCSK___IM329___NB8711738_AGAAGCGTCGCAGTTA
IM329.CCSK	2941.51365072779	1608	6	6	TumourC	9.26553416318585	3.94689836340551	IM329.CCSK___IM329___NB8711738_AGAAGCGTCGTCGCTT
IM329.CCSK	1632.1732269637	1087	2	2	TumourC	5.79779701407033	9.60502083707597	IM329.CCSK___IM329___NB8711738_AGAAGTAAGAATTCAG
IM329.CCSK	1687.44905056375	1159	2	2	TumourC	5.46464933458535	6.7918900252944	IM329.CCSK___IM329___NB8711738_AGAAGTAAGGTTCTAC
IM329.CCSK	1561.95528866042	1062	2	2	TumourC	5.05923370933837	7.9903565954321	IM329.CCSK___IM329___NB8711738_AGAAGTAGTTTCGTTT
IM329.CCSK	1425.91494307381	974	2	2	TumourC	6.04592645350719	9.7925963065144	IM329.CCSK___IM329___NB8711738_AGAAGTATCAGCTTCC
IM329.CCSK	1090.62327788673	822	3	3	TumourC	2.61038866350474	7.71126275907692	IM329.CCSK___IM329___NB8711738_AGACAAAGTTCGGCGT
IM329.CCSK	1473.33081342662	987	2	2	TumourC	6.66656697874866	9.08651445512465	IM329.CCSK___IM329___NB8711738_AGACAAATCTCCATAT
IM329.CCSK	2451.81115982839	1510	6	6	TumourC	8.9368922384924	7.81204938852888	IM329.CCSK___IM329___NB8711738_AGACACTGTAAGCTCT
IM329.CCSK	1916.75580771382	1211	2	2	TumourC	5.35431162727033	8.62074181602707	IM329.CCSK___IM329___NB8711738_AGACACTGTGCTCTTC
IM329.CCSK	2943.39142271809	1707	6	6	TumourC	8.27014751666425	4.33296167749701	IM329.CCSK___IM329___NB8711738_AGACACTTCACTACGA
IM329.CCSK	2009.01755825812	1308	9	9	TumourB	1.81984459743682	1.63180054768323	IM329.CCSK___IM329___NB8711738_AGACACTTCTTTCAGT
IM329.CCSK	3114.11901624524	1655	6	6	TumourC	9.04168585056432	4.67602532016107	IM329.CCSK___IM329___NB8711738_AGACAGGAGCCAAGCA
IM329.CCSK	1356.11435121926	926	7	7	TumourC	2.13513265360315	4.23582278645556	IM329.CCSK___IM329___NB8711738_AGACAGGCACGGCCAT
IM329.CCSK	2786.91481635711	1718	8	8	TumourB	-0.815505460866693	-0.229797338792311	IM329.CCSK___IM329___NB8711738_AGACAGGCAGCTCATA
IM329.CCSK	1108.72613523366	858	10	10	Leucocytes	3.33614277609156	-14.6015590748115	IM329.CCSK___IM329___NB8711738_AGACAGGGTCACCTTC
IM329.CCSK	1111.14038816176	824	10	10	Leucocytes	1.45017570961385	-15.5412719645209	IM329.CCSK___IM329___NB8711738_AGACAGGGTCTACGTA
IM329.CCSK	2354.05363574858	1501	7	7	TumourC	2.70063564437139	6.03939361519679	IM329.CCSK___IM329___NB8711738_AGACAGGGTTCCAGGC
IM329.CCSK	2271.86447285077	1393	7	7	TumourC	3.41641360838414	5.5829587847317	IM329.CCSK___IM329___NB8711738_AGACAGGTCAGCTGAT
IM329.CCSK	1905.26483340283	1343	9	9	TumourB	2.1113568259029	0.317137139650626	IM329.CCSK___IM329___NB8711738_AGACCATTCCGGCAAC
IM329.CCSK	971.749565981464	742	7	7	TumourC	2.2275330160372	5.06456609845838	IM329.CCSK___IM329___NB8711738_AGACCCGAGTACGAGC
IM329.CCSK	1864.81401927852	1280	9	9	TumourB	2.05277816588199	2.25820530164846	IM329.CCSK___IM329___NB8711738_AGACCCGCAGTTCTAG
IM329.CCSK	2831.32821496074	1693	11	11	TumourC	8.03459614059684	3.96077558614733	IM329.CCSK___IM329___NB8711738_AGACTCAGTCAAAGCG
IM329.CCSK	16961.9062387276	6183	19	19	TumourB	0.754057775534607	-4.44545437539233	IM329.CCSK___IM329___NB8711738_AGACTCATCGAATCCA
IM329.CCSK	2314.12727725694	1379	3	3	TumourC	3.6547289731578	9.0521630437879	IM329.CCSK___IM329___NB8711738_AGAGAATAGAATCTAG
IM329.CCSK	997.004898478047	727	2	2	TumourC	6.89030566781467	9.60077057114851	IM329.CCSK___IM329___NB8711738_AGAGAATAGTCAGGGT
IM329.CCSK	1942.28474735048	1304	9	9	TumourB	0.72725761618913	1.05141468052646	IM329.CCSK___IM329___NB8711738_AGAGAATGTGCGAGTA
IM329.CCSK	3931.19807244334	2189	13	13	TumourE	8.48321350135749	-7.82946803625566	IM329.CCSK___IM329___NB8711738_AGAGAATTCTTCGCTG
IM329.CCSK	928.378199263747	734	3	3	TumourC	3.96170344925272	8.90403373539973	IM329.CCSK___IM329___NB8711738_AGAGAGCAGTAGGGTC
IM329.CCSK	984.991252453141	763	3	3	TumourC	3.7761140957399	7.9727786003436	IM329.CCSK___IM329___NB8711738_AGAGAGCAGTCGGCAA
IM329.CCSK	1009.1361449341	748	7	7	TumourC	2.33069134523156	4.94378485443984	IM329.CCSK___IM329___NB8711738_AGAGAGCGTACGCTAT
IM329.CCSK	3780.16814947429	1903	6	6	TumourC	9.01611715445448	4.33710295586638	IM329.CCSK___IM329___NB8711738_AGAGAGCGTATATGGA
IM329.CCSK	6381.91502354597	3090	8	8	TumourB	-1.22474405284728	-1.4815978291954	IM329.CCSK___IM329___NB8711738_AGAGAGCGTGTTCGAT
IM329.CCSK	2288.2062047565	1473	8	8	TumourB	1.51007170586253	0.353286786449451	IM329.CCSK___IM329___NB8711738_AGAGAGCTCCCTCTAG
IM329.CCSK	1324.25668319335	921	3	3	TumourC	2.230492785195	6.85786365415258	IM329.CCSK___IM329___NB8711738_AGAGAGCTCTCTATAC
IM329.CCSK	1261.97508139231	881	3	3	TumourC	4.06859000543285	7.83292978506304	IM329.CCSK___IM329___NB8711738_AGAGCAGAGGCTGAAC
IM329.CCSK	2771.37220742691	1631	11	11	TumourC	6.882991454872	4.83113211542768	IM329.CCSK___IM329___NB8711738_AGAGCAGAGTCATGCT
IM329.CCSK	946.190926358684	723	3	3	TumourC	2.06094487517421	6.30773443314639	IM329.CCSK___IM329___NB8711738_AGAGCAGCACATTGTG
IM329.CCSK	2475.2068054875	1499	11	11	TumourC	3.56614286630854	4.03155537865068	IM329.CCSK___IM329___NB8711738_AGAGCAGCACCAGCGT
IM329.CCSK	1025.65827273119	841	10	10	Leucocytes	0.591080563304347	-15.3185443209591	IM329.CCSK___IM329___NB8711738_AGAGCAGCACGACAAG
IM329.CCSK	1225.03012039972	890	9	9	TumourB	2.1409176572996	1.29131038785417	IM329.CCSK___IM329___NB8711738_AGAGCAGGTAAGACCG
IM329.CCSK	1463.20098169815	971	2	2	TumourC	7.16590580753921	7.13944355255021	IM329.CCSK___IM329___NB8711738_AGAGCAGTCTCAGTCC
IM329.CCSK	1014.4212468205	800	9	9	TumourB	2.10380033364024	-0.0279858390380822	IM329.CCSK___IM329___NB8711738_AGAGCAGTCTGGTGCG
IM329.CCSK	1309.35160815856	1032	10	10	Leucocytes	0.146098379744477	-14.8449646137995	IM329.CCSK___IM329___NB8711738_AGAGCCCCAGAATCGG
IM329.CCSK	1306.54820339031	909	3	3	TumourC	3.56263321233379	5.45624892798794	IM329.CCSK___IM329___NB8711738_AGAGCCCTCCGAGTGC
IM329.CCSK	2312.34245551002	1421	11	11	TumourC	3.09286201935951	4.47177575069485	IM329.CCSK___IM329___NB8711738_AGATAGAAGTGACCTT
IM329.CCSK	1903.1660038688	1269	9	9	TumourB	2.21111026286899	0.531962045109234	IM329.CCSK___IM329___NB8711738_AGATAGAGTTTACACG
IM329.CCSK	1625.59982140247	1111	2	2	TumourC	6.63938178451953	8.81889927185274	IM329.CCSK___IM329___NB8711738_AGATCCACAATCGCGC
IM329.CCSK	1615.57043024087	1136	9	9	TumourB	1.25578382753741	-0.504973562221254	IM329.CCSK___IM329___NB8711738_AGATCCACACTGTCCT
IM329.CCSK	2486.82277785475	1345	6	6	TumourC	8.4656195008073	5.81685788996892	IM329.CCSK___IM329___NB8711738_AGATCCACAGAGGTAC
IM329.CCSK	3135.78782251148	1852	3	3	TumourC	4.71447669797408	7.76877231189637	IM329.CCSK___IM329___NB8711738_AGATCCAGTATCGCTA
IM329.CCSK	1494.08607487833	1114	10	10	Leucocytes	2.65932590460083	-14.8877770465504	IM329.CCSK___IM329___NB8711738_AGATCCATCCGTGACG
IM329.CCSK	4675.91433113255	2655	21	21	TumourE	9.23090940091909	-9.31602914211553	IM329.CCSK___IM329___NB8711738_AGATCGTAGGTCACCC
IM329.CCSK	1508.31701658821	999	2	2	TumourC	7.11003814709049	8.37974834788898	IM329.CCSK___IM329___NB8711738_AGATCGTGTATACAGA
IM329.CCSK	2299.03564012231	1376	3	3	TumourC	4.10656333682242	8.88424537368478	IM329.CCSK___IM329___NB8711738_AGATGAAAGCTAAACA
IM329.CCSK	1752.74837834844	1102	7	7	TumourC	2.99019148825638	5.2792565648986	IM329.CCSK___IM329___NB8711738_AGATGAACAGCCGTCA
IM329.CCSK	2185.63629283114	1375	7	7	TumourC	1.50796516804792	5.24185895507619	IM329.CCSK___IM329___NB8711738_AGATGAAGTGCTGTCG
IM329.CCSK	1253.99594069491	852	2	2	TumourC	6.52125570506615	10.0885735153794	IM329.CCSK___IM329___NB8711738_AGATGAATCCGTTGAA
IM329.CCSK	1726.79102735362	1248	10	10	Leucocytes	1.00553645268748	-15.2633162255893	IM329.CCSK___IM329___NB8711738_AGATGCTAGACATCAA
IM329.CCSK	2169.03909771771	1332	2	2	TumourC	7.25208415408313	7.40831950537299	IM329.CCSK___IM329___NB8711738_AGATGCTCAACCCTAA
IM329.CCSK	1402.07745406195	1008	8	8	TumourB	2.01664909734198	-0.369743384975979	IM329.CCSK___IM329___NB8711738_AGCATCACAAGGTTGG
IM329.CCSK	1855.57962069121	1377	15	15	Leucocytes	-0.23311781176641	-12.8084178968334	IM329.CCSK___IM329___NB8711738_AGCATCAGTATCATGC
IM329.CCSK	1718.7356649454	1183	9	9	TumourB	1.68335274332317	1.46362914795526	IM329.CCSK___IM329___NB8711738_AGCATCAGTCGAACGA
IM329.CCSK	1868.60404896923	1215	7	7	TumourC	1.49308440132283	6.51010412316098	IM329.CCSK___IM329___NB8711738_AGCATCATCAACCCGG
IM329.CCSK	3297.02867860307	1641	6	6	TumourC	8.52413523712648	4.23005038954883	IM329.CCSK___IM329___NB8711738_AGCCAATAGCCTCACG
IM329.CCSK	3991.96804981952	2166	8	8	TumourB	-0.0260916696919861	-0.571962791019038	IM329.CCSK___IM329___NB8711738_AGCCAATCATCGATCA
IM329.CCSK	2170.52692859817	1242	3	3	TumourC	4.55019032726928	6.43018030045564	IM329.CCSK___IM329___NB8711738_AGCCACGCAGTATACC
IM329.CCSK	1620.68203802874	1091	11	11	TumourC	3.81451521379344	3.69829165945988	IM329.CCSK___IM329___NB8711738_AGCCACGGTACAAGTA
IM329.CCSK	1345.68962577689	923	2	2	TumourC	5.92924767023677	9.40957994764552	IM329.CCSK___IM329___NB8711738_AGCCACGGTCTCTCTG
IM329.CCSK	1845.80901745765	1207	6	6	TumourC	8.14011800959169	6.19701779957559	IM329.CCSK___IM329___NB8711738_AGCCACGTCAGCTGAT
IM329.CCSK	1723.9798358737	1144	7	7	TumourC	2.72448241134023	4.23587810609092	IM329.CCSK___IM329___NB8711738_AGCCAGCAGTAGTGCG
IM329.CCSK	1572.50758971253	1075	7	7	TumourC	1.94286151991861	3.92907580783393	IM329.CCSK___IM329___NB8711738_AGCCAGCGTGTCATCA
IM329.CCSK	2216.86073946547	1419	9	9	TumourB	2.66318984402598	3.59548749957874	IM329.CCSK___IM329___NB8711738_AGCGATTAGCGACTTT
IM329.CCSK	1321.37277915912	945	3	3	TumourC	2.65829557213639	7.51057771850671	IM329.CCSK___IM329___NB8711738_AGCGATTAGCGAGTCA
IM329.CCSK	2425.46575694473	1505	8	8	TumourB	-0.726442535654912	0.57873698740044	IM329.CCSK___IM329___NB8711738_AGCGATTAGGTAGGCT
IM329.CCSK	1668.44433208891	1144	2	2	TumourC	4.74008344049978	9.22240974451532	IM329.CCSK___IM329___NB8711738_AGCGATTGTCCCTGTT
IM329.CCSK	1139.78582252616	943	15	15	Leucocytes	-0.987618489027605	-12.2566914524215	IM329.CCSK___IM329___NB8711738_AGCGATTGTTGCGGCT
IM329.CCSK	1346.58340438716	964	2	2	TumourC	7.21538964600553	6.64747785078054	IM329.CCSK___IM329___NB8711738_AGCGATTTCAGCTTCC
IM329.CCSK	1211.39374580145	887	7	7	TumourC	1.8586050583262	2.88126984906902	IM329.CCSK___IM329___NB8711738_AGCGATTTCATCGGGC
IM329.CCSK	1252.91191019792	975	10	10	Leucocytes	-1.04176485367937	-14.0350568716826	IM329.CCSK___IM329___NB8711738_AGCGATTTCCTAGAGT
IM329.CCSK	1078.20003079759	844	3	3	TumourC	2.22062274738126	7.12610815399351	IM329.CCSK___IM329___NB8711738_AGCGCCAGTTTACACG
IM329.CCSK	1505.58360141316	951	2	2	TumourC	5.57402261989147	7.2715283091782	IM329.CCSK___IM329___NB8711738_AGCGCCATCATCTCTA
IM329.CCSK	2318.44625795407	1452	11	11	TumourC	6.33729234503253	5.61211388463168	IM329.CCSK___IM329___NB8711738_AGCGCCATCCGCACGA
IM329.CCSK	4045.1946671839	2138	11	11	TumourC	6.82824090184108	5.57217634026212	IM329.CCSK___IM329___NB8711738_AGCGCTGCAGTAGAAT
IM329.CCSK	1257.65343374869	867	7	7	TumourC	1.71148247745732	3.42280403161061	IM329.CCSK___IM329___NB8711738_AGCGCTGGTCTTGAAC
IM329.CCSK	1480.40618234686	963	2	2	TumourC	5.88869473498585	9.79069700100447	IM329.CCSK___IM329___NB8711738_AGCGTATCATAGAGGC
IM329.CCSK	4214.62674374709	2304	9	9	TumourB	0.650454554584013	2.16177717186197	IM329.CCSK___IM329___NB8711738_AGCGTATGTGCATCTA
IM329.CCSK	2783.69850001251	1574	11	11	TumourC	6.42122619921533	4.88081280867343	IM329.CCSK___IM329___NB8711738_AGCGTATTCATGGTAC
IM329.CCSK	2197.42069880308	1408	9	9	TumourB	0.66140778081421	2.55381781574838	IM329.CCSK___IM329___NB8711738_AGCGTCGAGAACAGGA
IM329.CCSK	1079.8009874774	795	2	2	TumourC	5.6854550761687	6.34136603725225	IM329.CCSK___IM329___NB8711738_AGCGTCGGTAGCACAG
IM329.CCSK	2212.76022104607	1556	21	21	TumourE	9.26277503901014	-9.32647044689573	IM329.CCSK___IM329___NB8711738_AGCGTCGTCGCACGAC
IM329.CCSK	1873.04441953666	1207	7	7	TumourC	2.1225725615204	3.81080358246232	IM329.CCSK___IM329___NB8711738_AGCTACAAGCGCCTAC
IM329.CCSK	1509.78084418776	1116	9	9	TumourB	1.85219242713597	1.46417681647584	IM329.CCSK___IM329___NB8711738_AGCTACAGTCTTCTAT
IM329.CCSK	1308.99629789163	917	2	2	TumourC	5.26609635261553	9.50732472999227	IM329.CCSK___IM329___NB8711738_AGCTACAGTGAATTGA
IM329.CCSK	1861.17317824732	1129	2	2	TumourC	7.59729824540591	8.02275980528399	IM329.CCSK___IM329___NB8711738_AGCTACATCTGATTCT
IM329.CCSK	4292.63438870353	2357	21	21	TumourE	9.04010848194045	-9.39454806673774	IM329.CCSK___IM329___NB8711738_AGCTCAACATCGCTAA
IM329.CCSK	5431.93012544583	2408	6	6	TumourC	7.779183915612	4.36137230665016	IM329.CCSK___IM329___NB8711738_AGCTCAAGTATCCCAA
IM329.CCSK	2794.60486592953	1550	11	11	TumourC	5.52105580357106	4.84071002357607	IM329.CCSK___IM329___NB8711738_AGCTCAATCGTGCATA
IM329.CCSK	2068.33796372044	1353	10	10	Leucocytes	1.2706158103524	-14.6931909353407	IM329.CCSK___IM329___NB8711738_AGCTTCCAGGGCCCTT
IM329.CCSK	2946.23812010522	1727	8	8	TumourB	-0.753102568443716	-0.74055903223025	IM329.CCSK___IM329___NB8711738_AGCTTCCCATGCGGTC
IM329.CCSK	1819.06471417437	1188	2	2	TumourC	7.92923468105404	9.44011769002206	IM329.CCSK___IM329___NB8711738_AGCTTCCGTATGTCAC
IM329.CCSK	4206.63417377175	1993	6	6	TumourC	9.3513852018204	4.78807328515075	IM329.CCSK___IM329___NB8711738_AGCTTCCGTCTGGTTA
IM329.CCSK	1434.69206176098	939	3	3	TumourC	4.38261755862273	7.46223992868244	IM329.CCSK___IM329___NB8711738_AGCTTCCTCATTCTTG
IM329.CCSK	1192.49523345127	937	15	15	Leucocytes	0.802246962291684	-13.3613785441973	IM329.CCSK___IM329___NB8711738_AGGAAATAGTGCCCGT
IM329.CCSK	2065.80627896471	1331	2	2	TumourC	8.48815500098887	8.53547984575246	IM329.CCSK___IM329___NB8711738_AGGAAATGTTTGGCTA
IM329.CCSK	1410.45374432775	1042	9	9	TumourB	2.09411061694729	1.19202476063344	IM329.CCSK___IM329___NB8711738_AGGAAATTCGAACGGA
IM329.CCSK	1290.49514260971	905	3	3	TumourC	3.56410367135616	5.81751855561022	IM329.CCSK___IM329___NB8711738_AGGAATAAGATGATTG
IM329.CCSK	2437.52704138686	1295	2	2	TumourC	7.71069891858964	7.95977828283234	IM329.CCSK___IM329___NB8711738_AGGAATACATGACGTT
IM329.CCSK	2534.73021567383	1596	2	2	TumourC	7.02316697853295	8.0613670219376	IM329.CCSK___IM329___NB8711738_AGGAATAGTATGAGAT
IM329.CCSK	913.762083772356	752	10	10	Leucocytes	1.67732784484628	-15.1648727224337	IM329.CCSK___IM329___NB8711738_AGGAATAGTGTGTACT
IM329.CCSK	1522.73437361711	1090	7	7	TumourC	1.18799807414003	5.12119897428845	IM329.CCSK___IM329___NB8711738_AGGAATATCTCCAAGA
IM329.CCSK	1525.93270699227	1056	7	7	TumourC	1.43064706724602	3.46600036509038	IM329.CCSK___IM329___NB8711738_AGGAATATCTCTGACC
IM329.CCSK	3238.16313955618	1852	8	8	TumourB	-0.69511284457657	-0.463659409029994	IM329.CCSK___IM329___NB8711738_AGGACGAAGCTGTTCA
IM329.CCSK	946.709655281174	732	2	2	TumourC	4.59848552675619	7.35836801964596	IM329.CCSK___IM329___NB8711738_AGGACGAAGTGAGTTA
IM329.CCSK	1323.26434242835	979	10	10	Leucocytes	0.307839810575002	-15.2307143429548	IM329.CCSK___IM329___NB8711738_AGGACGACAAGGCGTA
IM329.CCSK	1323.75656258526	1064	15	15	Leucocytes	-0.912845512867395	-12.3935175240465	IM329.CCSK___IM329___NB8711738_AGGACGATCATTGCGA
IM329.CCSK	1559.47381159649	1043	3	3	TumourC	3.17800513303247	7.32453438662384	IM329.CCSK___IM329___NB8711738_AGGACTTAGACACACG
IM329.CCSK	1517.99816243547	1031	3	3	TumourC	3.12904537020223	7.11355539979817	IM329.CCSK___IM329___NB8711738_AGGACTTAGGCACGAT
IM329.CCSK	1754.45724765888	1108	3	3	TumourC	4.69979040541885	9.08512219507583	IM329.CCSK___IM329___NB8711738_AGGACTTAGTGCACAG
IM329.CCSK	1007.23070031381	817	10	10	Leucocytes	-0.0677131137036358	-15.3553689988404	IM329.CCSK___IM329___NB8711738_AGGACTTGTTAGGAGC
IM329.CCSK	1141.72091607734	847	3	3	TumourC	2.18241841172757	6.49862025792139	IM329.CCSK___IM329___NB8711738_AGGAGGTGTGCAGATG
IM329.CCSK	1344.61312109921	1101	15	15	Leucocytes	-0.157409882308979	-12.7306518671896	IM329.CCSK___IM329___NB8711738_AGGAGGTGTTTGAACC
IM329.CCSK	3486.70099455346	2033	8	8	TumourB	-0.154525193895569	-2.40171558000204	IM329.CCSK___IM329___NB8711738_AGGATAATCAAGAGTA
IM329.CCSK	945.100759174925	728	7	7	TumourC	1.40399691709294	6.4548348706402	IM329.CCSK___IM329___NB8711738_AGGATCTCATAGCACT
IM329.CCSK	963.752554059292	715	3	3	TumourC	3.56412117992093	5.99592881377553	IM329.CCSK___IM329___NB8711738_AGGATCTGTCTCGGGT
IM329.CCSK	1893.29257818047	1177	3	3	TumourC	3.59260723784265	8.94674837396059	IM329.CCSK___IM329___NB8711738_AGGATCTTCCCTCGTA
IM329.CCSK	1446.39233283597	1005	3	3	TumourC	3.93872380049168	7.64508648255205	IM329.CCSK___IM329___NB8711738_AGGATCTTCCTCTCTT
IM329.CCSK	1409.81614981809	863	2	2	TumourC	6.14280850976286	7.29164460582904	IM329.CCSK___IM329___NB8711738_AGGCATTAGAGCATTA
IM329.CCSK	1154.71135957031	813	3	3	TumourC	2.29909835138591	6.42650088105164	IM329.CCSK___IM329___NB8711738_AGGCATTAGTATGGCG
IM329.CCSK	4437.50603309705	2348	8	8	TumourB	-1.05517775535246	0.349728732639867	IM329.CCSK___IM329___NB8711738_AGGCATTAGTCCCGAC
IM329.CCSK	1368.7417716233	909	2	2	TumourC	6.1227903107602	9.63551624199016	IM329.CCSK___IM329___NB8711738_AGGCATTAGTTTGTCG
IM329.CCSK	1599.03709326821	1010	7	7	TumourC	1.20933754471433	4.20958900860981	IM329.CCSK___IM329___NB8711738_AGGCATTCAACCGACC
IM329.CCSK	2564.51580617014	1488	11	11	TumourC	2.75977357272897	3.60417393822455	IM329.CCSK___IM329___NB8711738_AGGCATTCAAGTCGTT
IM329.CCSK	3595.80414245937	2003	11	11	TumourC	4.75665733987804	5.62838486205424	IM329.CCSK___IM329___NB8711738_AGGCATTCATTGGCAT
IM329.CCSK	2843.46907925667	1718	9	9	TumourB	-0.0485683416658798	1.30838703706834	IM329.CCSK___IM329___NB8711738_AGGCATTGTGTCCTAA
IM329.CCSK	3362.35334447424	1757	6	6	TumourC	8.35092959781191	4.15966572781396	IM329.CCSK___IM329___NB8711738_AGGCATTTCCAAGCTA
IM329.CCSK	2259.77256771575	1377	7	7	TumourC	3.41795587729641	5.57752060279661	IM329.CCSK___IM329___NB8711738_AGGCATTTCTACAGGT
IM329.CCSK	1743.09810985193	1166	9	9	TumourB	1.64856375962265	1.1591176654622	IM329.CCSK___IM329___NB8711738_AGGCCACGTAGACACG
IM329.CCSK	1355.09862969949	1074	15	15	Leucocytes	-1.78499830196191	-12.0711612099756	IM329.CCSK___IM329___NB8711738_AGGCCACGTGTTGACT
IM329.CCSK	1158.54588910219	888	7	7	TumourC	1.24308300458745	3.87339450792048	IM329.CCSK___IM329___NB8711738_AGGCTGCAGTTCCGTA
IM329.CCSK	2520.25834750816	1687	7	7	TumourC	1.59686880063269	3.29527511082966	IM329.CCSK___IM329___NB8711738_AGGCTGCCACCAATTG
IM329.CCSK	1525.10904785935	1082	7	7	TumourC	1.72760353499432	3.2513817397447	IM329.CCSK___IM329___NB8711738_AGGCTGCGTCACCTTC
IM329.CCSK	1994.25330918729	1205	2	2	TumourC	7.1021266136554	8.43958152740453	IM329.CCSK___IM329___NB8711738_AGGCTGCTCTCGTTTA
IM329.CCSK	1133.22389675899	808	7	7	TumourC	2.70027552644957	5.74037090247579	IM329.CCSK___IM329___NB8711738_AGGGAGTCAAATCAAG
IM329.CCSK	2832.61348236646	1674	7	7	TumourC	1.88034298602675	3.21144246524468	IM329.CCSK___IM329___NB8711738_AGGGAGTGTCCGGTGT
IM329.CCSK	995.035417781657	746	3	3	TumourC	3.12808466187251	7.97447482629663	IM329.CCSK___IM329___NB8711738_AGGGAGTTCGTGGACC
IM329.CCSK	1727.09047260462	1126	3	3	TumourC	2.70675772205146	7.59670643802421	IM329.CCSK___IM329___NB8711738_AGGGCTCAGACTTGTC
IM329.CCSK	1472.46672987967	995	3	3	TumourC	5.78071400179767	6.72727926816869	IM329.CCSK___IM329___NB8711738_AGGGCTCAGCGTCAGA
IM329.CCSK	934.798969438365	674	3	3	TumourC	2.80859368290188	7.62036435757913	IM329.CCSK___IM329___NB8711738_AGGGCTCGTGGTCTCG
IM329.CCSK	1243.24170759603	993	15	15	Leucocytes	0.431105412000313	-12.8816478605777	IM329.CCSK___IM329___NB8711738_AGGGCTCTCTGGGATT
IM329.CCSK	1934.06200210991	1345	7	7	TumourC	2.67993787656758	6.03610790499347	IM329.CCSK___IM329___NB8711738_AGGGCTCTCTTAATCC
IM329.CCSK	2057.3972208832	1232	2	2	TumourC	7.93206119664465	8.11707606691591	IM329.CCSK___IM329___NB8711738_AGGGTCCAGATAGCTA
IM329.CCSK	2336.98727665616	1432	11	11	TumourC	3.84298676597272	5.33708316576748	IM329.CCSK___IM329___NB8711738_AGGGTCCCAGTGTGCC
IM329.CCSK	8374.81257623311	3823	8	8	TumourB	-0.162891326219487	-5.85491394130417	IM329.CCSK___IM329___NB8711738_AGGGTCCGTATTTCGG
IM329.CCSK	7664.64639834176	3923	19	19	TumourB	0.358600516662677	-5.14562156444908	IM329.CCSK___IM329___NB8711738_AGGGTCCGTCGAACGA
IM329.CCSK	1426.33882317289	1024	3	3	TumourC	2.91889771580731	6.97023655542699	IM329.CCSK___IM329___NB8711738_AGGGTGAAGCTCAGAG
IM329.CCSK	1260.02832585002	910	7	7	TumourC	1.66339337169564	3.72204307910721	IM329.CCSK___IM329___NB8711738_AGGGTGACAATACAGA
IM329.CCSK	2400.21951391141	1455	11	11	TumourC	3.1269873153148	3.40857203987612	IM329.CCSK___IM329___NB8711738_AGGGTGACAGACTGCC
IM329.CCSK	1566.85696183324	1242	10	10	Leucocytes	1.35482021756888	-14.8001754020368	IM329.CCSK___IM329___NB8711738_AGGGTGAGTAACCCTA
IM329.CCSK	2356.1667096415	1474	3	3	TumourC	4.03579351209708	9.19859034154663	IM329.CCSK___IM329___NB8711738_AGGGTTTCACGGAAGT
IM329.CCSK	958.633768790496	800	10	10	Leucocytes	1.0346944582867	-15.4811105999664	IM329.CCSK___IM329___NB8711738_AGGGTTTCATGAATAG
IM329.CCSK	1697.30340644677	1151	7	7	TumourC	2.11154799957626	3.86129059587678	IM329.CCSK___IM329___NB8711738_AGGGTTTGTCCGTACG
IM329.CCSK	3382.51186463424	1866	6	6	TumourC	7.69928799357878	3.80527640901728	IM329.CCSK___IM329___NB8711738_AGGTAGGAGTCGAGGT
IM329.CCSK	1191.21293408888	885	7	7	TumourC	1.0874742203141	3.89126061477808	IM329.CCSK___IM329___NB8711738_AGGTAGGCAAGAATAC
IM329.CCSK	2451.81766056369	1453	11	11	TumourC	3.52333350592543	3.79687762039312	IM329.CCSK___IM329___NB8711738_AGGTAGGCAGTCTACA
IM329.CCSK	2249.98250843184	1345	11	11	TumourC	6.31134684045756	5.9982060064634	IM329.CCSK___IM329___NB8711738_AGGTAGGCATGATAGA
IM329.CCSK	3628.5665907327	1891	11	11	TumourC	7.24741783013405	5.99036985960582	IM329.CCSK___IM329___NB8711738_AGGTCATTCACTGGTA
IM329.CCSK	1102.62362073516	914	10	10	Leucocytes	-0.07347370597124	-14.3889955599415	IM329.CCSK___IM329___NB8711738_AGGTCATTCCTCTTTC
IM329.CCSK	4950.82751639599	2536	8	8	TumourB	-1.28027339589543	-0.943993499116161	IM329.CCSK___IM329___NB8711738_AGGTCTAAGATTAGCA
IM329.CCSK	1143.30166304998	841	2	2	TumourC	6.15811371116771	8.91171128781843	IM329.CCSK___IM329___NB8711738_AGGTCTACAAGTGGTG
IM329.CCSK	3250.7463584352	1935	9	9	TumourB	0.897388583872029	1.82863288938982	IM329.CCSK___IM329___NB8711738_AGGTCTACATGAATAG
IM329.CCSK	1248.10360380063	885	2	2	TumourC	6.27761229618228	8.17143145933346	IM329.CCSK___IM329___NB8711738_AGGTCTATCCGATTAG
IM329.CCSK	3313.60510658657	1811	11	11	TumourC	7.54279880291499	3.80460633257668	IM329.CCSK___IM329___NB8711738_AGGTCTATCGCGTAGC
IM329.CCSK	2487.57657699814	1480	2	2	TumourC	7.67076573682538	7.28837672504385	IM329.CCSK___IM329___NB8711738_AGGTCTATCTGCGATA
IM329.CCSK	1458.74995197139	968	3	3	TumourC	3.78288746528462	7.46268126150847	IM329.CCSK___IM329___NB8711738_AGGTGTTCAAAGACTA
IM329.CCSK	7444.69325575607	3672	19	19	TumourB	-0.0658552725952307	-3.31546573185707	IM329.CCSK___IM329___NB8711738_AGGTGTTCAATCGAAA
IM329.CCSK	1144.17585153321	866	9	9	TumourB	1.86083876225089	2.31645395845846	IM329.CCSK___IM329___NB8711738_AGGTGTTTCCCGAGGT
IM329.CCSK	3063.79936755939	1759	8	8	TumourB	-0.752011709108232	-1.67972667135638	IM329.CCSK___IM329___NB8711738_AGGTGTTTCGATTTCT
IM329.CCSK	5219.08468440185	2360	11	11	TumourC	6.52770274792152	4.14881091178064	IM329.CCSK___IM329___NB8711738_AGGTTACAGTTGTCAC
IM329.CCSK	3214.44825695528	1895	8	8	TumourB	-0.447303313641081	0.48041094735584	IM329.CCSK___IM329___NB8711738_AGGTTACGTACGTGAG
IM329.CCSK	2182.39209767024	1518	10	10	Leucocytes	0.213037130860469	-14.9650310627315	IM329.CCSK___IM329___NB8711738_AGGTTACGTTCGTACA
IM329.CCSK	7198.38706335944	3158	11	11	TumourC	7.10052409292569	5.330465911275	IM329.CCSK___IM329___NB8711738_AGGTTGTCACCATTCC
IM329.CCSK	1361.26550999239	1042	15	15	Leucocytes	-1.62055170497525	-12.1563045879836	IM329.CCSK___IM329___NB8711738_AGGTTGTGTACCACGC
IM329.CCSK	956.141697087258	782	10	10	Leucocytes	0.516658682394936	-15.2812011115717	IM329.CCSK___IM329___NB8711738_AGGTTGTGTAGCGATG
IM329.CCSK	1673.74594254785	1062	3	3	TumourC	4.31106146009232	7.42127332285173	IM329.CCSK___IM329___NB8711738_AGTAACCCAAACGTGG
IM329.CCSK	1889.28910141676	1343	13	13	TumourE	9.41796866355051	-9.06062410998071	IM329.CCSK___IM329___NB8711738_AGTAACCCAGAAGTTA
IM329.CCSK	2078.05699958343	1418	9	9	TumourB	0.939360375329314	1.52756982515227	IM329.CCSK___IM329___NB8711738_AGTAACCGTCGTGGTC
IM329.CCSK	1506.78774685814	1131	10	10	Leucocytes	-1.1952596525271	-13.6173561492149	IM329.CCSK___IM329___NB8711738_AGTAACCGTTAGCTAC
IM329.CCSK	1544.86968990489	1174	15	15	Leucocytes	-0.389252706484447	-12.4536920639463	IM329.CCSK___IM329___NB8711738_AGTACCAAGCCGGATA
IM329.CCSK	1223.87263609814	958	10	10	Leucocytes	0.869940428997545	-15.6597297107463	IM329.CCSK___IM329___NB8711738_AGTACCAAGGAATTAC
IM329.CCSK	1640.1655781778	1184	2	2	TumourC	5.18199199453138	9.17584671888922	IM329.CCSK___IM329___NB8711738_AGTACCAAGTACTCGT
IM329.CCSK	7478.01915011584	3475	8	8	TumourB	0.651199071446737	-1.83177967506643	IM329.CCSK___IM329___NB8711738_AGTACCATCACCGGTG
IM329.CCSK	9892.53631357296	4345	21	21	TumourE	9.044174189391	-9.03333991399019	IM329.CCSK___IM329___NB8711738_AGTACTGAGCTCCACG
IM329.CCSK	1786.99080488166	1185	7	7	TumourC	2.08123838768358	2.4234498482304	IM329.CCSK___IM329___NB8711738_AGTACTGCACGCTTAA
IM329.CCSK	1394.82053952265	1082	15	15	Leucocytes	0.842793943740689	-13.7723906274386	IM329.CCSK___IM329___NB8711738_AGTACTGCATCGAGCC
IM329.CCSK	1619.06049133983	1076	2	2	TumourC	6.13391733287962	8.99876167668219	IM329.CCSK___IM329___NB8711738_AGTACTGTCCGTTTCG
IM329.CCSK	3330.15665357459	1966	8	8	TumourB	0.487774055221165	-0.115216264676174	IM329.CCSK___IM329___NB8711738_AGTAGCTAGGTATCTC
IM329.CCSK	1176.12440252657	843	2	2	TumourC	5.86485622686228	8.23909151829685	IM329.CCSK___IM329___NB8711738_AGTAGCTGTTGCATGT
IM329.CCSK	1413.41288333064	985	3	3	TumourC	1.73088536727129	7.06506022633841	IM329.CCSK___IM329___NB8711738_AGTAGCTTCTATCGTT
IM329.CCSK	1367.10243670384	925	3	3	TumourC	4.24681349179919	7.85210744714948	IM329.CCSK___IM329___NB8711738_AGTAGTCGTAAGTTAG
IM329.CCSK	1479.11596791524	1063	7	7	TumourC	1.58678743409007	3.30327285363557	IM329.CCSK___IM329___NB8711738_AGTAGTCGTAGACTGG
IM329.CCSK	2195.76623520767	1377	3	3	TumourC	2.29680215249356	7.91761230062846	IM329.CCSK___IM329___NB8711738_AGTAGTCTCGGAACTT
IM329.CCSK	2723.00901430944	1664	8	8	TumourB	-0.657078020617347	-0.830738190677311	IM329.CCSK___IM329___NB8711738_AGTCAACAGATCCTAC
IM329.CCSK	1655.65545401547	1108	2	2	TumourC	7.98702401329803	6.86627411340342	IM329.CCSK___IM329___NB8711738_AGTCACAAGCCGTTAT
IM329.CCSK	2840.24274476315	1653	11	11	TumourC	6.54065875337535	6.99876876700855	IM329.CCSK___IM329___NB8711738_AGTCACACAGCTCTGG
IM329.CCSK	5131.63355805381	2263	6	6	TumourC	10.0674172355755	4.77378829878402	IM329.CCSK___IM329___NB8711738_AGTCACACATGTGTCA
IM329.CCSK	1390.70474592979	1024	8	8	TumourB	2.29286484976887	0.348724942226693	IM329.CCSK___IM329___NB8711738_AGTCACAGTTGCATAC
IM329.CCSK	4355.36031519865	2103	6	6	TumourC	9.38994559860156	5.1339021711057	IM329.CCSK___IM329___NB8711738_AGTCATGCAAATCGTC
IM329.CCSK	1154.99609570666	892	8	8	TumourB	0.723947473683041	-4.4436444339619	IM329.CCSK___IM329___NB8711738_AGTCATGCACGTACTA
IM329.CCSK	4836.50589926932	2518	8	8	TumourB	-1.11485233890556	-1.01509380048724	IM329.CCSK___IM329___NB8711738_AGTCATGGTCAACCTA
IM329.CCSK	1504.89518173236	1124	10	10	Leucocytes	0.986334606549688	-15.2770670668795	IM329.CCSK___IM329___NB8711738_AGTCATGGTCCGGTCA
IM329.CCSK	1237.97213995849	993	15	15	Leucocytes	-1.39788839253449	-12.209667047312	IM329.CCSK___IM329___NB8711738_AGTCATGGTCGAATGG
IM329.CCSK	2632.86526667646	1509	6	6	TumourC	8.88171258161695	5.55180512852131	IM329.CCSK___IM329___NB8711738_AGTCATGTCATTGCTT
IM329.CCSK	17992.8525867576	6455	19	19	TumourB	0.574757192089476	-4.78334816074742	IM329.CCSK___IM329___NB8711738_AGTCATGTCGATGCAT
IM329.CCSK	3457.18456126784	2025	2	2	TumourC	6.77336732645397	7.13932118905947	IM329.CCSK___IM329___NB8711738_AGTCTCCGTCATTCCC
IM329.CCSK	1156.35102051071	863	7	7	TumourC	1.86708507693312	6.41507727661426	IM329.CCSK___IM329___NB8711738_AGTCTCCTCAGCTAGT
IM329.CCSK	1774.96070675333	1318	21	21	TumourE	9.09070424410526	-8.96500115480059	IM329.CCSK___IM329___NB8711738_AGTCTCCTCTCCTGTG
IM329.CCSK	1389.99530715484	949	2	2	TumourC	8.19123251070957	6.94417732811956	IM329.CCSK___IM329___NB8711738_AGTCTCCTCTCTGCCA
IM329.CCSK	1341.93506823645	1096	10	10	Leucocytes	1.25019946545233	-14.7016617447529	IM329.CCSK___IM329___NB8711738_AGTGACTAGAGCAGCT
IM329.CCSK	1599.33364108374	1181	15	15	Leucocytes	0.1958369787404	-12.9972404404437	IM329.CCSK___IM329___NB8711738_AGTGACTAGATACGAT
IM329.CCSK	2390.36926223778	1433	11	11	TumourC	8.40950674065497	3.74565267635788	IM329.CCSK___IM329___NB8711738_AGTGACTCACATTCGA
IM329.CCSK	925.984469728128	704	7	7	TumourC	1.83052229748743	2.51616366398434	IM329.CCSK___IM329___NB8711738_AGTGACTCAGTAGATA
IM329.CCSK	963.714497679075	787	23	23	Leucocytes	0.611081349932306	-12.6502951381737	IM329.CCSK___IM329___NB8711738_AGTGACTGTTGCTCCT
IM329.CCSK	1060.88192529321	789	7	7	TumourC	2.41606045014106	5.52181015056865	IM329.CCSK___IM329___NB8711738_AGTGATCAGACGCCCT
IM329.CCSK	2617.4375385846	1612	8	8	TumourB	0.0529131247330677	-0.842862369969273	IM329.CCSK___IM329___NB8711738_AGTGATCGTATCGAGG
IM329.CCSK	2138.16849969054	1452	3	3	TumourC	3.76034160444802	6.81361544822481	IM329.CCSK___IM329___NB8711738_AGTGATCGTTTGGGTT
IM329.CCSK	1232.67990884355	899	3	3	TumourC	3.74214893093042	7.057381010548	IM329.CCSK___IM329___NB8711738_AGTGCCGCATGAATAG
IM329.CCSK	4241.38470387165	2170	8	8	TumourB	-0.286968270765752	-0.546128637938473	IM329.CCSK___IM329___NB8711738_AGTGCCGCATGTTACG
IM329.CCSK	1571.18636766456	1070	2	2	TumourC	6.42500179496503	9.72235244762941	IM329.CCSK___IM329___NB8711738_AGTGCCGTCTGCCTCA
IM329.CCSK	1352.1432886144	1039	15	15	Leucocytes	-0.478060973309056	-12.2648848718265	IM329.CCSK___IM329___NB8711738_AGTGTTGCACTAAACC
IM329.CCSK	1578.30601809899	1079	7	7	TumourC	1.75707835574611	2.14712394073369	IM329.CCSK___IM329___NB8711738_AGTGTTGTCAGCTCTC
IM329.CCSK	1649.77449717618	1195	10	10	Leucocytes	0.207415834914534	-14.4404484284174	IM329.CCSK___IM329___NB8711738_AGTGTTGTCCTATTTG
IM329.CCSK	1064.78162599275	751	3	3	TumourC	4.85483587038847	7.14172842460563	IM329.CCSK___IM329___NB8711738_AGTTAGCCACTTTAGG
IM329.CCSK	2282.94738492624	1397	11	11	TumourC	6.78220549383035	5.95526444077163	IM329.CCSK___IM329___NB8711738_AGTTAGCGTACACGCC
IM329.CCSK	1378.64529006486	1065	10	10	Leucocytes	1.52326864419104	-15.6809718617553	IM329.CCSK___IM329___NB8711738_AGTTAGCGTGGTCTCG
IM329.CCSK	1344.02539533685	1025	10	10	Leucocytes	-0.80100928148766	-14.547766221156	IM329.CCSK___IM329___NB8711738_AGTTCCCCACTTACAG
IM329.CCSK	2162.84768251096	1351	9	9	TumourB	-0.0246929033626667	0.80048191122894	IM329.CCSK___IM329___NB8711738_AGTTCCCGTAACGGTG
IM329.CCSK	2295.70366619946	1478	2	2	TumourC	6.35792558238106	7.4689005120992	IM329.CCSK___IM329___NB8711738_AGTTCCCGTAGAGATT
IM329.CCSK	1452.12237584983	1012	9	9	TumourB	1.72858313947667	1.15890655814516	IM329.CCSK___IM329___NB8711738_AGTTCCCGTATACGGG
IM329.CCSK	1389.2693057004	1016	7	7	TumourC	1.71137372881649	4.7768628605942	IM329.CCSK___IM329___NB8711738_AGTTCCCTCCGTTGAA
IM329.CCSK	1131.75900273656	819	3	3	TumourC	1.7815194536289	6.20137160442219	IM329.CCSK___IM329___NB8711738_AGTTCCCTCCTGATAG
IM329.CCSK	2765.20994205043	1545	2	2	TumourC	8.14990399438106	8.81180606735404	IM329.CCSK___IM329___NB8711738_AGTTCCCTCGGCTGTG
IM329.CCSK	2950.06888771281	1700	11	11	TumourC	3.19994167357385	3.43928124571667	IM329.CCSK___IM329___NB8711738_AGTTCGATCGCAAGAG
IM329.CCSK	2545.35424623503	1520	2	2	TumourC	7.83182853915277	6.74774031428196	IM329.CCSK___IM329___NB8711738_ATACCGAAGACTCAAA
IM329.CCSK	2138.35916775709	1315	2	2	TumourC	7.11746437072778	8.19527448749015	IM329.CCSK___IM329___NB8711738_ATACCGATCCGCAAAT
IM329.CCSK	3941.7249877776	2096	9	9	TumourB	0.413869114933877	1.99320447838653	IM329.CCSK___IM329___NB8711738_ATACCGATCGGTAAGG
IM329.CCSK	1073.39402476546	871	10	10	Leucocytes	-1.05220246588153	-14.0196307319427	IM329.CCSK___IM329___NB8711738_ATACCGATCTCCTACG
IM329.CCSK	2134.58650002722	1433	3	3	TumourC	2.57567983469167	6.37552062300015	IM329.CCSK___IM329___NB8711738_ATACCTTAGAAAGTCT
IM329.CCSK	2424.63878595831	1475	11	11	TumourC	6.57759952649479	6.22230981294995	IM329.CCSK___IM329___NB8711738_ATACCTTGTGAGCCAA
IM329.CCSK	1467.34722058837	1004	7	7	TumourC	1.73126792266313	5.58755474196675	IM329.CCSK___IM329___NB8711738_ATACCTTGTGGGCTCT
IM329.CCSK	1450.59316616043	1022	3	3	TumourC	4.25650551028893	8.47090811092318	IM329.CCSK___IM329___NB8711738_ATACTTCTCCAGCACG
IM329.CCSK	1192.7760274727	822	7	7	TumourC	1.63020302788204	3.83083812400653	IM329.CCSK___IM329___NB8711738_ATACTTCTCGACGATT
IM329.CCSK	1582.59151189084	1093	3	3	TumourC	3.90800168374313	8.32497798536974	IM329.CCSK___IM329___NB8711738_ATAGACCAGGCCCGTT
IM329.CCSK	1920.90668171619	1256	3	3	TumourC	2.7508430872755	6.51831794394751	IM329.CCSK___IM329___NB8711738_ATAGACCAGTCACAGG
IM329.CCSK	2093.75320178386	1366	3	3	TumourC	3.91140139767118	7.71658111771245	IM329.CCSK___IM329___NB8711738_ATAGACCCACTATCGA
IM329.CCSK	2138.13056411012	1350	3	3	TumourC	2.31770221819033	7.74787056520916	IM329.CCSK___IM329___NB8711738_ATAGAGAAGCAACTCT
IM329.CCSK	1396.92203530892	1032	3	3	TumourC	3.7427568927912	7.92669530620724	IM329.CCSK___IM329___NB8711738_ATAGAGAAGGAGCTGT
IM329.CCSK	1771.54399267507	1155	9	9	TumourB	1.63591797791276	2.56009377899142	IM329.CCSK___IM329___NB8711738_ATAGAGACACGTAACT
IM329.CCSK	950.249925161771	689	2	2	TumourC	4.73045399646461	7.41430981955753	IM329.CCSK___IM329___NB8711738_ATAGAGAGTGTTACTG
IM329.CCSK	1188.55525700253	887	2	2	TumourC	4.7896957386946	8.38336392181304	IM329.CCSK___IM329___NB8711738_ATAGAGAGTTACGATC
IM329.CCSK	2275.23314382304	1444	11	11	TumourC	3.50264180681285	4.53676827787675	IM329.CCSK___IM329___NB8711738_ATAGAGATCGGCATTA
IM329.CCSK	3853.11071758066	2061	6	6	TumourC	10.0954268497094	5.09656799353833	IM329.CCSK___IM329___NB8711738_ATAGGCTCACTGTTCC
IM329.CCSK	1737.49351364425	1126	3	3	TumourC	3.82855260228827	8.91370476067496	IM329.CCSK___IM329___NB8711738_ATAGGCTGTAGTTAGA
IM329.CCSK	1899.7871908506	1246	3	3	TumourC	2.63127868562532	6.34138829782239	IM329.CCSK___IM329___NB8711738_ATAGGCTGTCGTCATA
IM329.CCSK	3730.69724222185	2003	11	11	TumourC	4.5452530735473	4.27523370829003	IM329.CCSK___IM329___NB8711738_ATAGGCTTCACCATGA
IM329.CCSK	3499.90360118053	1992	2	2	TumourC	6.92960448549941	8.83750606841384	IM329.CCSK___IM329___NB8711738_ATATCCTCACACAGAG
IM329.CCSK	1995.11594698958	1238	3	3	TumourC	2.77032642576063	7.01912581111086	IM329.CCSK___IM329___NB8711738_ATATCCTGTTCCTAAG
IM329.CCSK	2080.1422005273	1294	2	2	TumourC	6.23529230705223	9.8245408852256	IM329.CCSK___IM329___NB8711738_ATCACAGAGCAACCAG
IM329.CCSK	1403.07212091859	1048	10	10	Leucocytes	0.284834469308632	-15.0805662123304	IM329.CCSK___IM329___NB8711738_ATCACAGGTAACCAGG
IM329.CCSK	2467.2835157563	1676	15	15	Leucocytes	2.53700647522428	-12.9600836700094	IM329.CCSK___IM329___NB8711738_ATCACAGGTACGCTTA
IM329.CCSK	1563.88330655951	1096	7	7	TumourC	1.44265233465216	5.92815351985153	IM329.CCSK___IM329___NB8711738_ATCACAGGTAGTGATA
IM329.CCSK	2498.645304118	1505	11	11	TumourC	6.44246411581467	4.23136674464622	IM329.CCSK___IM329___NB8711738_ATCACAGGTCAAGGCA
IM329.CCSK	2263.6314054722	1420	11	11	TumourC	6.67713988412133	5.58355331644974	IM329.CCSK___IM329___NB8711738_ATCACAGGTGTTAAAG
IM329.CCSK	2880.45020857503	1694	2	2	TumourC	7.17973132749607	7.88040086529726	IM329.CCSK___IM329___NB8711738_ATCACAGGTGTTTACG
IM329.CCSK	3732.00950388905	2106	8	8	TumourB	-0.188325417592179	-0.15694776596345	IM329.CCSK___IM329___NB8711738_ATCACAGTCTTACGGA
IM329.CCSK	1025.97158281736	831	11	11	TumourC	2.98359333848645	3.95494017116447	IM329.CCSK___IM329___NB8711738_ATCACGACATTGAGCT
IM329.CCSK	1410.53120832719	978	7	7	TumourC	1.17093435226636	4.37177587819751	IM329.CCSK___IM329___NB8711738_ATCACGAGTTGCATTG
IM329.CCSK	2788.960526067	1624	2	2	TumourC	8.53447634468651	7.91357708719678	IM329.CCSK___IM329___NB8711738_ATCACTTGTCAACCTA
IM329.CCSK	1701.85072455487	1023	3	3	TumourC	4.38032472738864	7.95007541435722	IM329.CCSK___IM329___NB8711738_ATCACTTGTCTGTCCT
IM329.CCSK	1472.00829340504	1081	7	7	TumourC	1.6655607866743	3.02967049846654	IM329.CCSK___IM329___NB8711738_ATCACTTGTGAATATG
IM329.CCSK	3922.36565839993	2221	9	9	TumourB	2.41827828793122	0.733134112950968	IM329.CCSK___IM329___NB8711738_ATCAGGTGTCACTGAT
IM329.CCSK	3264.74620045624	1840	3	3	TumourC	3.19331102852316	6.70862731521963	IM329.CCSK___IM329___NB8711738_ATCATTCCAACTTCTT
IM329.CCSK	5347.02841048393	2369	6	6	TumourC	9.76815953082244	5.33892901446801	IM329.CCSK___IM329___NB8711738_ATCATTCGTTCTTGCC
IM329.CCSK	1375.7394134856	862	3	3	TumourC	2.9886362009575	7.61507941048833	IM329.CCSK___IM329___NB8711738_ATCATTCTCCCGTGTT
IM329.CCSK	1711.11625091652	1193	9	9	TumourB	2.24711688316367	0.439954244176621	IM329.CCSK___IM329___NB8711738_ATCATTCTCTCGTCGT
IM329.CCSK	4853.56895524484	2108	6	6	TumourC	7.95973827933003	4.40021231117593	IM329.CCSK___IM329___NB8711738_ATCATTCTCTGACCCT
IM329.CCSK	2885.36843597742	1785	8	8	TumourB	1.34492249156867	-0.0663361331116224	IM329.CCSK___IM329___NB8711738_ATCCACCAGACCCTTA
IM329.CCSK	1347.30401270035	938	3	3	TumourC	3.8679667697093	9.02694570888617	IM329.CCSK___IM329___NB8711738_ATCCACCCATGAGAAT
IM329.CCSK	2865.48681333599	1764	8	8	TumourB	0.586102838905117	-1.47206268570516	IM329.CCSK___IM329___NB8711738_ATCCATTAGCAGTACG
IM329.CCSK	3217.48968093298	1950	3	3	TumourC	3.23431160916052	7.50761636005416	IM329.CCSK___IM329___NB8711738_ATCCATTAGTAGAGTT
IM329.CCSK	1953.7303405238	1323	2	2	TumourC	7.24907762051197	8.57871939132749	IM329.CCSK___IM329___NB8711738_ATCCATTGTACTCGCG
IM329.CCSK	1825.70942025917	1132	2	2	TumourC	7.35121104051544	8.32140734390984	IM329.CCSK___IM329___NB8711738_ATCCATTGTTGCTCAA
IM329.CCSK	1456.15032449876	1041	2	2	TumourC	6.91750772056816	9.18577053994875	IM329.CCSK___IM329___NB8711738_ATCCATTTCGACGCGT
IM329.CCSK	2567.45591733876	1785	14	14	End	-0.298905685048424	-6.0304293583387	IM329.CCSK___IM329___NB8711738_ATCCGTCAGAAGCGGG
IM329.CCSK	1327.35500048257	897	2	2	TumourC	5.65506185640088	6.90449545194783	IM329.CCSK___IM329___NB8711738_ATCCGTCAGACGCATG
IM329.CCSK	2072.70121670551	1358	7	7	TumourC	1.3954210606422	2.61153175575601	IM329.CCSK___IM329___NB8711738_ATCCGTCAGATAACGT
IM329.CCSK	1095.80681072549	807	2	2	TumourC	7.15257111352428	8.43789121201861	IM329.CCSK___IM329___NB8711738_ATCCGTCAGATAGCAT
IM329.CCSK	2158.27892389238	1347	2	2	TumourC	7.89166072209102	7.72713766054125	IM329.CCSK___IM329___NB8711738_ATCCGTCAGTGGAAGA
IM329.CCSK	8007.88900666527	3289	8	8	TumourB	-0.760859717781	-2.14811776862394	IM329.CCSK___IM329___NB8711738_ATCCGTCCAGGGAATC
IM329.CCSK	1295.10030277733	905	7	7	TumourC	1.78157499207888	1.98118016294757	IM329.CCSK___IM329___NB8711738_ATCCGTCGTCAGTTTG
IM329.CCSK	1345.92075210161	1054	15	15	Leucocytes	0.229287689792019	-13.2031792151118	IM329.CCSK___IM329___NB8711738_ATCCGTCGTCCAGGTC
IM329.CCSK	2220.15771071027	1375	2	2	TumourC	5.66416555400925	8.56263034366331	IM329.CCSK___IM329___NB8711738_ATCCGTCTCACCTTAT
IM329.CCSK	2966.82679433838	1550	11	11	TumourC	6.86013462995399	5.97476074140693	IM329.CCSK___IM329___NB8711738_ATCCGTCTCGCTCTAC
IM329.CCSK	1133.57714222118	877	10	10	Leucocytes	0.689105440356535	-15.4023766416202	IM329.CCSK___IM329___NB8711738_ATCCTATCATATTCGG
IM329.CCSK	1177.75211166549	892	14	14	End	-0.636732243308971	-8.57314946660351	IM329.CCSK___IM329___NB8711738_ATCCTATGTAGGAAAG
IM329.CCSK	3963.99293994667	2410	19	19	TumourB	0.772236513077831	-3.50734537975122	IM329.CCSK___IM329___NB8711738_ATCGATGAGCTGAAGC
IM329.CCSK	2982.12533526932	1569	6	6	TumourC	8.38717517321741	4.95846961255745	IM329.CCSK___IM329___NB8711738_ATCGATGAGTCCTGTA
IM329.CCSK	1418.13134683207	1058	9	9	TumourB	2.31833493920028	0.580881319712902	IM329.CCSK___IM329___NB8711738_ATCGATGGTTTGTTGG
IM329.CCSK	1688.61834901999	1126	7	7	TumourC	2.46673669146836	5.42430566744456	IM329.CCSK___IM329___NB8711738_ATCGATGTCCGAGGCT
IM329.CCSK	1868.96181500065	1178	2	2	TumourC	5.52238306755108	9.2268738092041	IM329.CCSK___IM329___NB8711738_ATCGATGTCCGTCAAA
IM329.CCSK	1158.89580188114	929	10	10	Leucocytes	-0.686538955148463	-14.5288547473378	IM329.CCSK___IM329___NB8711738_ATCGCCTGTCCTCATC
IM329.CCSK	4820.91962370011	2457	12	12	TumourE	8.59811079954259	-8.35057180657581	IM329.CCSK___IM329___NB8711738_ATCGCCTTCCGACGGT
IM329.CCSK	3661.77739818922	1980	11	11	TumourC	5.07147471259173	3.944405501684	IM329.CCSK___IM329___NB8711738_ATCGGATAGGGCAATC
IM329.CCSK	3226.78245066356	1756	11	11	TumourC	5.71378141794431	5.20926463827518	IM329.CCSK___IM329___NB8711738_ATCGGATAGGGTGAGG
IM329.CCSK	1078.70442259691	884	15	15	Leucocytes	-1.32190035994328	-12.0558292566271	IM329.CCSK___IM329___NB8711738_ATCGGATGTGCCCAGT
IM329.CCSK	2926.21205031002	1841	8	8	TumourB	1.35619903290724	-0.161879342274474	IM329.CCSK___IM329___NB8711738_ATCGGATTCAACACCA
IM329.CCSK	1282.37988287537	914	3	3	TumourC	2.47005737771961	7.6257518818294	IM329.CCSK___IM329___NB8711738_ATCGGCGGTGTTCGAT
IM329.CCSK	1794.21590068201	1221	2	2	TumourC	5.74304286113406	9.37168433778715	IM329.CCSK___IM329___NB8711738_ATCGGCGGTTCCTAGA
IM329.CCSK	1988.20436960865	1448	15	15	Leucocytes	-0.667345124359602	-12.7076340963835	IM329.CCSK___IM329___NB8711738_ATCGGCGTCCAAATGC
IM329.CCSK	1189.89932785836	858	9	9	TumourB	1.83695472936225	3.04328204682926	IM329.CCSK___IM329___NB8711738_ATCGGCGTCGACTCCT
IM329.CCSK	2388.83760329063	1520	10	10	Leucocytes	0.447655231025744	-14.5149305822596	IM329.CCSK___IM329___NB8711738_ATCGTAGGTCACTTCC
IM329.CCSK	1683.62804728994	1027	2	2	TumourC	6.91874119872218	8.91014742579923	IM329.CCSK___IM329___NB8711738_ATCGTAGGTCGGCTAC
IM329.CCSK	1721.8351875017	1151	3	3	TumourC	2.73147444795853	7.19211690677872	IM329.CCSK___IM329___NB8711738_ATCGTCCCATTCAGCA
IM329.CCSK	1638.30182009572	1100	3	3	TumourC	3.00187345888561	7.9146151615815	IM329.CCSK___IM329___NB8711738_ATCGTCCGTAGACTGG
IM329.CCSK	1730.0777846834	1244	3	3	TumourC	3.22116515000264	7.83068628662849	IM329.CCSK___IM329___NB8711738_ATCGTCCGTCCTGTCT
IM329.CCSK	944.91375061365	702	3	3	TumourC	5.79698829182394	8.12129108736316	IM329.CCSK___IM329___NB8711738_ATCGTCCTCATTCGGA
IM329.CCSK	1577.47501753537	1023	7	7	TumourC	2.40572554346653	5.26539647527113	IM329.CCSK___IM329___NB8711738_ATCGTCCTCTGGGCGT
IM329.CCSK	1659.95353371287	1110	3	3	TumourC	3.16997197655232	6.95976034158666	IM329.CCSK___IM329___NB8711738_ATCGTGACAGAGCGTA
IM329.CCSK	4069.13702327309	2283	3	3	TumourC	3.93935730017119	6.63945604561888	IM329.CCSK___IM329___NB8711738_ATCGTGAGTCAGACTT
IM329.CCSK	1444.64229901343	1033	7	7	TumourC	3.02879155617801	4.96900149611005	IM329.CCSK___IM329___NB8711738_ATCTCTAAGATGGGCT
IM329.CCSK	2401.1531074428	1477	2	2	TumourC	8.21138580271672	6.83837292448618	IM329.CCSK___IM329___NB8711738_ATCTCTAGTTCGGCTG
IM329.CCSK	1379.78866352832	1027	10	10	Leucocytes	0.194648697809632	-14.7361214779405	IM329.CCSK___IM329___NB8711738_ATCTCTATCCCATACC
IM329.CCSK	3255.61072589565	1770	6	6	TumourC	8.16806693196592	4.16673578248505	IM329.CCSK___IM329___NB8711738_ATCTTCAAGTGGACTG
IM329.CCSK	4005.57452956391	1911	6	6	TumourC	8.93288290660242	5.28808250946483	IM329.CCSK___IM329___NB8711738_ATCTTCACACCTGTCT
IM329.CCSK	1239.91776207262	977	10	10	Leucocytes	2.71843156529693	-15.2464586096741	IM329.CCSK___IM329___NB8711738_ATCTTCATCATATGGC
IM329.CCSK	1509.10392118262	1057	3	3	TumourC	4.04719077471099	6.74745621716295	IM329.CCSK___IM329___NB8711738_ATCTTCATCATTTGGG
IM329.CCSK	5455.40870090013	2175	11	11	TumourC	6.70909482859574	4.12553679038877	IM329.CCSK___IM329___NB8711738_ATCTTCATCCCGTGAG
IM329.CCSK	6334.80593308679	3140	19	19	TumourB	0.70625207597686	-3.27663212230369	IM329.CCSK___IM329___NB8711738_ATCTTCATCCTGGGTG
IM329.CCSK	1041.06915126835	856	10	10	Leucocytes	-0.887693864098582	-14.3947750142076	IM329.CCSK___IM329___NB8711738_ATGAAAGAGAATGTTG
IM329.CCSK	2246.5096667615	1343	11	11	TumourC	5.30783678003805	5.20182166774965	IM329.CCSK___IM329___NB8711738_ATGAAAGAGGATGCGT
IM329.CCSK	2487.14833437933	1581	2	2	TumourC	6.40540228553725	9.5603745357163	IM329.CCSK___IM329___NB8711738_ATGAAAGCACTGGCCA
IM329.CCSK	1218.5652088521	845	7	7	TumourC	2.43258245072123	5.12772363475598	IM329.CCSK___IM329___NB8711738_ATGAAAGGTCGCATTA
IM329.CCSK	2118.1494711326	1366	7	7	TumourC	2.02474851477934	3.96082184194591	IM329.CCSK___IM329___NB8711738_ATGACCACAACATACC
IM329.CCSK	1565.25954333355	1061	9	9	TumourB	2.16816525013659	1.57092076292227	IM329.CCSK___IM329___NB8711738_ATGACCAGTATCGTAC
IM329.CCSK	1600.35313957116	1178	10	10	Leucocytes	1.45431110386143	-15.6191549614693	IM329.CCSK___IM329___NB8711738_ATGACCATCGTGTGAT
IM329.CCSK	2482.08511064941	1506	11	11	TumourC	6.25284134177627	6.6400875688646	IM329.CCSK___IM329___NB8711738_ATGACCATCTTCCTAA
IM329.CCSK	2218.77254557382	1347	3	3	TumourC	4.0764163755778	8.09644130539198	IM329.CCSK___IM329___NB8711738_ATGAGTCCACGTAACT
IM329.CCSK	1543.02153263461	1027	7	7	TumourC	1.60037645288771	3.13318675837816	IM329.CCSK___IM329___NB8711738_ATGAGTCCACTCTAGA
IM329.CCSK	1237.59064319802	924	2	2	TumourC	6.06037505303911	9.81096080459043	IM329.CCSK___IM329___NB8711738_ATGAGTCGTGGGAGAG
IM329.CCSK	1693.67124662302	1184	7	7	TumourC	2.01267467509222	5.16737441353195	IM329.CCSK___IM329___NB8711738_ATGAGTCTCACCACAA
IM329.CCSK	2615.64918522794	1556	11	11	TumourC	4.08201905446303	4.91260977095307	IM329.CCSK___IM329___NB8711738_ATGAGTCTCGCCGTGA
IM329.CCSK	1492.96676308426	1044	7	7	TumourC	2.43553964631461	5.41369379227576	IM329.CCSK___IM329___NB8711738_ATGATCGCACGAAGAC
IM329.CCSK	1975.19147524872	1232	2	2	TumourC	5.64142217281376	7.74102081396479	IM329.CCSK___IM329___NB8711738_ATGATCGGTCATGCAT
IM329.CCSK	1020.12769658421	761	9	9	TumourB	2.45428361496626	0.781281916460476	IM329.CCSK___IM329___NB8711738_ATGATCGGTGAGTGAC
IM329.CCSK	1293.45315193295	953	2	2	TumourC	6.07278518573279	8.38013696554186	IM329.CCSK___IM329___NB8711738_ATGATCGTCGTTCTGC
IM329.CCSK	2467.04866828915	1516	9	9	TumourB	1.35006210120262	2.68185303273965	IM329.CCSK___IM329___NB8711738_ATGATCGTCTGTGCGG
IM329.CCSK	2514.17115858674	1552	11	11	TumourC	4.64836918767787	4.51292022028678	IM329.CCSK___IM329___NB8711738_ATGCATGAGCCGAATG
IM329.CCSK	1321.42126330661	880	2	2	TumourC	8.02465736852139	7.57677739745995	IM329.CCSK___IM329___NB8711738_ATGCATGAGTTCCATG
IM329.CCSK	3051.94131490781	1611	7	7	TumourC	2.85829490734885	4.23647377631363	IM329.CCSK___IM329___NB8711738_ATGCATGCACGACTAT
IM329.CCSK	2187.40116834166	1442	7	7	TumourC	1.70118753828903	3.89055363539008	IM329.CCSK___IM329___NB8711738_ATGCATGGTCGTCTCT
IM329.CCSK	1218.19101340838	867	2	2	TumourC	6.1131733291078	7.11634537536525	IM329.CCSK___IM329___NB8711738_ATGCATGTCGAGCACC
IM329.CCSK	6450.05833203363	2983	8	8	TumourB	-0.99325476043339	-0.290613581136431	IM329.CCSK___IM329___NB8711738_ATGCCTCCAAATACGA
IM329.CCSK	3109.07276686835	1789	9	9	TumourB	-0.0187206659185546	2.02023659701325	IM329.CCSK___IM329___NB8711738_ATGCCTCCACACCGCA
IM329.CCSK	1841.37629174886	1249	3	3	TumourC	2.04981727937711	7.62663409017471	IM329.CCSK___IM329___NB8711738_ATGCCTCCAGATCACT
IM329.CCSK	2429.42900956448	1499	11	11	TumourC	4.04679252130344	3.95824287108687	IM329.CCSK___IM329___NB8711738_ATGCCTCCATCCGGTG
IM329.CCSK	2136.5971864788	1423	8	8	TumourB	0.591149705815261	-0.94563025034179	IM329.CCSK___IM329___NB8711738_ATGCCTCGTTATGGTC
IM329.CCSK	2274.93684705164	1322	2	2	TumourC	7.76502971326927	8.51045032394284	IM329.CCSK___IM329___NB8711738_ATGCCTCTCACCTCTG
IM329.CCSK	3558.68114871192	1871	6	6	TumourC	9.08960039881149	4.84851975562962	IM329.CCSK___IM329___NB8711738_ATGCGATCATCGCCTT
IM329.CCSK	1387.31065882432	993	7	7	TumourC	2.92653547857273	5.37622434450874	IM329.CCSK___IM329___NB8711738_ATGCGATGTACGAGCA
IM329.CCSK	1943.76582602289	1196	7	7	TumourC	1.65185235763136	3.68605845669099	IM329.CCSK___IM329___NB8711738_ATGGAGGCACCCAAGC
IM329.CCSK	1035.16493269633	824	10	10	Leucocytes	-0.972233111762386	-14.4346928495561	IM329.CCSK___IM329___NB8711738_ATGGAGGCACTAGGCC
IM329.CCSK	1271.62801767082	1014	10	10	Leucocytes	1.38703784836214	-14.7110421738692	IM329.CCSK___IM329___NB8711738_ATGGAGGCAGTCAACT
IM329.CCSK	988.785004328809	755	9	9	TumourB	1.62893688523503	1.42467765681505	IM329.CCSK___IM329___NB8711738_ATGGAGGGTCGCGTCA
IM329.CCSK	1285.87591223038	897	7	7	TumourC	1.86001963694965	5.64491083093082	IM329.CCSK___IM329___NB8711738_ATGGATCCATGGAATA
IM329.CCSK	3039.81519853702	1652	11	11	TumourC	7.42530868927345	5.29915827589601	IM329.CCSK___IM329___NB8711738_ATGGATCGTTCGTAAC
IM329.CCSK	1368.70791915331	963	2	2	TumourC	6.72117802866068	9.05221706592687	IM329.CCSK___IM329___NB8711738_ATGGGAGAGCTTGTTG
IM329.CCSK	1221.35153991334	887	7	7	TumourC	1.27205818849071	4.92436732255793	IM329.CCSK___IM329___NB8711738_ATGGGAGAGGGTTTCT
IM329.CCSK	2004.39900881828	1221	11	11	TumourC	6.38716696200073	6.78286269586323	IM329.CCSK___IM329___NB8711738_ATGGGAGCACTTGACA
IM329.CCSK	2314.25273563963	1427	11	11	TumourC	6.57001983195541	5.33270078414997	IM329.CCSK___IM329___NB8711738_ATGGGAGCAGCATCTA
IM329.CCSK	1194.16546403046	937	10	10	Leucocytes	0.285235857601802	-15.2440935722924	IM329.CCSK___IM329___NB8711738_ATGGGAGTCTCGTGGG
IM329.CCSK	2714.70108288713	1643	6	6	TumourC	8.77609354511623	6.51808423166204	IM329.CCSK___IM329___NB8711738_ATGGGTTAGGCATTTC
IM329.CCSK	1160.39812850216	830	3	3	TumourC	4.51152671439984	8.38025921005846	IM329.CCSK___IM329___NB8711738_ATGGGTTGTCGGAAAC
IM329.CCSK	1112.31058658465	785	7	7	TumourC	1.14336264251722	4.49647059174004	IM329.CCSK___IM329___NB8711738_ATGGTTGCACATATCG
IM329.CCSK	1717.54914749505	1219	9	9	TumourB	2.46276273422743	0.588622461610757	IM329.CCSK___IM329___NB8711738_ATGGTTGGTTACCTGA
IM329.CCSK	2993.96452703419	1742	9	9	TumourB	-0.175297714845099	1.45059150536335	IM329.CCSK___IM329___NB8711738_ATGGTTGTCAAGCCCG
IM329.CCSK	2041.68579363267	1244	3	3	TumourC	3.74475899649315	7.85064811138624	IM329.CCSK___IM329___NB8711738_ATGGTTGTCATGACAC
IM329.CCSK	1625.35862573814	1035	2	2	TumourC	7.5172383420852	7.01018298315574	IM329.CCSK___IM329___NB8711738_ATGTCCCTCAGCTTGA
IM329.CCSK	1652.15341389481	1040	2	2	TumourC	6.12657335461905	9.95017177522378	IM329.CCSK___IM329___NB8711738_ATGTCCCTCATTTCCA
IM329.CCSK	2344.15085015963	1373	2	2	TumourC	5.64994374184546	9.69792162242715	IM329.CCSK___IM329___NB8711738_ATGTCTTAGTCACTCA
IM329.CCSK	1632.67925006837	1207	15	15	Leucocytes	0.434806892570076	-13.1477719923244	IM329.CCSK___IM329___NB8711738_ATTACCTAGGTTTACC
IM329.CCSK	2422.60487067533	1653	14	14	End	-0.536479000306157	-7.2423468900531	IM329.CCSK___IM329___NB8711738_ATTACCTCAAATAGCA
IM329.CCSK	2994.61128818952	1671	6	6	TumourC	9.30352970866815	4.84985940089129	IM329.CCSK___IM329___NB8711738_ATTACCTCACCTCAGG
IM329.CCSK	1762.90727846276	1074	2	2	TumourC	5.11599763841814	7.83315723389864	IM329.CCSK___IM329___NB8711738_ATTACCTCATAGGCGA
IM329.CCSK	1306.59139008611	977	10	10	Leucocytes	-0.0280872630227305	-15.2754102149861	IM329.CCSK___IM329___NB8711738_ATTACTCCATCGCCTT
IM329.CCSK	2699.01167020657	1549	2	2	TumourC	6.85770363892951	7.31979725848027	IM329.CCSK___IM329___NB8711738_ATTACTCCATGACAGG
IM329.CCSK	1914.57113167249	1350	7	7	TumourC	1.93993810533495	2.49923705371319	IM329.CCSK___IM329___NB8711738_ATTACTCGTGTCCAAT
IM329.CCSK	1444.60115736562	990	3	3	TumourC	4.2090797788362	7.78723793580406	IM329.CCSK___IM329___NB8711738_ATTATCCAGTACTCGT
IM329.CCSK	5643.28421325441	2395	6	6	TumourC	10.0286172651469	4.34431724021451	IM329.CCSK___IM329___NB8711738_ATTATCCCACCCTAGG
IM329.CCSK	3516.56499966612	1819	2	2	TumourC	6.82364163014774	8.8723391291118	IM329.CCSK___IM329___NB8711738_ATTCACTCAGTCAGCC
IM329.CCSK	1836.46316427589	1315	8	8	TumourB	0.943100263706389	-1.78901874602318	IM329.CCSK___IM329___NB8711738_ATTCACTTCGTACCTC
IM329.CCSK	1957.12099620055	1165	7	7	TumourC	1.58323245283417	6.34075558500336	IM329.CCSK___IM329___NB8711738_ATTCACTTCTTTGATC
IM329.CCSK	1656.29852242121	1100	7	7	TumourC	2.1664137317088	3.34364219697245	IM329.CCSK___IM329___NB8711738_ATTCAGGAGCTGCGAA
IM329.CCSK	1557.5354984387	999	2	2	TumourC	6.31903408602358	8.231752552166	IM329.CCSK___IM329___NB8711738_ATTCATCAGAATCCCT
IM329.CCSK	1536.61522696645	1043	3	3	TumourC	4.0060240620929	9.05532754142586	IM329.CCSK___IM329___NB8711738_ATTCATCAGGTAAGAG
IM329.CCSK	2404.47476831956	1328	6	6	TumourC	7.99969786330833	7.1676182273326	IM329.CCSK___IM329___NB8711738_ATTCATCCACATATCG
IM329.CCSK	1817.96422929212	1353	15	15	Leucocytes	-1.63790868151647	-12.1643872091663	IM329.CCSK___IM329___NB8711738_ATTCATCGTACGCTAT
IM329.CCSK	1203.15952378393	823	2	2	TumourC	6.52784913812284	7.78750920070064	IM329.CCSK___IM329___NB8711738_ATTCATCGTGTACGCC
IM329.CCSK	1854.82091558314	1268	10	10	Leucocytes	1.84790788493866	-14.82356131543	IM329.CCSK___IM329___NB8711738_ATTCATCGTTCCATTT
IM329.CCSK	1923.81329306851	1247	3	3	TumourC	5.0471092567013	6.31174359236774	IM329.CCSK___IM329___NB8711738_ATTCCATGTGAGAGGG
IM329.CCSK	2177.67700403445	1497	19	19	TumourB	0.182041932953323	-3.29496825684504	IM329.CCSK___IM329___NB8711738_ATTCCATTCCACTTCG
IM329.CCSK	1294.56559873542	1002	10	10	Leucocytes	2.24238655071432	-15.4059071440183	IM329.CCSK___IM329___NB8711738_ATTCCCGAGACATCAA
IM329.CCSK	1172.69505629005	864	3	3	TumourC	2.711587030541	7.9910231041338	IM329.CCSK___IM329___NB8711738_ATTCCCGAGAGCTGCA
IM329.CCSK	8905.478580161	4336	16	16	TumourD	0.365843114838362	-3.43933689981851	IM329.CCSK___IM329___NB8711738_ATTCCCGGTACGTGTT
IM329.CCSK	1764.93528006502	1190	7	7	TumourC	1.7828404117163	3.6128188888772	IM329.CCSK___IM329___NB8711738_ATTCCCGTCCCGAGAC
IM329.CCSK	5923.21057666793	2520	6	6	TumourC	10.0630412755166	5.31614917072679	IM329.CCSK___IM329___NB8711738_ATTCCCGTCTTCCACG
IM329.CCSK	3614.79934359256	1940	9	9	TumourB	0.0274816460451688	1.72559119177247	IM329.CCSK___IM329___NB8711738_ATTCCTAAGTCTGGAG
IM329.CCSK	966.022610558451	706	3	3	TumourC	3.69155163197389	8.72177459715534	IM329.CCSK___IM329___NB8711738_ATTCCTACAAACGTGG
IM329.CCSK	1812.90959931912	1352	15	15	Leucocytes	-0.532910268878869	-12.8288642758161	IM329.CCSK___IM329___NB8711738_ATTCCTACACTTGAAC
IM329.CCSK	2217.13488047897	1205	2	2	TumourC	7.2108927180146	9.10405926551308	IM329.CCSK___IM329___NB8711738_ATTCCTACAGTCTACA
IM329.CCSK	1504.05070261694	1032	2	2	TumourC	8.85120578693062	7.32782111124097	IM329.CCSK___IM329___NB8711738_ATTCCTAGTCGTCATA
IM329.CCSK	2222.74829533849	1404	8	8	TumourB	-0.97182038321296	0.223342625808906	IM329.CCSK___IM329___NB8711738_ATTCGTTAGCGGGTTA
IM329.CCSK	1172.59153502836	826	3	3	TumourC	3.6936669175216	7.07188244703213	IM329.CCSK___IM329___NB8711738_ATTCGTTGTGGCACTC
IM329.CCSK	2367.15576307913	1438	2	2	TumourC	6.59893223506439	8.24815440306789	IM329.CCSK___IM329___NB8711738_ATTCTACTCTTACCAT
IM329.CCSK	1303.90224690884	903	7	7	TumourC	1.58580225334429	5.81134629789428	IM329.CCSK___IM329___NB8711738_ATTCTTGAGAAGTATC
IM329.CCSK	3014.05208194477	1775	11	11	TumourC	4.4578660745889	4.74912139693555	IM329.CCSK___IM329___NB8711738_ATTCTTGAGCTATCTG
IM329.CCSK	1254.67867990627	897	3	3	TumourC	3.41116814920494	7.80751741546445	IM329.CCSK___IM329___NB8711738_ATTCTTGAGGGACAGG
IM329.CCSK	2313.01498671951	1422	11	11	TumourC	6.09417944473416	5.63634046646072	IM329.CCSK___IM329___NB8711738_ATTCTTGCATGGAATA
IM329.CCSK	1184.00445763813	917	3	3	TumourC	1.86156464434029	6.44495697450494	IM329.CCSK___IM329___NB8711738_ATTCTTGGTAGCGTCC
IM329.CCSK	1436.45312375033	1169	10	10	Leucocytes	-1.0931567033712	-14.0960488213026	IM329.CCSK___IM329___NB8711738_ATTCTTGGTCGGTAAG
IM329.CCSK	1111.61456133723	780	7	7	TumourC	2.8430727081933	5.93120130270395	IM329.CCSK___IM329___NB8711738_ATTCTTGGTTCGGTAT
IM329.CCSK	2158.74043732456	1385	9	9	TumourB	1.33513395566512	2.38207574883775	IM329.CCSK___IM329___NB8711738_ATTGGGTTCAAAGACA
IM329.CCSK	1915.32846237192	1303	7	7	TumourC	2.73230988806781	4.70717931028357	IM329.CCSK___IM329___NB8711738_ATTGGGTTCCCTCTCC
IM329.CCSK	1494.22052949322	919	6	6	TumourC	8.5170366258917	5.66605581770812	IM329.CCSK___IM329___NB8711738_ATTGTTCAGAATCGTA
IM329.CCSK	1241.75354666048	887	3	3	TumourC	4.03641765042387	6.2536153092036	IM329.CCSK___IM329___NB8711738_ATTGTTCAGCACGTCC
IM329.CCSK	1336.31723171454	927	3	3	TumourC	3.18828092222369	7.7633778447601	IM329.CCSK___IM329___NB8711738_ATTGTTCCAGCGCGTT
IM329.CCSK	1491.31710925813	986	2	2	TumourC	8.65722231909563	7.87051947500629	IM329.CCSK___IM329___NB8711738_ATTGTTCCATCCGAGC
IM329.CCSK	6755.2803599245	3253	21	21	TumourE	10.1778844039092	-9.0392852430046	IM329.CCSK___IM329___NB8711738_ATTGTTCGTAGCTGTT
IM329.CCSK	1802.01569440236	1218	3	3	TumourC	2.26454094521931	7.71762820310494	IM329.CCSK___IM329___NB8711738_ATTGTTCGTATTTCGG
IM329.CCSK	2936.50310059237	1641	11	11	TumourC	6.39443249348467	4.07672792242545	IM329.CCSK___IM329___NB8711738_ATTGTTCTCTCGCAGG
IM329.CCSK	5166.18724269609	2407	11	11	TumourC	6.16858236947995	5.10794720383801	IM329.CCSK___IM329___NB8711738_ATTGTTCTCTGTCCCA
IM329.CCSK	5458.98466882461	2671	8	8	TumourB	-0.730447158650835	0.919316047699571	IM329.CCSK___IM329___NB8711738_ATTTACCCAAGTGTCT
IM329.CCSK	2069.04985120009	1323	11	11	TumourC	7.27198350064598	5.03690512371974	IM329.CCSK___IM329___NB8711738_ATTTACCCAGTCAACT
IM329.CCSK	2039.08468589572	1322	2	2	TumourC	6.74371589566775	9.55711651784791	IM329.CCSK___IM329___NB8711738_ATTTACCGTAGACGTG
IM329.CCSK	958.350943898225	705	3	3	TumourC	3.67551979764362	7.66980300309058	IM329.CCSK___IM329___NB8711738_ATTTACCGTTAAGGGC
IM329.CCSK	2104.05063943105	1293	7	7	TumourC	1.92826355627779	3.84891152707099	IM329.CCSK___IM329___NB8711738_ATTTCACAGGACGGAG
IM329.CCSK	2038.68802752877	1262	2	2	TumourC	8.15862129056637	7.08151749660624	IM329.CCSK___IM329___NB8711738_ATTTCACAGTCACTAC
IM329.CCSK	2375.02851515601	1452	9	9	TumourB	1.70242852059658	1.69447564419473	IM329.CCSK___IM329___NB8711738_ATTTCACCACTAACGT
IM329.CCSK	3462.79440128191	1788	6	6	TumourC	8.41135988084855	4.09863312711656	IM329.CCSK___IM329___NB8711738_ATTTCACGTTGCTCGG
IM329.CCSK	940.347839728576	669	3	3	TumourC	2.24871768161322	7.97147526314138	IM329.CCSK___IM329___NB8711738_ATTTCTGAGCAAGTGC
IM329.CCSK	1931.45645536368	1220	2	2	TumourC	7.37921158921615	8.28893126549706	IM329.CCSK___IM329___NB8711738_ATTTCTGCAGGCACAA
IM329.CCSK	3324.01249957969	1790	11	11	TumourC	6.7681370635168	6.07502784471017	IM329.CCSK___IM329___NB8711738_ATTTCTGTCCGTGGCA
IM329.CCSK	2182.87244191808	1417	11	11	TumourC	6.48428783067566	6.35396188506316	IM329.CCSK___IM329___NB8711738_ATTTCTGTCGGACGTC
IM329.CCSK	2031.1359972445	1306	3	3	TumourC	2.004198511028	6.55495502171972	IM329.CCSK___IM329___NB8711738_CAAAGAACACCAAAGG
IM329.CCSK	1340.52082646209	975	2	2	TumourC	5.51012657902029	8.04404007624902	IM329.CCSK___IM329___NB8711738_CAAAGAACACCGCTGA
IM329.CCSK	3031.83709891687	1650	11	11	TumourC	2.78022701206373	4.12648077299789	IM329.CCSK___IM329___NB8711738_CAAAGAACACGGCCAT
IM329.CCSK	2810.92329111928	1722	7	7	TumourC	1.81973332054627	4.37469495161767	IM329.CCSK___IM329___NB8711738_CAAAGAACACTGGACC
IM329.CCSK	1030.68976813087	762	3	3	TumourC	2.34573583177491	7.02117726362437	IM329.CCSK___IM329___NB8711738_CAAAGAACATTGAGGG
IM329.CCSK	1559.65726323853	1057	19	19	TumourB	-0.436390578491462	-3.25262968960364	IM329.CCSK___IM329___NB8711738_CAAAGAATCATAGGCT
IM329.CCSK	1134.94341549507	813	2	2	TumourC	5.51331512587217	7.92228398173166	IM329.CCSK___IM329___NB8711738_CAACAACAGTGCGTCC
IM329.CCSK	1698.1403476661	1112	3	3	TumourC	2.85150997095686	7.52906648544175	IM329.CCSK___IM329___NB8711738_CAACAACCAGTCTCTC
IM329.CCSK	2680.80390479337	1540	11	11	TumourC	6.5877907913074	5.90763016990038	IM329.CCSK___IM329___NB8711738_CAACAACTCGTGGAAG
IM329.CCSK	1485.45642576915	934	3	3	TumourC	4.32886568886751	8.13510216225829	IM329.CCSK___IM329___NB8711738_CAACAGTAGCCAAGCA
IM329.CCSK	2991.94564541303	1762	8	8	TumourB	0.194819533518648	-0.358234363545698	IM329.CCSK___IM329___NB8711738_CAACCAAGTGAATAAC
IM329.CCSK	4850.21119268096	2340	11	11	TumourC	6.4046259111744	4.95695612700737	IM329.CCSK___IM329___NB8711738_CAACCAATCATCACTT
IM329.CCSK	1470.28853322915	1013	2	2	TumourC	7.97884995160061	7.53109589545024	IM329.CCSK___IM329___NB8711738_CAACCAATCATGAGTC
IM329.CCSK	1846.81617174203	1111	2	2	TumourC	6.2628911201369	7.76111134341571	IM329.CCSK___IM329___NB8711738_CAACCTCAGACATGCG
IM329.CCSK	1603.51783614819	1166	10	10	Leucocytes	1.31229910690358	-14.7890675178906	IM329.CCSK___IM329___NB8711738_CAACCTCAGTGCACCC
IM329.CCSK	1138.34136484811	893	10	10	Leucocytes	0.776500394721661	-15.5887591662252	IM329.CCSK___IM329___NB8711738_CAACCTCCACCACATA
IM329.CCSK	4482.02193807533	2131	11	11	TumourC	6.07118537694527	4.28554937608009	IM329.CCSK___IM329___NB8711738_CAACCTCTCAAGCTTG
IM329.CCSK	1170.05069541247	955	10	10	Leucocytes	2.75751956527069	-15.1956761433606	IM329.CCSK___IM329___NB8711738_CAACGATAGACCCGCT
IM329.CCSK	1016.10337058263	741	3	3	TumourC	3.63988993309331	7.22520002123549	IM329.CCSK___IM329___NB8711738_CAACGATAGTACGAGC
IM329.CCSK	1123.00458250506	841	8	8	TumourB	2.24726287710737	0.42786161024653	IM329.CCSK___IM329___NB8711738_CAACGATAGTATGAAC
IM329.CCSK	1558.97650451483	1108	7	7	TumourC	1.82849240792873	4.18060117381014	IM329.CCSK___IM329___NB8711738_CAACGGCCAGGTATGG
IM329.CCSK	2598.45790339673	1640	9	9	TumourB	0.899512162291018	2.18024992066087	IM329.CCSK___IM329___NB8711738_CAACGGCCATAGGCGA
IM329.CCSK	2670.68574958497	1580	2	2	TumourC	8.07563792006469	7.69689558933511	IM329.CCSK___IM329___NB8711738_CAACGGCTCCCTTTGG
IM329.CCSK	3745.08700972919	2171	8	8	TumourB	1.37036486733264	0.130646506404275	IM329.CCSK___IM329___NB8711738_CAAGACTCAGATCCTA
IM329.CCSK	1386.97259553895	1017	10	10	Leucocytes	0.196365584682862	-15.5249335363835	IM329.CCSK___IM329___NB8711738_CAAGACTTCATTTGCT
IM329.CCSK	3162.79776218038	1906	8	8	TumourB	-0.781275980210453	0.406738160115707	IM329.CCSK___IM329___NB8711738_CAAGAGGCAGATGCGA
IM329.CCSK	1923.45016739084	1172	2	2	TumourC	5.68363262434086	8.31713606459744	IM329.CCSK___IM329___NB8711738_CAAGAGGCATATACCG
IM329.CCSK	3951.16942704202	1932	6	6	TumourC	8.58335876809886	5.13877323509817	IM329.CCSK___IM329___NB8711738_CAAGAGGCATGTACGT
IM329.CCSK	1022.55144545092	827	2	2	TumourC	5.86697049943818	6.93776630202457	IM329.CCSK___IM329___NB8711738_CAAGCTAAGGCTCAAG
IM329.CCSK	1726.58395942932	1265	8	8	TumourB	2.07482884511059	0.187010534047225	IM329.CCSK___IM329___NB8711738_CAAGCTAAGTTCTCTT
IM329.CCSK	1901.76714230703	1265	2	2	TumourC	5.94946377610134	9.25987565043341	IM329.CCSK___IM329___NB8711738_CAAGCTACAAACGTGG
IM329.CCSK	3268.66316731712	1843	6	6	TumourC	8.77494872976168	5.86999777602819	IM329.CCSK___IM329___NB8711738_CAAGCTAGTCCTACAA
IM329.CCSK	1407.79960274235	972	3	3	TumourC	2.75646767679866	6.632978799368	IM329.CCSK___IM329___NB8711738_CAAGCTATCCACTGAA
IM329.CCSK	1647.53608395048	1137	9	9	TumourB	1.85979166646719	1.87432214885933	IM329.CCSK___IM329___NB8711738_CAAGCTATCCGCGATG
IM329.CCSK	928.860885255408	763	10	10	Leucocytes	0.411454697458158	-14.7991799746717	IM329.CCSK___IM329___NB8711738_CAAGGGACAGTGTGGA
IM329.CCSK	2053.55870986218	1193	2	2	TumourC	8.78541233270238	7.38150979021548	IM329.CCSK___IM329___NB8711738_CAAGGGAGTACAGCGA
IM329.CCSK	4051.78595864916	2168	8	8	TumourB	-0.778756184746308	-1.47282067284586	IM329.CCSK___IM329___NB8711738_CAAGGGATCCAATGCA
IM329.CCSK	7333.09292623719	2807	6	6	TumourC	10.0428269753484	4.96777419670258	IM329.CCSK___IM329___NB8711738_CAATACGGTACGTTCA
IM329.CCSK	2091.42617370514	1355	9	9	TumourB	1.53288228857898	2.05679752017197	IM329.CCSK___IM329___NB8711738_CAATACGTCGGACTTA
IM329.CCSK	1939.26096079921	1300	2	2	TumourC	7.79718934238298	9.292282839612	IM329.CCSK___IM329___NB8711738_CAATCGAAGGAACTAT
IM329.CCSK	2033.6240675295	1206	2	2	TumourC	4.97932233947126	9.35618930354173	IM329.CCSK___IM329___NB8711738_CAATGACAGACTGGGT
IM329.CCSK	1058.82632208411	820	10	10	Leucocytes	2.5619399225814	-15.3314332523596	IM329.CCSK___IM329___NB8711738_CAATGACAGGTTGTTC
IM329.CCSK	6508.51163070772	3090	9	9	TumourB	0.37460585271784	1.83544788448888	IM329.CCSK___IM329___NB8711738_CAATGACCAATTCTTC
IM329.CCSK	1427.64957544273	1006	2	2	TumourC	5.3337327583548	7.33189496164831	IM329.CCSK___IM329___NB8711738_CAATTTCAGACCATGG
IM329.CCSK	964.813698079738	721	3	3	TumourC	3.10522810941813	7.60749199307255	IM329.CCSK___IM329___NB8711738_CAATTTCCAGCGTATT
IM329.CCSK	1970.08976439027	1281	2	2	TumourC	8.20944756355419	8.13340287387075	IM329.CCSK___IM329___NB8711738_CAATTTCCATATTCGG
IM329.CCSK	2757.0553765345	1629	2	2	TumourC	6.23010672455042	9.44911200778245	IM329.CCSK___IM329___NB8711738_CAATTTCTCCCATACC
IM329.CCSK	1636.45831773576	1076	3	3	TumourC	4.10093725655535	6.14432870084356	IM329.CCSK___IM329___NB8711738_CACAACAAGGCACGAT
IM329.CCSK	1836.98762320382	1130	2	2	TumourC	7.90720057968381	8.97635743892459	IM329.CCSK___IM329___NB8711738_CACAACACAAGAGTTA
IM329.CCSK	1258.86035383208	977	10	10	Leucocytes	0.752934009830161	-14.6048494981364	IM329.CCSK___IM329___NB8711738_CACAACACACCTCAGG
IM329.CCSK	1645.70665609023	1261	10	10	Leucocytes	0.385974055489637	-14.603809919815	IM329.CCSK___IM329___NB8711738_CACAACACATGAAGCG
IM329.CCSK	2680.65552944104	1507	6	6	TumourC	7.50549754195565	5.78221030966199	IM329.CCSK___IM329___NB8711738_CACAACAGTCGTAATC
IM329.CCSK	3190.04188950251	1608	2	2	TumourC	7.70514374210169	7.95151212418269	IM329.CCSK___IM329___NB8711738_CACAACATCAACGCTA
IM329.CCSK	1098.82490144028	792	7	7	TumourC	1.39680419076966	5.06774927806955	IM329.CCSK___IM329___NB8711738_CACACAAAGATAGTCA
IM329.CCSK	5895.44671578476	3015	19	19	TumourB	-0.317800832698782	-2.42148981945474	IM329.CCSK___IM329___NB8711738_CACACAAAGGTGCTGA
IM329.CCSK	1628.40715609698	1108	9	9	TumourB	2.1050584775657	2.33246518204553	IM329.CCSK___IM329___NB8711738_CACACAAAGTGTCATC
IM329.CCSK	3099.9716832595	1842	6	6	TumourC	8.25549734315543	6.23146411512009	IM329.CCSK___IM329___NB8711738_CACAGATAGCGACATG
IM329.CCSK	2778.71259458471	1664	8	8	TumourB	0.0873770434812714	-1.31102236053001	IM329.CCSK___IM329___NB8711738_CACAGATAGGGTTAAT
IM329.CCSK	2349.55170391479	1389	2	2	TumourC	7.95283460022239	7.45923517796253	IM329.CCSK___IM329___NB8711738_CACAGATTCTAGCAAC
IM329.CCSK	2013.16416604914	1253	3	3	TumourC	3.1741475736833	8.20634733094824	IM329.CCSK___IM329___NB8711738_CACAGGCAGACCATTC
IM329.CCSK	1514.91904989774	1051	7	7	TumourC	1.61688626468066	2.95501627184921	IM329.CCSK___IM329___NB8711738_CACAGGCCAGAGAAAG
IM329.CCSK	1160.58244140428	849	7	7	TumourC	1.96132264383486	5.29619243100024	IM329.CCSK___IM329___NB8711738_CACAGGCCAGCTCGGT
IM329.CCSK	1551.31361429911	1050	3	3	TumourC	3.05230201987598	7.55363398294903	IM329.CCSK___IM329___NB8711738_CACAGGCCATTAAAGG
IM329.CCSK	1229.22857665707	887	7	7	TumourC	1.8107242616843	3.99544256413953	IM329.CCSK___IM329___NB8711738_CACAGGCGTATGAGCG
IM329.CCSK	1942.31238445779	1285	7	7	TumourC	2.31269450863407	4.32964531491714	IM329.CCSK___IM329___NB8711738_CACATGATCCTACGGG
IM329.CCSK	1814.31740477974	1314	7	7	TumourC	2.76028598453768	5.75686739645722	IM329.CCSK___IM329___NB8711738_CACATGATCTTGCAAG
IM329.CCSK	3118.05870860235	1854	11	11	TumourC	6.0297988818416	4.89511412084539	IM329.CCSK___IM329___NB8711738_CACCAAAAGCGCTTCG
IM329.CCSK	2295.65631544965	1470	8	8	TumourB	-0.977991562097405	0.405211902453995	IM329.CCSK___IM329___NB8711738_CACCAAAAGTGAATAC
IM329.CCSK	2169.98188956462	1407	19	19	TumourB	0.218853000715226	-2.45462724449159	IM329.CCSK___IM329___NB8711738_CACCAAAGTGGCAGAT
IM329.CCSK	1636.18488594033	1194	9	9	TumourB	1.46421853206638	1.10409390354631	IM329.CCSK___IM329___NB8711738_CACCAAATCAGTGCGC
IM329.CCSK	4398.00995986439	2039	6	6	TumourC	9.57252550054173	5.67397938965434	IM329.CCSK___IM329___NB8711738_CACCAAATCTCACTCG
IM329.CCSK	2390.94554727911	1477	7	7	TumourC	2.62671696933809	5.91458018010786	IM329.CCSK___IM329___NB8711738_CACCGTTAGCTCCGAC
IM329.CCSK	1771.01378646849	1192	2	2	TumourC	6.4189716421356	10.1308380363342	IM329.CCSK___IM329___NB8711738_CACCGTTAGGTAGACC
IM329.CCSK	1763.14693359248	1120	2	2	TumourC	6.20470643976952	9.07251950063773	IM329.CCSK___IM329___NB8711738_CACCGTTGTCCTGGTG
IM329.CCSK	2036.46801068244	1223	2	2	TumourC	6.0390704517381	7.49795984976171	IM329.CCSK___IM329___NB8711738_CACCGTTTCATTGTTC
IM329.CCSK	2505.1217549709	1646	3	3	TumourC	3.68653480370547	9.08641045427666	IM329.CCSK___IM329___NB8711738_CACCGTTTCTCAGAAC
IM329.CCSK	1087.06507116486	891	15	15	Leucocytes	0.172374393631253	-12.7724915996495	IM329.CCSK___IM329___NB8711738_CACGAATAGCTACTAC
IM329.CCSK	4513.58434372438	2415	8	8	TumourB	-0.0303106224225466	-0.269991039169322	IM329.CCSK___IM329___NB8711738_CACGAATAGGGCGAGA
IM329.CCSK	2795.93740186075	1714	2	2	TumourC	7.44821553063531	8.61853160460041	IM329.CCSK___IM329___NB8711738_CACGAATAGGGCTGAT
IM329.CCSK	2360.65647555968	1318	2	2	TumourC	7.17084679197924	6.51083279008178	IM329.CCSK___IM329___NB8711738_CACGAATCACACACGC
IM329.CCSK	2677.3764390563	1591	11	11	TumourC	4.99083305662289	5.261200807028	IM329.CCSK___IM329___NB8711738_CACGAATGTGTTCGTA
IM329.CCSK	2609.23335449067	1412	11	11	TumourC	2.610681893838	3.44449061879837	IM329.CCSK___IM329___NB8711738_CACGGGTCAACTGAAA
IM329.CCSK	5199.68390564597	2742	19	19	TumourB	0.465617199007279	-2.50875645896466	IM329.CCSK___IM329___NB8711738_CACGGGTCACAAGCCC
IM329.CCSK	3010.83458527594	1876	8	8	TumourB	-1.23606093001497	-1.54972529347929	IM329.CCSK___IM329___NB8711738_CACGGGTCATGATGCT
IM329.CCSK	3516.37439269743	1934	6	6	TumourC	8.19097232287412	5.97655178229303	IM329.CCSK___IM329___NB8711738_CACGGGTGTCGGAACA
IM329.CCSK	1062.20669619749	783	7	7	TumourC	2.12952945028105	2.44790283268478	IM329.CCSK___IM329___NB8711738_CACGGGTGTGCAATAA
IM329.CCSK	1355.3965282094	959	7	7	TumourC	1.84066790303788	3.24768116802732	IM329.CCSK___IM329___NB8711738_CACGGGTTCTTTCTAG
IM329.CCSK	1272.30453690857	954	7	7	TumourC	1.86833180546206	6.27518547892725	IM329.CCSK___IM329___NB8711738_CACGTGGAGTCTGTAC
IM329.CCSK	1379.11629648462	1094	15	15	Leucocytes	-0.964711983669851	-12.3040637116288	IM329.CCSK___IM329___NB8711738_CACGTGGCAGCCCACA
IM329.CCSK	1118.42669417852	787	3	3	TumourC	4.01307920705347	6.15728303506751	IM329.CCSK___IM329___NB8711738_CACGTGGTCCCATTCG
IM329.CCSK	2284.2061411805	1314	2	2	TumourC	7.69210406297455	9.63816153241724	IM329.CCSK___IM329___NB8711738_CACGTTCCATTCCTAT
IM329.CCSK	1154.27254962301	911	10	10	Leucocytes	-1.14464570750545	-13.9375128191082	IM329.CCSK___IM329___NB8711738_CACTAAGAGCTGACCC
IM329.CCSK	4183.8314430982	2157	9	9	TumourB	0.502666318554899	1.52175283007382	IM329.CCSK___IM329___NB8711738_CACTAAGTCAAGCCAT
IM329.CCSK	1729.68962790274	1304	15	15	Leucocytes	-1.32550466114905	-12.1500995946149	IM329.CCSK___IM329___NB8711738_CACTGAAAGGACTATA
IM329.CCSK	2257.43438533927	1464	7	7	TumourC	2.19498536120048	5.10840574752475	IM329.CCSK___IM329___NB8711738_CACTGAAAGGGTTTCT
IM329.CCSK	3493.10542404024	1847	6	6	TumourC	8.562062784735	4.47387971874322	IM329.CCSK___IM329___NB8711738_CACTGAACACCAGCGT
IM329.CCSK	1270.10733737852	850	3	3	TumourC	3.77533255520837	7.24020010434443	IM329.CCSK___IM329___NB8711738_CACTGAACATCTAGAC
IM329.CCSK	1286.76771022658	1003	7	7	TumourC	1.29989207369396	3.57425364374288	IM329.CCSK___IM329___NB8711738_CACTGAATCGGCCCAA
IM329.CCSK	1208.01566088992	930	15	15	Leucocytes	-0.97224951822919	-12.1502516729664	IM329.CCSK___IM329___NB8711738_CACTGGGTCGATTGAC
IM329.CCSK	3088.46513749876	1741	9	9	TumourB	0.0938690556211882	0.87051045615266	IM329.CCSK___IM329___NB8711738_CACTGTCAGACCGTTT
IM329.CCSK	5051.82216135349	2536	9	9	TumourB	0.718466438669556	0.253714132568912	IM329.CCSK___IM329___NB8711738_CACTGTCAGCAAATGT
IM329.CCSK	1270.52306274607	943	9	9	TumourB	2.16728560122383	1.33289349867292	IM329.CCSK___IM329___NB8711738_CACTGTCAGTGCCCGT
IM329.CCSK	1630.31057671888	1028	3	3	TumourC	4.11636173730151	5.45461274789848	IM329.CCSK___IM329___NB8711738_CACTGTCGTTTACTTC
IM329.CCSK	2492.66563168221	1468	11	11	TumourC	5.18500990091743	4.67077396629661	IM329.CCSK___IM329___NB8711738_CACTGTCTCCATGATG
IM329.CCSK	1315.77373220217	971	8	8	TumourB	0.172863570206872	-2.58872714998313	IM329.CCSK___IM329___NB8711738_CACTTCGCAGAGTCAG
IM329.CCSK	2129.39603810983	1331	2	2	TumourC	6.14476635370941	7.17717383987595	IM329.CCSK___IM329___NB8711738_CAGAGCCCAGACCAAG
IM329.CCSK	968.314541862502	719	3	3	TumourC	4.89721273405357	7.97504220618156	IM329.CCSK___IM329___NB8711738_CAGAGCCGTAGAAACT
IM329.CCSK	2736.06756609105	1458	11	11	TumourC	4.17780129851172	3.72175600702025	IM329.CCSK___IM329___NB8711738_CAGAGCCGTTTGCAGT
IM329.CCSK	2908.03021830888	1816	19	19	TumourB	-0.431730116159716	-3.29994422205866	IM329.CCSK___IM329___NB8711738_CAGATACAGGACAGTC
IM329.CCSK	3931.76586458399	2266	8	8	TumourB	0.969314960402312	-1.73345720959452	IM329.CCSK___IM329___NB8711738_CAGATACAGGTACCTT
IM329.CCSK	1223.40707438943	885	9	9	TumourB	2.36648918073402	2.29896107604815	IM329.CCSK___IM329___NB8711738_CAGATACGTGGCTGAA
IM329.CCSK	1592.76788717057	1153	8	8	TumourB	0.436071832448587	-1.66914213735719	IM329.CCSK___IM329___NB8711738_CAGATCACACGTCATA
IM329.CCSK	1263.98194365665	1004	10	10	Leucocytes	0.204548390882991	-14.7233109981225	IM329.CCSK___IM329___NB8711738_CAGATCACATAGATGA
IM329.CCSK	1919.19310563763	1379	15	15	Leucocytes	-0.183625097113317	-12.79150199222	IM329.CCSK___IM329___NB8711738_CAGATCAGTTCTTCAT
IM329.CCSK	2987.16576903101	1886	8	8	TumourB	1.33523168829036	-1.51303144804551	IM329.CCSK___IM329___NB8711738_CAGATCATCCAGCAAT
IM329.CCSK	1820.97440632826	1232	7	7	TumourC	2.38770417035572	6.46595168478749	IM329.CCSK___IM329___NB8711738_CAGATCATCTCGTGGG
IM329.CCSK	1444.672522667	1078	10	10	Leucocytes	-1.00932796055089	-13.9216285387447	IM329.CCSK___IM329___NB8711738_CAGATTGGTAGACTGG
IM329.CCSK	1329.39947240386	1033	3	3	TumourC	6.70804966532275	8.47410270059261	IM329.CCSK___IM329___NB8711738_CAGCAATAGAAGTCCG
IM329.CCSK	966.156731991496	805	10	10	Leucocytes	0.632248010191842	-15.7284172045722	IM329.CCSK___IM329___NB8711738_CAGCAATAGTAGTCTC
IM329.CCSK	1683.62367461	1129	7	7	TumourC	2.2874446304905	4.65755110639441	IM329.CCSK___IM329___NB8711738_CAGCAATAGTGATTCC
IM329.CCSK	2055.00976530371	1273	11	11	TumourC	4.9785783755064	4.29753662650986	IM329.CCSK___IM329___NB8711738_CAGCAATCAGCGTGCT
IM329.CCSK	1175.72085113603	881	2	2	TumourC	7.46776382323375	7.44544871961132	IM329.CCSK___IM329___NB8711738_CAGCAATGTAGCGATG
IM329.CCSK	2779.12636417261	1581	11	11	TumourC	4.92604888069594	5.54333448304297	IM329.CCSK___IM329___NB8711738_CAGCAATGTATGAGGC
IM329.CCSK	1505.88374752167	1025	3	3	TumourC	4.64441371515494	8.82541983772026	IM329.CCSK___IM329___NB8711738_CAGCAATGTCTGCGCA
IM329.CCSK	1204.55475432781	975	10	10	Leucocytes	-0.780760192621824	-14.2950392149972	IM329.CCSK___IM329___NB8711738_CAGCAATGTGAGCCAA
IM329.CCSK	2279.89686738433	1562	15	15	Leucocytes	2.53238241672216	-12.9764076847406	IM329.CCSK___IM329___NB8711738_CAGCAATTCTCTAAGG
IM329.CCSK	1601.359496139	1196	15	15	Leucocytes	-0.540096834611841	-12.7089879434214	IM329.CCSK___IM329___NB8711738_CAGCACGGTATCGTGT
IM329.CCSK	3722.26522241693	1746	8	8	TumourB	2.34652278329416	0.253404011659399	IM329.CCSK___IM329___NB8711738_CAGCACGGTTCGTACA
IM329.CCSK	1569.75001156905	1116	10	10	Leucocytes	1.89156947176367	-14.9623939787902	IM329.CCSK___IM329___NB8711738_CAGCACGTCAATCAGC
IM329.CCSK	2946.99581067376	1872	19	19	TumourB	0.309131614916948	-2.50763971109841	IM329.CCSK___IM329___NB8711738_CAGCACGTCGAGAGCA
IM329.CCSK	1648.70302378844	1143	8	8	TumourB	0.810626637597932	-0.0433265535220028	IM329.CCSK___IM329___NB8711738_CAGCAGCCACCACATA
IM329.CCSK	1814.60225753633	1193	9	9	TumourB	1.50256354589487	0.529248516739119	IM329.CCSK___IM329___NB8711738_CAGCAGCTCCTTATAC
IM329.CCSK	2417.59079720823	1464	3	3	TumourC	4.28693564693568	7.28918522803572	IM329.CCSK___IM329___NB8711738_CAGCCAGAGAATCCCT
IM329.CCSK	1677.66039488075	1134	9	9	TumourB	1.35765315768455	0.540828231325017	IM329.CCSK___IM329___NB8711738_CAGCCAGAGCACGGAT
IM329.CCSK	4225.1597439596	2208	11	11	TumourC	6.79895911821856	4.14849977535129	IM329.CCSK___IM329___NB8711738_CAGCCAGAGGCTCCCA
IM329.CCSK	1478.07845895481	1020	3	3	TumourC	4.44944862864102	8.60257581695135	IM329.CCSK___IM329___NB8711738_CAGCCAGCATTCTGTT
IM329.CCSK	1487.39740765777	1127	10	10	Leucocytes	1.76854896829192	-15.259547536807	IM329.CCSK___IM329___NB8711738_CAGCCAGGTGAACGGT
IM329.CCSK	1519.66046873837	995	7	7	TumourC	1.90633906166524	5.54712052103315	IM329.CCSK___IM329___NB8711738_CAGCCAGTCAGTGCGC
IM329.CCSK	3433.37285742729	1889	8	8	TumourB	-0.615331530772135	-0.190480696293151	IM329.CCSK___IM329___NB8711738_CAGCGTGAGGAGAGTA
IM329.CCSK	2174.31846134644	1391	2	2	TumourC	7.43913278435824	8.64880921842938	IM329.CCSK___IM329___NB8711738_CAGGCCATCATTCGTT
IM329.CCSK	1602.31474174369	1121	3	3	TumourC	2.71732169353388	8.19568798310151	IM329.CCSK___IM329___NB8711738_CAGGCCATCTCATTGT
IM329.CCSK	1271.12633304576	889	2	2	TumourC	5.70121504801342	9.33788151500456	IM329.CCSK___IM329___NB8711738_CAGGGCTAGAGGCCAT
IM329.CCSK	3955.66471824162	2107	7	7	TumourC	3.45359827957944	5.5423651037826	IM329.CCSK___IM329___NB8711738_CAGGGCTAGCAGCCCT
IM329.CCSK	1132.78968209448	896	10	10	Leucocytes	1.66731068979456	-14.7698170802923	IM329.CCSK___IM329___NB8711738_CAGGGCTAGCGAATGC
IM329.CCSK	6452.01434011778	2808	6	6	TumourC	8.15048820756311	4.2586849735672	IM329.CCSK___IM329___NB8711738_CAGGGCTCATCATTTC
IM329.CCSK	1637.53520584475	1077	7	7	TumourC	1.71794233592414	4.71649823064445	IM329.CCSK___IM329___NB8711738_CAGGGCTGTGCCGAAA
IM329.CCSK	1965.14188854909	1227	2	2	TumourC	5.92048218102715	8.18012298427254	IM329.CCSK___IM329___NB8711738_CAGGGCTTCATCTGTT
IM329.CCSK	1578.00643715664	1096	3	3	TumourC	2.74788837991835	7.17773732052619	IM329.CCSK___IM329___NB8711738_CAGGTATGTTTAGACC
IM329.CCSK	1357.089228254	942	2	2	TumourC	6.45196560934326	7.40845949485853	IM329.CCSK___IM329___NB8711738_CAGGTATTCGGTAGAG
IM329.CCSK	1036.92467733267	844	10	10	Leucocytes	-0.122417628750257	-14.570206391966	IM329.CCSK___IM329___NB8711738_CAGGTATTCGGTGTAT
IM329.CCSK	3660.03232454554	1977	8	8	TumourB	-0.685987023185089	0.927735053791815	IM329.CCSK___IM329___NB8711738_CAGTGCGAGAATTGTG
IM329.CCSK	4003.11626426898	2247	11	11	TumourC	3.42648721138295	3.56505801097427	IM329.CCSK___IM329___NB8711738_CAGTGCGAGCTCGGCT
IM329.CCSK	1784.20911057327	1133	9	9	TumourB	1.94924865092912	1.49501578715728	IM329.CCSK___IM329___NB8711738_CAGTGCGCAAGTGGAC
IM329.CCSK	2980.21660517026	1868	8	8	TumourB	0.516944331364561	-1.15175989417173	IM329.CCSK___IM329___NB8711738_CAGTGCGCAGTTGTTG
IM329.CCSK	1851.59122574198	1136	6	6	TumourC	8.00384247540196	6.09837286578039	IM329.CCSK___IM329___NB8711738_CAGTGCGTCCGAAATC
IM329.CCSK	2235.93277780667	1433	8	8	TumourB	-0.00770002490126215	0.0828889930368761	IM329.CCSK___IM329___NB8711738_CAGTGCGTCCGTGCGA
IM329.CCSK	3556.23768704153	2027	8	8	TumourB	-0.76037683503203	0.431874660230322	IM329.CCSK___IM329___NB8711738_CAGTGCGTCGACACTA
IM329.CCSK	1679.51514788904	1089	7	7	TumourC	1.99796644095041	3.82773217824172	IM329.CCSK___IM329___NB8711738_CAGTGCGTCGCAAGAG
IM329.CCSK	1338.51637613707	985	10	10	Leucocytes	-1.0677798223541	-13.6547276159497	IM329.CCSK___IM329___NB8711738_CAGTGCGTCGCTGCGA
IM329.CCSK	2629.16460826103	1717	24	24	End	-0.560028859330428	-6.47111210810681	IM329.CCSK___IM329___NB8711738_CAGTTAGAGGTGCGAT
IM329.CCSK	1599.12151974071	1133	8	8	TumourB	2.02835882240884	0.0457093545305504	IM329.CCSK___IM329___NB8711738_CAGTTAGAGTCACACT
IM329.CCSK	1233.91788911854	860	3	3	TumourC	3.65598300557765	6.87559846889559	IM329.CCSK___IM329___NB8711738_CAGTTAGGTATTGGCT
IM329.CCSK	6136.71468690257	2666	8	8	TumourB	-0.9548700057034	0.270330337466447	IM329.CCSK___IM329___NB8711738_CAGTTCCCAGTCTTCC
IM329.CCSK	3741.5975756104	1892	6	6	TumourC	8.1161284547433	4.09399851661028	IM329.CCSK___IM329___NB8711738_CAGTTCCGTACGGTTT
IM329.CCSK	1511.66629274615	1106	10	10	Leucocytes	0.47489784676484	-15.565023843043	IM329.CCSK___IM329___NB8711738_CAGTTCCGTCGGAACA
IM329.CCSK	2364.02100417087	1555	3	3	TumourC	3.54813834235981	6.752991876006	IM329.CCSK___IM329___NB8711738_CAGTTCCTCACTCGAA
IM329.CCSK	2405.93294517553	1446	11	11	TumourC	4.62427883506857	5.27119828372373	IM329.CCSK___IM329___NB8711738_CAGTTCCTCCGATGCG
IM329.CCSK	4060.30540667342	2094	6	6	TumourC	8.72590864467819	4.77291154361333	IM329.CCSK___IM329___NB8711738_CAGTTCCTCCGCAAAT
IM329.CCSK	1610.63153035506	1181	10	10	Leucocytes	0.312620595944687	-14.6374931679198	IM329.CCSK___IM329___NB8711738_CATAAGCAGAACGTGC
IM329.CCSK	2467.93894496001	1432	11	11	TumourC	6.43853701445733	4.19073545768302	IM329.CCSK___IM329___NB8711738_CATAAGCCAGTCGGAA
IM329.CCSK	1164.72086175008	841	3	3	TumourC	2.87123840661267	6.22482224941929	IM329.CCSK___IM329___NB8711738_CATACAGGTAATTGGA
IM329.CCSK	1916.90739617839	1174	2	2	TumourC	7.50698335625297	7.83270691805779	IM329.CCSK___IM329___NB8711738_CATACAGGTAGTCCTA
IM329.CCSK	2078.58653318215	1306	9	9	TumourB	0.926726722108156	0.274251168312239	IM329.CCSK___IM329___NB8711738_CATACAGGTGACCGAA
IM329.CCSK	3629.13793570485	1946	11	11	TumourC	6.95898922215623	5.2746621212793	IM329.CCSK___IM329___NB8711738_CATACCCGTTGTCATG
IM329.CCSK	6130.59967487871	3009	19	19	TumourB	-0.805016909336839	-2.30306828376878	IM329.CCSK___IM329___NB8711738_CATACTTAGGAGCTGT
IM329.CCSK	1650.69591537171	1083	2	2	TumourC	6.03005610487043	9.51692458708087	IM329.CCSK___IM329___NB8711738_CATACTTCACGACGTC
IM329.CCSK	1452.33637337062	1070	3	3	TumourC	3.73251719806397	8.18147478614884	IM329.CCSK___IM329___NB8711738_CATACTTGTACTTGTG
IM329.CCSK	4525.81719861388	2289	6	6	TumourC	9.31338821676814	3.9162568296676	IM329.CCSK___IM329___NB8711738_CATACTTGTCACTTAG
IM329.CCSK	1931.43259669853	1236	7	7	TumourC	1.12886794071219	5.10018427966838	IM329.CCSK___IM329___NB8711738_CATACTTTCACCACAA
IM329.CCSK	1333.16802273914	935	3	3	TumourC	3.20547549575518	7.74720255634516	IM329.CCSK___IM329___NB8711738_CATAGACCAATACCCA
IM329.CCSK	1126.78707942287	882	10	10	Leucocytes	1.41931226600522	-15.4937372782173	IM329.CCSK___IM329___NB8711738_CATAGACCACGCACCA
IM329.CCSK	2712.4212600357	1564	11	11	TumourC	7.34194838168664	3.81025289716211	IM329.CCSK___IM329___NB8711738_CATAGACGTTAGGGTG
IM329.CCSK	1182.59684029405	823	3	3	TumourC	4.00196354893615	6.8713648621666	IM329.CCSK___IM329___NB8711738_CATCAAGAGGCTTCCG
IM329.CCSK	1391.68769106388	999	7	7	TumourC	1.43333003680715	4.12740019028198	IM329.CCSK___IM329___NB8711738_CATCAAGAGGGATCGT
IM329.CCSK	1543.48936171784	1111	7	7	TumourC	1.86306054509469	3.46726336347431	IM329.CCSK___IM329___NB8711738_CATCAAGAGTGATCGG
IM329.CCSK	4003.05131624745	1997	6	6	TumourC	9.25324845578496	3.95823041398848	IM329.CCSK___IM329___NB8711738_CATCAAGCACATAACC
IM329.CCSK	1311.96888920381	875	2	2	TumourC	4.81601125512843	7.81491476382997	IM329.CCSK___IM329___NB8711738_CATCAAGGTCTACGAT
IM329.CCSK	1469.32179441291	1019	3	3	TumourC	2.6646967296051	7.9897710831793	IM329.CCSK___IM329___NB8711738_CATCAAGGTTTACCTT
IM329.CCSK	1153.33777517898	936	15	15	Leucocytes	-0.806017125003081	-12.5514700544799	IM329.CCSK___IM329___NB8711738_CATCAAGTCCAACACA
IM329.CCSK	1205.15200288973	952	10	10	Leucocytes	-1.10935260858086	-13.9340427091481	IM329.CCSK___IM329___NB8711738_CATCCACAGGGAGGAC
IM329.CCSK	2145.30658826947	1335	11	11	TumourC	6.26326718239073	6.89346840681744	IM329.CCSK___IM329___NB8711738_CATCCACGTAACCCGC
IM329.CCSK	1555.90388231661	1067	2	2	TumourC	6.36790197870887	8.34589838815521	IM329.CCSK___IM329___NB8711738_CATCCACGTAGGGAGG
IM329.CCSK	3941.63277479931	1964	6	6	TumourC	9.00706019420778	6.30021582643062	IM329.CCSK___IM329___NB8711738_CATCCACGTTTCGGCG
IM329.CCSK	2068.51173346042	1273	2	2	TumourC	8.07715546802864	7.15283956773272	IM329.CCSK___IM329___NB8711738_CATCCCAGTTGTTGCA
IM329.CCSK	2266.45414703792	1412	11	11	TumourC	4.25662410548412	4.82333266328961	IM329.CCSK___IM329___NB8711738_CATCCGTAGAGAGCGG
IM329.CCSK	1425.09131560373	990	3	3	TumourC	3.01534847564804	8.17643510577201	IM329.CCSK___IM329___NB8711738_CATCCGTAGATGAACT
IM329.CCSK	3811.27015425308	2230	21	21	TumourE	9.13807994188813	-8.97656898037247	IM329.CCSK___IM329___NB8711738_CATCCGTAGGTAAGAG
IM329.CCSK	4272.42125277358	2312	21	21	TumourE	8.87281596135434	-8.53808691164487	IM329.CCSK___IM329___NB8711738_CATCCGTCAAATTGCC
IM329.CCSK	1480.44803113203	1037	15	15	Leucocytes	-1.47405070905179	-12.2927638140448	IM329.CCSK___IM329___NB8711738_CATCCGTCAAGCACCC
IM329.CCSK	2077.67620250949	1267	7	7	TumourC	2.85593216032303	5.53325063071014	IM329.CCSK___IM329___NB8711738_CATCCGTGTGGTCTAT
IM329.CCSK	3232.08607085265	1854	8	8	TumourB	-1.0667501135228	-0.568864490118766	IM329.CCSK___IM329___NB8711738_CATCGCTCACGGGTAA
IM329.CCSK	1029.20074014351	835	10	10	Leucocytes	-0.477216475725281	-14.8651014677942	IM329.CCSK___IM329___NB8711738_CATCGCTCACGTACTA
IM329.CCSK	2182.24286657385	1502	9	9	TumourB	2.35871400817476	3.29129215405469	IM329.CCSK___IM329___NB8711738_CATCGCTCAGTGTGGA
IM329.CCSK	2611.69301539525	1510	7	7	TumourC	1.38874723787391	5.50709290842546	IM329.CCSK___IM329___NB8711738_CATCGCTTCCGTAGTA
IM329.CCSK	958.548691142039	717	7	7	TumourC	2.67004273156776	5.42606885747885	IM329.CCSK___IM329___NB8711738_CATCGGGCAGGTCCGT
IM329.CCSK	975.8409610836	699	2	2	TumourC	6.2383731955358	8.51241281923221	IM329.CCSK___IM329___NB8711738_CATCGGGGTCTAATCG
IM329.CCSK	1512.60957110501	1048	7	7	TumourC	1.43673757863271	4.30414486403471	IM329.CCSK___IM329___NB8711738_CATCGTCCAGAGATTA
IM329.CCSK	3982.78798424973	2180	8	8	TumourB	-0.90547907443937	-1.64535448085148	IM329.CCSK___IM329___NB8711738_CATGAGTAGCACTCAT
IM329.CCSK	3769.5213145621	2075	11	11	TumourC	6.27165928744346	4.15707734490212	IM329.CCSK___IM329___NB8711738_CATGAGTAGCGTTAGG
IM329.CCSK	1975.25126717524	1333	11	11	TumourC	5.99167724934448	5.4372280633009	IM329.CCSK___IM329___NB8711738_CATGAGTAGGTAGATT
IM329.CCSK	2936.40536616932	1836	7	7	TumourC	1.70391527507435	5.5806901886363	IM329.CCSK___IM329___NB8711738_CATGAGTAGTTCACTG
IM329.CCSK	2217.80030304679	1430	3	3	TumourC	3.77894944026687	8.19040758103478	IM329.CCSK___IM329___NB8711738_CATGAGTCAGCCGGTT
IM329.CCSK	1807.87970403916	1147	3	3	TumourC	4.36457571955711	8.33762604279126	IM329.CCSK___IM329___NB8711738_CATGCAAGTAGACACG
IM329.CCSK	1270.11236347758	860	2	2	TumourC	5.50180479279667	8.76861615938888	IM329.CCSK___IM329___NB8711738_CATGCAATCCAAGCAT
IM329.CCSK	1258.70376936369	865	2	2	TumourC	5.09717288589942	9.80347743321107	IM329.CCSK___IM329___NB8711738_CATGCAATCTAGACAC
IM329.CCSK	3939.28193070486	1877	6	6	TumourC	8.00081371593718	4.22542073210404	IM329.CCSK___IM329___NB8711738_CATGCAATCTCATAGG
IM329.CCSK	3282.58605789022	1800	6	6	TumourC	8.00536970565292	4.04210652699221	IM329.CCSK___IM329___NB8711738_CATGCAATCTTACGGA
IM329.CCSK	2648.05457170974	1530	2	2	TumourC	8.5946790370824	8.10518543849551	IM329.CCSK___IM329___NB8711738_CATGCCTAGAGCTGCA
IM329.CCSK	1168.60637356629	811	3	3	TumourC	2.64806973469838	7.14513349827054	IM329.CCSK___IM329___NB8711738_CATGCCTAGCGAGTCA
IM329.CCSK	1114.62836633729	792	2	2	TumourC	7.36021366576528	9.68350353404971	IM329.CCSK___IM329___NB8711738_CATGCCTAGGGATCGT
IM329.CCSK	1498.42557837216	1092	9	9	TumourB	2.24647656974114	2.1617862955493	IM329.CCSK___IM329___NB8711738_CATGCCTAGGTGCTAG
IM329.CCSK	3324.26311936051	1756	9	9	TumourB	0.797626335280455	2.78517906330289	IM329.CCSK___IM329___NB8711738_CATGCCTGTGCCCAGT
IM329.CCSK	4582.00959340505	2116	6	6	TumourC	9.16977504719521	4.75859550841442	IM329.CCSK___IM329___NB8711738_CATGCCTTCCTCGCAT
IM329.CCSK	1219.99904849455	952	10	10	Leucocytes	0.583039132411865	-14.9569421393729	IM329.CCSK___IM329___NB8711738_CATGCGGCAGAGAAAG
IM329.CCSK	2415.16435162111	1489	8	8	TumourB	-0.209242930066169	0.533648166676731	IM329.CCSK___IM329___NB8711738_CATGCGGGTACATACC
IM329.CCSK	3033.05291512745	1940	8	8	TumourB	10.2423133823577	-8.90860593916326	IM329.CCSK___IM329___NB8711738_CATGCGGGTAGCGCTC
IM329.CCSK	1286.49220128363	909	2	2	TumourC	5.38056419789744	8.72440441924111	IM329.CCSK___IM329___NB8711738_CATGCTCAGCCTCAGC
IM329.CCSK	3022.96330030433	1692	11	11	TumourC	4.45184296089841	3.72441582234291	IM329.CCSK___IM329___NB8711738_CATGCTCTCCGAGCTG
IM329.CCSK	4729.03267745972	2291	11	11	TumourC	4.40746158431936	5.82172879123658	IM329.CCSK___IM329___NB8711738_CATGCTCTCGCTTAAG
IM329.CCSK	1010.69130906614	703	3	3	TumourC	4.33764398981526	8.7193330005348	IM329.CCSK___IM329___NB8711738_CATGGATAGGGAGGAC
IM329.CCSK	2567.44584430174	1597	3	3	TumourC	4.43219746875045	7.64245332317741	IM329.CCSK___IM329___NB8711738_CATGGATAGGTTAAAC
IM329.CCSK	1326.07865267173	884	3	3	TumourC	4.05771793661337	8.62208511630302	IM329.CCSK___IM329___NB8711738_CATGGATAGTATTGCC
IM329.CCSK	2547.76923358246	1408	11	11	TumourC	6.50749665944276	5.79167957332104	IM329.CCSK___IM329___NB8711738_CATGGATGTGATAGAT
IM329.CCSK	1216.89508051817	898	7	7	TumourC	2.43415142582817	4.45747692171562	IM329.CCSK___IM329___NB8711738_CATGGATGTGCCTGAC
IM329.CCSK	1302.39503082441	1032	10	10	Leucocytes	0.136021253761178	-15.0578589995934	IM329.CCSK___IM329___NB8711738_CATGGTAAGGCTTTCA
IM329.CCSK	1109.45247662513	917	10	10	Leucocytes	-0.931030915146796	-14.1237254139829	IM329.CCSK___IM329___NB8711738_CATGGTACAACTGTGT
IM329.CCSK	1198.4895303796	799	3	3	TumourC	3.67314947735939	7.76852360607446	IM329.CCSK___IM329___NB8711738_CATGGTACATTCGATG
IM329.CCSK	1774.39476299766	1103	2	2	TumourC	6.72870751020937	8.83727116815024	IM329.CCSK___IM329___NB8711738_CATGGTAGTCAGTCGC
IM329.CCSK	949.96887747355	754	10	10	Leucocytes	-0.587395098715417	-14.1452490890299	IM329.CCSK___IM329___NB8711738_CATGGTAGTGGCAGAT
IM329.CCSK	3081.59653432409	1755	6	6	TumourC	7.9953363024735	4.04150748513934	IM329.CCSK___IM329___NB8711738_CATGGTATCCTACCAC
IM329.CCSK	5069.08060913358	2619	11	11	TumourC	5.89864300562661	4.77680405013964	IM329.CCSK___IM329___NB8711738_CATGGTATCTGAGATC
IM329.CCSK	7839.16238693479	3500	8	8	TumourB	-0.570427288075183	-1.68214016885721	IM329.CCSK___IM329___NB8711738_CATTCATAGAAGCGGG
IM329.CCSK	2507.85517593577	1660	8	8	TumourB	0.193323664213544	-1.12928508086223	IM329.CCSK___IM329___NB8711738_CATTCATGTGTGTGGA
IM329.CCSK	2491.56717066573	1324	2	2	TumourC	7.53905904107713	6.3201073920667	IM329.CCSK___IM329___NB8711738_CATTCATGTTCAGTAC
IM329.CCSK	4311.54372701712	2165	8	8	TumourB	-0.994723438527251	0.142338391123151	IM329.CCSK___IM329___NB8711738_CATTCCGCACTAGGTT
IM329.CCSK	2693.94589973686	1558	8	8	TumourB	-0.0711010418811096	0.412906976232872	IM329.CCSK___IM329___NB8711738_CATTCCGCAGGCATGA
IM329.CCSK	2316.73037467023	1482	7	7	TumourC	3.01751922972895	5.48040994760005	IM329.CCSK___IM329___NB8711738_CATTCCGCAGTTAGGG
IM329.CCSK	1886.54902297457	1243	2	2	TumourC	7.25620241435615	9.3846037384653	IM329.CCSK___IM329___NB8711738_CATTCCGTCCTCACGT
IM329.CCSK	3797.78139202685	2229	19	19	TumourB	0.730631188536707	-3.20527121264326	IM329.CCSK___IM329___NB8711738_CATTCTACACAGCTGC
IM329.CCSK	1377.73219711269	1112	15	15	Leucocytes	-1.75919755121433	-11.9729579153912	IM329.CCSK___IM329___NB8711738_CATTCTACAGAACCGA
IM329.CCSK	2741.3753671609	1564	11	11	TumourC	5.34618481424631	4.49666425322844	IM329.CCSK___IM329___NB8711738_CATTCTAGTATGTGTC
IM329.CCSK	4263.37137225429	2442	8	8	TumourB	0.792375121554432	-1.91717268878075	IM329.CCSK___IM329___NB8711738_CATTCTAGTTACCTGA
IM329.CCSK	2709.14104031918	1613	9	9	TumourB	1.13010607623537	0.373923470592175	IM329.CCSK___IM329___NB8711738_CATTGAGAGTGCAAAT
IM329.CCSK	1281.13873211288	954	7	7	TumourC	0.948690769650822	4.07214358852309	IM329.CCSK___IM329___NB8711738_CATTGAGTCACCTGTC
IM329.CCSK	1468.1695837042	1001	7	7	TumourC	1.42552780714348	4.32785365592717	IM329.CCSK___IM329___NB8711738_CATTGCCCAATGACCT
IM329.CCSK	1644.03261959455	1251	10	10	Leucocytes	0.550966225724007	-14.6015108411178	IM329.CCSK___IM329___NB8711738_CATTGCCGTCTCTCAC
IM329.CCSK	1824.08766359867	1193	9	9	TumourB	1.7855282350391	1.97772288036072	IM329.CCSK___IM329___NB8711738_CATTGCCTCGGAACTT
IM329.CCSK	1110.19355144524	812	2	2	TumourC	6.30159676522631	7.70709886047504	IM329.CCSK___IM329___NB8711738_CATTGCCTCGGCTGGT
IM329.CCSK	4484.07215657515	2419	8	8	TumourB	0.476917841137482	0.235582534167203	IM329.CCSK___IM329___NB8711738_CATTGTTAGATCACTC
IM329.CCSK	1652.3600524493	1152	10	10	Leucocytes	2.63553582163925	-15.0997978191271	IM329.CCSK___IM329___NB8711738_CATTGTTGTCAACGCC
IM329.CCSK	1960.79347213299	1183	2	2	TumourC	8.37336305578173	8.63385809635818	IM329.CCSK___IM329___NB8711738_CATTGTTGTTGTTGAC
IM329.CCSK	1599.72298920518	1078	7	7	TumourC	1.45546075617359	4.45099666839835	IM329.CCSK___IM329___NB8711738_CATTGTTTCCGTCCTA
IM329.CCSK	3033.02331168	1676	9	9	TumourB	0.975161207664365	0.519373940647041	IM329.CCSK___IM329___NB8711738_CATTTCAAGGCCCACT
IM329.CCSK	3431.01464290438	2084	2	2	TumourC	8.95316589597122	7.25849678746607	IM329.CCSK___IM329___NB8711738_CATTTCAAGTGTAGAT
IM329.CCSK	3212.84184232017	1732	11	11	TumourC	6.32437535845096	6.10300762551593	IM329.CCSK___IM329___NB8711738_CATTTCAGTTCTGAGT
IM329.CCSK	1356.72371013658	908	3	3	TumourC	2.97411517357837	6.42815736813792	IM329.CCSK___IM329___NB8711738_CATTTCATCGGTCTGG
IM329.CCSK	1787.91837450357	1183	3	3	TumourC	3.05533823674647	6.52580748253597	IM329.CCSK___IM329___NB8711738_CATTTCATCTACGCGG
IM329.CCSK	1237.71052313812	885	7	7	TumourC	1.74120909583111	4.99813519761746	IM329.CCSK___IM329___NB8711738_CATTTCATCTTCGACC
IM329.CCSK	2757.12913027158	1628	8	8	TumourB	0.258201099641365	-0.134903580246066	IM329.CCSK___IM329___NB8711738_CCAAGCGAGCATACTC
IM329.CCSK	1424.60656900336	1049	7	7	TumourC	2.1377903323017	5.60883611400705	IM329.CCSK___IM329___NB8711738_CCAAGCGCAGAAACCG
IM329.CCSK	1733.14954612333	1049	3	3	TumourC	3.51151836337708	6.70915218719538	IM329.CCSK___IM329___NB8711738_CCAAGCGGTCAAACGG
IM329.CCSK	1157.37898592916	776	2	2	TumourC	6.98473012613874	7.53520125284088	IM329.CCSK___IM329___NB8711738_CCAAGCGGTCTCTCCA
IM329.CCSK	1084.99893765238	907	15	15	Leucocytes	-1.71183042427121	-12.0546112882034	IM329.CCSK___IM329___NB8711738_CCAAGCGGTGTAGGAC
IM329.CCSK	959.51844495047	708	3	3	TumourC	3.95454038662936	8.64849170319862	IM329.CCSK___IM329___NB8711738_CCAAGCGTCCTTATGT
IM329.CCSK	1571.62604334815	1107	7	7	TumourC	1.42992410408435	4.48848253986779	IM329.CCSK___IM329___NB8711738_CCAAGCGTCCTTTAGT
IM329.CCSK	1273.16695229411	970	3	3	TumourC	2.9683684664219	7.58875809788463	IM329.CCSK___IM329___NB8711738_CCAAGCGTCGCAGTTA
IM329.CCSK	10233.7353418977	4625	19	19	TumourB	0.805526508449634	-2.96770634679288	IM329.CCSK___IM329___NB8711738_CCAAGCGTCTTAGCCC
IM329.CCSK	4869.29361199875	2388	6	6	TumourC	9.41917043834153	4.31359546745296	IM329.CCSK___IM329___NB8711738_CCAATGACAAATGATG
IM329.CCSK	3720.13753122305	1867	6	6	TumourC	8.00509957540171	5.41125983871717	IM329.CCSK___IM329___NB8711738_CCAATGACACCCAATA
IM329.CCSK	1327.76346572938	1002	10	10	Leucocytes	0.227234173167	-14.5602030789603	IM329.CCSK___IM329___NB8711738_CCAATGACACTTGAAC
IM329.CCSK	2032.68490637682	1282	3	3	TumourC	2.43694026821785	7.29462377420345	IM329.CCSK___IM329___NB8711738_CCAATTTCACCCTCTA
IM329.CCSK	3045.98247922949	1780	3	3	TumourC	3.77313898987169	8.86872145953735	IM329.CCSK___IM329___NB8711738_CCAATTTCAGATGCGA
IM329.CCSK	2411.52096167882	1331	2	2	TumourC	7.96694976751523	9.53866353394995	IM329.CCSK___IM329___NB8711738_CCAATTTTCTGCCCTA
IM329.CCSK	3241.27482385033	1820	6	6	TumourC	7.51710057521959	4.48911143381482	IM329.CCSK___IM329___NB8711738_CCACAAAAGCAATTCC
IM329.CCSK	1013.66985795582	719	3	3	TumourC	2.51610358369368	6.84104937597217	IM329.CCSK___IM329___NB8711738_CCACAAAAGCTCAGAG
IM329.CCSK	6788.24288035426	3086	2	2	TumourC	8.34084244005957	7.49973289888362	IM329.CCSK___IM329___NB8711738_CCACAAATCATCCTAT
IM329.CCSK	3127.40429937607	1824	8	8	TumourB	0.653483091874953	-1.07556962885876	IM329.CCSK___IM329___NB8711738_CCACAAATCCTTCTAA
IM329.CCSK	1916.46928816139	1271	2	2	TumourC	8.40145216282166	8.75627618385434	IM329.CCSK___IM329___NB8711738_CCACACTAGAGAGTTT
IM329.CCSK	2289.96342799213	1593	15	15	Leucocytes	-0.5297077900097	-12.8461710772171	IM329.CCSK___IM329___NB8711738_CCACACTAGCGCCTCA
IM329.CCSK	1263.21815125773	1045	15	15	Leucocytes	-1.4944969205335	-12.2038907949284	IM329.CCSK___IM329___NB8711738_CCACACTCAAGTGGTG
IM329.CCSK	1160.55178266844	831	9	9	TumourB	2.33385916232037	1.64895450661462	IM329.CCSK___IM329___NB8711738_CCACACTCAGGGCTTC
IM329.CCSK	1098.89706628438	884	10	10	Leucocytes	1.01160364602611	-15.7230025064341	IM329.CCSK___IM329___NB8711738_CCACACTGTGGAACAC
IM329.CCSK	2186.63892146593	1358	2	2	TumourC	6.18897250510296	9.35897087655437	IM329.CCSK___IM329___NB8711738_CCACACTTCGAACTCA
IM329.CCSK	1889.13822956245	1295	2	2	TumourC	6.51707975077693	7.09582689215775	IM329.CCSK___IM329___NB8711738_CCACACTTCTGGACCG
IM329.CCSK	2376.32175482281	1392	2	2	TumourC	4.98451341076798	9.80043224392409	IM329.CCSK___IM329___NB8711738_CCACGAGAGTGCACCC
IM329.CCSK	1453.64288970977	969	9	9	TumourB	1.81681623491899	2.74457275003521	IM329.CCSK___IM329___NB8711738_CCACGAGAGTTGTAGA
IM329.CCSK	2411.41362664517	1465	7	7	TumourC	1.90043622675566	4.01263831028755	IM329.CCSK___IM329___NB8711738_CCACGAGCAAGCGAGT
IM329.CCSK	2093.39558990944	1407	8	8	TumourB	-0.116059239371215	-1.29832455989496	IM329.CCSK___IM329___NB8711738_CCACGAGGTCGTGGAA
IM329.CCSK	1642.7993254704	1089	7	7	TumourC	1.42463738571688	3.8683257155886	IM329.CCSK___IM329___NB8711738_CCACGTTAGCTCTGTA
IM329.CCSK	7556.2061765363	3608	19	19	TumourB	-0.216018367537793	-3.23756972865436	IM329.CCSK___IM329___NB8711738_CCACGTTAGCTTCGTA
IM329.CCSK	3533.13116216784	1829	6	6	TumourC	9.15685724951151	7.05233869930081	IM329.CCSK___IM329___NB8711738_CCACGTTTCATCTATC
IM329.CCSK	1650.5421695855	1098	3	3	TumourC	1.84974054434021	7.42843425995329	IM329.CCSK___IM329___NB8711738_CCACTTGCACGCAGTC
IM329.CCSK	4802.707202303	2339	9	9	TumourB	-0.131653811229436	2.2096471712537	IM329.CCSK___IM329___NB8711738_CCACTTGGTCCTGAAT
IM329.CCSK	2455.75701595138	1604	8	8	TumourB	0.98864585639094	-2.33194628046373	IM329.CCSK___IM329___NB8711738_CCACTTGGTCTAACTG
IM329.CCSK	1720.26594270668	1166	2	2	TumourC	6.06365080006603	9.07195558244152	IM329.CCSK___IM329___NB8711738_CCACTTGTCCTGCCAT
IM329.CCSK	1858.97474069967	1148	11	11	TumourC	6.08317485929003	6.06984144673358	IM329.CCSK___IM329___NB8711738_CCATAAGAGCCTGTGC
IM329.CCSK	2535.27740683945	1612	11	11	TumourC	4.33386862690459	4.50852903509837	IM329.CCSK___IM329___NB8711738_CCATAAGAGGGTCAAC
IM329.CCSK	1421.88771213052	973	3	3	TumourC	3.2970044375613	8.34982797478496	IM329.CCSK___IM329___NB8711738_CCATAAGAGTTGGCTT
IM329.CCSK	1331.6991296825	918	7	7	TumourC	2.31911756991966	5.70618024365497	IM329.CCSK___IM329___NB8711738_CCATAAGGTGCAATAA
IM329.CCSK	1187.50565279314	922	3	3	TumourC	4.75743826710606	8.20606513602035	IM329.CCSK___IM329___NB8711738_CCATAAGGTGCGCTCA
IM329.CCSK	3511.24956632671	1924	8	8	TumourB	-1.24323906147629	-0.608346863373868	IM329.CCSK___IM329___NB8711738_CCATAAGTCGTTCTAT
IM329.CCSK	2728.44925687472	1496	2	2	TumourC	7.05274860914984	9.39518880160425	IM329.CCSK___IM329___NB8711738_CCATCACAGACTTCAC
IM329.CCSK	3010.94501736919	1782	8	8	TumourB	-0.665875597216913	-0.867456102447142	IM329.CCSK___IM329___NB8711738_CCATCACAGCGTCTGC
IM329.CCSK	3198.22015447249	1813	11	11	TumourC	5.31795717490791	6.08383368646704	IM329.CCSK___IM329___NB8711738_CCATCACAGTGGTTGG
IM329.CCSK	2653.93176862234	1551	2	2	TumourC	7.90812761854395	7.2955569853353	IM329.CCSK___IM329___NB8711738_CCATCACCAAAGGTTA
IM329.CCSK	5805.24619936017	2461	6	6	TumourC	9.53707326072994	5.52924095104711	IM329.CCSK___IM329___NB8711738_CCATCACTCACCTCGT
IM329.CCSK	1001.58484252847	854	15	15	Leucocytes	-0.957941561769663	-12.1921840666298	IM329.CCSK___IM329___NB8711738_CCATCACTCTTCGCTG
IM329.CCSK	1726.42480159575	1068	3	3	TumourC	4.83235855872107	6.42579611875981	IM329.CCSK___IM329___NB8711738_CCCAACTAGCACCGAA
IM329.CCSK	1726.69160746606	1170	3	3	TumourC	3.1914657579689	5.81448173242706	IM329.CCSK___IM329___NB8711738_CCCAACTGTGCCGGTT
IM329.CCSK	2663.67558256679	1622	10	10	Leucocytes	1.96037079498364	-15.00020398377	IM329.CCSK___IM329___NB8711738_CCCAACTTCATGCCCT
IM329.CCSK	1230.47030615996	1041	15	15	Leucocytes	2.41167752212637	-13.0288551216062	IM329.CCSK___IM329___NB8711738_CCCATTGAGTTGCTGT
IM329.CCSK	2234.00198241409	1402	7	7	TumourC	2.99696225278647	5.10977939040486	IM329.CCSK___IM329___NB8711738_CCCATTGCAAGGTCAG
IM329.CCSK	1371.47276022304	992	2	2	TumourC	5.68006324637872	8.73741848286131	IM329.CCSK___IM329___NB8711738_CCCATTGCAGTTCCAA
IM329.CCSK	4240.33568009118	2214	8	8	TumourB	-0.671421556426006	-1.82648543356171	IM329.CCSK___IM329___NB8711738_CCCATTGCATCTGCGG
IM329.CCSK	4556.27308369022	2210	11	11	TumourC	6.44719530169414	4.51505381726234	IM329.CCSK___IM329___NB8711738_CCCATTGGTTATGTGC
IM329.CCSK	2443.44663517665	1500	11	11	TumourC	6.38666155362853	5.842295141715	IM329.CCSK___IM329___NB8711738_CCCATTGTCTCCGAAA
IM329.CCSK	2462.26626963514	1705	19	19	TumourB	0.391960778301198	-2.67137865783563	IM329.CCSK___IM329___NB8711738_CCCGAAGAGCGTGCTC
IM329.CCSK	1036.24582337022	822	10	10	Leucocytes	2.24046256643736	-15.3628780284074	IM329.CCSK___IM329___NB8711738_CCCGAAGCAATCTCTT
IM329.CCSK	1520.48892007795	1122	9	9	TumourB	1.97473641532361	1.63065093182183	IM329.CCSK___IM329___NB8711738_CCCGAAGCATAATGAG
IM329.CCSK	946.553604253436	797	10	10	Leucocytes	2.59342165644167	-15.1842363256688	IM329.CCSK___IM329___NB8711738_CCCGAAGGTACTCGAT
IM329.CCSK	5497.98657707146	2782	8	8	TumourB	-0.175126373377863	-0.272547634947417	IM329.CCSK___IM329___NB8711738_CCCGAAGGTGAAGCTG
IM329.CCSK	2239.58151784369	1271	2	2	TumourC	8.73789498689814	7.61985184588437	IM329.CCSK___IM329___NB8711738_CCCGAAGTCTTGGAAC
IM329.CCSK	2333.95537061083	1398	11	11	TumourC	5.47368791509002	4.5576931582572	IM329.CCSK___IM329___NB8711738_CCCGGAAAGGGTTAAT
IM329.CCSK	3000.80375990571	1816	9	9	TumourB	1.2625520311978	1.42379426909596	IM329.CCSK___IM329___NB8711738_CCCGGAAAGTGGAAAG
IM329.CCSK	5661.83325511593	2745	11	11	TumourC	6.05723269704327	4.72199557302591	IM329.CCSK___IM329___NB8711738_CCCGGAACAAAGCAAT
IM329.CCSK	2622.69922883892	1570	8	8	TumourB	0.641485058207162	0.0975621422339267	IM329.CCSK___IM329___NB8711738_CCCGGAACAAGGTCAG
IM329.CCSK	2423.4968248571	1533	2	2	TumourC	8.05149666987453	9.27409013666649	IM329.CCSK___IM329___NB8711738_CCCGGAAGTATCGATC
IM329.CCSK	1998.07700155152	1306	2	2	TumourC	6.34408531118179	7.51951243969795	IM329.CCSK___IM329___NB8711738_CCCTAACCAACATACC
IM329.CCSK	1145.64037630921	794	3	3	TumourC	1.65294527438998	6.84127695197483	IM329.CCSK___IM329___NB8711738_CCCTAACCACACGGTC
IM329.CCSK	3998.37608017741	2045	6	6	TumourC	9.20427598008642	4.39368538348556	IM329.CCSK___IM329___NB8711738_CCCTAACCATATACCG
IM329.CCSK	2395.65276697173	1470	2	2	TumourC	8.37066926916617	8.8131116994623	IM329.CCSK___IM329___NB8711738_CCCTAACGTCATCCGG
IM329.CCSK	2973.6010095019	1636	6	6	TumourC	8.47454634480749	4.74756670468079	IM329.CCSK___IM329___NB8711738_CCCTCAAAGAGGTTAT
IM329.CCSK	1395.07742459173	1095	10	10	Leucocytes	1.68848016163276	-14.7297530672712	IM329.CCSK___IM329___NB8711738_CCCTCAAAGTTAACAG
IM329.CCSK	2758.64763612766	1741	9	9	TumourB	0.555701273879264	0.404041821228863	IM329.CCSK___IM329___NB8711738_CCCTCTCCACGACAGA
IM329.CCSK	3584.24573399272	2097	19	19	TumourB	0.659219426872979	-2.99867976367798	IM329.CCSK___IM329___NB8711738_CCCTCTCCAGTCACGC
IM329.CCSK	3959.995481304	1911	6	6	TumourC	8.23441180591845	4.64216565710695	IM329.CCSK___IM329___NB8711738_CCCTCTCGTAGGTGCA
IM329.CCSK	3162.77363241355	1753	9	9	TumourB	0.411982631337505	1.83276304476557	IM329.CCSK___IM329___NB8711738_CCCTCTCGTCAGACGA
IM329.CCSK	2144.412533104	1403	8	8	TumourB	1.00138056801675	0.0841979229688821	IM329.CCSK___IM329___NB8711738_CCCTCTCGTCGTAATC
IM329.CCSK	3118.41164516502	1776	11	11	TumourC	6.80192218284033	5.1909167449763	IM329.CCSK___IM329___NB8711738_CCCTGATAGCAAATGT
IM329.CCSK	1321.81735777231	934	2	2	TumourC	7.52670033187062	8.43513344502679	IM329.CCSK___IM329___NB8711738_CCCTGATCACACAGCC
IM329.CCSK	2161.21731589916	1363	11	11	TumourC	3.29327221800201	3.59305055037355	IM329.CCSK___IM329___NB8711738_CCCTGATCAGAGGTAC
IM329.CCSK	1034.92197079005	773	3	3	TumourC	2.76465505832926	6.44260026243565	IM329.CCSK___IM329___NB8711738_CCCTGATGTATCTCGA
IM329.CCSK	5268.53604300692	2242	6	6	TumourC	9.73014032299738	5.44919051719663	IM329.CCSK___IM329___NB8711738_CCCTGATGTCATCAGT
IM329.CCSK	2376.42744896908	1457	2	2	TumourC	8.48552324699576	7.94464652893358	IM329.CCSK___IM329___NB8711738_CCCTGATTCATTGTGG
IM329.CCSK	2695.11955437874	1572	3	3	TumourC	5.19572476585288	9.13068001632694	IM329.CCSK___IM329___NB8711738_CCCTGATTCCTCACGT
IM329.CCSK	3095.32300106391	1899	9	9	TumourB	1.68032397692753	0.28169647677182	IM329.CCSK___IM329___NB8711738_CCCTTAGCAATTCACG
IM329.CCSK	1621.64809178483	1111	3	3	TumourC	4.231172615565	8.67859829078828	IM329.CCSK___IM329___NB8711738_CCCTTAGCAGGACTAG
IM329.CCSK	3285.55212545104	1932	8	8	TumourB	-0.327632651915413	-1.62748111799435	IM329.CCSK___IM329___NB8711738_CCGAACGAGCGCCGTT
IM329.CCSK	3170.71691934738	1786	8	8	TumourB	-0.730176098634824	-0.351460519227642	IM329.CCSK___IM329___NB8711738_CCGAACGCATTGCCTC
IM329.CCSK	1255.79386124268	907	3	3	TumourC	3.79867304871144	9.07068349244449	IM329.CCSK___IM329___NB8711738_CCGAACGGTTGAGTCT
IM329.CCSK	2707.68666267552	1746	19	19	TumourB	0.884798711963325	-2.24250820082492	IM329.CCSK___IM329___NB8711738_CCGAACGTCACTGTTT
IM329.CCSK	1911.26156762249	1210	2	2	TumourC	7.00444523679132	9.97458146180446	IM329.CCSK___IM329___NB8711738_CCGATCTAGACCATTC
IM329.CCSK	1497.71872934318	1100	10	10	Leucocytes	0.306837871122297	-15.4423563759634	IM329.CCSK___IM329___NB8711738_CCGATCTAGATGCAGC
IM329.CCSK	1157.4107228517	828	2	2	TumourC	5.04971954027536	9.13312887872067	IM329.CCSK___IM329___NB8711738_CCGATCTAGCAGGCTA
IM329.CCSK	3420.3283986799	1819	9	9	TumourB	2.05232595448838	3.17863326790104	IM329.CCSK___IM329___NB8711738_CCGATCTCAACTCCCT
IM329.CCSK	1167.00950845242	729	19	19	TumourB	0.44848581390938	-2.75152379933907	IM329.CCSK___IM329___NB8711738_CCGATCTGTGCATGTT
IM329.CCSK	4120.99314253779	2286	8	8	TumourB	0.624746937524319	0.158783795163254	IM329.CCSK___IM329___NB8711738_CCGATCTGTGTAGTGG
IM329.CCSK	2813.47779234724	1760	8	8	TumourB	-0.518425886544589	0.925914746312876	IM329.CCSK___IM329___NB8711738_CCGATCTGTTAGAGTA
IM329.CCSK	949.126600005805	799	15	15	Leucocytes	-0.989837016359711	-12.0817544898332	IM329.CCSK___IM329___NB8711738_CCGATCTTCGGCTGAC
IM329.CCSK	943.217816058529	786	15	15	Leucocytes	-1.78494768563164	-11.9753086861397	IM329.CCSK___IM329___NB8711738_CCGATGGAGCTTAAGA
IM329.CCSK	1693.85379804838	1139	3	3	TumourC	4.75639165640805	8.8656753726404	IM329.CCSK___IM329___NB8711738_CCGATGGAGTTATGGA
IM329.CCSK	960.77463055396	788	10	10	Leucocytes	-0.443720199091644	-14.5093154712928	IM329.CCSK___IM329___NB8711738_CCGATGGGTCGTGCCA
IM329.CCSK	2937.51111084787	1649	6	6	TumourC	9.0858234699766	4.55816611946498	IM329.CCSK___IM329___NB8711738_CCGATGGTCCACGGGT
IM329.CCSK	6134.49936808818	3297	19	19	TumourB	-0.0794304706101556	-3.21093156014079	IM329.CCSK___IM329___NB8711738_CCGATGGTCGGTCAGC
IM329.CCSK	1178.99480588049	817	3	3	TumourC	2.93372431187146	7.8352389127374	IM329.CCSK___IM329___NB8711738_CCGCAAGAGACCAAAT
IM329.CCSK	1351.50901929273	903	2	2	TumourC	6.43910162924604	8.50637392440459	IM329.CCSK___IM329___NB8711738_CCGCAAGAGCCTGAAG
IM329.CCSK	4836.55382022677	2632	8	8	TumourB	-0.00248730408638326	-2.45342572410024	IM329.CCSK___IM329___NB8711738_CCGCAAGCAGGTTCAT
IM329.CCSK	4185.96288564766	2210	8	8	TumourB	-0.823361495613964	-0.24036705525279	IM329.CCSK___IM329___NB8711738_CCGGACAAGAAGCGAA
IM329.CCSK	1052.64592769009	866	15	15	Leucocytes	-0.182643107530509	-12.8516638810655	IM329.CCSK___IM329___NB8711738_CCGGACAAGCTGGCCT
IM329.CCSK	1857.94228193465	1207	2	2	TumourC	6.48570795957145	8.68943402722333	IM329.CCSK___IM329___NB8711738_CCGGACAAGTTCCAGT
IM329.CCSK	2733.58409194205	1592	11	11	TumourC	3.00203084764075	3.8205758628986	IM329.CCSK___IM329___NB8711738_CCGGGTACACGCCACA
IM329.CCSK	1220.04449168901	910	3	3	TumourC	1.93965065277198	7.59192808931717	IM329.CCSK___IM329___NB8711738_CCGGGTAGTTACAGCT
IM329.CCSK	3032.33041925042	1722	11	11	TumourC	6.89667862402775	3.89919260240581	IM329.CCSK___IM329___NB8711738_CCGGGTATCTCATGCC
IM329.CCSK	971.764002433433	701	7	7	TumourC	1.76831218221107	3.67902816490757	IM329.CCSK___IM329___NB8711738_CCGGTAGAGGTACCTT
IM329.CCSK	2381.18039071637	1489	6	6	TumourC	8.75494965388482	6.24703597552355	IM329.CCSK___IM329___NB8711738_CCGGTAGGTTAGGCCC
IM329.CCSK	1617.38797812323	1174	10	10	Leucocytes	-0.78181661323616	-13.9425370199555	IM329.CCSK___IM329___NB8711738_CCGGTAGTCACGGTCG
IM329.CCSK	1346.66590657231	1046	15	15	Leucocytes	-1.1468141670697	-12.2642658860253	IM329.CCSK___IM329___NB8711738_CCGGTAGTCCTTGACC
IM329.CCSK	911.826356947196	691	15	15	Leucocytes	-0.674681447390326	-12.2448452902876	IM329.CCSK___IM329___NB8711738_CCGGTAGTCTGCTTAT
IM329.CCSK	4315.84898218147	2183	13	13	TumourE	5.5358586052821	-3.9041003139912	IM329.CCSK___IM329___NB8711738_CCGGTGAAGACGAAGA
IM329.CCSK	1743.9872444554	1234	7	7	TumourC	1.5424389883714	4.19027509680681	IM329.CCSK___IM329___NB8711738_CCGGTGACAAGGCAAC
IM329.CCSK	3373.14049717545	1811	11	11	TumourC	5.95406202636769	4.95408442662218	IM329.CCSK___IM329___NB8711738_CCGGTGAGTAACACCT
IM329.CCSK	2514.29995946804	1516	6	6	TumourC	7.14401464087428	5.77760176024528	IM329.CCSK___IM329___NB8711738_CCGGTGAGTCATCAGT
IM329.CCSK	3135.92796973519	1691	6	6	TumourC	9.83912686686234	5.06748705681192	IM329.CCSK___IM329___NB8711738_CCGGTGATCATTCACT
IM329.CCSK	2149.17561427487	1278	2	2	TumourC	7.33090784494919	9.65262794910286	IM329.CCSK___IM329___NB8711738_CCGTAGGAGATTACCC
IM329.CCSK	2915.14905665874	1772	8	8	TumourB	1.72939584389304	-0.617676805207033	IM329.CCSK___IM329___NB8711738_CCGTAGGAGCATACTC
IM329.CCSK	1899.78792161591	1325	8	8	TumourB	1.61336729910364	-0.0106701116946798	IM329.CCSK___IM329___NB8711738_CCGTAGGCAGCGACAA
IM329.CCSK	2359.25007274517	1555	9	9	TumourB	0.452941305641987	2.12194469546979	IM329.CCSK___IM329___NB8711738_CCGTAGGCATGGAATA
IM329.CCSK	2548.44394728535	1468	11	11	TumourC	4.59605323083621	4.61624557777958	IM329.CCSK___IM329___NB8711738_CCGTAGGGTTCTCAGA
IM329.CCSK	2772.89643229863	1735	9	9	TumourB	-0.281777694894029	1.78767902878499	IM329.CCSK___IM329___NB8711738_CCGTAGGTCGGCCTTT
IM329.CCSK	1186.72344429639	855	2	2	TumourC	6.55349548134638	7.45922500854126	IM329.CCSK___IM329___NB8711738_CCGTGAGCAGGATTCT
IM329.CCSK	3135.01038235291	1827	2	2	TumourC	6.33084102120985	9.43419049842853	IM329.CCSK___IM329___NB8711738_CCGTGAGCATAACAGA
IM329.CCSK	1279.35220660001	881	3	3	TumourC	4.81706295613916	9.48441540005444	IM329.CCSK___IM329___NB8711738_CCGTTCATCATTCATC
IM329.CCSK	3839.26534189168	2130	9	9	TumourB	1.09867332422414	1.36632504812946	IM329.CCSK___IM329___NB8711738_CCGTTCATCTGCCTCA
IM329.CCSK	1699.42396313324	1231	10	10	Leucocytes	0.310868834442641	-14.4247679986224	IM329.CCSK___IM329___NB8711738_CCTAACCAGCAGCCTC
IM329.CCSK	4214.80915580577	2077	6	6	TumourC	9.46843671968482	4.16030643021722	IM329.CCSK___IM329___NB8711738_CCTAACCAGGTAAAGG
IM329.CCSK	1841.10379825866	1108	2	2	TumourC	6.37858021554367	7.06280473510963	IM329.CCSK___IM329___NB8711738_CCTAACCGTTAAGGGC
IM329.CCSK	1598.59103902275	1057	11	11	TumourC	3.75750602187335	3.78327765625992	IM329.CCSK___IM329___NB8711738_CCTAAGAAGAAATTGC
IM329.CCSK	2679.10328960024	1612	11	11	TumourC	3.49959280044508	4.10325911794628	IM329.CCSK___IM329___NB8711738_CCTAAGACACGCGCAT
IM329.CCSK	1909.60531466003	1195	2	2	TumourC	7.08923363418837	8.87898579328064	IM329.CCSK___IM329___NB8711738_CCTAAGACAGTAGAGC
IM329.CCSK	1121.94487288204	836	9	9	TumourB	1.47905053803469	0.701698760540316	IM329.CCSK___IM329___NB8711738_CCTAAGAGTAACTAAG
IM329.CCSK	1280.512311178	977	10	10	Leucocytes	-0.167107923189953	-14.3146095024994	IM329.CCSK___IM329___NB8711738_CCTAAGAGTGCTAGCC
IM329.CCSK	1196.70673680378	893	3	3	TumourC	4.82825350372471	7.92217096835892	IM329.CCSK___IM329___NB8711738_CCTAAGATCCGATTAG
IM329.CCSK	1412.45602398005	1050	15	15	Leucocytes	0.0757864694674573	-12.8080563264241	IM329.CCSK___IM329___NB8711738_CCTACGTCACCGTGCA
IM329.CCSK	1913.75732355573	1197	2	2	TumourC	7.06393075707345	9.03329652460838	IM329.CCSK___IM329___NB8711738_CCTACGTCAGCACACC
IM329.CCSK	1527.37200477709	1048	7	7	TumourC	1.7930651054658	3.56868708406361	IM329.CCSK___IM329___NB8711738_CCTACGTGTGGACAGT
IM329.CCSK	6587.02114827007	3092	9	9	TumourB	0.222991557234806	2.57379842706257	IM329.CCSK___IM329___NB8711738_CCTATCGCACTCTGCT
IM329.CCSK	1547.63048140207	1039	2	2	TumourC	7.64096138732721	8.52554955115292	IM329.CCSK___IM329___NB8711738_CCTATCGCAGATTCGT
IM329.CCSK	2973.59978601758	1554	6	6	TumourC	8.58967753278975	6.32402102938134	IM329.CCSK___IM329___NB8711738_CCTATCGGTCTAACTG
IM329.CCSK	1093.12020093913	786	3	3	TumourC	1.86280890782737	6.96279713351218	IM329.CCSK___IM329___NB8711738_CCTATCGTCGATTTCT
IM329.CCSK	5287.61111995498	2457	6	6	TumourC	8.12263918052868	4.81312933581643	IM329.CCSK___IM329___NB8711738_CCTCACAAGGCGATAC
IM329.CCSK	1316.79192569816	1032	15	15	Leucocytes	-0.961705323873579	-12.5312386180006	IM329.CCSK___IM329___NB8711738_CCTCACAAGTGTTGAA
IM329.CCSK	2118.4688137712	1341	2	2	TumourC	5.96851950884794	7.5518158056911	IM329.CCSK___IM329___NB8711738_CCTCACACAAATTGGA
IM329.CCSK	2372.99439350721	1441	3	3	TumourC	4.29381460758537	6.90852481374007	IM329.CCSK___IM329___NB8711738_CCTCACACAGTTACCA
IM329.CCSK	4801.1055872073	2403	8	8	TumourB	-0.707666304474764	0.522943012053519	IM329.CCSK___IM329___NB8711738_CCTCACAGTTTCAGAC
IM329.CCSK	2791.95613667373	1619	3	3	TumourC	4.92860200580825	6.36625898795423	IM329.CCSK___IM329___NB8711738_CCTCACATCAATCCAG
IM329.CCSK	1208.54565904096	894	7	7	TumourC	1.66936010526433	3.92763607598355	IM329.CCSK___IM329___NB8711738_CCTCAGTCATCTCAAG
IM329.CCSK	9799.31062860744	3649	6	6	TumourC	9.88176576335275	5.60337924683459	IM329.CCSK___IM329___NB8711738_CCTCAGTTCCTGGGTG
IM329.CCSK	2047.51791943444	1351	8	8	TumourB	0.970912207835901	0.0241493314532902	IM329.CCSK___IM329___NB8711738_CCTCATGGTATAGGGC
IM329.CCSK	1183.83562763283	859	7	7	TumourC	1.05085285485549	5.31095938766788	IM329.CCSK___IM329___NB8711738_CCTCATGTCGACGATT
IM329.CCSK	1475.6602025522	1116	10	10	Leucocytes	0.392495765667036	-15.0468221300772	IM329.CCSK___IM329___NB8711738_CCTCATGTCTACCTTA
IM329.CCSK	2250.09293558491	1363	2	2	TumourC	8.94629847234308	7.23627232304382	IM329.CCSK___IM329___NB8711738_CCTCATGTCTATCCAT
IM329.CCSK	2194.46202652745	1223	3	3	TumourC	6.16609228887208	7.73402611225358	IM329.CCSK___IM329___NB8711738_CCTCCAACAGATGCGA
IM329.CCSK	5621.9165841005	2637	6	6	TumourC	7.8341226071028	4.01885771703948	IM329.CCSK___IM329___NB8711738_CCTCCAAGTCAATCTG
IM329.CCSK	2241.82960536034	1288	6	6	TumourC	8.93887194021635	6.3710901593063	IM329.CCSK___IM329___NB8711738_CCTCCAAGTTCGGTTA
IM329.CCSK	5093.58337052854	2464	6	6	TumourC	7.94541337022634	4.4195139365146	IM329.CCSK___IM329___NB8711738_CCTCCTCAGCTAATCC
IM329.CCSK	1808.8688957611	1163	3	3	TumourC	4.43991131740021	8.88604539304674	IM329.CCSK___IM329___NB8711738_CCTCCTCCAGAGATGC
IM329.CCSK	4593.20249877471	2107	6	6	TumourC	9.23970561529516	4.82118143302518	IM329.CCSK___IM329___NB8711738_CCTCCTCTCCGTCACT
IM329.CCSK	1953.57799898387	1223	2	2	TumourC	6.50088876687859	10.082647247101	IM329.CCSK___IM329___NB8711738_CCTCCTCTCTACCCAC
IM329.CCSK	1189.43174253147	885	7	7	TumourC	1.5449586518195	5.58797083941775	IM329.CCSK___IM329___NB8711738_CCTCCTCTCTGCGATA
IM329.CCSK	1008.70155875501	728	9	9	TumourB	2.16943247253363	1.11361615213758	IM329.CCSK___IM329___NB8711738_CCTCTAGCACAGCGCT
IM329.CCSK	2236.69956816661	1475	8	8	TumourB	0.752864524405459	-1.68958845417726	IM329.CCSK___IM329___NB8711738_CCTCTAGGTGTGAGCA
IM329.CCSK	4364.00551328318	2402	13	13	TumourE	5.65873255476323	-3.97641332847445	IM329.CCSK___IM329___NB8711738_CCTCTCCAGCCAAGTG
IM329.CCSK	2892.17033938561	1830	19	19	TumourB	0.694900876414644	-3.11350683405713	IM329.CCSK___IM329___NB8711738_CCTCTCCAGTCTGCGC
IM329.CCSK	8158.19000930965	4120	19	19	TumourB	0.777492146098736	-3.55727860957969	IM329.CCSK___IM329___NB8711738_CCTCTCCAGTTGGAAT
IM329.CCSK	1137.60123365465	846	3	3	TumourC	5.36871879971323	8.35182152829195	IM329.CCSK___IM329___NB8711738_CCTCTCCAGTTGGGAC
IM329.CCSK	2496.67522336189	1532	11	11	TumourC	7.33581114298857	5.7776448603731	IM329.CCSK___IM329___NB8711738_CCTCTCCGTCCTACAA
IM329.CCSK	1294.67419573237	952	10	10	Leucocytes	0.394240280985207	-15.5574394703773	IM329.CCSK___IM329___NB8711738_CCTCTCCGTTAATCGC
IM329.CCSK	2456.6718035248	1475	2	2	TumourC	7.00915020187879	8.31769305062904	IM329.CCSK___IM329___NB8711738_CCTCTCCTCTGATGGT
IM329.CCSK	6881.40921708258	3259	21	21	TumourE	10.0400818131126	-9.17719793698743	IM329.CCSK___IM329___NB8711738_CCTGCATCAATCGCAT
IM329.CCSK	3414.26138409518	1947	11	11	TumourC	3.03467937725569	3.94270295945606	IM329.CCSK___IM329___NB8711738_CCTGCATCACTAGAGG
IM329.CCSK	1259.17311682782	909	8	8	TumourB	1.77618395417249	-0.0559872714196594	IM329.CCSK___IM329___NB8711738_CCTGCATCATCCTAAG
IM329.CCSK	1233.13038208908	834	2	2	TumourC	7.56836306121713	8.8433664696595	IM329.CCSK___IM329___NB8711738_CCTGCATCATGAGAAT
IM329.CCSK	1089.39882803937	873	10	10	Leucocytes	0.829081014277164	-15.4507258963675	IM329.CCSK___IM329___NB8711738_CCTGCATTCCGGTTCT
IM329.CCSK	3605.50346383168	1825	11	11	TumourC	6.15429174674458	5.53490842626501	IM329.CCSK___IM329___NB8711738_CCTGCATTCCGTCCTA
IM329.CCSK	2532.26171732462	1621	8	8	TumourB	0.816748247601959	0.183687398172562	IM329.CCSK___IM329___NB8711738_CCTGTTGAGCTCCATA
IM329.CCSK	1285.60042814759	855	2	2	TumourC	7.24070252304282	7.32335219757422	IM329.CCSK___IM329___NB8711738_CCTGTTGCACCCAACG
IM329.CCSK	3120.42382245736	1801	11	11	TumourC	3.85330535028143	5.38152127423384	IM329.CCSK___IM329___NB8711738_CCTGTTGGTGGCCACT
IM329.CCSK	1600.37840078491	1090	3	3	TumourC	2.34678990360856	8.0032948551111	IM329.CCSK___IM329___NB8711738_CCTGTTGGTTAAGGGC
IM329.CCSK	2537.16846346158	1447	11	11	TumourC	5.3222741708623	4.76197750818264	IM329.CCSK___IM329___NB8711738_CCTGTTGTCCTCGATC
IM329.CCSK	1131.1179761872	812	2	2	TumourC	6.26441192231167	8.21475692339651	IM329.CCSK___IM329___NB8711738_CCTGTTGTCGCTGATA
IM329.CCSK	2510.71586351521	1515	11	11	TumourC	3.24053444306131	3.86248861162303	IM329.CCSK___IM329___NB8711738_CCTGTTGTCGGAATTC
IM329.CCSK	1291.15824943918	967	2	2	TumourC	6.32104773768671	8.17192873777868	IM329.CCSK___IM329___NB8711738_CCTTCAGAGGGCATGT
IM329.CCSK	1271.19410660973	847	2	2	TumourC	6.11234459179185	7.3403715838129	IM329.CCSK___IM329___NB8711738_CCTTCAGAGGTTACCT
IM329.CCSK	1282.00852478806	844	7	7	TumourC	2.08653717702962	6.18286797129965	IM329.CCSK___IM329___NB8711738_CCTTCAGCAATTGCTG
IM329.CCSK	1115.99020740729	878	10	10	Leucocytes	1.48297658116714	-15.5309026055952	IM329.CCSK___IM329___NB8711738_CCTTCAGCACTTCAGA
IM329.CCSK	3227.63190544791	1631	6	6	TumourC	7.72582929047837	5.86797307220633	IM329.CCSK___IM329___NB8711738_CCTTCAGCATGTGACT
IM329.CCSK	4951.24575043035	2192	6	6	TumourC	8.08735928388557	4.23852485232023	IM329.CCSK___IM329___NB8711738_CCTTCAGGTTAGGGAC
IM329.CCSK	1215.37028066387	876	2	2	TumourC	5.5606809060845	8.38163853076914	IM329.CCSK___IM329___NB8711738_CCTTCAGTCCATATGG
IM329.CCSK	5792.84970506887	2544	6	6	TumourC	10.020532543849	4.32831324475257	IM329.CCSK___IM329___NB8711738_CCTTGTGCACTGCGTG
IM329.CCSK	10180.1067943509	4015	9	9	TumourB	0.525809251956204	2.24532119446802	IM329.CCSK___IM329___NB8711738_CCTTGTGCAGGGAATC
IM329.CCSK	1639.74350211127	1053	8	8	TumourB	0.895491525454987	-2.00356910634161	IM329.CCSK___IM329___NB8711738_CCTTGTGTCTTAGGAC
IM329.CCSK	3610.67407966164	1956	11	11	TumourC	4.09575090314379	4.64543757882543	IM329.CCSK___IM329___NB8711738_CCTTTGGAGCACCTGC
IM329.CCSK	1725.37285353769	1114	2	2	TumourC	5.92072232092849	8.19923186028894	IM329.CCSK___IM329___NB8711738_CCTTTGGAGTCCGCCA
IM329.CCSK	1827.15008417987	1182	9	9	TumourB	0.313380079897019	0.524253708850409	IM329.CCSK___IM329___NB8711738_CCTTTGGGTGAGATAT
IM329.CCSK	1677.71529400482	1090	11	11	TumourC	6.48699327905794	4.27317389221053	IM329.CCSK___IM329___NB8711738_CCTTTGGTCTGTGCGG
IM329.CCSK	2619.34260157645	1602	8	8	TumourB	0.755866196173551	-0.0085864203799369	IM329.CCSK___IM329___NB8711738_CGAAGGAAGTCACACT
IM329.CCSK	3525.95553103565	2001	11	11	TumourC	3.70524328532463	3.90847026373595	IM329.CCSK___IM329___NB8711738_CGAAGGACAGCGAGTA
IM329.CCSK	1091.19259805202	810	2	2	TumourC	8.03757610998062	9.32425596807344	IM329.CCSK___IM329___NB8711738_CGAAGGACATTCCTAT
IM329.CCSK	2337.89823297299	1419	11	11	TumourC	5.64820220043431	5.50683797724267	IM329.CCSK___IM329___NB8711738_CGAAGGAGTCTGCGCA
IM329.CCSK	5073.59035691038	2429	3	3	TumourC	4.51207785916766	5.6386920049245	IM329.CCSK___IM329___NB8711738_CGAAGTTCAAGCACCC
IM329.CCSK	1857.47420663078	1322	3	3	TumourC	3.94367015921381	7.95849699643144	IM329.CCSK___IM329___NB8711738_CGAAGTTCAGAGACTG
IM329.CCSK	2997.62397777722	1677	8	8	TumourB	0.755914145536432	0.714595066406211	IM329.CCSK___IM329___NB8711738_CGAAGTTTCACCCTTG
IM329.CCSK	2261.66629956649	1458	8	8	TumourB	0.673995080716322	-0.899082860642372	IM329.CCSK___IM329___NB8711738_CGAATTGTCGGTGAAG
IM329.CCSK	5789.19873964983	2898	14	14	End	-0.350313799188895	-6.11306993689866	IM329.CCSK___IM329___NB8711738_CGAATTGTCTCATGCC
IM329.CCSK	2275.61477860896	1293	7	7	TumourC	2.84064207358089	5.46324689842083	IM329.CCSK___IM329___NB8711738_CGACAGCAGATCCAAA
IM329.CCSK	3942.18012207065	2031	11	11	TumourC	5.8480490429843	4.17667937125709	IM329.CCSK___IM329___NB8711738_CGACAGCTCGTCGCTT
IM329.CCSK	3129.5034054056	1818	9	9	TumourB	0.111703588911393	1.64767839229421	IM329.CCSK___IM329___NB8711738_CGAGAAGAGAATTGCA
IM329.CCSK	1204.529280734	847	9	9	TumourB	1.66321561350846	3.19749215566652	IM329.CCSK___IM329___NB8711738_CGAGAAGCAGCCTTCT
IM329.CCSK	1920.15472687843	1277	9	9	TumourB	1.42809384179813	1.33053496635711	IM329.CCSK___IM329___NB8711738_CGAGAAGGTCCTACGG
IM329.CCSK	5150.44439791445	2711	11	11	TumourC	5.17673141232005	4.08671872794234	IM329.CCSK___IM329___NB8711738_CGAGAAGGTCGTCATA
IM329.CCSK	1509.06565502429	1033	3	3	TumourC	2.81880898701783	6.63960073347616	IM329.CCSK___IM329___NB8711738_CGAGAAGGTGGTTTGT
IM329.CCSK	1603.47901750932	1023	3	3	TumourC	3.97502223156274	8.13627531855654	IM329.CCSK___IM329___NB8711738_CGAGAAGGTTCTCACC
IM329.CCSK	1281.80248677095	1004	10	10	Leucocytes	0.314602862254039	-15.1352041523851	IM329.CCSK___IM329___NB8711738_CGAGAAGGTTTAGAGA
IM329.CCSK	1897.52461185787	1223	6	6	TumourC	7.54159389617867	6.08463976888172	IM329.CCSK___IM329___NB8711738_CGAGGAAAGAGAGTGA
IM329.CCSK	1070.98069864556	857	10	10	Leucocytes	0.459327093378748	-15.2824032630139	IM329.CCSK___IM329___NB8711738_CGAGGAAGTAACGGTG
IM329.CCSK	1446.02352507897	1115	10	10	Leucocytes	0.0333978614688979	-14.6607855569641	IM329.CCSK___IM329___NB8711738_CGAGGAAGTTCCATTT
IM329.CCSK	970.133262103065	725	7	7	TumourC	1.2478621738008	6.19336016024752	IM329.CCSK___IM329___NB8711738_CGAGGAATCGCCAGAC
IM329.CCSK	1081.87445838786	829	9	9	TumourB	2.46930522260902	1.13691002910808	IM329.CCSK___IM329___NB8711738_CGAGGCTAGTTGCGCC
IM329.CCSK	2054.64834077256	1384	19	19	TumourB	0.797054520907216	-2.61724992413745	IM329.CCSK___IM329___NB8711738_CGAGGCTTCTAAGGAA
IM329.CCSK	2122.31089891718	1375	11	11	TumourC	2.5552190262839	4.17778255580031	IM329.CCSK___IM329___NB8711738_CGAGTGCAGGACGCAT
IM329.CCSK	1585.17937858221	1049	9	9	TumourB	1.53474848227894	0.603891073575647	IM329.CCSK___IM329___NB8711738_CGAGTGCCAGGTCCGT
IM329.CCSK	1082.01829009346	787	7	7	TumourC	2.82976746381713	4.52019811556283	IM329.CCSK___IM329___NB8711738_CGAGTGCGTAGTGTGG
IM329.CCSK	1490.43795064129	1074	8	8	TumourB	1.09926545331289	-1.55424883528334	IM329.CCSK___IM329___NB8711738_CGAGTGCTCCCTCTAG
IM329.CCSK	1368.75612564628	929	3	3	TumourC	2.64197368728667	7.2233104745059	IM329.CCSK___IM329___NB8711738_CGAGTTAAGGTTAAAC
IM329.CCSK	2024.30321978892	1355	2	2	TumourC	5.76450731180118	7.5326686538276	IM329.CCSK___IM329___NB8711738_CGAGTTAGTTCCGGTG
IM329.CCSK	1129.49901082201	826	7	7	TumourC	1.76010656496014	3.32795895600692	IM329.CCSK___IM329___NB8711738_CGATCGGAGTAGCATA
IM329.CCSK	1148.82547152131	770	2	2	TumourC	5.64379711436341	7.49858649261708	IM329.CCSK___IM329___NB8711738_CGATCGGCACAAGGTG
IM329.CCSK	1943.85360977485	1265	3	3	TumourC	4.25689326439479	8.47061932312772	IM329.CCSK___IM329___NB8711738_CGATCGGGTGATTAGA
IM329.CCSK	6883.02869248002	3134	8	8	TumourB	-0.980788971060086	-1.85951232575526	IM329.CCSK___IM329___NB8711738_CGATCGGGTTGGGTTT
IM329.CCSK	1915.86821930872	1223	3	3	TumourC	4.38385120494655	8.61961836086869	IM329.CCSK___IM329___NB8711738_CGATCGGGTTTGTTCT
IM329.CCSK	3977.08556080603	2550	21	21	TumourE	9.9982212521291	-9.20125781246363	IM329.CCSK___IM329___NB8711738_CGATCGGTCCCATTTA
IM329.CCSK	1177.38276656758	884	7	7	TumourC	1.64450816451739	5.71395243929148	IM329.CCSK___IM329___NB8711738_CGATGCGAGACATAAC
IM329.CCSK	1335.08238286148	855	11	11	TumourC	5.54762658755609	5.47609704078415	IM329.CCSK___IM329___NB8711738_CGATGCGCACGGATCC
IM329.CCSK	4451.2375539522	2244	2	2	TumourC	7.23012664158962	8.57551848024213	IM329.CCSK___IM329___NB8711738_CGATGCGCAGCTGTTA
IM329.CCSK	4051.03709775335	2250	8	8	TumourB	-0.40573625849053	-2.37377725398459	IM329.CCSK___IM329___NB8711738_CGATGCGCATCTTAGG
IM329.CCSK	2657.28934181919	1675	8	8	TumourB	0.302364686330736	-0.463190971830095	IM329.CCSK___IM329___NB8711738_CGATGCGTCCCTATTA
IM329.CCSK	1086.26607828287	800	3	3	TumourC	4.97235804747451	6.87005189903723	IM329.CCSK___IM329___NB8711738_CGATGGCAGGCTGGAT
IM329.CCSK	1196.13764930109	965	15	15	Leucocytes	0.853032715420465	-13.263229641224	IM329.CCSK___IM329___NB8711738_CGATGGCCACAGGATG
IM329.CCSK	1275.04293479149	1011	10	10	Leucocytes	1.95133909654826	-15.5176388575282	IM329.CCSK___IM329___NB8711738_CGATGGCCACATCATG
IM329.CCSK	4076.29333758552	2255	9	9	TumourB	-0.331030924001644	1.41145176344028	IM329.CCSK___IM329___NB8711738_CGATGGCCACTTCAGA
IM329.CCSK	4893.1505920282	2457	8	8	TumourB	-1.08282290638854	-0.537612782391348	IM329.CCSK___IM329___NB8711738_CGATGGCTCCATGAGT
IM329.CCSK	4689.09429077304	2378	8	8	TumourB	-1.43105756946536	-0.583827713359106	IM329.CCSK___IM329___NB8711738_CGATGGCTCCGCACGA
IM329.CCSK	1480.36244200342	1044	14	14	End	-0.508106210048085	-7.15645852628893	IM329.CCSK___IM329___NB8711738_CGCAGGTAGTAGGGTC
IM329.CCSK	1505.08719152946	1026	9	9	TumourB	2.56731797647295	1.92746862451067	IM329.CCSK___IM329___NB8711738_CGCAGGTCAAATGGCG
IM329.CCSK	2997.49423533695	1591	6	6	TumourC	9.52501315429712	4.21323279087074	IM329.CCSK___IM329___NB8711738_CGCAGGTCAGCGACAA
IM329.CCSK	3336.11454649373	1990	9	9	TumourB	-0.476975915041654	1.71236308459775	IM329.CCSK___IM329___NB8711738_CGCAGGTTCAAACGTC
IM329.CCSK	1096.84175482531	930	15	15	Leucocytes	-0.551042031598695	-12.4616646710538	IM329.CCSK___IM329___NB8711738_CGCATAAAGTAATTGG
IM329.CCSK	1162.61118292795	828	3	3	TumourC	3.77039678467335	8.19863787593363	IM329.CCSK___IM329___NB8711738_CGCATAACATGCGTGC
IM329.CCSK	1864.45299168886	1216	2	2	TumourC	8.73810176117985	7.95168677723196	IM329.CCSK___IM329___NB8711738_CGCATGGTCTCGTCGT
IM329.CCSK	2635.8083054351	1557	6	6	TumourC	9.4731486544274	5.76368767203484	IM329.CCSK___IM329___NB8711738_CGCATGGTCTCTGAGA
IM329.CCSK	3837.40501479996	2184	8	8	TumourB	-0.297788757460273	-0.630934542113533	IM329.CCSK___IM329___NB8711738_CGCCAGAAGGACTGGT
IM329.CCSK	1587.28537928115	1240	19	19	TumourB	0.655320860776337	-3.04706539782776	IM329.CCSK___IM329___NB8711738_CGCCAGAGTGCCGTAC
IM329.CCSK	1562.56706484847	1016	3	3	TumourC	3.71651465507037	6.8058573884301	IM329.CCSK___IM329___NB8711738_CGCCAGATCTCTCTAA
IM329.CCSK	1324.23747071925	947	3	3	TumourC	2.30748677714604	6.25533394944195	IM329.CCSK___IM329___NB8711738_CGCCATTCAGCGTTTA
IM329.CCSK	9957.09918048633	4256	21	21	TumourE	10.2256067282531	-9.12409421528061	IM329.CCSK___IM329___NB8711738_CGCCATTCATAACCCA
IM329.CCSK	2657.79704952939	1537	11	11	TumourC	4.78559768206133	4.99294446216886	IM329.CCSK___IM329___NB8711738_CGCCATTGTCCTCATC
IM329.CCSK	2937.48886638041	1731	21	21	TumourE	9.1322792634339	-8.95367715071237	IM329.CCSK___IM329___NB8711738_CGCGTGAAGCGTTAGG
IM329.CCSK	1066.40218987447	787	3	3	TumourC	4.65691189790123	7.65776451296658	IM329.CCSK___IM329___NB8711738_CGCGTGAGTGTACGCC
IM329.CCSK	1482.35108992894	1165	15	15	Leucocytes	-1.78414559926924	-12.0044901754433	IM329.CCSK___IM329___NB8711738_CGCGTGATCCATCAGA
IM329.CCSK	2459.08059743056	1559	3	3	TumourC	5.03275579281794	8.12640078472252	IM329.CCSK___IM329___NB8711738_CGCGTGATCCTACCGT
IM329.CCSK	5816.31977081103	2952	8	8	TumourB	0.151645000858731	-1.93329255607352	IM329.CCSK___IM329___NB8711738_CGCGTGATCTCCAAGA
IM329.CCSK	2959.5313149221	1890	8	8	TumourB	0.73669334468515	-1.80838185002796	IM329.CCSK___IM329___NB8711738_CGGAACCAGACAACTA
IM329.CCSK	2021.78620195299	1260	7	7	TumourC	2.24272406090362	4.71268918601834	IM329.CCSK___IM329___NB8711738_CGGAACCCATCGGATT
IM329.CCSK	6046.73339981113	2802	8	8	TumourB	-1.16689785640029	0.206998577675156	IM329.CCSK___IM329___NB8711738_CGGAACCTCCACGTAA
IM329.CCSK	1170.48509306949	822	7	7	TumourC	1.44492498705933	4.80797546145763	IM329.CCSK___IM329___NB8711738_CGGAACCTCGCAATGT
IM329.CCSK	1003.79870733068	720	3	3	TumourC	2.42161571828041	6.2694278134761	IM329.CCSK___IM329___NB8711738_CGGACACGTCGATGCC
IM329.CCSK	1808.88534570243	1242	8	8	TumourB	2.27510812656884	0.658353344798746	IM329.CCSK___IM329___NB8711738_CGGAGAACACGGGCTT
IM329.CCSK	1499.75080444121	1008	3	3	TumourC	4.58535123636374	8.88310490546093	IM329.CCSK___IM329___NB8711738_CGGAGAACATCATTTC
IM329.CCSK	3732.37977675278	2068	8	8	TumourB	-1.0742604063483	-1.2248366436799	IM329.CCSK___IM329___NB8711738_CGGAGAAGTTCTCAGA
IM329.CCSK	1518.42476117452	1036	7	7	TumourC	2.491581814696	6.14024716982108	IM329.CCSK___IM329___NB8711738_CGGAGAATCCTGTACC
IM329.CCSK	1274.04286285632	914	7	7	TumourC	1.23272607325155	3.77290558121182	IM329.CCSK___IM329___NB8711738_CGGCAGTAGATCCCAT
IM329.CCSK	2163.23352056858	1357	9	9	TumourB	2.54377507459741	3.32228494965337	IM329.CCSK___IM329___NB8711738_CGGCAGTAGGAACTCG
IM329.CCSK	3729.2604578012	1909	6	6	TumourC	10.1372358053739	5.22372103280191	IM329.CCSK___IM329___NB8711738_CGGCAGTCATGACGAG
IM329.CCSK	1793.51455375605	1201	2	2	TumourC	7.9555947481245	9.26133777774447	IM329.CCSK___IM329___NB8711738_CGGCAGTGTACGATCT
IM329.CCSK	1198.34542681044	974	15	15	Leucocytes	-0.550358066191517	-12.50605617576	IM329.CCSK___IM329___NB8711738_CGGCAGTTCAAATGCC
IM329.CCSK	1344.24058724491	1047	10	10	Leucocytes	0.323666731799214	-14.5847080854466	IM329.CCSK___IM329___NB8711738_CGGGACTGTTGGCTAT
IM329.CCSK	1205.90471221489	913	3	3	TumourC	2.77539279303398	6.67465238382728	IM329.CCSK___IM329___NB8711738_CGGGACTGTTTAGAGA
IM329.CCSK	5562.92392345614	3034	19	19	TumourB	0.545967706260778	-2.91517531035684	IM329.CCSK___IM329___NB8711738_CGGGACTTCAGGAACG
IM329.CCSK	1466.6189911678	1002	7	7	TumourC	2.9210746428253	4.87941707076966	IM329.CCSK___IM329___NB8711738_CGGGACTTCGGCATCG
IM329.CCSK	1489.09353072592	1024	3	3	TumourC	3.56584321377024	8.30772235089605	IM329.CCSK___IM329___NB8711738_CGGGCATAGACGGATC
IM329.CCSK	9531.49446317482	4199	16	16	TumourD	-0.399091180831268	-3.32282550174156	IM329.CCSK___IM329___NB8711738_CGGGCATCAAAGGCAC
IM329.CCSK	1621.55409416321	1004	3	3	TumourC	3.62137473943703	8.25132940000062	IM329.CCSK___IM329___NB8711738_CGGGCATGTTGGGCCT
IM329.CCSK	2699.12011509198	1619	8	8	TumourB	-0.837055372047751	-0.919783220795079	IM329.CCSK___IM329___NB8711738_CGGGCATTCGCTGTCT
IM329.CCSK	2017.73736521382	1310	7	7	TumourC	2.79278580715341	4.27283992416691	IM329.CCSK___IM329___NB8711738_CGGGTCAGTCACTCGG
IM329.CCSK	3181.96062405154	1839	8	8	TumourB	0.224452140499223	-1.32292772802807	IM329.CCSK___IM329___NB8711738_CGGGTCAGTCCCACGA
IM329.CCSK	1838.89996346572	1307	7	7	TumourC	1.98782308984477	2.24021799373524	IM329.CCSK___IM329___NB8711738_CGGGTCAGTGTTACAC
IM329.CCSK	1713.33559508794	1137	11	11	TumourC	2.90771042193948	3.44152047094782	IM329.CCSK___IM329___NB8711738_CGGGTCAGTTGAGGAC
IM329.CCSK	2207.9216201062	1444	8	8	TumourB	-0.334746808646078	-0.543530020463148	IM329.CCSK___IM329___NB8711738_CGGGTCATCCCATAAG
IM329.CCSK	995.181592989638	708	3	3	TumourC	3.38433607318929	6.28540756580341	IM329.CCSK___IM329___NB8711738_CGGGTCATCCTACGGG
IM329.CCSK	1887.09794542642	1294	2	2	TumourC	5.98478881034407	8.7258235217629	IM329.CCSK___IM329___NB8711738_CGGGTGTCAATGACCT
IM329.CCSK	1451.94229032282	982	7	7	TumourC	1.13188199351261	3.89428342760023	IM329.CCSK___IM329___NB8711738_CGGGTGTCAGACACCC
IM329.CCSK	1399.01878696409	1019	2	2	TumourC	6.72245494921097	9.24873290827127	IM329.CCSK___IM329___NB8711738_CGGTCAGGTGGACTAG
IM329.CCSK	1353.45484727141	954	3	3	TumourC	4.85721891789672	6.41012434004353	IM329.CCSK___IM329___NB8711738_CGGTCAGTCACCTGTC
IM329.CCSK	1056.20485714578	830	15	15	Leucocytes	1.02559154313786	-13.4293017289606	IM329.CCSK___IM329___NB8711738_CGGTCAGTCACGGGCT
IM329.CCSK	3399.93229532866	1863	11	11	TumourC	7.01271935299376	4.96395843583792	IM329.CCSK___IM329___NB8711738_CGTAAGTAGATACAGT
IM329.CCSK	1208.05398354916	968	10	10	Leucocytes	0.833768378916677	-15.6827474891486	IM329.CCSK___IM329___NB8711738_CGTAAGTGTCTTCGAA
IM329.CCSK	1341.95377608216	973	2	2	TumourC	7.11622399509517	8.44743037694931	IM329.CCSK___IM329___NB8711738_CGTAAGTGTGGAAGTC
IM329.CCSK	2213.07315945068	1491	8	8	TumourB	1.40732252196201	-0.941773947726031	IM329.CCSK___IM329___NB8711738_CGTAAGTTCCGGCAAC
IM329.CCSK	3878.36994247809	2126	11	11	TumourC	8.0597685507767	7.32273182215216	IM329.CCSK___IM329___NB8711738_CGTAATGAGCGGTAAC
IM329.CCSK	1578.57196646582	1079	3	3	TumourC	5.04180142898671	7.50266595480996	IM329.CCSK___IM329___NB8711738_CGTAATGAGGTTAAAC
IM329.CCSK	2484.73767266206	1540	7	7	TumourC	1.74390430969988	3.07082232131798	IM329.CCSK___IM329___NB8711738_CGTAATGCACTTCCTG
IM329.CCSK	1518.36987458982	1081	3	3	TumourC	3.85993299128929	9.27159640935588	IM329.CCSK___IM329___NB8711738_CGTAGTACACGCGCTA
IM329.CCSK	1304.42982976992	970	9	9	TumourB	2.35050693539703	1.76246031208517	IM329.CCSK___IM329___NB8711738_CGTAGTAGTAGCTGCC
IM329.CCSK	4619.78682829492	2375	8	8	TumourB	-0.987133438254745	-1.69269368531708	IM329.CCSK___IM329___NB8711738_CGTAGTATCTCCCAAC
IM329.CCSK	3175.39361109356	1691	11	11	TumourC	5.73011995304143	4.12744345002141	IM329.CCSK___IM329___NB8711738_CGTCAAAAGATTCGAA
IM329.CCSK	4209.22723199729	2248	9	9	TumourB	0.976406956111139	2.88768356138552	IM329.CCSK___IM329___NB8711738_CGTCAAAAGGCATTTC
IM329.CCSK	1092.83940267089	759	3	3	TumourC	4.27291363890852	6.85561224284071	IM329.CCSK___IM329___NB8711738_CGTCAAACATATCTGG
IM329.CCSK	1438.94189779653	1127	10	10	Leucocytes	1.99135942635453	-14.9283493143659	IM329.CCSK___IM329___NB8711738_CGTCCATAGTTCAACC
IM329.CCSK	2579.3001414217	1494	11	11	TumourC	7.4553302780308	5.78113826399267	IM329.CCSK___IM329___NB8711738_CGTCCATAGTTGTCAC
IM329.CCSK	3011.09005956315	1698	3	3	TumourC	3.16109839075618	6.2151695834728	IM329.CCSK___IM329___NB8711738_CGTCCATCAGCATCTA
IM329.CCSK	3951.09813709805	2252	8	8	TumourB	-1.2812225464643	-1.00165283809076	IM329.CCSK___IM329___NB8711738_CGTCCATCATAAGCGG
IM329.CCSK	1306.62650646696	919	2	2	TumourC	6.98474773221829	8.04810800990657	IM329.CCSK___IM329___NB8711738_CGTCCATGTGTTATCG
IM329.CCSK	3758.43561464765	1895	11	11	TumourC	6.71131620092686	4.08604810104149	IM329.CCSK___IM329___NB8711738_CGTCCATGTTCTATCT
IM329.CCSK	2449.82874087095	1559	9	9	TumourB	0.675650450883867	0.903052425175285	IM329.CCSK___IM329___NB8711738_CGTCCATGTTGCCGAC
IM329.CCSK	2964.38329826581	1676	11	11	TumourC	6.36324997544389	4.48401579763003	IM329.CCSK___IM329___NB8711738_CGTGAATCACTGAATC
IM329.CCSK	2255.75023793592	1409	11	11	TumourC	4.5766383653383	4.57022422362639	IM329.CCSK___IM329___NB8711738_CGTGAATGTACGGTTT
IM329.CCSK	1575.65321154332	995	2	2	TumourC	5.67116629371528	7.88069310145018	IM329.CCSK___IM329___NB8711738_CGTGAATTCACGAACT
IM329.CCSK	1665.45515797359	1259	10	10	Leucocytes	0.668402524433854	-14.9628070519857	IM329.CCSK___IM329___NB8711738_CGTGAATTCACGGACC
IM329.CCSK	1955.96480298554	1376	9	9	TumourB	2.20657029392528	-0.026958249494755	IM329.CCSK___IM329___NB8711738_CGTGAATTCGTAACAC
IM329.CCSK	1230.67771449578	978	10	10	Leucocytes	0.248083163768137	-15.127440885481	IM329.CCSK___IM329___NB8711738_CGTGATACACGGTAGA
IM329.CCSK	974.026963561282	802	15	15	Leucocytes	0.405655073715547	-12.7959005808968	IM329.CCSK___IM329___NB8711738_CGTGATAGTCGAGATG
IM329.CCSK	2142.19946288104	1474	8	8	TumourB	0.41207291856075	-1.86702965503752	IM329.CCSK___IM329___NB8711738_CGTGATAGTGGATGAC
IM329.CCSK	2296.76564824276	1463	2	2	TumourC	5.03466778999339	8.14215027124418	IM329.CCSK___IM329___NB8711738_CGTGATAGTGTCGCTG
IM329.CCSK	1308.19681901557	1009	10	10	Leucocytes	1.15709393601455	-15.4072860489378	IM329.CCSK___IM329___NB8711738_CGTGATAGTTCCGCGA
IM329.CCSK	3523.64482720631	2160	21	21	TumourE	9.40557397823244	-9.23141667744468	IM329.CCSK___IM329___NB8711738_CGTGATATCAGCTCTC
IM329.CCSK	3269.80581506995	1785	11	11	TumourC	7.47432048317625	4.3685913969034	IM329.CCSK___IM329___NB8711738_CGTGATATCATTTGTC
IM329.CCSK	1318.71802278264	1040	10	10	Leucocytes	0.221239701562202	-15.3973821865848	IM329.CCSK___IM329___NB8711738_CGTGATATCCAAGAGG
IM329.CCSK	1054.54186355932	769	3	3	TumourC	3.27046556340147	8.24022717445278	IM329.CCSK___IM329___NB8711738_CGTGATATCCTAACAG
IM329.CCSK	1579.13833502445	1196	10	10	Leucocytes	-0.948610528018692	-13.8811234807152	IM329.CCSK___IM329___NB8711738_CGTGCTTAGAGCCGTA
IM329.CCSK	1204.90894401281	864	3	3	TumourC	2.58670179742268	6.13476129213547	IM329.CCSK___IM329___NB8711738_CGTGCTTAGGTTGTTC
IM329.CCSK	3999.07283151834	2191	8	8	TumourB	-0.738371900172573	-1.87393865215252	IM329.CCSK___IM329___NB8711738_CGTGCTTCAAACACGG
IM329.CCSK	1047.7618005922	818	3	3	TumourC	4.10355472871588	6.78008301812155	IM329.CCSK___IM329___NB8711738_CGTGCTTGTGCATACT
IM329.CCSK	1088.18801347713	863	15	15	Leucocytes	0.194107830489656	-12.9506531274313	IM329.CCSK___IM329___NB8711738_CGTGCTTTCCAGTGTA
IM329.CCSK	1413.51305792233	1034	2	2	TumourC	6.78501104115795	10.0155251797116	IM329.CCSK___IM329___NB8711738_CGTGCTTTCTACTGCC
IM329.CCSK	2477.51081737562	1511	6	6	TumourC	8.39097711738173	5.85449933707814	IM329.CCSK___IM329___NB8711738_CGTGTCTAGTTTGAGA
IM329.CCSK	1700.21699839017	1154	3	3	TumourC	4.16918215241508	8.19597607177062	IM329.CCSK___IM329___NB8711738_CGTGTCTGTGGATCGA
IM329.CCSK	2979.32439757409	1676	6	6	TumourC	8.13942271975167	4.97583067354128	IM329.CCSK___IM329___NB8711738_CGTGTCTGTTGGATCT
IM329.CCSK	1837.33623571821	1205	3	3	TumourC	3.70819937025409	7.56649956709173	IM329.CCSK___IM329___NB8711738_CGTGTCTTCTGCGGGT
IM329.CCSK	1943.59607151905	1248	3	3	TumourC	3.91287700216047	6.485941791598	IM329.CCSK___IM329___NB8711738_CGTTAGAAGATGTAGT
IM329.CCSK	2162.51012638871	1327	7	7	TumourC	2.92582756990772	4.2409483653544	IM329.CCSK___IM329___NB8711738_CGTTAGACACTGTCGG
IM329.CCSK	1773.61330034858	1201	7	7	TumourC	1.1648772246238	4.51809909338479	IM329.CCSK___IM329___NB8711738_CGTTAGACAGGCGTTC
IM329.CCSK	3919.78779929298	2064	6	6	TumourC	9.83536930935909	4.48965742873008	IM329.CCSK___IM329___NB8711738_CGTTAGAGTACAGAAT
IM329.CCSK	4855.96277111629	2158	6	6	TumourC	9.94631455813182	4.7386093487506	IM329.CCSK___IM329___NB8711738_CGTTAGAGTCTTGCTC
IM329.CCSK	4528.68889516577	2304	11	11	TumourC	2.89696054338828	3.68831055863436	IM329.CCSK___IM329___NB8711738_CGTTCTGTCAAGCTTG
IM329.CCSK	3651.9527605907	1931	9	9	TumourB	0.661115840644572	2.50405119199329	IM329.CCSK___IM329___NB8711738_CGTTGGGAGAACAGGA
IM329.CCSK	1310.39142982211	963	3	3	TumourC	3.56596215555337	8.54268253986625	IM329.CCSK___IM329___NB8711738_CGTTGGGAGTTACGAA
IM329.CCSK	1682.60356918629	1097	7	7	TumourC	3.02341857699569	5.54990469976972	IM329.CCSK___IM329___NB8711738_CGTTGGGCAAGACAAT
IM329.CCSK	1345.88573468	1002	7	7	TumourC	2.66257253249548	5.55298336303215	IM329.CCSK___IM329___NB8711738_CGTTGGGGTTGTACGT
IM329.CCSK	1524.95751481137	1124	2	2	TumourC	5.4781579819987	8.99494786076694	IM329.CCSK___IM329___NB8711738_CGTTGGGTCTCCGAAA
IM329.CCSK	4282.87163890443	2381	8	8	TumourB	0.665673262214567	-0.920735318051142	IM329.CCSK___IM329___NB8711738_CTAACCCAGTGACCTT
IM329.CCSK	1892.18600866708	1196	2	2	TumourC	7.21029555887031	8.60628657695667	IM329.CCSK___IM329___NB8711738_CTAACCCCAAAGACTA
IM329.CCSK	2176.22112240283	1387	3	3	TumourC	3.72555552990842	6.54899646897202	IM329.CCSK___IM329___NB8711738_CTAACTTAGCGAGTCA
IM329.CCSK	2765.9262844844	1729	9	9	TumourB	1.63957504121802	1.42755635013349	IM329.CCSK___IM329___NB8711738_CTAACTTAGCTTCTAG
IM329.CCSK	1268.96395905041	988	10	10	Leucocytes	0.662890291821008	-15.429258645835	IM329.CCSK___IM329___NB8711738_CTAAGTGAGCACCGTC
IM329.CCSK	3429.46013623969	1933	9	9	TumourB	0.570977281631626	1.0684153381266	IM329.CCSK___IM329___NB8711738_CTAAGTGAGCATGAAT
IM329.CCSK	1237.16726897237	882	3	3	TumourC	2.61812567821711	6.56080702570323	IM329.CCSK___IM329___NB8711738_CTAAGTGAGGCTCCCA
IM329.CCSK	1054.81280321822	791	3	3	TumourC	2.79397128738938	7.35101705443144	IM329.CCSK___IM329___NB8711738_CTAAGTGAGGTGATCG
IM329.CCSK	1821.9365478818	1278	7	7	TumourC	2.02140970944634	5.10819297317131	IM329.CCSK___IM329___NB8711738_CTAAGTGAGTCCGCGT
IM329.CCSK	1263.14345369251	898	2	2	TumourC	4.9096520049444	7.391338116292	IM329.CCSK___IM329___NB8711738_CTAAGTGGTACAGTAA
IM329.CCSK	2230.3279800631	1366	11	11	TumourC	4.21702837825902	3.8554930562693	IM329.CCSK___IM329___NB8711738_CTAAGTGGTAGAGTTA
IM329.CCSK	958.015937951031	763	8	8	TumourB	1.54731675625585	-1.29295919114107	IM329.CCSK___IM329___NB8711738_CTACAGAAGCGACTAG
IM329.CCSK	1013.14088026528	758	2	2	TumourC	8.05430367076143	7.80114905488836	IM329.CCSK___IM329___NB8711738_CTACAGAAGTCCCTAA
IM329.CCSK	2741.50943758585	1609	7	7	TumourC	2.41023653622635	5.31769445526553	IM329.CCSK___IM329___NB8711738_CTACATTAGAATTGCA
IM329.CCSK	3403.80298901065	1824	11	11	TumourC	6.89880641778249	4.42852141776119	IM329.CCSK___IM329___NB8711738_CTACATTAGTACGAGC
IM329.CCSK	1039.43767300589	807	3	3	TumourC	3.67392991422016	9.06399174978551	IM329.CCSK___IM329___NB8711738_CTACCCAAGAAGTCCG
IM329.CCSK	2372.99412462758	1547	7	7	TumourC	1.64796119091336	2.97394107293037	IM329.CCSK___IM329___NB8711738_CTACCCAAGGAGGGTG
IM329.CCSK	1552.90000596175	986	7	7	TumourC	1.62202144778269	4.57000464425427	IM329.CCSK___IM329___NB8711738_CTACCCACACCTGAAT
IM329.CCSK	2706.11695501227	1638	2	2	TumourC	7.57644909300601	9.25494779024185	IM329.CCSK___IM329___NB8711738_CTACCCACACGCTGAC
IM329.CCSK	3645.59598722054	1924	2	2	TumourC	8.35044240824016	8.4625224231074	IM329.CCSK___IM329___NB8711738_CTACCTGAGCCTTCTC
IM329.CCSK	2052.67975455207	1323	9	9	TumourB	2.33007491852214	0.903628957887852	IM329.CCSK___IM329___NB8711738_CTACCTGAGTGGGAAA
IM329.CCSK	1764.98385888868	1211	3	3	TumourC	4.57474689475635	9.51496154332601	IM329.CCSK___IM329___NB8711738_CTACCTGCAGCATGCC
IM329.CCSK	3443.37705704236	1849	11	11	TumourC	5.94023835350861	4.90866323502406	IM329.CCSK___IM329___NB8711738_CTACCTGGTATTGAGA
IM329.CCSK	1178.73847154989	919	10	10	Leucocytes	0.735580997964565	-15.400195749623	IM329.CCSK___IM329___NB8711738_CTACCTGGTCGAGCTC
IM329.CCSK	1378.17308176346	981	7	7	TumourC	1.53704427746784	4.73598706876829	IM329.CCSK___IM329___NB8711738_CTACCTGGTGCTCGTG
IM329.CCSK	2121.63263492939	1466	10	10	Leucocytes	0.274511203450768	-14.5435794048535	IM329.CCSK___IM329___NB8711738_CTACCTGTCGCACGAC
IM329.CCSK	1043.55375752159	745	3	3	TumourC	3.22348737464443	7.23671232170827	IM329.CCSK___IM329___NB8711738_CTACGGGGTCTACACA
IM329.CCSK	1918.05591192563	1361	10	10	Leucocytes	1.04889948630209	-15.0773149220152	IM329.CCSK___IM329___NB8711738_CTACTATCATTCCTAT
IM329.CCSK	1216.0454458286	948	10	10	Leucocytes	2.22861532595536	-15.1769836146189	IM329.CCSK___IM329___NB8711738_CTACTATTCATCCCGT
IM329.CCSK	2359.64063312137	1398	2	2	TumourC	6.9604546088604	7.06278308147325	IM329.CCSK___IM329___NB8711738_CTACTATTCCCTCAAC
IM329.CCSK	3112.34460493698	1788	11	11	TumourC	5.08589830723593	4.19984126621272	IM329.CCSK___IM329___NB8711738_CTAGACAAGACTTGTC
IM329.CCSK	2225.12160252915	1533	19	19	TumourB	-0.105828869681004	-3.21372728165062	IM329.CCSK___IM329___NB8711738_CTAGACAAGAGGCTGT
IM329.CCSK	3063.33245597564	1844	8	8	TumourB	-0.347544418021292	-0.942547343081319	IM329.CCSK___IM329___NB8711738_CTAGACAAGTCCGTCG
IM329.CCSK	1634.19483686562	1038	2	2	TumourC	8.34913089964952	8.93463900891974	IM329.CCSK___IM329___NB8711738_CTAGACACACTCTCGT
IM329.CCSK	3585.23191866993	1849	6	6	TumourC	9.7247756483943	4.26885542885756	IM329.CCSK___IM329___NB8711738_CTAGACACACTCTGCT
IM329.CCSK	1909.39746019482	1235	3	3	TumourC	3.06284042513231	8.03776597164672	IM329.CCSK___IM329___NB8711738_CTAGACATCTTTGCTA
IM329.CCSK	1278.69220488307	929	3	3	TumourC	4.26609599541134	8.89015279473505	IM329.CCSK___IM329___NB8711738_CTAGGTAAGAGGTCAC
IM329.CCSK	1717.68743950784	1274	10	10	Leucocytes	-0.372212070857786	-14.3193735730234	IM329.CCSK___IM329___NB8711738_CTAGGTACAGAATTCC
IM329.CCSK	2206.85753404712	1286	6	6	TumourC	8.69946982043936	4.98949337256278	IM329.CCSK___IM329___NB8711738_CTAGGTATCGCCAATA
IM329.CCSK	3710.29282464182	2005	8	8	TumourB	-1.34787452485698	-1.30601428190176	IM329.CCSK___IM329___NB8711738_CTATAGGAGTCATGGG
IM329.CCSK	1202.48943514395	860	3	3	TumourC	2.23375202922972	7.78992837493254	IM329.CCSK___IM329___NB8711738_CTATAGGGTATCTTCT
IM329.CCSK	1667.70313996814	1112	3	3	TumourC	4.42212066394145	7.01297839631309	IM329.CCSK___IM329___NB8711738_CTATAGGGTCTCAAGT
IM329.CCSK	5832.20254840734	2814	8	8	TumourB	-0.616600172978804	0.808138195826081	IM329.CCSK___IM329___NB8711738_CTATAGGTCCATTTAC
IM329.CCSK	2986.06656526104	1768	11	11	TumourC	6.58788521509808	4.51273840973696	IM329.CCSK___IM329___NB8711738_CTATCCGCACAATGTC
IM329.CCSK	1802.59470834728	1170	7	7	TumourC	1.83486379702932	2.2945461752538	IM329.CCSK___IM329___NB8711738_CTATCCGCACGCGTCA
IM329.CCSK	2429.47801765863	1359	11	11	TumourC	5.72928923614595	6.31527865424873	IM329.CCSK___IM329___NB8711738_CTATCCGTCCGATTAG
IM329.CCSK	1985.73754452704	1180	3	3	TumourC	4.42486988972889	7.60807031409767	IM329.CCSK___IM329___NB8711738_CTATCTATCCAGCAAT
IM329.CCSK	1459.46259991617	1046	9	9	TumourB	2.47149048128751	1.85804112380133	IM329.CCSK___IM329___NB8711738_CTATCTATCTATTCGT
IM329.CCSK	5288.95656521691	2456	6	6	TumourC	7.07138603301521	5.43296902457901	IM329.CCSK___IM329___NB8711738_CTCAACCAGACTCTAC
IM329.CCSK	4358.02299133507	2294	11	11	TumourC	3.3572632833577	4.04731510825886	IM329.CCSK___IM329___NB8711738_CTCAACCAGGATTTCC
IM329.CCSK	3902.31525277011	2035	11	11	TumourC	7.61193835136205	5.15558628936582	IM329.CCSK___IM329___NB8711738_CTCAACCGTATCCCTC
IM329.CCSK	2696.28993701343	1588	2	2	TumourC	7.01272734130688	10.0046923701008	IM329.CCSK___IM329___NB8711738_CTCAACCTCAATCTTC
IM329.CCSK	3198.29251913769	1705	6	6	TumourC	8.3812066258638	6.49927561233727	IM329.CCSK___IM329___NB8711738_CTCAACCTCCACGAAT
IM329.CCSK	2150.15659897928	1442	9	9	TumourB	0.404801940663407	0.540952546356595	IM329.CCSK___IM329___NB8711738_CTCAAGACACCCTGAG
IM329.CCSK	1927.10997158501	1221	9	9	TumourB	1.06151319338547	1.74006886269281	IM329.CCSK___IM329___NB8711738_CTCAATTAGAGTCGAC
IM329.CCSK	2114.53765881752	1384	7	7	TumourC	1.99829030561983	6.02574169883764	IM329.CCSK___IM329___NB8711738_CTCAATTAGGAGGGTG
IM329.CCSK	4524.23763720904	2336	9	9	TumourB	0.34496017071462	1.81526426151879	IM329.CCSK___IM329___NB8711738_CTCAATTGTCTGTAAC
IM329.CCSK	4000.87587595827	1903	6	6	TumourC	9.12736639470609	7.16934381146946	IM329.CCSK___IM329___NB8711738_CTCAATTGTGAGCCAA
IM329.CCSK	1402.89575478356	1082	15	15	Leucocytes	-0.141328663003354	-12.5773721543595	IM329.CCSK___IM329___NB8711738_CTCACTGCAATCGAAA
IM329.CCSK	2937.252770337	1757	19	19	TumourB	-0.102986505367478	-1.94737325330324	IM329.CCSK___IM329___NB8711738_CTCACTGCAGCAGTGA
IM329.CCSK	1280.74995343766	832	2	2	TumourC	7.37449255367154	7.16588129997602	IM329.CCSK___IM329___NB8711738_CTCACTGGTACTGCCG
IM329.CCSK	1710.71307812451	1191	7	7	TumourC	2.51257458369157	5.19012769176857	IM329.CCSK___IM329___NB8711738_CTCACTGTCTCGAGTA
IM329.CCSK	4425.01318561018	2070	6	6	TumourC	9.91284353424502	4.73727718478044	IM329.CCSK___IM329___NB8711738_CTCAGAAAGATTCGCT
IM329.CCSK	2552.42666077542	1364	2	2	TumourC	7.51892683002714	8.79563747263393	IM329.CCSK___IM329___NB8711738_CTCAGAACAAATCCCA
IM329.CCSK	1148.78641201081	958	10	10	Leucocytes	-0.325717378357793	-14.4863841428609	IM329.CCSK___IM329___NB8711738_CTCAGAACACAACCGC
IM329.CCSK	2639.75967770519	1605	10	10	Leucocytes	1.76195855537651	-14.9873406483125	IM329.CCSK___IM329___NB8711738_CTCAGAATCACCATCC
IM329.CCSK	4120.70319214033	2163	8	8	TumourB	-0.0958186028152354	0.65989927745971	IM329.CCSK___IM329___NB8711738_CTCAGAATCGTCAGAT
IM329.CCSK	3069.33444157197	1818	11	11	TumourC	5.30327038661271	5.01164583207614	IM329.CCSK___IM329___NB8711738_CTCAGGGCACATGACT
IM329.CCSK	1342.50438956053	955	7	7	TumourC	2.10000369243292	4.59224723975719	IM329.CCSK___IM329___NB8711738_CTCAGTCGTTAAGGAT
IM329.CCSK	1222.70910300128	864	7	7	TumourC	1.38445887488037	4.3977211668577	IM329.CCSK___IM329___NB8711738_CTCAGTCGTTGCATGT
IM329.CCSK	1361.55950757528	1050	10	10	Leucocytes	-1.11664949011521	-13.7502735420669	IM329.CCSK___IM329___NB8711738_CTCAGTCTCACCATCC
IM329.CCSK	1255.75841293392	977	10	10	Leucocytes	0.199447297120028	-15.352804429879	IM329.CCSK___IM329___NB8711738_CTCAGTCTCCATAAGC
IM329.CCSK	1600.82350781154	1058	3	3	TumourC	4.89840654330606	8.74994110983904	IM329.CCSK___IM329___NB8711738_CTCATCGCATTAGGCT
IM329.CCSK	1845.33758309577	1213	11	11	TumourC	7.08171963492439	5.33714014143744	IM329.CCSK___IM329___NB8711738_CTCATCGGTACTAGCT
IM329.CCSK	1167.69007773442	891	10	10	Leucocytes	0.106178876036994	-14.5385747828967	IM329.CCSK___IM329___NB8711738_CTCATCGTCGAGAACG
IM329.CCSK	3163.75849291648	1778	8	8	TumourB	-0.795696278683339	0.318021020995661	IM329.CCSK___IM329___NB8711738_CTCATCGTCGTCGCTT
IM329.CCSK	2153.84116177558	1357	11	11	TumourC	5.29714659932301	5.00340364709459	IM329.CCSK___IM329___NB8711738_CTCATGCCAGTTAGGG
IM329.CCSK	4404.69609661063	2287	6	6	TumourC	8.38843109067751	6.07150708578112	IM329.CCSK___IM329___NB8711738_CTCATGCGTAAGATAC
IM329.CCSK	3672.66483303565	2114	9	9	TumourB	0.79127262114933	1.17815294205002	IM329.CCSK___IM329___NB8711738_CTCATGCTCAAGCTGT
IM329.CCSK	2222.62141680275	1415	7	7	TumourC	1.59775832850397	5.41241056715953	IM329.CCSK___IM329___NB8711738_CTCATGCTCGGTGAAG
IM329.CCSK	2081.35945567233	1271	2	2	TumourC	5.87131607224574	7.18581814039394	IM329.CCSK___IM329___NB8711738_CTCATGCTCTTAGTTC
IM329.CCSK	1463.42859082453	1132	15	15	Leucocytes	0.176009183801187	-12.9885302001716	IM329.CCSK___IM329___NB8711738_CTCATTAAGAGGTATT
IM329.CCSK	1153.91943799204	868	7	7	TumourC	1.15230439486021	4.99553145492043	IM329.CCSK___IM329___NB8711738_CTCATTAAGTCATGGG
IM329.CCSK	1463.7510578556	1031	7	7	TumourC	1.43268456854361	6.12205399670484	IM329.CCSK___IM329___NB8711738_CTCATTACATAACAGA
IM329.CCSK	1366.94160926344	1012	2	2	TumourC	7.23589362297697	7.25187162809709	IM329.CCSK___IM329___NB8711738_CTCATTAGTACCTGTA
IM329.CCSK	1161.33619319858	864	7	7	TumourC	1.48309410931883	3.498470325619	IM329.CCSK___IM329___NB8711738_CTCATTAGTGAGTTTC
IM329.CCSK	1882.24714956659	1197	2	2	TumourC	8.19116007288481	8.14301719513831	IM329.CCSK___IM329___NB8711738_CTCATTATCTACACAG
IM329.CCSK	1845.59441705156	1230	3	3	TumourC	3.66774551873781	7.35462839723124	IM329.CCSK___IM329___NB8711738_CTCCAACGTCTTGAGT
IM329.CCSK	3015.62895669076	1703	11	11	TumourC	4.83011520969171	4.01664181594815	IM329.CCSK___IM329___NB8711738_CTCCAACTCAGCTGAT
IM329.CCSK	1683.22475927215	1283	15	15	Leucocytes	-0.816509812642094	-12.4156466584211	IM329.CCSK___IM329___NB8711738_CTCCAACTCCACAAGT
IM329.CCSK	2322.65582313888	1462	9	9	TumourB	-0.156748731730302	1.87980196587747	IM329.CCSK___IM329___NB8711738_CTCCACAAGAGCAAGA
IM329.CCSK	1332.73242160256	939	2	2	TumourC	4.5607134335434	8.56345444226643	IM329.CCSK___IM329___NB8711738_CTCCACAAGTTATGGA
IM329.CCSK	1393.78413799201	1104	15	15	Leucocytes	-1.01593249751596	-12.3455384579364	IM329.CCSK___IM329___NB8711738_CTCCACACACACCGCA
IM329.CCSK	1400.28991633964	1003	3	3	TumourC	3.39346709586565	7.88472128344359	IM329.CCSK___IM329___NB8711738_CTCCACACAGACGCTC
IM329.CCSK	1476.0712149549	942	2	2	TumourC	7.35114959873196	9.4703484678491	IM329.CCSK___IM329___NB8711738_CTCCACATCCCAGGAC
IM329.CCSK	4138.5184191397	2052	11	11	TumourC	4.61565843506443	3.83039698655998	IM329.CCSK___IM329___NB8711738_CTCCATGCACTCAAGT
IM329.CCSK	3231.87051295435	1715	6	6	TumourC	8.06342891516057	4.50880637909243	IM329.CCSK___IM329___NB8711738_CTCCATGCAGCTCTGG
IM329.CCSK	1209.45771812683	812	3	3	TumourC	2.61498545794023	7.27750606430057	IM329.CCSK___IM329___NB8711738_CTCCATGCAGGCCCTA
IM329.CCSK	2818.64858742269	1705	8	8	TumourB	-0.745915981873662	0.313117845600971	IM329.CCSK___IM329___NB8711738_CTCCCAAAGAGCTGCA
IM329.CCSK	1442.9869866023	1109	10	10	Leucocytes	0.626930756121614	-14.9956078392642	IM329.CCSK___IM329___NB8711738_CTCCCAATCCTACAAG
IM329.CCSK	1848.45773633415	1230	7	7	TumourC	2.14089662667934	5.64404097193868	IM329.CCSK___IM329___NB8711738_CTCCCTCGTCCGATCG
IM329.CCSK	2100.59799642725	1368	9	9	TumourB	2.14873417629137	2.15901972739645	IM329.CCSK___IM329___NB8711738_CTCCCTCGTGTCGATT
IM329.CCSK	1437.87217429265	1023	9	9	TumourB	2.54667186440508	1.62136867544463	IM329.CCSK___IM329___NB8711738_CTCCGATAGTCATCGT
IM329.CCSK	1701.94433612011	1058	2	2	TumourC	7.33219382241781	7.66337152986716	IM329.CCSK___IM329___NB8711738_CTCCTCCCAAGGTCAG
IM329.CCSK	6908.29051701313	3126	21	21	TumourE	9.06534001336921	-9.37818786653963	IM329.CCSK___IM329___NB8711738_CTCCTCCGTATCGCTA
IM329.CCSK	4409.56144694249	2002	6	6	TumourC	9.14091181687536	4.46313668448896	IM329.CCSK___IM329___NB8711738_CTCCTCCTCGAATCCA
IM329.CCSK	2849.00238362591	1762	8	8	TumourB	0.880678700854218	-1.68786975569207	IM329.CCSK___IM329___NB8711738_CTCCTCCTCGGACTTA
IM329.CCSK	1549.17255812635	1096	8	8	TumourB	1.95900441359877	-0.231262344290664	IM329.CCSK___IM329___NB8711738_CTCCTCCTCTTCCACG
IM329.CCSK	1745.74354117682	1236	3	3	TumourC	3.56995380121041	8.81119565466702	IM329.CCSK___IM329___NB8711738_CTCCTTTAGGCATGCA
IM329.CCSK	2510.8675034795	1376	14	14	End	-0.904085763267921	-7.68724775877259	IM329.CCSK___IM329___NB8711738_CTCCTTTAGGTGTGAC
IM329.CCSK	3729.22894897079	1999	9	9	TumourB	0.477407867522216	1.82546050329673	IM329.CCSK___IM329___NB8711738_CTCCTTTAGTAATACG
IM329.CCSK	1742.86276529922	1220	9	9	TumourB	2.46744694861673	0.896700100771509	IM329.CCSK___IM329___NB8711738_CTCCTTTAGTTTGCTG
IM329.CCSK	2008.84797169993	1274	7	7	TumourC	1.63836094976774	6.3383129494348	IM329.CCSK___IM329___NB8711738_CTCCTTTTCACATCAG
IM329.CCSK	2023.97324590299	1343	11	11	TumourC	6.55315468585578	6.49139638987466	IM329.CCSK___IM329___NB8711738_CTCCTTTTCATAGGCT
IM329.CCSK	1549.6703419385	970	2	2	TumourC	7.1887571604582	8.37237352496646	IM329.CCSK___IM329___NB8711738_CTCCTTTTCATTCGTT
IM329.CCSK	1329.04986895207	900	2	2	TumourC	5.81644998054961	8.82498324712171	IM329.CCSK___IM329___NB8711738_CTCGAGGAGGTCATCT
IM329.CCSK	3796.62495102845	2052	11	11	TumourC	6.47958101043242	4.72917142251711	IM329.CCSK___IM329___NB8711738_CTCTCAGAGAAGGATG
IM329.CCSK	3183.49927921599	1616	6	6	TumourC	9.27742958069734	4.37875126169448	IM329.CCSK___IM329___NB8711738_CTCTCAGAGACGCCCT
IM329.CCSK	2583.25846680159	1518	3	3	TumourC	3.32879248641832	8.70869635779015	IM329.CCSK___IM329___NB8711738_CTCTCAGCATCCTAAG
IM329.CCSK	1276.80443810373	1027	10	10	Leucocytes	1.60484778655772	-15.2181608654449	IM329.CCSK___IM329___NB8711738_CTCTCAGGTATACAGA
IM329.CCSK	1147.51361593188	888	20	20	Leucocytes	3.01937089675069	-14.8356126929398	IM329.CCSK___IM329___NB8711738_CTCTCGAGTGTAAACA
IM329.CCSK	1143.60284372678	842	3	3	TumourC	3.383603623437	8.96698906612451	IM329.CCSK___IM329___NB8711738_CTCTGGTAGAGGGCGA
IM329.CCSK	1525.02065360262	1112	10	10	Leucocytes	0.337634895132075	-14.943329474803	IM329.CCSK___IM329___NB8711738_CTCTGGTCATACCGTA
IM329.CCSK	1111.14033381825	790	2	2	TumourC	4.82751527772649	9.05051374147795	IM329.CCSK___IM329___NB8711738_CTCTGGTCATGTGCCG
IM329.CCSK	1215.1403519204	878	7	7	TumourC	1.8404844025064	5.75386727780731	IM329.CCSK___IM329___NB8711738_CTCTGGTGTTGGGAAC
IM329.CCSK	1872.53602130656	1219	2	2	TumourC	5.9326895192529	8.22613198938369	IM329.CCSK___IM329___NB8711738_CTCTGGTTCCTACGGG
IM329.CCSK	2553.31138046551	1770	10	10	Leucocytes	-0.119948099467435	-13.4252800738941	IM329.CCSK___IM329___NB8711738_CTCTGGTTCGCTTTAT
IM329.CCSK	1687.90895695245	1099	2	2	TumourC	6.30854531560556	9.8676173725539	IM329.CCSK___IM329___NB8711738_CTGAATGCAGACACCC
IM329.CCSK	1039.99205266734	830	9	9	TumourB	2.28320582670451	1.48622316207912	IM329.CCSK___IM329___NB8711738_CTGAATGGTGGGTATG
IM329.CCSK	1248.92112704229	908	3	3	TumourC	2.02615969690078	7.30428813895329	IM329.CCSK___IM329___NB8711738_CTGAATGGTTGCTGAT
IM329.CCSK	1605.12322327378	1147	8	8	TumourB	2.1584139969296	-0.14750163669101	IM329.CCSK___IM329___NB8711738_CTGAATGTCTTACGGA
IM329.CCSK	3465.79333469676	1926	11	11	TumourC	6.21770971473114	5.33051983155805	IM329.CCSK___IM329___NB8711738_CTGAGCGAGACCTCAT
IM329.CCSK	1953.98435704507	1259	19	19	TumourB	-0.302916260829982	-3.13842713570685	IM329.CCSK___IM329___NB8711738_CTGAGCGTCCCTATTA
IM329.CCSK	2300.37122257045	1425	11	11	TumourC	7.10211384164642	4.63402024068477	IM329.CCSK___IM329___NB8711738_CTGAGGCAGCTGGCTC
IM329.CCSK	1549.42892734439	1100	3	3	TumourC	3.79402238432245	7.7974401683181	IM329.CCSK___IM329___NB8711738_CTGATCCAGCGTTGTT
IM329.CCSK	2371.43279467643	1447	2	2	TumourC	6.72277977941502	9.95809513640856	IM329.CCSK___IM329___NB8711738_CTGATCCAGGCATTTC
IM329.CCSK	1140.83234322332	876	9	9	TumourB	2.42048082558605	1.88454742782433	IM329.CCSK___IM329___NB8711738_CTGATCCCACGGATCC
IM329.CCSK	2880.49589315133	1754	7	7	TumourC	2.77495681459892	5.14713616247338	IM329.CCSK___IM329___NB8711738_CTGATCCCAGTATGAA
IM329.CCSK	1115.85278627366	900	10	10	Leucocytes	-0.593557805283798	-14.7518381108427	IM329.CCSK___IM329___NB8711738_CTGATCCGTTGTTGAC
IM329.CCSK	1266.20043164529	868	3	3	TumourC	2.3680021934083	7.67632942009034	IM329.CCSK___IM329___NB8711738_CTGATCCTCTGACAGT
IM329.CCSK	1660.78189823568	1248	10	10	Leucocytes	-0.882373838504371	-14.0126865130212	IM329.CCSK___IM329___NB8711738_CTGCAGGCAGCCCAGT
IM329.CCSK	2417.88382769557	1348	6	6	TumourC	8.24138523251162	5.52753204848223	IM329.CCSK___IM329___NB8711738_CTGCAGGCATTACTCT
IM329.CCSK	2040.14438419636	1309	11	11	TumourC	5.16850002889471	4.74476026265411	IM329.CCSK___IM329___NB8711738_CTGCAGGGTGCCTGCA
IM329.CCSK	2612.81489870412	1582	2	2	TumourC	6.84580495636027	8.65493193106039	IM329.CCSK___IM329___NB8711738_CTGCAGGGTTGGGAAC
IM329.CCSK	3636.3753392115	1916	7	7	TumourC	1.58976718195235	2.38201684757806	IM329.CCSK___IM329___NB8711738_CTGCAGGTCTCCAAGA
IM329.CCSK	2321.66495021576	1480	2	2	TumourC	7.64844932322441	8.34422623271893	IM329.CCSK___IM329___NB8711738_CTGCATCCAAGCCTGC
IM329.CCSK	1071.13820897716	863	10	10	Leucocytes	-0.691018553159172	-14.1054986273545	IM329.CCSK___IM329___NB8711738_CTGCATCCACGCCAGT
IM329.CCSK	1624.95010188246	1172	10	10	Leucocytes	0.44359571579222	-14.2073022061827	IM329.CCSK___IM329___NB8711738_CTGCATCGTTGTGTAC
IM329.CCSK	1186.8685649199	935	10	10	Leucocytes	2.32173447793204	-15.4114548351123	IM329.CCSK___IM329___NB8711738_CTGCATCTCAGTGGGA
IM329.CCSK	1536.49059893134	975	2	2	TumourC	6.2093407196002	7.16482633572881	IM329.CCSK___IM329___NB8711738_CTGCATCTCCCATTCG
IM329.CCSK	1976.8513149683	1283	9	9	TumourB	1.77769916630401	1.36736221101207	IM329.CCSK___IM329___NB8711738_CTGCATCTCCGGACGT
IM329.CCSK	1395.88838205767	907	2	2	TumourC	7.91470584298467	7.60092024973713	IM329.CCSK___IM329___NB8711738_CTGCCATCAACGGTAG
IM329.CCSK	1431.23276726161	962	2	2	TumourC	6.05938313276611	9.05605314448992	IM329.CCSK___IM329___NB8711738_CTGCCATCAATGTCAC
IM329.CCSK	1953.84035751585	1399	19	19	TumourB	0.165507726153564	-2.69459872826703	IM329.CCSK___IM329___NB8711738_CTGCCATCATGACGGA
IM329.CCSK	3485.5110836203	1835	6	6	TumourC	8.75062085967308	5.10014734626136	IM329.CCSK___IM329___NB8711738_CTGCCATGTCGTTGGC
IM329.CCSK	1251.73003140965	885	3	3	TumourC	3.89289941044505	8.40615501213351	IM329.CCSK___IM329___NB8711738_CTGCCATGTGGGAGAG
IM329.CCSK	1179.47844041581	839	7	7	TumourC	3.14851759423131	5.30905743629787	IM329.CCSK___IM329___NB8711738_CTGCCATTCCACTTCG
IM329.CCSK	1415.26704963142	1010	2	2	TumourC	8.00322818643618	8.35446981500451	IM329.CCSK___IM329___NB8711738_CTGCCATTCCTTCTAA
IM329.CCSK	1840.99577249547	1272	9	9	TumourB	2.42346270275219	0.692246143512835	IM329.CCSK___IM329___NB8711738_CTGCCATTCTGGTGGC
IM329.CCSK	2098.75652822485	1295	2	2	TumourC	6.23769409175355	7.55858834581148	IM329.CCSK___IM329___NB8711738_CTGCCTAAGTGAACAT
IM329.CCSK	1859.98999755503	1202	3	3	TumourC	3.69111328017161	6.54993451748896	IM329.CCSK___IM329___NB8711738_CTGCCTACACAGCATT
IM329.CCSK	1363.52003545048	962	3	3	TumourC	2.08976199496719	6.82011634000723	IM329.CCSK___IM329___NB8711738_CTGCGAGAGCCAGACA
IM329.CCSK	1401.77159411387	1079	15	15	Leucocytes	-1.2284820527463	-13.2510085989848	IM329.CCSK___IM329___NB8711738_CTGCGAGCAACCTAAC
IM329.CCSK	3757.17071130175	2133	19	19	TumourB	-0.283522681043933	-2.35438622337167	IM329.CCSK___IM329___NB8711738_CTGCGAGTCATTTGCT
IM329.CCSK	1159.14248305885	844	3	3	TumourC	5.65412426472306	8.99540265761793	IM329.CCSK___IM329___NB8711738_CTGCTCAAGCAACAGC
IM329.CCSK	2284.72743438574	1391	2	2	TumourC	5.86636688245642	9.50401245759678	IM329.CCSK___IM329___NB8711738_CTGCTCACATGAAAGT
IM329.CCSK	3358.86301120697	1889	9	9	TumourB	0.342556262754801	0.400942041163124	IM329.CCSK___IM329___NB8711738_CTGCTCATCAATGTCG
IM329.CCSK	1136.46771548845	834	7	7	TumourC	0.973508760058921	4.85898436125144	IM329.CCSK___IM329___NB8711738_CTGCTCATCGGTTCAA
IM329.CCSK	1414.54648427862	990	3	3	TumourC	3.00788090405488	7.12689638809695	IM329.CCSK___IM329___NB8711738_CTGGACGCAGGACGAT
IM329.CCSK	4142.3181826531	2143	11	11	TumourC	4.42211892066166	3.80281942543104	IM329.CCSK___IM329___NB8711738_CTGGCAGTCGGCTGGT
IM329.CCSK	2300.39764374533	1477	9	9	TumourB	1.03070868634155	2.88131458812401	IM329.CCSK___IM329___NB8711738_CTGGCAGTCGGTGCAC
IM329.CCSK	1472.12517027237	977	7	7	TumourC	1.48653432112701	6.13196511051059	IM329.CCSK___IM329___NB8711738_CTGGTCTCAAATGGAT
IM329.CCSK	3781.21060517315	2052	2	2	TumourC	8.06789402972888	7.62129956499096	IM329.CCSK___IM329___NB8711738_CTGGTCTCACGGTGCT
IM329.CCSK	2054.1512534086	1283	7	7	TumourC	1.26971219518321	4.63707532558477	IM329.CCSK___IM329___NB8711738_CTGGTCTCACTCCTTG
IM329.CCSK	1281.44766408057	950	3	3	TumourC	4.33700825616275	8.63732158161601	IM329.CCSK___IM329___NB8711738_CTGGTCTTCATTCATC
IM329.CCSK	1453.47818472235	1040	2	2	TumourC	7.3116905223874	8.15129078308466	IM329.CCSK___IM329___NB8711738_CTGTAGACAACACGTT
IM329.CCSK	1162.00705582911	759	10	10	Leucocytes	-1.15285212526322	-14.081228282901	IM329.CCSK___IM329___NB8711738_CTGTAGAGTCGTTGGC
IM329.CCSK	2130.32288385934	1450	3	3	TumourC	4.75526329842963	6.33692116257471	IM329.CCSK___IM329___NB8711738_CTGTAGATCGCTAGCG
IM329.CCSK	2201.49772367289	1332	9	9	TumourB	2.72972926567637	3.62204253175463	IM329.CCSK___IM329___NB8711738_CTGTATTAGCATCGAG
IM329.CCSK	1310.00152985302	1042	15	15	Leucocytes	-0.868172997173059	-12.205833865843	IM329.CCSK___IM329___NB8711738_CTGTATTAGGCTGGAT
IM329.CCSK	2097.80045102553	1299	2	2	TumourC	8.07152968800781	7.87067290715748	IM329.CCSK___IM329___NB8711738_CTGTATTAGTAGCTCT
IM329.CCSK	1490.24747253883	1056	6	6	TumourC	8.22343104765439	5.57799058597903	IM329.CCSK___IM329___NB8711738_CTGTATTCATTACGGT
IM329.CCSK	1382.88768797988	949	2	2	TumourC	5.64875225437681	9.19016692767466	IM329.CCSK___IM329___NB8711738_CTGTATTGTCCCTGAG
IM329.CCSK	3435.99094233576	1932	8	8	TumourB	1.05995668002764	-0.655874273955463	IM329.CCSK___IM329___NB8711738_CTGTATTTCGGTGTTA
IM329.CCSK	1711.37698490856	1180	8	8	TumourB	1.12499343353273	-0.839542357203214	IM329.CCSK___IM329___NB8711738_CTGTCGTAGAACGTGC
IM329.CCSK	1489.38481963826	1076	8	8	TumourB	2.26330779524921	0.0831976812295558	IM329.CCSK___IM329___NB8711738_CTGTCGTAGGCTAAAT
IM329.CCSK	4142.23095691639	2013	8	8	TumourB	-0.683920015077092	0.758475668651518	IM329.CCSK___IM329___NB8711738_CTGTCGTAGTTTAGGA
IM329.CCSK	2133.92383169768	1300	11	11	TumourC	5.27323804664644	5.47545022810458	IM329.CCSK___IM329___NB8711738_CTGTGAAAGGTTGGTG
IM329.CCSK	3673.34307205635	2051	8	8	TumourB	0.88986130273712	-0.808213054539113	IM329.CCSK___IM329___NB8711738_CTGTGAATCAAGTTGC
IM329.CCSK	1421.95643927882	985	7	7	TumourC	1.38249339128352	6.18678763512035	IM329.CCSK___IM329___NB8711738_CTGTGGGCAAGCCTGC
IM329.CCSK	4966.88971220959	2503	19	19	TumourB	-0.734305052920605	-2.24566426264559	IM329.CCSK___IM329___NB8711738_CTGTGGGGTGTTGCCG
IM329.CCSK	1286.31794106835	1015	19	19	TumourB	0.634354050208012	-3.01002070241861	IM329.CCSK___IM329___NB8711738_CTGTGGGTCGAAATCC
IM329.CCSK	1409.68714144318	1005	7	7	TumourC	3.33904497585244	5.29043497689446	IM329.CCSK___IM329___NB8711738_CTTACCGAGTGTTCCA
IM329.CCSK	1756.05003767419	1093	3	3	TumourC	4.36796417737646	8.64230743611964	IM329.CCSK___IM329___NB8711738_CTTACCGGTCTCTCCA
IM329.CCSK	1288.91595886808	934	2	2	TumourC	6.30927392010576	8.20344129832479	IM329.CCSK___IM329___NB8711738_CTTACCGGTCTGCATA
IM329.CCSK	2251.56746707496	1445	11	11	TumourC	6.21383224505151	4.11848140444545	IM329.CCSK___IM329___NB8711738_CTTACCGGTTGGAGGT
IM329.CCSK	3139.90626552713	1778	7	7	TumourC	2.42165274576646	4.14773985386953	IM329.CCSK___IM329___NB8711738_CTTAGGAAGACATAAC
IM329.CCSK	961.792590271377	739	3	3	TumourC	4.25507072554463	6.45023412773952	IM329.CCSK___IM329___NB8711738_CTTAGGAAGGCGCTTC
IM329.CCSK	935.260949873607	674	7	7	TumourC	2.40761433782096	4.86963086777779	IM329.CCSK___IM329___NB8711738_CTTAGGACATCCAATG
IM329.CCSK	1846.99760542746	1152	3	3	TumourC	4.32118396208956	9.55819659366949	IM329.CCSK___IM329___NB8711738_CTTAGGAGTCCACTCT
IM329.CCSK	2131.41634938345	1347	2	2	TumourC	6.27121578188428	8.29140522745018	IM329.CCSK___IM329___NB8711738_CTTAGGAGTGAGGCAT
IM329.CCSK	1163.55988278489	979	15	15	Leucocytes	-1.54071890644557	-12.1352482466166	IM329.CCSK___IM329___NB8711738_CTTAGGAGTTGCGGAA
IM329.CCSK	1541.93090516644	1092	7	7	TumourC	3.37175841831443	5.36311343148553	IM329.CCSK___IM329___NB8711738_CTTAGGATCAGGTAAA
IM329.CCSK	2789.54335581229	1558	8	8	TumourB	-0.113945984681701	0.478775488425213	IM329.CCSK___IM329___NB8711738_CTTCAATAGTTCCGTA
IM329.CCSK	1780.48733598262	1136	3	3	TumourC	3.11359578459513	7.46686290169496	IM329.CCSK___IM329___NB8711738_CTTCAATCAATCTGCA
IM329.CCSK	3995.51905162028	1995	6	6	TumourC	9.36623079592349	5.98588199830262	IM329.CCSK___IM329___NB8711738_CTTCAATCACCCTCTA
IM329.CCSK	1319.52818934412	968	7	7	TumourC	1.35318809328832	4.18789876166947	IM329.CCSK___IM329___NB8711738_CTTCAATCATAAGCGG
IM329.CCSK	4166.49033706022	2044	9	9	TumourB	0.564375281870333	2.48560530743035	IM329.CCSK___IM329___NB8711738_CTTCAATGTGGACCTC
IM329.CCSK	1253.40952985787	925	3	3	TumourC	3.30558515943571	7.20379181821748	IM329.CCSK___IM329___NB8711738_CTTCAATGTGTAGTGG
IM329.CCSK	2293.87868024917	1534	9	9	TumourB	1.93318242168994	0.529958407032969	IM329.CCSK___IM329___NB8711738_CTTCCGAAGATGAAGG
IM329.CCSK	2311.50167091723	1409	11	11	TumourC	4.35309246587804	3.97469078821106	IM329.CCSK___IM329___NB8711738_CTTCCGACAAAGACGC
IM329.CCSK	4940.06842770815	2717	8	8	TumourB	0.0084791478011994	-0.365840665643227	IM329.CCSK___IM329___NB8711738_CTTCCGACACCAGCTG
IM329.CCSK	1807.82850979175	1215	3	3	TumourC	3.50700062906425	6.74054938085546	IM329.CCSK___IM329___NB8711738_CTTCCGACATACAGAA
IM329.CCSK	1043.80706015925	870	15	15	Leucocytes	-1.54703136858131	-12.1247758517653	IM329.CCSK___IM329___NB8711738_CTTCCGAGTCGCACGT
IM329.CCSK	2016.3892741649	1407	10	10	Leucocytes	0.832637879205981	-14.7731282414975	IM329.CCSK___IM329___NB8711738_CTTCCGATCTACACTT
IM329.CCSK	2034.89988329606	1381	9	9	TumourB	1.61339108924652	0.529518138384649	IM329.CCSK___IM329___NB8711738_CTTCCGATCTGAGTCA
IM329.CCSK	1344.67390931303	976	7	7	TumourC	1.12656086232914	5.20937086678143	IM329.CCSK___IM329___NB8711738_CTTCGGTTCAGTGCGC
IM329.CCSK	1392.28636513286	936	3	3	TumourC	2.3255643609607	7.45549984894419	IM329.CCSK___IM329___NB8711738_CTTCGGTTCTTTCCGG
IM329.CCSK	3422.38507455296	1884	11	11	TumourC	7.24811711707433	3.98684035262317	IM329.CCSK___IM329___NB8711738_CTTCTAAGTAAGACCG
IM329.CCSK	2483.79157911788	1478	9	9	TumourB	-0.452141609077901	1.24526759323298	IM329.CCSK___IM329___NB8711738_CTTCTAAGTAGTGTGG
IM329.CCSK	1575.10766912722	1177	10	10	Leucocytes	0.75258941435105	-15.0535919671576	IM329.CCSK___IM329___NB8711738_CTTCTAAGTGGATTTC
IM329.CCSK	1835.52425487758	1225	2	2	TumourC	6.74306316189088	8.64952882675748	IM329.CCSK___IM329___NB8711738_CTTCTCTAGCATGATA
IM329.CCSK	1147.5067664814	827	2	2	TumourC	6.38635235094764	8.92547252759645	IM329.CCSK___IM329___NB8711738_CTTCTCTCAGCACAAG
IM329.CCSK	1476.94130969155	931	3	3	TumourC	5.98376357382232	7.10260688716474	IM329.CCSK___IM329___NB8711738_CTTGAGAAGACACACG
IM329.CCSK	939.106816906562	698	3	3	TumourC	2.23802699058056	6.13684639793478	IM329.CCSK___IM329___NB8711738_CTTGAGAAGTCGAAAT
IM329.CCSK	2510.81487507047	1429	6	6	TumourC	7.45774893152168	4.28370587840782	IM329.CCSK___IM329___NB8711738_CTTGAGAGTGCCTGAC
IM329.CCSK	1570.06101729435	1068	3	3	TumourC	3.62556727216128	5.86263565461862	IM329.CCSK___IM329___NB8711738_CTTGAGATCGGATACT
IM329.CCSK	1342.34336492835	933	7	7	TumourC	1.62194010901027	3.20330742329452	IM329.CCSK___IM329___NB8711738_CTTGATTAGGTTGACG
IM329.CCSK	1533.17723477543	1022	3	3	TumourC	2.6636729497926	7.02114409059326	IM329.CCSK___IM329___NB8711738_CTTGATTCAACACGTT
IM329.CCSK	4321.89229598151	1949	6	6	TumourC	8.79305111198367	5.1921782280998	IM329.CCSK___IM329___NB8711738_CTTGATTTCACCTGGG
IM329.CCSK	3499.99379133503	1904	11	11	TumourC	5.2995516153025	4.6925993782202	IM329.CCSK___IM329___NB8711738_CTTGATTTCTTCCGTG
IM329.CCSK	1323.87363443391	958	7	7	TumourC	1.33352956280005	3.52000806084268	IM329.CCSK___IM329___NB8711738_CTTTCAAAGGACAAGA
IM329.CCSK	3235.75014203422	1908	9	9	TumourB	-0.511153339413332	1.10283888461311	IM329.CCSK___IM329___NB8711738_CTTTCAATCAAGTTGC
IM329.CCSK	1284.05742373476	753	8	8	TumourB	-0.419146756903652	-2.12536180525883	IM329.CCSK___IM329___NB8711738_CTTTCAATCAGAGCGA
IM329.CCSK	2852.10606834662	1656	6	6	TumourC	8.14343394183718	4.65770141506889	IM329.CCSK___IM329___NB8711738_CTTTCAATCCCATTTA
[truncated: 13,803 more rows]
