# Supplementary material for: Single cell derived mRNA signals across human kidney tumors
Source: Nat Commun. 2021 Jun 23;12:3896. doi: 10.1038/s41467-021-23949-5 (PMC8222373; doi:10.1038/s41467-021-23949-5)
Supplement: Supplementary file 9 — Source Data [file 41467_2021_23949_MOESM9_ESM.zip › SourceDataForFigures/Fig5CHuman.tsv]

Dendritic	NK	CD8_T	B	CnT	DTLH	UBCD	SSBpr	Monocytes	End	MSC	RVCSB	SSBpod	SSBm.d	CD4_T	ICa	ErPrT	ICb	NPC	Pod	rowNames
-0.559936639738786	-1.48062692407053	-1.57472237640209	-1.4238030734592	-0.782384881859213	-1.08459031309189	-1.01064160513328	-1.45541916079221	1.42299259392585	-1.35963025240024	-1.38143364506844	-3.73361749688292	-2.1326497529656	-4.58459720831912	-2.31341801324961	-3.58109190949116	0.190935680312809	-2.6449401491675	-2.69457427643008	-2.47582980608224	GOSH029.MRT_fresh___GOSH029___NB8350518_AAACCCACATCGGAGA
-0.992025606372677	5.38680228196686	4.19862694112388	-2.12248996279662	-2.40751353181657	-1.53967692738058	-1.51244424800663	-0.759990056762903	-4.43607183447548	-3.69126132210848	-2.3747064761159	-2.34428650698882	-3.69082590316824	-4.81064744814227	-2.03220766173203	-3.83870169384405	-2.32592989600764	-2.51511079890279	-3.91223705844805	-3.17746091251631	GOSH029.MRT_fresh___GOSH029___NB8350518_AAAGGATCATAATCCG
-0.75679245907898	-1.61185875436903	-1.55422838259635	-1.38032146644496	-1.1894981205501	-1.03277491496758	-0.906988053186889	-1.54278553756609	2.2438193813469	-1.7374028061401	-0.721456555786517	-3.40928057728132	-1.80267216026678	-3.30183374688904	-1.99826015017463	-2.76132855293363	1.13068621383786	-2.10622072457712	-3.73274174695592	-2.48927489362417	GOSH029.MRT_fresh___GOSH029___NB8350518_AAAGGGCTCGCTGTCT
-1.02998925296176	3.60381480518446	2.0858706489725	-1.97577320453691	-2.51077993588212	-1.55581538803622	-1.35988792025529	-2.53074854261652	-3.7921945992562	-3.21647655291976	-2.43751078693489	-3.35738541930558	-3.85441645276811	-4.58425204411577	-4.16647781854618	-4.46915370080483	-3.53741720260697	-2.25960967399119	-3.8548953273034	-3.52459176896872	GOSH029.MRT_fresh___GOSH029___NB8350518_AAAGGTATCGCTCTAC
-0.882220606093945	-1.50281295124666	-1.02877013727885	-1.67711940348977	-2.14780152985888	-1.12376180843815	-1.21707600452237	-1.89854965303127	3.92369833351357	-2.73029936584859	-1.80518373187943	-4.3917200677464	-3.86751258286919	-5.21827323937866	-0.582688964617066	-4.1579065401908	-0.0418874313929483	-1.77638394315119	-2.25268878876753	-1.88839340303933	GOSH029.MRT_fresh___GOSH029___NB8350518_AAAGTGACAACCCTCT
-0.900370315307687	-1.44479172267831	-1.62457184794413	-1.41793182118719	-2.0182050107093	-0.799811087887931	-1.20190456371653	-1.25642807127488	-0.839950354431768	-1.52800220930794	0.308202884688678	-3.77366182241298	-2.88592084467947	-6.43517596409332	-0.424049492329846	-4.72728192072729	-0.0359415912696218	-1.64190166462804	-3.41743765595121	-2.01356719707543	GOSH029.MRT_fresh___GOSH029___NB8350518_AACAACCAGATCCCGC
-0.987500162549472	1.7280178651796	6.73391325056604	-1.46481918802882	-1.87923536520265	-1.45207084930938	-1.11319234893731	-1.42423300253134	-3.83463449236243	-3.07555085457621	-2.471747538522	-1.31190400886556	-3.05916359240771	-4.33626504076896	-2.27213132546131	-3.68445766566701	-3.12374001611431	-2.17136353450748	-6.71589189221231	-3.16603682977178	GOSH029.MRT_fresh___GOSH029___NB8350518_AACAGGGCATCATGAC
0.193594042897978	-1.48802846564871	-1.77138602566032	-0.758977145848694	-1.36523439037552	-1.32949131054022	-0.739063059516916	-2.06829479695453	2.19917628683738	-2.10614242254606	-1.97704084738626	-4.13390170443468	-2.56480172248391	-5.05263190106395	-2.37688475693816	-3.40744228070264	-1.10213522422551	-1.66377116779348	-4.16667868985203	-2.46819538946415	GOSH029.MRT_fresh___GOSH029___NB8350518_AACCACAAGTCTAGCT
-0.98266803813171	-1.51476987757619	-1.72345418845438	-1.38979640028205	-2.17379385446146	-1.47678102772461	-1.28369578065987	-1.56863889542105	-2.30127309734646	-2.09335111608027	0.0962991949398377	-3.52670904206028	-2.19189723992155	-4.42669633461529	-1.35610977291959	-4.48560120483056	-1.76158617244491	-1.75751998204055	-3.15258724015957	-2.0736287739972	GOSH029.MRT_fresh___GOSH029___NB8350518_AACCTTTCAGACCCGT
-1.00957848893989	1.93765602706721	5.77351004356229	-2.10378946227851	-2.45540204706013	-1.5256622542581	-1.43921998491373	-1.96085777755675	-4.42377472073314	-3.38956393507084	-2.46585834170796	-3.11422234059419	-3.80703764187919	-3.9924327528003	-0.461095646149993	-3.05361391884023	-3.07005940043056	-2.15362003360516	-2.87340049163496	-2.98723035997244	GOSH029.MRT_fresh___GOSH029___NB8350518_AACCTTTGTCATTGCA
-0.856906070824284	-1.39923185649913	-1.44008508232193	-1.53739630985139	-2.18652333665492	-1.23490206924452	-1.03003822937585	-2.03302186626794	3.1109356449855	-1.33673958060966	-1.56872524796059	-3.56738151513377	-2.3896565197817	-4.3888299225049	-1.9502061871905	-3.09223903791446	0.919883549339937	-1.34487464114514	-4.05212872421688	-1.61571695042765	GOSH029.MRT_fresh___GOSH029___NB8350518_AACCTTTGTTCCGCTT
-0.985997713996531	-2.22065055405573	-2.25117415323921	5.58452023665722	-2.38750878063002	-1.87958943827986	-1.60486209964195	-1.14728816980013	-4.86753903062785	-3.96628653460006	-2.89977928403325	-2.20071322041026	-3.27966101378481	-3.97520996497381	-1.73417900633675	-5.22714415605208	-2.09405619502082	-3.72313356290579	-2.2852300842683	-3.65917293863235	GOSH029.MRT_fresh___GOSH029___NB8350518_AACTTCTAGCCATTTG
4.26520273974703	0.419048415851743	-2.06212971734618	-1.50436261528363	-1.74948046886759	-1.25045648804236	-1.37008032141766	-1.2005422266429	-0.495127913893131	-3.15674095588976	-1.810708891901	-1.67765527387318	-2.31107112358447	-2.61411866561479	-0.138604391702327	0.797743054819585	-1.36337344021381	-2.38262443755922	-2.65302372796737	-3.03864678970405	GOSH029.MRT_fresh___GOSH029___NB8350518_AAGATAGAGCGAGGAG
-1.06874447114406	-1.39274030056384	-1.46615827558075	-0.848446514426789	-2.5121771964612	-1.29018133033997	-1.17364327613992	-1.83298721649422	4.39929489282956	-2.22578359961757	-2.30371908299191	-4.41524179043087	-3.15242904425316	-4.63266100479939	-1.59252076366557	-3.49027651761613	0.306645541683724	-1.32910773112814	-3.51111005642027	-1.85742118026607	GOSH029.MRT_fresh___GOSH029___NB8350518_AAGCGTTAGTGCGTCC
-0.900560923328259	-1.25377510096726	-1.20960055615821	-1.43357341028139	-2.19915613639651	-0.639949849840012	-1.11565980246586	-1.92894496760442	-0.847604173032708	-1.30624366801019	-0.576751123890673	-3.13662736058264	-3.135508033762	-6.33963270076837	0.0759183754715176	-3.39643273872736	1.83971633322833	-1.25325504497158	-1.27375543920026	-1.43599551206243	GOSH029.MRT_fresh___GOSH029___NB8350518_AAGTGAATCGAGAACG
-0.824263142410852	-1.52326736447547	-1.84627827547906	-0.690458276029061	-1.82899229496608	-1.49261323282954	-1.05232299181969	-1.67018605989674	0.820017053102019	-1.75124390517224	-2.05865705864353	-3.84845639167749	-2.57697148614109	-4.93825315959897	-2.02431383360405	-3.81543739948823	-0.633304402183365	-2.22654458926622	-4.04919871137171	-2.00883434142744	GOSH029.MRT_fresh___GOSH029___NB8350518_AAGTGAATCTCAGAAC
-0.82908254156824	-1.26329411370626	-1.52594658042466	-1.31428817494887	-2.15801810656151	-1.20969831114323	-0.855723337801237	-2.16819330479465	0.865625425576795	-1.09503862240721	1.07048078337243	-3.88975439806348	-2.69315279240661	-6.27644499255469	-1.26651868544873	-3.68746021704155	1.10270750372067	-1.13138242606593	-3.34727988772385	-2.24598595100418	GOSH029.MRT_fresh___GOSH029___NB8350518_AATAGAGGTCTTCAAG
-0.860720943853346	-1.52051547078954	-1.66282200097762	-0.947369849806752	-1.42542922494888	-0.865209258276555	-0.662939928901428	-1.65779221459647	0.634891832678013	-1.80931257156753	-1.64654941283205	-3.93600464346586	-2.0266941022452	-4.16711681612447	-2.44108450837507	-5.17261082738954	-0.729768444577275	-1.55433544892047	-3.68708477177722	-2.10383977951119	GOSH029.MRT_fresh___GOSH029___NB8350518_AATCACGAGACGACTG
-0.991301757146599	5.15269144143823	2.60558569753193	-2.13580048836845	-1.80633632398291	-1.35795018763658	-1.28649080723143	-1.70297580762009	-4.23901568199951	-3.59115461117803	-2.83347466379235	-1.58751850836805	-3.13647540703346	-5.70939510634943	1.84768195087186	-3.70085970121754	-3.75888985269343	-3.4187946745418	-3.81394840972918	-3.34649103257042	GOSH029.MRT_fresh___GOSH029___NB8350518_AATCACGAGTATTCCG
-0.964671313036114	-0.755531561007952	1.82387850372493	-1.77557397167182	-1.28152620784436	-1.57981838739825	-0.880574358740317	-2.04399772849704	-3.83816339899793	-2.97628093518025	-2.73633011947252	-2.81415564294267	-2.7742022297045	-3.52060719563213	-2.80790548288233	-2.58400002113295	-3.63185823613781	-2.12171398983908	-4.08437816751814	-2.72824277900662	GOSH029.MRT_fresh___GOSH029___NB8350518_AATCACGGTAGTCTGT
-0.977284745058538	-1.48521145349869	-1.78846964724967	-1.43145341125032	-1.85254409073745	-1.23905685823629	-0.556996110104977	-1.88912898118122	2.2533549219024	-2.04308376031647	-1.09618983572864	-3.83488144645147	-2.51851312411676	-4.01143169317534	-1.32034905889698	-3.20392552243288	0.992799917881428	-1.92020005138631	-3.41989649914539	-2.31738525027156	GOSH029.MRT_fresh___GOSH029___NB8350518_AATCGTGTCTGCAGCG
-1.03023290772024	1.05541753457617	2.1714509039106	-1.89315313822454	-2.50067154994217	-1.69659062949939	-1.56249213756008	-1.86510223280558	-4.34785463980088	-3.80941397710773	-2.66389848144159	-2.005996673697	-3.94711446949559	-4.59101507573386	-1.87100777602054	-4.40782143792347	-3.37392445615491	-2.79642339065279	-3.91344555570834	-3.78141783378817	GOSH029.MRT_fresh___GOSH029___NB8350518_AATGAAGCAAGCTCTA
-0.763419536056593	-0.864428936333199	-0.815941106333701	-1.26493148834575	-1.86900510752156	-0.483655961424713	-0.856056047403593	-2.25129687463333	3.61557109877416	-1.93939649236783	-0.877563076966464	-4.5863942292811	-3.23822954067802	-5.59319631818766	-0.798438166573793	-2.79029449891446	-0.20958648568166	-1.12483551990493	-2.80324606843513	-0.0249411005735447	GOSH029.MRT_fresh___GOSH029___NB8350518_AATGGCTGTCGCCTAG
-1.00695088114236	-0.0340044380618978	6.74187027167121	-1.82047523410231	-1.77101539002527	-1.64444353805823	-1.09234064569323	-1.08810798285528	-4.07079650914004	-3.16159684063957	-2.82336276075205	-2.96496235256862	-4.09525362130859	-3.76613252565927	-0.469939443571922	-3.33457703207366	-3.7492182611295	-2.74567667696373	-2.79647149043514	-3.28080277772988	GOSH029.MRT_fresh___GOSH029___NB8350518_AATTTCCCAAACTCGT
-0.548678311209716	-1.37216201610558	0.105953972426037	-1.18664114569575	-0.416609851128809	-1.52860245916982	-0.786763229764378	-1.6494469917293	-2.50232900138604	-2.68209729033129	-2.31635813108025	-2.89309269435177	-2.16622113507595	-5.13620156841308	4.57553483951115	-1.31733397447219	-3.02904082502346	-2.57444507596783	-3.56522498469207	-3.37544234304493	GOSH029.MRT_fresh___GOSH029___NB8350518_ACACTGAAGGCCTAAG
-0.857880296535302	-1.09290029869435	-1.44436857215038	-1.20953887497794	-2.09323699700704	-1.12487340017772	-0.941511711279253	-1.78269458098793	0.893965188327953	-0.687766564816535	-2.4828156124384	-3.25340337065958	-1.91935029102211	-4.58553895547022	-1.97729478427385	-2.71856525033052	-0.967931547664456	-1.37290689201346	-3.07286360814592	-1.85914401312866	GOSH029.MRT_fresh___GOSH029___NB8350518_ACAGAAACAAGGCGTA
-1.05117128030709	3.28613414132177	2.99145231792028	-2.09380303053047	-1.8651923716946	-1.61444595724847	-1.2890840172617	-0.794845817824605	-4.73172401369145	-3.71116735704932	-2.74472698230237	-2.1815866752648	-3.72316109121106	-3.37063115341123	-1.18168245184018	-3.61489549832733	-3.65619718987407	-1.96541223038209	-2.92521899939496	-3.36518501942263	GOSH029.MRT_fresh___GOSH029___NB8350518_ACAGCCGCAACACTAC
-1.00458968046403	0.0548051911657442	3.6220730987105	-1.37147674612701	-2.45823491400357	-0.940797695421063	-1.14923566281829	-1.08065588092655	-3.4325858920221	-2.61865187666058	-1.59737240693135	-1.98250169951705	-3.32715891176594	-4.92067338992628	0.338242634121565	-4.17248418561108	-2.6251379357178	-0.919095180995322	-2.41395913442639	-1.38483285887076	GOSH029.MRT_fresh___GOSH029___NB8350518_ACCAACACAAGCGATG
-0.724652971500571	-1.28529075973983	-1.63146293105481	-1.13969072303521	-1.73777200676639	-1.37600072832397	-0.974963609328323	-1.73786927448957	2.45766454190504	-1.20796076203661	-1.40975339994946	-4.03943883591884	-2.22851277542337	-4.10055929830268	-2.1566556851154	-4.14589566998165	0.0805287777258771	-1.35547664649798	-3.42147020865731	-2.04227614255665	GOSH029.MRT_fresh___GOSH029___NB8350518_ACCAACAGTGGCCACT
-1.0354899441969	5.01444317225139	1.37721457526736	-1.63588898429694	-2.52646236772384	-1.48708752792527	-1.32417896311333	-1.42356378904182	-3.40655844097831	-3.10785641331841	-2.18505173327544	-2.88264955544095	-2.98284219508926	-3.67672513409262	-5.5241394729202	-3.71431982393125	-2.57756819065582	-1.9770343696272	-3.61645210285374	-2.60923546121905	GOSH029.MRT_fresh___GOSH029___NB8350518_ACCCAAAAGGTACAGC
-0.802330861094684	-1.69026719907493	-1.75591165855951	-1.11796161425528	-1.94556751893093	-1.37924735263214	-0.775375353908835	-1.55809990510049	-1.70745152248317	-1.93506181027896	-1.96421522826685	-2.93861945553848	-1.91978903466787	-4.92371428123606	-1.05796184224381	-3.30926429323888	-0.0396487702018332	-2.75091330499704	-4.169845212255	-2.33600732591774	GOSH029.MRT_fresh___GOSH029___NB8350518_ACCCAAAAGTTTCTTC
-0.709239212118553	-1.44496183984253	-1.62118529365107	-1.35442400807368	-1.47846278160468	-1.17181405146485	-1.08550382132702	-1.51088885630113	-0.129437588408592	-1.16498605501081	-0.540067639005612	-3.38167670550413	-2.27859051579819	-5.88362930348043	-0.570567838315178	-3.24866349754282	1.94012896969822	-2.41665228307189	-4.02926693129917	-2.03906324025728	GOSH029.MRT_fresh___GOSH029___NB8350518_ACCCAAATCGATACAC
-0.751851210237534	-1.32830884870819	-1.33454554305209	-1.54126596039249	-2.15732980867813	-1.16176283049057	-1.05873187393937	-1.88059690412674	5.24457086125541	-2.21821681701973	-1.80946317277444	-3.97660578964034	-2.3471252416157	-3.42312246934562	-2.07372902739966	-3.81337951590221	-1.93194595503657	-0.997981499644156	-3.08847699900711	-2.19629183676057	GOSH029.MRT_fresh___GOSH029___NB8350518_ACCGTTCAGTCGCCCA
-0.402727109844044	-1.37202932424184	-1.36637617601257	-1.61273100692753	-1.28831160354148	-1.26681477162694	-0.835438252455318	-1.53665091671908	4.48131924789278	-1.63760698028771	-2.06756882379825	-3.56228457638787	-2.44705901117336	-4.83261554138058	-1.54374988696154	-4.17499759231288	0.172712446198958	-1.7219799687688	-3.67816381702883	-1.85102725063421	GOSH029.MRT_fresh___GOSH029___NB8350518_ACCTGAACAGAAATTG
-1.05393703698096	-1.22060833201823	0.209539938076706	0.35471828808965	-2.5747338489175	-1.59309678529687	-1.28609678379627	-2.10495875049375	-3.87386208087284	-2.98267865464763	-2.85251299290531	-1.9664426443778	-3.38014272420895	-4.6048205572359	5.8037618505749	-3.54544792589456	-2.8771245518083	-2.56385753978315	-2.20231871594706	-2.82400232275636	GOSH029.MRT_fresh___GOSH029___NB8350518_ACGATCACAGTTACCA
-1.00654524203533	1.12758247805208	4.3593203038914	-1.41489109268313	-2.44961297469232	-1.70853092475176	-1.40487945026427	-1.79528335202023	-4.31012164934262	-3.36559044402491	-2.85646001893625	-3.31037326579945	-3.98585238871409	-3.21893360057969	0.138988897223137	-2.8106668152937	-3.79090718576979	-2.36802677237692	-3.4435962008749	-3.23498665467367	GOSH029.MRT_fresh___GOSH029___NB8350518_ACGCACGAGACCGTTT
-0.603978525307713	2.51136911500444	5.69250794278083	-0.422300771403248	-1.04870134449326	-1.57000696305977	-0.940778718233736	-1.38269502052524	-3.41959490041639	-2.73081775741286	-2.49704947925059	-2.78042882617182	-2.46659343607736	-4.71294643702476	-2.15516925028584	-2.39455974400095	-3.24593760852335	-2.16185895945264	-2.72016619780559	-2.47293757577762	GOSH029.MRT_fresh___GOSH029___NB8350518_ACTACGACACGCGCAT
-0.822575293910922	-1.4801772708626	-1.61315462239095	-1.52155621726801	-2.2408701261035	-1.24489795168889	-1.17049355046373	-2.13796051639716	1.88069898287786	-1.27835502273105	-1.26242994027082	-3.89349650054776	-1.8645514282754	-4.78507337408002	-1.51441123862561	-4.2009257649115	0.994999492182682	-1.37683174379131	-3.335059124586	-1.83882619135561	GOSH029.MRT_fresh___GOSH029___NB8350518_ACTATCTCAGCACACC
-0.958168650033757	-1.4507356877238	-1.47068424815267	-1.23495129643429	-2.43393641415263	-1.24613300237005	-1.23981492094242	-2.03501584417731	2.68164166369909	-1.50872475589425	-1.20910385209934	-4.14018255112804	-2.26434684646534	-5.24332477005896	-1.43536602251707	-1.71539880827088	-0.667690531845923	-1.64285292488131	-3.74775667856342	-2.13065960881591	GOSH029.MRT_fresh___GOSH029___NB8350518_ACTATGGGTAACAGTA
-0.99329293709384	1.56706746487762	4.19741687101704	-1.96686145459123	-2.41369901051404	-1.69417718695526	-1.45559808846894	-1.31894291051823	-4.49123892948694	-3.52390501352951	-2.74567609697776	-2.59361123714679	-3.37703734702571	-2.66127594529797	-1.12402880793904	-2.29448371144341	-3.14060769374432	-3.1852019572966	-2.98353777110109	-3.72103138217067	GOSH029.MRT_fresh___GOSH029___NB8350518_ACTATGGTCGATGGAG
-0.826538195636734	-1.66124269941662	-1.95096190096388	-1.85203435164152	-0.955871975336237	-1.5652812622822	-1.25477045731106	-1.67316240815773	0.0485353468382033	-1.84321626689152	-1.97205876212902	-2.98004216326462	-2.19706771272457	-3.6096554912481	-2.22366070964457	-3.54052529087361	-1.06557020381137	-1.88905250943483	-3.33511107000555	-2.43914880066294	GOSH029.MRT_fresh___GOSH029___NB8350518_ACTATTCCAATTTCCT
5.45568417292029	-1.94846610587533	-1.8299733951954	-0.331747587080739	-2.07066718269985	-1.49032553712184	-0.0351807502896577	-2.23950989187559	-1.89248840245151	-3.48802147039775	-2.42080245003964	-4.05445207866497	-1.99654687803185	-5.57937846991726	-2.36390663557617	-3.54949523706431	-2.45394027915755	-3.13117869030346	-5.4482007812194	-3.02779046320162	GOSH029.MRT_fresh___GOSH029___NB8350518_ACTATTCCAGTAGGAC
-1.08594198951369	-1.25398743584681	-0.596092981065872	-0.432899114858294	-2.65802241068214	-0.983261164282435	-1.22872931248754	-1.58188602653033	-2.07250308370094	-2.12409472283617	-1.3656326770576	-2.67236721414303	-3.87945662277045	-4.24021414337182	-2.02900324244492	-4.05148262541318	-1.21909388266675	-1.61718606720932	-2.51491988817904	-2.0098451433787	GOSH029.MRT_fresh___GOSH029___NB8350518_ACTGTGAAGGTTCCAT
-0.82675811621438	-1.49467528887359	-1.41400588177405	-1.11950515206902	-0.955851203039865	-0.794672883540881	-1.1909105178031	-1.49367356656354	1.79471934454034	-2.62121761198996	-0.692818940411305	-3.25237151533703	-2.30506934565317	-4.18851430758523	-1.39646256282076	-3.9423413703302	-1.12936556982999	-1.63521593233354	-3.10595221734774	-2.17017412497296	GOSH029.MRT_fresh___GOSH029___NB8350518_ACTGTGACAATTCTCT
-0.895375000607534	0.603454954460489	5.43259148610818	-1.46089763016079	-2.17465665072456	-1.601801495232	-1.33293617729129	-2.32702131271247	-4.12007949067903	-3.23749983311202	-2.59142808129612	-1.51853066630194	-3.15037597494933	-4.52243400034866	-0.81074637676404	-3.2545519928913	-3.43595245632827	-2.96435173514192	-3.92800005516819	-2.90128457209681	GOSH029.MRT_fresh___GOSH029___NB8350518_ACTTAGGCAAAGGCAC
-0.771075022940843	-1.41470887138893	-1.20566489632928	-1.66276587424974	-2.02442227807815	-0.841008944987645	-0.932715141233837	-1.77066972254263	4.16463964845569	-1.91230017624935	-2.08354714143163	-4.3138326583329	-2.49848435088476	-5.25095531082567	-1.87025561879051	-3.83089924520037	0.816766683819247	-1.70127843468455	-4.33562630866611	-2.08296754442014	GOSH029.MRT_fresh___GOSH029___NB8350518_ACTTTCAGTAGCGTCC
-0.914598101572104	-1.4799962169725	-1.58920461670725	-1.78193830840155	-2.20504212209296	-1.40366714147876	-1.22649152912155	-2.09115521694167	7.22182550088943	-2.54873437554907	-2.37437386955585	-4.37901727449361	-3.37088596745101	-4.08807586157924	-1.96299490620259	-4.47319212499848	-2.50923650409065	-1.84754231081816	-2.80881746013357	-2.05105408920839	GOSH029.MRT_fresh___GOSH029___NB8350518_ACTTTGTAGCAGATAT
-0.793284329017522	-1.56724142117457	-1.76919473710893	-1.22518567819695	-2.15413339207634	-1.1891167712339	-1.19200602793469	-1.84451935674796	1.24127100233716	-1.65482414836207	-1.98313541774937	-3.0839683209901	-2.55786481136589	-3.87593276254041	-1.74946923870002	-3.56429883422877	0.212510232646144	-1.8414279633935	-4.2796742610971	-2.37517500852844	GOSH029.MRT_fresh___GOSH029___NB8350518_AGAACAAAGAGTCTTC
-0.924068055138787	-1.1516460129967	-1.15856129901419	-1.16976603539994	-2.48135237633776	-1.22479848638214	-1.0838115455539	-0.661118675811785	-3.16613638579304	-2.0900522159864	0.769583288000898	-0.240853182834927	-4.1434060862454	-4.90852956118241	-1.55024222203205	2.58381014033012	-1.96574147513494	2.77870060054083	-5.02430909527164	-1.58702639828628	GOSH029.MRT_fresh___GOSH029___NB8350518_AGAAGTATCACTTGGA
-1.02459179701412	-2.14574610511441	-2.309828546672	5.5150102159231	-2.48483195059892	-1.6453335204295	-1.59451660498283	-2.19375541013291	-4.81108814084581	-3.90735210709278	-2.7078787017409	-3.20343307092241	-4.00092403259032	-0.739632708283564	-1.11396802497181	-2.60242618889286	-2.66885684545593	-3.6401164286326	-3.03695045462213	-3.8432494712807	GOSH029.MRT_fresh___GOSH029___NB8350518_AGACACTAGCAGCAGT
-0.958985265343889	-0.873009043827624	-0.978211456520661	-0.186710946682127	-2.72855859766676	-1.05799461951874	-0.979115387875235	-0.741953192104176	-1.67864752939036	-2.15448146326826	-2.0896970573843	-1.40374201783861	-2.01099931516722	-5.29804064376409	-1.14857435665071	-2.59267144220524	-1.07109305695222	-0.801850190377676	-3.18742229126105	-1.86157910988836	GOSH029.MRT_fresh___GOSH029___NB8350518_AGACACTCAGGACAGT
-1.02728010518194	4.95751711628205	0.85987013906675	-2.05108075073094	-2.49679342340395	-1.60357580877606	-1.4958458381651	-1.65360445849061	-4.30470572202351	-3.61650062058638	-2.89652177704393	-3.55684034303736	-3.8471072809125	-1.1263306106886	-4.36755477022732	-3.81011911473642	-3.84494120371585	-2.99968799567285	-3.26545623884319	-3.70059381368615	GOSH029.MRT_fresh___GOSH029___NB8350518_AGACCATAGGGATGTC
-0.765535129777659	-1.42389851216121	-1.6203895467392	-1.83115493308548	-1.6796657015725	-1.34151578854273	-1.05653333782329	-2.13025600715622	2.9120499796225	-1.79127873783022	-1.65119650892848	-4.63761879898602	-1.99628197896177	-4.56654415204483	-1.73834106329297	-2.50403719720119	0.754111956599338	-2.188663156668	-4.19529835056474	-2.96747281390687	GOSH029.MRT_fresh___GOSH029___NB8350518_AGACCATGTAGACACG
-0.981984955525584	-1.52479351605774	-1.52825897839731	-1.70925932020061	-1.99429744552436	-1.11807233116625	-1.21612945662936	-1.84258640514943	-0.107552729032943	-1.66746290466965	0.185093587429649	-4.18680660644335	-2.4574579499214	-5.39352726650122	0.121956482846004	-4.55337923138912	1.48634013656994	-2.47151021273841	-3.48271092597135	-2.45796655338053	GOSH029.MRT_fresh___GOSH029___NB8350518_AGACTCACAGAAATCA
0.078602725160273	-1.59100286443309	-1.85566264409199	-1.29546324890163	-2.41145609523213	-0.68013741226965	-1.24001614493245	-1.85786467141555	6.37543158324002	-1.91637869607843	-2.34014474960021	-3.25300684072053	-2.74657798377091	-3.31051660976757	-2.35875550418412	-2.47062586146946	-0.881944168254946	-1.55421147227131	-4.15520981742374	-2.0831470306313	GOSH029.MRT_fresh___GOSH029___NB8350518_AGACTCAGTCACCCTT
-0.692011479756956	-1.91956519193061	-1.81337091997014	-0.916462432276724	-2.15993846775032	-0.706232186272742	-1.03667215962383	-1.76591011582982	0.50375475587946	-2.7007339900101	-1.56696038090294	-3.13723691087625	-1.87123911703578	-4.13039049852564	-1.7355045388751	-2.16367479286708	-0.234077805008456	-2.96283408441982	-4.55350584797058	-2.97999365499417	GOSH029.MRT_fresh___GOSH029___NB8350518_AGAGAGCAGGATGTTA
-0.99290773910865	-2.11986831735785	-2.24190889659103	5.53835599986493	-2.40702381630547	-1.77660191934703	-1.56350828867929	-1.24996187861698	-3.45295471915362	-3.84009509584388	-3.11294368216128	-2.4843681549887	-3.39380913054218	-1.79205990251869	-2.98944716044491	-1.93074897966074	-2.21990290519588	-3.71226630728377	-2.79589616480802	-3.43757495261647	GOSH029.MRT_fresh___GOSH029___NB8350518_AGATAGAGTACCACGC
-0.748228160762629	-1.24424998210568	-1.48009031486469	-0.809702081197043	-1.85404992944511	-1.17527509833949	-0.88961127454867	-1.96394715726306	0.0588856195892822	-0.799459815740035	-1.91258101921055	-4.2326830891845	-1.54923605006594	-6.04129137177814	-1.19566536931663	-2.94844056892897	1.04492336385248	-1.5566252949712	-4.22378916939383	-2.00346994286213	GOSH029.MRT_fresh___GOSH029___NB8350518_AGATCGTCATCAGCGC
-1.02456728565505	-0.793472804208948	0.516322067530719	-2.01544803108717	-1.80698154518022	-1.29237585992781	-1.14192434296098	-1.420394528663	-4.04456601693444	-3.29938045429657	-2.16161824256025	-3.54147575910435	-3.59518354788949	-5.69814307059559	-0.417186383150658	-0.583512008919449	-2.93093191344878	-2.69690220695488	-3.30212140747944	-3.36035030026788	GOSH029.MRT_fresh___GOSH029___NB8350518_AGATGAACACGTACTA
-0.887233188644759	-1.38673148475523	-1.62163542755878	-0.823595924875652	-2.45715925562685	-1.29070313065285	-1.16764890219058	-2.06138451894437	5.62914374303296	-2.7596695127081	-1.82713809419364	-4.09702718660644	-2.79711599890047	-3.00218478840262	-1.86400044058649	-0.680447564161905	-2.19117756348194	-1.28191754548174	-3.56841266646216	-1.99371136743678	GOSH029.MRT_fresh___GOSH029___NB8350518_AGATGCTCATCCAACA
-0.999557985868956	4.74126730172728	3.6929491141281	-1.95785215550044	-2.43208496097929	-1.38045636456892	-1.40501668705161	-2.33926229428211	-4.08415245314292	-3.37117882090553	-2.37965725270102	-2.3678284341344	-3.68030861984992	-4.47758731330544	-0.806864820790343	-2.94094488872675	-3.18457328362984	-3.09128700498699	-3.32939805588565	-3.27299921589999	GOSH029.MRT_fresh___GOSH029___NB8350518_AGATGCTTCCACAGCG
-0.944531839974949	-1.89532872226869	0.722763660747796	-2.0463565367067	-2.23040894084292	-1.52670376743018	-1.48802498038522	-1.9291591121531	-4.62386645156852	-3.65502907080603	-2.46508354260011	-3.28572467040663	-4.02193962564189	-5.3580068612907	5.60843072062938	-3.48728422237354	-3.1364001841889	-3.41919392526798	-3.12251969422422	-3.94427464889976	GOSH029.MRT_fresh___GOSH029___NB8350518_AGCATCATCCAGTTCC
-0.823662822735611	-1.85246239063688	-2.16522808207815	-1.08334034289844	-2.10418798096253	-1.55721977477208	-1.08601399652259	-1.84775784469639	-0.547135814676427	-2.44324948095685	-2.33590284018013	-3.5505079225261	-1.55981127934398	-5.24139425038282	-1.50254427409852	-4.0026533162238	-1.60750540700265	-2.59389939103245	-3.49633902530584	-2.80068368572654	GOSH029.MRT_fresh___GOSH029___NB8350518_AGCCACGAGCCTTCTC
-0.375369784655305	-1.51606130852044	-1.65570751303116	-1.76858230776425	-1.97278694974011	-1.25632516061158	-0.935162348223549	-1.98825099057496	4.42197866883459	-2.75835208877258	-1.99516990226774	-3.90164645958455	-0.168457879524614	-4.86024788510544	-0.787948620667034	-2.64573451105396	0.870545587306371	-1.66698058375409	-3.34261755822717	-2.19674507123242	GOSH029.MRT_fresh___GOSH029___NB8350518_AGCCAGCTCGAACACT
-0.837049244290622	-1.53068879632644	-1.57663247680852	-0.156124137022883	-2.07546932489193	-1.10715432306943	-0.975757476786788	-1.36658766510779	0.34155739156107	-1.35506884026255	-2.06977341190093	-3.2150849118802	-3.1748813877629	-2.89783236585259	-2.23373481862507	-3.17805956598564	-1.99056825572402	-2.01788178443141	-3.0445224007797	-2.42298509667531	GOSH029.MRT_fresh___GOSH029___NB8350518_AGCGATTAGCGCCGTT
-1.02071299502636	5.22790491017699	1.95101490767787	-1.65858059752622	-2.48721703192635	-1.56031270235907	-0.9925678044154	-1.70158504088138	-3.9898034462667	-3.24009515554032	-2.64203345328943	-3.19512595095884	-3.71277787941811	-3.53486689029157	-1.92962513546382	-4.87721773907724	-3.4546862798008	-2.39163457735097	-3.43109871221906	-3.10283397922404	GOSH029.MRT_fresh___GOSH029___NB8350518_AGCGTATCAGAAGCTG
-0.95917805070931	3.56915089304889	6.72582998756995	-1.94710772547543	-1.30405167464122	-1.64875890817489	-0.91609805167031	-2.00736307386124	-3.91727816209917	-3.04534527912242	-2.63237409032277	-2.7103679829497	-3.15427181439604	-4.93969872613981	-2.36457066716015	-3.52740100796392	-3.09986976802678	-1.23040735596178	-3.62418983725078	-3.134941678155	GOSH029.MRT_fresh___GOSH029___NB8350518_AGCTCAAAGCACCTGC
-0.737930389819535	-1.40362124872875	-1.33726971528129	-0.900813411082346	-1.87895218174328	-1.02096899414307	-1.08429799910424	-1.57989515287149	0.420751372128602	-1.66742086595092	-1.49491340415509	-3.41966406452496	-2.24912012716913	-3.3056088541284	-2.15856394427978	-4.02505636324239	0.476984827992187	-1.74077370293685	-3.41239446493836	-1.93916343363984	GOSH029.MRT_fresh___GOSH029___NB8350518_AGCTCAAGTGTGCTTA
-1.00567793058684	3.69069951519255	2.68605717389235	-2.019319363931	-2.44695190150053	-1.6533951492657	-1.41407021761246	-1.80870731177782	-4.13953467169045	-3.39313996608772	-2.7377373663019	-1.42190878980525	-3.88395057983115	-3.13566818218796	-2.54403105427524	-2.89933400225728	-3.64004672568256	-2.75028623021644	-2.48265018980061	-2.89648554494493	GOSH029.MRT_fresh___GOSH029___NB8350518_AGGAATACACTCACTC
-0.361290756365882	-1.62040768841231	-1.75720034023133	-1.10207308310475	-2.01258752467426	-1.27898520853842	-0.959285121487204	-1.77557237249925	1.64570242818241	-1.93792937468421	-1.40249784449504	-4.05744657207225	-1.88130401351862	-3.52428517487181	-1.66382347112598	-2.88912047334269	-0.681667314676481	-2.40227275303573	-3.84468857006005	-2.46049127291918	GOSH029.MRT_fresh___GOSH029___NB8350518_AGGACGAAGACAACTA
-0.780773608280613	-1.39708697123775	-1.6409111360386	-1.68155145917661	-2.05070348447972	-1.14872946811459	-1.06412178444919	-1.74247164031331	6.42134077353025	-2.5313618004267	-1.92938585977271	-4.15722453444282	-1.56587755457709	-4.29460559689014	-1.33934863080548	-3.67863245513081	-0.639818138930019	-1.40204184840947	-3.01582927513898	-2.25960048973791	GOSH029.MRT_fresh___GOSH029___NB8350518_AGGACGAAGCGCTGCT
-1.00045469762927	-1.39746439608329	-1.37322980107037	-1.61496284844569	-2.1719945864632	-0.445507827605291	-1.16979990500521	-2.26021336608662	1.53404086431782	-1.31961390886617	-1.72145746066153	-3.49477928055439	-2.41868959769016	-4.20513272683569	-0.796470018813211	-4.11567754958392	0.847646876347656	-1.47511401009316	-3.79881619066243	-2.01732857567436	GOSH029.MRT_fresh___GOSH029___NB8350518_AGGACGAAGGCACTCC
-0.804240142704821	-1.83075044522228	-1.59804027312129	-1.84581609976521	-2.30569477503695	-1.41917543751117	-0.918742295804161	-2.05985315274292	9.65762462013823	-3.22743640805977	-1.85470003655828	-3.47208922147998	-2.31696459431482	-4.59075931887551	-1.53356280932464	-4.54860433306577	-2.4494884334428	-2.10790694924047	-3.96021285302063	-2.96095977738671	GOSH029.MRT_fresh___GOSH029___NB8350518_AGGCTGCTCATGCAGT
-0.425211745039341	-1.58156971338677	-1.39291479327337	-1.74393916917285	-2.2644290144442	-1.36842697672721	-1.20489734478748	-2.191280040964	5.78350215100509	-2.93063949897562	-1.97383238028368	-3.76518829713786	-1.94196089420082	-2.53030569023063	-2.56658042366179	-3.51779846675808	-1.71991891313267	-2.11333614932108	-3.71048874244604	-2.4079525515022	GOSH029.MRT_fresh___GOSH029___NB8350518_AGGGTTTAGTGGAAGA
-0.308543845674407	-1.23706227397604	-1.49447963456156	-1.42702631242148	-2.0416955708221	-1.19008834117082	-0.986083641319576	-1.91910806889084	7.05724492099894	-1.75721852301584	-1.92518799307371	-4.12530023034244	-2.38803851149308	-3.95223128567262	-1.91563238205227	-3.39414018486311	0.309660526772534	-1.36945450012032	-3.46571428730909	-2.30944154801987	GOSH029.MRT_fresh___GOSH029___NB8350518_AGGTAGGAGAGTTGTA
-1.00819927060887	-1.57062619689064	-1.74837985833906	-1.75967576620896	-1.69869917706924	-0.979127440141707	-1.25671015251653	-2.04231115707661	0.58587582616637	-1.28697857297973	-0.257567695139848	-3.42870742217035	-2.64954100787446	-5.38517797337532	-1.89134650187521	-3.47660219946471	0.541104122079441	-1.76447275587973	-3.60305703428806	-2.30735809375444	GOSH029.MRT_fresh___GOSH029___NB8350518_AGGTCTAAGGGATCAC
-0.960568416092062	2.27078537039759	0.270159752506287	-1.95794727752075	-1.71860789387225	-1.6037784386222	-1.208603241327	-2.02685630920818	-4.06931748249786	-3.46481285054186	-2.78193024536113	-2.81221765477786	-3.79022862184873	-2.36143571751405	-2.76653740703111	-3.58983832981952	-3.63081454041224	-2.14458161301023	-2.73061189749389	-3.12617718901721	GOSH029.MRT_fresh___GOSH029___NB8350518_AGGTCTAGTACACGCC
-0.781658083276051	-1.54992951162704	-1.82448937355084	-1.2162553364692	-2.08457403791545	-0.897362435650642	-1.17709392696553	-2.05666585966427	1.4884270483696	-1.29391414453287	-1.44863436930717	-3.95736799862857	-1.13820871295801	-4.11941190431257	-2.21143223618197	-3.84015032160874	-0.505489014861165	-2.19232433882061	-4.40899069098243	-2.24018945113251	GOSH029.MRT_fresh___GOSH029___NB8350518_AGTAACCGTTGACGGA
-0.813007118085313	-1.75358786805006	-1.71295725064114	-1.01889578500984	-1.93085323162369	-1.23852791029756	-0.834930158889518	-1.75613942495958	0.482751926013145	-1.92624146288599	-2.0542370537061	-3.5766830313879	-2.14647690437229	-4.37537767349042	-1.38087771434834	-3.63766164973774	-0.873627326939424	-2.23788366417986	-4.53067688478988	-2.38540584851648	GOSH029.MRT_fresh___GOSH029___NB8350518_AGTACCAGTTCAAGTC
-0.768054524651722	-1.6371360585268	-1.77372707730661	-1.47928084441897	-1.86167056108141	-1.37810736483459	-1.20823088274442	-1.99469036086159	1.37987563956029	-1.53272861918055	-1.70763766455725	-3.70580790200261	-1.9557218772922	-6.20287103359964	-1.59740225166771	-3.34911245635669	0.77340449892664	-2.2713288178347	-4.36620747399201	-2.372225284997	GOSH029.MRT_fresh___GOSH029___NB8350518_AGTTAGCAGCGTTACT
-0.817803894782846	-1.24414384784435	-1.45480566537563	-1.70517501684481	-2.27587306706645	-0.843334425516623	-1.16376731495627	-2.04226261382589	9.69866855717365	-2.43138679333957	-0.787006599909952	-3.33129888715913	-2.54340376238554	-5.33494883395791	-1.16212143290603	-2.66887051731524	-1.16809955187715	-1.54665078619166	-3.36776375841267	-1.89307098542786	GOSH029.MRT_fresh___GOSH029___NB8350518_ATACCGAGTCATATGC
-1.03666477260567	-0.969305696289756	1.76584972818414	-1.00467930761567	-2.47611385730958	-1.32442581346173	-1.27264476099008	-1.95708974400763	-3.73197249136004	-2.95611937855258	-2.47166610575454	-3.23738385292429	-4.66499437262259	-4.21023308478043	7.14620586879346	-4.97060801763725	-2.374826975792	-2.53405581442442	-3.46358814590887	-3.27011929717868	GOSH029.MRT_fresh___GOSH029___NB8350518_ATACTTCCAAGTGCAG
-0.967527897596439	-1.33949947740012	0.533664094887953	-1.57875449428418	-1.80965900899513	-1.58145894042206	-1.21833329372821	-1.96619583014577	-2.88148151394847	-3.41240828653108	-2.14673529428632	-3.68275631439496	-4.1672725999014	-5.33253706153503	6.77169144646933	-3.055618094314	-3.06423792897992	-2.96833566263415	-3.7411219899298	-3.31566888933776	GOSH029.MRT_fresh___GOSH029___NB8350518_ATAGACCCATAGAATG
-1.03544530614613	4.57854392290093	1.57698501835493	-1.26016362993503	-2.52419511229134	-1.59601816766843	-1.36491627138155	-1.96962464903103	-4.15791565856442	-3.22714690048052	-2.73161942100437	-3.49317569627344	-3.83590969175415	-3.22607408673041	-4.74776333146142	-3.49884555171198	-3.63750188803282	-1.81115379111348	-3.00563689455266	-2.2385745024478	GOSH029.MRT_fresh___GOSH029___NB8350518_ATAGACCTCATTGCGA
-1.01898409386344	1.66871269990255	3.91722838575812	-1.87077703751905	-2.48112596529179	-1.55827453383569	-1.39878963014402	-1.87389574047307	-4.28279366804421	-3.33852933910626	-2.59318048803307	-2.72916703112166	-3.64769198730159	-2.83299509798501	-0.456849311004802	-3.64750345577432	-3.39674400388737	-2.41813720874516	-2.84901870184536	-3.58488136130119	GOSH029.MRT_fresh___GOSH029___NB8350518_ATCAGGTTCGCCACTT
-0.805515985518891	-1.37184429532047	-1.64547862573571	-1.17544373660707	-1.62780501208742	-1.32061247378566	-1.11111875152061	-1.79895876069771	3.80432092560949	-2.30750341470851	-2.30875697350516	-3.79153500212763	-2.58394439133753	-4.71621025973791	-2.05078883836822	-3.77400231975149	0.230613483293302	-1.41029920254816	-3.61143739706049	-2.16648166861832	GOSH029.MRT_fresh___GOSH029___NB8350518_ATCATTCTCTGGGCCA
-0.827035943767228	-1.53479342608129	-1.69314504343831	-1.47370959656678	-2.2336001592512	-1.30752484388276	-1.19790454852599	-2.12642701645685	2.3586810925171	-1.60833583877454	-0.630043647494899	-3.95168605513966	-2.22815134948174	-3.93400910681379	-0.776127729645534	-4.79910834778516	0.974976052875233	-1.7977067226573	-4.43568052418341	-2.59037968292755	GOSH029.MRT_fresh___GOSH029___NB8350518_ATCCACCCACTACAGT
-0.824836440626404	-1.46828856486415	-1.79370436036196	-1.4679621078292	-2.03341985687095	-1.49114108404964	-1.1664964937218	-1.90298668445228	-0.542775577084128	-1.15588147262449	-1.44919999373953	-2.64686390492793	-1.72166633607554	-3.97951862687068	-2.32808112993424	-3.20478628016599	-0.101692761017122	-1.92631432776908	-3.43772593665474	-2.30491730474138	GOSH029.MRT_fresh___GOSH029___NB8350518_ATCCACCGTCTGTAGT
-0.688264826750842	-1.3334500139839	-1.5676805953748	-1.24617354433201	-1.53261830740227	-0.960052384547509	-1.02230592953577	-1.79500698512972	0.997275382601629	-1.2546104063382	-0.18462990729665	-3.9530862031582	-1.54344146604426	-5.74643832763172	-1.38892089339844	-3.18716438481981	1.44528483515575	-1.52334887472406	-3.13909973873869	-2.24143600904676	GOSH029.MRT_fresh___GOSH029___NB8350518_ATCCGTCGTACAACGG
1.03378067717485	1.28722596162761	5.24381946724506	-2.12260188408073	-2.47827350844687	-1.63202902970237	-1.51529564582603	-1.39418976162719	-5.26063129330747	-3.67861717193343	-2.58699142465879	-3.65063258017731	-3.9809494899357	-3.72204849568567	0.222829892601199	-4.45611475229423	-2.63099998327476	-3.44858301603103	-4.13561464458777	-3.23930585666442	GOSH029.MRT_fresh___GOSH029___NB8350518_ATCCTATGTCACTCAA
-0.91907177315165	5.07532805112476	5.17485180033929	-2.027958692127	-2.23275935637022	-1.51988352417312	-1.00250379452271	-1.70226322801622	-2.67721801249978	-3.29281773575949	-2.56511519441227	-2.9905534036936	-3.46490585051074	-3.07182991259965	0.671716355951441	-3.02945437741599	-3.40648308796539	-3.23384912940725	-4.0369154679335	-3.28215597402204	GOSH029.MRT_fresh___GOSH029___NB8350518_ATCGGATTCATGGCCG
-1.02256073926891	-1.73242929187392	-1.67021543912968	-2.0338949044247	-1.81278361273889	-1.32063096210882	-1.27861077184633	-1.62166337014895	3.01970414341464	-2.93472366668136	-2.21632004232297	-4.31826348645115	-2.78061041432056	-6.03259067333829	-1.28314654303248	-3.75354076387567	0.220061128150939	-2.2726776718738	-3.25290373669845	-2.5996411061739	GOSH029.MRT_fresh___GOSH029___NB8350518_ATCGGCGAGCACTAGG
-0.91075280448578	-1.60167001644558	-1.59578455605022	-1.28267881637388	-2.28436606078719	-1.25560051942255	-0.9351513216966	-2.21715751023236	1.16380815358386	-2.04486264137174	-1.86353011876897	-3.43614532294329	-1.6740806890266	-4.67220967298045	-1.26230482606872	-4.04927067497347	0.631178314797351	-2.02906950684998	-4.13167184415197	-2.29859216164178	GOSH029.MRT_fresh___GOSH029___NB8350518_ATCTCTACAGAGTCAG
-0.759778705559017	-1.38065677687984	-1.51448174549419	-1.22727397299592	-1.53687272133102	-1.03733742796916	-0.939865906857474	-1.68826590383135	2.68134766647435	-1.2767759602486	-0.514349328580721	-4.23312853411694	-1.6869052687026	-4.71511758739466	-1.54661816976622	-3.44176013968348	0.486510767379053	-2.00009963167685	-3.61946819045923	-1.76337806127985	GOSH029.MRT_fresh___GOSH029___NB8350518_ATCTCTATCAGCGCAC
-0.96055211263156	-1.48388269936269	0.631800606787339	-1.87633799720845	-2.33255739317709	-1.4923037240772	-1.43751052392442	-1.86137735382446	-4.36760031028497	-3.49525758336319	-2.15085979179252	-3.61149211598863	-2.93260258516847	-5.44285408993075	4.23864466941802	-4.30719628276771	-2.5359784658434	-3.15851031695404	-4.07285156397164	-3.32138363810509	GOSH029.MRT_fresh___GOSH029___NB8350518_ATCTTCAGTCGTTCAA
-1.03678445841863	-1.54680564672217	-1.8166741336556	-1.79838810804458	-2.18507823920856	-1.38410388519192	-1.03109643823614	-2.26601722392561	1.27468895082848	-1.63952159989903	-1.7774059155001	-3.81568586297251	-2.20845503521384	-5.42975443825994	-1.32591991255152	-2.97110221446536	0.495923286919479	-1.67574157954669	-3.79659936762304	-2.78812224705644	GOSH029.MRT_fresh___GOSH029___NB8350518_ATGAAAGGTCAATCTG
-0.990398863844913	-1.18545995944508	4.5298438913179	-2.20031130224721	-2.4012473578632	-1.74093081654576	-1.55378155122954	-2.03226978680115	-4.83014385653449	-3.81348266959799	-2.70542080562897	-3.37555386700291	-3.52394988958119	-3.96952295765079	1.22352184456927	-3.77497847449835	-2.50362172968847	-3.34725493228604	-4.45904401602543	-3.76775176484115	GOSH029.MRT_fresh___GOSH029___NB8350518_ATGACCACAATAGGAT
-0.909064617179398	1.14567252946802	0.951632061394797	-1.99550830008687	-2.20832050509557	-1.32121624937958	-1.34547243415728	-1.85312970694878	-2.96141641135687	-3.26403761859286	-2.38632825056224	-2.89432581729327	-2.62173989385462	-2.80912401883658	3.36713334969696	-3.88917665472784	-2.72264171751401	-2.69901276802882	-3.05623578619447	-3.32543956112217	GOSH029.MRT_fresh___GOSH029___NB8350518_ATGAGGGGTGTGGACA
-0.954997016741367	-0.524538260173964	-0.0782446518378588	-1.22946489225811	-2.00130188519594	-1.81980809863781	-1.23089234166624	-1.92123148783171	-4.29834320077113	-3.37350241598807	-2.78013003207945	-3.32150692512058	-3.06927104831929	-4.9438241720594	3.24129918277636	-3.6142197838787	-3.697384497512	-3.12783756124361	-3.50051464722012	-2.85564628643269	GOSH029.MRT_fresh___GOSH029___NB8350518_ATGCATGGTGGTAACG
-0.802858325117001	-1.51740990785278	-1.7017605174211	-1.15043354232148	-1.95885892483406	-1.12498276886806	-1.17531111077016	-2.39800557238875	1.73590587373515	-1.59541610988711	-1.36671740925888	-3.95318068574218	-1.51950103868059	-4.57216763064702	-1.26502841423148	-4.29291832111597	1.18337860377162	-1.60040492981822	-4.21095512268929	-1.95228359345932	GOSH029.MRT_fresh___GOSH029___NB8350518_ATGCCTCCACTGTGAT
-0.774955577089031	2.57570804709649	5.08008128269383	-2.24845292155445	-1.87056575183927	-1.79192125747871	-1.37330087630276	-1.66678780283301	-4.32075205538487	-3.4450533703909	-2.73894262939705	-3.64076729786989	-3.49718052431523	-4.54588029551684	-2.21040874027494	-3.21336843492617	-3.58146365523078	-3.08318000956986	-4.56004831339105	-3.44651256136404	GOSH029.MRT_fresh___GOSH029___NB8350518_ATGCCTCGTTAGGGAC
-0.708341828161632	-1.26225719069829	-1.52184569062778	-1.40279471244294	-1.83920020072765	-1.13940325768666	-1.02662938201393	-1.62105515476962	-0.193370823564303	-0.912934091467481	1.3420713779557	-4.11403727851016	-1.85985002664239	-5.16452501715825	-1.28210082126503	-4.15068075542338	1.00680283097289	-1.79605691164556	-3.72978584786747	-1.41988044330826	GOSH029.MRT_fresh___GOSH029___NB8350518_ATGGAGGAGTTGAATG
-0.252288561461924	-1.88463563848295	-1.73730894660514	-1.41152692942331	-1.94955837322715	-1.21470378288135	-1.05570877127205	-2.25451588503231	0.651520765356351	-2.73962644592674	-1.87265385051577	-3.98266990163564	-2.09400645409619	-4.84813837047838	-2.64749904171054	-4.08202817609835	-0.120570371769073	-2.8868752949677	-4.44847855700632	-2.89598080097995	GOSH029.MRT_fresh___GOSH029___NB8350518_ATGTCCCGTCTCGCGA
-1.0159669206688	3.4509311166373	6.36632775354554	-2.03835929000445	-1.74891258073757	-1.61515184137771	-1.13104719238751	-1.67842574635215	-4.25034525293436	-3.31180527338748	-2.71081180364133	-2.76923102774583	-4.07243181686855	-4.29770695633936	-1.33985139484127	-3.10502993982694	-3.60770681103935	-2.11334057249152	-2.65889508761329	-3.11770198291108	GOSH029.MRT_fresh___GOSH029___NB8350518_ATGTCTTAGTTAGTAG
-0.997837497204916	-2.11174643888532	-2.40014638047755	7.26132978256928	-2.4194206603652	-1.96756585062589	-1.56284054485325	-1.89289868123447	-4.67342892886454	-3.83448094899933	-3.05364460313976	-3.87232617916706	-3.49311832911934	-2.39319316365746	-2.36937000416349	-4.28592173603492	-3.05701942570105	-3.34026554153227	-2.82006294245325	-3.89261725696914	GOSH029.MRT_fresh___GOSH029___NB8350518_ATGTCTTCACAGCTTA
-0.940167696789512	-1.49083333976063	-1.53652564703938	-1.60274804275236	-2.46201805918805	-1.21358379123819	-0.897199692269536	-1.91064290934049	-1.45766749929519	-1.72252445980765	-1.6176213777757	-3.63965189711262	-1.7144170716291	-5.17652415161154	-1.43629313645564	-4.62559760959519	-0.0753930445143369	-1.67700005025982	-3.18289745667284	-1.87203585776824	GOSH029.MRT_fresh___GOSH029___NB8350518_ATTACCTGTCTTAGTG
-0.750303868776218	-1.29883562152701	-1.28898988040125	-1.2583184359072	-2.02068663370713	-1.20240823613114	-1.04446370321307	-1.48468417365323	5.12200235054636	-1.96463161654378	-1.95053629762207	-4.0246668403118	-2.2874530031393	-2.47755823816945	-2.04326407029165	-3.38579099059272	-0.0341544631383082	-1.29560650728206	-3.73045531855456	-2.17156043282725	GOSH029.MRT_fresh___GOSH029___NB8350518_ATTATCCGTGTTACTG
-0.813796390519414	-1.35541663035191	-1.61397779858779	-1.61283433604506	-1.84416067151735	-1.40257773574475	-0.943820119983487	-2.08069482683435	8.95279375088835	-2.64172076080203	-2.47758782338841	-4.08517028586019	-2.77525595989231	-3.71757589900398	-2.10957561942202	-4.33618512462237	-1.69110684818544	-1.1585720487105	-3.41423670810591	-2.2808470293387	GOSH029.MRT_fresh___GOSH029___NB8350518_ATTCACTAGGGCAATC
-1.04818503335577	-0.623875926289469	2.83276907512188	0.182375259193171	-2.55682590644098	-1.60988611060944	-1.35195886088573	-1.87138557166661	-3.73214883214133	-3.17975777420469	-2.79232836186844	-3.2450313104484	-4.10214278128932	-3.87016017809084	5.02399163364017	-3.47805843564206	-3.41438627212128	-2.947220115685	-2.2394256414645	-2.94683465987116	GOSH029.MRT_fresh___GOSH029___NB8350518_ATTCACTCAGGTTTAC
-1.00359605545931	0.927674983938683	4.68557964105044	-1.70985222087859	-2.44209015451329	-1.64475420650431	-1.40729207924906	-1.78150444375757	-4.31993021330046	-3.37484252182197	-1.71837655873345	-3.27671544372373	-3.9993415961732	-2.58978481892541	-0.185670807801546	-3.01816556574038	-3.13520248785621	-2.09843731939264	-2.56127323180696	-2.68142064158492	GOSH029.MRT_fresh___GOSH029___NB8350518_ATTCATCAGGGTTAAT
-0.916393772965333	-1.49514752837306	4.36003108031906	-2.1559155801116	-1.80399478467293	-1.56185612127185	-1.39255739036876	-2.22579841468411	-4.62447625703874	-3.82576795686797	-2.27906691605017	-2.73323962375308	-3.52033427224946	-5.15244994743614	3.5136152633806	-3.29381574676903	-3.04233354087196	-3.7137366063062	-3.5004881493434	-3.99794492274484	GOSH029.MRT_fresh___GOSH029___NB8350518_ATTCCTAAGATACAGT
-0.661647903188884	-1.42759645503707	-1.59701242855078	-1.30426611099183	-2.12289640617419	-0.917569186439908	-1.12574941956883	-1.71852472661553	1.8768482253613	-1.2848947734864	-2.04372427154112	-3.32659746718029	-1.77176374366048	-3.17135584656395	-2.19736065175938	-3.31633080639521	-0.49992290756599	-1.80631124934931	-3.41063330691312	-2.05946897353415	GOSH029.MRT_fresh___GOSH029___NB8350518_ATTCCTATCGCCGAAC
-1.04234973583155	6.10628856790829	0.408003003387644	-1.53637088371526	-2.53709708180605	-1.67828755119595	-1.4482893775701	-0.99738345170761	-4.44088218935772	-3.20939452771146	-2.5080304687593	-1.39656109517641	-3.85710513259149	-2.68016370675264	-3.72443354389208	-4.25545727924866	-3.95910292197748	-2.35405903483008	-3.06432073101906	-3.17759414613342	GOSH029.MRT_fresh___GOSH029___NB8350518_ATTCGTTGTAGTGTGG
-1.01602855567218	-1.31616103305399	-1.30831510549659	-1.41802536983588	-2.24982584857543	-1.09629327825467	-0.731185298346076	-0.336131538079413	-1.71516656900325	-2.80043768970949	-2.4098100736087	-0.370170233877164	-3.24992754697976	-4.87307936944953	-0.120379017773114	-4.88254519862725	-1.54374783181077	-0.804384162015685	-3.28317854613368	-0.768376699189773	GOSH029.MRT_fresh___GOSH029___NB8350518_ATTCTACGTCCGATCG
-1.02692237039447	-0.926671595889254	-1.26906503849967	-1.35056780300157	-2.51976140010851	-1.10537465569643	-1.0447785860575	-2.58627541585104	10.741776793036	-2.29627915901932	-1.79709883778409	-3.90993977682259	-4.08182436939299	-6.7745529513336	-1.21526276262443	-1.44919555915965	-2.60850162271979	-0.746170674873406	-2.56923481516849	-1.90949740812403	GOSH029.MRT_fresh___GOSH029___NB8350518_ATTTCACAGTGCGTCC
-0.771298423012188	-1.1797268261177	-1.17035218038106	-1.29289762565924	-1.67677538143293	-1.16160885938137	-1.00340751983332	-2.24708255477699	8.01619354996813	-2.36491541092863	-1.63582794681627	-3.46615437444976	-2.79427308444978	-5.46385993060824	-0.998186661930374	-2.64243627892638	-1.55539258110134	-1.85144797238862	-2.71553325610568	-1.81344895154022	GOSH029.MRT_fresh___GOSH029___NB8350518_ATTTCTGCACGGCACT
-0.826820587590108	-1.51075186484747	-1.82178781645024	-1.58617677099561	-1.69279377659145	-1.43099802968306	-1.1869038278113	-1.48411646855643	0.0316368663697245	-1.72842283411021	-2.27802431817191	-3.08435694544409	-1.27443960401282	-4.40992314305607	-1.85857438648676	-3.41298620324007	-2.01004249842816	-1.81664053970989	-3.90510030607307	-2.34185436216573	GOSH029.MRT_fresh___GOSH029___NB8350518_CAACAGTAGATTAGAC
0.0286552769806473	-1.47821002626085	-1.25793667760414	-1.8107592310495	-2.49611726472663	-1.28785475023095	-0.891156339338376	-2.41716837837682	5.84057838383724	-2.94612651345937	-1.88053316359078	-4.0970919698816	-2.79581819423623	-4.17004907232776	-1.42572522178964	-4.56290104388888	-2.71982788634048	-1.12019199290321	-2.87444965012561	-2.04079405073639	GOSH029.MRT_fresh___GOSH029___NB8350518_CAACCTCGTTGTATGC
-0.880679663106724	-1.24330250906658	-1.52847339455526	-1.31168100253044	-1.82261673012505	-0.813503613466673	-0.630161419168631	-1.79775040535724	1.94441303853935	-1.17526274560896	-0.0392637672435794	-3.7992040126963	-1.93620938621022	-4.89452096289132	-0.615434290666196	-3.00595408690975	0.762606235776207	-1.61934873703037	-3.83539943330686	-1.48144628638346	GOSH029.MRT_fresh___GOSH029___NB8350518_CAAGACTTCTCCGAAA
2.8866277522996	-1.76920733064371	-1.78439563982572	-0.711026553728471	-1.38862413192799	-1.36732068609191	-0.569502130817075	-1.68788044954893	-0.156362172021902	-2.81371420412263	-1.98181831434187	-3.93798749994061	-1.54174371793299	-5.16274580750996	-2.52066507890698	-2.4818550962455	-0.656352891080302	-2.3438704497862	-4.74803572398671	-3.09391781460626	GOSH029.MRT_fresh___GOSH029___NB8350518_CAAGAGGCAGGAGACT
0.311990455149118	-1.58538100439983	-1.67360799564945	-1.6801188089123	-2.20543703687852	-1.50276662102082	-1.07347215096558	-2.19244506672498	5.50871057953585	-2.94894062160138	-2.26935017730608	-4.0778433590557	-3.1491293603222	-2.85756191160681	-1.28307789579855	-3.3578153290714	-1.68600785365467	-1.54553503261344	-3.19726834054313	-2.58520163333136	GOSH029.MRT_fresh___GOSH029___NB8350518_CAATGACGTTTAAGGA
-0.928276984725667	-1.45788365764206	3.76993818459602	-2.23439816628611	-2.2509495082379	-1.64291203734328	-1.45030712826463	-1.29211218443625	-3.1378536029278	-3.55667702520489	-2.56488218477928	-2.78079942982555	-3.66160655266399	-4.02936877939627	1.380043741657	-1.87782509136181	-3.33880507045204	-3.18500062036877	-3.74091472549656	-2.69128588494605	GOSH029.MRT_fresh___GOSH029___NB8350518_CAATGACTCTCTGAGA
-0.932772644946964	-1.5562932287622	-1.65117919048089	-0.812736833969836	-2.10995531992957	-1.33194222030808	-0.886372014801364	-1.99742289185623	0.907134782854763	-1.78060878775796	-1.8422607076771	-3.59066805608313	-9.34806303984536	-4.76218400031149	-1.90027675854425	-3.60586683447853	0.565213535457309	-1.52187321105331	-5.90135445282035	-2.13567172903435	GOSH029.MRT_fresh___GOSH029___NB8350518_CAATTTCTCATTGGTG
-0.752194976767407	-1.60084805094749	-1.5719706873582	-1.84690034738186	-2.01930783497512	-1.30342397989239	-1.18215963222533	-1.86597590170786	8.70509385397357	-2.90238774914545	-1.50304740600415	-2.13710985288795	-1.77907989458529	-3.67739414496916	-1.40457712947848	-3.64266084928268	-1.03401024019868	-1.93212933518156	-3.32808309808575	-2.18155157430343	GOSH029.MRT_fresh___GOSH029___NB8350518_CACAACAGTATCGTGT
-1.00278697823346	-1.64341551574717	-1.78652491256383	-1.83231588624146	-2.2553926024195	-1.2065038019242	-1.35411875688411	-2.01702269804436	-1.32109188952684	-1.79019343275411	0.138793684925908	-3.51564134671818	-2.78247827105031	-5.09324986025662	-1.52405974752925	-4.32633230804178	1.29748998650639	-2.59615307397269	-5.1278146000114	-2.24350621599677	GOSH029.MRT_fresh___GOSH029___NB8350518_CACACAAGTACCCGAC
0.532194946570334	-1.6617741797999	-1.87953057988883	-1.74114076792017	-2.02280246733184	-1.09141639262361	-1.24372992183121	-2.02908576749493	4.05096760036122	-2.41517477805787	-2.41405508459121	-4.33464982941485	-3.08677211017894	-4.10754699421209	-1.81052257426473	-3.818121021547	-0.462576930340644	-1.80677641054376	-2.27794433639635	-2.82997051897867	GOSH029.MRT_fresh___GOSH029___NB8350518_CACAGATGTAGTTACC
-0.918363422519374	-1.45946767540708	-1.69282560775451	-0.859962108698889	-2.4722576665365	-1.3556413776919	-1.21950496079287	-1.84142604066121	0.745136189768283	-1.22229058726732	-2.11586977892457	-3.83097017341989	-3.78041551403693	-4.80247360656926	-2.25441585008098	-4.29309742287225	-0.472218244425959	-1.87737938090302	-4.01883317258614	-1.86065384774962	GOSH029.MRT_fresh___GOSH029___NB8350518_CACAGATGTCAACGCC
-0.709164204587836	-1.47447434298085	-1.5595337639596	-1.7280552661732	-1.72080047361414	-1.20057739186574	-1.0988010696787	-1.92639933865558	2.82967719227116	-2.5509936026067	-1.66272125653786	-3.96014211686876	-2.12667742550588	-5.02180590664068	-1.07368373735504	-3.2383014826175	1.36999450908216	-1.94437280998753	-3.29513862629524	-2.13280732644842	GOSH029.MRT_fresh___GOSH029___NB8350518_CACATGAGTGGATCAG
-0.798336125295955	-1.31553605430261	-1.58055646941895	-1.3904059443825	-0.863507161841291	-0.687258763532241	-0.819767782167616	-1.90331225578178	0.694283019935627	-1.35849134666896	-0.69493591903401	-3.6886444451219	-1.50218271730236	-4.45291555013196	-2.08193202859837	-2.57859227139695	0.00769127577577738	-1.69292860915488	-3.62444591580068	-1.92523306000304	GOSH029.MRT_fresh___GOSH029___NB8350518_CACGGGTCAGTAGTTC
-0.99124011292174	-1.5267118448462	-1.66960950424006	-1.62585837574399	-2.41708443548814	-1.25557176858754	-0.989724344386441	-2.5176377223132	3.95517685551778	-2.97661289929184	-1.73441586150829	-4.36538527083474	-3.16720713772997	-6.02909994706252	-1.07007658694648	-4.60296747908088	-0.519988922594869	-1.16842413297275	-3.74139354645898	-2.46736669259623	GOSH029.MRT_fresh___GOSH029___NB8350518_CACGGGTTCCTACCGT
-0.837153246774168	-1.58581482010269	1.70623674518033	-1.86325450307594	-2.02892586783371	-1.35752726214511	-1.32798421513222	-2.30639074473481	-4.13301674174561	-3.26622093843426	-2.04936491376416	-1.72265240072735	-3.05994513367668	-3.64865987638643	4.74253764700532	-3.54077949237216	-1.96026239163113	-2.9233730379481	-2.70861565549376	-3.10314639745804	GOSH029.MRT_fresh___GOSH029___NB8350518_CACGTTCAGAGGGCGA
-1.04821704510334	0	-0.2537499380103	-0.523334949659482	-2.59463808272098	-0.312112671851349	-0.638796410902334	-2.34543708740263	0.445759139679552	0.111034807269397	-0.527800769678056	-2.71331504530579	-3.54538990335809	-5.50559564583544	0.497089184786843	-2.18948299364909	1.66190253559367	0.639302570429504	-0.184095673653036	-1.08526692537834	GOSH029.MRT_fresh___GOSH029___NB8350518_CACTAAGGTCACCACG
-0.254074929425987	-1.7278292687166	-1.81565565048851	-1.53556568119018	-1.95196112675939	-1.36605265820165	-1.2876349638334	-2.01455399810305	5.22853319442167	-2.82994105988911	-2.15671031120659	-3.80945258828434	-3.14791082109841	-5.18239761872518	-0.583472685369672	-3.79397930826948	0.680383033682507	-2.05925523226524	-3.99259170347787	-2.61329096101031	GOSH029.MRT_fresh___GOSH029___NB8350518_CACTGAAAGGCTGAAC
-0.789737120234172	-1.44218167273295	-1.3286023704593	-1.51726827132326	-1.5269680256426	-1.35607459165375	-1.09041261427593	-1.9003722856544	1.27524966286352	-1.73263640321614	-2.25461899506089	-3.56949480912037	-2.81238824267949	-4.89340214760278	-1.58968397263171	-3.5239619627494	0.0747605685571785	-1.7410426707702	-3.93897727173299	-2.5399755118361	GOSH029.MRT_fresh___GOSH029___NB8350518_CACTGGGTCCAGCAAT
-1.29955877991806	-0.777164734892052	-0.672760057508967	-0.515807601290545	-2.81398398391679	-1.10263131808703	-1.01995223833071	-2.14904348070858	5.19582020426595	-2.1715075759566	-2.5718964715956	-2.4830102232366	-3.70819083239839	-5.62453009369477	-0.657402952676787	-5.30152718748043	-1.09358250062095	0.327350627940164	-2.17566535359779	-1.42177368096194	GOSH029.MRT_fresh___GOSH029___NB8350518_CACTTCGTCATCCTAT
-0.86907999196222	-1.62986536519122	-1.98196662184822	-1.41385179694296	-2.44023967215729	-1.57381211856961	-1.26650988179835	-2.25797490526191	7.43592619322226	-3.06255738374955	-2.17365751239534	-3.66072847672115	-2.48493168821043	-4.97033416633421	-2.13367155100874	-3.97600853588568	-3.08156587098508	-1.82556131863208	-3.39352004458163	-2.61013752090383	GOSH029.MRT_fresh___GOSH029___NB8350518_CAGAGCCCACAGAAGC
-1.01925389127881	4.51648140950813	0.929216393776392	-1.73879916119677	-1.79182585026506	-1.23470033378527	-1.13860074038663	-1.28677354976179	-3.98859086079944	-3.29564643383632	-2.52379759522197	-3.55898293808976	-3.55545588869665	-3.19519413846667	-2.67175456319304	-2.14592375754255	-3.03230996597459	-2.07352424017234	-3.51091874516062	-3.14395023202964	GOSH029.MRT_fresh___GOSH029___NB8350518_CAGATACTCCCAGGCA
-0.659586172943631	2.4063062526168	6.2502148644737	-0.666174095869115	-1.48230615151842	-1.48913786304863	-1.08530184329565	-1.13415843919579	-3.38763214093863	-2.46263923428017	-2.36929684053307	-3.28255442719615	-2.75484298195219	-3.77368628748127	-1.89521937810487	-2.00884562540524	-2.77858389170788	-2.5648124752511	-3.49621336571162	-2.52367917977339	GOSH029.MRT_fresh___GOSH029___NB8350518_CAGGTATAGTTGGGAC
0.939472003548706	-1.70339183015203	-1.75347850711594	-1.48654219387194	-1.92265276035128	-1.37382367966055	-1.16673017328538	-1.84341010170616	3.33834814288129	-2.67820236001801	-2.50808369950335	-3.60721215008499	-2.49033175585474	-3.96472430722246	-2.07025388997535	-3.13997258338192	-0.876853985850676	-1.95154974872439	-4.74819311688883	-3.02771148971779	GOSH029.MRT_fresh___GOSH029___NB8350518_CAGTTCCGTAACCAGG
3.95574014405456	-0.193049226724786	-1.3511471923794	0.880550507974661	-2.55260280148738	-1.27581214258039	-1.56017262310208	-0.639210946192749	-2.2378409589143	-3.79310041760247	-2.06473956435313	-2.8309047229797	-3.36323129587228	-3.03418783990583	-1.46652437972735	-0.65232289185437	-2.6903676362671	-2.43463715759659	-2.48094864781163	-2.99503266472472	GOSH029.MRT_fresh___GOSH029___NB8350518_CAGTTCCGTGTTAGCT
-0.942669823621205	-2.06373453227721	-2.29763491004914	7.0608585003137	-2.28401329063742	-1.6370965968659	-1.50751392089612	-2.03036208725937	-4.34531900673652	-3.71346457886854	-2.66147223602328	-3.6486481115974	-3.72302911148663	-1.3241451225185	-1.20106776578846	-3.10443380803271	-3.03305625098652	-3.78012384389174	-2.67178083732786	-3.89328668744809	GOSH029.MRT_fresh___GOSH029___NB8350518_CATACCCCAGCTGGTC
-1.14574582466668	-1.61227593782942	-1.91879244346154	-1.97798363523015	-2.45050213707563	-1.36892228094591	-1.2866581147252	-2.34882135315565	3.25270141799384	-2.48673714450844	-2.31216678740938	-4.48763396452924	-2.70842808556341	-4.78874281197559	-0.836161177322188	-3.96921145241733	0.184327910883036	-1.61590853911677	-3.46194151116385	-2.76250665506771	GOSH029.MRT_fresh___GOSH029___NB8350518_CATACCCCATTGGGAG
-0.892422209565476	-0.950822251121535	-1.59685250879722	-1.40893672236434	-2.20689231681878	-1.44739181641411	-1.15630820010748	-2.1978939916574	1.13034393124881	-1.47594413790608	-1.45396719398034	-3.99657274952821	-0.856275283205644	-4.63545920566021	-0.550118328892901	-4.91202258541383	0.257518689760961	-1.82524101813056	-3.64201932636679	-1.50295167482615	GOSH029.MRT_fresh___GOSH029___NB8350518_CATACCCGTACAGCGA
-0.77857196258952	-1.50620016566339	-1.31707597750522	-1.46469430500323	-1.92463366507215	-1.05065815472474	-0.972906073909746	-1.84369119435564	0.133327322910669	-0.586293124597682	0.111763618817065	-4.43515173107624	-2.63432348530329	-4.80882460684541	-0.607856824533512	-2.5015745152854	1.44663700905252	-2.2237398440802	-3.06953555229816	-1.77659468439723	GOSH029.MRT_fresh___GOSH029___NB8350518_CATACTTCAATTGCAC
-0.814369282302871	-1.37579134264803	-1.57710822351837	-1.5175459374193	-2.05269360181016	-0.868869035976283	-1.11829856763853	-1.69173093075877	2.00704253011775	-1.40860195354161	-0.900047275228161	-3.89780403308175	-1.88885419600297	-4.23666612708391	-1.52062933757092	-3.67338636702464	1.28163055788506	-1.6500137868832	-4.03056284660307	-1.96967543933358	GOSH029.MRT_fresh___GOSH029___NB8350518_CATAGACGTCCAGCCA
-1.01071140291772	2.98562935156979	6.29842819643262	-1.37525605247721	-1.72232325873995	-1.63303681688899	-1.14150701124359	-1.81555101411507	-4.30441639175403	-3.35946380590635	-2.71872304801076	-2.3816605251795	-3.58113704099713	-5.21300859118431	-1.76300797166799	-3.91964612680999	-3.19242824414979	-2.83533755493994	-3.19794795612647	-3.37656323776239	GOSH029.MRT_fresh___GOSH029___NB8350518_CATAGACTCTCTGACC
-0.785796954358549	-1.78909008305362	-1.87024501142708	-1.11423804538705	-1.94714705286259	-1.45209336104159	-1.28774358697809	-1.53179285839553	1.19680736422344	-2.21540225966759	-1.9919310791398	-3.59678243110426	-1.21828184123989	-3.16924368245672	-1.63527066138214	-2.7191893708336	0.333192219596591	-1.79981434878103	-4.27229113728961	-2.64367102019856	GOSH029.MRT_fresh___GOSH029___NB8350518_CATCAAGTCCCTCTCC
-1.06908000957328	-1.91640627796292	0.723451151169563	-1.66381087615329	-2.59323372657818	-1.31223839333906	-1.65412477280505	-1.78742624202243	-3.55155742601737	-4.04882991232766	-2.89727622921634	-2.24064213545491	-2.97018504716002	-3.27266086041907	5.76928612194212	-3.61904903136118	-3.71310830430807	-3.91220270664109	-2.38024223167169	-3.83195188004087	GOSH029.MRT_fresh___GOSH029___NB8350518_CATCCACCAAACACCT
-0.823702591597616	-0.978459169989645	-1.11585048060059	-1.2793034619475	-1.95963052772614	-1.10150602567715	-0.479130188816354	-2.03118288781331	6.04785806758742	-1.05467114910308	-1.99785078052781	-4.07868571450294	-0.875561443180536	-4.66945915254065	-0.716937844837553	-3.50739277025408	-0.214272840851203	-0.76160166461184	-3.24096807590264	-1.54173490429216	GOSH029.MRT_fresh___GOSH029___NB8350518_CATCCCAGTGAGAGGG
-1.14339444636077	-1.5747025936061	-1.73505847733529	-1.63010123924287	-2.7925621349788	-1.53924582366919	-0.867640152844525	-1.55138303098349	-3.19432627699752	-2.60138856948832	-0.140153120292002	-2.63520143290926	-3.3354275538812	-5.44380387706419	-1.68141283909888	-4.64780888073997	-2.4096185549243	-1.80444392153922	-3.06045344961646	-0.679509788174964	GOSH029.MRT_fresh___GOSH029___NB8350518_CATCCCATCCTTGAAG
0.584252690367737	-1.88763743714327	-1.99230008872634	-1.19019893802153	-2.18823437474028	-1.38037461972358	-0.856363046931913	-1.96731176702305	8.3551348678441	-3.30335879607506	-1.7724468298628	-3.70506220985942	-2.02564656065679	-3.53292422438952	-2.18931140617065	-4.4171378991645	-2.2572752983323	-2.15156104472379	-4.12214212873913	-3.1001580555588	GOSH029.MRT_fresh___GOSH029___NB8350518_CATCGCTGTGCTGTCG
-0.937203606534531	-1.67709568371379	-2.01873810247758	-1.71250308094612	-2.16535083803494	-1.57051013574931	-1.32937865076999	-1.61632875035327	-1.28382137459437	-2.15002304813277	-1.43516005658574	-3.34503257226338	-2.33505723203935	-5.76496688674051	-1.60779913468149	-5.32244711013089	-0.330895742192328	-2.76912326537771	-3.09077907986283	-2.44967709354834	GOSH029.MRT_fresh___GOSH029___NB8350518_CATCGCTGTTAAGACA
-0.692823559364077	-1.49531801463828	-1.6683071760934	-0.954071709745957	-2.0100682089081	-1.27729893941273	-1.09826655422843	-1.91776675308365	4.96520937432856	-2.70086429525904	-2.11494006605185	-4.06087359605486	-2.05025673916145	-2.34467844094805	-1.7019055097472	-2.81255462823176	-1.95817983864429	-1.86106320222867	-3.35217954231629	-2.25159195953225	GOSH029.MRT_fresh___GOSH029___NB8350518_CATCGTCGTACAATAG
-0.877562822908214	-1.37112191384402	-1.64048671521336	-1.03815466429294	-2.02312972898071	-1.29797319938395	-1.15469838649176	-2.20992826419719	1.23577605394947	-1.52885611248703	-1.91388376173444	-3.74554054251361	-2.44154657692919	-4.52009771996044	-1.21006278883737	-4.64735532945433	-0.119351711169661	-1.64771225758596	-4.03754567236034	-1.95184204397128	GOSH029.MRT_fresh___GOSH029___NB8350518_CATGCAATCCACACCT
-0.936435134677714	0.417295670132332	6.70333061057625	-0.810344628727339	-2.28804937027592	-1.38469654920189	-1.13574034727332	-1.68234655460946	-3.41850685610212	-2.56645448039848	-2.48438614363609	-2.65506528903383	-3.29628504342938	-5.14535987599429	-0.245862646899001	-3.94011601203106	-3.03032355873275	-1.59022400372764	-3.35993245998107	-3.16859964761983	GOSH029.MRT_fresh___GOSH029___NB8350518_CATGCCTAGACATATG
-0.99670046165938	4.68007183068272	0.779570705728005	-1.7989480406457	-2.42766717669146	-1.69359026519391	-1.35308598670452	-1.36005365788976	-3.68771570372472	-3.22127425209827	-2.88072982666093	0.13138557740736	-4.04809155774625	-2.92123663677451	-4.21858512176431	-3.68518103275605	-3.65713233422188	-2.6515267259385	-3.68225838035224	-2.94062748476613	GOSH029.MRT_fresh___GOSH029___NB8350518_CATGCCTCACGACGCT
-0.884396439945532	-1.83924918181553	-1.66774479236251	-0.530644521658781	-2.4214307588664	-1.61826236794477	-1.19581369760015	-1.9280865652582	0.252286632182936	-2.0241422379228	-0.772097781161585	-4.71421309517647	-2.00103175305141	-4.58507153524977	-2.28553797447183	-4.68048221639464	0.387972546587308	-2.85406737007025	-4.12494392525142	-2.6406073002189	GOSH029.MRT_fresh___GOSH029___NB8350518_CATGCCTCACGTTGGC
-0.98352469312356	-0.443519955305888	6.87359520410373	-0.720003483481875	-2.39837817037334	-1.5295708608336	-1.28221514115411	-1.74897702563685	-3.90041925982798	-3.02358213054922	-2.63898805010575	-2.86377235025484	-3.7502826886168	-4.29337303411148	-1.85501114709038	-2.85322409983447	-3.51143337182429	-2.76727204560637	-2.60363559702453	-3.20462227426877	GOSH029.MRT_fresh___GOSH029___NB8350518_CATGCTCGTATTCCGA
-0.940555911867018	-1.61126953232107	-1.9758088026113	-1.77587876414342	-2.47628998872938	-1.51566552298798	-0.750386983601886	-2.09602892666373	4.10236840123974	-3.11240433415715	-2.52838204490862	-3.70916618519945	-2.78954428587378	-5.25605448527808	-0.0444773580143964	-4.58820873100101	-1.99583241351777	-2.29476867981824	-3.5943420227445	-1.84549623954331	GOSH029.MRT_fresh___GOSH029___NB8350518_CATGGATAGGATATAC
-0.965853396018958	-1.74010100573108	0.130901897957075	-2.23904487045401	-2.33965690182789	-1.71170952926814	-1.55457472031488	-1.50685868721055	-4.84549829495043	-3.83402467978592	-2.75540546253116	-3.14906767541484	-3.49234120012504	-3.94035296391488	8.21925560922161	-3.34127857097708	-3.49430368114329	-3.90887126160102	-2.21390599765577	-4.13543554572708	GOSH029.MRT_fresh___GOSH029___NB8350518_CATTCCGGTCCAATCA
-0.947559755192132	-0.172858663328164	5.48863401082632	-0.00755244861353399	-2.18105413360675	-0.976864956606842	-1.25554552449156	-1.80348440249881	-3.82727078767806	-2.97220422828683	-2.536562637697	-2.88585867394811	-3.90578011493764	-4.43144269417467	-2.97812337149243	-3.91246244692745	-2.93434864142347	-2.46989783994651	-2.72152813582858	-2.44854142348812	GOSH029.MRT_fresh___GOSH029___NB8350518_CATTCTAAGTGGACGT
-0.980755034893994	-0.786499870898683	-1.16335497373268	-1.22918333225621	-2.05645095211855	-0.848263592741397	-0.953270313061795	-2.0258679522871	8.39039484404675	-2.06266107903966	-2.19592263360077	-3.17474661127239	-2.58052837407788	-5.16328115314092	-0.617879268167059	-5.3543511123449	-1.69801056022378	-1.75310534546144	-3.03669956268222	-1.13452899440205	GOSH029.MRT_fresh___GOSH029___NB8350518_CATTGTTAGGGTTTCT
-0.976429726204821	5.26110707013112	3.88669775318094	-1.90788998900292	-2.37578720309122	-1.6320826148602	-1.37294127695721	-2.11978560131746	-4.04940202056294	-3.29444697768093	-2.70946706737993	-2.20730687265306	-3.66815694946904	-3.94241476366621	-2.84743416748258	-3.37372627585824	-2.54169877010127	-1.81515134574875	-3.01066756462536	-3.05727749839387	GOSH029.MRT_fresh___GOSH029___NB8350518_CATTGTTAGTCAGGGT
-0.889373606873269	-1.62572162385399	-1.89714205401768	-1.08132262582901	-2.2312810715522	-1.03868403737268	-1.01627353025095	-1.8238359405369	-0.492813872935438	-1.9813341127019	-1.81378406699397	-3.78196190934515	-2.54167577253257	-4.23275842276232	-2.20559479680878	-2.76459359397553	-0.319590997739842	-2.01420205101017	-3.87389609939264	-2.34475820501169	GOSH029.MRT_fresh___GOSH029___NB8350518_CCAATGACAGGCGATA
-0.844309526631563	-1.53881120102475	-1.85404797492515	-1.44054680690862	-2.32527893147605	-1.4274365921639	-1.21024776776563	-2.3688625405185	6.24485953008756	-2.91623863271955	-2.34429617996881	-4.30763108379939	-2.82098734098607	-3.0444338893249	-1.06038984353939	-4.26576597481749	-2.3825287312396	-1.53669650350837	-3.32695509808391	-2.70766161499217	GOSH029.MRT_fresh___GOSH029___NB8350518_CCACAAAAGCGTGTTT
-1.0576329050866	0	-0.469043897133525	-0.299922969418621	-2.61794503905054	-0.802326605732649	-0.644534552245256	-0.44079814181853	-1.67084631425601	1.85436291499907	-1.59602954010106	-1.31608340257872	-3.15113446654735	-2.20440418443982	-0.335382242313901	-4.16583436185733	-1.42842365701604	-0.149648564691797	-2.94507470526012	-1.76238489192981	GOSH029.MRT_fresh___GOSH029___NB8350518_CCACTTGCAGGATCTT
-0.802016271734621	-1.56384572300727	-1.77108361459042	-1.8229774859602	-1.73529905055175	-1.41525060814745	-0.747495287580034	-1.94808428461588	2.5911250560354	-2.82074278381313	-2.19356969336568	-3.91038821818632	-2.32194333166704	-5.4303398150259	-1.08682022736385	-4.77170993724617	0.133573157923794	-2.11235540037304	-2.96430225372849	-3.10279977743007	GOSH029.MRT_fresh___GOSH029___NB8350518_CCACTTGTCCATGCAA
1.52193846020864	-1.76813851182149	-1.90370982716926	-1.19617788564966	-2.06115710819639	-1.31070224031136	-1.25735415192062	-1.66690464429612	3.62075753442624	-2.19350165387481	-0.936901316683457	-3.65574184737333	-1.9425501103467	-4.57216613712007	-1.93791778080165	-4.55152329516423	0.174644742735853	-2.25094336599077	-3.37837179548496	-2.62660239727568	GOSH029.MRT_fresh___GOSH029___NB8350518_CCATAAGAGCCTCTTC
-1.00018345513915	2.83726208769191	3.19541172379536	-1.66352905502998	-2.4445650388322	-1.08484792307553	-1.19877714018326	-2.51284121864262	-3.57888377697531	-2.76695392090186	-1.90835040493669	-0.327865059613382	-2.97366577602772	-4.44986992927553	3.22257181991907	-2.96386562028512	-2.59692699058923	-2.09548770722722	-4.40544118676694	-2.42228241813395	GOSH029.MRT_fresh___GOSH029___NB8350518_CCCATTGCACTCCACT
-0.901532116969746	-1.25330274680971	-1.47139208914401	-1.62416280297567	-2.45094589267088	-1.16931410207645	-1.11603810284784	-2.10336936934843	8.89356344956382	-2.59796626044864	-2.00980898651452	-4.32701022741821	-4.08787453358429	-5.64083162862663	-1.34559437488989	-3.86675525386615	-2.02633981682455	-1.59466674326578	-2.7642267484935	-2.22582727374587	GOSH029.MRT_fresh___GOSH029___NB8350518_CCCGAAGCACTGGAAG
-0.958064137645531	-1.34819037987342	-1.63701754716837	-1.7270839992607	-2.49144230389669	-1.494208753182	-0.726485559761909	-2.13671707807915	7.73103451284791	-2.78244609195774	-2.65015791793099	-3.70129371824415	-2.44388318634741	-4.57956433477394	-1.96740201744229	-4.06433734255628	-1.52909928695006	-1.75842860818959	-3.36668766531215	-2.60780673400051	GOSH029.MRT_fresh___GOSH029___NB8350518_CCCTAACAGTACAGCG
-0.828842597747897	-1.76602149312842	-2.02643753570444	-1.63746729052504	-1.96016153976829	-1.49427483026629	-1.01939929518674	-1.797238918417	6.36435229073599	-2.96935959496347	-2.33156451538726	-4.42579258107758	-2.78352875755328	-5.8864933410203	-1.30396068550834	-4.48996143554848	-2.44308209538953	-1.81374881507633	-2.37071296027051	-2.40658621847756	GOSH029.MRT_fresh___GOSH029___NB8350518_CCCTCTCCAGGTAGTG
-0.852031371566746	-1.46499455656806	-1.70623523187589	-1.06569490300122	-1.96842038024279	-1.23133220334406	-1.01206082350532	-1.7104800250013	0.703857718955101	-1.52671138288403	-1.96784182693924	-3.11553651924484	-3.51240383750213	-3.08613213745441	-1.60906522542826	-3.50832685367618	-0.783749017249387	-1.83266310487494	-3.4917545955207	-2.17077904596146	GOSH029.MRT_fresh___GOSH029___NB8350518_CCCTCTCGTTCTGAGT
-0.998339155427863	-2.12502752657901	0.878232024497667	-2.34749785871551	-2.32334405285891	-1.72365904552007	-1.65570557426324	-2.24045597164142	-5.17632925983179	-4.10596839572188	-2.78487099254085	-0.906694745288034	-3.66249480993841	-3.20993667924386	7.29224730272395	-3.2303969618911	-3.69776033536526	-4.02149285974305	-3.37742676845819	-4.02147276784091	GOSH029.MRT_fresh___GOSH029___NB8350518_CCGAACGGTCTGATCA
-0.944375695971407	-1.73001220513126	-1.95141882493476	-1.5002642621472	-1.83001383342261	-1.39707130685621	-1.16340184940772	-1.63026988319768	2.08500847881339	-1.97908869722342	-1.11930499249013	-4.30458557408866	-1.92540103372937	-4.95130053724028	-1.12921416979611	-1.2328036755187	0.492376350573218	-2.29640611734846	-3.92487392924507	-2.64268335550847	GOSH029.MRT_fresh___GOSH029___NB8350518_CCGGACACATGCTGCG
-0.974360743308874	-1.2794491534196	-0.0686057475742312	-1.4469336015431	-2.35656398267697	-1.35999114649483	-1.24003659838179	-2.21472760128488	-0.570785903619804	-1.57825040326257	-1.70510669202988	-3.35799558677876	-2.95953323411225	-4.8027077167003	-0.016633521404494	-4.02304646569895	0.0912724251949209	-2.01034132368522	-4.05982914324816	-1.90677947119343	GOSH029.MRT_fresh___GOSH029___NB8350518_CCGGACATCTCTATGT
-1.0038215501488	3.05766022117685	1.22823358158654	-1.77826008218458	-1.72847058770265	-1.53761478985019	-1.19903844743677	-1.87213842678731	-3.13591155007042	-3.50595779619805	-2.46430770770477	-2.83411124316473	-4.36941826023399	-3.88366900941309	-4.71956019369768	-4.24298630827734	-3.2925641035629	-2.80808655719797	-3.37506849283588	-2.90817624435514	GOSH029.MRT_fresh___GOSH029___NB8350518_CCGGGTACAAGTACCT
-0.625176387659158	-1.4859179720131	-1.67980672787917	-1.72153200323038	-2.34793891910882	-1.32449022991248	-0.66543051852133	-1.94926477740618	4.90334645252863	-2.64440385848459	-2.2203479790372	-3.71911798679531	-2.25775713179403	-4.48299184855171	-1.52856303769314	-3.240389093696	-0.138893419633526	-1.62829706075119	-3.38535526947025	-2.61528165782205	GOSH029.MRT_fresh___GOSH029___NB8350518_CCGGTAGCAACCAACT
-0.802472988994523	-1.19372955291039	-1.2626815236731	-0.562778496934988	-1.79308796964966	-1.04427346897115	-1.02873648708093	-1.5792999068673	1.68740840720295	-1.05957083108066	-1.7848485653927	-3.32276969717848	-2.75866769103961	-3.8824695575196	-1.65470097600133	-3.1351339281755	0.921483922764561	-1.47572420616692	-4.30596314590117	-2.33849898128956	GOSH029.MRT_fresh___GOSH029___NB8350518_CCGTTCAAGCAGGGAG
-0.918713969641722	2.44195913227086	5.8094118437577	-1.60912877061671	-1.65527944081866	-1.32456521262822	-1.14794523631495	-0.899072018681352	-4.10199871812041	-3.21776899907989	-2.47980090229124	-2.15329950526672	-3.24266442777762	-4.54384594896917	-0.712468575704558	-2.86486618602417	-3.22708330611614	-2.82493798005546	-3.37205528786736	-3.10159988623438	GOSH029.MRT_fresh___GOSH029___NB8350518_CCTATCGAGTATAACG
-0.983254664132334	4.30485005345721	0.997694741971902	-1.94038277289651	-2.39204698462861	-1.66073383408187	-1.38908166328711	-2.12020905229735	-4.10649656171681	-3.33663138431228	-2.75308128154665	-3.47986444908964	-3.09491460429105	-4.48492017402724	-4.11312975666077	-3.12008084554155	-3.40562075920804	-2.08427543333246	-3.7061607519984	-2.88511217400775	GOSH029.MRT_fresh___GOSH029___NB8350518_CCTCACAAGTTGCGAG
-0.971422219376396	-1.54337353831438	-1.72691681076992	-1.87214601333436	-2.15958835113715	-1.26739570784056	-1.21875410084372	-1.80259650410196	1.596012987286	-1.59972738834874	-0.407588725729584	-4.0083710041512	-2.71265596652792	-5.81825222867795	-0.98763842695426	-4.47333652477213	0.98771764998973	-2.32648349731341	-3.98913379571051	-2.38189026831611	GOSH029.MRT_fresh___GOSH029___NB8350518_CCTCATGGTTGTAAAG
1.27632329293602	-2.03392371585529	-2.13080089186135	-1.3336720443558	-2.05203243926748	-1.65230214579542	-1.13245207141495	-1.75943782293436	0.166578975138266	-3.14562405501157	-2.34120327176413	-3.83196517084157	-2.60051487847564	-3.07868128675558	-2.23389708902989	-4.02564442208658	-0.961521079279391	-2.68975534404278	-4.53245464736085	-3.14338109076046	GOSH029.MRT_fresh___GOSH029___NB8350518_CCTCATGTCGCTATTT
-0.841830888488063	-1.50423142565911	-1.06187517698834	-1.32028344722361	-2.13046949987481	-1.22010571922762	-1.19310332127417	-2.14706489626085	1.32804264737432	-1.84425217817086	-0.806280124162621	-3.68809834599932	-0.92205700343974	-4.16525123591107	-1.33194489311104	-3.65726989748199	1.25651427775621	-1.62152959066573	-4.29355382114642	-2.04545421144991	GOSH029.MRT_fresh___GOSH029___NB8350518_CCTCATGTCGTTGTGA
-0.667219425153082	-1.29581458554191	-1.5842699677075	-1.54090828185621	-1.81489643781008	-1.25362630472487	-0.992465170493047	-1.30954695072999	3.35812582233961	-0.981720543465346	-1.05654053847677	-3.43185520135697	-2.36721895743937	-3.24315390643076	-1.13601692974644	-2.42544299739582	0.979055483908006	-1.63371855562016	-2.77647337780758	-1.23517218164539	GOSH029.MRT_fresh___GOSH029___NB8350518_CCTCCTCAGAGTTGTA
-0.891500771116725	0.833063071789481	4.69310731198946	-1.2013719802342	-1.12559342717602	-1.64567676074916	-0.958068176245887	-1.32667119121478	-2.8968349704331	-3.0954317312679	-2.42163549800712	-2.97462601836523	-3.63734349056581	-3.54188056025176	-1.40571443238614	-3.33358808405993	-3.60127218315726	-3.00399691743553	-3.02821321042722	-3.21728938355059	GOSH029.MRT_fresh___GOSH029___NB8350518_CCTCCTCCAGGAGGTT
-0.955891295028505	-1.52431126413174	-1.48966717640082	-1.10059769174615	-2.19297259653508	-1.46329604198781	-1.06042051948192	-2.00272822148934	5.83912145708703	-2.91684085837761	-2.25733549347154	-4.01374321193163	-3.34364880771714	-5.75840040354035	-1.19623165029589	-4.64627511268401	0.575638920567922	-1.6580738361987	-3.79803585727991	-2.48519780945063	GOSH029.MRT_fresh___GOSH029___NB8350518_CCTCTAGTCCCGAAAT
-0.357635618143482	-1.22088980408896	-1.42781987867829	-1.26803438150348	-1.98788243163342	-1.23841619217483	-0.898522010273751	-2.0649716637519	6.73751397648406	-1.28556651848055	-2.09446983824495	-4.19616237844442	-2.73792708679688	-4.04063772112331	-1.55712419951124	-4.21007073580806	0.787686271714488	-1.3791782002555	-3.09796922691286	-2.09388038313141	GOSH029.MRT_fresh___GOSH029___NB8350518_CCTTGTGTCGATACGT
-0.325533093254755	-1.57917917545659	-1.89517502357396	-1.2071542309628	-1.7870525992497	-1.45975400994872	-1.11505187713803	-1.57586625568377	0.989722152574278	-1.55538674347916	-2.07592566037403	-4.01570029820206	-2.04758672340625	-4.0131577511351	-1.52184723579521	-3.35669749674992	-0.0644103651499556	-1.82753084260411	-3.97724257518391	-2.40223260794914	GOSH029.MRT_fresh___GOSH029___NB8350518_CGAAGGAAGGACGGAG
-0.629387979231942	-0.876843597057811	0.771306818125849	-1.51400649975352	-0.527633899352617	-1.58930467122617	-0.684546016190467	-1.39233286921092	-1.73328748020172	-2.66428245713361	-2.53997399126808	-2.23530601402046	-2.61394555442878	-4.71515274448422	3.648526756705	-2.23531462750644	-2.87148934488364	-2.17755289415449	-4.16092855801242	-3.38371762169481	GOSH029.MRT_fresh___GOSH029___NB8350518_CGAAGTTCAGCATACT
-0.940411634205667	-1.38668027218729	-0.698790073476066	-1.52582457648861	-2.28082120780425	-1.14962448168163	-1.46082154109501	-2.2867208612667	-4.04271785432026	-3.57845016528806	-2.50409149275918	-2.7635548057036	-3.12167570713996	-4.58734231142665	5.32597051698176	-3.65130265684709	-3.08488870488637	-3.0898556886527	-3.44242691608519	-3.15509039978158	GOSH029.MRT_fresh___GOSH029___NB8350518_CGAATTGTCGATGGAG
-0.986739834453984	4.02377136215885	3.48682456371674	-1.81093975973207	-1.5566143886375	-0.540837724498603	-1.0724433738331	-1.7050294432047	-4.05678908706833	-3.15580906664542	-2.62685493210751	-2.89450194092101	-4.23393773242162	-3.74297327574581	-1.01840263390717	-4.86190948712147	-3.47536454781714	-1.8520658442213	-2.79210362450571	-3.21316657921937	GOSH029.MRT_fresh___GOSH029___NB8350518_CGACAGCTCCGCGATG
-0.846369330156577	0.354080536464899	5.436498347371	-0.564480616864301	-1.41832232222113	-1.67309012554395	-1.00531986304431	-1.45534240888629	-3.79721485204636	-2.97969484405496	-2.78977481898126	-1.87723990561601	-3.14119335132302	-5.10739230073638	-3.23057829346325	-2.67442181007832	-3.62897127185007	-2.63289094356893	-2.97109014564588	-2.76605805835482	GOSH029.MRT_fresh___GOSH029___NB8350518_CGATGCGGTAGGCTCC
-0.948250984588092	-2.21127754908092	2.67450887095608	-2.20312833319271	-1.72939369378963	-1.64240465861779	-1.3767580930376	-1.45473982820223	-4.93136978089308	-3.91455862482716	-2.71993511531433	-3.60523696032547	-3.54823876984338	-5.23608681436077	4.9779089240142	-3.4280868222441	-3.60713644380523	-4.01570791496275	-4.40238454379555	-4.02074145653781	GOSH029.MRT_fresh___GOSH029___NB8350518_CGCAGGTTCACCCATC
-0.862501555196389	-1.42379707663372	-1.70090205208174	-1.50178282865242	-2.2149404023045	-1.12337061663535	-0.940719627166632	-2.21347592082236	1.37555206294364	-1.21208669923631	-1.77329225052702	-3.79844409498076	-3.38026974651206	-5.13520135622564	-2.19828116981248	-3.99220995399577	0.752499261821733	-1.38355149964822	-3.47596702966342	-2.02953814378626	GOSH029.MRT_fresh___GOSH029___NB8350518_CGCCATTGTATCGTGT
-0.99050191867167	-1.4850973811874	-1.5094761681178	-1.6312827539421	-2.05579402441038	-1.1724883084156	-1.27505455044874	-0.787016519345515	-3.78445980827678	-2.94588065651183	2.40052842505896	-1.4789821502869	-2.59853808899829	-4.9212512712465	-1.71876451525294	2.16840188281631	-2.68243855038293	2.80024734890747	-5.08132301555592	-1.78267192962656	GOSH029.MRT_fresh___GOSH029___NB8350518_CGCGTGATCGATCCAA
-0.788615795903928	-1.40141341555596	-1.69101307678262	-1.14104277007315	-1.8769448767967	-1.25302984505668	-0.838834225497475	-1.7986565035916	1.57822897315557	-1.77657767259861	-2.2277162845174	-3.47109410929093	-1.68165246633514	-5.45709724405133	-1.45388157623247	-3.99642892401324	0.778300735643805	-1.84546035778601	-3.83066473855282	-2.60262986650538	GOSH029.MRT_fresh___GOSH029___NB8350518_CGGAACCCAGAGATGC
-0.747356489478225	-1.45862482372908	-1.17287052734528	-1.65635364488952	-1.843743909352	-1.43687331900383	-0.824228783415933	-1.9567412154456	0.293189826452122	-1.39445901532489	-1.38620057309675	-3.65492578738311	-2.04008409160442	-4.78390947794115	-0.875269640317243	-2.89020170286299	0.736521678282031	-1.92069003658729	-3.52596339496897	-1.84153406601835	GOSH029.MRT_fresh___GOSH029___NB8350518_CGGAGAACAACGTTAC
-1.0115231957317	4.85264314486432	1.95410955818825	-1.92314591897233	-2.46328230628149	-1.55304258751366	-1.38244489485614	-1.39412999613419	-4.05038156555877	-3.29621877791778	-2.77459060696581	-3.16388166464016	-3.93822887089647	-2.28208246416556	-4.85110682869896	-3.66563690555701	-3.68792376523167	-2.24554605985542	-2.52861239084499	-3.15871997368202	GOSH029.MRT_fresh___GOSH029___NB8350518_CGGAGAACATTAAGCC
-0.92392383857282	-1.50206132710317	-1.60943818124327	-1.12744808124114	-2.4298914606264	-1.19472695709542	-1.24215065100882	-2.5183900959116	7.42655890765021	-2.95053597583914	-1.96583067421897	-3.3185704415231	-3.03412055592921	-4.53416668472545	-2.512225954796	-4.10224340981266	-1.30802517913597	-1.18806881572696	-3.62703670818495	-2.68668079095127	GOSH029.MRT_fresh___GOSH029___NB8350518_CGGGTCATCACAACCA
1.29116018968739	-1.19542354194134	-1.54767655323664	-1.35736867366956	-1.38980950889409	-1.19767956599629	-0.844166266254884	-1.40051595567705	0.125119917781434	-0.847114928470804	-0.987557964979791	-3.90918669342109	-0.232634678898086	-3.83482479790114	-1.87747028742715	-1.7174542056511	1.43490838772895	-1.90202534095046	-4.15225562914116	-1.21386798368664	GOSH029.MRT_fresh___GOSH029___NB8350518_CGTAAGTCACGACAAG
-0.177755453975077	-1.30229104230327	-1.69963101110198	-1.52387341356534	-2.36048319023062	-1.3127626905937	-1.13777938978541	-1.87424719770215	3.60689214640017	-2.66210892318422	-2.41642816476583	-3.67948835186731	-2.814827540886	-4.69451011859253	-0.786664174486903	-3.36193939928069	-1.55719422718565	-1.61293796085916	-2.67033452511428	-2.1709003193486	GOSH029.MRT_fresh___GOSH029___NB8350518_CGTAATGAGCTAGCCC
-0.478663204148071	-1.50785421447596	-1.77456682066833	-1.50901883671694	-1.83699885550252	-1.31212522284919	-0.828624425082787	-1.2811904208335	2.77533869153033	-2.70435839021897	-2.20400569155503	-3.15583481396434	-2.5456328843569	-4.01252039861681	-1.50022762766804	-4.20925004843938	0.0304120557851253	-2.20976232653075	-3.31978685283103	-2.37421944034961	GOSH029.MRT_fresh___GOSH029___NB8350518_CGTCCATAGGCAATGC
-0.83528845420448	0.533258327798939	8.02350575672305	-0.772026770783467	-2.06147254378487	-1.26783965749635	-1.25114354550611	-1.44623494465134	-3.86518212269577	-3.04265621607049	-2.089614911914	-2.94636510051111	-2.92549622656011	-5.0565309504602	-0.137776554596564	-3.10851962208316	-1.64126295273069	-2.98119124435013	-3.79198575643075	-3.32235593916269	GOSH029.MRT_fresh___GOSH029___NB8350518_CGTTAGAAGGTGCTGA
-0.843598890083718	-1.40162437245305	-1.5298934147581	-1.50580692804996	-2.25574138045552	-1.24317562474896	-1.14779087611794	-1.0073491507266	0.86615922503294	-0.831327030380474	-0.657483709914618	-3.49599088965488	-2.70838187784229	-4.84654723752123	-1.42915711976189	-3.19134922700408	0.740203934784404	-1.62095029131344	-3.15870994055535	-2.02613408390851	GOSH029.MRT_fresh___GOSH029___NB8350518_CGTTCTGTCAAAGGAT
-0.124616442593468	-1.27182069236707	-1.26206499653921	-0.532365260924593	-2.57466547345873	-0.92233684085712	-1.21637459960274	-1.80159747082328	-0.719010771395966	-1.60393767575026	-1.1014181520681	-2.91025032367669	-2.65986945100786	-3.51339454741955	-1.69256550236811	-3.17724444155477	0.0943319211652653	-1.10022879313697	-3.09539341799742	-1.55242852267642	GOSH029.MRT_fresh___GOSH029___NB8350518_CTAACCCGTGGCAACA
-0.835067406930246	-1.64535600469244	-1.82097977530019	-1.65613441201503	-2.2696927340214	-1.00463943295553	-0.960766259383957	-2.06677658095734	1.82401470529418	-1.86672749169955	-1.38367091699589	-3.7454875636847	-2.54812381751599	-4.03410171274891	-2.08759262726313	-2.65042224785175	-0.22826418452324	-2.0030741781067	-4.24445123110997	-1.91107366990187	GOSH029.MRT_fresh___GOSH029___NB8350518_CTAACCCTCCCGGTAG
-0.839773169661915	-1.4296938675403	-1.64752286804573	-1.6822872869278	-1.89229468058907	-0.978839784400103	-0.815066713351325	-1.95778277433674	1.24265231418928	-0.989379886342359	-1.85163092405944	-3.18103428836906	-2.5874924307974	-3.52577555668826	-0.915760568111282	-4.21433536728237	0.955327813064401	-1.42231517697006	-3.87681255992248	-1.95800291147709	GOSH029.MRT_fresh___GOSH029___NB8350518_CTACATTTCAGTCCGG
-0.906749256439394	-1.49815138285825	-1.51198070918627	-1.27523832841552	-1.81952177269011	-1.21797294258482	-1.22991651559735	-1.32411221434331	0.0546758133379937	-1.74112401029033	-0.453321641994233	-3.0190713321004	-2.91119734220824	-4.77508517741056	-1.48320250800475	-4.60335981827406	0.169500934656947	-1.8926967827638	-3.33542160957152	-2.51859044270413	GOSH029.MRT_fresh___GOSH029___NB8350518_CTACCCATCAATCCAG
-0.870022059183915	-1.85736239379704	-1.56495549082733	-2.17027843528273	-2.56610396345529	-1.28015280683905	-1.3766388592973	-1.87388801022695	-2.46528579395662	-3.24687326272313	-2.15696814999725	-3.25281874785286	-2.67421376255216	-6.04921856919152	-2.01437999208823	-5.14719735749316	-0.890326664147733	-2.88615617484425	-3.4121738749278	-2.71635610035287	GOSH029.MRT_fresh___GOSH029___NB8350518_CTCAGGGCAGTAACAA
-1.0290410156268	2.813868008003	5.41146775036483	-1.80060896791798	-1.73406764628005	-1.47656187046744	-1.09216005101537	-1.72082355023986	-4.16957215561669	-3.23902356189577	-2.4906064883353	-2.05495010904102	-3.41486548143179	-3.63262026240284	-0.81119924492389	-2.43750870524814	-3.11396772802476	-1.72700381832153	-2.5629841243459	-2.92944656675838	GOSH029.MRT_fresh___GOSH029___NB8350518_CTCATTATCATTACTC
-0.91769802691745	-1.27659968869974	-1.18626051771179	-1.39821651402795	-2.12547228349442	-0.955911109859082	-1.13642263659886	-2.1006080881186	3.06172977410338	-1.62124983191563	-0.584084961992177	-4.12767839742664	-2.80460253241191	-5.21550467871788	-0.875825039973371	-5.02554575050055	1.55496702574577	-1.34338960405691	-3.64321032907328	-1.76152443360764	GOSH029.MRT_fresh___GOSH029___NB8350518_CTCCCTCAGCAGCGAT
-0.64446548925885	-0.858319435069403	5.49656763953563	-1.6162652810594	-0.541923591756249	-1.05174778826802	-0.623218698584447	-1.94029252880353	-3.05442377896044	-2.40978168413154	-1.63633641771353	-1.87295167271357	-3.04217041377916	-4.24941781429733	-0.404349573550182	-2.51559778532352	-2.18248826339431	-2.12672895400601	-3.69837726882467	-2.27742175276718	GOSH029.MRT_fresh___GOSH029___NB8350518_CTCGAGGAGTGCGACA
-0.97803222050436	5.73849692200396	0.0387846673501229	-1.78303724265053	-2.37348881107269	-1.77320770913213	-1.49233172351075	-1.76423698947114	-4.29503259382205	-3.6427697080362	-2.82917147380016	-2.39541632480402	-3.78455096672679	-2.77145396908722	-4.12614189200622	-3.53416945355284	-3.65221261691856	-2.52549971576031	-4.44260976862225	-3.33186573436137	GOSH029.MRT_fresh___GOSH029___NB8350518_CTCTCAGCAAGAATAC
-0.998919317287364	-1.39971140115263	-1.49556746144319	-0.769607805438538	-2.34855179171634	-1.26323528689419	-1.18540006814603	-1.62671235836867	2.2399229468723	-1.79708293416647	-0.843653729070804	-4.23251645719092	-3.03687782453576	-4.42330172445113	-1.77836994429915	-4.26318971929866	0.252693729409074	-1.74599248942112	-3.3831802879305	-1.66623602614319	GOSH029.MRT_fresh___GOSH029___NB8350518_CTCTGGTTCCCAAGTA
-0.796773677601272	-1.57315872667296	-1.66242788674948	-1.34572632926593	-0.988735012323571	-1.02748009210615	-1.08091206818701	-1.74475579976449	1.07218809688546	-1.90216977510187	-1.64248870174549	-3.76753978790002	-2.0846009837712	-3.90504539927503	-1.99855698631063	-1.98796258568115	0.115789322637088	-2.25542047259854	-3.8429743102887	-2.49912533726658	GOSH029.MRT_fresh___GOSH029___NB8350518_CTGCAGGTCACTGCTC
-0.881209461230717	-1.37967969843386	-1.36958519112116	-0.655223817780024	-1.97242667161779	-1.37358695771946	-0.733576320978191	-2.12930436464335	1.26774763243433	-1.41076913721008	-2.2757003872654	-3.54401209939201	-2.99353674236083	-4.9104630176399	-2.0269747741671	-3.30135570999447	0.631142699131538	-1.17478124255331	-5.74862074030306	-2.33607315024349	GOSH029.MRT_fresh___GOSH029___NB8350518_CTGCATCCACAAATGA
-1.00741533866404	4.66622491060052	0.80974283829769	-1.72949255524001	-2.45513595606735	-1.51667830492695	-1.34172838768343	-1.96365314408422	-3.76112992950559	-3.18007157045317	-2.54223244400158	-2.53501168897562	-6.533785689976	-1.7416118401566	-5.2719326870609	-3.7505373311924	-3.6783084891819	-1.8087351378703	-2.73151249861816	-2.93793054631729	GOSH029.MRT_fresh___GOSH029___NB8350518_CTGCTCACACAGAGCA
-0.953160990931219	-1.44253683236041	-1.29287281214878	-1.26902229989762	-1.98130490910853	-1.12989377922655	-1.121438061981	-1.65220828733212	0.834689640731605	-1.36767474124307	0.61752699477138	-3.54560289426233	-1.74428233313476	-5.16092548187647	-0.532095289599605	-3.44607740314489	0.540811222959019	-1.70404685572821	-4.07126197059017	-2.42465318755416	GOSH029.MRT_fresh___GOSH029___NB8350518_CTGGCAGCAGCCCACA
-0.717426523132733	-1.44172224977343	-1.71177825594532	-1.68845993935293	-1.92894974274358	-0.992825281702554	-1.08902861198763	-2.1131726847989	8.54504614055539	-1.60041309666776	-1.80508622584877	-4.03838783381133	-2.10569779704171	-4.47075336897674	-0.72334654884876	-5.00564052822389	-0.0135222608189644	-2.0380692281752	-3.84204880933688	-2.27377495108487	GOSH029.MRT_fresh___GOSH029___NB8350518_CTGTCGTCAAGCACAG
-0.98960122019386	-0.815493643714753	5.0368758486246	-1.73619118658806	-2.27255435604508	-1.62195937961859	-1.45750814545855	-1.30528022810143	-3.6934074512922	-3.53223700369902	-2.59965456646883	-3.43257963152176	-3.04947158832459	-4.68465938636966	0.715199762646107	-3.2762096045377	-3.46191497758301	-1.84754310951844	-2.704907363407	-3.03144013653463	GOSH029.MRT_fresh___GOSH029___NB8350518_CTTAGGAAGTCAGAGC
-0.938747942272774	-1.75600022546978	0.398274247433876	-2.15109052812068	-1.95010322922302	-1.52336108567095	-1.15898881070185	-2.10951848344877	-4.48985699226344	-3.54042290869612	-2.35369386999179	-3.11293445281015	-2.29268466819162	-4.75794787036177	6.13451595491701	-2.65331028824834	-2.94481283496705	-3.22951549165678	-4.00797913880022	-3.52086039400835	GOSH029.MRT_fresh___GOSH029___NB8350518_CTTCAATAGGTCTTTG
-0.911557329906415	-1.53477880921738	-1.56640631568888	-1.78066265946066	-2.30272382003981	-1.05779773661332	-0.904944692161625	-2.03909380063551	8.62598309488345	-2.5519544767281	-2.40378200435842	-3.94445202695702	-1.85593522587328	-5.27946022323317	-1.89274894912495	-5.15310985626638	-3.03271482182447	-1.69907817112012	-3.5313763046347	-2.45345100883522	GOSH029.MRT_fresh___GOSH029___NB8350518_CTTCAATCAGCTTCGG
-0.849809246397208	-1.42693633443658	-1.51899551921296	-1.38745595612897	-2.1031563187852	-1.14574764780621	-0.972708348140916	-2.06330604808111	10.1662823159554	-2.51387578043975	-1.97258494760931	-4.41573472429942	-2.54309913986116	-4.22715792617978	-1.40862288255235	-3.90455887012042	-2.60001842260826	-1.33435897105832	-3.13734832540968	-2.28925460869007	GOSH029.MRT_fresh___GOSH029___NB8350518_CTTCAATTCACATACG
0.220232682325904	-1.49154591069657	-1.6095337778573	-1.42589540735705	-2.13943914832524	-1.42860171252867	-0.879503341197604	-1.96211564632984	5.26415981747212	-2.77380387694133	-2.33302041122627	-3.8298698953497	-2.81917005437569	-2.92097555312029	-1.83879892540257	-3.922986054232	-0.633442993995851	-1.50070886117223	-3.23886166496033	-2.44340029613964	GOSH029.MRT_fresh___GOSH029___NB8350518_CTTCTAACACAGTACT
-1.00281888467981	-0.492450797083419	1.19572111761003	-1.80767298497258	-1.55681416935531	-1.65149722071916	-0.842630302604382	-2.13838165066101	-3.44433319205381	-3.41655959060866	-2.72083989311392	-3.45614656706992	-3.07206043111759	-4.91767393623785	3.23085472560906	-3.11265708538816	-2.92892966028981	-2.3164649019152	-3.01159788941631	-3.01037957984976	GOSH029.MRT_fresh___GOSH029___NB8350518_CTTCTAATCTACTCAT
-0.746197689815776	-1.49602859863248	-1.64591231209242	-1.7803083266558	-1.68511991604538	-1.11694248856797	-1.13111467200139	-1.96617396386733	9.94414408056348	-2.75740679701209	-1.71562555580013	-3.13127016234361	-3.06699094861992	-5.47260385602526	-1.64466634218361	-3.31347668289361	-1.79724700804556	-1.97855737700556	-3.27107665191766	-1.95162458583281	GOSH029.MRT_fresh___GOSH029___NB8350518_CTTGAGAAGTGGTTAA
-0.722828236174351	0.17041338188674	7.44127842878638	-1.04443142730352	-1.38093874648551	-1.52925771123034	-0.98679040068968	-1.07778523168001	-3.47185732622102	-2.38146413579455	-2.56529278968582	-3.13024335313765	-2.56821235502684	-4.21516277854465	-3.50036608653672	-2.85217018844363	-3.34036254243519	-2.64857434351859	-3.0748331305301	-2.973320853853	GOSH029.MRT_fresh___GOSH029___NB8350518_CTTGATTCAGTCGGAA
-0.576517979416264	-1.64792715385325	-0.84584603923815	-1.94319435450512	-1.74979593611222	-1.27693966728993	-1.09638493138139	-1.75533343549906	9.61795269782898	-2.7816891900508	-0.892339643036482	-3.05135884025389	-1.99613054357609	-2.54161719173892	-2.5378803628502	-3.40966895092819	-1.64664543329691	-1.99147092383578	-4.03636494414997	-3.00042225944471	GOSH029.MRT_fresh___GOSH029___NB8350518_CTTTCAAAGGTGGCTA
-0.432151835130429	-1.34862101924875	-1.06134918162389	-1.57166846588719	-2.38218571263062	-1.19958433313632	-1.10728099984985	-2.22666186137394	2.93223403641921	-1.31550966742813	-2.29842810875325	-4.14315824750387	-2.56241556324855	-5.15795131161201	-1.49610474362228	-3.54849053074649	0.52232987824539	-1.43186624288866	-3.64890407032308	-2.36108757915708	GOSH029.MRT_fresh___GOSH029___NB8350518_GAACACTTCCATATGG
-0.964221978326871	-2.02182297269129	-2.26566176277276	6.48898157516616	-2.33836359669903	-1.7015317987389	-1.50169934816825	-1.98226069906975	-4.24419425506216	-3.68044447489399	-2.66073074716603	-2.86996475101341	-2.69194649397255	-1.57337784608397	-0.394696096647154	-3.41455887417101	-2.65156005837417	-2.62728226131552	-3.52030730660599	-3.73827540355768	GOSH029.MRT_fresh___GOSH029___NB8350518_GAAGAATTCTGGGCAC
-1.08114190264612	-1.00779233757595	1.06591932205777	-0.919773782921519	-1.82216008475091	-1.56984108360285	-1.02767684056237	-1.86865843050512	-3.97274715238454	-3.05853751903937	-2.80317305985239	-2.78424287347679	-3.39347522164203	-4.17574167181281	3.6112996437279	-3.65340833780257	-3.73622443600799	-2.36387917368079	-3.58118993295208	-2.89684493129585	GOSH029.MRT_fresh___GOSH029___NB8350518_GAAGCCCTCCTACGGG
-0.872582369415157	-1.63185667524064	-1.44676851165514	-1.39670548163106	-1.98793368298096	-1.28766102673692	-1.26954456917357	-2.01370092232131	-1.33683629492717	-1.75230974275852	-0.380248762978054	-4.3429767474192	-3.03444327826843	-4.99463553900747	-1.18889954337571	-4.33643284525382	0.920240505881231	-1.95462096799381	-3.8665876355376	-2.3629121187205	GOSH029.MRT_fresh___GOSH029___NB8350518_GAAGTAAAGACGAGCT
-0.904943197325946	0	-0.394274211601149	-0.503525545733237	-2.23999418197755	-0.626877989643767	-0.551483558889566	-2.38349918451972	7.32456396432305	-0.942716284593193	-1.73724447060517	-4.16067884093184	-3.1708290843397	-3.72840063964436	-0.0291799494005875	-3.93005845538941	-0.903879872789634	0.431587616497086	-1.95734062156429	-1.27008396056298	GOSH029.MRT_fresh___GOSH029___NB8350518_GAATCGTCAAGTATCC
-0.716376568849418	-1.66170218901825	-1.76623655142662	-1.90004217496303	-1.63846857280609	-1.33089169296603	-1.18784434244135	-1.90570136398124	1.0498980837606	-1.66959287974866	-0.322170108238788	-4.08433539623672	-1.28201123933202	-4.83530220179128	-1.10821978755039	-1.84877947126098	0.752020681245246	-2.74245801139376	-4.04018372680712	-2.42215201243821	GOSH029.MRT_fresh___GOSH029___NB8350518_GAATCGTGTCCTCATC
-0.957478735232075	-1.18137259093934	0.614267158689401	-1.68258854992622	-1.97900871029504	-1.54480840565928	-1.35117375775735	-1.95325601850173	-3.83472885035167	-2.78105917994962	-2.54399299460952	-2.59570285875296	-3.47487590975985	-4.44530079641759	5.07625230560526	-4.86852117436534	-2.84015613974498	-2.96164952440149	-3.48279391800649	-3.02855989358816	GOSH029.MRT_fresh___GOSH029___NB8350518_GACAGCCAGTATAGAC
-0.99171960043699	-1.51510734321452	-1.725996854431	-1.46384548993793	-2.22900090875179	-0.824320963760373	-1.08884403416516	-0.509010298243011	-0.943064613627593	-1.68279223000146	-0.293411019027249	-4.27672840899464	-2.5669757263638	-6.18293722921218	-1.24086424163207	-4.46915447361711	0.453477715790138	-2.5217420737938	-3.78771111509111	-2.39422713522376	GOSH029.MRT_fresh___GOSH029___NB8350518_GACATCAGTTAGGCCC
-0.970783887683083	-1.71155555359131	1.1988658904948	-1.73066015965171	-1.83646533705303	-1.16740081152257	-1.26225753091183	-1.79649722971477	-4.47041733871518	-3.51715766356715	-2.10795984676834	-4.11102724181018	-3.51433579561581	-4.30256031444145	4.28363872549683	-0.679908683480679	-2.83471179225193	-3.31807802849681	-3.54694856556132	-3.29378677806936	GOSH029.MRT_fresh___GOSH029___NB8350518_GACCAATAGGTATAGT
-1.02843624846784	-0.931398287734167	0.274011523697381	-1.04865546786986	-2.2436052850454	-0.65812321327646	-1.16324581546592	-1.80405301098453	-3.46846392773088	-2.64196497607477	-0.825074693698801	-0.760930369614208	-3.06443595970013	-2.59655522543828	0.606639615847172	-1.34344440546549	-0.675840933580321	-1.61868265117544	-1.53327824950944	-1.66032370031146	GOSH029.MRT_fresh___GOSH029___NB8350518_GACCAATTCACAGAGG
-0.802215794115626	-1.50374390998954	-1.65100068664404	-1.82637524440166	-2.01283512416062	-1.39464928669176	-0.933957646310682	-2.10760827731144	7.21832917720661	-2.67685439586442	-2.06740649524856	-4.20802065681801	-2.44719786401954	-4.33738714017474	-1.96200028102345	-3.25207403952242	-0.371629450019838	-1.61374324719719	-3.99049239542903	-2.36153716482043	GOSH029.MRT_fresh___GOSH029___NB8350518_GACCGTGGTGGGTCAA
-0.380156598712401	-1.30086705119888	-1.55802485618857	-1.3277188484271	-2.04556690804323	-1.26460970667459	-0.904330561420702	-1.98039688461383	5.77550973757344	-2.43531322792303	-1.76917891586905	-3.77403499877365	-2.09789756524338	-2.48379456011311	-1.52094492491639	-3.85263281636688	-1.92748266104641	-1.39431511636445	-4.20506492261574	-2.35952857131185	GOSH029.MRT_fresh___GOSH029___NB8350518_GACCGTGTCCGGCTTT
-1.02968853020093	-0.717645339783066	-1.17274471659633	-1.3421846808704	-2.3326016388083	-1.19517304017171	-0.460642643307694	-1.44705869840949	-3.59881446141504	-3.07418657902292	-1.43170448989769	-2.27780306148145	-2.09756100960154	-5.75471535753319	-0.292733081491265	-0.24760556343483	0.980019482287264	-1.77939024023358	-2.58011310663017	-1.38121518073731	GOSH029.MRT_fresh___GOSH029___NB8350518_GACTATGAGATGGTAT
-0.389047118546663	-1.62776229446611	-1.82457020877918	-1.26653340506887	-1.28453707724955	-1.50886347417383	-0.679474310322599	-1.63421949934732	-3.4855179299394	-1.94872517078934	-2.02461939347978	-3.47057898602625	-1.53847868780642	-3.73724823343499	-2.27505302172057	-3.65143509852704	-0.309196992234211	-2.06522717063421	-4.22335124973331	-2.54602392511215	GOSH029.MRT_fresh___GOSH029___NB8350518_GACTATGCATGAGATA
-0.889262641250752	-1.45990565651719	-1.51143505241044	-0.946844286801026	-2.07899997454834	-1.09115208414533	-1.20196860189093	-1.4730136198678	0.555557546340111	-1.81964368055017	-1.1480331360671	-3.35356125012019	-1.78574276490513	-4.71384899321431	-1.72151623573233	-3.33234771451123	-0.914679665109532	-1.47011086849367	-3.28068535222085	-2.36666873937656	GOSH029.MRT_fresh___GOSH029___NB8350518_GACTCTCTCTCTCTTC
-1.06642883277714	-1.14086634840608	-1.36859820703842	-1.21723275356756	-2.55166181235897	-1.28054201172481	-1.16569434488361	-2.30556258639044	-2.41711785269202	-2.62093119383557	-2.4246809114259	-3.30682072404117	-3.49819242936909	-2.84311043147255	-0.272128861722128	-4.00728395360878	0.224312213446684	-1.09108545930062	-2.37941843780769	-1.17539111972792	GOSH029.MRT_fresh___GOSH029___NB8350518_GACTGATCAGTCAGAG
5.94305691220427	0.249468885765287	-1.89083963335174	-1.18808116671833	-2.14370883898421	-1.55719329039473	-1.49854428804618	-0.657461531603114	-4.10599818958135	-3.43232344242011	-2.4139188949123	-3.01324804622422	-4.01297793032463	-3.0795894645918	-1.58953298627433	-3.44965897126828	-2.62443027639908	-2.98741721799828	-2.10168995613227	-3.31119480071033	GOSH029.MRT_fresh___GOSH029___NB8350518_GAGGCCTAGCCGAACA
-0.950761158051031	-0.415331203407252	5.56784385135404	-0.64333665950756	-1.75806244432618	-1.72246724624094	-1.27753805494813	-1.72376755758794	-3.90120289083668	-3.03421036586845	-2.96995196560014	-0.737108718545672	-3.41526210090763	-4.73339167389622	-2.90636986440264	-2.60742949193471	-3.16237076020943	-2.59327132766446	-3.13901353265789	-2.83368590899947	GOSH029.MRT_fresh___GOSH029___NB8350518_GAGGGATGTTAAGCAA
0.0355780411884794	-1.40124544503258	-1.47765584689447	-0.89202669986693	-1.61444680969114	-0.836905526454714	-0.914484496617942	-1.64073037948794	1.32092919219332	-1.26758150687977	-1.20524257210171	-4.42863306042016	-1.16435490793361	-4.83420399217415	-1.00232606700044	-3.08176916319504	1.79447122780495	-1.56230909129222	-4.1001438278702	-1.99864767360748	GOSH029.MRT_fresh___GOSH029___NB8350518_GAGGGATGTTGCATCA
-0.980024069940643	4.62393395942675	1.73038149700299	-1.91363895306512	-2.37993295818215	-1.43494770056036	-1.46493456360539	-1.55359887157019	-2.90420768528294	-3.56108672991139	-2.57323884747693	-2.09893679046686	-3.86526762233412	-2.98947113401995	-4.66258927916483	-1.94312392078523	-3.36151959183793	-2.7292880651472	-2.70094772269132	-3.29015207449432	GOSH029.MRT_fresh___GOSH029___NB8350518_GAGGGTAGTTTCCATT
-0.962256918859821	2.49677852057907	4.6250064951292	-2.08698727359551	-2.33637155325014	-1.75041116513082	-1.4462179674555	-1.65491342742615	-4.29826722426839	-3.51948291273175	-2.82294684945946	-3.18482838602014	-3.49173999453182	-3.46688724243884	2.01638611328218	-4.39719918733897	-3.74072024423007	-2.04197561855607	-3.21116797723227	-3.24586704258007	GOSH029.MRT_fresh___GOSH029___NB8350518_GAGTCATAGGAAAGAC
-1.01950437444858	-0.342756732722031	-0.461446541339683	-0.654614278625373	-2.51536714152229	-0.945763721559148	-0.776263010587535	-1.05480060922787	-2.13811161280679	-1.11526328346023	-1.77181852598236	-1.97177845399095	-3.44170982882679	-4.69745879337702	-0.593446128338851	-3.2711379499527	-2.12017848049286	2.06699468436008	-1.08687413550015	0.124535624573187	GOSH029.MRT_fresh___GOSH029___NB8350518_GAGTCATAGGGCATGT
-0.616932174909189	-1.38991157327395	-1.53412924025149	-1.67116070085225	-2.20061742992552	-1.13368286587673	-1.17837024025417	-1.53390295274527	-0.341097314552538	-1.32138305724588	-2.3080144547776	-3.1360451133792	-2.07897103477547	-4.87805402324516	-1.6781628826901	-2.77037438668413	0.00494891579200101	-1.1654744314284	-3.74286592257046	-1.18981461898363	GOSH029.MRT_fresh___GOSH029___NB8350518_GAGTCTACATTGCCGG
-1.02845749419185	4.91351034264526	1.01010835091172	-1.76907024641431	-1.72556006848497	-1.54213619996999	-1.18980820666232	-1.66541434359529	-4.50770114266775	-3.52723778100405	-2.4894645841608	-1.53747768711901	-3.5630988685078	-3.74474027636128	-4.50397945414035	-3.1128456951048	-3.328619088544	-2.94270997098418	-2.62792204141605	-3.03159840909731	GOSH029.MRT_fresh___GOSH029___NB8350518_GAGTCTATCGACGAGA
6.49695474536962	0.117577985233841	-2.32934753239659	-1.45556566459953	-2.13454159762902	-1.68431266173212	-1.54966658260244	-0.725839324062678	-3.85964932869022	-3.7864624664167	-2.52378835018813	-3.76729339877591	-2.87869924320351	-3.13287620215145	-0.986161895685943	-3.59312402295762	-2.86438666267367	-2.82233889047086	-2.71895897724994	-3.17995668784581	GOSH029.MRT_fresh___GOSH029___NB8350518_GAGTGAGTCAAGCGTT
-0.884508714424627	-1.29882950743506	-1.24140389027814	-0.553704782088592	-2.28847204804835	-1.03680353133188	-1.12624702908762	-1.3515163188292	0.68019245471794	-1.21541161036905	-1.90355517426058	-2.87133510868022	-2.2781036386974	-3.39980059335987	-1.44984126064116	-3.27872730213665	-1.83899503915035	-1.62637423740336	-3.24043594934181	-2.43491745124075	GOSH029.MRT_fresh___GOSH029___NB8350518_GAGTGAGTCTCTATGT
-0.906554287815097	-1.47338214726329	-1.78764635787847	-1.58631785111023	-2.43027681926491	-1.45469721135585	-1.21859922894783	-1.58478411161723	1.57572173724092	-2.89448320086706	-2.58463879106273	-3.91066514123074	-2.34126755272248	-4.31215002914262	-0.857907371773822	-4.3056340129929	-0.55262083910408	-2.18585825751541	-2.13365346044632	-2.52457741024872	GOSH029.MRT_fresh___GOSH029___NB8350518_GAGTGTTGTGTTGCCG
-0.833581987224309	-1.37648267359993	-1.40698399283062	0.0394228493629959	-1.30045642399111	-1.34105369391679	-1.1303195863277	-1.199026401606	0.675293708062313	-1.48008453662707	-0.814378862215467	-3.64507482661761	-2.19099388348804	-4.34812019032581	-2.31788443504065	-2.98788517831415	0.200358375926734	-1.4551409154411	-3.24660354667024	-2.42859930133352	GOSH029.MRT_fresh___GOSH029___NB8350518_GAGTTGTAGAAGCCTG
-0.745878550049839	-1.70960273331326	-2.07524082031596	-1.92195253270445	-1.74725212571991	-1.46893939044361	-1.22747962828862	-1.63852679261457	2.16260695992344	-3.03974945962151	-1.87676940119283	-4.23367840586435	-3.06723146669495	-5.00633398457702	0.0508679609807238	-4.03962170906738	0.254563620312139	-2.36612972683762	-4.04099944086494	-2.5053906682743	GOSH029.MRT_fresh___GOSH029___NB8350518_GAGTTTGCAGTAGAGC
1.07825608422252	-1.89272161855462	-2.09191214313729	-1.22202962448482	-2.30054685142253	-1.36497941219378	-1.40436439373204	-1.62680716407397	5.61419901456559	-3.44296257558079	-2.29381462913309	-4.04371750663174	-3.15013298106214	-6.3796550377768	-1.13398903505223	-3.58648281840863	-2.39899019208981	-2.28902742647996	-3.1903717895487	-2.87071183837662	GOSH029.MRT_fresh___GOSH029___NB8350518_GATAGCTAGCCTTGAT
-0.715026147239134	-1.28515416502693	-1.65032820292435	-1.17118677613368	-1.6345110461928	-1.34313420316247	-0.70772634802743	-2.00879764411483	0.808875599536123	-1.08610842054376	-1.48467988469497	-3.29402708532	-2.03892598803685	-3.766704697897	-2.28562083828774	-4.64077073052166	0.0242741122762704	-1.15566041232829	-3.42389349791677	-1.61343533046815	GOSH029.MRT_fresh___GOSH029___NB8350518_GATAGCTTCCCGAAAT
-0.837209868870572	-1.47256099115794	-1.45918332229256	-1.53655807336633	-2.24001943430517	-0.820992273924325	-1.17596862917669	-1.97556919521416	0.639685824622264	-1.5416420772079	-1.00748985466387	-3.68709508569672	-1.40741898285215	-4.61858038652465	-1.54799125014671	-3.36048607888329	1.20252033434845	-1.63356458014318	-3.80692442700609	-2.26649681362515	GOSH029.MRT_fresh___GOSH029___NB8350518_GATCAGTAGTCAGCCC
-1.02045522820928	-1.94670119502975	0.868035799045081	-2.19659785351851	-1.71227955740637	-1.77506169910343	-1.32285999925071	-1.07562307780429	-4.68742053309944	-3.82755394411179	-2.99558465579685	-1.76195181860011	-3.59962667434981	-5.24375179607583	4.07920980815832	-3.26351614336556	-3.96926192504305	-3.50918358741556	-3.45379594440345	-3.23628209370281	GOSH029.MRT_fresh___GOSH029___NB8350518_GATGCTAAGAGGCGGA
-1.02908965433831	-1.40301123606912	-1.64337084621232	-1.52629370320419	-2.23881609768622	-1.37547171408973	-1.15896857138693	-1.67070684405881	4.99480301961137	-2.29889324397794	-2.14515836187003	-3.80179239713584	-2.24914534719355	-4.72631874822343	-1.47291348668701	-3.97793675657144	-0.569845210101031	-1.42852288304216	-2.76773182682836	-1.89035426851737	GOSH029.MRT_fresh___GOSH029___NB8350518_GATGCTATCAAAGCCT
-1.02535137330261	-1.24917200872724	-1.55002991043876	-1.30463606499901	-1.7968696807214	-1.24286074102615	-1.07969079411627	-2.03063358376145	0.0542055077601491	-1.27357722080247	-1.32500331513625	-4.37824740088362	-1.8644158033722	-5.04887642170326	-1.31870302642494	-0.211597700161783	0.801160373900652	-1.72561193392071	-3.7171620339237	-1.67364187836268	GOSH029.MRT_fresh___GOSH029___NB8350518_GCACGGTAGTGATTCC
-0.847969152332618	-1.45592305189	-1.71096219939316	-1.35178551254934	-2.06414096956512	-1.42975053893459	-1.17500325622345	-1.84961608833546	0.192834555731698	-1.5831969858684	-1.26974302700341	-3.36298117603309	-3.23092256620405	-5.62921765037613	-1.24886567079379	-3.70774192808682	0.469314055652413	-1.60158368530388	-4.08204987075221	-2.73144942223618	GOSH029.MRT_fresh___GOSH029___NB8350518_GCACGGTGTGGTAATA
-1.00734160865474	3.19859251927379	1.97447029627715	-1.63265935615529	-1.86734781489665	-1.58562520245202	-1.21151881247863	-0.935887083010504	-4.03442997213052	-3.40633361077141	-2.60372648372236	-2.6475309678633	-3.74506208410175	-2.68959830150681	-5.59497753009822	-4.13239338029214	-3.44938929813597	-2.39811694194241	-2.9677081770455	-2.84716149836568	GOSH029.MRT_fresh___GOSH029___NB8350518_GCACTAACAACGATTC
0.65244905097224	-1.53171475644472	-1.84212782192154	-1.41570905740081	-2.27490404251771	-1.6018283650527	-0.981060958807483	-2.16000726361443	2.2837387652256	-2.20822257766895	-2.68332601838929	-3.64423767491434	-2.88252035018988	-4.07725492689828	-0.592815459373833	-3.55679990202422	-0.672363468343138	-1.55669564286528	-3.80275378524243	-2.2732549666639	GOSH029.MRT_fresh___GOSH029___NB8350518_GCAGTTACAATAAGGT
-0.897039912671115	-1.20806354079004	-1.45873163126671	-1.79283400302391	-2.25776815897857	-1.13165756103239	-1.11589716964498	-2.09569174962774	6.54463043831719	-2.90769328681266	-2.19791340906392	-4.36585283310758	-2.26402154040423	-5.45370088241917	-2.06916011129867	-4.44760522403052	-2.24657152948456	-1.63009123759074	-3.58943644237357	-2.46283159441434	GOSH029.MRT_fresh___GOSH029___NB8350518_GCATCGGGTCCATAGT
-0.969504105477998	1.69717704792042	-0.35844469611001	-2.11536620950717	-2.29452879269922	-1.66949358850864	-1.42723625800554	-1.70706353143216	-3.81765828595142	-3.45853491344575	-2.85550993819998	-3.0052805878826	-4.04744470376544	-4.11403939870254	3.40400305161319	-2.87447946364879	-3.50996842117005	-3.05646569229974	-3.09299259716493	-3.15019796189217	GOSH029.MRT_fresh___GOSH029___NB8350518_GCATGATGTGTGTACT
-0.966046636641286	-2.00674833207958	-0.389101847555476	-2.10374496308322	-2.24225489624602	-1.30903622299056	-1.49599589051388	-2.22215744037752	-3.74138845396971	-3.66239332050053	-2.54740576324817	-3.26804848470872	-3.65573325378091	-4.34200233665849	7.18979880791933	-0.513610215607895	-3.25092948116095	-3.38128159454551	-4.07323020694793	-3.669061744069	GOSH029.MRT_fresh___GOSH029___NB8350518_GCATTAGCACACCGCA
-0.764331166952599	-1.28488582977203	-1.4159845637135	-1.41204651841977	-1.40597063881289	-1.07132490189784	-0.76566178804108	-1.65952878666164	5.16613988455272	-0.955926214773218	-0.707918924949127	-4.08463012695894	-1.33303881347551	-4.43342652286661	-1.25100635682756	-3.98184900365853	1.20428553488689	-1.66332897273991	-3.91908852582048	-1.9512043556522	GOSH029.MRT_fresh___GOSH029___NB8350518_GCCAGCACAACTCCAA
-1.0061728157594	2.17488231236985	4.92011377044149	-2.18522445710738	-2.44515147924518	-1.70709437702812	-1.47155432312211	-1.48611174878838	-4.53944720588606	-3.56105575626205	-2.76766404117519	-2.82407695955464	-3.93990354221854	-2.66558692203609	-0.168383499816415	-3.72796963457334	-3.6779074476842	-2.87595698030373	-4.41248437378573	-3.31535258656203	GOSH029.MRT_fresh___GOSH029___NB8350518_GCCAGCAGTCTTGAGT
-1.23400980648785	-1.64710859190166	-1.71353309397646	-1.65193753670498	-2.17797277132285	-1.27973351786718	-1.32950705298617	-1.44609083921532	1.56908061398476	-2.09948818468468	-2.35120471617547	-3.2641541998097	-3.47897038543384	-5.62096472217513	-0.831853817660354	-5.06855501880529	-0.197170386022009	-2.1746120978363	-3.35976884203816	-3.03562936310046	GOSH029.MRT_fresh___GOSH029___NB8350518_GCCAGGTCATTCGGGC
-1.00754307218342	1.35917164136052	4.9317837768011	-1.68497131919735	-2.45091196236387	-1.72128323191638	-1.42761899987484	-2.29179174548748	-4.38470197051589	-3.43141916530856	-2.85311700039991	-2.90449613745392	-3.8680065292215	-3.46389119814123	-0.372456407171534	-4.14107962134218	-3.62364188823202	-3.28512079627705	-2.87889627588496	-3.5389077841252	GOSH029.MRT_fresh___GOSH029___NB8350518_GCCATTCCAAATGGTA
-1.06363202283733	2.42099774900313	0.798648853324005	-1.61391250704416	-1.48898227272497	-1.45083915739024	-1.06634070932155	-0.979977549464715	-4.31773927612617	-3.47818062462196	-2.37271793135504	-1.56379812048786	-3.80340521468569	-5.74796784595941	1.53052623397675	-4.12107455198128	-3.18643485321491	-3.1074225194278	-3.3138746402471	-2.83091244221689	GOSH029.MRT_fresh___GOSH029___NB8350518_GCCCGAATCCGACGGT
-1.01402447839623	-1.2420637425315	0.14033495757649	-1.58077763812367	-2.46504811963468	-1.76517020949492	-0.354603092703695	-2.26400241920209	-4.51897736308467	-3.54369846997739	-2.80455453888927	-2.89302507617939	-3.79681477007597	-3.36043098669668	2.82496656297219	-3.85487028293288	-3.53504067331455	-3.10501559022186	-3.24652661230434	-2.99180939663096	GOSH029.MRT_fresh___GOSH029___NB8350518_GCCGATGTCGAAGTGG
-1.04744363405844	-1.30184526481388	2.22087791979417	-1.22936937293189	-2.56158315680475	-1.35439347018732	-1.22690504137831	-2.08350525952236	-3.67396060960496	-2.81421648656403	-2.46173134984513	-2.24217749430879	-3.47816115609789	-4.15030641728115	5.22807959631301	-3.57353674030193	-3.22868293462624	-1.57699990401938	-7.35083709849706	-2.01332676135604	GOSH029.MRT_fresh___GOSH029___NB8350518_GCCGTGAGTTTCACTT
-0.723441732247709	-1.47682773435642	-1.78188815824096	-1.11451949860055	-1.53432681757478	-1.44567362729062	-1.02528029854022	-1.4392344058951	2.01454167005366	-1.29516976212488	-1.3965090513204	-3.87882504594125	-1.56187657315352	-5.37934905043278	-1.18785158282086	-3.29446294617183	1.38705384303979	-2.13575328962877	-3.89686807397627	-2.39312933809402	GOSH029.MRT_fresh___GOSH029___NB8350518_GCGTGCAAGCTCACTA
-0.965486106830838	-1.25592803583023	-1.60662928751087	-1.56247726939511	-2.51218888413054	-0.876163662570096	-0.276695298543634	-2.7961797816267	8.51696262198039	-2.66806443337526	-2.10477737811919	-4.47194122717552	-3.34149601890529	-4.62346725362545	-2.05008938122929	-3.65235038799133	-3.08266550611064	-2.23851461385332	-3.05710126174774	-2.4844627344378	GOSH029.MRT_fresh___GOSH029___NB8350518_GCTTCACTCTATTGTC
-0.543666329677157	-1.93161597453612	-2.12101847125936	-1.619257689148	-0.994198295983784	-1.51374277077057	-0.59338479259626	-1.95484768007618	-0.930041442820474	-3.12294139829813	-2.03272064539437	-3.43485156122656	-2.16682746915731	-2.84947686038728	-2.12406176630465	-2.89081547279365	-0.26349100588648	-3.13298801021328	-4.15074146804104	-3.01581373959402	GOSH029.MRT_fresh___GOSH029___NB8350518_GGAGAACGTGACTGAG
-0.642442459821767	2.21423413145427	5.20055544362501	-2.07262914483485	-0.912069895063283	-1.5591201819333	-0.946601779258309	-1.13868539482216	-3.70068984792839	-2.95713670701011	-1.11372187008971	-3.46912124424276	-2.88583720001335	-4.57440400060175	-2.02042031295761	-4.53130841372439	-3.10937695304543	-2.3000634280387	-4.17452114397732	-3.30237499997654	GOSH029.MRT_fresh___GOSH029___NB8350518_GGAGCAAAGTACTCGT
-0.919523066359787	-1.72210585174265	-1.73460785373316	-1.8373154965618	-2.23489027789685	-1.35670906612099	-1.2734396467496	-1.32048494871588	-1.98599723998491	-3.15772843776258	-1.49679476669542	-3.07897230466083	-2.78165559092584	-4.73304327553702	-2.38566435980945	-4.41711561145199	-0.248148510264931	-2.82798072727496	-3.61320344735296	-2.89513893120988	GOSH029.MRT_fresh___GOSH029___NB8350518_GGAGGTAGTCTAGATC
-0.897916823859109	-1.33799317288795	-1.14209518933461	-1.48450619174841	-2.47657700205497	-1.28107143911574	-1.1521244623766	-2.08720973746897	9.26185581235031	-2.70629170963497	-2.26890223607903	-3.75203422298771	-2.83889765254161	-4.03101151114933	-1.90172027117762	-4.19166287882498	-2.986455505732	-1.38554703395559	-3.11388506255252	-2.54075496134434	GOSH029.MRT_fresh___GOSH029___NB8350518_GGCGTCATCATCACAG
-0.884877844544149	-1.43216086070609	-1.62261134159622	-1.67874767488482	-1.86529329462201	-1.17689455353359	-1.18675269558417	-2.06552542143666	1.17236892130593	-1.48741470057241	-0.797989074979724	-3.75614887209283	-2.28294858644381	-4.338054486018	-1.47462686412981	-4.1212792295985	0.510402418221098	-1.64941014828033	-3.98469095615165	-2.02610054458509	GOSH029.MRT_fresh___GOSH029___NB8350518_GGGACCTAGGTACAAT
-0.77346181294399	-1.76150153122067	-1.52882836690814	-1.84448449578651	-2.27893638681769	-1.24078915627952	-1.26775328222198	-1.87114973797344	10.1207434053252	-3.13717450084066	-1.27391457066636	-3.13023066407832	-1.9190393813055	-3.17652397914593	-1.05418433833482	-3.92730081837219	-2.02571649853547	-2.52096226303542	-4.09205208091575	-2.59239297823081	GOSH029.MRT_fresh___GOSH029___NB8350518_GGGCGTTGTCTCTCAC
-0.987804260038056	-0.600435408366299	1.87387269046099	-0.961381368193249	-2.42472077494432	-0.546760217170752	-0.987146311345304	0.37901378052917	-2.88418797484813	-2.15659951540031	-1.13849096264179	-1.17636871043383	-3.50290375645872	-4.57886899237565	5.98491087782377	-3.09779898450049	-0.184223607546692	-1.3133079893944	-3.40493158597272	-2.18048790463933	GOSH029.MRT_fresh___GOSH029___NB8350518_GGGTAGAAGAGAGAAC
-0.915192329617356	-1.40957308761304	-1.43669127928647	-0.689042584974274	-2.41419598213806	-1.3396141833088	-1.19501451228147	-1.94674572723594	1.89961881352747	-1.4291325654286	-2.09167719975373	-3.01379411920603	-2.09880295001621	-4.0410311331422	-2.24881921720264	-3.23034693755141	-0.498532237419796	-1.37556446444173	-3.72880468769704	-2.12725902090751	GOSH029.MRT_fresh___GOSH029___NB8350518_GGGTCACAGAAACACT
-0.962521398690934	-1.03610910046034	7.28719908952368	-0.940471117738879	-2.3382634840197	-1.742393860252	-1.42299382837146	-1.68766423419174	-4.39502353968746	-3.45129856002776	-2.83772557469494	-3.39622441504239	-3.38783934525554	-4.8903568814671	-1.15089877307581	-3.73490232720405	-3.50623256274988	-3.08458679421278	-3.16485324776818	-3.73976783682735	GOSH029.MRT_fresh___GOSH029___NB8350518_GGGTCTGGTTGTGCAT
1.40344818183007	-1.78962735880721	-1.81784741211795	-0.633549480585385	-1.89349378205268	-1.38515490159431	0.399335222978288	-2.17694748442384	-2.70015413627532	-3.04516365555807	-1.98155558451234	-3.483905417403	-1.62402755561518	-5.24724613449787	-2.14165538069262	-3.00423856933004	-1.89367261530926	-2.4607278018162	-4.20122894662506	-2.72630182183387	GOSH029.MRT_fresh___GOSH029___NB8350518_GGGTTTACAGAGTAAT
-0.911275872965527	-1.21366244147305	-1.36054579157589	-1.24727119298718	-1.79535111331982	-0.997940562757428	-0.814391228379495	-1.6168969159226	10.3699949707847	-2.11373771874798	-1.97057722536521	-4.19035371289851	-1.79825326120913	-5.19502747427013	-2.15184014951841	-3.87428927371994	0.205796462514767	-1.72838707730408	-3.79325793773388	-1.80874621011235	GOSH029.MRT_fresh___GOSH029___NB8350518_GGTCTGGAGGTGGGTT
-0.969699436459565	4.08344880405946	1.7598430140158	-1.84448706987234	-2.35888581730858	-1.54576575586272	-1.37341349262568	-1.29984388008704	-3.83173267064128	-3.30082525061929	-2.53407837954434	-3.0884234077251	-3.3355436241702	-4.7915506680147	-3.28845550741174	-3.47275643872592	-3.37439797234764	-1.70454658088896	-2.98004151962199	-3.16945728846011	GOSH029.MRT_fresh___GOSH029___NB8350518_GGTGTCGGTATCCCTC
-0.618332465607317	-1.59146437938696	-1.74411657558245	-1.32404100354105	-0.971788509510896	-1.50173935359194	-1.10250071945908	-2.21440535783701	-0.820345888168678	-1.66735962808782	-2.17610078426317	-3.12118159732427	-2.22290781127836	-4.57619000560418	-2.11741651795099	-3.14605695314216	0.101270617439063	-2.24314980413548	-3.71901525604488	-2.3765117554974	GOSH029.MRT_fresh___GOSH029___NB8350518_GGTGTCGGTGATCATC
-0.841041798593025	-1.61468553506072	-1.72214345126584	-1.77966198261361	-1.9364526702572	-0.876072193756838	-1.24256007612386	-1.9539924394616	-0.098618397861374	-1.777830531915	-0.512796178913125	-4.36393948729712	-1.56490023611117	-5.08043366789428	-0.214469319971116	-3.2120204158956	0.484898633401351	-1.91409661880834	-3.8080329695016	-2.28849008676786	GOSH029.MRT_fresh___GOSH029___NB8350518_GGTGTCGTCCATTCGC
-0.809305590198095	-1.51132144239153	-1.53767941296802	-0.244348839707501	-1.36255813002672	-0.964117069852334	-1.17648748500366	-1.49546083847357	1.93721409582765	-2.28494827004421	-0.53949893685289	-3.60319473779202	-1.9675598350143	-5.72552885118492	-2.27376200846412	-3.96933100879187	-0.468352643878917	-1.75169711494827	-3.80535899279919	-2.35418888597127	GOSH029.MRT_fresh___GOSH029___NB8350518_GGTGTTATCTGCCCTA
-1.03700593918969	-0.919516326890932	-1.00700065179522	-0.747009475978003	-2.3931837442982	-0.950854131838915	-1.04768865392148	-1.10808068297303	0.123498455954007	-1.0406537708575	-0.345240759617677	-2.84699118515803	-3.21235983903989	-6.04146688986265	-1.18863530843818	-5.05007643537363	0.913196664343688	-0.571468466968144	-3.24086491333879	-0.12639561809966	GOSH029.MRT_fresh___GOSH029___NB8350518_GGTTAACTCGCATAGT
-0.716171558634581	-1.4101422386984	-0.999413389645498	-1.54744384827452	-1.73899918214848	-1.29862433018285	-0.643233034751546	-1.91773634462396	6.89643462230247	-2.41942569758914	-1.85620636457146	-3.85812659702847	-2.43834198215909	-4.63876087092697	-1.80334789172497	-3.82136225303969	-0.228491989567502	-1.49579353908865	-3.27861347732273	-2.81381498533407	GOSH029.MRT_fresh___GOSH029___NB8350518_GGTTCTCAGCTCCCTT
0.558600260439074	-1.52386366018973	-1.89417384124523	-1.07365908609776	-2.08875813830643	-1.4740926377319	-0.588969684342749	-2.01626798565389	7.94527130072866	-2.89192633163304	-2.26701796841184	-3.67655996077329	-2.64652137735782	-4.19947407378629	-1.70506293954603	-3.64831753107039	-2.89590974640922	-1.59977729564576	-3.52699012194704	-2.20113614079532	GOSH029.MRT_fresh___GOSH029___NB8350518_GGTTCTCTCAACTGGT
-1.02683973610671	3.96757161889522	2.48848705205772	-0.955117436422353	-2.50183440337263	-1.67659828698829	-1.37969641494007	-2.06287156827776	-3.9089819980002	-3.27680325494162	-2.85538535887484	-3.11754660482807	-4.02224292888489	-3.10155098716467	-3.85251127384277	-3.60478120840311	-3.7930722701865	-2.78399005715365	-3.16528394248061	-3.27226617626576	GOSH029.MRT_fresh___GOSH029___NB8350518_GGTTCTCTCTTTCCGG
-0.947056467249297	5.49706402050214	0.66090384610084	-1.88128671111138	-2.30220928174342	-1.61478453640363	-1.37149726202674	-2.0304125129087	-3.99682584432983	-3.31202334836004	-2.63781693938601	-2.40041304894037	-3.2968536354256	-2.18927375241368	-4.67262681868345	-3.79652332625604	-3.50344811144459	-1.79159780794616	-2.38834476732218	-2.68809127510776	GOSH029.MRT_fresh___GOSH029___NB8350518_GTAACCACATTGTAGC
-1.00577915268451	6.26710022285657	1.60960606411589	-1.3809191165476	-1.75840277734023	-1.50299643900719	-0.847374401982142	-1.27413376696333	-3.06119546733912	-2.46846092295989	-2.70894160147053	-3.05476307585087	-3.94337476394664	-3.29218992240574	-5.38989678368121	-3.96952809194235	-3.78949450497057	-1.51768325062481	-3.32880260988768	-2.78278923392341	GOSH029.MRT_fresh___GOSH029___NB8350518_GTAACCATCACGTCCT
0.248991662105936	-1.29122901805296	-1.56069592139277	-1.42769250692094	-2.26162824279089	-1.26740012728659	-0.963542938973122	-2.24628246120145	0.828438432364891	-1.68015549940752	-1.98726909996898	-3.31896815320045	-2.72807232820504	-4.70446939132818	-0.785173712833981	-3.99732084339754	0.797657313856243	-0.925043807198346	-2.93179747475235	-1.9507262913461	GOSH029.MRT_fresh___GOSH029___NB8350518_GTAAGTCGTACCGCGT
-0.972445458054599	1.01750915085075	4.17963533065464	-1.54428185907615	-1.41844668972537	-1.68883223310126	-1.03702953142683	-1.7581114805221	-4.22106786587924	-3.30009648528279	-2.81165456681442	-2.92786648722181	-3.22771178942519	-4.27117326227348	0.220951514993146	-2.71351971248874	-2.70161167590525	-2.2293328494275	-3.61712438492464	-3.4794927538417	GOSH029.MRT_fresh___GOSH029___NB8350518_GTACAACCATAGATCC
-0.707017410239539	-1.45681554572727	-1.76014150073338	-1.63241096059026	-1.61305350841909	-0.978130448952502	-0.973615918178904	-1.77340609270346	0.268853852920098	-1.50896968890983	-1.88194529282809	-2.91703401708507	-1.06434694422497	-4.65324933581273	-2.1149805300548	-2.26464903135483	0.0717354576549677	-1.77056532036754	-3.62061769533941	-2.56336531866079	GOSH029.MRT_fresh___GOSH029___NB8350518_GTAGAAACATCTTAGG
-0.75774613090697	-1.19728989166318	-1.58905369214896	-1.15031416694333	-1.84699967181694	-1.07898149751486	-1.00308905958652	-2.36153154149367	8.08305855720143	-2.37404295434447	-2.19822971740696	-4.1065529461117	-2.72337583645258	-1.23010218522326	-0.459560297347209	-3.69272030263169	-2.82729541998069	-1.17822281845208	-2.56466731043312	-0.940495160474592	GOSH029.MRT_fresh___GOSH029___NB8350518_GTAGATCGTTCGTGCG
-1.07486908344777	-0.490954940549711	-0.36938937532241	-0.469708951204023	-2.64886574544599	-0.361723702950709	-0.877005146330068	-1.62557197775828	-2.16617236072079	-1.76953631072011	-1.2437348430402	-1.20890219073253	-3.77485286930642	-5.15296274364377	0.477420392723022	-4.20582778119257	1.34814999280022	-0.206110153283396	-2.3677159951559	-1.13303643498506	GOSH029.MRT_fresh___GOSH029___NB8350518_GTAGGTTAGCCGTTAT
-0.797759567234426	-1.43448909525189	-1.66731178746387	-1.28675963015682	-2.36217532866105	-1.25757669844562	-0.649746287653179	-2.25339516848991	7.56424262034973	-2.7296705664834	-1.29772877685944	-3.76956152283238	-3.04244105538273	-2.17995913959608	-1.11636331891759	-5.71345395779669	-1.88394567968737	-1.5558088872813	-2.78871518713802	-2.29095044280453	GOSH029.MRT_fresh___GOSH029___NB8350518_GTAGTACGTACAAAGT
-0.765707523962077	-1.30246192353994	-1.48104865480633	-1.5894031078924	-1.39676016068935	-1.03080779488276	-0.955492257995962	-1.70879904659613	3.29938816496186	-1.16181430188592	-1.17201528191405	-3.56466491567514	-1.59945699499786	-4.39614837359506	-1.1657602899024	-4.16375298659307	1.51387137665647	-1.56530366409672	-3.28126041285176	-2.00224009244683	GOSH029.MRT_fresh___GOSH029___NB8350518_GTAGTACTCCTTGGAA
-1.11200815490438	-1.72559348507294	-1.54741525055155	-1.72673584819526	-2.03077523592605	-0.940555058402944	-1.27431028066012	-1.92435563655877	6.00392051315288	-1.93995787460434	-1.53036998191085	-4.41841740406236	-3.48253162073157	-5.91376539277892	-0.0933946622094572	-2.63028249348653	0.628482200980202	-2.87328216796316	-3.90274356320705	-2.45379998793176	GOSH029.MRT_fresh___GOSH029___NB8350518_GTATTGGGTACTCGTA
-0.407876363270737	-1.5573673905629	-1.54187686364773	-1.69610114083359	-0.955766944065899	-1.01886346849943	-0.686872959044471	-0.698487211452024	0.824687959168471	-1.39850176986103	0.0579248899893252	-4.18443499413956	-1.52656175831765	-4.20515917941574	-0.873221378720371	-3.14244373953562	1.75863834449039	-2.17796007957572	-3.99888294414244	-2.26527378528261	GOSH029.MRT_fresh___GOSH029___NB8350518_GTATTGGTCAATGCAC
-0.800358968726724	-1.48113617807526	-1.52883723784537	-1.19010073975787	-1.062826659572	-1.19246102697042	-1.15738818108865	-1.8719270832031	2.20854989895765	-1.80631235032917	-0.254482519897112	-3.68319805774684	-1.95198775417091	-4.13452577725094	-2.07327715397871	-3.24578707240044	-0.177397267445249	-2.22316112593351	-3.84025441558846	-2.38816016836731	GOSH029.MRT_fresh___GOSH029___NB8350518_GTATTTCAGCATACTC
-0.845401752441612	-1.513234169126	-1.78331977481016	-1.433938962533	-1.38323331700038	-1.3275119138435	-1.10823469813097	-1.86738229020119	2.63823015711815	-1.19583477980679	-0.689291124498708	-4.33876693154705	-2.45108481911409	-4.94436378363064	-1.85287837125332	-4.41780864799088	0.629941432760918	-1.75889248170352	-3.84109868312118	-2.42791451411583	GOSH029.MRT_fresh___GOSH029___NB8350518_GTCACGGCACACAGCC
-0.804857070566146	-1.42312061749075	-1.62077281112169	-1.966285006688	-2.15459489872203	-1.35261499433739	-1.26282684820843	-1.9307009961677	5.18805667012699	-1.84225346950525	-2.01182189961566	-4.290714957731	-2.21396566186887	-5.44722184787866	-1.20891766339834	-3.75540802642023	0.487975961728203	-2.42140612396328	-3.28680829924232	-2.70204585907093	GOSH029.MRT_fresh___GOSH029___NB8350518_GTCACTCTCTCCTGTG
-0.934895014160729	-1.39763528813546	-1.37762745320672	-1.83985735859461	-2.1989303065108	-1.23479785961835	-0.544221376224842	-1.01119981443139	-3.6972034751506	-2.63773935214515	1.40870208765869	-1.09255116858799	-2.47303544225648	-5.50494769955899	-1.1900580694509	0.868321501260143	-2.6924194831421	3.25465351988262	-6.20193789593538	-2.06435040785321	GOSH029.MRT_fresh___GOSH029___NB8350518_GTCATCCAGCTGCCAC
-0.778132883644251	-1.60781782452549	-1.78223190747048	-1.17645953657786	-1.74067052314294	-1.34192546368894	-1.20111763171871	-1.87862439107198	1.11905357791449	-1.94995263478689	-1.96474917532859	-3.73607704783947	-1.22333936184256	-3.68904693255815	-2.43585738471735	-4.27280153632774	-0.901913049609677	-1.99758721559933	-4.07710906276764	-2.34886472780529	GOSH029.MRT_fresh___GOSH029___NB8350518_GTCATGAAGGGCTGAT
-1.10933886990073	-1.8142766765324	-2.0753299839031	-2.05261404676996	-1.98727143372218	-1.57079321373364	-0.541696918799845	-1.06617791611939	-1.7719441919053	-3.04292838818474	-2.59333404939254	-4.20335315707417	-1.85106283501187	-4.55412400675679	-1.23241718472594	-3.29281281588793	-1.23066117343286	-2.72263558588737	-1.91551560410941	-3.08313164805889	GOSH029.MRT_fresh___GOSH029___NB8350518_GTCCACTCACTGCGTG
-1.04694588509887	-1.54702983668574	3.91992305742317	-1.52029053197408	-2.55064862791334	-1.55118182237159	-1.40998571809062	-1.08393244941617	-4.30688364545798	-3.35054962305465	-2.95028345720453	-2.89804130998797	-3.52147179383715	-3.31328452410311	0.0988721077228274	-3.3909655407485	-3.76346801535789	-3.06701250190858	-2.74662079179241	-3.15739068147974	GOSH029.MRT_fresh___GOSH029___NB8350518_GTCCTCATCGTGGACC
-0.854879518208701	-1.45689226659907	-1.55774772040468	-1.14022134297731	-2.28762989383057	-1.31943003355038	-1.17965271218688	-1.83919046585158	0.343699343033523	-1.43049997609013	-0.492838084016314	-3.29869767927533	-2.58489691105125	-4.80260866238634	-1.32282770003517	-3.80429774559669	0.340771792406826	-1.54597885287774	-3.71493143658629	-1.82823737100437	GOSH029.MRT_fresh___GOSH029___NB8350518_GTCGCGACAGCTTCCT
6.94629295473418	0.473078613529297	-2.18488354269609	-1.20937332071252	-2.2897032113017	-1.49451498162905	-1.52478207816398	-0.931214049441479	-3.09343864448726	-3.70466715028799	-2.42574349300038	-2.48680502510513	-3.56452670578573	-3.08884768794481	-1.53972386006571	-1.82499107345403	-2.13394190555809	-3.05078970515274	-2.63002853594723	-3.71129159248194	GOSH029.MRT_fresh___GOSH029___NB8350518_GTCGTTCAGAGCTGCA
-0.700726781855181	-1.56295353260039	-1.43926040761063	-1.82909058100169	-1.64440799882125	-1.16054094750514	-1.04167542723627	-1.80438936360577	2.73288422345473	-1.92513749007145	-0.685524624347726	-3.87518490417831	-1.90027334653396	-5.8188396512847	-1.70908071068691	-3.30101593007704	1.17058377307906	-2.07036441581887	-4.32433004782206	-2.25467619290862	GOSH029.MRT_fresh___GOSH029___NB8350518_GTCGTTCGTTTACGAC
0.583029017289116	0.66830297845729	-2.16454691306382	-1.04986796052826	-2.30057070145341	-1.67380474841544	-1.48489963417536	-0.45563253573642	-2.12426196744762	-2.22904094776466	-2.60792576684778	-3.07940982809699	-3.05557450686887	-2.61005080838874	-1.71551414925041	-3.38871274135985	-2.22197501204133	-2.6494172901251	-2.99563147079408	-3.16374152303673	GOSH029.MRT_fresh___GOSH029___NB8350518_GTCTACCCAACGATCT
-0.741776096463179	-0.51029214297395	2.21065224424869	-0.971533092014046	-1.31825723720116	-1.70327702386582	-1.11492429609449	-1.74987764956458	0.580113967371174	-3.15465568405367	-2.66142448659602	-3.57417303731455	-2.77269330373909	-4.7805570827191	2.06306400735446	-2.82575725666791	-3.40373738020632	-2.41730113871357	-2.95140396294906	-3.39753276564964	GOSH029.MRT_fresh___GOSH029___NB8350518_GTCTGTCTCTGCATGA
0.975075765890476	-1.63824315914813	-1.71130049160315	-1.75676140800515	-2.01073953185569	-1.36591771008959	-1.22484089080488	-2.36476501784814	9.08226736488182	-2.99594125807465	-2.02447809472464	-4.08099412419414	-2.35635560701005	-4.64204868562205	-1.94615694053202	-4.05504052291703	-1.45341877676306	-1.88124749654204	-3.82677950527923	-2.72463655722038	GOSH029.MRT_fresh___GOSH029___NB8350518_GTCTTTAGTCACAGAG
-0.929021085473472	-1.13236776985181	-0.580555856411226	-0.696004029272598	-2.27250730547173	-1.1753501146219	-1.07811405699829	-1.98975710768493	-1.42664573541501	-1.63485862861694	-2.14663445302573	-2.81050221570628	-3.31349066553861	-3.94686244434539	-1.20642393830334	-3.32168462861587	-1.89074742641078	-1.41717123059374	-2.19937250259217	-1.16901459831035	GOSH029.MRT_fresh___GOSH029___NB8350518_GTGAGGAAGGAAACGA
-0.973924083428238	-0.46607200734744	0.459963848400211	-0.359912629426359	-1.53587369220522	-1.57170436306077	-1.17662851547351	-1.70307772112292	-3.27447906305663	-3.58393804898191	-2.69972227227052	-3.55061909013654	-3.26085765580257	-5.06224929060058	4.70520030178964	-4.2696622643248	-2.97961372492374	-3.1529157468654	-2.28866050794572	-3.29200360155961	GOSH029.MRT_fresh___GOSH029___NB8350518_GTGAGGAGTTTGAACC
-0.868787889902394	-1.39861986282924	-1.5323776879439	-0.785882570113146	-2.41582999609868	-1.09683135430644	-1.18078288397066	-1.70161213463593	1.81280572831317	-1.75249804116929	-1.1994779520024	-3.38281924719561	-2.44963759170733	-3.86688315814943	-1.52876797943118	-3.92932111296245	0.639356915446749	-1.2617228433798	-3.66321801135237	-2.0255679079764	GOSH029.MRT_fresh___GOSH029___NB8350518_GTGAGTTAGAAACACT
-0.780707285721632	-1.31634478536707	-1.60804726342565	-1.3340461971707	-2.01840382906765	-1.19302903701842	-1.07090802522497	-1.92856189712847	2.90613210445491	-1.28380405721947	-0.809748040270069	-3.96141054127608	-2.22160960639278	-4.74940913411281	-1.64266315988636	-3.60436213274486	0.816642538288843	-1.83088759112612	-3.78575199484725	-1.97067181187341	GOSH029.MRT_fresh___GOSH029___NB8350518_GTGAGTTCATCGTGGC
-0.770975285296415	-1.56234634873981	-1.80366906953369	-1.76580683950774	-1.70517375822575	-1.20165252840627	-0.00841814119983142	-1.66920990453959	-0.385503008538222	-1.97418490416349	-2.04353003576075	-3.69535252171843	-1.4365438954479	-4.84485472995448	-1.78084055492318	-3.82514896727755	0.653059102609191	-2.23111525519846	-4.44954716478117	-2.68381927831241	GOSH029.MRT_fresh___GOSH029___NB8350518_GTGAGTTGTCGTTATG
-1.03764081537127	-0.734896061665885	7.44883914711606	-0.697416557673776	-2.53186113661098	-1.35544910827792	-1.32407698587309	-0.332877266488552	-4.01643834685866	-3.10596129232178	-2.32564654447152	-2.63517873636155	-3.43906816476224	-5.02490931252227	-3.17953415283549	-3.17751708302866	-2.99367590373434	-2.52890876968621	-3.3843288871565	-2.89238405000701	GOSH029.MRT_fresh___GOSH029___NB8350518_GTGATGTTCATTTACC
-0.52337382901783	-1.16658400297785	-1.3708374495208	-1.47149886426783	-1.42476603819017	-1.14197450439698	-0.846377181857784	-1.80722188178822	8.22528772242134	-2.08924710985289	-1.9690330252088	-3.54880821228079	-1.52607228350431	-4.42473894228284	-2.07496082497909	-3.1029340026745	0.551468044041526	-1.52086733428999	-3.24145031223694	-2.56136166044929	GOSH029.MRT_fresh___GOSH029___NB8350518_GTGCACGGTATACGGG
-0.74985694943806	-1.39327825723676	-1.55209604792724	-1.39388837781708	-1.24381859642896	-1.09335649444025	-1.08689000052031	-1.78754793802884	2.38704938868664	-1.42311738021856	-0.609825053195995	-3.98988556703303	-1.3233336443487	-3.93939264368482	-1.38238250832214	-3.53669782356829	1.03462465078035	-1.67239138617706	-3.93519173369323	-2.2001651667549	GOSH029.MRT_fresh___GOSH029___NB8350518_GTGCGTGAGCCTGAGA
-0.3704541634009	-1.37170270454759	-1.62620277869712	-1.60614682566252	-1.9398876058932	-1.22743968229338	-0.611490167191778	-1.72153911733841	7.11776886318503	-2.51288875592515	-2.00472445845188	-4.06399242228982	-1.8043500923424	-3.49162118202484	-0.893740613441608	-3.85162529217607	-0.112661403366162	-1.49639404525661	-3.19604539670973	-2.02431798694392	GOSH029.MRT_fresh___GOSH029___NB8350518_GTGCTTCGTTGTGGAG
-0.971826366993259	-1.43546956552824	3.46941761551972	-1.73845724178277	-1.76321630567559	-1.74595562297873	-1.26276006240768	-1.90288763151184	-4.41834317320403	-3.59533704984182	-2.79118890260861	-3.48158818685841	-3.89680751832327	-4.94862484451931	6.89793974133354	-3.54124000846245	-3.08782246943606	-3.38035588406471	-3.82624675988047	-3.40416810850826	GOSH029.MRT_fresh___GOSH029___NB8350518_GTGGGAAGTGAGATTA
-0.764642806813896	-1.5943971390643	-1.63894546688203	-1.89765144139312	-2.1813751242625	-1.47447619364764	-1.18682895844318	-1.56811200136596	7.93694791505711	-2.90681708548585	-2.35517566175176	-2.44471805976642	-2.02857626775648	-2.88569748374219	-2.19560815344474	-4.33464907753165	-2.79634548721274	-2.17692206073568	-3.25194336701045	-3.14982111458594	GOSH029.MRT_fresh___GOSH029___NB8350518_GTGGTTAGTCGTTGCG
-1.07811403422312	-1.16194484015697	-1.16871031925238	-1.15054200902634	-2.69146560543586	-0.962791658129266	-1.18234529146163	-1.80306303829101	-0.526383423578478	-1.39356046631505	1.17275351744565	-3.83329154262823	-3.36644417841735	-5.74685396970371	-0.673744513538919	-4.23411244242248	-0.272945701925331	-1.59987182048237	-3.23383107711065	-1.48852787464917	GOSH029.MRT_fresh___GOSH029___NB8350518_GTGGTTATCTCTCCGA
-0.987331002136268	-1.4472733433438	0.856192491508611	-1.41189882908991	-1.83672832554447	-1.55510282244851	-1.25587028287189	-1.81771076986761	-2.76697189701214	-3.52864559440403	-2.67330471056542	-2.46373489280341	-3.74745345076333	-6.84380510064566	4.55849058322214	-3.93779551932494	-3.554600768229	-3.03459669317213	-3.39834086209411	-3.40957547517916	GOSH029.MRT_fresh___GOSH029___NB8350518_GTGTAACAGGTCGTCC
-0.664859835501604	-1.41445785284327	-1.74381979477511	-1.50051141218621	-2.20973967324742	-1.33803907147386	-1.19266419509335	-1.27979287364421	0.21008914084764	-1.56507220077492	-0.97913121056756	-3.20109761617249	-2.32253691013356	-4.32838272733429	-1.77875703351336	-4.46788140684219	0.244367827290123	-1.90317785942546	-4.2249502615417	-2.88048260589362	GOSH029.MRT_fresh___GOSH029___NB8350518_GTGTTAGGTAGTTCCA
-1.03577746239098	-1.09088992143187	-1.57311242704979	6.64979878090768	-2.53216823622394	-1.62273257196967	-1.22996031259287	-1.5811558159859	-3.69395698818345	-2.83182047456557	-2.95642923962406	-2.41407616786946	-3.48388168186501	-3.80897291813353	-1.12913172756636	-4.15476068088138	-2.92360666964215	-2.52945406479808	-2.09335154091333	-1.49434768506348	GOSH029.MRT_fresh___GOSH029___NB8350518_GTTACAGCACGTCATA
-0.940458515543883	4.9643814920253	5.75322979952028	-1.69004905346975	-2.29267196213457	-1.33623414443673	-1.23905494796567	-1.23778794941743	-3.61522464439676	-2.87338556994797	-2.26443586281154	-2.04010495088345	-3.61339453076703	-4.17654721394821	-0.505909509481512	-3.38190161166003	-3.0094805214513	-2.49403330440854	-3.40964932543294	-2.74325753001348	GOSH029.MRT_fresh___GOSH029___NB8350518_GTTCATTAGCTGAGTG
-0.933684079872248	-1.24467614571202	-1.63002385910823	-1.55823210172076	-2.28136310663075	-1.1735788396731	-1.131731715586	-1.41408034516665	0.81298729621004	-2.62004257259655	-2.61562729348732	-3.6870093541859	-3.68736840805879	-6.03669873184198	-2.35504999629396	-5.18217751523566	-1.70245029525585	-1.00450606208533	-3.66679438992057	-2.31292262478038	GOSH029.MRT_fresh___GOSH029___NB8350518_GTTCGCTCACAGCGCT
0.460775085044974	-2.42551474771971	-2.62698887084687	-2.17645868523886	-2.10691834621282	-1.70147357704975	-1.62960916052055	-1.03923074544735	-3.40836095641614	-3.07057748223773	-2.47359543571837	-2.54223995679641	-3.61218866211382	-2.65844784456414	-2.25532754771656	-2.2827073275812	-2.86814965300114	-3.28206616397302	-2.11236045379776	-4.14826809896898	GOSH029.MRT_fresh___GOSH029___NB8350518_GTTGCGGAGAGTATAC
-1.02612306957606	-1.16394406789591	6.94646797616983	0.60084795815633	-2.49788120642388	-1.61477059802945	-1.42044903474132	-1.66861634621614	-2.26843164740741	-3.39663741098465	-2.68354835255843	-2.32499860793869	-4.0561319379795	-3.06528002657315	-1.75649673752657	-2.4197977048794	-2.96618769502091	-2.90287738612626	-3.85222798733451	-3.09532502162633	GOSH029.MRT_fresh___GOSH029___NB8350518_GTTGTGACAACAGCCC
-0.874093223939418	-1.48855431262286	-1.79327061249371	-1.09230471740514	-2.15072540905798	-1.33301489749904	-0.769043992349437	-1.85856238987009	1.70737377758568	-1.57334257767462	-1.94179893895947	-3.87202141243982	-0.652250790438086	-5.47028985080618	-1.47537337464821	-4.11850737951774	-0.571833297329079	-1.92269922535771	-4.28466701463194	-1.30147256444943	GOSH029.MRT_fresh___GOSH029___NB8350518_GTTGTGACAGAAACCG
-0.709387162267883	-1.64736198266651	-1.94254638990245	-1.41039159282448	-1.74331589119539	-1.41277973605359	-0.753152135898547	-1.69049247176184	0.46203543506456	-1.79405049068999	-1.68377605800139	-3.95215208153708	-2.72940892436586	-4.55330447446389	-2.27719899522956	-3.37818288123648	-0.333898560246774	-2.13821809845296	-4.85705185382131	-2.58674394227988	GOSH029.MRT_fresh___GOSH029___NB8350518_GTTTGGAGTGAGGATC
-0.938944232934526	-0.926939883080514	6.7676071125873	-1.54803413945497	-2.15689767036444	-1.74042557885804	-1.42746542744429	-1.14910592249954	-4.18028218164317	-3.4818903052862	-2.79584484302837	-3.15955625776006	-3.20580944957289	-4.17140618532396	-2.11028582674573	-3.42081986608147	-3.7024394905522	-2.95174133035735	-4.22901480339083	-3.49527932874488	GOSH029.MRT_fresh___GOSH029___NB8350518_GTTTGGAGTTAAGCAA
-0.758534955111006	-1.48255228469352	-1.6679882636614	-1.56512954535652	-1.81813318868502	-1.24079902736938	-0.989531814876753	-1.8260071251033	1.29328474035602	-1.4304303243906	-1.89173114775603	-3.89195305219815	-1.76150280250735	-4.60798453177703	-0.980309094560845	-2.07467434570251	0.746906932730314	-1.93978421071649	-4.42045007582803	-2.21603432859981	GOSH029.MRT_fresh___GOSH029___NB8350518_TAACGACGTGGCTGAA
-0.6721357153843	-1.29809755414273	-1.56875039577761	-1.1558779738336	-1.39875820509583	-0.995241317129983	-0.759855957048731	-1.66425346989769	4.0048748351608	-1.25227938325927	-0.51739697458736	-4.04063996424802	-0.789164122286415	-4.04108671333198	-0.527480303968649	-3.38080515577541	1.15953407641879	-1.67477125584956	-3.55273793058453	-1.57631484780708	GOSH029.MRT_fresh___GOSH029___NB8350518_TAACGACTCGAAGTGG
-0.780286859938323	-1.50679086864929	-1.7704838121947	-1.52549125268846	-1.8353023310384	-1.38350235496941	-0.902220799371514	-1.71740165839159	0.667442943240307	-1.60199399874432	-0.853377850733133	-3.70604787641111	-2.09762289718356	-4.24715778948018	-1.66621438305101	-3.49544448362975	0.584297613685114	-1.98481820105223	-3.7791063615633	-1.9318005844675	GOSH029.MRT_fresh___GOSH029___NB8350518_TAAGCCAGTACTCCGG
-0.752405775823233	-1.62614854232423	-1.61966596393018	-1.83229411945535	-1.28389842177663	-1.16904500108067	-1.19372675328618	-1.64801945238309	1.3070913087703	-1.35481080396414	-1.40789540944367	-3.53284550794769	-2.21912807845155	-5.35177415680069	-1.20948479071639	-3.19731876959495	0.710795577737696	-2.18522412942592	-3.44063069809658	-2.45624274082718	GOSH029.MRT_fresh___GOSH029___NB8350518_TAAGCCAGTGCGTTTA
-0.183854573343707	-1.60079004806188	-1.8095137931718	-1.67189697648075	-1.90066799507649	-1.39609561144931	-0.733518679590392	-2.02303122902773	4.43656712892579	-2.85672062020804	-1.94076414839463	-3.76898967153998	-1.84431070922079	-3.96024490861703	-2.12834296004853	-3.8512105231091	-2.43025325799063	-1.84695590691787	-3.34355294643495	-2.66220500894565	GOSH029.MRT_fresh___GOSH029___NB8350518_TACCGGGAGGCTTAGG
-0.814885749377377	-1.9965454985392	-0.887849526547074	-1.94242564327794	-1.80388371698164	-1.70342227543285	-1.48407562733382	-0.153509384112032	-4.52593617310066	-3.66650863491412	-2.60922602253819	-0.662996452874259	-1.81488187369827	-2.38062261945199	1.6282198461198	-3.78899284067791	-3.43049184142475	-3.55970603465572	-3.84968226054785	-3.61442427925337	GOSH029.MRT_fresh___GOSH029___NB8350518_TACCTCGAGCGATGGT
-0.911975542794543	-1.66911324280297	-1.87662526676657	-1.26975277860385	-2.1143263874113	-1.42399076486188	-0.450630826243413	-1.94215706959881	0.526502189001288	-2.16285018853621	-0.95220147403893	-3.60766838865322	-2.56074571548846	-4.00014632534222	-1.70307320502655	-3.99295497558305	-0.833172692801556	-2.1504276503391	-4.0882876076075	-1.99197133370711	GOSH029.MRT_fresh___GOSH029___NB8350518_TACCTCGAGTCCTGTA
-1.20237984672599	-1.34710124907543	-1.62462221891317	-1.41179370068534	-2.21526298673857	-1.05702082866858	-0.993100032648288	-1.9752789172722	3.05960697855619	-2.81926628720965	-2.20415668709551	-3.78005021876278	-2.93892573085112	-5.46508146670702	-0.737244202645504	-3.78994595685302	0.9906978567614	-1.83945192181315	-2.9387117709534	-1.51468619072528	GOSH029.MRT_fresh___GOSH029___NB8350518_TACCTGCCACGACGAA
-0.714003862044427	-1.21357639448271	-1.44929475209513	-0.581381315072617	-1.34169736999311	-1.0486158180146	-0.983795305295524	-1.68259254436775	2.71307402068801	-1.04426592547626	-0.573290319305802	-4.01130768994243	0.576584124413996	-4.92656825004856	-1.76109231784661	-3.67028915565996	-0.243307698588889	-1.28151711279036	-3.12180658015747	-2.29180605879306	GOSH029.MRT_fresh___GOSH029___NB8350518_TACGGTATCCAGTGCG
-0.97920066113218	-1.90595753495905	-0.727810262469083	7.76118696148608	-2.29036021057197	-1.59994561753399	-1.45844337960454	-1.75731033637036	-3.83686856011083	-3.54269518077834	-2.54195655948717	-3.48847699766631	-4.17466356017757	-1.91576246250469	-4.10909558467612	-3.27363919254061	-2.47381341069493	-2.47380460160604	-2.904211633695	-3.32386124318534	GOSH029.MRT_fresh___GOSH029___NB8350518_TAGAGTCAGAGCAACC
-0.639241671293758	-1.60968123324881	-1.74043567785181	-1.39482358422851	-1.42408465775673	-1.34448615164864	-1.1173180814269	-1.46603425877315	-0.00177142290350322	-1.51511230245353	-0.814925922506146	-3.50482213652045	-0.760625236571511	-5.26614609747025	-2.00631019913043	-3.07016819324519	-0.0586353671825005	-2.19830144019241	-3.83917946853874	-2.80350079567144	GOSH029.MRT_fresh___GOSH029___NB8350518_TAGATCGCAAACTAAG
-0.618127551732771	-1.35611530262333	-1.52380860471001	-1.37810888494782	-1.4253574753559	-1.08422315103386	-0.829514428154317	-1.44373298241346	2.38759881290694	-1.16879475741132	-0.0765304761553478	-4.03605097722278	-1.29829855921634	-4.74132240800313	-0.889790747276134	-3.20998907642701	1.23919997407664	-2.0616072158451	-3.58396753194618	-2.04807450687134	GOSH029.MRT_fresh___GOSH029___NB8350518_TAGGAGGAGGAACGCT
-0.99588253644572	-0.664184991363914	1.08888960106126	-0.700544081321124	-1.75107274169306	-1.83587786226399	-1.27738664643151	-1.60901528833803	-4.69130624379358	-3.69354604185692	-2.94581486171673	-1.77246332714204	-4.06156278052837	-4.79904009134328	4.41224145909738	-2.95220675357354	-2.34729087680477	-3.62405160243699	-4.30567077626752	-3.83426984133042	GOSH029.MRT_fresh___GOSH029___NB8350518_TAGGGTTCATACCAGT
-0.865677293448341	-1.48131929791462	-1.3899095813572	-1.45254641103767	-2.15054046817554	-1.18884193099908	-1.03271963125864	-0.671336991253352	-0.986923241152204	-1.64500549500608	-1.0864961808662	-3.36741338640315	-2.52653142171528	-4.87417387419731	-0.641367991555086	-2.85658574771699	0.409604466798887	-2.29871338064839	-2.96737248851926	-2.58875738789619	GOSH029.MRT_fresh___GOSH029___NB8350518_TATATCCCATCTCAAG
-0.101935845398913	-1.3571389103111	-1.63383267506411	-1.64482904028977	-2.24158166221732	-1.27884634233514	-0.900713252952965	-1.98626316293948	8.36409060798751	-2.46431967489815	-2.06142030833997	-4.27621676895905	-2.81031318461243	-3.03179502353231	-1.05267899738941	-4.17525621720928	-0.556043069240543	-1.19424293487446	-3.40224620254991	-2.23568306100756	GOSH029.MRT_fresh___GOSH029___NB8350518_TATCAGGTCCGTGTAA
-0.808679058285042	-1.57655244997312	-1.84441972576769	-1.83874637786873	-1.64467740243952	-1.26204975700357	-0.9047562770558	-1.88409866773114	2.42506325424184	-1.39097831583617	-1.62915730756698	-4.54365246156867	-1.38301687647919	-4.95273952420274	-1.30200656933355	-4.47665379870823	0.671492694513265	-2.12825781733266	-3.90247258697747	-2.44635628459768	GOSH029.MRT_fresh___GOSH029___NB8350518_TATCGCCCATGGTACT
-0.939077756423554	-2.18347870505666	-2.30234217996608	6.57932674335443	-2.27225757829559	-1.84246790775641	-1.55946265654445	-1.16535357539835	-3.2015990205063	-3.86820945848724	-2.82240580045259	-3.18512118412133	-3.36537650840676	-2.22954624196681	-1.64159390433188	-2.80439721714316	-3.73570085593619	-3.85301700597861	-3.57288215483664	-4.20768273102896	GOSH029.MRT_fresh___GOSH029___NB8350518_TATCTTGCATATGGCT
-0.681779654068192	-1.35788631409845	-1.4790370977331	-1.49856574503421	-1.6473263193127	-0.961304533490188	-0.877869488256431	-1.66787485058766	3.83984994659326	-2.38209729924213	-1.89303870211385	-3.68491161671034	-2.1141722471343	-3.66432846765094	-1.39133788159872	-3.64638201780761	0.972178499998536	-1.77885304852537	-3.38516155064464	-2.50941822581283	GOSH029.MRT_fresh___GOSH029___NB8350518_TATGTTCAGGCTCTCG
-1.03869436295232	-1.83126707449966	-2.08143744971765	-1.65011601601463	-1.67552179975495	-1.37448575360599	-1.37964358958923	-1.0756972813243	-0.113960003520386	-1.68282939240987	-1.99734490624916	-3.7121369810324	-2.64104925565152	-5.28776479762907	-0.69837402075894	-4.94938986945299	-0.435360897313904	-2.59952358020924	-3.47553707312106	-2.37575494394083	GOSH029.MRT_fresh___GOSH029___NB8350518_TATTGGGCAATCTCTT
-0.968077721837693	-1.62679095345219	-1.43121507987725	-1.72207288642261	-1.9902609151695	-0.854905921679779	-1.20700328502557	-1.63153665185901	-0.987833054039228	-1.38586712310318	-0.223386968976683	-3.9923476291677	-0.600567103229761	-4.9602734447639	0.14841716994011	-3.18958841507697	1.88847831226721	-2.04261421627476	-3.11342109020308	-2.51610887799645	GOSH029.MRT_fresh___GOSH029___NB8350518_TATTTCGCAACCCTAA
-0.939317586657609	-0.975062793468034	-1.09254248402231	-0.508958603563707	-2.30175688165156	-1.26419752752033	-1.01326939356318	-1.31825038266922	4.73739859868222	-1.64790448763216	-1.96794679129495	-3.25338109610292	-1.98385461389034	-4.46904139924956	0.290644300337892	-2.22082003203456	-0.215406002095716	-0.637484591056333	-1.85218648293629	-1.68772169576623	GOSH029.MRT_fresh___GOSH029___NB8350518_TATTTCGGTCAATCTG
-0.963096678029131	-1.18900665482323	-1.35759397986135	-1.51424436860536	-1.88999507374933	-1.10834000939612	-1.04050169533226	-1.86243869167883	4.14090943746448	-1.44817059808623	-1.56492020092943	-4.26223002031267	-2.14191297284073	-2.52088953848351	-0.66591686032898	-3.0062246513122	1.04808059589135	-1.31491303684757	-3.36860787808931	-2.02372653368375	GOSH029.MRT_fresh___GOSH029___NB8350518_TCAAGACTCATTTGGG
-0.76605787459987	-1.94596626713619	-2.05728159025315	-1.70353257355739	-1.60741587614575	-1.64017752143588	-0.667399478500369	-1.83209998735492	-1.65023512361512	-3.36874673775257	-2.35721551140995	-3.75752328614757	-2.2302025069577	-3.13862147970497	-2.23714309545146	-3.90553666006352	-0.804894045690072	-2.68438332406314	-4.21770769374711	-3.00190267662446	GOSH029.MRT_fresh___GOSH029___NB8350518_TCAAGCATCTGAGAAA
-0.870756859760738	-1.5583156790457	-1.63133610878857	-0.755855108646174	-2.01045495604261	-1.28902437452857	-1.23518330907275	-1.69121362340986	-0.129762030235718	-1.81383292929268	-2.00859058370507	-3.48189793023034	-2.0547469798398	-4.53199480021108	-1.58515225743538	-0.860049516452114	-0.862558145977441	-1.88589674152182	-3.96160262269208	-2.19950735674286	GOSH029.MRT_fresh___GOSH029___NB8350518_TCAAGTGCAGGCGTTC
-0.808991388418872	0.299558639530734	0.340317676177546	-1.7762477655055	-1.57196579759673	-1.38160516614406	-1.148971077594	-2.00558373189636	-3.51852740909656	-3.16747271635118	-2.18833663540481	-3.51262428013505	-3.02238076674982	-5.59430410127885	4.05899062683331	-3.36144117985713	-2.88566515376223	-2.70297108609927	-4.30045796060988	-2.8550255226129	GOSH029.MRT_fresh___GOSH029___NB8350518_TCAATCTCATGGTGGA
-1.25043181483324	-1.59888186228439	-1.83314496827559	-1.92038442323795	-2.14194702109656	-1.42400625655471	-1.33731808573931	-1.61849467896439	2.19227362673374	-3.16653573042161	-2.15860346497638	-4.16866304680069	-3.53286705447376	-4.8722371433927	-0.829222673998154	-3.78380831252852	1.21453917214478	-1.95589748610133	-3.45431837715515	-2.56433250797343	GOSH029.MRT_fresh___GOSH029___NB8350518_TCAATTCGTTGCCTAA
-1.00988902179491	-1.36243571890795	5.54931753656828	-1.87097232031376	-2.4555355323015	-1.62058859368331	-1.45141448718422	-1.44259493073335	-4.46529628133671	-3.49933841007882	-2.63269616313067	-1.84573943448683	-3.44576763154802	-3.82094047032772	0.740849634823212	-3.47815371155416	-2.67212330829484	-3.11869833092392	-2.95508556304717	-3.50922068492873	GOSH029.MRT_fresh___GOSH029___NB8350518_TCACATTCAACCTAAC
-1.01991002227037	-1.20546261792811	1.29136227279535	-1.87621492139973	-2.34401589566915	-1.39317107809988	-1.50487281934652	-2.21761965006058	-3.48587462648489	-3.64839765150164	-2.69851311198023	-2.26258587217611	-4.97220317965465	-4.18372091786309	4.62506364820099	-2.59748656756005	-3.51599006867581	-3.40846571613147	-3.75081306112457	-2.75570983027272	GOSH029.MRT_fresh___GOSH029___NB8350518_TCACTCGGTCTTACTT
-0.92380842271881	0.0619191539570482	4.89120047262456	-2.02319720675779	-2.24302162682026	-1.39884584223939	-1.38836604378027	-1.24616005759511	-3.09252278914731	-3.37866320011229	-2.50404577457027	-3.25676720088899	-3.79272346484264	-3.61472544868939	-0.97645305538064	-3.31997570799688	-3.22872704046792	-3.2102915020115	-2.89870112419446	-3.27401372646203	GOSH029.MRT_fresh___GOSH029___NB8350518_TCACTCGGTGGCTTAT
-0.965358256404398	-1.62973820700119	-1.93830660126106	-1.88574777332471	-2.35055499099943	-1.55698294432214	-1.07594369383881	-2.00381960862068	2.78462288438722	-2.34976363028742	-0.617106109014866	-3.86492098833341	-2.08132401003026	-5.39339716605569	-1.18639499416286	-2.87103592648986	-0.0857968596695964	-1.93696903676465	-3.51865753822343	-2.59123421882225	GOSH029.MRT_fresh___GOSH029___NB8350518_TCAGTCCTCGGCATAT
-0.130398583648943	-1.4214710271221	0.273957219412327	-1.84752289978303	-2.26631758344273	-1.3371567454161	-1.11110142516197	-2.05275173490829	8.72724336713924	-2.79934847752137	-2.29490725247388	-4.150542442593	-2.55377386687622	-4.76224995579593	-0.604258974915566	-4.00589424699287	-1.55950090207655	-1.78413628140896	-3.75365800102663	-2.43114299478049	GOSH029.MRT_fresh___GOSH029___NB8350518_TCAGTGATCAACCCGG
-0.975391485397452	3.30947745199966	4.94316503826014	-1.96869218711338	-1.37403600487907	-1.43275145537011	-0.995989800815791	-1.90615496811264	-4.14072141261605	-3.23290731270244	-2.50202048980946	-3.01490115555873	-3.87610357295957	-2.79316969019603	0.108109293893448	-3.83522315595605	-3.31679757126612	-2.34527459449375	-3.89064209664848	-3.21375503192847	GOSH029.MRT_fresh___GOSH029___NB8350518_TCATCCGAGAGTACCG
-0.77551758659532	-1.28382107921643	-1.52446615618001	-0.988792118533916	-1.13195742845017	-0.910300336413394	-0.957914045629897	-1.93249437380144	1.87399770268168	-1.22587461966463	-1.82733927575431	-2.8043766141049	-1.59864442935542	-4.38620236043219	-1.90913492202388	-3.21165646291109	-0.539397312684159	-1.44336156844007	-4.20357259274914	-2.03116025532105	GOSH029.MRT_fresh___GOSH029___NB8350518_TCATTACCAGGTGTGA
-0.965021687642875	-1.50691807376654	-1.66590795648439	-1.34341465771193	-2.10533288803088	-1.37079685077442	-1.269391981502	-1.67294480452154	-0.930832073687886	-2.03524246254362	-1.04897763978574	-3.71249849997564	-3.18254262066997	-5.76662923836699	-1.19048535864585	-3.79787105075247	1.03738254471469	-1.84767830229943	-4.00676440697287	-2.54855956117765	GOSH029.MRT_fresh___GOSH029___NB8350518_TCATTACGTAGCTTGT
-0.567376988912627	-1.50183766537689	-1.40794093955375	-1.41604869064067	-2.24192602975101	-1.10937299391913	-1.16968968699612	-1.62189684023888	4.00605492877771	-2.7065389193732	-1.40930977585575	-4.17501420848903	-2.4367660295525	-4.855877740062	-2.0662862910722	-4.1706849431142	1.17012674220079	-1.9131619144505	-3.28853737208405	-2.52388384479382	GOSH029.MRT_fresh___GOSH029___NB8350518_TCATTGTAGTAAGACT
-0.959555498269422	-0.886977837424645	6.37425548588706	-2.15893404352615	-1.67531969390756	-1.38631361734594	-1.30652039158438	-1.08751915611817	-3.07806450239795	-3.78855398222248	-2.5036833918874	-3.52793223346352	-3.61507649594441	-4.99955831702955	-0.220900355814771	-3.87274418559496	-3.04520417562331	-3.47863059116167	-3.75336418826418	-3.79578453542623	GOSH029.MRT_fresh___GOSH029___NB8350518_TCCACCAAGTCGTTAC
-0.844820787228486	-1.43233446156772	-1.46005637225452	-1.00967815151115	-4.71817726785576	-1.14873560505148	-0.99725875937698	-2.12921546529944	1.1929792708883	-1.20250677736875	-1.60452522366153	-3.34574355152783	-3.19510459101868	-3.9024675595304	-1.34917616893852	-3.23638045303396	-0.294695045099099	-1.74452916076694	-4.18884567833402	-2.40430296729288	GOSH029.MRT_fresh___GOSH029___NB8350518_TCCATCGTCGGCATAT
-0.86161160378587	-1.27747836737977	-1.39035266394922	0.0776231088192505	-2.0336446622464	-1.15292055137973	-0.551315704188168	-1.90823004355383	1.81078983978576	-1.8706116638597	-1.635989160385	-3.07276977783206	-2.08367620832056	-3.70104063031755	-2.50903742539812	-4.11523242679668	-1.76130206720973	-1.1409288846517	-3.79281972029009	-2.04837532637494	GOSH029.MRT_fresh___GOSH029___NB8350518_TCCATGCCAGATCATC
-0.821532160693085	-1.54050266184998	-1.39629130371179	-1.24138561448529	-1.92560623595933	-0.999181022885803	-1.19713168955676	-1.67231601899878	1.02065395056696	-1.47966723246544	0.198665228659989	-3.81684727408739	-1.84977467454004	-4.12004323815478	-0.591025338581251	-4.91553573109955	1.70653872604093	-1.90504929034061	-3.77230624157396	-1.42925450507083	GOSH029.MRT_fresh___GOSH029___NB8350518_TCCCACAAGTCAGGGT
-0.818399106241828	-1.37540832635291	-1.54859066183475	-0.566874502613854	-1.24765588813904	-1.21822418411924	-1.12058122581829	-1.8975917225451	3.57007695478172	-2.6729755206337	-2.11307075200616	-3.5793173187156	-2.81377407018208	-3.84816902972014	-2.73055399375432	-3.2918404179123	-2.09107732774288	-1.65992231982667	-3.57686257573805	-2.45268786858353	GOSH029.MRT_fresh___GOSH029___NB8350518_TCCGATCAGGTAGCCA
-0.177780920311133	-1.38594581991394	-1.51518354805827	-1.53644080006256	-2.16749434804763	-1.25851995906916	-0.681140047674379	-1.99705338019458	4.87710204576643	-2.07812704186231	-1.96874572513624	-4.35395797000735	-2.10584161261874	-4.41464618536888	-1.47259907118988	-3.91200437597533	-0.860439591304688	-1.2894254524509	-2.90147072810966	-1.8625010832537	GOSH029.MRT_fresh___GOSH029___NB8350518_TCCGATCTCCGCGAGT
-0.654538974767415	-1.55030057708436	-1.64412780317184	-1.7013008339059	-1.76387473042847	-1.35742649454067	-0.608843413022622	-1.63864150247991	4.97924300404629	-2.7337536130819	-2.17229743363818	-3.80037910855149	-2.65399774782009	-3.85093776680945	-1.82719114027737	-6.77641099594351	-0.483703747703711	-1.97176804045902	-3.47687973863232	-2.99245734537178	GOSH029.MRT_fresh___GOSH029___NB8350518_TCCGGGAAGGCGATAC
-0.652398950045967	-1.67563877118177	-2.0481687970223	-1.32815450607668	-1.48856200342445	-1.52995473744982	-1.15515648853506	-1.88402547189375	4.50288446442152	-2.30573313465284	-1.45374515661024	-4.47101533296068	-2.06797660903266	-5.23451103771714	-1.60888749606343	-2.61600335569504	-2.79968690252235	-2.34620847795214	-4.08104117179292	-2.36241666675907	GOSH029.MRT_fresh___GOSH029___NB8350518_TCCTCCCAGGTCTGGA
-0.798983915950645	-1.35797435114981	-1.50969666304041	-0.35725459708011	-1.58369889992253	-1.12974201485452	-1.10086725850478	-1.58813686636364	3.2196430587831	-1.92703955837531	-1.6117877265588	-3.48351233248267	-1.40588095031824	-4.05880888749336	-2.76018694906723	-3.58123255704444	-1.28468188180124	-1.50729048445662	-4.09062350765025	-1.91918011952481	GOSH029.MRT_fresh___GOSH029___NB8350518_TCCTCGAGTTTACTTC
-0.847012416813303	-1.51545655072387	-1.79322839815331	-1.75067358271496	-2.13858051197029	-1.42452047343338	-1.20133602314056	-1.77172041121256	7.14056832138559	-2.88814339726441	-2.31037303064411	-3.68400633951595	-2.74470399846256	-5.39902235533502	-0.322217226990105	-3.89771569791826	-2.19722955326317	-2.06961334719255	-2.98213642889931	-2.08935911949207	GOSH029.MRT_fresh___GOSH029___NB8350518_TCCTCTTAGTCTGCAT
-0.961182163522917	5.04769552527192	1.98718052414037	-1.82519543990242	-2.33410628482716	-1.48398130698074	-1.43809606466161	-0.632222725403527	-4.09041125799959	-3.49650405286302	-2.77817513848476	-2.30603322111297	-3.6047053312064	-1.43516758637873	-2.71480427298604	-3.94880222546002	-3.68374372106506	-3.00923358093654	-2.97720540309264	-3.19666104434208	GOSH029.MRT_fresh___GOSH029___NB8350518_TCCTCTTCAGATTTCG
-0.93769336270452	-1.6054151200234	-1.73077429609915	-1.90164397784173	-2.18511137955427	-1.55956446130579	-1.29726946624159	-1.37312836916805	-1.45813859806363	-1.58920159942993	-0.151853752531368	-4.04834495100393	-4.29299075994108	-4.95735187416118	-1.21121609897063	-4.26341300323367	-0.352898402554668	-2.58234612773188	-3.61866492688992	-2.78504128348047	GOSH029.MRT_fresh___GOSH029___NB8350518_TCCTCTTCAGGTCAAG
-1.00339378834429	4.94738615823931	1.13054494179405	-1.84416276096423	-2.4468442125928	-1.46420133263394	-1.30785037169797	-1.5708499547107	-3.69003979488143	-2.9502102585109	-2.50801347937127	-3.32641964771817	-3.91235981627319	-1.87348104433319	-4.45731604704954	-3.59323443876151	-3.33107700312192	-1.90695187229453	-2.77222368771943	-2.83426979075002	GOSH029.MRT_fresh___GOSH029___NB8350518_TCCTCTTGTATCTCGA
-1.03298457860809	4.98564974748561	0.406534171632	-2.00081991514114	-1.79175630088669	-1.72905719917506	-1.22580814200669	-0.871711119249536	-4.21095864634182	-3.57128564942891	-2.83339246778537	-2.60167629843514	-3.40442692839691	-1.76632486628227	-4.44568839888419	-3.64874231489478	-2.90652014553252	-2.57494009038037	-3.17794355673453	-2.93033813009174	GOSH029.MRT_fresh___GOSH029___NB8350518_TCCTTTCGTAGGTACG
-1.01856156620753	0.0846446682908527	6.23819987482149	-0.5284778151936	-2.40555535024291	-1.37749320747824	-1.2845162188573	-1.02809815901701	-3.89030063842537	-3.00431070331519	-2.72254526795382	-2.54545603699023	-3.74810704692604	-4.76029556594822	-2.83758229663575	-3.16165856513919	-3.32204851555631	-2.47766517698945	-3.76978116401289	-3.05339996840725	GOSH029.MRT_fresh___GOSH029___NB8350518_TCGAACAAGTCCCAGC
-1.0196605206849	-1.37682717818199	-1.03591040494696	-1.1697408786525	-2.49101838707801	-0.711903106960201	-1.24387389703706	-1.09088042203074	-2.25774205257783	-2.88451567035384	-1.16962000357669	-2.2086835914402	-3.47170392996756	-5.55428942858246	-0.778935869483823	-3.06096117612624	1.31599562874866	-1.03120579531502	-1.37929423119609	-1.31562783887945	GOSH029.MRT_fresh___GOSH029___NB8350518_TCGAAGTGTCGACTTA
-1.00306933653007	3.50159329364851	5.65895501885116	-2.02022863514002	-2.44241937530715	-1.68123745732224	-1.37610609122205	-2.06824939871887	-4.09910975362749	-3.28393737928439	-2.83625314807352	-1.96063626824767	-3.4698948391872	-4.4972254319707	-1.91608711410298	-3.80388678082436	-3.76477486348002	-2.5602719044155	-3.24950775831	-3.07744039781041	GOSH029.MRT_fresh___GOSH029___NB8350518_TCGACCTGTTAGTCGT
-1.09631736410579	-1.56832002632247	-1.77999213106504	-1.44723183107786	-1.23841717073991	-1.41204085047481	-1.18837362908364	-1.657447065193	3.34654749443628	-1.99129108276476	-2.07961693382007	-4.08644811396885	-3.03169058796188	-3.57586531526304	-1.34034843058869	-4.21793762496266	0.0303401773474784	-2.12424220119973	-3.25004655578508	-2.31537686372052	GOSH029.MRT_fresh___GOSH029___NB8350518_TCGATTTCAAGCCCAC
-1.0555669443276	-0.978425148723652	3.83738081247055	-1.77481719454255	-2.57226284910766	-1.7492080674177	-1.41004887354051	-1.89905375873006	-4.03508325540477	-3.34433512168541	-2.99514467464397	-3.55222531523514	-3.47998063690522	-3.83838173637924	-1.54510046578957	-3.74173379107226	-3.60851331949851	-3.21910846810508	-2.82695474133344	-3.29147069265815	GOSH029.MRT_fresh___GOSH029___NB8350518_TCGCACTTCTGTCAGA
-0.856183628580516	-1.68257380692344	-1.91340750000694	-1.35229004582669	-2.01939021585655	-1.42862625482916	-1.28248080137293	-2.17510093754274	3.12979785813814	-2.87065413312606	-2.43392943513546	-3.99948845110634	-2.45822573750072	-5.16954870614101	-1.36055589403986	-4.35626676652147	0.107705515087028	-1.59490882756092	-4.14952453885168	-2.4374580371116	GOSH029.MRT_fresh___GOSH029___NB8350518_TCGGGACAGCAATAAC
-0.908976802808439	-0.432663756716714	-1.02543152192782	-1.03516314542068	-2.23962907244311	-1.0741207673898	-0.227212342475048	-2.22396422437856	8.07210232136111	-1.51956850268896	-2.34644438301675	-3.71697298697296	-1.91065196975498	-5.89313397904002	-1.9878095103524	-2.73884727580513	-3.05748297882147	0.157178258041033	-2.05879167632978	-2.03671764899705	GOSH029.MRT_fresh___GOSH029___NB8350518_TCGGGTGCAAGCAGGT
-0.872435481287676	2.25345710719182	5.71541995937394	-1.94462362518873	-2.116998208241	-1.30880875222284	-1.33552397783324	-1.54058386953907	-4.14077507407083	-3.26210348674974	-2.37341162347603	-2.9017060875112	-2.84036314436035	-4.6234476082196	0.75217892604347	-0.907925875098746	-3.15430408848075	-3.32093559650595	-3.01299835379888	-3.1460704929706	GOSH029.MRT_fresh___GOSH029___NB8350518_TCGGGTGTCGTCAACA
-0.9660689643768	2.51902152757314	1.20587590877015	-1.89518610006616	-2.34825534163941	-1.08595763976364	-1.4022742061025	-1.00063153814159	-3.8904820872944	-3.38800908650631	-2.55341688516378	-3.34784122888337	-3.84768479134772	-2.84612937742271	-4.55089787622575	-3.92156668142592	-2.42040492536765	-2.16752919555496	-2.97611407512102	-3.11232867574352	GOSH029.MRT_fresh___GOSH029___NB8350518_TCGGTCTTCCTTATAC
-0.980530590532599	-1.60291908308647	-1.6663502516918	-1.39036150502021	-1.89336725503939	-1.13319905444685	-1.07567786639415	-1.80853255832336	2.21175387842265	-2.08290408606055	-0.837226622229203	-3.73896399406286	-1.95542074526504	-5.69706492329212	-0.92592952117554	-2.50633637477933	0.993816124596637	-1.87619500739231	-3.95337596127769	-2.39448166952536	GOSH029.MRT_fresh___GOSH029___NB8350518_TCGTCCACAAATCAGA
1.33657758273624	-1.72639410074122	-1.94034552434585	-1.28598280009916	-2.24102377890052	-1.53061939512046	-1.22628695819418	-1.96736016375971	2.39927306721467	-3.18314368100937	-2.46116517656378	-4.13249320807871	-2.90921477258789	-3.82237654057948	-1.92876070575989	-3.48142063935238	-1.44306467046045	-2.35608267767499	-3.93538496770447	-2.81120020571219	GOSH029.MRT_fresh___GOSH029___NB8350518_TCTACATCAAAGCTCT
-0.780013684349391	-1.54747429190798	-1.91382803760715	-1.60988895911049	-1.4991610725578	-1.30467590491038	-0.940236069151401	-2.11217182012573	0.573025518595569	-1.11977207846472	-1.84513869622004	-3.40665208797337	-1.93547107249103	-4.87937416033788	-1.29809855078406	-4.65849804069506	0.67176969718445	-1.91017192804924	-4.05380053431991	-2.27164409022743	GOSH029.MRT_fresh___GOSH029___NB8350518_TCTCCGAGTATAGCTC
-0.984856383907552	0.335414723772065	8.76031784372899	-0.335203967002608	-2.4012156215775	-1.4711549671913	-1.2916996106223	-1.38992605527037	-3.9296377832262	-3.0503591445438	-2.51661694078156	-3.01226208410545	-3.83022698765427	-3.9509375876753	-3.79729530723435	0.150400157495801	-3.35631393658177	-2.38328711770229	-2.67618564778712	-2.59822431391306	GOSH029.MRT_fresh___GOSH029___NB8350518_TCTCTGGCATAGAAAC
-0.86076127950496	-1.40076870589576	-1.6002141392075	-1.30215709016941	-2.22761586317657	-1.02787429942765	-1.17283773065811	-1.86790702669757	0.149622912225271	-1.41810695772878	-0.61836367530679	-3.287571129081	-2.22079880412012	-4.55511223435865	-1.34097069667377	-3.82721663658271	0.210931420619676	-1.75837342031725	-3.79978887850234	-2.06825029917114	GOSH029.MRT_fresh___GOSH029___NB8350518_TCTGTCGCAACGGTAG
-0.890397689573379	-1.86897237724766	-1.54490476717024	-2.11931915782601	-2.20184061012308	-1.352703340723	-1.38760431598776	-1.95051080954443	-1.70817249321998	-2.04596435510201	-2.03319904684384	-3.58165902850257	-2.63435817965116	-3.77831864933923	-1.63859429461897	-5.19009402795257	0.311614871456931	-2.80159131359993	-3.91395961998021	-3.17242725871985	GOSH029.MRT_fresh___GOSH029___NB8350518_TCTTCCTAGTTGAAAC
-0.97766186681638	0.2352229062177	5.72355951856595	-1.71373607240774	-1.9662968735187	-1.71843709024341	-1.47302081496272	-1.82381282419344	-4.55915581619469	-3.58651246545693	-2.74839296944541	-2.86618465401618	-3.80917480295638	-4.22370868831855	-1.48172037567228	-1.93463487291401	-3.63272586258671	-2.57373068618768	-3.1325738359197	-3.52921894807947	GOSH029.MRT_fresh___GOSH029___NB8350518_TGAATCGAGGACGCTA
-0.993321287904429	5.9568759712711	0.780889984399452	-1.56596721314136	-2.43025302609584	-1.49510243202407	-1.14405794857524	-2.14564884300684	-3.02590707645861	-2.61185875530273	-2.76355890700035	-3.26710751135613	-3.24602890312855	-2.34756966888701	-5.32831763864579	-3.93137046450902	-3.53520010046577	-0.70274924908268	-3.34121126216968	-1.71718081424883	GOSH029.MRT_fresh___GOSH029___NB8350518_TGAATGCAGCTGGCTC
-1.01260300093543	-0.503885610545273	4.29794371099969	-1.2602436910501	-2.30432813176873	-1.36982214132532	-0.984769791088999	-2.00991761647139	-2.86326190475189	-2.13123428422817	-1.87189271314808	-2.52759617822488	-4.026572385027	-3.52978969852367	-1.21441026085003	-3.94386474379643	-3.66351617909467	-1.61943858332558	-3.43552086826598	-2.28828395411086	GOSH029.MRT_fresh___GOSH029___NB8350518_TGACCCTCAAGATCCT
-0.886638227001268	-1.54504234825495	-1.7926327046826	-1.87239324889978	-2.19028927631529	-1.50795810651275	-0.947610942877427	-1.85853276539232	4.46494861561479	-2.96858137651239	-2.3589534367305	-3.86568831770572	-2.53429568876672	-2.61963497134638	-1.51351995104213	-3.89456522365524	-1.76620558668539	-2.03349870705833	-2.54816270021445	-2.27757458610122	GOSH029.MRT_fresh___GOSH029___NB8350518_TGACCCTGTAGGAGTC
-0.87113186773423	-1.50762057759919	-1.74608357116408	-1.82953497480758	-2.39702110980125	-1.21923263736351	-1.01367114746366	-1.25948679008649	0.733503488490008	-1.21270073450825	-1.3379897480494	-3.91448261578938	-1.75386291755578	-4.57514053559482	-0.808439470531712	-4.65586435919523	0.0382805768248327	-1.5922663497946	-3.14827287282729	-2.32542353035704	GOSH029.MRT_fresh___GOSH029___NB8350518_TGACTCCGTTGCATTG
-0.766488112878856	-1.37509157604035	-1.69504984576348	-1.62556834860951	-2.20586519682421	-1.27725226483948	-0.983039709165735	-2.10181096877216	4.49705243485706	-1.65871552542731	-2.07785071332238	-3.85701352699116	-2.40113907935492	-3.87444967540477	-1.46210702490901	-2.71352719696951	-0.20556086298988	-1.28605046201443	-3.79392797446278	-2.32095837193875	GOSH029.MRT_fresh___GOSH029___NB8350518_TGAGACTTCCGTATGA
-1.05401127524226	-1.58040873388607	-1.73469658662847	-1.13547151221029	-2.46073252562037	-1.36650161912715	-1.06279164621708	-1.93959027864666	2.3579996233551	-3.11625740415949	-2.41021537829642	-3.97342227529363	-3.00885075629252	-5.31351471755167	-1.02151498730952	-4.52706030450189	-0.288993342904412	-1.30273402947974	-3.06240333760512	-2.7348212918547	GOSH029.MRT_fresh___GOSH029___NB8350518_TGATCTTTCAGAGTTC
-0.966597233319169	-0.608267850150932	1.28643796244934	-1.8587902871296	-1.53810157000122	-1.43023407156754	-1.04246233677955	-1.95553145881564	-4.0090378578411	-3.12125565813661	-2.24931315898335	-3.09667702743962	-3.41308289320164	-5.41364573061283	4.54402315286179	-3.29313033330353	-3.38214242854969	-2.60476623426871	-4.12197043134747	-3.17583221391265	GOSH029.MRT_fresh___GOSH029___NB8350518_TGATGGTCACAGTGTT
-0.645039424748846	-1.69666539641249	-1.98989434693065	-1.84995653624907	-1.89449099116622	-1.3261104974906	-0.563306655820175	-1.63730588646336	6.50634961129909	-2.38074772556265	-2.13526631671704	-4.1939153452733	-2.54642684212936	-4.97045896106159	-1.01497471675785	-3.13729569842947	0.341839982546821	-2.52294812921586	-3.23646288266625	-3.0614999401246	GOSH029.MRT_fresh___GOSH029___NB8350518_TGATGGTTCGGCCCAA
-1.06981570581025	-1.7058332898324	0.930396618496457	-2.04133343372737	-2.41678621384469	-1.57047722077916	-1.49185434438614	-2.29121956814075	-4.2301019205664	-3.57324157928547	-2.56698947188913	-3.16030977751623	-3.81573560250607	-2.4449268615803	1.85265428139489	-2.72740333478029	-3.43392689964004	-3.13972859187786	-3.07205552206498	-2.9828524424473	GOSH029.MRT_fresh___GOSH029___NB8350518_TGCGATAGTCGCCACA
-0.88545271714331	-1.63830205917567	-1.84434879433854	-1.88796333853584	-2.15345537172517	-1.37642354947627	-1.28030195387397	-1.453178476631	-1.0440944600294	-1.95998518275504	-0.509999956307582	-3.87046351296123	-3.15177566713476	-5.73336252980074	-0.0242049186988505	-3.91008654769199	0.394336324079178	-1.62891581122305	-3.32457935423358	-2.04449907290889	GOSH029.MRT_fresh___GOSH029___NB8350518_TGCGATATCACTAGCA
-1.01228624448635	-1.4655779437235	-1.56439559195465	-1.16770666039124	-2.36061065990299	-1.44437465137063	-0.986490217372618	-1.47203407978501	-0.965800115063016	-1.57071723519607	-1.25324808834713	-3.47355463846093	-3.21960464285651	-3.92825307276678	-0.954823946397855	-4.4661608297263	-0.271910100961744	-1.59131809443481	-2.59270738528471	-2.13452945814305	GOSH029.MRT_fresh___GOSH029___NB8350518_TGCTCCACACTAACGT
-0.8497044316857	-1.88576111546418	-1.98778473809733	-1.21090417126138	-2.45710224686616	-1.56238159203796	-1.37039573331937	-2.12012891890065	8.35522717818646	-3.21250983114197	-2.17638708030792	-3.05924976792946	-2.59577376578277	-2.22172517268738	-2.09558857174444	-3.69753275588207	-2.75028070111718	-2.35954502968056	-3.18906704834308	-2.8259007224451	GOSH029.MRT_fresh___GOSH029___NB8350518_TGCTGAAAGCTCGACC
-0.867527836482769	-1.39335422790483	-1.59294554617981	-1.11348472824368	-2.27476299972621	-1.25214752712218	-1.1586344393675	-1.67442467708824	3.58275535916192	-2.74790714572887	-2.08631757137512	-4.42252368249939	-2.78433930423549	-3.72911487565543	-1.75270940492099	-3.60446294069168	0.0934515444606881	-1.6948210295527	-3.7265996294164	-2.12281612925109	GOSH029.MRT_fresh___GOSH029___NB8350518_TGGAACTTCCGCAACG
-0.863625007235353	-1.64755288551228	-1.83860806539143	-1.56053501785943	-2.12520681067206	-1.48913012857838	-1.27118228816139	-1.53634463549912	-0.396470883597053	-1.92974484974696	-1.8711110746507	-3.34232241185683	-2.03449784842389	-3.12173062012685	-1.9811565351913	-3.96064908292937	-0.286728347591939	-2.41249245365462	-3.3483392040819	-2.52633633130055	GOSH029.MRT_fresh___GOSH029___NB8350518_TGGATGTTCGATACTG
-1.05565762733051	-1.71000149931836	3.31111793879423	-1.88362329019797	-2.57215193400134	-1.61334897603362	-1.41644311012793	-2.35266656020626	-4.32459283750689	-3.36298676016151	-2.72650947239973	-3.29434528239358	-3.54913792886122	-2.9840172623565	1.02302278945023	-5.58801086890453	-3.63425726376333	-3.1154353797161	-4.11647655772309	-3.70991834713893	GOSH029.MRT_fresh___GOSH029___NB8350518_TGGGTTAGTGCGTCGT
-0.886613057652745	-1.35055892524982	-1.32950281752412	-1.43075261127609	-2.02666809241822	-1.15554994815413	-1.11100158382327	-1.5678643648406	7.18750886660784	-2.67133926053807	-2.01091623655506	-4.19848529007047	-2.62426170509071	-5.35308573905272	-2.49349857877186	-3.34171648264412	0.352994054887908	-1.58868892674506	-3.31107677254841	-2.77815193822071	GOSH029.MRT_fresh___GOSH029___NB8350518_TGGTAGTTCGAATCCA
-0.904515340551783	-1.96944568964211	-2.08039559554487	-2.21110915964989	-2.19182540871925	-1.93952262511834	-1.44163298400827	-1.23887405845088	-3.85596951696831	-3.43900675681358	0.202838268395428	-2.42703971370523	-3.42699104773406	-4.96600589229415	-1.75451568526625	-0.283675230092906	-3.43997311210972	-0.785718330793954	-4.40035685407089	-3.0622409037692	GOSH029.MRT_fresh___GOSH029___NB8350518_TGGTGATTCTGGCTGG
-1.03102334283603	3.7132550256603	5.03797321324241	-1.88338779634513	-2.51053650617165	-1.41977195616759	-1.00032808745709	-1.19458031554383	-4.32714902484001	-3.37265351990805	-2.80720954442766	-2.97516359646893	-3.66500291053344	-4.25754198785136	0.716483737577684	-3.75753847080243	-3.5850455772554	-1.96312969753149	-2.42433342993897	-3.38781039974718	GOSH029.MRT_fresh___GOSH029___NB8350518_TGGTTAGCAGGTCCCA
-0.852047935186469	-1.04660334311939	-0.995640824362225	-1.18757456796711	-2.40088375013438	-0.508362460842278	-0.992430536280749	-1.83246121683928	10.7847116969449	-2.13943964685395	-1.34336908814497	-4.08059300107917	-2.34397636558134	-4.36285517698745	-1.16294380039112	-3.75940352235933	0.0216327051800619	-1.12332942029892	-2.92575496160201	-1.72389313360238	GOSH029.MRT_fresh___GOSH029___NB8350518_TGTACAGCACCAGCTG
1.85093136770855	-1.61433566258738	-1.3193226261967	-1.16178278209375	-2.14126938319886	-1.51139985257631	-0.809970464768447	-2.20850782316727	2.77790857180831	-2.88433292580018	-2.08294325964197	-4.13595957957706	-3.15890426922043	-4.74483764085578	-2.49018985732721	-3.68191018958796	-2.50871640746345	-2.04421731897703	-3.86334068640009	-2.5384457164819	GOSH029.MRT_fresh___GOSH029___NB8350518_TGTCAGACAGCGTATT
-0.989889824587777	-1.36357470368229	1.95231601830151	-0.944400062916579	-2.41151073117687	-1.29192105706659	-1.33567024754866	-1.82428792631771	-4.0808474764915	-3.17534566957005	-2.83731400695547	-2.70503628353451	-3.74355085240031	-4.95875313268331	3.54258129714164	-4.08209905720742	-3.55675374274172	-3.01905234608594	-3.36662672161813	-2.86589114823797	GOSH029.MRT_fresh___GOSH029___NB8350518_TGTCCCACACATAGCT
-0.885366923759585	-1.68591218431022	-1.85484430170569	-1.81624660963321	-2.13637932465735	-1.27940272375862	-1.30177478252563	-1.85520999076006	0.0989779066723767	-1.91557806212489	-1.3374057469703	-3.90344416471575	-2.7487976294844	-6.08789291142291	-1.70723107644959	-3.82756671686421	0.567655933497274	-2.18034760284381	-4.52047062478984	-2.5247311386659	GOSH029.MRT_fresh___GOSH029___NB8350518_TGTGATGCAATTTCCT
-0.953378369913969	5.91261589219881	0.887779149984192	-1.48200488502504	-2.31845039826541	-1.29754539763766	-0.975056783493535	-1.94213962880831	-3.77660978099809	-3.28582008119926	-2.42577158222523	-2.64648815461692	-3.64190751058519	-3.38532657120348	-1.72030925300359	-3.39354793798409	-2.83303690441429	-1.91372928905188	-3.68305326228757	-3.14630496528076	GOSH029.MRT_fresh___GOSH029___NB8350518_TGTGCGGGTTCTCACC
-1.00436678442519	5.28231090620051	1.12025009148269	-1.57770637111221	-2.45068937289594	-1.44422981813578	-1.28128828023846	-1.95201271577515	-3.61366094102642	-3.00539774682898	-2.77199456505042	-2.7158823204911	-3.95582199209809	-3.35414268572959	-3.82246831308938	-3.68328186695231	-2.71069781314872	-0.976429341159155	-3.28589145873236	-2.45220638575542	GOSH029.MRT_fresh___GOSH029___NB8350518_TGTGGCGAGACGCATG
-0.934057257808645	3.95126770456481	3.01433117337951	-1.88639243355247	-2.27158082444069	-1.67238638827675	-1.33431097391757	-1.82518251605174	-4.10490207424836	-3.21281078539645	-2.77814367140539	-1.74431565961303	-3.4311629900821	-5.25589358584543	1.03074599495039	-3.60083249609961	-3.67847501973355	-1.99492061786621	-3.48307004639945	-3.59500712366375	GOSH029.MRT_fresh___GOSH029___NB8350518_TGTGGCGCACAGTGAG
-0.738107385710573	-1.40130991047159	-1.77317648258628	-1.68116292921974	-1.70645017225423	-1.1715202127476	-1.08336087866328	-1.82186238766572	1.13241840474245	-1.15929976591411	-2.22007771531799	-3.34125817133419	-2.28710080160773	-5.40414128614265	-1.7476451281854	-3.7593848736361	-0.309226334548287	-1.82680854024295	-3.26514452206093	-1.83637697176627	GOSH029.MRT_fresh___GOSH029___NB8350518_TGTGTGATCAGAGTTC
-0.854426151985878	-1.37029922869602	-1.64684744574125	-1.33872225186381	-2.19074860667343	-1.18897729340694	-0.85807260130673	-2.00090720682229	0.0425068694084814	-1.5351411528282	-0.843319665674687	-3.93529947898215	-0.810374479346635	-5.23388488818356	-1.52329819057118	-3.9274286121281	0.809418823152145	-1.44448554500507	-4.28543323772573	-1.87827727164965	GOSH029.MRT_fresh___GOSH029___NB8350518_TGTTCCGTCACTCTTA
-1.02416760266145	0.0156806653292103	4.22656727639322	-1.67330862645771	-2.48952247327377	-1.5817485169065	-1.48575768709144	-0.511538069224431	-4.57899997063998	-3.58927823662947	-2.53375524751819	-2.23183709039286	-3.24994813643702	-4.32602194765292	0.292450579388352	-3.48775693020889	-2.38126535099602	-3.00213239921026	-2.93215169876395	-3.28951006714632	GOSH029.MRT_fresh___GOSH029___NB8350518_TGTTCTAGTCTTCAAG
-0.751381457898097	-1.12875219803628	-1.21197532051499	-1.16467539758227	-1.32097219573116	-0.913751800821953	-0.96822363076478	-1.50357508511523	0.00652900418077084	-0.590931986969004	-0.0999523208666624	-4.2818450359564	-2.52927336678075	-5.01459309814908	-1.4829878458148	-2.4326936224082	1.27157154767578	-1.4912611014831	-3.35368626713237	-2.00596394540976	GOSH029.MRT_fresh___GOSH029___NB8350518_TGTTCTATCCACGGAC
0.0842057730011145	-1.90043679390227	-1.74959579439085	-1.53749767444976	-2.30690786635179	-1.36157353756532	-1.0252633935602	-2.00886216953347	9.6279975758561	-3.11018823352152	-2.14898574282809	-4.36713644408114	-2.63734950389258	-2.97328970485771	-2.16908308232356	-3.99482241741863	-2.63494370657025	-2.34652568146138	-3.21588985334375	-2.64984317784864	GOSH029.MRT_fresh___GOSH029___NB8350518_TGTTGAGGTGAAGCTG
-0.929825896955794	0.840526451116093	7.32424256684508	-1.33818838339789	-2.26090538544483	-1.66380235224696	-1.33554284575413	-1.2841019087982	-4.11131254330471	-3.21955798327235	-2.75429120041039	-3.39009764464974	-3.34334392427686	-4.33060238394743	-1.13940512720767	-3.0733588061692	-3.64848388599959	-3.26464008159454	-3.04073956807238	-3.09299745057226	GOSH029.MRT_fresh___GOSH029___NB8350518_TGTTTGTGTGCTTATG
-1.02938626381637	4.29534705360718	0.71318310153505	-2.02016990140899	-2.50353293168431	-1.59133602417126	-1.10306907206475	-0.539578769401851	-4.23295215165908	-3.53424988781213	-2.75387156314262	-2.82152088096624	-4.01070685614421	-3.13485110870266	-3.41912822707339	-4.81392494901594	-3.66434759152639	-2.30522256670196	-3.80106792454623	-2.9293494466404	GOSH029.MRT_fresh___GOSH029___NB8350518_TTACGTTCAGGCACTC
-1.1103285718801	-1.50315855605108	-1.73307392252818	-1.63808822555392	-2.46756229735629	-1.29545394046259	-1.09664791118883	-1.50018961764464	-0.0699583138027441	-1.42084803361946	-1.60719108697343	-3.72501665329781	-3.40308676654056	-4.84775249064895	-0.620950675633011	-3.01414781857925	0.434853119150616	-2.05717879337532	-3.25425410582417	-2.24466736439722	GOSH029.MRT_fresh___GOSH029___NB8350518_TTAGGGTCAGCCCAGT
-0.835634146951248	-1.48570419090027	-1.64242196379511	-1.49583695071464	-1.36589248003879	-1.09436864779575	-1.18095056401577	-1.80879743524173	1.34351185741985	-1.64880109926668	-1.54165845995158	-4.41539799658046	-1.28234956907755	-3.65413114221974	-1.71208931495537	-3.92036559749968	-0.190543450480931	-1.37778315923247	-4.06898846652324	-2.21680445646261	GOSH029.MRT_fresh___GOSH029___NB8350518_TTAGTCTGTCGTGGAA
-0.733338510136367	-1.51167662986513	-1.67035365670871	-1.4865539853901	-2.24682983896894	-1.14985665870933	-0.723771663835465	-2.07013025603021	2.24321423608083	-1.49988377950872	-1.72989209622603	-3.85296190383446	-1.63315609148412	-4.15733022993682	-2.08703478965061	-1.30391387295383	0.113543686739528	-1.72152735548302	-4.52988791843833	-2.58962563364385	GOSH029.MRT_fresh___GOSH029___NB8350518_TTCACGCGTAACGGTG
-1.01050769568384	0.690977825741915	3.29243684536713	0.0397421818492931	-2.46724736090337	-1.26803485440022	-1.25937338823426	-1.87043975760264	-3.80535360041975	-2.93668412106227	-2.20374820249103	-2.74767605763071	0.226793447280212	-4.92682972470478	2.20309064702477	-3.69550657648169	-2.96368892591491	-2.29821919055916	-2.72227804017382	-3.05768419926475	GOSH029.MRT_fresh___GOSH029___NB8350518_TTCCAATAGGTTATAG
-1.02902306320435	2.69082133001541	2.79916847948184	-1.87540721116357	-2.50502933386947	-1.47993980303857	-1.42278692689773	-1.58720631171639	-4.36009739492201	-3.40132886929635	-2.57746682037039	-3.2044317338521	-1.98352343037268	-4.81432056435893	-0.788891872499841	-3.30724619521442	-3.44055902665303	-2.109396370012	-2.84009702485989	-3.04479427303741	GOSH029.MRT_fresh___GOSH029___NB8350518_TTCCACGGTTTCCATT
-0.982679587172127	1.11684213808892	6.89928398721453	0.0594317414177559	-2.39079474943559	-1.44279921782778	-1.38549453337611	-1.51964312885457	-4.25578259358937	-3.3265570378551	-2.36686388885477	-2.0651727806076	-3.34636228420549	-4.74105404238698	-2.35327268956709	-3.52149394581048	-2.65422068518032	-2.36026703218269	-3.20757363602211	-3.449819699845	GOSH029.MRT_fresh___GOSH029___NB8350518_TTCCGGTCAATAGGAT
-0.790218124580916	-1.29934312266381	-1.57861577326974	-0.805297147331326	-1.76547018782044	-1.12992694787449	-0.70873876108871	-1.51114620965039	1.81347830568903	-1.1229506374044	-1.70967355259719	-3.42816696737958	-1.66059899616614	-3.73268054311556	-2.54211322965626	-3.33898959659601	-1.98737164159897	-1.6356395532745	-4.49889955199821	-2.18314790759411	GOSH029.MRT_fresh___GOSH029___NB8350518_TTCCGTGCAACGGCTC
-0.804981802951467	-1.34542019768312	-1.65066560918571	-1.57993471385997	-1.69967050599887	-0.784222497381022	-0.98691369911906	-1.93261915380472	1.34509448661376	-1.14785336559186	-1.17430968553987	-4.4316518444806	-1.94100027711653	-4.56161913186439	-0.63421406281879	-2.18973848197215	0.422952114687201	-1.67248884929818	-3.96673077750516	-2.75974624459992	GOSH029.MRT_fresh___GOSH029___NB8350518_TTCCGTGGTTGCTGAT
-0.789685727201594	-1.42088827301746	-1.63940937447472	-1.53680838808484	-2.02086150617195	-1.19200041250678	-1.14737028219744	-2.04333302520235	0.858147881486718	-1.51189822057198	-1.89842884080827	-3.62999706763046	-2.31349676705381	-3.4382336855247	-1.76661767201947	-2.40024231265955	0.868793486628601	-1.95041930556157	-4.18317697986198	-2.13207121000185	GOSH029.MRT_fresh___GOSH029___NB8350518_TTCCTCTGTCACTCGG
-0.981493572537968	3.86069785379591	1.67158544530104	-1.91990985506442	-2.39174973765779	-1.48295786716393	-1.31123421536176	-1.86511720012425	-3.6887023197555	-2.99934316038195	-2.50957751149447	-2.51892689242044	-3.35797108299575	-4.5850904444282	-5.32532135376045	-3.97050384668339	-2.55921727523746	-1.50089235622222	-3.26380737816891	-3.06858648439265	GOSH029.MRT_fresh___GOSH029___NB8350518_TTCGCTGGTAGGCTCC
-0.900419580342702	-1.89849154873639	-0.40901542966949	-2.27379005107261	-1.59358376306305	-1.70641710249851	-1.33307699033611	-2.00012673867576	-4.69835909424315	-3.72857647760514	-2.58216576266297	-2.74784801324833	-2.58483529309446	-4.80498600916298	5.1979089931007	-2.37150065460739	-3.17861271202728	-3.88674195505617	-3.02361483914341	-3.97933712297378	GOSH029.MRT_fresh___GOSH029___NB8350518_TTCTCTCAGCTTAAGA
-0.839651064253244	-1.33642362617825	-1.55623971405233	-0.632419632014442	-2.03625897555084	-1.33708778142622	-0.792134033272209	-1.23499827149253	1.20258155424259	-1.55767264807363	-1.21386651242276	-3.49308453094889	-1.98558049541684	-2.88714305653865	-2.62378257267833	-3.52653441223547	-1.16755864270184	-1.49682933687202	-3.09188105131461	-2.00050325701676	GOSH029.MRT_fresh___GOSH029___NB8350518_TTCTGTATCAGACCTA
-0.922759016885487	-1.0825990322041	-1.36231313604334	-0.607026324774704	-2.33643089542107	-0.681456987853745	-1.00886860539253	-1.53589657929415	4.58694724054613	-0.935020086427429	-0.22539944977506	-4.13190557576125	-2.0890425362729	-4.87940971736741	-2.24956549063013	-3.98343598141448	0.676687670035201	-1.20554581589437	-4.14502304377667	-2.01561632376687	GOSH029.MRT_fresh___GOSH029___NB8350518_TTCTGTATCTCCCAAC
-1.02891822246146	-1.93143470489419	1.63403911692075	-0.637353334220548	-2.49625157301403	-1.78854881031375	-1.58372460299225	-2.26730347542594	-4.91322752076096	-3.87254732426813	-2.81121874280807	-3.12789776375553	-4.54872816661172	-1.00830780798649	4.10477899865652	-2.74456054627408	-3.29055751795989	-3.82681921904466	-2.41856440157402	-4.01984869335981	GOSH029.MRT_fresh___GOSH029___NB8350518_TTCTTCCTCAGGACAG
-0.666182132067929	-1.279382211052	-1.41534830969357	-1.08469426420203	-1.69204774657944	-1.11721117180672	-0.984403756442399	-1.76351743647517	3.11065673600197	-1.07929970896778	-0.630447209500639	-3.94793065788959	-1.95430580758554	-4.30304872598948	-1.12957600681017	-3.31688574542097	0.875173772901081	-1.54592702048351	-4.2575679923621	-1.83056001835557	GOSH029.MRT_fresh___GOSH029___NB8350518_TTCTTCCTCCGAGGCT
-0.76030549233435	-1.93220600568937	-1.47371720160417	-1.58525800051387	-2.104239408518	-1.43449485627116	-1.33691321119363	-1.90140522943867	7.95904377099123	-3.1711713605755	-1.7365446461123	-3.23492661908892	-2.22341049485402	-5.36574407017295	-2.37223284759926	-3.40789433882751	-1.80826729333753	-2.20028430536557	-3.97824267374386	-3.15363128285793	GOSH029.MRT_fresh___GOSH029___NB8350518_TTCTTCCTCGTAGGAG
-0.755356078284587	-1.23271442688246	-1.44666141532587	-1.33032072310748	-1.2775093193609	-1.09819505047379	-0.917949253562076	-1.94935891930422	3.36020872299458	-1.29442579499702	0.0764421082023613	-4.25093672506028	-1.96023307013088	-5.08293504583093	-1.33064645589916	-3.18147536001702	0.911010996962315	-1.38429055455247	-4.21123259045016	-1.9500027586468	GOSH029.MRT_fresh___GOSH029___NB8350518_TTCTTGAGTGCAGTGA
-0.862923714922137	-1.59874497872807	-1.68826247460866	-1.73429231625371	-2.23076410327138	-0.874361001903893	-0.788279706021296	-1.88348451918852	1.15821563776067	-1.83831421343741	-0.234331436810211	-3.83336994470829	-1.24684621068203	-4.80887988424309	-1.37121590032981	-2.69932031830995	0.672154313496304	-2.10612901615227	-3.62035807758552	-1.93439797400129	GOSH029.MRT_fresh___GOSH029___NB8350518_TTGAACGAGTATAGAC
-0.753381305647291	-1.55299616171799	-1.51052677331485	-0.336454928270372	-1.62473358394333	-1.27482979219598	-0.567412226490426	-1.65342388178933	1.9873459061409	-1.93264558349499	-1.52081466421452	-3.78906437096096	-0.700037250211696	-3.34531986680464	-2.63932923309047	-3.3737011598343	-1.54379996367349	-1.68535897650169	-4.12228134734085	-2.20317278913847	GOSH029.MRT_fresh___GOSH029___NB8350518_TTGAACGTCGCAATTG
-1.09141627885335	-1.604597115665	-1.71178082765376	-1.78330992197384	-1.28361552644863	-1.09047718562665	-0.936639610221605	-2.1999878946194	5.97327393723582	-1.77576063327796	-1.62782774201248	-4.71689976590234	-2.16534028204755	-5.77538422819829	0.143780801600112	-3.7962133668005	0.592133182397707	-2.13153957776203	-3.75196025308678	-2.17759753070511	GOSH029.MRT_fresh___GOSH029___NB8350518_TTGAGTGGTCTGCAAT
0.704824055628751	-1.59311845989824	-1.83970657540005	-1.26362887592979	-1.94653594464343	-1.47367201094022	-0.720669054537728	-1.89034469019145	5.58427690844817	-2.70276855860279	-2.14515565809364	-3.826622889679	-2.34777331174058	-5.21187628481861	-1.8323373488503	-4.09808930286635	0.157885010635544	-1.94683203518757	-3.74507091841692	-2.9260788650081	GOSH029.MRT_fresh___GOSH029___NB8350518_TTGCATTCAGAGTCAG
-1.01399310842874	1.53753086175218	2.61127737996589	-1.77492232192057	-1.75304175989151	-1.51981721214695	-1.17077981292366	-1.38201053997384	-4.24861157563725	-3.41816323373192	-2.47930158900386	-1.78624188882478	-4.08979631782274	-4.69229670736674	-0.952484867549367	-3.89836263804812	-3.31232309503752	-1.89700252811065	-2.70063998292764	-2.65177426748098	GOSH029.MRT_fresh___GOSH029___NB8350518_TTGCCTGAGCTCGCAC
-0.941831825934342	-2.19929958101003	0.219748792107838	-2.31650796921259	-2.27869625102087	-1.74939057347876	-1.56829382947923	-2.33532761944579	-3.43697857970355	-3.89201813720513	-2.63635013407927	-2.42092147368137	-3.76890276194934	-3.77055524727938	6.80104052942201	-4.06160637616269	-3.33602947988294	-3.93399420470944	-3.03105338011987	-3.36024975871214	GOSH029.MRT_fresh___GOSH029___NB8350518_TTGGGCGCACTGGACC
-0.915169607468271	-1.75452315897995	-1.91229429864718	-1.62868477047889	-2.4800456507874	-0.827526149974801	-0.988742878201676	-2.19252021564048	9.49620445625177	-2.99032010841219	-2.04127199097936	-4.47615199214154	-2.6039419154348	-3.58925269657495	-2.24593749188976	-4.25164701012548	-2.41833843600949	-1.90931560752174	-3.11736431040958	-2.89839072170936	GOSH029.MRT_fresh___GOSH029___NB8350518_TTGGGTATCCCTTGTG
-0.93826778081885	-1.55188276520074	-1.65190739512271	-1.51646402489204	-2.28536061192975	-1.38451006538351	-0.556196585206968	-2.04079736970601	0.728080417621849	-1.79487475905369	-2.30993505893471	-3.8778164803553	-3.42705609711755	-4.65629664596875	-1.10363637063653	-6.57110068697801	-0.811454285095811	-1.95101089505094	-3.63631062540382	-2.20650619678785	GOSH029.MRT_fresh___GOSH029___NB8350518_TTGTGGACAAATCGTC
-0.513826810544403	-1.7311640739652	-1.9379050148602	-1.54399036150963	-1.92257996903843	-1.45868989952636	-1.31074469359107	-2.34751443890408	10.8619361745082	-3.19395807863355	-2.11913950675477	-4.13940091056946	-2.79528825718907	-4.6641213297706	-2.62028667713938	-4.51695475021969	-2.38117449482735	-2.39841347233968	-3.69115336623312	-2.76595964673261	GOSH029.MRT_fresh___GOSH029___NB8350518_TTGTGTTCAAGAGTAT
-0.935912985650827	3.14549499690765	6.38165512694119	-1.35621301840688	-2.27613677442129	-1.63837053991738	-1.33615082909757	-1.94627639364534	-4.10786924668305	-3.21681940958049	-2.85499527182488	-3.32003250911848	-3.74513816063721	-4.84455846706339	-3.50504655169253	-3.59926870819709	-3.77692176358491	-2.21418088958198	-1.82693970607086	-3.27299509667086	GOSH029.MRT_fresh___GOSH029___NB8350518_TTGTTCACAAGAGTGC
-0.982993437666722	-1.52035739835865	-1.37601636467173	-0.798230412747474	-2.56618998558045	-1.43041499472635	-1.11962312477538	-1.54756460845644	-0.433771121124879	-1.65620626940317	-1.45363763832819	-3.63369259472339	-1.84940815937358	-5.40608362245632	-2.91113389246219	-4.95727906718663	-0.847213524960076	-1.5474040469631	-3.69355233671502	-2.62662665699746	GOSH029.MRT_fresh___GOSH029___NB8350518_TTGTTGTAGCTGTGCC
-0.798007655974185	-1.51447735901256	-1.68602937610745	-1.69127982663669	-1.95708325084251	-1.00412022083299	-1.17102921237261	-1.25688526418161	2.77666207598024	-2.18694739159519	-2.15273535708219	-3.78376898801885	-1.89879984986627	-5.444460868373	-0.834051442746454	-4.60521505919877	0.181432151369487	-1.65699239205089	-4.17573505955777	-2.71715403550755	GOSH029.MRT_fresh___GOSH029___NB8350518_TTTACGTAGTCATGAA
-1.0195737023092	-2.03208303014023	-2.4127266573595	6.25607190601293	-2.47512957903959	-1.94953505818708	-1.54007006806387	-2.09102026434938	-4.76801270769561	-3.75168628093571	-3.1631361715474	-2.300633654797	-3.74212189086586	-0.0671263260312618	-2.36620266869356	-4.33226407619257	-3.65399873042303	-2.94043378974207	-3.26079946135314	-3.61628967244647	GOSH029.MRT_fresh___GOSH029___NB8350518_TTTACGTAGTGAGGCT
-1.01764193269444	3.98731349536567	1.52251141957191	-1.29215680632233	-2.47534024328578	-1.5317242242168	-1.44453354210104	-1.40145857735575	-4.02426062557774	-3.47343966886892	-2.48173866195573	-2.84600018377873	-3.51386621198024	-4.4197595384849	-2.65163330024769	-2.91459559938384	-3.31705625884059	-2.21974265300914	-2.88631973733449	-3.37286954378315	GOSH029.MRT_fresh___GOSH029___NB8350518_TTTCACAGTCGCTTAA
-0.766824298075601	0.640464811219629	3.5716880749162	-1.63960308413856	-1.47480476928442	-1.44540240674859	-1.10643846572826	-1.30147202579023	-3.7267159550601	-3.0677990522777	-2.23116148314836	-2.73701194968128	-2.87499297138861	-5.05525472228463	2.84975889676987	-3.38353276413836	-2.86660944908927	-2.12382975049815	-3.72475555121486	-3.00277872013798	GOSH029.MRT_fresh___GOSH029___NB8350518_TTTCGATCAGCAGACA
-0.265571987894532	-1.72167879067516	-1.80975266456373	-2.00488717518396	-0.616183854100267	-0.969892932574472	-0.94023460966342	-1.07749626144182	-3.09456041510361	-2.43870043719014	5.6993935808864	-1.27094458470616	-1.41050363991805	-4.0718882650422	-1.4030448186748	-0.595750640878745	-1.18700029188475	0.673690577966248	-3.69203307115017	-2.2477081142148	GOSH029.MRT_fresh___GOSH029___NB8350519_AAGCGTTAGGTACCTT
-0.899472478314246	-1.83140675127575	-2.15335575946137	-2.06027434393501	-2.18264480804038	-1.62846197430114	-1.05314522825642	-0.726432272469513	-4.26443862850574	-2.81344770551217	1.82650293521568	-2.55647744838856	-5.03411022576242	-3.80986267011896	-1.88443606448601	2.09246159992195	-3.43816926130614	0.645149063171564	-4.82248216886438	-2.91437442514466	GOSH029.MRT_fresh___GOSH029___NB8350519_AATGGAAAGGATGCGT
-0.407358696285138	-1.63960200074321	-2.13240054737412	-1.95903338945728	-0.969109958291444	-1.62720771897281	-0.98953327322429	-1.52970957042593	-3.19103024924145	6.17250423818957	-1.94184228299261	-2.17762870174993	-2.8453510761449	-2.09237629177508	-2.16143435182489	-2.85995779211675	-2.57439282388258	-2.31098096753439	-5.35839759619895	-3.02647240322589	GOSH029.MRT_fresh___GOSH029___NB8350519_ACGATGTTCACCTGGG
-0.806835626429166	-1.28727457319579	-1.01381574771412	-1.77482591795586	-1.91502010645672	-0.454406969137293	-0.709988516627622	-0.978022232276766	-3.02602136494981	-2.41473774812785	3.80789092506476	-0.91408262835034	-1.88198348678288	-4.60739872414528	-0.508183485684882	0.231074788904049	-1.52332974636871	3.87774801755988	-5.02579342608931	-1.26905527566586	GOSH029.MRT_fresh___GOSH029___NB8350519_AGATGCTCACACAGCC
-0.546967707920673	-1.85214932276009	-1.93820713043598	-2.34100718013501	-0.811539282191728	-1.59849785128025	-1.20946521192782	-0.401202588980125	-3.87193850140712	-2.52154627439005	-1.74546797031399	-1.17685628461814	-3.12252732733521	-5.04886148540992	-2.13262254153699	0.51400290512054	-2.7588366770557	-0.735779220256944	-5.19596318873608	-2.60177958546971	GOSH029.MRT_fresh___GOSH029___NB8350519_ATGAGGGGTCGTGGTC
-0.820086688070755	-1.80901009675002	-2.06398208779984	-2.12469264490158	-1.98504875639172	-1.60547297736885	-1.1007868445026	-0.734965364337749	-4.21209136568608	-2.95954361854438	1.59485632133201	-1.45549759460851	-3.71103147481276	-4.765930642453	-2.67681595218571	1.53446555680574	-3.33327270727076	-0.203224927499991	-4.24483584458483	-2.86662499437756	GOSH029.MRT_fresh___GOSH029___NB8350519_CCCTCAAGTCAGTCCG
-0.889969357716366	-1.77353877668279	-1.81040392730817	-2.18208623743223	-2.04639807203688	-1.27133952597736	-1.08940515080586	-2.13554209945542	-4.15845707345637	-2.91246450936168	2.02195024206727	-1.04771704687753	-3.1628442749013	-3.31658297518763	-1.45835702357328	-0.378387965566636	-2.55251687835978	0.769943270485086	-5.78867829560627	-2.39517794678596	GOSH029.MRT_fresh___GOSH029___NB8350519_CCTCCAATCTTCCCAG
-1.02405313545399	-1.38474801928629	-1.29821853084877	-1.30402492791803	-2.2781970242284	-1.44173513256507	-1.2501319185814	-1.35473238792543	-3.76664028815419	4.55355474855461	0.669256808668931	-0.836899081969191	-2.61821052211835	-4.41711024920425	-0.982327195065776	-3.99921626922573	-3.29390936413977	-2.56229445977784	-4.37573046262668	-0.580004818923595	GOSH029.MRT_fresh___GOSH029___NB8350519_CTACCCATCCTTCTGG
-1.02192694800466	-1.6520415271157	-1.49364937233916	-1.47001081517098	-1.59370444482126	-1.18297463700625	-0.774415671655733	-1.91958564190862	-4.18125149107339	8.45972983896036	0.566472451477949	-1.50109057678342	-3.76584385385223	-3.51929581483157	-1.48264537642994	-4.44817467915883	-2.65431145084138	-2.45896784153567	-5.69417667630241	-1.50049943793847	GOSH029.MRT_fresh___GOSH029___NB8350519_CTGGCAGTCGCCGATG
-0.857297448983408	-1.75335801381595	-2.2812167745308	-2.20461070611391	-2.07634676211085	-1.70983456060265	-0.909697673379937	-0.843652580754484	-4.32103020558588	-2.84578982340562	3.25249264271028	-2.38396727848124	-3.9552983336764	-5.5837843660685	-2.87014287666146	-0.589346870866256	-3.30074886966972	-0.14095908861254	-4.96000727785623	-3.10750468641468	GOSH029.MRT_fresh___GOSH029___NB8350519_GATGGAGTCTCCCATG
-0.900892754450758	-1.77443244861924	-2.10159307778488	-2.05003155561699	-2.18752324081217	-1.46067623427766	-1.35125749534605	-0.819593428221231	-4.17777023597339	-3.28703917648916	2.32916001169903	-1.28088424670135	-3.70909910213737	0.629295818646553	-2.51006417548605	0.194481309677207	-2.88080019717873	-0.573609921905045	-6.92961580872055	-3.04423808677901	GOSH029.MRT_fresh___GOSH029___NB8350519_GGCAGTCCACCGTCTT
-0.841987818638942	-1.72857445406842	-1.90964291813679	-1.91215208672821	-1.76201319393446	-1.48572720808996	-1.2188685187578	-1.29348084871752	-3.815355791676	7.80007388258498	-2.36590883130047	-2.25858536508574	-2.83979112681961	-4.90899683394034	-1.99810492103641	-4.95057348373092	-3.07543811388673	-2.47480929066442	-5.2948626769847	-1.85275698097784	GOSH029.MRT_fresh___GOSH029___NB8350519_GGCTGTGGTCTACACA
-1.07577294969621	4.00407103913774	-0.0141490726865603	-0.939450295647888	-2.63743621609106	-1.39310473249074	-1.13587024509074	-2.00891419822994	-3.08650210143242	-2.52668584897495	-2.69164598584914	-1.28366114347272	-3.7682674518632	-4.12482948151405	-2.08060695783657	-3.28321216111098	-3.5944209470116	-1.83761674604834	-2.5140037020768	-2.99383072602142	GOSH029.MRT_fresh___GOSH029___NB8350519_GGGAGATGTCTGTAAC
-1.02395486026326	-1.57317640759339	-1.30557322569397	-1.40650690201955	-2.49695138044691	-1.25843802896584	-1.33526277703837	-2.03370090149696	-3.29900095297035	0.823662532412957	-1.93424306635729	-1.97936758036973	-3.32804335487414	-6.30707738636347	-1.53143673250462	-4.14473686825135	-2.72244859513276	-2.81217930956078	-4.2803008537163	-2.70169322460697	GOSH029.MRT_fresh___GOSH029___NB8350519_GTGGCGTAGTCGGGAT
-1.05573324673981	-1.27881014544852	-1.00086290065988	-1.33035788068553	-2.58265333441931	-1.03136306506213	-1.22154237822311	-0.891577918627596	-2.84674284757088	-2.50005214055467	2.1850570464279	-0.38914744874804	-2.57996926271709	-3.87384265516929	-0.609692417133458	-3.92203713054709	-2.53580272244002	2.51144095556649	-3.63620732673852	-0.983717231076886	GOSH029.MRT_fresh___GOSH029___NB8350519_TAACACGAGACTGGGT
-0.479375475770729	-1.57881692222606	-1.7181336001451	-1.09054772834451	-1.14882615679128	-1.21678546019123	-1.00593952028477	-0.934167354592207	-0.225566410185269	-2.58902132832661	-1.70135444339496	-4.18788936752547	-2.37603425359686	-1.89349835302162	-1.67765166919497	-1.79583793564233	-2.20483273078471	-2.98409745013311	-4.38329890074828	-3.50593696999154	GOSH029.MRT_fresh___GOSH029___NB8350519_TAACACGCAACAGCTT
-0.015745642510399	-1.62936950030938	-2.16513752514076	-2.11827655004516	0	-1.46078942896866	-0.746253205582895	-0.959983059127312	-2.55646228096078	7.97067601913353	-1.86590864325815	-3.69810137320645	-1.02198068376116	-3.01420417351001	-1.51969063531613	-2.69982456829562	-2.09325237747658	-2.69612484096094	-6.44365712564285	-2.68220010197915	GOSH029.MRT_fresh___GOSH029___NB8350519_TAGGTACGTTGTGGAG
-0.884928524516719	-1.403748843338	-1.66142753632047	-1.88489603356623	-2.09706368831204	-1.400041448953	-0.899085167421004	-0.700537497533643	-3.57576630712061	-2.74305757099376	1.80300672752598	-2.64672947465017	-2.83057606883205	-5.31229942108526	-1.49124603604073	0.895358758011813	-3.39635267424029	2.85254161666768	-4.55585234726433	-2.33096106227106	GOSH029.MRT_fresh___GOSH029___NB8350519_TTCTGTACACCTGTCT
-0.420292087112121	-1.21464030536557	-1.71557574006907	-1.25651917144541	-1.36801494240586	-1.28891027611816	-0.805284729784604	-1.8002398623053	2.79445803681937	-2.04546736114408	-2.01595882939874	-4.17357142013707	-1.5938692645233	-2.56826887580642	-2.04269669288601	-2.26174642196721	-2.52483188120674	-2.59063612232322	-2.51931825509583	-2.53690669248208	GOSH029.MRT_fresh___GOSH029___NB8350520_ACAGGGAAGCTGCGAA
-0.989287002966168	-1.7065379156034	-1.8748351810917	-1.35737280379047	3.04133349727406	1.91536589548582	4.03553140421719	0.769970828511599	-3.95589137155322	-3.2203380888113	-0.936083436788631	-1.34483396537652	-2.75042725284908	-5.17494146340007	-2.39510009609109	-5.08726555917467	-0.904163296890687	-2.32534021599027	-4.73691992339512	-2.70880284134712	GOSH029.MRT_fresh___GOSH029___NB8350520_CATGCAAAGGAGGTTC
-0.895835132184902	-2.04246818516057	-2.19408324797238	-2.27760045700301	-2.25391505617266	-1.49373155967904	-1.46935750940615	-0.896533681451154	-4.58866641057842	-3.60849451621366	1.23375833892164	-1.56442108812075	-3.89245612855675	-5.29344459855868	-2.59719474981296	-1.2109807260636	-2.99903493352285	0.728237913804414	-4.39350662822562	-2.55695237236637	GOSH029.MRT_fresh___GOSH029___NB8350520_CATGCCTCATGCCGGT
-0.247461009578441	-0.785895400580175	-0.867958618299429	-0.61009723616926	-0.593738190607642	-0.598688060519518	-0.506118590830784	-0.152724106135101	-1.61200142581923	-1.29795870263426	3.76726500180625	3.86154496076066	-1.25101926268012	-2.07824538837295	-0.832471152665487	4.06060308961889	-1.46655271544666	6.30745419534931	-4.21362190417344	-1.46235305845681	GOSH029.MRT_fresh___GOSH029___NB8350520_CCGGACACATGGGTCC
-0.239147906508689	-1.63331397629935	-1.86275304100637	-2.00488526311235	-0.55289037916851	-1.45127008464686	-0.88418064908665	-1.2555855967877	-2.91552134303885	6.12861804760075	-1.9774359219531	-2.09642379178226	-1.93263795304641	-3.66994504348933	-1.55760154048347	-2.32807229240421	-2.33064855131943	-2.52120698006086	-6.31927898903969	-2.08674014294097	GOSH029.MRT_fresh___GOSH029___NB8350520_GTTACAGCAGAGCGTA
-0.894337219796906	-1.79754619234895	-1.94195422015965	-2.09771768533996	-2.25701377016268	-1.51262229119823	-0.919637765907742	-1.55786612068999	-4.20392891669209	-2.67765878990117	2.88068179082392	-1.79915484992686	-3.14612669366797	-5.83817232336674	-2.62055375203435	-1.20496456738515	-2.87602448112031	1.95104243916843	-6.08682554165668	-2.7552393546392	GOSH029.MRT_fresh___GOSH029___NB8350520_TCTTGCGAGTCTAGAA
-0.131213019006763	-1.92843133667524	-2.15266138687714	-2.30443684489227	-0.278661257558498	-1.47919144354839	-0.951829916355246	-0.994481141308769	-3.20353638208437	6.91829754948588	-1.79601848775908	-3.08877218760786	-1.64289009369809	-2.80829404921665	-1.95370592480022	-1.98894353323342	-2.06057023647163	-2.90737011318422	-7.05815752311984	-2.79801084724802	GOSH029.MRT_fresh___GOSH029___NB8350520_TGATTCTTCGACGTCG
-0.860683991726256	-1.41361178546369	-1.91395395838586	-1.96711889791186	-1.51972770380885	-1.59635432105368	-1.03230172158123	-1.32305956502474	-3.70720256973931	-2.78905837960408	1.42095247929187	-1.96817071664689	-2.80515256812235	-5.21674540709738	-2.19003509991111	-0.329625832727746	-3.21822586371615	1.52355576086293	-4.50818021788851	-2.60683333121029	GOSH029.MRT_fresh___GOSH029___NB8350520_TGTAGACAGCTTCATG
-0.561931380145661	-1.42499288467953	-1.07629729571464	-1.41135721237126	-1.5403093963164	-1.08134695653679	-0.986704403890431	-1.45453096397217	0.868085059508943	-1.2862893148168	-1.40176511057462	-2.78961690535272	-2.04834729383123	-3.71853094647966	-2.6051012545583	-3.42450837810987	-0.593909064575831	-2.33103124787329	-2.86550158289987	-2.40753831167909	GOSH029.MRT_fresh___GOSH029___NB8368300_AAACCCACATCGGAGA
-0.53325525265224	-1.68758571981695	-1.94566168231276	-1.83497134549375	-1.27959229025133	-1.43226443994501	-1.08795020780104	-2.14563341336099	-1.52398351240362	-1.56864215030603	-1.25040707989191	-3.38613786789925	-1.68395226576595	-4.25508837826359	-0.506709195495915	-1.7063711390505	0.140766577005857	-2.30345854201589	-3.33354399298161	-3.24716018626314	GOSH029.MRT_fresh___GOSH029___NB8368300_AAACGCTTCATTCACT
-1.00557487291866	5.15805113927533	2.77147544234981	-2.01812003397078	-2.44310774637003	-1.56349351740724	-1.48184340505647	-1.24382037841417	-4.38904442364712	-3.59162061261249	-2.47823960755433	-2.98565832959867	-3.7760018382867	-4.84717271131317	-0.949417778469611	-3.93928993846045	-3.31043711271921	-2.56457476030566	-3.29950799306711	-3.21139184273676	GOSH029.MRT_fresh___GOSH029___NB8368300_AAAGGATCATAATCCG
-0.851459210761813	-1.79090126140417	-1.83056221474555	-1.91530127890234	-2.19274686262354	-1.15714853483033	-0.92908776235613	-2.55695621457118	9.62151372390108	-3.25733946130171	-1.82976787734264	-4.74831408930948	-3.28367890516069	-4.31445302938121	-1.28954812436938	-4.94892520637127	-2.05932403141307	-3.14162556679365	-4.26638514127214	-3.0229420788618	GOSH029.MRT_fresh___GOSH029___NB8368300_AAAGGGCTCCAAACCA
-0.755218963425405	-1.61602301605315	-1.44917757759586	-1.42017503062048	-1.0096071147397	-0.830519707270132	-0.908177442690303	-1.5508048915247	2.26778336721573	-1.7843292948997	-0.7072648717185	-3.71505506190739	-1.90696861661748	-3.65705032008659	-2.02096806687867	-3.12664819089428	1.11084164194993	-2.27668815842309	-3.81249648841607	-2.39503851969652	GOSH029.MRT_fresh___GOSH029___NB8368300_AAAGGGCTCGCTGTCT
-1.03182031141683	3.35070521177197	2.12682900391062	-2.0086264239237	-2.51341729770053	-1.58314715303028	-1.39682140055426	-2.41725935836181	-3.91611099007041	-3.32323911398059	-2.66103044884825	-2.68821433783146	-3.82592027270686	-4.54231172152887	-4.0729373417598	-3.91517253287294	-3.54718330541915	-2.15584883460408	-3.88715577971647	-3.72574886497637	GOSH029.MRT_fresh___GOSH029___NB8368300_AAAGGTATCGCTCTAC
-0.89884166113932	-1.52431962599048	-1.02465763450472	-1.58728845790249	-2.18842896643631	-1.02095793988572	-1.23692850793189	-1.8722009826583	2.67865590115152	-2.77742659052799	-1.81924538098814	-4.54988968649236	-3.68263264329704	-5.38079082637113	-0.849565650025679	-4.14186351697336	-0.0901745524113218	-1.37164729748256	-2.45289389372977	-2.04575493272711	GOSH029.MRT_fresh___GOSH029___NB8368300_AAAGTGACAACCCTCT
-0.827987052297499	-1.82650577734312	-1.95222301486246	-1.81205043625587	-2.13082561317056	-1.4511887835507	-0.159656627362539	-1.93178633144183	8.78509044276153	-2.78563932704472	-2.21334754184039	-4.05844944436623	-2.10861883074557	-4.02923528448545	-1.9913936496958	-4.55297694119247	-1.47842552684248	-2.42370635010386	-4.06122867573358	-3.05885131991977	GOSH029.MRT_fresh___GOSH029___NB8368300_AAATGGAGTCCGTACG
-1.05977671599864	-1.61223201462048	-1.761297110963	-1.86002366859156	-2.5846865349346	-0.680334438272806	-0.164607310203254	-2.51303336824162	2.74064179953963	-3.23787540383338	-2.14255384302666	-4.87243697129542	-2.02069644880987	-0.273269899209307	-1.79232870182223	-3.94386690071186	-2.82493394248667	-2.4879828168948	-3.80303007005283	-3.02837389938425	GOSH029.MRT_fresh___GOSH029___NB8368300_AAATGGATCATTTACC
-0.904206541694781	-1.39052477318901	-1.56154831273391	-1.59012041337819	-2.07782782404682	-1.2195336834215	-1.17970766461363	-1.44889971262008	-1.20500263196099	-1.4256016281928	-0.0599889505746714	-4.10343788631557	-2.78809326822479	-6.4829707118756	-0.312387019097628	-4.61528779801298	0.104363366371582	-1.53321927594531	-3.19163894966873	-1.9586908524003	GOSH029.MRT_fresh___GOSH029___NB8368300_AACAACCAGATCCCGC
-0.999548331366573	1.80418072460123	6.2438442669383	-1.78391001587695	-1.66443876652286	-1.28347751748918	-1.02863394055484	-1.68140117335097	-3.96193824863342	-3.07396016220517	-2.42405397489764	-1.66995277952704	-2.79281730761437	-5.27494126904553	-1.28061577933972	-3.50835079322899	-3.13869708413613	-2.07542494990697	-6.56752044405368	-3.24754429485189	GOSH029.MRT_fresh___GOSH029___NB8368300_AACAGGGCATCATGAC
0.208516669400292	-1.43974774203233	-1.75466116366295	-0.734919063461226	-1.46009807327529	-1.32456422652036	-0.713191214895691	-1.99922347959263	2.67139993822823	-2.05254318685337	-1.99595661591046	-3.74582085238061	-2.67098907158865	-5.02480704603009	-2.32164600613591	-3.67712194745466	-1.10363522291006	-1.57255993222558	-3.96413968714774	-2.47569982068552	GOSH029.MRT_fresh___GOSH029___NB8368300_AACCACAAGTCTAGCT
-1.01202840561759	2.21362574465239	5.47913502851523	-1.52607850267352	-2.46340447570438	-1.62527238583433	-1.40407985035349	-1.71387709869339	-4.30171458135815	-3.28308068625214	-2.70533639224075	-3.33779305529317	-4.02200907894128	-3.87799968005481	-0.978530644043223	-3.13092997405917	-3.60003583234797	-1.95189282466566	-2.82017215245066	-3.06685952205772	GOSH029.MRT_fresh___GOSH029___NB8368300_AACCTTTGTCATTGCA
-0.885816205593765	-1.60032508230949	-1.9872104049079	-1.92114479769222	-1.74535587125816	-1.56283637827114	-0.798795831592873	-2.45756689209288	10.5373667693703	-3.04089426713605	-2.1969428050774	-4.04711681751322	-1.50151218974634	-3.4046886057279	-1.7140137141102	-4.70278820262612	-3.02218145511447	-1.78465631854212	-3.71249900575291	-2.49146223132207	GOSH029.MRT_fresh___GOSH029___NB8368300_AACCTTTGTCTGATCA
-0.881520189513649	-1.49555250091169	-1.51775828132183	-1.49092613094922	-2.14624146981579	-1.44145568359615	-0.52130447943583	-2.04467119180909	5.66852948176468	-2.89774763414583	-2.41826943571921	-4.05616116133475	-3.49357227456892	-5.6604944982642	-0.614680225455875	-3.81388018023806	-3.16990247963061	-1.98780616119626	-2.57802506916031	-1.86009898557827	GOSH029.MRT_fresh___GOSH029___NB8368300_AACCTTTGTGGAATGC
-0.86190017597559	-1.35622867852299	-1.40505772670195	-1.43284466457062	-2.20625040455086	-1.22614198291878	-1.01129533508428	-1.79356176176222	3.37487071472752	-1.23475298416649	-1.59411546034864	-3.77795653999746	-2.21445239723019	-4.63221157722128	-1.5201506923601	-2.65934640121125	0.942235424235234	-1.25349296489319	-4.16706297171732	-1.76634221730321	GOSH029.MRT_fresh___GOSH029___NB8368300_AACCTTTGTTCCGCTT
-0.99571770872997	-2.23405436665168	-2.24978717868685	6.16256359754599	-2.41124793473372	-1.65908006196237	-1.6168456099078	-1.64647771935489	-5.04413237983091	-3.99415280832833	-2.87576643088248	-2.63083012297399	-3.49560152584482	-4.09868482395503	-1.71419461105748	-4.51046271056711	-3.2103383535708	-3.35415421756457	-2.18445256052382	-3.7361544331844	GOSH029.MRT_fresh___GOSH029___NB8368300_AACTTCTAGCCATTTG
4.26518507006059	0.340556102361418	-1.98959455564073	-1.57548574759936	-1.77496292009543	-1.16167154687171	-1.36532220269117	-1.35313232803231	-0.725570049378217	-3.45012202722558	-1.66433557395312	-2.17586920860349	-2.86263825663925	-2.63058080123789	-0.534112174249482	0.774323075652369	-1.9706785816947	-2.8923435533706	-2.68960685720961	-2.67276243747356	GOSH029.MRT_fresh___GOSH029___NB8368300_AAGATAGAGCGAGGAG
-0.465916897087737	-1.38795885887025	-1.60104070557315	-1.27185355643574	-2.1855797275992	-1.39726123533249	-0.97881782344862	-1.40711305088837	0.932419260224678	-2.80629902217974	-2.10814281034742	-3.90049207840622	-2.52435207221065	-3.14713693050352	-1.45799114321755	-4.25202332960185	0.128470623753502	-1.96645325354561	-3.34001142667105	-2.65239303854123	GOSH029.MRT_fresh___GOSH029___NB8368300_AAGCATCAGGATACGC
0.411483497890808	-1.37708697966717	-1.44485333429093	-0.602283515982166	-2.51161659318198	-1.24084533123042	-1.16594071974069	-1.8275706300799	2.33779634012419	-1.82548326936022	-2.27350174664411	-4.44865352215084	-3.39872897301085	-4.5885294156758	-1.37554202115326	-3.58861037159295	0.492697488099818	-1.35385392809884	-3.07017032635127	-1.91770593699008	GOSH029.MRT_fresh___GOSH029___NB8368300_AAGCGTTAGTGCGTCC
-0.988664484964354	-1.84424654829081	0.510645272897899	-2.30913884451472	-2.39097796234927	-1.94954054941084	-1.66568151808122	-1.50177296557784	-5.21346674011661	-4.14235417736776	-2.95957797414977	0.0712460781551907	-3.11510082784867	-1.35757500636897	5.56672502049399	-3.84499161421703	-3.64671368271509	-3.84684295764474	-3.20816179502886	-4.43839060034829	GOSH029.MRT_fresh___GOSH029___NB8368300_AAGGAATTCCACTTTA
-0.897237002737825	-1.29482119380733	-1.12924818470669	-0.854175956237654	-2.18994664449081	-0.651132209201593	-1.13219159818836	-2.09132092177345	-1.67981801023148	-1.29399199090038	-1.02825632096865	-3.31427619208843	-2.80369035948935	-6.31311018676526	-0.0879906478888927	-3.18954573499397	1.83617546675688	-1.2476522663176	-0.421040132282399	-1.5222482150916	GOSH029.MRT_fresh___GOSH029___NB8368300_AAGTGAATCGAGAACG
-0.837681429687625	-1.45460328746064	-1.81161369738972	-0.746926213965259	-1.64927404925619	-1.49722638598595	-1.02284454268507	-1.82095019333685	0.780347692631245	-1.71463215046127	-2.523061541717	-3.9647824884363	-2.46334472026841	-4.32472012738276	-2.21740107251514	-3.6688181622654	-0.857660278391751	-2.12224328298427	-3.98218877523294	-2.02805859349444	GOSH029.MRT_fresh___GOSH029___NB8368300_AAGTGAATCTCAGAAC
-0.842374171414463	-1.39779685880547	-1.62666924120336	-1.32237733959815	-2.16628646111315	-1.23194122090081	-0.913920085402275	-2.2354004707758	0.598562796807235	-1.1906330514088	0.558082232403454	-3.9380328180057	-2.86829994184855	-5.9228838601246	-0.908796790825071	-3.98943310404381	1.16628663416111	-1.20250088629805	-3.44620765445452	-2.22605984282413	GOSH029.MRT_fresh___GOSH029___NB8368300_AATAGAGGTCTTCAAG
-0.866952733096898	-1.46261736474677	-1.66739709919227	-0.960699739626961	-1.51098104199283	-1.29616004592253	-0.823495009458667	-1.66430639140362	0.830102779129184	-1.72428906927228	-1.7043027608089	-3.99526127059466	-1.90454295775589	-3.99826051454224	-2.3032941018223	-4.34344987907671	-1.24029176945298	-1.66930621235287	-3.69505903485592	-2.1083046926573	GOSH029.MRT_fresh___GOSH029___NB8368300_AATCACGAGACGACTG
-1.00043308410663	4.39453946496915	2.65709992596133	-1.86831707498371	-1.58539731385433	-1.37141484086534	-1.16874413157705	-1.50942944627171	-4.05101081489902	-3.49458037918784	-2.83398455139407	-1.82347345381842	-3.59962627926196	-5.70351390443663	1.80348814568265	-3.48809294575164	-3.16453201633469	-3.28509072687782	-3.82307774348648	-3.31706799848308	GOSH029.MRT_fresh___GOSH029___NB8368300_AATCACGAGTATTCCG
-0.961010655706885	-0.63258421587663	2.94886832385767	-1.88438129267432	-1.26176984724499	-1.56534719795179	-0.923525630591131	-1.92047968139081	-3.9976130483395	-3.11322179735274	-2.64473546872683	-2.41186876266275	-2.97820578239756	-3.11608351729002	-1.10269269946875	-2.40423830338247	-3.51482372803188	-2.84329892955047	-2.9214843669266	-2.84156144657242	GOSH029.MRT_fresh___GOSH029___NB8368300_AATCACGGTAGTCTGT
-0.910097059515457	-1.42356155084988	-1.70072069961184	-1.46706250063279	-1.8555343913358	-1.01096320262655	-0.568041695499391	-1.82891982896234	2.11297189916967	-1.76961926651866	-0.582643102904696	-3.70127791221273	-2.6763916038358	-3.96557158514062	-1.35162174773962	-3.31604639886704	0.969722466274859	-1.77978202810344	-3.14075323967082	-2.30179374993084	GOSH029.MRT_fresh___GOSH029___NB8368300_AATCGTGTCTGCAGCG
-1.03644172015087	1.34510584986952	2.41119534467767	-1.88071306846321	-2.51655817054693	-1.51732885433778	-1.55648473946286	-1.88059963663735	-4.81249127614485	-3.78721870054343	-2.7361988667563	-1.92286927866313	-3.66758713075908	-3.73323338537022	-1.41478624021532	-3.30342240986879	-3.13402238939362	-2.76250057293358	-3.87617173269676	-3.68526388185208	GOSH029.MRT_fresh___GOSH029___NB8368300_AATGAAGCAAGCTCTA
-0.800624615560673	0	-0.573371224338807	-0.601952979918725	-1.98177574692345	-0.886748991505398	-0.487910527012844	-2.22880996189454	4.94366254600107	-0.834043357821229	-2.17396653671168	-4.48141830316697	-3.58761569812216	-4.90014574485599	-1.23245942863238	-2.62910723180134	-2.89308334262922	0.169649214088306	-2.1300506468656	-0.0251677990825721	GOSH029.MRT_fresh___GOSH029___NB8368300_AATGGCTGTCGCCTAG
-1.0196093979113	0.194977234912692	6.87371664145093	-1.46649617591922	-1.78834099911257	-1.6385363617101	-1.11656241100945	-1.48423397782721	-4.16027695184195	-3.23652849561037	-2.79246131975649	-3.20599634379146	-4.16367283815124	-3.62737067406306	-0.922249199015173	-3.27479702224447	-3.23885157244541	-2.33951630445367	-2.58255515002042	-3.24668089047776	GOSH029.MRT_fresh___GOSH029___NB8368300_AATTTCCCAAACTCGT
-1.03481182315351	-1.61271916922288	-1.81159770017356	-1.86909518245671	-2.20219525899168	-1.40586351816121	-1.3109109797673	-1.99729352486854	0.968596413612411	-3.17300253615681	-2.18915423952567	-4.03846089838423	-2.77826268667655	-5.51947428003477	-0.505596196082239	-4.18002623862403	-0.585373364778767	-2.16570180713465	-2.81342492019356	-2.47476453490353	GOSH029.MRT_fresh___GOSH029___NB8368300_ACAAAGAAGGCACTAG
-1.02291694193684	-1.96202474111208	-2.05031764418673	5.9241976534979	-2.48508087114959	-1.83691017365979	-1.51043328154469	-1.7305192925401	-4.65837837124123	-3.66244372432296	-2.98974629007798	-2.74435492633876	-3.58457306099473	-2.53378922162299	-1.10605552703449	-4.50998391817571	-3.96246854722627	-3.3140247304663	-2.42177453026671	-3.92571155963638	GOSH029.MRT_fresh___GOSH029___NB8368300_ACACGCGTCAAACCTG
-0.539490063016781	-1.33678914833248	0.210739673342388	-1.21022878528455	-0.366611787341399	-1.50088101437711	-0.717795899676148	-1.61154825831244	-2.62351094739106	-2.57719214923661	-2.29858021045509	-2.92103720071462	-2.22451862052035	-5.41210445626721	4.8259905783212	-1.40098850520287	-2.74760947816898	-2.49890970414648	-3.25931802212387	-3.04199146136133	GOSH029.MRT_fresh___GOSH029___NB8368300_ACACTGAAGGCCTAAG
-0.851952332652415	-1.24335809169858	-1.41580172708369	-1.11214840177355	-2.15621265282055	-0.828588568711647	-0.922598062867751	-1.69339627242801	1.64721094621881	-1.10522882558544	-2.08269492702918	-2.81075190118782	-3.56277605610418	-4.458093797451	-1.74655262944234	-1.46430926918378	-0.296452043944309	-1.42841317492722	-3.20407388728393	-1.74419596833817	GOSH029.MRT_fresh___GOSH029___NB8368300_ACAGAAACAAGGCGTA
-1.06160699658793	2.94972683605627	3.35143032744677	-2.14985943593068	-1.88222732290038	-1.72365770605352	-1.32314155264786	-0.58871805468997	-4.85218916470933	-3.81061353771319	-2.92340328667519	-2.28753108153131	-3.43910203801299	-3.17529584049363	-2.17830984672402	-3.93641842180136	-3.88460735989907	-2.10151303808855	-3.11586900979538	-3.39018270976297	GOSH029.MRT_fresh___GOSH029___NB8368300_ACAGCCGCAACACTAC
-0.0168617178761473	-1.7448617172701	-1.30375228313445	-1.3951980469291	-0.281905467206647	-1.37375512572952	-0.799148780902332	0.412882175200903	-0.492386779403332	-1.13700851369925	-1.63266856094131	-3.64818289435558	-0.429238490409515	-0.232481926557643	-2.51630239397636	-0.971081113186589	-0.0572198901074953	-2.96109864202207	-3.19420799657001	-2.82766888736285	GOSH029.MRT_fresh___GOSH029___NB8368300_ACATGCACAACTTGCA
-1.00444755636601	0.25172936547013	3.52254347618365	-1.55465490977733	-2.45495129468897	-0.687669600557173	-1.20456276129393	-1.5544539098729	-3.62279535404758	-2.78072593804364	-1.15268524590974	-1.8688355684385	-3.64656930377228	-4.13033584033971	0.951955515705068	-3.84969817375602	-1.62886800701287	-1.31562874314464	-2.54337119481444	-1.46010778887516	GOSH029.MRT_fresh___GOSH029___NB8368300_ACCAACACAAGCGATG
-0.73455342017591	-1.27270165836774	-1.63473586627684	-1.11893902419818	-1.61248942483918	-1.27538101919087	-0.901663878345587	-1.81258697960043	2.35117976847493	-1.24442023959242	-1.18670151073769	-4.10713834832528	-2.55064181633993	-4.03562809347674	-1.81341551559952	-4.36336578097787	0.154208193123194	-1.45434532427231	-3.13005049025898	-2.10893068802766	GOSH029.MRT_fresh___GOSH029___NB8368300_ACCAACAGTGGCCACT
-1.04138034066274	5.03705879899232	1.25659176506013	-1.55463755350501	-2.54259432861725	-1.44543388677168	-1.29844335054314	-1.28326682345027	-3.17915565141192	-3.02814368930592	-2.25469253231975	-2.44957512946023	-2.86018192372409	-3.97125272537013	-4.97138062454725	-4.17902277724292	-2.46542244687977	-2.09695509476382	-3.39608789627381	-2.54032004712943	GOSH029.MRT_fresh___GOSH029___NB8368300_ACCCAAAAGGTACAGC
-0.777116251160766	-1.55765773706921	-1.53311188114954	-1.429500858526	-2.1231388583656	-1.37580742175356	-1.1778201023884	-1.09403950641676	-1.14245203082854	-1.64246079664046	-2.19462540242002	-3.37389707718133	-1.91418026396347	-4.45408396607177	-1.09540906263606	-3.02875319192056	0.0245677789138268	-2.28733890602447	-3.69201823398637	-2.31540428731664	GOSH029.MRT_fresh___GOSH029___NB8368300_ACCCAAAAGTTTCTTC
-0.730529499217513	-1.2768841182017	-1.4794171432256	-1.40142840836169	-1.5437431409805	-1.08269861444537	-1.02248841863079	-1.85702014812531	0.543561457404472	-0.904431016496693	-0.46605001886915	-3.22154443176722	-2.92452597030624	-6.13724382855824	-0.601139262374701	-3.77943353286472	1.53101640349936	-1.84412310249193	-3.53858691053435	-2.21289366360757	GOSH029.MRT_fresh___GOSH029___NB8368300_ACCCAAATCGATACAC
-0.890425620759898	-1.59014515852467	-1.71705352035768	-1.69905395839467	-2.29090539922493	-1.08146413297712	-1.2615601867351	-2.65313402234928	10.5022655103831	-3.03222248899462	-1.67826438312455	-4.41618678678497	-2.53841883177112	-5.46723909096537	-1.34417554742341	-4.31623705442054	-1.41464571145459	-2.04905434692811	-3.9959395157011	-2.92725889732765	GOSH029.MRT_fresh___GOSH029___NB8368300_ACCCTCATCTCCTGTG
-0.761882254747726	-1.33369127140515	-1.48459473309688	-1.52460198432051	-2.18159438108195	-1.03662452346863	-1.06727837459336	-1.84654600524285	5.78060453972712	-2.22861277084277	-1.94003802800851	-3.95879354813745	-2.36811768229756	-3.41802611156604	-1.84980318994817	-3.68452604869009	-1.70654372657293	-1.20300192244819	-3.22443763079944	-2.46175403331398	GOSH029.MRT_fresh___GOSH029___NB8368300_ACCGTTCAGTCGCCCA
-0.77585325008487	-1.4068020432225	-1.63874404034757	-1.6515141269982	-1.20535841008422	-1.25541339940304	-1.02205126567858	-1.86453504275144	4.84011093684842	-1.70293432820877	-2.14393681382482	-3.75755569170888	-2.30083589447221	-4.94928844127163	-1.53607255924681	-3.07052329138919	0.163300503720387	-1.80909367629817	-3.72673555468861	-1.88482654867866	GOSH029.MRT_fresh___GOSH029___NB8368300_ACCTGAACAGAAATTG
-1.05239184300108	-1.44001259661368	0.494445735240105	0.405142691229792	-2.57052639220035	-1.54900474156697	-1.29238765931338	-2.19586064326605	-3.89994584224926	-3.00224201315695	-2.75775980975025	-1.95485652803134	-3.40396691147892	-4.5105761699931	5.5366932385099	-0.303489442198285	-2.78184261023304	-2.362061714919	-2.17756384357333	-2.94714907196479	GOSH029.MRT_fresh___GOSH029___NB8368300_ACGATCACAGTTACCA
-1.0133026674139	1.10990741217745	4.50148039248365	-1.89493529328215	-2.46666152377122	-1.6962179024287	-1.40291180700199	-1.46732255904378	-4.29988297807399	-3.35481420512583	-2.8446470234441	-2.46349600103201	-4.04511040586478	-3.26740950602936	0.0593809752937206	-3.2134408430896	-3.77706645495282	-2.81105070307038	-3.27170836907614	-3.1456876014516	GOSH029.MRT_fresh___GOSH029___NB8368300_ACGCACGAGACCGTTT
-1.02218186152005	1.82922474350701	2.6607557054328	-2.11858111203642	-2.48815878500817	-1.64594647363836	-1.4174197105055	-1.97933816434393	-4.34517229215897	-3.39069469467191	-2.37293649039649	-2.31312996304168	-4.27909482540702	-4.83568707947664	-1.69857217815768	-3.4810557091253	-3.64619692238627	-3.29712322640676	-3.05405815626909	-3.33768622873024	GOSH029.MRT_fresh___GOSH029___NB8368300_ACGGTTAGTTAATCGC
-0.61015956333478	2.62306530254347	5.7674913121256	-0.444733971672281	-1.05721680414923	-1.54326896550831	-0.909528985596371	-1.41740525455639	-3.29284733308771	-2.64357130484406	-2.49222224981521	-2.49627869509541	-2.24936863025147	-4.44755463424303	-1.84802462058022	-2.42739094608315	-3.23972133199617	-2.05337752424959	-2.31239947722263	-2.39467600228479	GOSH029.MRT_fresh___GOSH029___NB8368300_ACTACGACACGCGCAT
-0.912813321766038	-1.61585789233901	-1.43134367446541	-1.87373707113915	-2.10921345439476	-1.57028025192724	-1.28682856547133	-1.91412712403436	3.99884686788355	-3.08957664918585	-2.34661226458485	-4.31522338730946	-3.70549651336752	-5.08823892267044	-1.33814811187835	-4.03974974534055	-2.55190353295885	-1.76302202119629	-2.64506279836211	-2.75629357532022	GOSH029.MRT_fresh___GOSH029___NB8368300_ACTATCTAGGCATCTT
-0.829138182920378	-1.39713661708858	-1.5256713642363	-1.27853973005532	-2.21861044859422	-1.24980557622328	-1.00521460134664	-2.09209064367945	1.83266763695649	-1.17045841369527	-1.2558597591255	-3.93039230024417	-1.72791316863163	-4.68408051484625	-1.55937348033756	-4.01084077701017	0.855217535580729	-1.28127056384729	-3.38516899148232	-2.10926068037424	GOSH029.MRT_fresh___GOSH029___NB8368300_ACTATCTCAGCACACC
-0.960731108211157	-1.30865575892147	-1.34686578512328	-1.44395088069998	-2.42035222281188	-1.20010550733319	-1.17714046396613	-2.20211277197411	2.58674687017722	-1.28249062165557	-1.53583079390205	-4.23217211322352	-2.4875983587637	-5.15181551897872	-1.32648085385644	-2.49489695717191	-0.584550234299348	-1.23365371430471	-3.166984769169	-2.03780647603463	GOSH029.MRT_fresh___GOSH029___NB8368300_ACTATGGGTAACAGTA
-0.997814993489243	0.42247148948543	3.35511645424823	-1.97091603201126	-2.42622348078848	-1.75364477941853	-1.4331953858485	-1.00038260018173	-4.4119235141506	-3.45496500682644	-2.8946723082104	-2.74172232228019	-3.20374242576315	-2.55213558258815	-0.472270463459656	-2.03099699877736	-3.19625897864579	-3.09745480083157	-2.82397002613149	-3.67028961208948	GOSH029.MRT_fresh___GOSH029___NB8368300_ACTATGGTCGATGGAG
-0.835097543009529	-1.58924476342642	-1.94741600959578	-1.77825677520538	-1.11381848117504	-1.58518948477797	-1.22743549345951	-1.7700097381815	0.0121787576222963	-1.66997511126659	-2.25437143520862	-2.9408966197834	-2.37426136320295	-3.87662310380767	-2.24345794988107	-3.55906187699181	-1.05343382250342	-1.87362996260335	-3.21248947735211	-2.44304663702811	GOSH029.MRT_fresh___GOSH029___NB8368300_ACTATTCCAATTTCCT
5.41664240492746	-1.94391035974839	-1.86986613393593	-0.345347310325765	-2.13262722432801	-1.46991859670207	-0.189866571080937	-2.15896163749195	-2.19495004214942	-3.4294735429078	-2.4966028860701	-4.01831051682879	-3.02773936395577	-6.33054433517928	-2.29697635078445	-3.05839535838172	-2.77496610016625	-3.23685651274342	-4.0836573627337	-3.04590149969408	GOSH029.MRT_fresh___GOSH029___NB8368300_ACTATTCCAGTAGGAC
-1.00408234631185	-1.91888283268307	-2.33687494636806	5.744808671289	-2.43949180721526	-1.95531064609843	-1.47945026889925	-1.59225234122776	-2.69656410107469	-3.5857226703233	-3.23070657464652	-2.69862812388915	-3.21925636456196	-0.677816794235698	-0.956127733947249	-2.86617082547267	-4.26521013377539	-2.68959635812798	-2.434933602356	-3.98613386281713	GOSH029.MRT_fresh___GOSH029___NB8368300_ACTGTCCGTAGCGAGT
-1.08014901574233	-1.18063994820903	-0.635397606581108	-0.375413113147086	-2.64543763060535	0.26849451702736	-1.19203771831696	-1.72251018300119	-1.81322906165606	-1.90152700859736	-1.77758542343896	-2.35904299563709	-4.06552335856822	-3.90010307908234	-2.15497191153395	-3.91887170940664	3.18472982635467	-1.50182605802019	-2.87283314650845	-2.08248846401981	GOSH029.MRT_fresh___GOSH029___NB8368300_ACTGTGAAGGTTCCAT
-0.839646032779171	-1.52334999842076	-1.33975069596595	-1.06518074570021	-0.766010309869998	-0.753831300413174	-1.20041558072138	-1.51247480231187	2.28847528930125	-2.62300162692946	-0.486118453828041	-3.24953024087144	-2.47123204159893	-4.04580865040565	-1.6498211021063	-4.76790036630204	-1.24606851968165	-1.85782293545645	-3.22539255378154	-2.28187586068456	GOSH029.MRT_fresh___GOSH029___NB8368300_ACTGTGACAATTCTCT
-0.911138061543537	0.300514900262777	4.88378061498804	-1.43677023589079	-2.21564138451527	-1.6217359176091	-1.30537148168218	-2.43987534401048	-4.01724094438955	-3.14510406852729	-2.68666045457459	-2.19550886083968	-3.27433549698698	-5.0089517923739	-0.348036444339046	-3.81604861383179	-3.55958932044639	-2.92566207485413	-4.17641844533696	-3.22484104173128	GOSH029.MRT_fresh___GOSH029___NB8368300_ACTTAGGCAAAGGCAC
-0.772639378268555	-1.3686043104833	-1.19153933663636	-1.63186953633075	-2.06780284267328	-0.787545562084512	-0.820264050739189	-1.7525169305461	4.32069519486059	-1.9138992287033	-2.14158850592186	-4.33095453484798	-2.44620406911517	-5.26831854524596	-1.88891692739336	-3.66146200304645	0.821782015755224	-1.7238434083315	-4.12418527394308	-2.20995641045131	GOSH029.MRT_fresh___GOSH029___NB8368300_ACTTTCAGTAGCGTCC
-0.931379301451365	-1.34104856940883	-1.52385077543714	-1.68361594179063	-2.21213941582927	-1.43592654310433	-1.17389829106731	-2.1018282123887	7.49601848889565	-2.74519489594766	-2.52674778711524	-4.34786706381459	-3.68080119109164	-4.38824512915118	-2.44228174730892	-4.17003205879396	-2.90996481633728	-1.62630478246047	-2.30480226515473	-1.96960642401217	GOSH029.MRT_fresh___GOSH029___NB8368300_ACTTTGTAGCAGATAT
-0.615181714197223	-1.45016051148734	-1.78977260060862	-1.67885204502189	-1.83461663109732	0.0710473884785303	-1.03053440284641	-2.21736723632789	-1.8761177264992	-1.21956303664514	-1.74270245638686	-4.12783427281819	-3.31692591019264	-3.26347332859496	-0.563873666897659	-1.08601842960964	0.618849930337534	-2.34742510168993	-3.3367363616731	-2.7926131719919	GOSH029.MRT_fresh___GOSH029___NB8368300_ACTTTGTAGCGCCATC
-0.807765008435562	-1.56121067753037	-1.76119575200142	-1.30293598622585	-2.22987079476402	-1.2835322842064	-1.19810416079367	-1.79425008133407	1.6373386080497	-1.79335057563863	-1.93271573462575	-3.47595305787446	-2.6677411402108	-3.50125267276199	-1.51165823646891	-3.65283345329901	0.425848516170599	-1.70773416492146	-4.31965051192504	-2.32897919206002	GOSH029.MRT_fresh___GOSH029___NB8368300_AGAACAAAGAGTCTTC
-0.926485037929545	-0.919385575692662	-0.915150410025949	-1.202489167769	-2.4687389401328	-1.19098740689748	-0.980276737762143	-1.43179949023734	-2.87155222951531	-1.88342363761445	0.629884779236016	-1.73654259846887	-3.92377029560422	-4.04168761460834	-1.51648081696241	0.179379923514749	-2.59473871549551	3.30606621823635	-4.73123007159615	-1.67280544159133	GOSH029.MRT_fresh___GOSH029___NB8368300_AGAAGTATCACTTGGA
-1.02058734091757	-2.15358381318391	-2.25893051179133	5.17749697329788	-2.47473229203859	-1.62444869025626	-1.59561976240436	-1.99389075329406	-4.95839249960689	-3.91355406630817	-2.46980279164147	-3.23377384475305	-0.902142381308317	-0.786545345555609	-0.599256264521196	-3.68402515789043	-2.40738494483828	-3.60826739605176	-3.02967839995871	-3.77085731498826	GOSH029.MRT_fresh___GOSH029___NB8368300_AGACACTAGCAGCAGT
-1.02551874703945	5.17731260950926	0.797401240138147	-2.05787130380756	-2.4930470200767	-1.68696883646977	-1.48317750269572	-2.24113459582219	-4.25934611461501	-3.58072186704357	-2.9323295837645	-3.74171682686973	-3.95144794449685	-2.31351893006298	-4.63887267939499	-4.03633382447631	-3.86636865455358	-2.65997667461046	-3.42217207196607	-3.30886558101315	GOSH029.MRT_fresh___GOSH029___NB8368300_AGACCATAGGGATGTC
-0.774140083274104	-1.37269806262923	-1.62614212395407	-1.7153302601925	-1.73606172445209	-1.30343700923898	-1.03792296304849	-2.14739526870104	2.48305524541283	-1.68263866098155	-1.62192975928978	-4.51773043938011	-2.14893634554125	-4.59806024739158	-1.70513060283988	-2.44258960087988	0.538459060680941	-1.94873066666123	-4.32551403515792	-3.03037360842405	GOSH029.MRT_fresh___GOSH029___NB8368300_AGACCATGTAGACACG
-1.00316038837048	-1.49263194950938	-1.34493622014278	-1.71672066157982	-2.14481988335699	-0.889612668648655	-1.21264189273286	-1.93509869280375	-0.272573153571653	-1.58730831122425	0.414962607670287	-3.9593466296847	-2.56544530046173	-5.2532688463873	0.112541983589577	-4.06725310800055	1.34595240450184	-2.40670584935141	-3.61025967554694	-2.32175231173929	GOSH029.MRT_fresh___GOSH029___NB8368300_AGACTCACAGAAATCA
0.691960125102606	-1.54607356630121	-1.812731484506	-1.24784200182988	-2.3953503162985	-0.621868304877674	-1.09011380250139	-1.88994525798296	6.53619327172708	-1.8528467261796	-2.33545839536413	-3.33511040814922	-2.67550027543358	-3.26355024537531	-2.30765406111608	-2.61691193090754	-0.93116927248383	-1.53918849382353	-3.98380367145105	-2.06419773399473	GOSH029.MRT_fresh___GOSH029___NB8368300_AGACTCAGTCACCCTT
-0.681334043401732	-1.903299021602	-1.72356060832905	-0.900813879385929	-2.13897284941603	-1.4046803936511	-1.01485223741955	-1.77739503335069	0.404197653061226	-2.30578944409595	-1.64160460005927	-3.78244703593871	-1.81968804370411	-4.03401563311959	-1.92349208088765	-2.31505521051805	-0.224102845815515	-3.03905109092765	-4.11865387185303	-3.02253614497827	GOSH029.MRT_fresh___GOSH029___NB8368300_AGAGAGCAGGATGTTA
-0.990240934570316	-2.1222826627562	-2.27755627782632	4.88635348264458	-2.40036495771977	-1.53438335250239	-1.56297465975764	-1.2148144087334	-4.65842008520637	-3.84051247307422	-3.21350264292125	-1.9900940064265	-3.27845633369655	-2.03996930744639	-3.05304700198291	-2.31324155557161	-3.28114845483003	-3.7264823594613	-2.92788481532029	-3.79150238072373	GOSH029.MRT_fresh___GOSH029___NB8368300_AGATAGAGTACCACGC
-0.77204313723471	-1.21365791122807	-1.46544312126147	-0.775823419989918	-1.59991383893396	-1.2036135898962	-0.888664393892382	-1.73012427389395	-0.0223567225279826	-0.784614879517908	-1.69479369851237	-4.2481161758497	-2.28842721753268	-5.70424201807275	-1.18895405941031	-3.28015381735149	0.876925854401352	-1.52924668808	-4.00054481632092	-2.04801370008497	GOSH029.MRT_fresh___GOSH029___NB8368300_AGATCGTCATCAGCGC
-1.0249866271519	-0.858891576720724	1.15942652175281	-2.05962828199773	-1.79668336373428	-1.28533462605138	-1.12100851094025	-1.38422334920284	-4.17865091139995	-2.75691330784805	-2.47860249567983	-3.09227803123693	-3.43824539768965	-5.51816203738616	-0.494069484834127	-2.30492920987622	-3.31458602643163	-2.7107336087352	-3.95103719040056	-3.24983513669451	GOSH029.MRT_fresh___GOSH029___NB8368300_AGATGAACACGTACTA
-0.898842372972835	-1.36013679848684	-1.5998236259818	-0.903985922527555	-1.9114251729212	-1.23998961398872	-1.16269990382898	-2.28429454191262	5.57780463822389	-2.73656399196794	-1.75854797595956	-4.13444106647273	-2.89992414903168	-3.48378840224734	-2.1024324788698	-1.35360339941437	-2.23725459206373	-1.20564902735197	-3.71435575487236	-2.11384669764323	GOSH029.MRT_fresh___GOSH029___NB8368300_AGATGCTCATCCAACA
-1.00175886615152	4.09213211574077	3.50948725787494	-1.84434995196134	-2.43846362700365	-1.42360403660482	-1.3887640347367	-1.78275378250785	-4.09136326598907	-3.32196592005055	-2.32411445210584	-2.42341425394008	-3.62957177711581	-3.82500427738629	-1.10968225960184	-3.29241236463933	-3.1145104299738	-3.04126630914683	-3.34508478906499	-3.36169866545415	GOSH029.MRT_fresh___GOSH029___NB8368300_AGATGCTTCCACAGCG
-0.952569087606264	-1.86031772091689	0.756314190880474	-2.07858690491909	-2.24970002801001	-1.41634972955542	-1.47841468729216	-1.83470999720697	-4.58663427903386	-3.62092917583766	-2.55114699263321	-3.33439772502849	-3.56422799620379	-5.26387654130315	5.79355417851727	-3.64309489637613	-3.39400005435823	-3.35837222356088	-3.02184069427907	-3.90278151836608	GOSH029.MRT_fresh___GOSH029___NB8368300_AGCATCATCCAGTTCC
-0.831298278053725	-1.85555803415421	-2.18778257980244	-0.964007227574319	-2.0974214535143	-1.58700940860061	-1.03545411046933	-1.82729411005841	-0.813727929340713	-2.46235027807875	-2.49921715619667	-3.59918015371944	-2.0024092902796	-4.50995614970147	-1.65029535484135	-4.37243648516202	-1.76959785139421	-2.5515493209354	-3.3843503837945	-2.83019121019238	GOSH029.MRT_fresh___GOSH029___NB8368300_AGCCACGAGCCTTCTC
-0.377118436667943	-1.48071665701917	-1.69206405063652	-1.75240150502943	-2.06387282371359	-1.19981891744861	-0.991379652690516	-1.99416245174869	5.06691619952411	-2.7595642849568	-1.88223112992497	-3.82982939926715	-0.19677040384529	-4.88956072120372	-0.904500064975893	-3.72453908441232	1.05592897528745	-1.72485130444597	-3.45353021172576	-1.96287935808822	GOSH029.MRT_fresh___GOSH029___NB8368300_AGCCAGCTCGAACACT
-0.837516246649775	-1.53214758051276	-1.56755113406505	-0.165041691154381	-2.07667698874911	-1.17760039856685	-1.20309515580041	-1.33292508966452	0.213717596250238	-2.02738172715553	-1.70587058021755	-3.06470258816516	-3.35810841186174	-3.26138585931892	-1.93799519563948	-3.35754770395117	-2.15382186517641	-1.97796771964252	-3.09810548618205	-2.44031227178326	GOSH029.MRT_fresh___GOSH029___NB8368300_AGCGATTAGCGCCGTT
-1.01505955361085	5.20437448588527	2.39857199101215	-1.49376812691569	-2.47438182700431	-1.42137757332926	-0.961701010211346	-2.0848005199383	-4.07943924686734	-3.17009391465083	-2.76813645308563	-3.09964066336975	-3.30095159224304	-4.03289371073357	-2.11973039097794	-5.05126649232248	-3.12296801930946	-2.3079725153448	-3.52591646049885	-3.23355103129377	GOSH029.MRT_fresh___GOSH029___NB8368300_AGCGTATCAGAAGCTG
-0.970303117731016	3.80396366938114	6.80481257287861	-1.94641772350324	-1.5906541499724	-1.56510926919098	-1.02148133115794	-1.59133776203601	-3.95673849739349	-3.07557753962537	-2.67050981122292	-2.94612363780196	-2.97513008330574	-4.13657728120744	-2.69387575001013	-3.28267380402039	-3.36948442963983	-1.64459181738724	-3.57567571802809	-3.21588846735183	GOSH029.MRT_fresh___GOSH029___NB8368300_AGCTCAAAGCACCTGC
-0.732431339824675	-1.36058111193499	-1.61982696432419	-0.910744364427727	-1.90137799032905	-0.986121100151365	-0.961809209258947	-1.53303084378978	0.553546042183521	-1.61724013524634	-1.51337799399604	-3.30685258516668	-2.20795197256046	-3.18290064146466	-2.1099797170975	-4.09221700703632	0.377970145849923	-1.76716958574437	-3.31915274880662	-2.05584270056735	GOSH029.MRT_fresh___GOSH029___NB8368300_AGCTCAAGTGTGCTTA
-0.867182199435999	-2.25428245941306	-1.26960032644769	-2.60090258627592	-1.87610083956925	-1.67776739191247	-1.63213575523301	-2.28706845670873	-5.16280980772777	-4.13432582441441	-2.54149503941723	-3.47678170279836	-3.15289898161973	-3.58355161513181	4.93956600202578	-3.40915505128016	-3.36673120309272	-4.06963158672545	-3.97689230454144	-4.0859733692539	GOSH029.MRT_fresh___GOSH029___NB8368300_AGGAATAAGTCTTCGA
-1.01355253357143	3.91444863708442	1.38327087255022	-1.91651563954551	-2.46918855405528	-1.67964400116995	-1.36699118738081	-2.28713529641112	-4.02164028348324	-3.24947210162122	-2.85928228763009	-2.61701163586434	-3.85689717555394	-2.0420205548922	-4.04171748812665	-2.82269726510587	-3.79581203771798	-2.34651591400162	-2.47573373457189	-2.8159026377109	GOSH029.MRT_fresh___GOSH029___NB8368300_AGGAATACACTCACTC
-0.827356809557954	-1.57363952111609	-1.86647994829889	-1.97619879323366	-2.01030369266231	-1.4931513892328	-1.21566287651537	-2.35277104623999	7.02362149452825	-2.94467516766582	-2.44010596801336	-4.30885351161145	-2.99778478307873	-5.99958188014031	-0.560586647442383	-3.92544332903961	2.16250723944606	-2.32391512102119	-3.71112330040152	-2.73194264807136	GOSH029.MRT_fresh___GOSH029___NB8368300_AGGAATATCCGTTTCG
-0.74624738206598	-1.56689660591918	-1.73159305406418	-1.02573394425921	-1.99310610585786	-1.24861661312255	-1.1631852365011	-1.95396897575054	2.02635654101616	-1.89528759696641	-1.40768775123228	-4.06634409361962	-1.93453356739489	-3.92207548707118	-1.71195281702009	-3.0297932718631	-0.70958526352899	-2.39684674420813	-3.67213925697695	-2.60167626600465	GOSH029.MRT_fresh___GOSH029___NB8368300_AGGACGAAGACAACTA
-0.801510575470112	-1.35435729990876	-1.63187455131234	-1.64853711092625	-2.13411428729211	-1.16684969643151	-1.05585260135802	-2.09766195326065	6.02685940751837	-2.49182431597461	-2.02188288260265	-4.20020386757846	-1.70774703015803	-4.44299692181504	-1.21973677111263	-3.56838475176871	-0.979457152533031	-1.3527211633631	-2.67391702043897	-2.38880123732667	GOSH029.MRT_fresh___GOSH029___NB8368300_AGGACGAAGCGCTGCT
-1.01046556192314	-1.3382708242825	-1.44772828047487	-1.56217623821746	-2.17393473142675	-0.636050861139546	-0.993718660424409	-2.1745341547186	0.796157017448158	-1.20755082334537	-1.37105774933966	-3.29272576957271	-2.19162466837918	-4.89672170697815	-1.71648223298215	-3.60231570362732	1.08160054852629	-1.39754198995726	-4.10165421719244	-1.88407193936878	GOSH029.MRT_fresh___GOSH029___NB8368300_AGGACGAAGGCACTCC
-0.989515146291837	-2.21581250239298	-0.692049202199505	-2.52882643441395	-2.39152878815993	-1.74905572302173	-1.69558695182373	-2.01740339276293	-3.74220325720979	-4.22927007086409	-2.53788391490655	-3.08570697283459	-3.46506647327576	-3.85677446354737	5.44327521469947	-0.150780231283638	-3.32644476589446	-4.10000519123899	-3.15998152174416	-4.44502501615863	GOSH029.MRT_fresh___GOSH029___NB8368300_AGGCCACGTCGTATTG
-0.928411856707317	-1.02818308016044	-1.2087072095514	-1.28088805998781	-1.97937633535877	-0.930946386271571	-0.259786826294595	-1.61788182767811	6.20701466814699	-1.9234938756154	-1.80331123506956	-3.93350024833097	-2.41591115075338	-5.12198641496837	-0.664267918275188	-2.83734589685103	1.1057263480543	-1.13798289060822	-2.35224788409956	-1.39413160661034	GOSH029.MRT_fresh___GOSH029___NB8368300_AGGCTGCAGTGTACCT
-0.815804593919444	-1.75633230255953	-1.42283824706948	-1.49772495236615	-2.32599870526287	-1.39431573458829	-0.97368606130728	-2.0829391324572	9.89936107087521	-3.17444299470241	-1.7766188833485	-3.31463163732185	-2.01151817665325	-4.46357356178746	-1.62240040818069	-4.28497711186221	-2.59512556011143	-2.05203183175779	-3.81146098572151	-2.98168435216898	GOSH029.MRT_fresh___GOSH029___NB8368300_AGGCTGCTCATGCAGT
-0.806894504413202	-1.54444014412402	-1.76933165075432	-1.76395867177185	-2.22587466202999	-1.33471370405656	-1.01011602655231	-2.19285370571568	6.26235059808318	-2.88471203945326	-2.14108395151732	-3.98186707198898	-2.85382999672284	-1.96597819718944	-2.26563710959942	-3.86376458156799	-2.17634180494324	-1.78271879552937	-3.79021130761229	-2.38034147804916	GOSH029.MRT_fresh___GOSH029___NB8368300_AGGGTTTAGTGGAAGA
-0.482850444649312	-1.25138357365	-1.52696128420672	-1.45726584602976	-2.07815597525786	-1.164279705418	-1.00017256708642	-2.02322182098991	7.18043736393682	-1.67996679705184	-1.9535285611839	-4.09989005175274	-2.49499066138861	-4.08604498970097	-1.78129205064561	-3.45173127115663	0.235941043231435	-1.32696509756855	-3.46894352653189	-2.20431468764999	GOSH029.MRT_fresh___GOSH029___NB8368300_AGGTAGGAGAGTTGTA
-0.0173224025522045	-1.79253367222092	-1.48796475297775	-1.79116377149002	-0.460574789615689	-0.0968570157583991	-0.820982594037845	-0.994546185822584	2.25711638533962	-2.39054565411822	0.81865122215394	-3.96863629330076	-1.15891871878833	1.06760301281448	-1.40544655584566	-0.992496736616474	0.0835540256059671	-2.05724951443544	-3.50062933585687	-2.97503840621845	GOSH029.MRT_fresh___GOSH029___NB8368300_AGGTAGGTCTCTGGTC
-1.0137542637551	-1.47196470300339	-1.68391520758314	-1.59699108353305	-1.75134883519715	-1.15835417587217	-1.21492803298036	-1.92058625282899	0.543908977865417	-1.28492034204059	0.114784920023744	-3.52484345982284	-2.81824303517785	-5.28131746024244	-1.75126139718836	-4.08873393973926	0.34673168420095	-1.55227624756944	-3.89020205398693	-2.12609133629752	GOSH029.MRT_fresh___GOSH029___NB8368300_AGGTCTAAGGGATCAC
-0.97369358488458	2.36454711765929	0.360870273279989	-2.01499947577687	-1.7467277816671	-1.60315180242103	-1.22361890581381	-2.08141071893106	-4.11732157887685	-3.50311217856096	-2.58455907602643	-2.88519106795248	-3.85039366230253	-1.090947504079	-3.13622007204689	-4.11371985153853	-2.72478947719453	-2.03427841285127	-3.3642329108162	-3.19308372328023	GOSH029.MRT_fresh___GOSH029___NB8368300_AGGTCTAGTACACGCC
-0.790276517480103	-1.57605820727174	-1.81859430529323	-1.24634434112608	-2.0430059940296	-1.26555957580035	-1.19415920585053	-2.03976182742214	1.66925616662139	-1.65512665126579	-1.3039396363614	-3.73861207520173	-1.45600143204591	-4.02346618333713	-2.16572507950789	-3.70812814052959	-0.674418517829195	-2.30898542891557	-4.42084665547059	-2.37631510335727	GOSH029.MRT_fresh___GOSH029___NB8368300_AGTAACCGTTGACGGA
-0.820816287546608	-1.71606599988885	-1.69413112292909	-1.04998147417799	-1.85008555142373	-1.35753191517375	-0.612196601851619	-1.90415688825083	0.447242985345123	-1.91063925409312	-2.09353952504185	-3.83763328509628	-2.08958254808304	-4.32036739134645	-1.36921416792604	-3.75655005449821	-0.856925103252615	-2.15070269043367	-4.41321151781726	-2.37665466564406	GOSH029.MRT_fresh___GOSH029___NB8368300_AGTACCAGTTCAAGTC
-1.00248813211115	-2.02169337325013	-2.25110117756086	6.03784675113921	-2.43308641186697	-1.73340166434084	-1.5249606213318	-2.39775947182676	-4.58799473533093	-3.72013635921809	-2.74454980596878	-3.33775873563048	-3.98512683432733	-2.985412175078	-0.0758147343742788	-3.70751082998271	-2.93674457198958	-2.96208678533844	-2.59862513708408	-3.95131062143149	GOSH029.MRT_fresh___GOSH029___NB8368300_AGTGATCAGATCCCAT
-0.778678641000957	-1.55673379644823	-1.72321388972695	-1.42443486879668	-1.70820672152927	-1.36577998022621	-0.967857231959296	-2.12442111910775	1.74833346128777	-1.38736147419942	-1.98790331097463	-3.69523559315381	-1.56713280214566	-5.82026515742555	-1.83295641616754	-3.14512347430771	0.694023395237866	-2.12718270327682	-4.20643232455449	-2.60776127800925	GOSH029.MRT_fresh___GOSH029___NB8368300_AGTTAGCAGCGTTACT
-0.832195375731275	-1.50183889396928	-1.48431534329251	-1.73984225369255	-2.36141600672469	-0.367656289956358	-0.79997578687206	-2.1111820782337	9.89744096154374	-2.48001652744482	-0.642598204208248	-3.06704767842459	-2.30490885531681	-5.11829576945451	-1.13653032070551	-3.77603944693576	-0.843865882610905	-1.75313386977971	-3.48935212412909	-2.17121479767007	GOSH029.MRT_fresh___GOSH029___NB8368300_ATACCGAGTCATATGC
-1.03924968756439	-1.16101036702627	1.4760225904557	-1.05000316387629	-2.48059403267403	-1.30351230775227	-1.30771732978776	-2.15546976023142	-3.06720078443595	-3.05687458674882	-2.39048252350259	-3.2450823442097	-4.77281112429209	-4.73862778985963	6.88754313480892	-5.11126492115984	-2.09999043914807	-2.64526427976205	-3.34136616237953	-3.29037019059427	GOSH029.MRT_fresh___GOSH029___NB8368300_ATACTTCCAAGTGCAG
-0.976465740034797	-1.44431108691545	0.566697101664717	-1.5596357327517	-1.81641521087181	-1.59513889750208	-1.2329634941436	-2.33453525259316	-3.15642458280463	-3.46380783093071	-2.46833668509327	-3.36966641939365	-4.33258913395924	-5.72816946558739	7.21618067636731	-3.5581557311665	-3.18210316632803	-3.03848601765872	-4.16841929486759	-3.36597278521789	GOSH029.MRT_fresh___GOSH029___NB8368300_ATAGACCCATAGAATG
-1.03427911281958	4.84439170811772	2.51984348687514	-1.55258839354236	-2.52014533632464	-1.69769329349337	-1.38618931637907	-2.32600881858605	-4.07459341965746	-3.29028881807549	-2.89772713276069	-3.43255235908034	-3.78462943022618	-1.57530750113461	-2.98452957724337	-3.36177690811182	-3.8480490964791	-1.8744079602607	-2.68088303057313	-2.60977686429659	GOSH029.MRT_fresh___GOSH029___NB8368300_ATAGACCTCATTGCGA
-1.03728926695879	1.99763958299782	4.06025976528921	-1.84936681767067	-2.5264477226871	-1.5738444987249	-1.40973335145289	-1.93341933909996	-4.31098469633281	-3.35697890623286	-2.63413457649457	-2.58836669547124	-4.00316656645785	-3.38790727382215	-0.516160745773824	-3.91798159789856	-3.03706596820601	-2.39416117539341	-2.78138250237331	-3.62635228007006	GOSH029.MRT_fresh___GOSH029___NB8368300_ATCAGGTTCGCCACTT
-0.82079960761459	-1.39217060955441	-1.63795957866022	-1.37224921375815	-1.64999816613854	-1.3641318312961	-1.12962255154292	-1.80757992497371	4.24566556962724	-2.35538621814113	-2.29403463461528	-3.94214886174762	-2.3807370666374	-5.05987169576041	-1.9653430828962	-4.00125634710834	0.24685905649075	-1.29069985813148	-3.4090541952979	-2.20977457348368	GOSH029.MRT_fresh___GOSH029___NB8368300_ATCATTCTCTGGGCCA
-0.831193410399285	-1.49598096808193	-1.55149080043077	-1.40834442754557	-2.20099006420079	-1.31721882761056	-1.18289057932419	-2.06555605137081	2.26272745407281	-1.51733189727259	-0.5949227063505	-3.75557760646026	-2.31343898626855	-4.65816026619051	-0.745665738604352	-4.47479701879528	0.913802914211019	-1.98189861105286	-4.44466880375179	-2.49090313206216	GOSH029.MRT_fresh___GOSH029___NB8368300_ATCCACCCACTACAGT
-0.820198099613543	-1.3325098027274	-1.71267547682026	-1.03343837462708	-1.8550048437983	-1.44108231889368	-1.10228261430273	-1.98544588202728	-0.100338649170934	-0.940373013780299	-2.47585953200524	-3.17213686436645	0.375784583265215	-4.07558636613761	-2.15211440203036	-2.17005617886125	0.119340806057311	-1.95523374386035	-2.91566279080626	-2.3072729325599	GOSH029.MRT_fresh___GOSH029___NB8368300_ATCCACCGTCTGTAGT
-0.695082730911455	-1.24936474059632	-1.50496583192405	-1.09862256109074	-1.59068078772386	-1.15164908778755	-0.98844487756269	-1.7998457012842	1.513174357934	-1.11980679051935	-0.168351462815507	-3.93714663233012	-1.7328140011219	-5.59907594344097	-1.43927829311446	-3.05609123720867	1.36701220782648	-1.3982018861478	-3.47542461670953	-2.1874448864955	GOSH029.MRT_fresh___GOSH029___NB8368300_ATCCGTCGTACAACGG
-1.04038833545527	1.36267004191755	5.12550113984749	-1.96580731957935	-2.52955512212799	-1.65374935560847	-1.49787916218102	-1.71651052911388	-4.61231089588373	-3.61272291962079	-2.67856265642468	-3.41960324794622	-3.90769683041486	-3.7069541963395	-0.476750361118264	-4.30572418565009	-2.0714038736695	-3.36293551733223	-3.68282854863048	-3.35152277730616	GOSH029.MRT_fresh___GOSH029___NB8368300_ATCCTATGTCACTCAA
-0.820792179146382	-1.4855486027497	-1.9197813454895	-1.79945005024786	-1.99616150797836	-1.62028424410819	-1.17183534228285	-1.56245363870274	-0.492446021009763	-2.82124416953882	-2.73113620028779	-3.93553835727363	-1.60663220977866	-5.34213619820244	-1.28143471171566	-4.13917086209738	-2.28354666358925	-1.65278702054223	-3.26619027560921	-2.04032577879285	GOSH029.MRT_fresh___GOSH029___NB8368300_ATCGCCTTCTTCCAGC
-0.928884723343031	5.28596994986364	4.82384457594084	-1.96697727784707	-2.2593635299501	-1.54355121023148	-1.3200788824627	-1.723585393395	-2.60128122566097	-3.17498628537562	-2.67283386569534	-3.5271100825203	-3.63676972396291	-2.37704563671029	-0.718210017177635	-3.20631674012927	-3.22185837899368	-3.11749309391707	-3.86419656418378	-3.3044729868023	GOSH029.MRT_fresh___GOSH029___NB8368300_ATCGGATTCATGGCCG
-1.02664189152526	-1.74066175711618	-1.67292243522199	-1.88124156417359	-1.86250250225661	-1.45339522347181	-1.28184289278335	-1.45086354102296	2.89840524781606	-2.93755583173239	-2.00412107100028	-4.2988113721481	-2.18238443519543	-6.24015195547655	-1.41601161775636	-3.7921621763842	0.364126817928753	-2.03313732043587	-3.10755495352241	-2.61442984017541	GOSH029.MRT_fresh___GOSH029___NB8368300_ATCGGCGAGCACTAGG
-0.562558385488376	-1.54259771903737	-1.55812396659193	-1.25501919402471	-2.4024580094403	-1.26808109632677	-1.09391680872293	-2.30516644579683	0.886178842420054	-1.93960494528469	-1.75421961910137	-3.20743317621251	-0.919443200795824	-4.16106576288078	-1.20005290769122	-2.98510866213913	0.456756630503712	-1.86657518386878	-3.97134786950405	-2.28269801143939	GOSH029.MRT_fresh___GOSH029___NB8368300_ATCTCTACAGAGTCAG
-0.767105019158488	-1.37397498807273	-1.54031382855835	-1.25897131953381	-1.68408255052975	-1.01851427319143	-0.920764353863991	-1.74178090497395	2.5151423558653	-1.07884415848116	-0.696411044707322	-4.2408793124065	-1.55586962088475	-4.43686191351382	-1.42203828888464	-3.27295914163311	0.511676393020845	-1.9388832325718	-3.57074338056256	-1.69210482261479	GOSH029.MRT_fresh___GOSH029___NB8368300_ATCTCTATCAGCGCAC
-0.962412140925098	-1.64052850492221	0.663256321716452	-1.98285586088448	-2.33817893740453	-1.55537550991489	-1.41941363347322	-1.85487994852047	-3.8449365984296	-3.44089873939565	-2.3409474791078	-3.20387074684256	-3.01646160705006	-5.47356727435011	4.32149653797423	-4.1727874212842	-2.88036025383562	-3.0340128214289	-4.04688118187482	-3.4370205490394	GOSH029.MRT_fresh___GOSH029___NB8368300_ATCTTCAGTCGTTCAA
-1.04512982088842	-1.57360974011213	-1.79547355958936	-1.74300749309035	-2.22366084018839	-1.39028853735786	-1.03990022440874	-2.36321112955193	0.629607764215673	-1.72127181969543	-2.25023912023965	-3.78305784824549	-2.45641085440543	-5.38975078388557	-1.21735255864188	-3.04529975580599	0.158259769389414	-1.59912446009439	-3.89105508991518	-2.86388567618723	GOSH029.MRT_fresh___GOSH029___NB8368300_ATGAAAGGTCAATCTG
-0.996967844239154	-0.993235985648691	4.49176564225513	-2.12605992011796	-2.41860291151426	-1.69655276304148	-1.53708006995904	-1.54951451697979	-4.76936803689729	-3.75971340626655	-2.65075354844674	-3.22462154952511	-3.46489575914435	-4.16628889349231	0.404314914830286	-3.71683800960392	-3.5277326771687	-3.45069043956124	-4.32361370233983	-3.73244127293396	GOSH029.MRT_fresh___GOSH029___NB8368300_ATGACCACAATAGGAT
-1.05090709740526	-2.28085216565685	-1.36615329996956	-2.42144042487121	-2.54285698512226	-1.9163527370242	-1.74499260275568	-1.38494150430229	-5.45612561440888	-4.32833269176011	-2.87964426687629	-2.64545561980821	-3.29830322525806	-2.39472423989782	5.55935959574098	-2.80225349792809	-3.61062962820646	-4.16332920799456	-3.19416622441407	-4.46150777777563	GOSH029.MRT_fresh___GOSH029___NB8368300_ATGACCATCTAGTTCT
-0.921760611184382	0.919508944892492	0.881793150335069	-1.98185904617023	-2.23938810694771	-1.40347032164876	-1.35998787406288	-2.09392053879427	-2.98497540968089	-3.29710697127442	-2.549073907937	-3.05348448539368	-2.74019930013552	-3.53893789807762	3.36478130578889	-3.90944269327735	-2.84048680659439	-2.71592203325559	-3.10894655514281	-3.21507334700095	GOSH029.MRT_fresh___GOSH029___NB8368300_ATGAGGGGTGTGGACA
-0.986458903399259	-1.5677979559947	-1.8797110924159	-1.34249260021272	-2.40426677790396	-1.38423948777136	-1.30998061503459	-1.91344443403931	0.963284915901834	-3.10268673792162	-2.58488096278997	-4.24483769106758	-3.91759274004907	-4.75238243922357	-2.08304714113497	-4.31352797271395	-0.361204660300976	-2.55759420115528	-3.37363785665992	-2.8592036013934	GOSH029.MRT_fresh___GOSH029___NB8368300_ATGCATGAGTATGTAG
-0.956631428145786	-0.434660885981242	-0.0142844773150007	-1.04165668335829	-2.32632211571937	-1.80613463465836	-1.20184825264112	-1.81482506152529	-4.21165582044749	-3.29919822622289	-2.7845997084913	-3.50608238107329	-3.15890716673541	-4.91296884575948	3.24120833669247	-3.60456377838956	-3.65104146980583	-3.02724241755128	-5.17444003950721	-2.89306853431964	GOSH029.MRT_fresh___GOSH029___NB8368300_ATGCATGGTGGTAACG
-0.794783215059349	-1.42828819065719	-1.6467979765852	-1.23966086484952	-1.5228461093441	-1.21538720072337	-1.13009703499776	-2.32378463661668	2.12504007523994	-1.42425731483811	-1.16599920300534	-3.93265617970207	-1.46537251955121	-4.79696781198035	-1.37019272468184	-5.1190083595264	0.980417648844678	-1.49593252611682	-4.29984096305605	-2.2115602922999	GOSH029.MRT_fresh___GOSH029___NB8368300_ATGCCTCCACTGTGAT
-0.792069878219623	2.33289276729562	7.00969846596445	-2.29121274763341	-1.91241412870944	-1.81776506809621	-1.39345369320314	-1.97026997066466	-4.38120363753328	-3.22037872200765	-2.78615212687976	-3.43370543541699	-3.50872919617956	-4.65629129829685	-2.31446999287352	-2.99191919645651	-3.13922767546151	-3.06799912666588	-4.48842175777466	-3.4886474183238	GOSH029.MRT_fresh___GOSH029___NB8368300_ATGCCTCGTTAGGGAC
-0.699062906816961	-1.08171738131411	-1.37697568983421	-1.38826303606434	-1.95105750435656	-1.10075190945076	-0.932447855933613	-1.50424131554244	0.419210818951677	-0.630366940987245	0.941977936257738	-4.18250080789013	-1.84053226089934	-5.19917808089159	-0.944539187581947	-3.58002047628264	0.868517987124585	-1.5677791208858	-3.2664579247558	-1.53723531358347	GOSH029.MRT_fresh___GOSH029___NB8368300_ATGGAGGAGTTGAATG
-0.248990837094122	-1.8392437598121	-2.06925176272887	-1.29553188075991	-1.95753079368218	-1.48787010730967	-0.975873111213931	-2.28517259330777	0.416031819786665	-2.3265492544978	-2.05979294247112	-3.84636087624531	-2.29250475526639	-4.59657223806284	-2.33080243778846	-3.67424387307277	-0.27779162297872	-2.60377235074476	-4.07829963592993	-2.79154475183422	GOSH029.MRT_fresh___GOSH029___NB8368300_ATGTCCCGTCTCGCGA
-1.02280214293112	3.79931517882904	6.93099347895858	-1.93159051396385	-2.49352745617179	-1.54455663222127	-1.345345421826	-2.22153520601104	-4.09716365661847	-3.17923875858467	-2.64067099990157	-2.84702251268886	-3.91454419162549	-4.90248538553801	-1.75324775598723	-2.7722796481233	-3.51999934625117	-1.87064812142508	-2.5952252664094	-3.18909285048925	GOSH029.MRT_fresh___GOSH029___NB8368300_ATGTCTTAGTTAGTAG
-1.00001989698011	-2.08753581711107	-2.35617953049189	8.00454731747739	-2.42540185128438	-1.90334222250429	-1.55322461191313	-1.90621099357468	-4.52755878577462	-3.8047105800853	-3.03082483546591	-3.61281967114883	-3.485235829977	-3.1622605583927	-1.97072925624471	-8.71674207023826	-3.13883762933608	-3.25051160075664	-3.45712628847635	-3.95342381476797	GOSH029.MRT_fresh___GOSH029___NB8368300_ATGTCTTCACAGCTTA
-0.947573586676198	-1.39858625248657	-1.47732076635697	-1.10953540273762	-2.31748890078244	-1.3051524020281	-0.985468776018108	-1.91519513012903	-0.527184353824457	-1.54108108189551	-1.73549849648371	-3.65797488251065	-1.71303504955567	-5.23514887984282	-1.37557471655954	-5.40077777863538	-0.356260569328075	-1.6532090420652	-3.8315851795818	-2.16093630564305	GOSH029.MRT_fresh___GOSH029___NB8368300_ATTACCTGTCTTAGTG
-0.751745409243419	-1.28333117338816	-1.28542612603815	-1.16830602456203	-2.01787202164536	-1.21404129351649	-0.949038354652327	-1.41951487427529	5.26867917337319	-1.93671533553788	-2.07566443139007	-4.13178464091749	-2.21851252076302	-2.80257346359159	-2.14826868319398	-3.15083067029407	-0.08525062607433	-1.28875547764513	-3.42781517303202	-2.23790194187812	GOSH029.MRT_fresh___GOSH029___NB8368300_ATTATCCGTGTTACTG
-0.104396612268037	-1.33195064710319	-1.55478404896184	-1.51203848571682	-2.33654659034213	-1.44882282977903	-1.10474391959028	-2.09599847080209	9.25968724396212	-2.62197092575339	-2.32987498485586	-3.88619047689177	-3.0769439075781	-3.46533728990478	-2.22921935544349	-4.35373248644395	-2.09104660775044	-1.23004419702371	-3.47713623136298	-2.0999846051751	GOSH029.MRT_fresh___GOSH029___NB8368300_ATTCACTAGGGCAATC
-1.05462875137434	-0.833545119140269	2.68358533266236	0.839374062653822	-2.57310526094949	-1.59836904558472	-1.34966166415258	-2.55305526165772	-4.09562200334119	-3.16824964062163	-2.78203394131943	-3.46138851890557	-5.02271165359794	-4.06454836329746	5.35008690746059	-3.6925466711424	-3.70479233313105	-2.91233672750157	-2.97455046773342	-3.0820069406411	GOSH029.MRT_fresh___GOSH029___NB8368300_ATTCACTCAGGTTTAC
-1.00360605839482	0.973993497844876	4.50698530879415	-1.65178226393638	-2.44237781457183	-1.66938727088075	-1.40232916159125	-1.89478317204177	-4.3028695728083	-3.36030629136941	-2.47695972389777	-3.44985147621612	-3.80915558601358	-3.88508202728411	-0.513916380785265	-3.61461264708	-3.69416928109515	-2.77514251449923	-2.64550581633749	-3.0820344486463	GOSH029.MRT_fresh___GOSH029___NB8368300_ATTCATCAGGGTTAAT
-0.916159343725733	-1.69098036288864	3.84263864341155	-2.15787776760939	-1.78855595601423	-1.5435517734589	-1.40038995181235	-1.9884909319285	-3.81553268490887	-3.86362142768347	-2.22712936367778	-2.75622470157741	-3.87163711604345	-4.95916391843324	3.58440613034537	-3.39830786801061	-2.93902471176143	-3.57060033229724	-3.37116946290478	-4.03841363263085	GOSH029.MRT_fresh___GOSH029___NB8368300_ATTCCTAAGATACAGT
-0.665322935345903	-1.37995410693589	-1.61383400293806	-1.10580727654469	-2.01761728726827	-0.84660123000172	-1.10769730408423	-1.89469235274599	2.31086730903788	-1.10492896592507	-1.98443307560914	-3.07233815563685	-1.74678694866352	-3.08853860249268	-2.20540386624622	-3.00640752692657	-0.554660872131343	-1.69691293011253	-3.16579462994517	-2.00271938083137	GOSH029.MRT_fresh___GOSH029___NB8368300_ATTCCTATCGCCGAAC
-1.05196395966888	5.61664344658946	0.415230300468109	-1.84439978168477	-2.56454201958945	-1.45758643193449	-1.38521775173251	-0.961151919723493	-4.21918459619178	-3.27431717879266	-3.06465702743297	-1.71529148566387	-3.91110256946488	-3.54150114111527	-4.09023137642903	-4.21540172306832	-3.72998888254878	-2.21079390445097	-3.03098387141191	-2.95694508898414	GOSH029.MRT_fresh___GOSH029___NB8368300_ATTCGTTGTAGTGTGG
-1.02608113978165	-1.3171107529633	-1.46603670696193	-1.12746728298168	-2.50833969640753	-1.21065592909084	-0.738136773947659	-1.44391804028624	-2.63517574456971	-2.81216687478645	-2.07634292281018	-0.915987468258756	-3.10988103801745	-3.820469757161	-1.05995967036861	-5.15156298365849	-1.9245512009677	-0.790365434100428	-2.71255181331276	0.59197875881042	GOSH029.MRT_fresh___GOSH029___NB8368300_ATTCTACGTCCGATCG
-0.976039927835941	-1.51007563673064	-1.80123596952944	-1.8625297747039	-2.37985755697209	-1.30546954833479	-1.2775342054573	-1.99255860162845	5.91526106034595	-3.01543473922769	-2.20492408885607	-3.69814337177808	-2.32698243033097	-4.89604824407423	-0.347831024101528	-4.93068911555483	-2.82742889897139	-1.93736789214949	-4.30008320518953	-2.35364890755115	GOSH029.MRT_fresh___GOSH029___NB8368300_ATTGGGTGTATCCCTC
-1.02532364922556	-0.953366949538987	-1.3879996722572	-1.42986124068998	-2.51516554578978	-1.21057160532749	-1.05587359721782	-2.56885088091257	9.4540178632403	-2.32994622591601	-2.02974212249083	-3.9153804705651	-3.90499989550349	-6.30487811889689	-1.21680735705475	-1.16440103091021	-2.83549237685113	-1.71389433167144	-2.65865041839165	-1.93625128966974	GOSH029.MRT_fresh___GOSH029___NB8368300_ATTTCACAGTGCGTCC
-0.801451624309003	-1.27779498176509	-1.17306421336875	-1.14056574997116	-1.75004101743376	-0.955813377668689	-1.06612104983425	-2.24557360748129	9.65421336899264	-2.52612491596531	-1.56583679110633	-3.35881309414533	-2.57142302488478	-4.78835756432885	-1.04097166007505	-2.62018918155903	-1.91652002968437	-2.13489706868679	-2.79701331511838	-2.32424282857725	GOSH029.MRT_fresh___GOSH029___NB8368300_ATTTCTGCACGGCACT
-0.840823893993108	-1.50715021349639	-1.76170605845169	-1.57686721786011	-1.53042397421604	-1.39074099561772	-1.19380926560361	-1.68962630300485	-0.403781691447554	-1.69198228253451	-1.58757814499775	-3.1344841156193	-1.4762588155533	-4.07900522610246	-1.65588551941238	-4.04126910711639	-1.83388949972041	-1.86057816382423	-3.84751184478559	-2.20985800365181	GOSH029.MRT_fresh___GOSH029___NB8368300_CAACAGTAGATTAGAC
0.0377865410366854	-1.41105409046362	-1.17407735048535	-1.75121704267657	-2.48343355283537	-1.25255679162753	-0.86021159435341	-2.52235672163681	5.37438837349697	-2.86762683142257	-1.68097887488265	-4.10962805504135	-2.61114085024838	-4.70180824333071	-1.31258762775732	-4.4335977388331	-2.29029936395854	-1.19191817438591	-2.79961423333844	-2.22842379184611	GOSH029.MRT_fresh___GOSH029___NB8368300_CAACCTCGTTGTATGC
-0.93312756419599	-1.17887227999825	-1.48413908356667	-1.33668990618851	-1.81928136123668	-1.12376520973211	-0.993686919553772	-1.84424279460535	1.34054008004358	-1.08411904363874	-0.101294132702358	-3.95816592021018	-1.66177623310518	-5.27377878465531	-0.32326065569366	-3.390841867876	0.806684058013852	-1.3047957531677	-3.59433908318588	-1.39843796064588	GOSH029.MRT_fresh___GOSH029___NB8368300_CAAGACTTCTCCGAAA
3.11613834859236	-1.78102687075781	-1.64854930258731	-0.73433402056109	-1.47061570204055	-1.40878378239023	-0.646828223361876	-1.69362541643383	-0.309408800646727	-2.83472798858783	-1.91359312550993	-3.99392415848118	-1.38352367596925	-4.73486101559525	-2.80780394008931	-2.69871994355968	-0.953374145243325	-2.31304643034829	-4.64659439775133	-3.10990013108424	GOSH029.MRT_fresh___GOSH029___NB8368300_CAAGAGGCAGGAGACT
-0.936319158431591	-2.1673940534142	-0.604404991792953	-2.32849937206679	-2.1891824696864	-1.76814567967772	-1.67146284255736	-2.21444462187867	-5.25876742059057	-4.19813462997279	-2.7090265224442	-3.16477148180545	-3.28119633680794	-3.39521617997387	4.91845615385375	-2.60477814532965	-3.34386949750292	-4.31008270574523	-2.76178775551543	-4.49628292097108	GOSH029.MRT_fresh___GOSH029___NB8368300_CAAGGGACACGTGTGC
-0.841101730777252	-1.77193801993794	-1.94151130503934	-2.1549961984242	-2.34289513957031	-1.35715073117644	-1.05965662411983	-2.18765185344747	7.91257010162487	-3.22145093508356	-2.35606240082032	-4.77283856027048	-3.22678200039662	-5.3835557226151	-1.50917296193562	-3.9971136869293	-1.86142624717321	-2.42500529368896	-3.43720649442154	-3.1629442843397	GOSH029.MRT_fresh___GOSH029___NB8368300_CAATCGATCAGTCAGT
0.346293516213972	-1.52836839722932	-1.85217246928291	-1.6279613653161	-2.23808718122868	-1.47355624755195	-1.04735153255761	-2.19878238084123	6.44982403174909	-2.88402561712964	-2.30805201039477	-4.13102156192029	-2.96902879242037	-2.77104984385141	-1.14225796663235	-4.1456019271866	-1.36330900662911	-1.72122020270996	-3.08462314171449	-2.73902922436316	GOSH029.MRT_fresh___GOSH029___NB8368300_CAATGACGTTTAAGGA
-0.936160257506749	-0.865221282831788	3.4374086297491	-2.27258725474683	-2.2702605167056	-1.7036233341282	-1.45893595179791	-1.17953648395838	-3.12813291015566	-3.5760859389164	-2.6810715414372	-1.45511586260861	-3.76905565679632	-4.29303636207672	1.26965839137393	-1.81465124593377	-3.55618702919904	-3.16855743958349	-4.25496611691626	-2.97784669284479	GOSH029.MRT_fresh___GOSH029___NB8368300_CAATGACTCTCTGAGA
-0.932925515415005	-1.65662241410297	-1.83716215912843	-0.839554641101063	-2.10819849657469	-1.43583832364323	-1.31751531692375	-2.29528743062895	0.985195549567536	-1.7976981120761	-2.1953664627232	-3.63258067756522	-2.55541046429027	-5.30819109248544	-1.60257710259116	-3.50851242261241	0.400087579863729	-1.60890724911531	-6.47542910848791	-2.07501287387598	GOSH029.MRT_fresh___GOSH029___NB8368300_CAATTTCTCATTGGTG
-0.788830069083161	-1.45236673607392	-1.33512523862527	-1.74986246564783	-1.91783983043772	-1.23588596110454	-1.13735531532567	-2.22711425963685	9.1840277893124	-2.7440302178947	-1.62122228709938	-1.8301264115268	-2.04806319424594	-3.09338754580344	-1.65634832126494	-3.19854306722856	-2.52825637208828	-1.68555856160805	-2.47851980905339	-2.29532062981693	GOSH029.MRT_fresh___GOSH029___NB8368300_CACAACAGTATCGTGT
-1.00656178914266	-1.58166211844728	-1.66346099135399	-1.73746199743708	-2.24018559643202	-1.17781626146026	-1.32849971701849	-1.88745611660605	-1.12102760043049	-1.68097582773873	-0.0244039567648493	-3.6579072490236	-2.96152958909828	-4.95888592479768	-1.32285191918877	-4.14681985027974	0.961285439499355	-2.42138715563288	-5.21889906002718	-2.35122461805251	GOSH029.MRT_fresh___GOSH029___NB8368300_CACACAAGTACCCGAC
0.560676217135036	-1.58443741530332	-1.41482759226623	-1.67217014120503	-1.95046090493988	-1.06135066843619	-1.21115644660806	-2.11870004027831	4.98998208929258	-2.39894825828816	-2.4528733502389	-4.32380822466032	-3.05612898183164	-4.0217092117735	-1.70501635742843	-4.31118791279091	-0.544570409913375	-1.85759760829898	-2.19514254001365	-2.86809088025145	GOSH029.MRT_fresh___GOSH029___NB8368300_CACAGATGTAGTTACC
-0.917644974586781	-1.42412239136876	-1.68201903091481	-0.87017727529554	-2.37842685781474	-1.35948293480008	-1.20308710024101	-1.58022299373455	0.37679993070647	-1.16535736600618	-2.03314431516906	-3.61148544352312	-3.71915227700292	-4.29839339677318	-2.42932965471272	-4.02358431805002	-0.711449639749289	-1.78167504857875	-3.82954256332109	-2.13850262445487	GOSH029.MRT_fresh___GOSH029___NB8368300_CACAGATGTCAACGCC
-0.0173547656598145	-1.79588262799965	-1.66005437689782	-0.877368753208694	-0.381752724839345	-1.31019002427511	-0.822516419842707	-1.34306770444354	2.36624360398149	-1.27978680883617	-1.48146151720655	-3.87529202212661	-0.853339727094722	-1.91039576793339	-2.7149696062862	-0.852213910544774	0.0883103210258991	-2.94555291895194	-3.3237420833983	-3.29016759388552	GOSH029.MRT_fresh___GOSH029___NB8368300_CACAGGCTCGTCCTTG
-0.972108859983391	-2.03857190787623	-1.39155231639016	-2.47897644564703	-2.285339081541	-1.83845037219212	-1.70487144281754	-1.66807589371645	-3.90605802757668	-4.26937079931175	-2.82956883475239	-3.08460316475405	-3.23440239502644	-2.10633645749647	7.32311799960178	-3.89162053386265	-3.62863695480303	-4.42902252682932	-3.40105172153402	-4.40874488998576	GOSH029.MRT_fresh___GOSH029___NB8368300_CACATGACAGCGGATA
-0.714597283028607	-1.41760426731311	-1.40370810839441	-1.68566881783835	-1.71934846430094	-1.16943932855077	-0.947981870140168	-1.8279503425158	2.97902284419691	-2.43671434572484	-1.65507136198416	-4.12302929185154	-1.91119851281301	-5.12449633392646	-1.13824867223676	-3.04329068761543	1.32734456408502	-1.80248113830666	-3.2456972292299	-2.00262722582018	GOSH029.MRT_fresh___GOSH029___NB8368300_CACATGAGTGGATCAG
-0.991044655859591	4.44786805661011	4.49393566330648	-1.98905957887272	-2.40797233041805	-0.660669213908536	-1.45728116479894	-1.65984804795008	-3.71712826626057	-3.53050106594378	-2.89120746941866	-3.02284921689498	-3.17927588187222	-4.15821431132933	-0.784151194207703	-2.96043897788368	-3.83219402308712	-3.43527108088821	-3.01362636467279	-3.39261128195206	GOSH029.MRT_fresh___GOSH029___NB8368300_CACGGGTCAAGTGCAG
-0.800663748435027	-1.31642216276762	-1.6364109843635	-1.27665104334713	-0.700479468868535	-0.474078700405811	-0.890171244659081	-1.97044172023389	0.916701483517756	-1.38405283726895	-0.534999196255769	-3.78358273982739	-2.1618608470827	-4.71120883059726	-2.24484671227684	-2.6419545633531	0.0165899758482996	-1.6728272338371	-3.4218769385885	-1.89148928807758	GOSH029.MRT_fresh___GOSH029___NB8368300_CACGGGTCAGTAGTTC
-1.16772535854688	-1.40102996831681	-1.78420022373588	-1.70584162827952	-2.35602755205272	-1.39020089359967	-1.30436136596297	-2.6344004241282	4.59781955776549	-2.64226698056741	-2.1714622308936	-4.23687543287142	-3.22385754799204	-5.71113747967515	-0.776990363729728	-4.80596141593468	-0.853940342911366	-0.955048525908748	-3.56458541616738	-2.58650193067435	GOSH029.MRT_fresh___GOSH029___NB8368300_CACGGGTTCCTACCGT
-0.859572367968699	-1.55967502087697	1.39531619645584	-1.74115471299057	-2.08497541845679	-1.36304243468837	-1.3311418372391	-2.39889607410688	-4.13233354299689	-3.25882314201133	-1.98942916604833	-2.88716314739925	-3.2863748598128	-2.46837728360946	3.54773300036673	-3.78076567893314	-2.78926407926503	-2.9306269517913	-2.6711540096816	-3.2131808852108	GOSH029.MRT_fresh___GOSH029___NB8368300_CACGTTCAGAGGGCGA
-1.04915035730179	0	-0.215165812809767	-0.450564623213451	-2.85960843799004	-0.312390570942276	-0.639365182880813	-2.17964998871929	0.0404964269295202	0.119644748896934	-0.518425118256944	-2.90407740706554	-2.61343314496045	-4.98977777105935	0.635132315122038	-4.03976741657739	1.57585563520518	0.627929662465531	-0.253328933295462	-0.0130139096491746	GOSH029.MRT_fresh___GOSH029___NB8368300_CACTAAGGTCACCACG
-1.00619156123399	-1.66599399278078	-1.80223347007332	-1.61894202209228	-1.95694209751939	-1.40339426714977	-1.26128831188432	-1.93189728594627	5.5077065907332	-2.70127812280305	-2.2181582339811	-3.79852351237729	-3.12594814438762	-5.09298958270884	-0.844131950407321	-3.89641093466069	0.471140390048956	-2.09659234770951	-4.0765170424484	-3.01778675613908	GOSH029.MRT_fresh___GOSH029___NB8368300_CACTGAAAGGCTGAAC
-0.795627525069083	-1.38717605423669	-1.26904665121814	-1.3846025780822	-1.44054528810812	-1.3261030643297	-1.04803911543247	-1.84664191452883	1.34736016405397	-1.77313397439153	-2.25340913536387	-3.46265319121292	-2.90246413296709	-4.50919981533348	-2.0889457666674	-3.72637294929713	0.101301924453026	-1.73647935156103	-3.76856578510482	-2.41874812341105	GOSH029.MRT_fresh___GOSH029___NB8368300_CACTGGGTCCAGCAAT
-1.39542680288227	-0.422166877232528	-0.246369517878391	0.0348993941005996	-2.91215632842404	-0.825926367036365	-0.511308068402816	-2.15804389840478	5.69084388464839	-1.70111167370294	-2.24935623536174	-2.28818437817825	-3.30858862221673	-6.11134682313383	-0.954237663125957	-4.82962561261533	-0.987131838932024	0.83501906105328	-1.2374341841553	-0.513822049038581	GOSH029.MRT_fresh___GOSH029___NB8368300_CACTTCGTCATCCTAT
-0.874432234776294	-1.56070406663378	-1.8989276563367	-1.01151720946618	-2.45813114220963	-1.52694804422853	-1.23850294684655	-2.28058525646224	8.21820915890646	-2.61351939727992	-2.27846808858753	-3.69496514561315	-2.49090514443914	-5.43548250682767	-1.98887625646638	-3.98657500046379	-2.8459418329929	-1.83840006149141	-3.48049252250522	-2.55945828280994	GOSH029.MRT_fresh___GOSH029___NB8368300_CAGAGCCCACAGAAGC
-1.02133166226039	4.5566369750879	0.73438344618568	-1.8082651212349	-2.48926243174921	-1.2370200469197	-1.35626535449477	-1.10431943110778	-3.88659592400411	-3.21229809545087	-2.40067994398707	-3.6696753117975	-3.6461633845893	-2.70902266104493	-3.20832689839617	-2.58217757812651	-3.21511884395413	-2.10677255109412	-2.90113214564284	-2.99624822994091	GOSH029.MRT_fresh___GOSH029___NB8368300_CAGATACTCCCAGGCA
-0.652808253916491	2.45427229492163	6.01473717400132	-0.977428321183155	-1.46334672348319	-1.5038520049974	-1.10027370498869	-1.27631016612495	-3.44253329881245	-2.50391494873246	-2.36900505845501	-3.31767624428716	-3.00770845815399	-3.72006990995754	-1.55130574214239	-1.26748897360554	-2.90465772048602	-2.91561395309051	-3.3070159593942	-2.45852630554396	GOSH029.MRT_fresh___GOSH029___NB8368300_CAGGTATAGTTGGGAC
0.957476630008748	-1.68744942922016	-1.85586032584837	-1.48033033305722	-2.02334058798158	-1.32334547298676	-1.04619865939319	-1.98557558602301	3.32635570675307	-2.73689435514866	-2.52529315087746	-3.45198170577064	-2.97830051252951	-4.0266903635848	-1.88886575974702	-3.77825235940474	-0.963970793837877	-1.99862687886879	-4.55954698512603	-3.07455691072342	GOSH029.MRT_fresh___GOSH029___NB8368300_CAGTTCCGTAACCAGG
5.60147057827336	-0.223139591203523	-1.26723313144207	1.05269300141292	-2.17511584533112	-1.41799071361801	-1.54368379975672	-0.760274360352388	-2.39053224665073	-3.74501114746966	-2.18820020074074	-2.76852828781622	-3.51563800107592	-3.6283716758896	-1.1976895030266	-0.902490861114058	-2.61006165474701	-2.50404375997894	-2.42400635954643	-3.07352665509978	GOSH029.MRT_fresh___GOSH029___NB8368300_CAGTTCCGTGTTAGCT
-0.93745870284143	-2.07653731692902	-2.31443532934626	6.84076456946516	-2.27080802455303	-1.6369248923777	-1.5101264930079	-2.01574811654609	-4.23239276872576	-3.72498101187233	-2.64975376063862	-3.64387633485334	-3.6157356653207	-0.509505413989302	-1.38074625889814	-3.30164716869809	-3.51647607133742	-3.32391802657343	-2.62636793463486	-4.06072480311665	GOSH029.MRT_fresh___GOSH029___NB8368300_CATACCCCAGCTGGTC
-1.1563163903006	-1.57102287325708	-1.88357355572897	-1.94267866880466	-2.4027149864097	-1.28584411833682	-1.27423635654605	-2.33704019814358	3.71357535807793	-2.31401107616085	-2.38779735155962	-4.24971161608155	-2.51799945845572	-4.98641037737633	-1.0073388361127	-3.78988858835005	0.103099626835799	-1.67506519813914	-3.49659582680534	-2.78735742771865	GOSH029.MRT_fresh___GOSH029___NB8368300_CATACCCCATTGGGAG
-0.906532580808057	-1.26118775639081	-1.47349663534492	-0.984788656844862	-1.54198750574194	-0.8256083097819	-1.12265035525671	-2.22334548647591	0.488145208529082	-1.34269215606116	-1.44251705300572	-4.22324912178264	-1.21116617963017	-5.70702969819942	-0.886409808131786	-4.04296579656866	0.366421590808594	-1.6744309861686	-3.55474514218455	-1.41068476702684	GOSH029.MRT_fresh___GOSH029___NB8368300_CATACCCGTACAGCGA
-0.7991505197721	-1.45075996882366	-1.18567682273611	-1.49168703980471	-2.01820522935803	-0.998747316829153	-1.14291828654816	-2.04264577372543	-0.808619108023704	-0.719810904197623	0.0946879006186029	-4.28388020798189	-2.94698822918962	-5.11774277794216	-0.917586098102206	-2.73894411643294	1.38833217998444	-2.15833500078888	-3.71447479675763	-2.3340118443607	GOSH029.MRT_fresh___GOSH029___NB8368300_CATACTTCAATTGCAC
-0.82405612928312	-1.32622917771562	-1.5450217177839	-1.55912780025696	-2.00848191996807	-1.21970304132834	-1.10179419885196	-1.64651811497262	2.60119162859512	-1.33617076719249	-1.51403407124352	-3.81853816416727	-2.07189914730861	-4.70478212749564	-1.42466981122976	-3.24476949849116	1.12057710242953	-1.81388279601076	-3.7914554583824	-2.07668846670327	GOSH029.MRT_fresh___GOSH029___NB8368300_CATAGACGTCCAGCCA
-1.01811187577692	3.05030472291543	6.36228716620843	-1.29317162853155	-1.73773325059659	-1.64702456958919	-1.09600962713372	-1.92964882184761	-4.15091463466989	-3.22645271439834	-2.5293312917189	-2.44064124923924	-3.57907569515552	-4.98776264739917	-1.49375234731662	-3.57246437197376	-3.73607414577361	-2.63249289646799	-3.05262862108422	-3.28800015195531	GOSH029.MRT_fresh___GOSH029___NB8368300_CATAGACTCTCTGACC
-0.791408737319687	-1.73379016853784	-1.87866932419389	-1.05504721521642	-2.12781318451825	-1.41916421418638	-1.26616171802063	-1.52259503012466	1.47817190944285	-2.10063584909586	-2.15739559388787	-3.65866554655067	-1.38582966885261	-3.5797093730708	-1.52540256704395	-2.32921087068398	0.275460140113673	-1.72791663924733	-4.15466881996013	-2.66887422826799	GOSH029.MRT_fresh___GOSH029___NB8368300_CATCAAGTCCCTCTCC
-1.07827695337501	-1.92375739960609	0.789171082749132	-1.66811425808152	-2.6157214878739	-1.5640675442286	-1.66497096697835	-1.82101250631717	-3.88593163090652	-4.07375498358022	-2.87155064112765	-2.30492111508815	-3.76077877401651	-3.14736311491488	5.48673410785382	-3.41804137391892	-3.67946979641582	-3.94006977825878	-2.14423999708658	-3.79711778340904	GOSH029.MRT_fresh___GOSH029___NB8368300_CATCCACCAAACACCT
-0.833370219652337	-1.13942096049317	-1.46558802916931	-1.38971384692157	-2.07140506690593	-1.1694062877811	-0.492298467688328	-2.26664811302532	6.36996658201511	-1.22719813722856	-2.12074048501544	-3.58898695196515	-1.00283870150287	-4.64424644464807	-0.547971524405415	-3.26483440280287	-0.258740718305149	-0.933363778049906	-3.26215856393793	-1.44953151034999	GOSH029.MRT_fresh___GOSH029___NB8368300_CATCCCAGTGAGAGGG
-1.14281245190624	-1.36800894875589	-1.59046916312862	-1.4559674823833	-2.79606570281894	-1.48242174080737	-0.767483140373167	-1.48300180583868	-2.81630986260632	-2.31964579448677	-1.38664545993599	-2.2638686435301	-3.45083501930291	-5.41500027618346	-1.74385189544629	-6.15539959067884	-2.39903087059471	-1.40787452619471	-2.60995566269856	-0.833314248905165	GOSH029.MRT_fresh___GOSH029___NB8368300_CATCCCATCCTTGAAG
0.599560091739358	-1.86852322785177	-1.97500422565498	-0.989227029431448	-2.22706095001178	-1.36880955675176	-0.845044845438975	-2.12448434937338	8.10803005651951	-3.04061270578901	-1.82491146650168	-3.63997011813066	-2.99032260120301	-3.27979115616155	-2.2832309203285	-4.21580385222952	-2.04047896474102	-2.12801447503622	-4.01748018342072	-3.0859707107046	GOSH029.MRT_fresh___GOSH029___NB8368300_CATCGCTGTGCTGTCG
-0.713522323076527	-1.5607931563791	-1.62136702008115	-0.945150041085157	-2.09160966458825	-1.24112552424572	-1.14048273825459	-1.92075574430735	4.00465935571046	-2.80908638377732	-2.02056400922335	-4.0206717528233	-2.1051783156009	-2.27061332942517	-2.1574420310402	-4.21935709172666	-1.67371732130325	-1.76001176740988	-2.90976551518785	-2.16085869099003	GOSH029.MRT_fresh___GOSH029___NB8368300_CATCGTCGTACAATAG
-0.880103399111787	-1.22260312918341	-1.50503559401788	-0.811040733909559	-2.10568995777172	-1.16761402503751	-1.08909950992375	-2.30436747917311	2.00104621386469	-1.3425400213936	-2.1555859929093	-3.73872832489698	-2.20726773331291	-4.51383594708413	-1.06041769595227	-3.74533594528678	-0.229285210773903	-1.34595161539584	-3.78238067822802	-1.83265308588434	GOSH029.MRT_fresh___GOSH029___NB8368300_CATGCAATCCACACCT
-0.942679782930904	-0.245220066018673	5.94575090035343	-0.776655797978684	-2.30177957860232	-1.35774536871228	-1.17218923572155	-1.4781474486459	-3.53864858276472	-2.52257341153426	-2.39451517811027	-2.70571292121357	-3.55322386714582	-4.73895976271998	0.108341049885138	-3.12514129614631	-3.19462490577331	-2.17486615578328	-3.14404208305731	-3.1793158607623	GOSH029.MRT_fresh___GOSH029___NB8368300_CATGCCTAGACATATG
-0.999969083416459	4.91678259436529	0.751808551320496	-1.76809777049417	-2.43832875623224	-1.65342310788855	-1.3064877543775	-1.60922234442836	-3.63596217039801	-3.08243291679071	-2.86795840594795	-0.0572764080944199	-3.81870941126712	-2.81101625504099	-4.34463103855406	-3.60218265324778	-3.80473816357242	-2.4065714165589	-2.77924213752184	-2.57532369185388	GOSH029.MRT_fresh___GOSH029___NB8368300_CATGCCTCACGACGCT
-0.88795694379038	-1.82525425303666	-1.68572636605486	-0.463948414479334	-2.46817639438735	-1.60452021768971	-1.191452316615	-1.96227565375614	0.44680803144037	-1.97798141328244	-1.02974399854076	-4.71235301881856	-2.32448402226112	-4.7283214771436	-2.22716867049099	-3.95937068361592	0.532640410307652	-3.06708118282092	-4.05646530040642	-2.64595918949844	GOSH029.MRT_fresh___GOSH029___NB8368300_CATGCCTCACGTTGGC
-0.968197719850284	-0.127026085527365	6.18194748301431	-0.786429836388955	-1.61948794389799	-1.4508901980399	-0.87976825835188	-1.99849740034799	-3.43566102284353	-2.63508630408306	-2.64226744075738	-3.36707629687893	-3.33258875135932	-4.59640076106408	-2.91431517572553	-3.74883080158327	-3.51348667456868	-2.1565405720367	-6.7940979450841	-3.11561071319061	GOSH029.MRT_fresh___GOSH029___NB8368300_CATGCTCGTATTCCGA
-0.0908435696205756	-1.48712400396136	-1.872573195176	-1.6661805169224	-2.49542424116169	-1.47144913956742	-0.686168005093147	-2.11976247496054	5.98844430716305	-2.95296184344145	-2.01076071153136	-3.26921696670083	-2.51679800573168	-5.42308052000125	-0.115360614137032	-4.2088805876098	-2.34833984419924	-2.11827213019454	-3.80978766223403	-2.01204778428901	GOSH029.MRT_fresh___GOSH029___NB8368300_CATGGATAGGATATAC
-0.97479504600928	-1.55167074774825	0.576564072999324	-2.19837973527496	-2.36178264914229	-1.72716054416673	-1.56016379769713	-1.98830413588762	-4.86010516134592	-3.84374918969811	-2.64940151794287	-3.65296190803336	-3.59840878144566	-3.76077053768746	8.27095615653829	-3.88657227860663	-3.36059422966888	-3.89417449813969	-2.04932167292081	-4.15602628421611	GOSH029.MRT_fresh___GOSH029___NB8368300_CATTCCGGTCCAATCA
-0.95548770671128	-0.269421842657923	5.56835266294246	-0.243331387402106	-2.32469748779373	-1.57632570347172	-1.34604505308073	-1.75556694492433	-4.13420128080199	-3.23125422030971	-2.22584953703298	-2.95275623362374	-3.6784343363477	-4.81253148398383	-3.27234695414099	-3.48050193019343	-3.4674850416115	-2.84440750912499	-3.66592482654726	-2.22364436881801	GOSH029.MRT_fresh___GOSH029___NB8368300_CATTCTAAGTGGACGT
-0.990105881029125	-2.15500100936739	-2.16048801392733	5.48907854536573	-2.3992480292164	-1.66181536805724	-1.57768471585578	-1.57935968076683	-4.9124398801987	-3.88367600863277	-2.52262441074441	-3.09766999612717	-3.72560913601881	-2.97719571586007	-0.160453442428279	-1.97449604939402	-2.54732647748156	-3.63343029786389	-7.52606185040909	-4.25765465899456	GOSH029.MRT_fresh___GOSH029___NB8368300_CATTCTATCGAGTACT
-0.991718271408712	-1.00065132653448	-1.28977380509167	-1.33900162543788	-2.4308515332572	-1.0511565821471	-1.05677190254342	-2.12269580938972	8.78834004777898	-2.35752116442528	-2.21121016945495	-3.16093630678111	-2.51772326227537	-4.38229134207294	-0.592737010648838	-4.78946871591067	-1.12998957348691	-2.06291212270733	-3.48245878375707	-1.11886822349226	GOSH029.MRT_fresh___GOSH029___NB8368300_CATTGTTAGGGTTTCT
-0.983502743226828	4.93283858664759	4.03491031263795	-1.89129948587303	-2.39425299221587	-1.53746666769595	-1.35914392647226	-2.22349621894143	-3.96763207966144	-3.24880533263501	-2.55541772787943	-2.81220037703141	-3.54314025844252	-3.94491733287386	-3.27608309587171	-3.29713832462561	-3.40508866830671	-1.67806644920667	-2.72488804969953	-3.32430107411261	GOSH029.MRT_fresh___GOSH029___NB8368300_CATTGTTAGTCAGGGT
-0.896463452187441	-1.49373236310259	-1.77435246505075	-1.38299275567808	-2.25347436990101	-0.957123360209981	-1.06056347144079	-1.56830418229528	-0.182536523669542	-1.84183720700712	-2.01441369031633	-3.9275875789494	-2.70478596529487	-3.56492856731554	-1.94447136066918	-3.55779117607938	-0.171644749763585	-2.00832539025544	-3.43885675233705	-2.39727630316154	GOSH029.MRT_fresh___GOSH029___NB8368300_CCAATGACAGGCGATA
-0.853248833939031	-1.47512958366391	-1.83914069678075	-1.52973597457796	-2.30643163152215	-1.4376714384563	-1.18690426421543	-2.34642737038796	6.84619754641661	-2.84126554458489	-2.406142817242	-4.31453676035368	-2.8681430639058	-4.0683544784881	-1.79383372085669	-4.69059901059974	-2.45858564472355	-1.4246793025161	-2.94306028133791	-2.64301778072029	GOSH029.MRT_fresh___GOSH029___NB8368300_CCACAAAAGCGTGTTT
-0.813501568241568	-1.60060230556707	-1.8430903328211	-1.85918237176231	-1.77055474408087	-1.43461576437705	-0.712222833151082	-1.78637418957698	2.74151295017081	-2.89656289127288	-2.27576786449861	-3.84007759878285	-2.18764890709426	-5.43475773882839	-1.16492893954698	-4.77430562220932	0.265679810313506	-2.25529215865971	-3.12130585811789	-3.04053176018422	GOSH029.MRT_fresh___GOSH029___NB8368300_CCACTTGTCCATGCAA
1.55501961962641	-1.73817643616105	-1.91841442231719	-1.29522232784801	-2.03932810359657	-1.34618609074446	-1.24251959641034	-1.68586247405052	3.89501677143187	-2.17043514500537	-0.996262625979419	-3.70184187052224	-1.94669345647979	-4.6268979800918	-1.78491367667866	-4.10596172436118	0.110930864097371	-2.2480515962675	-3.23865480146048	-2.61490827956234	GOSH029.MRT_fresh___GOSH029___NB8368300_CCATAAGAGCCTCTTC
-0.967261069854302	-2.37003294657482	-0.485094831697132	-2.28219244050018	-2.26274665445268	-1.6683106586212	-1.66098133995156	-1.77980525597417	-5.21044955974321	-4.1444822276734	-2.35409279046326	-2.67172534089497	-3.83870488505671	-3.58062766180436	6.08304755758337	-3.91394483072441	-3.25263998490342	-3.98286550623002	-3.29661983531794	-4.3032034023114	GOSH029.MRT_fresh___GOSH029___NB8368300_CCATAAGTCGGAGCAA
-1.00714586376174	2.89159894732526	2.59376278681694	-1.8132661565843	-2.45799683091502	-1.29657093074157	-1.27488405590239	-2.46750787452101	-2.2770703346948	-2.98458665324641	-2.0161052308348	1.22072541739493	-2.25704585244945	-3.15025077324618	3.50305068449839	-2.12567268767112	-2.49878437615556	-2.20016484660947	-4.46678845442596	-2.60274758679114	GOSH029.MRT_fresh___GOSH029___NB8368300_CCCATTGCACTCCACT
-0.919181862850555	-1.18036286847515	-1.17144105125988	-1.57585694465968	-2.5006004629711	-1.22958432618173	-1.09381707659476	-2.16185228628614	9.13945337847427	-2.51981346056584	-2.21699534035503	-4.3241973263311	-4.11310121664119	-5.44295675551197	-1.54569670317247	-3.65048693094894	-2.42521021810394	-1.71807442955588	-2.61039046767185	-2.36326359177944	GOSH029.MRT_fresh___GOSH029___NB8368300_CCCGAAGCACTGGAAG
-0.965714370567824	-1.48216963392354	-1.72868304773749	-1.84298256627224	-2.51027687182499	-1.51235645145228	-1.25862504267796	-1.66919631470926	7.30773458935908	-2.96774331505772	-2.61178215246818	-4.20813640427832	-2.74953884027467	-4.59056247915214	-1.83317697191456	-3.91175721075553	-1.55644205563646	-1.72546782303604	-3.37380585773523	-2.66982485487901	GOSH029.MRT_fresh___GOSH029___NB8368300_CCCTAACAGTACAGCG
-0.832205347047402	-1.76992007893414	-2.03639249411391	-1.62700387387249	-2.01453930459693	-1.51418973336182	-1.13070870367117	-1.72543764252548	6.61500447324716	-3.20951237174279	-2.30847933318199	-4.48651187198639	-2.93283097340449	-5.84730531325439	-1.22394676986899	-4.76916445951528	-2.94855220076522	-1.83425574497021	-2.51810499198457	-2.47495027413913	GOSH029.MRT_fresh___GOSH029___NB8368300_CCCTCTCCAGGTAGTG
-0.85855906728248	-1.51363198539986	-1.74245663389276	-1.08498546299528	-1.95014688416818	-1.26951969912241	-1.20754778651268	-1.76787602466817	0.138937496939552	-1.59211299557844	-1.86587225780205	-3.39301410436332	-3.81897290913789	-3.30853409248267	-1.60088312917276	-3.4451028626426	-0.680254271779203	-1.74119613211711	-3.70747034081292	-2.58591328519069	GOSH029.MRT_fresh___GOSH029___NB8368300_CCCTCTCGTTCTGAGT
-1.00855014514677	-2.08493548754982	1.12480502373955	-1.11766555870711	-2.37688637367485	-1.73278153510178	-1.64456549578038	-2.3121208690881	-5.13279186587456	-4.06577653355366	-2.76189993335628	-0.70495677440745	-2.96459540788751	-3.35130383854039	6.92592602751903	-2.95068073747943	-3.50848125485974	-3.93526683255903	-3.31564689219473	-4.04366667895978	GOSH029.MRT_fresh___GOSH029___NB8368300_CCGAACGGTCTGATCA
-0.94350292411296	-1.72854772039864	-1.94370524881907	-1.4588938154703	-2.04644785999629	-1.40333890530065	-1.16145342598253	-1.63264210832029	1.58750743463636	-2.0563240460019	-1.16345590886605	-4.30309742351125	-2.12531913714467	-4.97142471480947	-1.08462528926103	-1.39570909556598	0.283897580440961	-2.3409304740257	-3.89830260838682	-2.53661424251606	GOSH029.MRT_fresh___GOSH029___NB8368300_CCGGACACATGCTGCG
-0.74999195028193	-1.34704264753427	0.085397560875259	-1.49413392115982	-2.2187146953721	-1.36940112553231	-1.16429954641477	-2.16055725965039	-0.484774848757346	-1.55383284944356	-1.59213674956691	-3.4434081283021	-2.61296114547606	-5.14639088456473	0.245645349850001	-4.39847984107796	0.0928458221840836	-1.8147264532073	-4.03400513054557	-1.85434661835094	GOSH029.MRT_fresh___GOSH029___NB8368300_CCGGACATCTCTATGT
-1.01379485124428	3.40293378561667	1.17748582806322	-1.63595138245169	-1.76229590126694	-1.66221934509994	-1.23289656610923	-2.18525758804373	-3.13756955215119	-3.58683484206656	-2.67828970119514	-2.77162599007016	-4.27241590058789	-3.3871027227932	-4.41581994502262	-4.37762312740273	-3.56572835178874	-2.70201286618028	-3.80382144771234	-3.00157941579592	GOSH029.MRT_fresh___GOSH029___NB8368300_CCGGGTACAAGTACCT
-0.442384428090358	-1.47188421334894	-1.68314880514261	-1.71576620327361	-2.35031210839798	-1.34346584454784	-0.711524359728379	-1.70811253188333	5.13573237717941	-2.6353072478978	-2.19260683216839	-3.77047996658078	-2.51277848469549	-4.37914575243197	-1.73051657636366	-3.42677756805486	-0.209249239352932	-1.57744064034618	-3.38994832093789	-2.69707041703132	GOSH029.MRT_fresh___GOSH029___NB8368300_CCGGTAGCAACCAACT
-0.802308384455966	-1.25071977468936	-1.42737886830238	-0.862067155018501	-1.72433668145203	-1.11498517100176	-1.05440214214676	-1.84550691728681	2.55255059468718	-1.42333129056838	-1.88731342735602	-3.73100536260687	-2.99010119131643	-3.85678012574317	-2.0014191758888	-2.73923205061972	0.96259010414565	-1.45642003770939	-4.51606281536447	-2.33469487183376	GOSH029.MRT_fresh___GOSH029___NB8368300_CCGTTCAAGCAGGGAG
-0.916780191628196	2.5679132060787	6.37853263895019	-1.53093827491268	-2.16776001947551	-1.39104112222064	-1.31847569754857	-1.36051512240529	-4.05605679814191	-3.17927816423869	-2.52245911640408	-2.60323384212416	-3.07587676426294	-3.85683987808855	-1.27718233884831	-2.7419645068747	-2.69407755998057	-2.69144784032573	-3.43546472378457	-3.09481164305695	GOSH029.MRT_fresh___GOSH029___NB8368300_CCTATCGAGTATAACG
-0.990230008961482	4.53620326456768	1.11011149508467	-1.83910643635213	-2.41050891180341	-1.63830830396423	-1.37072820455336	-1.97881123575742	-4.0358758687004	-3.08169070648688	-2.74319269918832	-3.20756550112067	-2.9987034625742	-4.06601266863062	-4.15107945822336	-3.7821900389132	-3.23767075548626	-1.80412551341545	-3.52836151336293	-3.06983431873274	GOSH029.MRT_fresh___GOSH029___NB8368300_CCTCACAAGTTGCGAG
-0.981465685682688	-1.57100232906807	-1.80504123080761	-1.89287949645745	-2.08112306267491	-1.35459639617366	-1.2346880107672	-1.85122618285353	1.39208140185609	-1.63355744120207	-0.495261956542181	-4.04864623131356	-2.38062951122969	-5.95207544495566	-1.04478680678529	-4.44788930055625	0.958236313977851	-2.13109995153521	-4.10218419037302	-2.41542008039891	GOSH029.MRT_fresh___GOSH029___NB8368300_CCTCATGGTTGTAAAG
1.48273124233931	-2.00642210129631	-2.23691087416777	-1.24891373727392	-1.98075180163064	-1.32996207357683	-1.02494660708149	-1.8604947925369	0.321105159528542	-3.09951726375539	-2.34350215941168	-3.73388028767208	-2.06056031000621	-3.32253798310562	-2.32218137687366	-4.22589920287454	-1.05816376154699	-2.59388642440404	-4.61332357750872	-3.22393335778205	GOSH029.MRT_fresh___GOSH029___NB8368300_CCTCATGTCGCTATTT
-0.845755835362464	-1.55515082133904	-1.02226660379358	-1.40800030505888	-2.14017594222542	-1.21743294476703	-1.21851650571913	-2.0357019231439	1.67027543033076	-1.91928960070877	-1.42914196310587	-3.39233245489984	-2.81261977164219	-4.52051549987467	-1.23793510737282	-3.93783327155716	1.15789385285952	-1.58754983945484	-4.19301413979019	-2.15498039485037	GOSH029.MRT_fresh___GOSH029___NB8368300_CCTCATGTCGTTGTGA
-0.679402382657597	-1.1806620157124	-1.38498650807345	-1.44650104581064	-1.96586935468026	-1.23170459881284	-0.94782774859151	-1.82822838804541	4.20869081208054	-0.857396733692067	-0.273051896585198	-3.91018951170101	-2.04005548610128	-4.13767529219476	-1.21229624821071	-3.03424860933635	0.992542219071285	-1.6338944296225	-2.9053329758517	-1.79103699373669	GOSH029.MRT_fresh___GOSH029___NB8368300_CCTCCTCAGAGTTGTA
-0.912063885108329	1.55404243125932	5.21237030981617	-1.10191219853236	-1.44638235033144	-1.55286325890344	-0.994740472436215	-1.23284560166076	-3.76187433252476	-3.04016761985856	-2.60152500331289	-2.86375791124424	-3.71364850008698	-3.41721973178317	-1.64626004070232	-2.9079658206874	-3.38501532954356	-2.87655428883898	-3.27979903785584	-3.0346045993217	GOSH029.MRT_fresh___GOSH029___NB8368300_CCTCCTCCAGGAGGTT
-0.971955148133414	-1.47204993562939	-1.42614618216528	-0.964843604942764	-2.267972207393	-1.42992667535354	-1.19851730882777	-1.99584414282656	6.27443528858707	-2.85942114716249	-2.4056919684604	-4.08901439938886	-3.51641571189571	-5.77562481465464	-1.24235881685438	-5.09833469113581	0.943290473038495	-1.65523657999957	-3.72849879115216	-2.55785915635421	GOSH029.MRT_fresh___GOSH029___NB8368300_CCTCTAGTCCCGAAAT
-0.521667557383151	-1.14582289381719	-1.29528535117787	-1.19624252086076	-2.02181883997827	-1.20732845265961	-0.793681447044292	-2.10378179617004	6.96807894858471	-1.19872736776875	-2.08619470001579	-4.03050088739201	-2.84709360582214	-3.92085208518688	-1.29317107085519	-3.72436148186598	0.747315352552876	-1.18640784842775	-2.99068642845429	-2.10842546045593	GOSH029.MRT_fresh___GOSH029___NB8368300_CCTTGTGTCGATACGT
-0.102511443830706	-1.56868867859768	-1.87184049003037	-1.33637042190988	-1.70041278154004	-1.44436178521776	-1.12035601212807	-1.30628669621332	0.884601651054125	-1.52956769915418	-2.05914466860807	-4.02679153346207	-1.69784122773574	-3.68061664075589	-1.48674414809063	-2.69085430634832	-0.128096395510078	-1.8809772729887	-4.44922523007066	-2.3926763432575	GOSH029.MRT_fresh___GOSH029___NB8368300_CGAAGGAAGGACGGAG
-0.646680036152063	-0.949372619564685	0.383929195279673	-1.11556466888742	-0.404477683463844	-1.55409842270998	-0.585593248676571	-1.30980613856435	-1.92031394229148	-2.64414753077305	-2.56883877868567	-2.53127721203432	-2.44082857935341	-4.66589048229162	3.63252702838345	-2.51485629410218	-3.36609030581664	-2.12838347742149	-2.35317676920019	-3.29302410413326	GOSH029.MRT_fresh___GOSH029___NB8368300_CGAAGTTCAGCATACT
-0.942377142874107	-1.45554017540997	0.0176894074008824	-1.50538472066512	-2.28634774704818	-1.64190394391512	-1.44951948411901	-2.30520732000241	-4.4915501352591	-3.45431949370373	-2.55034771482538	-3.22097364237027	-3.0080765812086	-4.8050259901221	4.19197131533827	-3.78548904666222	-3.27562477241084	-3.18149876088917	-3.1083886935582	-3.16021337356382	GOSH029.MRT_fresh___GOSH029___NB8368300_CGAATTGTCGATGGAG
-0.994305235736867	4.49532140431759	3.25429421684319	-1.82253069016066	-1.56781878729458	-0.0788247691509447	-1.04687915079681	-1.38483081002515	-3.97437555722557	-3.08330468527435	-2.53881339650364	-3.09648059685871	-4.13724652754264	-2.58655524386514	-1.11620158761405	-4.78141318416638	-3.36478385506448	-2.10339083749989	-3.08874827858483	-3.39233897709162	GOSH029.MRT_fresh___GOSH029___NB8368300_CGACAGCTCCGCGATG
-0.85721349125444	0.373943761132485	5.64300835886254	-0.558466895681102	-1.43072669646624	-1.70021536581384	-1.00272641108762	-1.63142488215995	-3.80055069917718	-2.97930174734572	-2.82726739275007	-1.96372974557932	-3.35673574075679	-5.13255013107041	-2.573794556054	-2.67692802294117	-3.70957859738292	-2.78944745679336	-3.009696184952	-2.82475372845595	GOSH029.MRT_fresh___GOSH029___NB8368300_CGATGCGGTAGGCTCC
-0.935866159819929	-2.00367089711522	1.58368356279547	-2.20741158893516	-1.46000990505193	-1.77237271129524	-1.2776068598456	-1.87471600815693	-4.8873522762075	-3.88234900469505	-2.67841331537745	-3.19776499771999	-3.70704329063625	-5.47612963015854	4.5841629165478	-3.20728153237489	-3.55238963920862	-3.98060297929551	-4.19095563684752	-4.0319558354373	GOSH029.MRT_fresh___GOSH029___NB8368300_CGCAGGTTCACCCATC
-0.859171528800089	-1.41393712015625	-1.64455542814134	-1.18100361388321	-2.20302484047327	-1.12826391432039	-0.93843385824152	-2.02304769507926	1.61833978591737	-1.35602394025916	-1.54277062805213	-3.95750892144387	-2.86948491826538	-5.00761103294185	-1.97334905577481	-3.85950294232786	0.687140686619398	-1.36810799894865	-3.701447368428	-2.38356317883257	GOSH029.MRT_fresh___GOSH029___NB8368300_CGCCATTGTATCGTGT
-1.00546816573457	-1.43255758073984	-1.50670384135145	-1.61159211343959	-2.14565326994713	-1.20925682678375	-1.26042128830905	-1.18571714994389	-3.81280888672063	-2.94349264822428	1.28471194828665	-1.42504262154831	-2.78724653989	-4.97819935999723	-1.75055869552632	2.04472487124308	-2.91379005484353	2.70691964641759	-4.97260443857828	-1.66991192796022	GOSH029.MRT_fresh___GOSH029___NB8368300_CGCGTGATCGATCCAA
-0.796428399634929	-1.33884826096498	-1.42984251199204	-1.01897903497972	-1.82733960324894	-1.32339209078753	-0.932109036529303	-1.84753160745072	1.77698652027606	-1.69600449637813	-2.06207011747427	-3.57189722027876	-1.73946968666186	-5.43897700753261	-1.74842145303624	-4.11506700094286	0.430194279972604	-1.73501173000516	-3.70151426950193	-2.64170735251976	GOSH029.MRT_fresh___GOSH029___NB8368300_CGGAACCCAGAGATGC
-0.766601708995386	-1.519212320645	-1.76469082946632	-1.69452530580412	-1.85332857683547	-1.46584734472964	-0.873745209081926	-1.74017814605202	0.74703031828824	-1.52348861048231	-1.04065331493329	-3.6796110871763	-1.21180887525851	-4.95940807771408	-0.712805410419707	-3.46439241372766	0.469904094736351	-2.02660812838209	-3.97818312865999	-1.95905555354003	GOSH029.MRT_fresh___GOSH029___NB8368300_CGGAGAACAACGTTAC
-1.02017793651697	4.64841317794694	1.59117455838927	-1.95579318868954	-2.4842729782498	-1.49382736294743	-1.39588992974293	-1.73173729371944	-4.09283461491219	-3.32915435979248	-2.65375981268295	-3.18669679647756	-3.96938291554407	-2.21173224382927	-4.93257755504979	-0.598703099114075	-3.05135868819588	-2.27337798978252	-2.73465807923251	-3.14112622647904	GOSH029.MRT_fresh___GOSH029___NB8368300_CGGAGAACATTAAGCC
-0.933644511900976	-1.4148711412052	-1.55467222451262	-1.12018752901892	-2.52608478365094	-1.29767483239499	-1.2086548139901	-2.53934115896964	7.99533912209676	-2.62016986044956	-1.77428095600869	-2.84432931476531	-2.63911597137751	-5.22004860618952	-2.60869321830062	-4.18062564373009	-1.1558112676353	-1.10062269031335	-3.46286806654704	-2.6394416286342	GOSH029.MRT_fresh___GOSH029___NB8368300_CGGGTCATCACAACCA
-0.96567373111892	-2.18047113782745	-2.2425021308004	7.08010359295513	-2.33816219204731	-1.75881479752308	-1.57431081449293	-2.16480189768381	-4.91341552004073	-3.89193491883333	-2.67943910177624	-0.871751924694316	-3.88740174328005	-2.67425164696804	-2.03711912470343	-2.98390853640731	-3.36067423382028	-3.88966768723864	-2.93813151476415	-3.84301536766709	GOSH029.MRT_fresh___GOSH029___NB8368300_CGGGTCATCCTTTAGT
0.590872311224412	-1.27845647313702	-1.61719779475163	-1.5625009016706	-1.47394837579897	-1.28675329092611	-0.925286658287999	-1.03305789420558	0.549706962011851	-0.983324900439491	-1.15761600680867	-3.71591216081262	-1.43767681202693	-4.04986306895326	-1.52191718144489	-0.82719413667348	1.04763281408989	-1.87722704825377	-3.90620095414268	-1.85361403644398	GOSH029.MRT_fresh___GOSH029___NB8368300_CGTAAGTCACGACAAG
-0.162662213133073	-1.19707852786647	-1.2061086786809	-1.6247725172402	-2.34590904997152	-1.38823695357226	-1.08559081001286	-1.82730213641032	6.00870099217872	-2.51495658837598	-2.4962612326554	-3.35325452202921	-3.25267087297519	-5.47501286736349	-1.38244909706003	-4.08261215980883	-2.28251986808558	-1.38622597980068	-2.86915973997469	-2.49297485492999	GOSH029.MRT_fresh___GOSH029___NB8368300_CGTAATGAGCTAGCCC
-0.930468081733082	-1.44926039243068	-1.70235020405353	-1.52974463325962	-2.21135353320333	-1.23006246014501	-0.729063325294156	-1.13797275595599	1.92057529452767	-2.62825250280147	-2.21741986773562	-3.17209255216742	-2.87181539808893	-3.67001820448915	-1.55730143434541	-4.41760741157421	-0.480595617568425	-2.29861227120657	-3.21263448425076	-2.51754733567901	GOSH029.MRT_fresh___GOSH029___NB8368300_CGTCCATAGGCAATGC
-0.935796666494292	-0.883048747437246	2.28598587083975	-2.07800368318127	-2.26801829167803	-1.77952939342379	-1.48408362365138	-2.34514025933647	-4.61871375893631	-3.64997495097931	-2.7938896653403	-2.94301352347823	-4.0229774987808	-4.84531774614574	0.841434461558697	-2.05176855422213	-3.69922221345236	-3.54711761880029	-3.94768265534614	-4.06186058303822	GOSH029.MRT_fresh___GOSH029___NB8368300_CGTCCATCAAGAATGT
-0.914376843702313	-2.13190167496961	-2.32920768005484	0.237669144030127	-2.21234946611735	-1.79807505187141	-1.52109101751349	-1.68749671191801	-4.55622259132573	-3.77421295356115	-2.75257700091393	-3.08781716507597	-3.71191443783694	-2.87265156518167	-1.42381973125238	-2.69388211374407	-2.71460446876575	-3.80084750054386	-2.62973515215612	-3.93068075459894	GOSH029.MRT_fresh___GOSH029___NB8368300_CGTGCTTAGTGCTACT
-0.855649208193667	0.608947659921918	8.47994904533411	-0.87125119558886	-2.07975363223928	-1.22776316646919	-1.24390238255352	-1.56219159000797	-3.83026220828162	-3.00634418163681	-2.05301714987732	-2.85388368982859	-2.99881980300347	-4.60301699553047	-0.616073489907738	-2.42378943405466	-2.74619773869139	-2.84993951588854	-3.13987671062225	-3.37981274700979	GOSH029.MRT_fresh___GOSH029___NB8368300_CGTTAGAAGGTGCTGA
-0.855422428903577	-1.37017225680823	-1.46365188478638	-1.53065784918892	-2.10541869275724	-1.12900496778169	-1.14077640558317	-1.31130983058312	0.281591575099639	-0.875260958513519	-0.520811466902617	-3.95829436490869	-2.89931506398769	-5.29072970434642	-1.42196019001035	-3.21120052208016	0.622299774250116	-1.49237759844306	-3.13077532948653	-1.99304983100593	GOSH029.MRT_fresh___GOSH029___NB8368300_CGTTCTGTCAAAGGAT
-1.06095336352329	-1.38892717780626	-1.35733525652044	-0.945296626785717	-2.59294059096946	-0.966295087267965	-1.27450882122585	-1.711653398513	0.827105323112585	-1.71509961058102	-1.11137606838413	-2.72238335464321	-2.64885886760167	-3.53582922854782	-1.27600589090538	-3.70643366206033	0.390434108326177	-1.23538245656474	-3.06554296370073	-1.38129658059127	GOSH029.MRT_fresh___GOSH029___NB8368300_CTAACCCGTGGCAACA
-0.844532265397433	-1.66187735004864	-1.81359292729318	-1.46932955270863	-2.31857663135791	-0.988121735381708	-1.04081009591335	-2.12103713379577	1.55737717402687	-1.85041724698066	-1.51933690083113	-3.50360110903364	-2.40358366930371	-4.05348783548684	-2.04444166972332	-2.1408551002055	-0.321715411112485	-2.02465159590361	-4.34398932002175	-2.23589380264775	GOSH029.MRT_fresh___GOSH029___NB8368300_CTAACCCTCCCGGTAG
-0.837171110944309	-1.30318897732638	-1.45871304352033	-1.57634219433008	-2.27904534439406	-1.14619405588132	-0.880853090583192	-1.98980630418292	1.38776297309268	-0.803279220423695	-1.34997463012307	-3.7222304683725	-2.79907916118521	-3.65462563287641	-0.548032365025405	-4.536773941589	0.769860753776846	-1.15032880147429	-3.25575264866739	-1.5997772631976	GOSH029.MRT_fresh___GOSH029___NB8368300_CTACATTTCAGTCCGG
-0.912486343213603	-1.44380153143638	-1.3717546939264	-1.30493170671142	-1.94635662979702	-1.19004925505346	-1.22277241689467	-1.57213305920474	-0.309673501595009	-1.53584243039788	-0.318147867917706	-3.02478947018207	-2.73265492122562	-4.71317109625541	-1.28702739471051	-3.54669773958395	0.211511397891656	-1.80767376366475	-3.13714715338233	-2.54329555765098	GOSH029.MRT_fresh___GOSH029___NB8368300_CTACCCATCAATCCAG
-1.02338793651458	-2.43137121437328	-1.36581173035299	-2.5622103335064	-2.47501981587486	-1.88558618670322	-1.72291751674925	-2.24501228224086	-5.39442128983063	-4.28413587620078	-2.81117442833693	-2.34001072382534	-3.05432728421735	-2.66738931201528	5.33557990178577	-3.60579943478835	-3.11452455124205	-4.05266924492273	-3.37843873729829	-4.62499456641927	GOSH029.MRT_fresh___GOSH029___NB8368300_CTACTATTCTCCCATG
-0.868029291603913	-2.10157820555075	-2.32433978282944	-2.56996010041656	-1.92909993288728	-1.67131350558087	-1.47913664044445	-1.61046602190741	-3.95101238163279	-3.68579631882245	0.2699829459502	-4.3216941892399	-3.23240878249555	-4.55561598529966	-1.27841251825387	0.533018651711565	-3.09239814342768	-1.27806721878621	-4.32997361507139	-3.36460378958391	GOSH029.MRT_fresh___GOSH029___NB8368300_CTAGGTACATCGCTGG
-1.00387214515065	-0.374777891806443	4.404903999984	-1.4933612533953	-2.44197932743755	-1.59534872311922	-1.42247186632475	-1.82344175156877	-3.75499498907954	-3.41907599150491	-2.26953160606529	-3.08720025337402	-3.88834435272064	-2.38998598647707	-0.628201039198373	-3.41812768708303	-3.48159471358126	-3.29045137137985	-2.70998229413968	-3.63743711012052	GOSH029.MRT_fresh___GOSH029___NB8368300_CTATAGGAGAAGTCTA
-0.95316822066172	-1.99450158453087	-0.76260981419531	-2.0364838229725	-2.30666428816237	-1.32427788673003	-1.11756345440956	-1.98231566327682	-3.16691505465109	-3.90896215397898	-2.49589655982366	-2.59138938533493	-3.2105172470002	-3.22632581988514	5.16876531684629	-3.47748648060824	-3.32362640948604	-3.60422708931443	-3.12633769227612	-4.35497947571506	GOSH029.MRT_fresh___GOSH029___NB8368300_CTCAAGACAGTTTGGT
-0.597960732696872	-1.82680256744895	-1.77871419450102	-2.14151083662821	-2.68363987789526	-1.12567627921332	-1.36033468896289	-1.85723335937831	-2.39807773134098	-3.34861998667287	-2.19099666748267	-3.24735529545068	-2.47348456327992	-6.23401960243007	-1.80859538702292	-5.16959590128081	-1.05341790050285	-2.85676731330409	-3.50092833947926	-2.64776167884506	GOSH029.MRT_fresh___GOSH029___NB8368300_CTCAGGGCAGTAACAA
-1.03318338422002	3.05187075908394	5.15439152907599	-1.69540276803913	-2.5192406591832	-1.29746985134322	-1.35135716473248	-0.499632876038059	-4.11248237968977	-3.18913200578656	-2.35888702054453	-2.63198108569072	-3.5530143284635	-2.90031029938826	-0.851146721624585	-2.89826741504655	-1.99901326457784	-1.67749963904078	-2.60168364204614	-3.12899878949741	GOSH029.MRT_fresh___GOSH029___NB8368300_CTCATTATCATTACTC
-0.92649554936451	-1.26584547749049	-1.22098598652469	-1.41070647411859	-2.12570499570787	-0.842564855514512	-1.13692184672725	-2.24486239962735	3.00077124044256	-1.5914633808183	-0.546682613694507	-4.10673048580109	-2.66006212553963	-5.29175045234427	-0.602529234797598	-4.31717105448835	1.95857099755923	-1.34519212713627	-3.35289580245038	-1.75700910465486	GOSH029.MRT_fresh___GOSH029___NB8368300_CTCCCTCAGCAGCGAT
-1.01294898472356	-2.07494722033133	-0.642091970358662	-2.3259244692922	-1.59196143331809	-1.75695641945171	-1.38179700814558	-2.06560595070648	-5.16968386484054	-4.09586583666874	-2.86080033297308	-2.86485330247544	-3.32755635524774	-3.77764272893006	5.58141030751252	-3.45548853442752	-3.57411755718983	-3.76915839376314	-3.04644225529335	-4.40125642509644	GOSH029.MRT_fresh___GOSH029___NB8368300_CTCCTCCTCTTAGCCC
-0.676307751069093	-0.862211553835284	4.02653863448277	-1.67167953932451	-0.609734189357136	-1.2585835092136	-0.701576575022461	-1.58902090009267	-3.31674903490558	-2.62359605795442	-1.97268502496317	-1.89051040590886	-2.22058885591381	-2.77179377895794	0.60295448932281	-2.59992188388662	-2.61222950449376	-2.2719433887166	-9.6567959957595	-2.55478751139341	GOSH029.MRT_fresh___GOSH029___NB8368300_CTCGAGGAGTGCGACA
-1.02133979558702	0.781660218800759	3.17611478705887	-2.00775311006129	-2.48063593977055	-1.75232818590546	-1.51969825419681	-1.33228064968911	-4.69709455965311	-3.69073738876221	-2.8134804969303	-2.87788035391236	-3.09198856516169	-4.34602411887983	-0.102859835291071	-2.91835996005344	-3.62822293975627	-3.47720460183732	-3.91954745838528	-4.00653220518685	GOSH029.MRT_fresh___GOSH029___NB8368300_CTCTCAGAGGACTATA
-0.976070118173643	5.57131506263394	0.101833838529775	-1.65703929403529	-2.37081365992105	-1.73393062266079	-1.4499017624833	-1.47871285451987	-4.09843228622436	-3.29121502896817	-2.80557866585226	-1.8507359244137	-3.99302398144791	-2.66051178885944	-4.06096892673392	-3.28377416606055	-2.81077804132273	-2.4685008381399	-4.31301201787689	-3.460221729965	GOSH029.MRT_fresh___GOSH029___NB8368300_CTCTCAGCAAGAATAC
-0.917227667658283	-1.41674910443795	-1.51904643021886	-0.879277403353177	-2.3105074945012	-1.26800889278172	-1.19949923623319	-1.76820907377628	2.43898570436328	-1.78725858994091	-1.01980072997985	-4.27048003206622	-2.72473164628392	-4.46342313805307	-2.01681927457004	-4.77048521581615	0.176576427201052	-1.83764000061515	-3.29679462979277	-1.68981923539259	GOSH029.MRT_fresh___GOSH029___NB8368300_CTCTGGTTCCCAAGTA
-0.796976624097445	-1.46318618543094	-1.55666706337766	-1.22886941749465	-1.16121727438881	-0.704480553309797	-1.03058703570074	-1.86037173888651	1.26615053935793	-1.79470856797721	-1.39077524343718	-3.85008763905038	-1.95677269045584	-3.91419662366457	-2.00782779229513	-2.18703591269492	0.252116091780708	-2.06673125727511	-3.89667912763816	-2.35818363756762	GOSH029.MRT_fresh___GOSH029___NB8368300_CTGCAGGTCACTGCTC
-0.810937239198077	-1.32313532157583	-0.913327588870278	-1.64201075576199	-2.18154218111433	-1.27692163729925	-0.570216908911679	-2.54992086467615	10.8755665815659	-2.59601647930038	-2.04274524239661	-3.67063699134982	-2.43190055363998	-3.59041620064446	-1.27639838120555	-4.20498530721152	-2.07937448355782	-1.27168017253552	-3.44218410538296	-2.42912054983387	GOSH029.MRT_fresh___GOSH029___NB8368300_CTGCATCAGCTCGTGC
-0.864336067420325	-1.36882838346696	-1.65019114971629	-0.772747347652071	-1.88938619088414	-1.35536619407994	-0.499840720644834	-2.25347954428141	0.132833747441371	-1.43121049563622	-2.23587159338824	-3.44822788671622	-3.2157516995083	-5.12808131143717	-3.38821880481189	-2.68504994504031	0.481073356706779	-1.43855840365259	-5.85050753414816	-2.2823037813432	GOSH029.MRT_fresh___GOSH029___NB8368300_CTGCATCCACAAATGA
-1.0199142613365	5.09619324999583	0.891385767397591	-1.61331284393045	-2.48562866122626	-1.53269261155993	-1.35776977187576	-1.65910598628391	-3.32287473191633	-3.21775436865261	-2.79857284366119	-2.18568133646631	-3.56085850943903	-3.0687829849588	-5.10655562971599	-3.52289831621568	-3.71987170711089	-2.53670763330095	-2.85922076634161	-2.98156341893332	GOSH029.MRT_fresh___GOSH029___NB8368300_CTGCTCACACAGAGCA
-0.772507957932049	-1.4337618286449	-1.35884502387684	-1.60210413179923	-2.10146003851011	-0.529707804278648	-1.11899691604236	-1.50340757229324	0.106652132517924	-1.39851937932987	0.977100467664005	-3.38300269124832	-1.51695749372702	-4.74218098867969	-0.386278774202616	-3.12809487109144	0.596910982362162	-1.77019155700541	-3.96936832451374	-2.68351723625576	GOSH029.MRT_fresh___GOSH029___NB8368300_CTGGCAGCAGCCCACA
-0.0157483082923431	-1.62964535718797	-2.00443180048285	-1.94309002765965	0.717151296453527	-1.34567775279863	-0.746379548367565	-0.946652512568906	0.423042529457283	-1.27476379715261	-1.64498338131445	-4.4914871633319	-0.8970570884164	-2.6541383808672	-2.69421138418594	-0.947741746995692	-0.371124159492099	-2.86601813673456	-3.7140403485602	-2.96218243463672	GOSH029.MRT_fresh___GOSH029___NB8368300_CTGTACCAGGTGCCAA
-0.725991010273503	-1.43859690196905	-1.73819259781605	-1.55540514916107	-1.92106270566214	-1.08188823926388	-0.981708389991907	-2.14515551572039	8.3340996261739	-1.6187441783265	-2.04551485047462	-3.89666043278721	-2.31077049043106	-4.63561571268912	-0.935165279256969	-4.45988359177941	-0.0711217731625181	-1.84228011914641	-3.84522324387736	-2.24774485240711	GOSH029.MRT_fresh___GOSH029___NB8368300_CTGTCGTCAAGCACAG
-0.981726278508895	-1.11399665651812	5.17822513321705	-1.81470641953399	-2.25276385382713	-1.57731768642163	-1.42383009742189	-1.90138369987523	-3.99921925168091	-3.43949098824507	-2.26550381456775	-2.77875729790287	-3.9470218620197	-4.28706702441803	0.834785337293313	-2.98691900678015	-2.86544630972284	-2.35089026291269	-2.7051235824875	-3.12713142901391	GOSH029.MRT_fresh___GOSH029___NB8368300_CTTAGGAAGTCAGAGC
-0.944346873196544	-1.85620997773384	0.385312125348201	-2.17481031883841	-1.85925833751222	-1.41155152330814	-1.10473218711311	-1.6781869799831	-4.57119256786667	-3.28299926053367	-2.4191731018061	-2.95371680895306	-2.97156591083645	-4.64875778403277	5.74496957500584	-3.47732049516347	-2.76853195907668	-3.35469733245492	-3.89925352537678	-3.59958081757158	GOSH029.MRT_fresh___GOSH029___NB8368300_CTTCAATAGGTCTTTG
-0.416701106167778	-1.43802462812233	-1.48045744754262	-1.50753398051662	-2.35234382061033	-1.24283996969103	-0.847705098632574	-1.76183951899625	9.06815601328046	-2.36698356150941	-2.44632018113142	-3.78830373891443	-1.64571190631501	-5.15571255868457	-1.98762640679335	-4.14757747685631	-2.87449530910564	-1.91053529211659	-3.67659942114529	-2.49691422354916	GOSH029.MRT_fresh___GOSH029___NB8368300_CTTCAATCAGCTTCGG
-0.449649324509458	-1.38004060555068	-1.60046147736778	-1.3338126196826	-2.15460380175711	-1.14752256417811	-0.946902269266316	-2.1569710026463	9.77162512370098	-2.25226934955232	-2.13654701290505	-4.43902175801893	-2.41501768626595	-4.11845184489866	-1.20524344601598	-4.24840383728232	-2.41849693801659	-1.35324175580187	-3.25139857087111	-2.39405604023698	GOSH029.MRT_fresh___GOSH029___NB8368300_CTTCAATTCACATACG
0.833231595089544	-1.41858246073243	-1.56492405430191	-1.55767258054872	-2.41917919279181	-1.39722044500322	-0.895576359537397	-2.22549783155411	5.7855005877915	-2.59265755773272	-2.52710914262431	-3.77202099487657	-2.77603225734111	-2.62776835808025	-1.87965407120195	-4.02510591376482	-0.890259731424988	-1.40901599980732	-3.27076178637097	-2.44545664816875	GOSH029.MRT_fresh___GOSH029___NB8368300_CTTCTAACACAGTACT
-1.00357164759004	-1.12037580486159	1.4834889050816	-1.49526586318398	-1.69688796318245	-1.61525721204753	-0.866542055376901	-2.17102710597609	-3.36450307897542	-3.36549417007174	-2.67450195537937	-3.43604750911922	-3.24349243374213	-4.8469585262169	3.05088487506926	-2.53653249948059	-3.3458488760758	-2.35529151414121	-3.74735150819914	-3.16233821957934	GOSH029.MRT_fresh___GOSH029___NB8368300_CTTCTAATCTACTCAT
-0.757151445236502	-1.41676347371615	-1.54105439545077	-1.68878750878727	-1.87873207684487	-1.03990166980922	-1.1019533061568	-2.02042105269565	10.2628139567212	-2.66390675762238	-1.62031938149856	-3.87196144526655	-3.20998447895489	-5.44432037260032	-1.49894512590811	-2.60536695974634	-1.03127845053291	-1.76673884246061	-3.14363135463407	-1.9726429778483	GOSH029.MRT_fresh___GOSH029___NB8368300_CTTGAGAAGTGGTTAA
-0.71953826929591	0.165469933867985	7.46754234135739	-1.07193400854997	-1.35790072001526	-1.59416070213645	-0.934372918510211	-1.13853947521543	-3.31436798716606	-2.60678007651432	-2.66893107105369	-3.21904796456862	-2.490761431122	-4.29047684900672	-3.5010664516808	-2.90841841540238	-2.93589026360134	-2.42216356113718	-2.80701116708935	-2.99183671722072	GOSH029.MRT_fresh___GOSH029___NB8368300_CTTGATTCAGTCGGAA
-0.600081536208186	-1.58024418744345	-0.998573740074707	-1.87614387073994	-1.81695794741281	-1.24722148566963	-1.08014456785156	-1.80995528709736	10.5169668704167	-2.4444755494434	-0.772915014173445	-3.34190945873401	-1.73382443625082	-2.68909026363045	-2.48130709700056	-2.27182072113001	-1.60292215547614	-1.9920537739531	-4.0213022175472	-3.08673463198165	GOSH029.MRT_fresh___GOSH029___NB8368300_CTTTCAAAGGTGGCTA
-0.0129620974893167	-1.34132642063866	-1.52204886604568	-0.596480183897794	-0.458162317669975	-0.851327906458557	-0.614329126048187	-0.939734731695005	3.78587783626678	-0.487561605315484	0.436681919567826	-3.78338499030673	-0.163634730722273	-2.82159052391448	-2.89832595172589	1.90567127822284	2.03874446071179	-2.06038751384318	-3.61127109605003	-2.13421318808683	GOSH029.MRT_fresh___GOSH029___NB8368300_CTTTCGGGTTAGCTAC
-0.351155169496663	-1.3118544634556	-1.35732741804073	-1.59834431769384	-2.38696648120657	-1.21930803732446	-1.0928539211376	-2.29079447689589	2.51391106507552	-1.44370094802415	-2.38426701433886	-4.28378684658069	-2.30094404997504	-5.37228721280188	-1.53991668069307	-3.1415663346503	0.555485045121181	-1.35865054557503	-3.67324603213056	-2.37807756485602	GOSH029.MRT_fresh___GOSH029___NB8368300_GAACACTTCCATATGG
-0.871196891202297	-1.56633382566078	-1.72555523652693	-2.0006484187767	-2.11899523358037	-1.28167738624795	-1.23907657052575	-2.46368893752074	6.24695869987114	-2.98067574938281	-2.43380707038199	-4.3313774103291	-3.62973867495386	-5.18959057343339	-1.41137823674491	-4.23225314249002	-1.70417283665407	-2.19923505509677	-2.61937125695583	-2.71204543994621	GOSH029.MRT_fresh___GOSH029___NB8368300_GAACTGTCAGGGACTA
-0.968997881197111	-2.08547632044716	-2.25845646478725	6.43498392713169	-2.3486627209424	-1.65664527569081	-1.5333882891296	-2.00829138570644	-4.62671178197873	-3.76966784145696	-2.54055200776311	-2.88184467062592	-2.62437956975522	-1.05327750739545	-0.14455793599079	-3.49746205532009	-3.05691257108398	-3.11365090681625	-3.28856782574817	-3.65185388987902	GOSH029.MRT_fresh___GOSH029___NB8368300_GAAGAATTCTGGGCAC
-1.08697635615959	-1.01004483345135	0.839067026626101	-0.835996236447675	-2.08162981067622	-1.55813164928212	-1.11947419959286	-1.82410592117893	-3.98572800756046	-3.06782624182731	-2.78275845023867	-2.62251189269479	-3.5388423243342	-3.43093941499932	3.78049764086312	-3.2980464840874	-3.0244055767972	-2.23317985148194	-3.22686834898804	-2.89675199280286	GOSH029.MRT_fresh___GOSH029___NB8368300_GAAGCCCTCCTACGGG
-0.876050705243456	-1.60537015589891	-1.36145687179406	-1.78424669376378	-2.02222936671432	-1.28468018063561	-1.25968334078425	-2.08154725863076	-1.20874776311193	-1.51350193398315	-0.34066914177288	-4.35682807679064	-2.99140541147839	-5.34150743198095	-1.28344523841887	-4.19317020802995	0.968387068915072	-2.06083143056141	-4.03728996723251	-2.56004716754101	GOSH029.MRT_fresh___GOSH029___NB8368300_GAAGTAAAGACGAGCT
-0.950670274203056	-1.80108986037837	0.326045974487314	-2.2717331384979	-2.30672709391313	-1.293631496783	-1.45738082467253	-2.11952196953112	-4.03410264558458	-3.56076260368272	-2.26953572971979	-2.9010416134045	-3.62501884626372	-5.10984605375836	3.82338736906721	-3.49107614985096	-2.86108685301312	-3.09766476828542	-4.09882439041368	-3.6233732410068	GOSH029.MRT_fresh___GOSH029___NB8368300_GAATAGAAGCTCACTA
-0.909405345505238	0	-0.204959699002588	-0.569933069737114	-2.25103927960386	-0.179865246596051	-0.554202847089621	-2.38319254053175	8.20191967748261	-0.947364686576121	-1.05694144367594	-4.26073443226999	-3.72253500593265	-3.4918777395772	0.252695499404213	-3.48588749043489	0.602157126949745	-0.182171959689271	-2.03385515894706	-1.30024547681759	GOSH029.MRT_fresh___GOSH029___NB8368300_GAATCGTCAAGTATCC
-0.731308405187401	-1.59017705352037	-1.72319349851483	-1.85332740463923	-1.74842140567114	-1.3415752540403	-1.16460661086309	-1.61857417196821	0.62391218328956	-1.53951081806123	-0.37350524882353	-4.14762285314499	-1.1823538593415	-4.81526790077786	-0.99210467919197	-3.03038246472337	0.713270842138827	-2.48686668701986	-4.45316238862483	-2.41004726065794	GOSH029.MRT_fresh___GOSH029___NB8368300_GAATCGTGTCCTCATC
-0.961942962091622	-1.23389117871104	0.77878277360423	-1.39017007345089	-1.77230415159782	-1.50087187817211	-1.32583010629789	-2.07053536562358	-5.51943250756562	-2.69259896980528	-2.49836889520454	-2.68435003685169	-3.52537631541186	-4.66778180204542	5.14647479953735	-5.30735542190776	-2.41304381315124	-2.93279723683148	-3.58826568855981	-3.08375372634555	GOSH029.MRT_fresh___GOSH029___NB8368300_GACAGCCAGTATAGAC
-1.00026986960637	-1.46903285317384	-1.67896108871661	-1.17447878314538	-2.04187063510244	-0.766217148546482	-0.980004174243636	-1.60379545482433	-0.602351423261497	-1.62296736744711	-0.266723915451234	-4.2740468659278	-2.66798275192	-6.12780564450259	-1.10988046906738	-4.22535449056346	0.597525852717445	-2.71617041800307	-3.68936619354789	-2.38753902386866	GOSH029.MRT_fresh___GOSH029___NB8368300_GACATCAGTTAGGCCC
-0.96573237765781	-1.8479718878598	0.469018537864477	-2.17719735797243	-2.34316518302715	-1.23755203143352	-1.4825298926848	-1.80040468361486	-4.50210137997616	-3.62320525477974	-2.03945500034188	-3.85561479659951	-3.25986234703125	-4.57271340776326	3.77667929885623	-0.018378455758831	-2.95243032947506	-3.51376701222093	-3.54981619383453	-3.35475589139645	GOSH029.MRT_fresh___GOSH029___NB8368300_GACCAATAGGTATAGT
-1.02471135993488	-0.571714600352556	0.430351568373378	-0.701085517203557	-2.26940373707389	-1.08090785566489	-1.03277495846218	-1.10456818417634	-3.02200604569052	-2.26278009515231	-1.9121050324157	-0.140254417181726	-3.06146885843652	-2.81920739119246	1.28166320943397	-2.13827468129383	-1.90085371074436	-1.11113362781775	-1.44822289013642	-1.69487240385353	GOSH029.MRT_fresh___GOSH029___NB8368300_GACCAATTCACAGAGG
-0.803463903074108	-1.47173244318317	-1.46108440508921	-1.80131334132108	-2.01499008540591	-1.36481326115181	-0.91429207229969	-2.09913888196209	7.56124275888907	-2.39565831223314	-2.12682523462597	-3.87828342694366	-2.66564414579935	-4.38827756010096	-2.06829124181746	-2.79578513987631	-0.499025502458876	-1.55999672197122	-3.88598697792723	-2.45058464700303	GOSH029.MRT_fresh___GOSH029___NB8368300_GACCGTGGTGGGTCAA
-0.525946833683865	-1.32378974649119	-1.55542417436176	-1.24581774784024	-2.10761515743172	-1.28645984025629	-1.02567484503658	-1.97878174665781	5.8287074197974	-2.4823145920593	-1.8220278446762	-3.74302338727755	-1.8419096013023	-2.5975427154137	-1.98025298204796	-3.25753365744121	-1.91923523222797	-1.33534746759227	-4.25927696900844	-2.3543341962246	GOSH029.MRT_fresh___GOSH029___NB8368300_GACCGTGTCCGGCTTT
-1.03396095869395	-1.43952246824858	-1.07386261768175	-1.48543723019376	-2.27418603671773	-1.03042185385682	-0.418230590560923	-1.24299323656164	-3.56346628302255	-1.90011443262821	-0.525461237682063	-2.03993339711967	-3.27450500080122	-5.56717901523316	-0.0414588372062932	-0.604049652932575	0.937525770964613	-1.42815455043388	-1.91437418774905	-2.0907514017819	GOSH029.MRT_fresh___GOSH029___NB8368300_GACTATGAGATGGTAT
-0.134902424594131	-1.64173689107837	-1.76275143099879	-1.32984952098524	-1.15078212649991	-1.53046658436153	-0.795363135896758	-1.64489943112998	-2.53432311314188	-1.85068146935136	-2.13268738249732	-3.5134104606708	-1.44740897537208	-3.83540199192595	-2.20548472372308	-3.5174577605454	-0.414552779826941	-2.02145860419017	-4.28185100404493	-2.66748071258049	GOSH029.MRT_fresh___GOSH029___NB8368300_GACTATGCATGAGATA
-0.890271331059725	-1.49892753103303	-1.57522299666638	-0.744512470246931	-4.61554455475428	-1.17408243103605	-1.22022557035537	-1.1376250923071	0.342783593411911	-1.88929519598767	-1.44076421272554	-3.20041274547352	-1.81947180430997	-4.59718013016587	-1.8607487579279	5.22569923978272	-0.972036861926445	-1.39636573881949	-10.5418212677255	-2.24531390381298	GOSH029.MRT_fresh___GOSH029___NB8368300_GACTCTCTCTCTCTTC
-1.07147015704463	-1.21481708208016	-0.877553635585411	-1.21978061743239	-2.53220127344173	-1.30915981709912	-1.20220060937884	-2.06955792140851	-2.25428869974046	-2.72406012136525	-2.4396572094032	-3.05495435913143	-3.33947838673945	-2.43279020650906	-0.581116082975082	-3.79455320063608	0.060204809093013	-1.0890028075001	-2.50610295299246	-1.3525086424615	GOSH029.MRT_fresh___GOSH029___NB8368300_GACTGATCAGTCAGAG
-0.874202374506139	-1.37107952975324	1.37414800099474	-0.407068124360612	-2.10972091391355	-1.78259485996193	-1.55681112779588	-1.9686211253482	-4.90033835746106	-3.90860398830837	-2.62191040441963	-3.46390076904359	-3.12627040820562	-4.01458701849969	4.98772532348168	-2.29588181898769	-3.47025183421589	-3.64054820658959	-2.59382815099625	-4.31049408359097	GOSH029.MRT_fresh___GOSH029___NB8368300_GAGACCCGTATGACAA
5.23933740756889	0.226466174216737	-2.23321555286023	-1.28654971327513	-2.23304314504792	-1.57197031353155	-1.23950161262972	-0.841324824708947	-4.28305809763453	-3.64594986426753	-2.44923084565114	-2.95562916423713	-4.27955859380127	-3.13483601545992	-1.30131003970015	-3.95855681256754	-2.28198110626776	-3.11432058569203	-2.0924538781708	-3.09839308796674	GOSH029.MRT_fresh___GOSH029___NB8368300_GAGGCCTAGCCGAACA
-0.957791509940507	0.0802432636976171	5.16383214650607	-0.691134578331127	-2.33358012645993	-1.72239621954827	-1.28734332260692	-2.05794618175014	-3.93128242123045	-3.0576964081853	-2.96688985867907	-0.703524922878481	-3.55250851453056	-5.0233046595	-2.36160815329248	-2.78418823544786	-3.92322145243846	-2.62622123139707	-3.00515345847896	-2.78024657702843	GOSH029.MRT_fresh___GOSH029___NB8368300_GAGGGATGTTAAGCAA
-0.331630426293852	-1.40388049831935	-1.38185426572713	-0.94997054881723	-1.6363555388422	-0.776103593602957	-0.913925456684426	-1.60959721397073	1.81740425682241	-1.21136535730976	-1.06347084289629	-4.38856850081529	-1.19299879689223	-5.04789843408134	-1.21766408728574	-3.14802098314492	1.90555712665646	-1.64124724598573	-3.97880806545262	-2.04900883457089	GOSH029.MRT_fresh___GOSH029___NB8368300_GAGGGATGTTGCATCA
-0.973201443813585	-2.22347531313014	-2.46156894369883	7.20445684095603	-2.35576676964606	-1.81970929437538	-1.59834100225198	-1.85441429561153	-6.18066541596229	-3.95669483505115	-2.68983211019477	-3.46109514388126	-3.54189106754786	-2.98750687643971	-1.18644777516088	-3.78953828324686	-2.45005467832693	-3.86067998692628	-2.57105621102541	-4.18703090198921	GOSH029.MRT_fresh___GOSH029___NB8368300_GAGGGTAAGCCTGTGC
-0.986166382348285	4.52917845901964	1.20970536621664	-2.03132017717685	-2.39550624991136	-1.38011627049738	-1.46169760570607	-1.76142185170642	-2.38368725853679	-3.54705120380272	-2.48660320290726	-2.14593529045683	-3.96726637104001	-3.39732907126391	-4.30875693000444	-1.89207576206599	-3.25149912172147	-2.5944382686242	-2.96660657104873	-3.39854716569511	GOSH029.MRT_fresh___GOSH029___NB8368300_GAGGGTAGTTTCCATT
-0.959036400081037	2.47139564556953	4.53243328155203	-2.05865831816209	-2.32974957114997	-1.71835128439319	-1.4187444629261	-1.5973213811602	-3.0099331027616	-3.44144556359545	-2.79228190878473	-2.80572544399211	-3.7926558520095	-2.27216356044328	1.13730173699021	-4.10724164354471	-3.70135335887191	-1.98336870711347	-3.12299514914135	-3.30185427947113	GOSH029.MRT_fresh___GOSH029___NB8368300_GAGTCATAGGAAAGAC
-1.02576060298047	-0.79855854851841	-0.773421666156447	-0.957578133897455	-2.51995019305082	-1.09104305565108	-0.986149135685335	-1.87540435532094	-2.85688926687593	-1.72243069241876	-1.61853655597517	-2.25145582696241	-3.49817265478458	-4.56645926810464	-0.116928354363344	-4.47504290022246	-2.433955109103	0.969030709445654	-0.246722815247259	0.403772904405174	GOSH029.MRT_fresh___GOSH029___NB8368300_GAGTCATAGGGCATGT
-0.632404438352915	-1.32705700104923	-1.47965166787141	-1.58355744111207	-1.98023655041512	-1.44388023773444	-1.15984685082027	-1.78155388937724	-0.436675020921755	-0.987534319567627	-2.60448016108374	-3.18014792569752	-2.49218174493137	-4.80487354960926	-1.62739233275946	-4.93110179345116	0.0558933304647401	-1.2052765849658	-3.74307724171456	-0.915361777767549	GOSH029.MRT_fresh___GOSH029___NB8368300_GAGTCTACATTGCCGG
-1.03548424028443	5.02246400195685	1.03062039520359	-1.8187359769392	-1.73789536387565	-1.48079612164636	-1.16458459546058	-1.6590644337471	-4.42534148421587	-3.45494305096498	-2.41086395559995	-2.41006687165552	-3.65086634671622	-3.75604470805997	-4.50514574991932	-3.0502897289928	-3.23013323714372	-3.04629430027082	-3.2308264365546	-3.18484209916159	GOSH029.MRT_fresh___GOSH029___NB8368300_GAGTCTATCGACGAGA
-0.929687629444065	-2.02309460876654	4.19996419679552	-2.3668946479984	-2.2476239908723	-1.74288513739179	-1.58001847446488	-1.86807170516143	-4.95154523640903	-3.93535631554401	-2.59216036721128	-2.96163126597268	-3.36800983678866	-4.06859696470115	1.65331347710093	-3.04844625546753	-3.44181285236579	-3.61849576207364	-4.18767396306012	-3.98807290922942	GOSH029.MRT_fresh___GOSH029___NB8368300_GAGTGAGCAGGTCTCG
7.53607869300093	0.178798283080404	-2.29461559890109	-1.8487010450077	-2.11978013793117	-1.67525795801018	-1.52605645645847	-0.915927233583346	-4.21405561408761	-3.71999195450732	-2.52962780458102	-3.87703008000356	-3.54977608717812	-3.30222960103271	-1.00800423050972	-3.13166039463422	-2.63226695779748	-2.77710016546253	-2.58028574512163	-3.17681035518852	GOSH029.MRT_fresh___GOSH029___NB8368300_GAGTGAGTCAAGCGTT
-0.893201757929404	-1.18019070390733	-1.02230813276389	-0.351679114974921	-2.31714842492543	-1.00958110030192	-1.07790664216869	-1.48912192508641	0.569894885916601	-1.12614218833375	-2.0530077713112	-2.97700366761476	-1.99266380268985	-3.14394180660949	-1.60380961702813	-2.88592490057298	-2.07585715637244	-1.70476452572427	-2.47508805352864	-2.30738987168101	GOSH029.MRT_fresh___GOSH029___NB8368300_GAGTGAGTCTCTATGT
-0.920426675971156	-1.45894607729538	-1.76363105412733	-1.57152474412112	-2.46696856170279	-1.52137195708328	-1.22052651212222	-1.61855989706948	2.68843679256712	-2.88982783607072	-2.61576802598514	-4.06925855954808	-2.22579138975055	-4.41419096515035	-0.663464282346445	-5.09924523388259	-0.546747141642336	-1.97199454001875	-1.91693823425336	-2.54739929482616	GOSH029.MRT_fresh___GOSH029___NB8368300_GAGTGTTGTGTTGCCG
-1.0238490380108	-2.11138743493418	-0.168720959954067	-2.39747546507216	-1.69758680569789	-1.34905050331526	-1.41609341224654	-2.44737822627789	-4.84153270278639	-4.06996212919382	-2.53123621869326	-3.18208961367999	-3.71853476705748	-4.05285987857829	6.79526320350802	-3.36152122317004	-3.38019529751773	-3.96448489120471	-3.19495545658653	-4.41544877043085	GOSH029.MRT_fresh___GOSH029___NB8368300_GAGTTACAGGTATAGT
-0.834907297124922	-1.3038930919889	-1.34626269301858	0.135507446011505	-1.84076073482066	-1.22755056969081	-1.09830862058712	-1.32682317018591	1.43127224253353	-1.19322611364211	-1.22090506626228	-3.67627885518482	-2.2090550979022	-4.1074676132403	-2.43425576617564	-3.78418106534867	0.40409745881242	-1.43727533244161	-3.36062407898381	-2.54440784088515	GOSH029.MRT_fresh___GOSH029___NB8368300_GAGTTGTAGAAGCCTG
-0.849079911852701	-1.67936465633018	-1.84623615140142	-1.89555152655172	-1.7623126847091	-1.5272947406967	-1.05528986124716	-1.78670672700875	4.32287430899789	-3.00693210679371	-1.85366895856206	-4.14668824783459	-3.52514459459193	-4.78721657136834	-0.180568830285409	-4.0328142899251	0.19519667053776	-2.48065545923512	-4.00848167175204	-2.56701535374234	GOSH029.MRT_fresh___GOSH029___NB8368300_GAGTTTGCAGTAGAGC
1.04062943913914	-1.86583704540273	-2.06444268125691	-1.1959801016378	-2.23995961055375	-1.3192999526082	-1.39612972982433	-1.67580091488253	5.8982182355462	-3.41408083705475	-2.10545788196857	-4.3622410954022	-2.84252513299679	-5.53834360149879	-1.32197277749992	-3.8857821165993	-2.03129571110225	-2.2133527671298	-3.25097513205804	-3.08873826308152	GOSH029.MRT_fresh___GOSH029___NB8368300_GATAGCTAGCCTTGAT
-0.737163273116281	-1.26135975682003	-1.60734945940307	-1.09311050788953	-1.25285367519507	-1.29753953858508	-1.01951237120959	-1.78443682200487	0.909050287574781	-1.05991348658266	-1.68767231304871	-3.28454895119555	-1.93130058911777	-3.76473619354184	-2.02653848444937	-3.44210179644683	-0.228753023848703	-1.01282065915629	-3.57794749409657	-2.13813830980895	GOSH029.MRT_fresh___GOSH029___NB8368300_GATAGCTTCCCGAAAT
-0.854176671092501	-1.46804934159024	-1.60920820495766	-1.49020199694579	-2.24372993452207	-0.956399794718198	-1.04318461535607	-1.84819889518859	1.31238814543773	-1.49821530458966	-1.39004545377427	-3.72901550857662	-1.50617028494331	-4.61418350018397	-1.58866566505855	-2.94324886699498	1.02352771503785	-1.68089243633038	-3.93553692813953	-2.33168163450532	GOSH029.MRT_fresh___GOSH029___NB8368300_GATCAGTAGTCAGCCC
-1.01763888978522	-1.89450424811781	1.04723389439842	-2.16554021048919	-1.6551800477467	-1.73827267748231	-1.29268214168712	-1.02685413968903	-4.60123850533031	-3.76066717787695	-3.03356542528607	-1.48826703712772	-4.48622677027059	-2.60990548048106	4.86202017530416	-4.1262362855861	-3.73066553928191	-3.45393299356889	-3.23140344991553	-3.10815042065449	GOSH029.MRT_fresh___GOSH029___NB8368300_GATGCTAAGAGGCGGA
-1.0087207017609	-1.35917761716919	-1.60368150353259	-1.52754085342492	-2.24991511380926	-1.33328931112922	-1.1420550633759	-1.684911020446	4.89672600433658	-2.18106837190714	-2.05635081312118	-3.82501009757215	-2.50634396405209	-4.80956992721391	-1.30646667052906	-4.0650501503638	-0.382437029329367	-1.45322011089815	-2.68571504172216	-1.92876792751699	GOSH029.MRT_fresh___GOSH029___NB8368300_GATGCTATCAAAGCCT
-0.969899062010401	-2.09141729170126	-2.34739440711366	6.27596969431395	-2.35075129241005	-1.97449474848642	-1.53662346465315	-1.71652886107893	-4.78172576337446	-3.77846978515695	-3.14722662601318	-2.72020809436134	-4.2684722753532	-2.79066392896548	-1.46037991968409	-3.80104576852238	-3.07368058818111	-3.74336552339444	-1.91982175665755	-3.87850148028236	GOSH029.MRT_fresh___GOSH029___NB8368300_GATTCTTGTTTACACG
-0.953867881720378	-1.84032892483575	-2.13856695785758	-1.61044621656836	-2.00855294084399	-1.59362051521892	-0.993951136319661	-2.31777125113825	8.42270916970379	-3.38189600482259	-2.43857387219777	-4.4876400753101	-2.71326880273257	-4.85667050426728	-2.32243872703723	-2.80162018262962	-3.10622776682418	-3.01755148574198	-3.56320400623147	-2.98375048148061	GOSH029.MRT_fresh___GOSH029___NB8368300_GATTGGTTCTACTGAG
-0.975609553563481	-1.80100181589572	-1.2408489585672	-2.53712127995075	-10.1619804686505	-1.83618619198674	-1.7012128439703	-1.59341919356868	-5.34128752731499	-4.25606179687463	-2.67867882859725	-2.33107268141058	-3.2968113298914	-4.17857503959388	5.92842937262137	-1.99321661984934	-2.56955693641839	-4.32356932552297	-3.7663595329561	-4.38290968322301	GOSH029.MRT_fresh___GOSH029___NB8368300_GATTTCTAGAAGGCTC
-1.0310643437702	-0.978077806078353	-1.3181908415405	-0.902656658217346	-2.35610565209172	-1.14078938469719	-0.960650000917424	-2.16677484883279	0.764732305604397	-0.973674400876418	-1.08394960864341	-4.18203677967884	-2.00139778655911	-5.13453580683714	-1.73271904032902	-1.83711869531218	0.866431341668479	-1.23578810668651	-3.39456050867878	-1.92315710412013	GOSH029.MRT_fresh___GOSH029___NB8368300_GCACGGTAGTGATTCC
-0.856277788710061	-1.46782032003329	-1.67581060708692	-1.30299881201804	-2.24625719427743	-1.3951972877511	-1.18544554034925	-2.09359132222211	-0.529830920757395	-1.60025284390161	-1.14688760966266	-3.29440567990473	-3.69767843381361	-5.4588990282859	-1.13082156374521	-4.50222468915908	0.710084727842188	-1.72123088680119	-3.95846496876871	-2.64376073968697	GOSH029.MRT_fresh___GOSH029___NB8368300_GCACGGTGTGGTAATA
-1.01169586047147	3.29279409618215	2.18783108239911	-1.64554977449555	-1.86731347684148	-1.57894297327034	-1.21701241664996	-1.32392485324147	-4.12979155602663	-3.43007729404234	-2.58506854250548	-2.52179845147389	-3.8635212088849	-1.8519567406215	-5.37769377744222	-3.86534017839508	-3.4472514271429	-2.54573436582387	-3.66217863416572	-2.78448405879598	GOSH029.MRT_fresh___GOSH029___NB8368300_GCACTAACAACGATTC
0.704246489904358	-1.49400029908319	-1.84027687964369	-1.48268086413215	-2.21740765042966	-1.62090801684936	-0.951336977429349	-2.14981931956409	2.41245824998396	-2.13775212053063	-2.75469194711676	-4.1302462615593	-2.60720796300463	-3.97592395752929	-0.613708129071192	-4.80787609119507	-0.723372400430877	-1.50434509199058	-3.51671105292174	-2.57666702211896	GOSH029.MRT_fresh___GOSH029___NB8368300_GCAGTTACAATAAGGT
-0.903926595695085	-1.5688561012974	-1.58953426097449	-1.61495397547054	-2.23428145244176	-1.07888839242484	-1.07203762267104	-2.09478988858592	6.46380174418503	-3.01810996618909	-2.23658464068403	-4.37564804957413	-2.77146143831337	-5.73714809626011	-1.67251136081	-4.51535265479429	-2.56566387137541	-1.59122971032469	-3.43190026171704	-2.40595239858387	GOSH029.MRT_fresh___GOSH029___NB8368300_GCATCGGGTCCATAGT
-0.974625677321516	1.77509778745218	-0.6304102177029	-2.03927773212805	-2.37020800974935	-1.72152784283889	-1.39289080582685	-1.90836314094275	-4.03837988552095	-3.35418781644412	-2.75987990481583	-2.8784475324934	-4.03101339149198	-3.82697353671838	3.99435106111002	-3.14829507708621	-3.73024487760069	-3.30991111142737	-3.52512273751997	-3.15275951500917	GOSH029.MRT_fresh___GOSH029___NB8368300_GCATGATGTGTGTACT
-0.974800150270755	-1.89930672944378	-0.294538844067737	-1.99664847950602	-2.26667733346511	-1.31360865250566	-1.4527547445024	-2.19031528215419	-4.48892403078925	-3.52930834399146	-2.50004840726674	-3.31649034136393	-3.74173343151696	-3.96932679734473	7.9649948395531	-0.336795235083027	-3.19252509350346	-3.13019906415738	-3.83096973822295	-3.6364394379818	GOSH029.MRT_fresh___GOSH029___NB8368300_GCATTAGCACACCGCA
-0.990353604124007	-1.56578301203124	-1.75189520536528	-1.8567603676964	-2.30860567253511	-1.46608118199232	-0.309797807066468	-2.24100692429812	-0.83228374626816	-3.10407713633746	-2.4891067899255	-4.67513200639758	-2.94560020011557	-3.93443895697302	-0.854221718690903	-4.05891591177574	-1.31109414874779	-2.97041679035514	-3.00578136269714	-2.79123530527926	GOSH029.MRT_fresh___GOSH029___NB8368300_GCCAACGAGACTACGG
-0.750636499666632	-1.28890867180031	-1.30932803572418	-1.37802194720158	-1.2522655797771	-1.11066900690104	-0.886626305858043	-1.7284877958416	5.24189897911822	-1.00242231904408	-0.804112861363074	-4.08921273491949	-1.54737956639364	-4.68994066436617	-1.23017782316693	-3.34430873786871	1.08024012111019	-1.58729544871236	-3.77432776887522	-1.89970867334134	GOSH029.MRT_fresh___GOSH029___NB8368300_GCCAGCACAACTCCAA
-1.01127798032172	2.51900878986706	4.78799116685189	-2.21772893359303	-2.45689584776567	-1.73988891659842	-1.49153213699957	-1.63946598001259	-4.25170061578004	-3.61575070954428	-2.81194079617142	-2.12239923512142	-3.81047560500883	-3.81753927473947	-0.522184780781823	-3.31999056956893	-3.73489636102781	-2.90192597896743	-4.20051250741996	-3.327471949408	GOSH029.MRT_fresh___GOSH029___NB8368300_GCCAGCAGTCTTGAGT
-0.994418397681762	1.32053531082373	4.83587154587236	-2.11687794512709	-2.41861758006298	-1.67175123428771	-1.41597366880779	-1.87134429669091	-4.35138382864904	-3.14151026393181	-2.7550413189011	-2.76734793946971	-3.79255942327164	-3.4591476411952	-0.0380638572845533	-4.0029671264046	-3.16465072379864	-3.04663430120085	-2.82447136235563	-3.57923773600292	GOSH029.MRT_fresh___GOSH029___NB8368300_GCCATTCCAAATGGTA
-1.06353969687123	2.2938265905459	0.814554890929575	-1.64336510535598	-1.48032950758091	-1.46480457615232	-1.07969667481791	-1.20803702438781	-3.83611597131189	-3.5252303995205	-2.37878808760184	-1.52146957572939	-3.85645209931196	-5.95682661586655	2.17591288029585	-3.85517964851561	-3.19406596040927	-2.92513436070571	-3.14842859463597	-2.72746215982211	GOSH029.MRT_fresh___GOSH029___NB8368300_GCCCGAATCCGACGGT
-1.01554378463894	-1.27981356509258	-0.0440450836987684	-1.65560084812986	-2.46917969047915	-1.75611104666213	-0.711758542834501	-2.21439768095366	-4.49533791874543	-3.52476140317467	-2.88739201776094	-3.07897242423987	-3.85571082844892	-3.70521494191071	3.3844518003097	-3.67521548212899	-3.21861315372676	-3.0847874810862	-3.25384435445729	-3.05807495991872	GOSH029.MRT_fresh___GOSH029___NB8368300_GCCGATGTCGAAGTGG
-1.03906701167432	-0.897536045179881	0.906052332724023	-0.787833855413403	-2.55051980417491	-1.32217898017941	-1.03900714629376	-2.00093044787873	-3.03603751233933	-2.2703684954958	-2.62948106320142	-2.33177606794367	-3.50650495658635	-4.39713509165615	5.98968145481351	-3.18750895459781	-2.78270397818804	-1.73349844746965	-6.23613799520028	-0.115184504879516	GOSH029.MRT_fresh___GOSH029___NB8368300_GCCGTGAGTTTCACTT
-1.02891234524994	-2.15263722118482	-1.0491888919994	-2.34986712510315	-1.70902174545659	-1.7533186102924	-1.42707071084115	-2.58661766027009	-5.23152048935183	-4.14368852072167	-2.8291992415491	-3.18619969270822	-3.49773067877992	-4.23178958638701	5.92804468888615	-2.4321750074331	-2.9705605859934	-3.94284487519073	-2.98719567648943	-4.40294688379699	GOSH029.MRT_fresh___GOSH029___NB8368300_GCCGTGATCACGAACT
-0.968825158578301	-1.95771384979869	-2.18413011631236	5.46426010854948	-2.3512912977676	-1.66369710469314	-1.475520074836	-1.54296755174889	-4.43367290577953	-3.60038844302675	-3.02059531419696	-2.95371709706178	-3.53292847967182	-1.96832921074614	0.509391816004041	-4.09380391762337	-3.80184305445492	-3.07780412479692	-2.66350458919482	-3.94327906735574	GOSH029.MRT_fresh___GOSH029___NB8368300_GCGGATCGTTCGTTCC
-0.736397219417395	-1.42957070846078	-1.73972453909127	-1.07350685817423	-1.53040082582231	-1.44908595926733	-1.01010934172115	-1.29247379770776	2.01949765250225	-1.20188563349305	-1.70034880762703	-3.98295822765844	-1.63027856125227	-5.50136653328968	-1.27273430045266	-1.8867734103162	1.3754074085374	-1.96233841112134	-3.6198483305922	-2.52601394260786	GOSH029.MRT_fresh___GOSH029___NB8368300_GCGTGCAAGCTCACTA
-1.14732384534674	-1.24027110978445	-1.68227887074791	-1.66597415219769	-1.94495341521583	-1.48709525082521	-1.10348549871103	-2.07650658957146	5.14595273100278	-2.56933212296332	-2.65922210998806	-4.87686974038246	-3.76547665347167	-5.96217257857621	-2.06266847862807	-3.89909793701046	-2.02468279940544	-1.96390442116316	-3.44070706746995	-2.56087079831562	GOSH029.MRT_fresh___GOSH029___NB8368300_GCTGAATTCGAAGGAC
-0.968656162106394	-1.1505049099189	-0.852098924841575	-1.49618211609454	-2.52424711894764	-0.743386965798293	-0.26021171976247	-2.82183465029003	8.80544877705804	-2.53183448643338	-1.87599001290105	-4.55871560734075	-3.57506043508282	-4.80685901164039	-1.56698657466781	-3.76014485451014	-2.84690572457771	-1.71275041266422	-2.8405961668538	-2.47489292693226	GOSH029.MRT_fresh___GOSH029___NB8368300_GCTTCACTCTATTGTC
-0.88838842449652	-1.75623831197284	-2.02996209825431	-2.14197092570011	-2.5474198571661	-1.41831910430187	-0.993711837314342	-2.65137928872571	10.2092743853736	-3.2499321343474	-2.22676923388092	-4.66154540176657	-2.53483327771941	-4.9191892253026	-2.00296689584177	-4.01892710221922	-2.46805725939651	-2.45438052234895	-4.05703423454722	-2.95577541392202	GOSH029.MRT_fresh___GOSH029___NB8368300_GCTTTCGAGCGTGAGT
-1.03113919338081	-1.9603830487281	-0.445687777256544	-2.24591732415462	-1.6538353681328	-1.62789794316083	-1.38148548312136	-2.04148076612898	-5.10853037276496	-4.03824179184344	-2.72309545632637	-2.56935796432777	-2.5373187206546	-3.09505805440951	6.28062481085998	-2.9435657496042	-3.41446791297384	-4.03858198201873	-3.05991158992267	-4.26334775199507	GOSH029.MRT_fresh___GOSH029___NB8368300_GGAACCCTCGCTGATA
-0.536559233756344	-1.87732943066802	-2.07431257165376	-1.4113888649697	-1.22204771345253	-1.50866214139766	-0.585921757625087	-1.72886592774762	-0.565844601089539	-2.84170343479537	-2.03490559221225	-3.48314072828988	-1.91154336250056	-2.44441585233546	-2.41409927167515	-2.64799760536204	-0.365492082194121	-2.78592746641084	-4.28290969370745	-2.90399526662901	GOSH029.MRT_fresh___GOSH029___NB8368300_GGAGAACGTGACTGAG
-0.628765802272472	2.18526113702949	5.32476774086079	-2.08560754422264	-1.51473527566593	-1.56417652377836	-1.17021699696919	-1.5216601131171	-3.698051459822	-2.95904712963317	-1.09441700681314	-3.859326731244	-2.88088543672634	-5.0843071071185	-0.823618062400207	-4.42512638220214	-3.10012913680619	-2.14902439161836	-4.10222922764535	-3.45738080634699	GOSH029.MRT_fresh___GOSH029___NB8368300_GGAGCAAAGTACTCGT
-0.922543630211478	-1.70767373057655	-1.75754970139018	-1.92204088808684	-2.24271226096965	-1.39839604240464	-1.3342693842195	-1.1534242550919	-1.78023071088881	-3.1946802151829	-1.76950312465719	-3.07210180096251	-2.77545384760455	-4.45203911146914	-2.32973177825544	-3.89838277189728	-0.239883167887156	-2.70800459759982	-3.73178426399033	-2.81797819326138	GOSH029.MRT_fresh___GOSH029___NB8368300_GGAGGTAGTCTAGATC
-0.899358852871912	-1.31015223261129	-1.1003782366299	-1.60947847019066	-2.41500365158799	-1.36174646399479	-0.956920727085291	-2.06082678002595	9.28951444507816	-2.67094517388798	-2.28603458357278	-3.75885785092813	-2.74172995614572	-4.26850499354496	-1.71649290210607	-4.21354432521495	-2.74248141192132	-1.37267730934091	-3.12021989052819	-2.3689305105851	GOSH029.MRT_fresh___GOSH029___NB8368300_GGCGTCATCATCACAG
-0.888568789736396	-1.43910686061992	-1.51894826117409	-1.66728242044826	-1.91743652345201	-1.13943006661676	-1.19214237355605	-1.88219546874863	1.47862682462518	-1.47387686952143	-0.765083835486201	-3.61294164793481	-2.24008533982063	-4.16411170613502	-1.38109753615442	-4.2227316546029	0.596058936364925	-1.63549127787671	-4.26232443527872	-2.08825155635192	GOSH029.MRT_fresh___GOSH029___NB8368300_GGGACCTAGGTACAAT
-0.837354972529497	-1.7143800604877	-2.09109310775088	-2.05748188178897	-1.8998320294867	-1.6176609864703	-1.2853863769939	-2.03833038707695	4.58352064352924	-3.14136719536801	-2.6031830604402	-3.81647649810574	-2.87043931155642	-4.457522854007	-1.07645707977581	-4.36734599579712	-2.56714745250991	-2.38152064798595	-3.59355519210439	-1.87710500532304	GOSH029.MRT_fresh___GOSH029___NB8368300_GGGACCTCACTTTATC
-0.922042872950197	-2.02106298867994	-1.79973270463169	5.91674273004477	-2.23397638219798	-1.78685230176179	-1.47565128257069	-1.47078417083652	-4.59169411148284	-3.63549890476307	-2.7399247810734	-2.50425049932469	-3.04106240731723	-2.91743495119976	-1.35289103506011	-4.11918004165381	-3.35322774605316	-2.60218769117762	-2.82584789922562	-3.95403196116117	GOSH029.MRT_fresh___GOSH029___NB8368300_GGGATGAGTATGAGCG
-0.777227295546367	-1.77469571111762	-1.63994151717613	-1.84709287687356	-2.31121479806446	-1.38880325523534	-1.27601326179416	-2.05168254557083	10.8862199467353	-3.15856025765913	-1.47751543336314	-3.4322391047466	-2.0700203815984	-2.93331160173159	-1.19622164278927	-3.34774960881098	-1.89558901589076	-2.46435522894584	-4.00397479729811	-2.65187996492678	GOSH029.MRT_fresh___GOSH029___NB8368300_GGGCGTTGTCTCTCAC
-0.995598844317179	-0.887665796182726	2.23631777961468	-0.996969076807301	-2.44315971138787	-0.559679499660293	-1.00805464965213	0.365235620885451	-2.95203096621196	-2.21202220498228	-1.1432801923602	-1.54771817922602	-2.94868217697988	-4.72108092916435	4.49171052151091	-3.14952116053027	-1.20317432382045	-1.17414139436951	-2.28094957775964	-1.70207306461627	GOSH029.MRT_fresh___GOSH029___NB8368300_GGGTAGAAGAGAGAAC
-0.915854362777622	-1.33246131623038	-1.46245923001997	-0.811631281778884	-2.50652670691319	-1.28076621521111	-1.16055480092915	-1.95576922892966	2.07532708457002	-1.01766635878195	-1.95633892124915	-3.38325080058313	-2.67611721821372	-4.12128706858316	-2.160562287976	-2.96397191613685	-0.539452708875906	-1.34933643980223	-3.59632908004061	-2.22167971166861	GOSH029.MRT_fresh___GOSH029___NB8368300_GGGTCACAGAAACACT
-0.972917158627378	-0.0776283294958348	7.54312104924217	-1.08913158572868	-2.36545393439233	-1.67639364269879	-1.40177254464691	-1.78088901204463	-4.31380390776873	-3.18440600982884	-2.75264209747178	-3.31082664893344	-3.12156576079366	-4.68537147204336	-1.43486895135842	-3.45050313485397	-2.81437906081916	-2.58454647297217	-3.22387863188836	-3.69352352127332	GOSH029.MRT_fresh___GOSH029___NB8368300_GGGTCTGGTTGTGCAT
0.744587757162569	-1.75185185266895	-1.84163947711053	-0.652286187507083	-1.88881782450952	-1.37345095521571	0.405875430668147	-2.16879271587314	-2.44625348681816	-3.15297566157335	-2.13097975121232	-3.1377770318221	-1.88415539346015	-4.86084066389492	-2.34484826092484	-2.5606097815274	-2.0464607338123	-2.40802942517723	-4.01068735342494	-2.75140048468552	GOSH029.MRT_fresh___GOSH029___NB8368300_GGGTTTACAGAGTAAT
-0.519661454696464	-1.1306847548794	-1.38759107771487	-1.24423480460225	-2.20473942547059	-1.09153441046205	-0.968078065649137	-1.62956000145363	10.6004955236958	-2.27751526745276	-2.02179380779462	-4.24057285483314	-1.54164568729868	-5.43900596872832	-1.98459938682219	-3.75592724360516	0.560499760712129	-1.43733077455709	-3.78418320884271	-1.88156489994277	GOSH029.MRT_fresh___GOSH029___NB8368300_GGTCTGGAGGTGGGTT
-0.978753692378194	4.52675937869617	1.55682717812844	-1.87254738898938	-2.38155955420784	-1.65252979221758	-1.37398201502667	-1.51244998471755	-3.9077604689259	-3.29576863649216	-2.75053726794459	-3.12268970419015	-3.36117655930019	-2.58010084334484	-3.4584750647902	-3.06614197690228	-3.07869384357183	-2.08965139560646	-3.63387443971798	-3.08205436360806	GOSH029.MRT_fresh___GOSH029___NB8368300_GGTGTCGGTATCCCTC
-0.437872495531784	-1.53511989574729	-1.66280626642811	-1.33692589470069	-1.32983653074019	-1.50323666653414	-0.959005340232372	-2.17548690630667	-0.818312331883075	-1.60343161231228	-2.3150574522816	-3.16948614290791	-2.17917048936888	-4.49732230111758	-2.38330149221669	-3.02407623378239	-0.0232209570296217	-2.08083381087946	-3.78914907653862	-2.35593839416565	GOSH029.MRT_fresh___GOSH029___NB8368300_GGTGTCGGTGATCATC
-0.84562255376309	-1.64997885134942	-1.76094326876564	-1.68329274136407	-2.00918704798768	-0.977046527053497	-1.26130817915204	-2.05786164358839	-0.458005645686009	-1.80370708120154	-0.642559945220666	-4.33117849358014	-1.58279542336153	-5.14123771127807	-0.311521089654676	-2.15580488642017	0.38128179495464	-2.08104176540467	-3.8922997955682	-2.45461962762753	GOSH029.MRT_fresh___GOSH029___NB8368300_GGTGTCGTCCATTCGC
-0.807205987235555	-1.46999786192206	-1.50415997736904	-0.229626299292066	-1.38909983824433	-0.773443105283738	-1.15652507155075	-1.5096243539451	2.05720877878231	-2.29121697252539	-0.812143569717573	-3.39949888693415	-1.81681167720795	-5.40116551009323	-2.50273815465879	-3.85556353351966	-0.41862069128896	-1.8465592313407	-3.73918281603775	-2.37745324425026	GOSH029.MRT_fresh___GOSH029___NB8368300_GGTGTTATCTGCCCTA
-1.0400792778662	-0.816345884079772	-0.348355321249684	-0.66839696513738	-2.36182718011976	-0.633499555329059	-1.00291698206068	-1.54201654445182	-0.0768698075977481	-0.883493155256735	0.00798467598634278	-3.10009160651033	-3.16044442479031	-6.08998162987724	-0.71981972048609	-4.62724252455519	1.29968152456697	-0.36050164868656	-2.95524492918736	-0.101188994036794	GOSH029.MRT_fresh___GOSH029___NB8368300_GGTTAACTCGCATAGT
-0.860017289347782	-1.31533767503651	-0.653445458956476	-1.50275100310971	-1.78004053208565	-1.25607845358328	-0.533993013468556	-2.10803939010023	7.81021484635057	-2.30498037506969	-2.30201657428394	-4.15118591043851	-2.68898374161038	-4.4637686215855	-1.54003649160846	-3.23173965023461	-0.341408887831793	-1.43629622452933	-2.91386486093108	-2.78124316164799	GOSH029.MRT_fresh___GOSH029___NB8368300_GGTTCTCAGCTCCCTT
0.577526886608829	-1.49667582354401	-1.51706009595267	-0.94496280298352	-2.13069021625722	-1.4492103686471	-0.573723229386835	-2.08463472707363	8.16052874077198	-2.86914023743368	-2.08964762637887	-3.68931283962457	-2.66773640404624	-4.25236550306172	-1.43637409105107	-3.89154713886679	-2.39573692778851	-1.49368110025952	-3.56838205219304	-2.24683887142238	GOSH029.MRT_fresh___GOSH029___NB8368300_GGTTCTCTCAACTGGT
-1.02682738171387	4.35859732364058	2.64805219759489	-1.58957897404839	-2.50243429512398	-1.67063880521903	-1.36777246554481	-2.12570615742138	-3.8665989675974	-3.24190539080958	-2.8592348821851	-3.24232444589412	-4.01398532123873	-4.03792519680777	-4.04013000516781	-3.47831587083332	-3.79799855463534	-2.13562130359199	-2.91943586756061	-3.35936998793645	GOSH029.MRT_fresh___GOSH029___NB8368300_GGTTCTCTCTTTCCGG
-0.954174852597328	5.27760498434205	0.791958962662748	-1.77478634983394	-2.32120423955444	-1.53351571199687	-1.34984840925965	-2.25603289087738	-3.92288219863405	-3.24336296898564	-2.5194994535477	-1.3812950092638	-3.29337865730523	-1.64915098145838	-4.85030799457149	-3.52624536774176	-3.35456535447798	-1.66925756850988	-2.27859124189348	-2.54264226563938	GOSH029.MRT_fresh___GOSH029___NB8368300_GTAACCACATTGTAGC
-1.01688636395742	5.85806788572898	1.32848559104416	-1.58344764622417	-1.51229430505468	-1.61255579859317	-0.875952289031883	-1.81593038952094	-3.47953748724459	-2.8222370486494	-2.65442171475914	-3.22910155257713	-3.98028944453203	-4.3423242554624	-5.16401307019475	-4.04634203510079	-3.87563234891209	-1.91173919653401	-3.32936728159481	-2.85297913520923	GOSH029.MRT_fresh___GOSH029___NB8368300_GTAACCATCACGTCCT
-0.289908229699419	-1.29992817155549	-1.60146911633307	-1.45817396942167	-2.25757181681116	-1.30081545103541	-0.860252068447175	-2.33449387404315	2.71381059434754	-1.67896477385589	-2.42632572696335	-3.33341008849384	-2.74023013113001	-4.93267260852429	-1.19949231296459	-4.38268429876625	0.69999874248432	-0.873387551729817	-3.02799499165379	-2.10951724257906	GOSH029.MRT_fresh___GOSH029___NB8368300_GTAAGTCGTACCGCGT
-0.981468442145228	0.823013740993257	5.42293662736095	-2.00667874601421	-1.68941453529521	-1.68587327133769	-1.15719658565468	-1.85649612285661	-4.32390721223103	-3.38495753434854	-2.58904407141807	-2.55453236047784	-2.02752316103814	-4.25641538241462	2.15519253199841	-2.12431275926218	-2.82926446913826	-2.22765906679379	-3.1672653224818	-3.62803720990254	GOSH029.MRT_fresh___GOSH029___NB8368300_GTACAACCATAGATCC
-0.717411254392159	-1.43558276629519	-1.77762777650525	-1.54048240677462	-1.63728367140993	-0.813655722232635	-0.877171537074603	-1.87578135913531	0.494597922785866	-1.15166444956781	-1.64596211753718	-3.46544654475632	-0.847892575395374	-5.48923571885592	-2.18733207375272	-2.29898780781063	0.0730060482622601	-1.75187244688747	-3.61092087676613	-2.74005931347144	GOSH029.MRT_fresh___GOSH029___NB8368300_GTAGAAACATCTTAGG
-0.745488849099982	-1.56152459198848	-1.53337781149225	-1.50919555172888	-2.0455791425423	-1.13794756642142	-1.16029422481002	-2.23251182668474	8.00085366309032	-2.84335530782204	-2.08489153874906	-3.96485310373465	-2.2648015472403	-2.11145875321927	-1.09543462097925	-3.11193787609257	-1.91340478690916	-1.74004443795358	-3.49052277110015	-0.932395085026312	GOSH029.MRT_fresh___GOSH029___NB8368300_GTAGATCGTTCGTGCG
-1.09493821407483	-0.529941617080717	-0.398722544011089	-0.411398152570089	-2.69761003222709	-0.483176510485028	-0.906861869357834	-1.20595795991116	-2.25253663000594	-1.84204379101491	-1.26662198557395	0.0457159378948334	-3.74022398836082	-6.06892995235075	-0.150911014699583	-3.98786858209314	1.54178473921853	-0.0862293171610523	-1.02068676332992	-1.13913230654199	GOSH029.MRT_fresh___GOSH029___NB8368300_GTAGGTTAGCCGTTAT
-0.79703719595583	-1.27793551860036	-1.32276061967828	-1.27201249765691	-2.32854371828912	-1.30738221502352	-1.06349438108491	-2.1265791608309	8.17202069280193	-2.52171223259538	-2.23740160996521	-3.68752642442757	-3.08708278545906	-3.37755755668642	-1.70424584451596	-5.47357297407672	-1.48286502558991	-1.92779599185941	-2.66837489305928	-2.25718810111004	GOSH029.MRT_fresh___GOSH029___NB8368300_GTAGTACGTACAAAGT
-0.771368553568623	-1.2792545671752	-1.39196784734387	-1.54663935810692	-1.21993131412519	-0.827390307537027	-0.944161053994321	-1.73197620425507	3.34997447094062	-1.10136634002024	-1.36149183877651	-3.80849160189787	-1.73364087794146	-4.29839226655367	-1.25790285002468	-3.90181802784655	1.36256487155604	-1.4349864484416	-3.1676636209651	-2.04682241550174	GOSH029.MRT_fresh___GOSH029___NB8368300_GTAGTACTCCTTGGAA
-1.11439190958712	-1.39989780159795	-1.76507007611806	-1.90843304428128	-1.82742128164315	-1.00851454333859	-1.27608975100906	-1.996664617171	6.33527907743816	-1.95315149106567	-1.48591147353036	-4.46462032345004	-3.34150065789031	-5.483551501929	-0.298389783210988	-3.7412114997098	0.855250001637692	-2.75213143037855	-4.04519928998337	-2.27763268055727	GOSH029.MRT_fresh___GOSH029___NB8368300_GTATTGGGTACTCGTA
-0.355386111619443	-1.53601087136247	-1.5614876379689	-1.69655110525479	-0.802258788877322	-1.06463885581944	-0.705069959541128	-0.580941941992297	0.623396832521983	-1.36223203364708	-0.0480570392901412	-4.12017776133396	-1.10648922514513	-4.00856864630923	-0.809415284344712	-2.84294200074909	1.76163313529851	-2.21581443568096	-3.99327650406576	-2.51116811481795	GOSH029.MRT_fresh___GOSH029___NB8368300_GTATTGGTCAATGCAC
-0.55302940121406	-1.47983722229794	-1.49841811301839	-1.25534383469965	-1.29171231745415	-1.20272341654752	-1.15834850062141	-1.87378507595814	1.65394726265779	-1.81117139530401	-0.275133013614831	-3.72697657542696	-1.78641121200878	-4.36458003504397	-1.86565538386425	-3.43838215744945	-0.136785741772234	-2.1332783013232	-3.83298874543667	-2.38975737783383	GOSH029.MRT_fresh___GOSH029___NB8368300_GTATTTCAGCATACTC
-0.862443773110083	-1.51193305763633	-1.79411400663364	-1.36885052249478	-1.43942593597159	-1.38990017396332	-1.11759983620992	-1.89399880245257	2.90237198679778	-1.05420714869055	-0.702845499911482	-4.31605161134587	-2.04544312013904	-4.29700212458925	-1.92892391099408	-3.73303555601101	0.499269293636455	-1.75474664549026	-3.63435603128817	-2.5460971990501	GOSH029.MRT_fresh___GOSH029___NB8368300_GTCACGGCACACAGCC
-0.826720748606676	-1.70662388633719	-1.70850051834509	-1.97472859621444	-2.17159611263267	-1.31562855150608	-1.27539908967575	-2.02435820154528	5.07222110153452	-1.87867264382468	-2.08790126464418	-4.36786853253896	-1.97923000024727	-5.06680056455233	-1.57791488960873	-3.45109671956038	0.417165806934091	-2.24558035188957	-3.55837872887536	-2.60326023058622	GOSH029.MRT_fresh___GOSH029___NB8368300_GTCACTCTCTCCTGTG
-0.982855746554995	2.64721177787573	0.909699300043761	-1.76374914687417	-2.39485079159727	-1.52569721559173	-1.31718111806015	-1.33443319082777	-3.58115301293168	-3.12644062586407	-2.58578670727256	-2.94737739767472	-4.01503676464121	-3.72459139451186	-1.13059277378144	-3.33690614395343	-2.74475974349985	-2.67293326578176	-3.73219085303437	-3.42958363424627	GOSH029.MRT_fresh___GOSH029___NB8368300_GTCAGCGTCTTCTCAA
-0.936113929339747	-1.35316899140762	-1.44752448174764	-1.80478632091853	-2.30532035222741	-1.13212425268036	-0.66394075645032	-1.00663386464087	-3.66602784085756	-2.72322216061121	0.977227880024447	-1.11139411357167	-2.44224967453604	-5.63123539724081	-1.47100197841679	1.69163528968056	-2.77204185863658	2.9054482932747	-5.96201863250528	-2.14673012268548	GOSH029.MRT_fresh___GOSH029___NB8368300_GTCATCCAGCTGCCAC
-0.78506902633397	-1.61071037232109	-1.68336231578602	-1.2637077919495	-1.71369119725447	-0.609870724301242	-1.20665235849257	-1.88414820373565	1.00623320261409	-1.94038743095555	-2.02397910092868	-3.73933676597025	-0.693393481367419	-4.22307464538397	-2.32530544082733	-3.49345199776889	-0.704132019857164	-1.99943027699424	-3.7886277424236	-2.38381882044838	GOSH029.MRT_fresh___GOSH029___NB8368300_GTCATGAAGGGCTGAT
-0.979619842706187	-1.88915311027779	1.43842617684143	-2.25133710784082	-1.74810817641656	-1.51114861828614	-1.35898029311824	-2.17329784054117	-4.92698287816585	-3.90143517176617	-2.53837135184933	-3.1211323657084	-4.29711642253674	-3.88291948621101	3.99068081811527	-3.51663378943709	-3.38200218840844	-3.88646951650937	-4.02175636497976	-3.8581876177499	GOSH029.MRT_fresh___GOSH029___NB8368300_GTCCACTAGTTGCGAG
-1.18292273382219	-1.80296807492128	-2.04335452004356	-2.02505294256293	-2.13112606873046	-1.57438190381591	-0.712069180343757	-0.815616072383885	-1.59165712538055	-3.04993760331504	-2.38097453701206	-4.31956549481784	-2.23117247690299	-4.68564169314078	-1.01892775975734	-3.30057766220309	-1.48317261695424	-2.7357665089378	-1.84525338059741	-3.12869604200531	GOSH029.MRT_fresh___GOSH029___NB8368300_GTCCACTCACTGCGTG
-1.0415915332709	-1.53549836192236	4.07826164018336	-1.4740738914939	-2.53760866756728	-1.55042836907546	-1.40268555209125	-0.957215177742073	-4.2845508105549	-3.33315310715096	-2.95664944583181	-2.92442082815668	-3.68986351051478	-3.33543152376555	-0.562600677979536	-4.2982243232363	-3.76813159223067	-2.95378901920881	-2.81361408925633	-3.25664831062515	GOSH029.MRT_fresh___GOSH029___NB8368300_GTCCTCATCGTGGACC
-0.975602936651728	-2.00215643126697	-0.396025257458292	-2.43858937401899	-2.29925758876565	-1.76878235802219	-1.61281391760763	-2.32037981606868	-5.04062617333134	-3.99728127658395	-2.81812295215543	-2.34882381148229	-3.22839236390483	-2.3520333796791	6.96231423420213	-3.409078551107	-3.73626372887099	-3.80359718807348	-3.20578918683843	-4.38480392266749	GOSH029.MRT_fresh___GOSH029___NB8368300_GTCGCGACACTATCCC
-0.868429407349662	-1.4477453831555	-1.669533004286	-1.23534914157774	-2.36132591173069	-1.29562237074162	-1.06271815959817	-2.0340047634164	0.291174880004174	-1.22825568489917	-0.286980875609322	-3.30868799904625	-2.59851770951249	-4.839181407624	-1.32832865413808	-3.95096010182255	0.491604679240313	-1.69405744963335	-3.95856925854537	-2.30461733834858	GOSH029.MRT_fresh___GOSH029___NB8368300_GTCGCGACAGCTTCCT
6.03750158147435	0.548388322495197	-2.16202484134922	-1.02565976631712	-2.27235624835447	-1.545196143731	-1.48696962932965	-0.854923588445801	-2.01032146398796	-3.6003960264998	-2.52059146137221	-2.32464214015575	-3.51552691251453	-2.7867670732314	-1.6787185010578	-1.30009004658917	-2.73215607193764	-2.93499677527696	-2.59564900094528	-3.85993485382156	GOSH029.MRT_fresh___GOSH029___NB8368300_GTCGTTCAGAGCTGCA
-0.707576852778459	-1.47300225911206	-1.51951572871886	-1.76169782011856	-1.72622902819079	-0.981714745288073	-1.00531179684888	-1.91411062865222	2.8626431831933	-1.79269897434149	-0.771294888160732	-3.82718120638731	-1.74538464086195	-5.37043131543591	-1.3642122846094	-3.20428026465006	1.21662763465405	-1.97862105795386	-4.0143848881013	-2.23050013719512	GOSH029.MRT_fresh___GOSH029___NB8368300_GTCGTTCGTTTACGAC
0.677978432738763	0.566172349305973	-2.21076722468419	-0.892518867391535	-2.29917582251104	-1.70556882187548	-1.49575571353411	-0.680999229292745	-2.16241350107581	-2.52697429302443	-2.65446920347371	-3.24780767464673	-3.02156194033225	-2.2888532953328	-1.46349052701099	-3.45390414110952	-2.66433069565725	-2.57821504498418	-2.97629384576017	-3.16939829027624	GOSH029.MRT_fresh___GOSH029___NB8368300_GTCTACCCAACGATCT
-0.753815982010148	-0.522992233180317	2.27638198944006	-1.68393748249933	-1.26672380689403	-1.70727510280918	-1.05522842021727	-1.8083251601547	0.831231500132844	-3.10957686990511	-2.70145896481044	-3.51056110107565	-2.85358630402666	-4.46398481283806	2.2996356954676	-1.70211599947719	-3.41396128528932	-2.50289993615603	-3.27493169901752	-3.44705345518895	GOSH029.MRT_fresh___GOSH029___NB8368300_GTCTGTCTCTGCATGA
0.662913573072914	-1.61556086481174	-1.76685348940312	-1.56412793004692	-2.03954180851398	-1.40431691054116	-1.22095383711718	-2.38195764076379	8.81484576528112	-2.9768055873817	-2.23216849077187	-3.95655327748346	-2.26904115350183	-4.61282096404291	-1.96968170955275	-3.73928740095086	-1.45275134971765	-1.98452127381291	-3.85410667858626	-2.74508850434919	GOSH029.MRT_fresh___GOSH029___NB8368300_GTCTTTAGTCACAGAG
-0.913531859061589	-1.25498132789493	-0.501813337639265	-0.511479705080724	-2.23123407241671	-1.12294317648771	-1.12410980062218	-1.10350042595557	-1.04721379929892	-1.88963305487212	-1.96585755539058	-2.43296081994895	-3.2835908950337	-3.71118565597822	-0.907428757938326	-3.23461917234796	-1.9537639624373	-2.11268800696998	-1.89954124233213	-1.15068186170207	GOSH029.MRT_fresh___GOSH029___NB8368300_GTGAGGAAGGAAACGA
-0.970738688273313	-0.577068944246596	0.486611097339355	-0.482162906285988	-1.4057659210982	-1.68714157130455	-1.09742510762811	-1.50926251495166	-2.84604401914917	-3.4834883556464	-2.72626374293433	-3.41037114495687	-3.19927003690624	-4.72485433140984	4.99324855284271	-3.87490131397027	-3.61908819843248	-3.02367248076197	-2.8902638461275	-3.22930938157743	GOSH029.MRT_fresh___GOSH029___NB8368300_GTGAGGAGTTTGAACC
-0.86907128279844	-1.44550880375035	-1.53327700000932	-0.737971837510573	-2.40915445198431	-1.08812969894554	-1.18315474782542	-1.81497700794213	1.29122363626456	-1.56348180945844	-1.49125884064688	-3.3663335947483	-2.35497546641289	-3.82732348438257	-1.69477108907354	-3.96731042555599	0.689075561975156	-1.29998871279356	-3.34714172814864	-2.21121841922684	GOSH029.MRT_fresh___GOSH029___NB8368300_GTGAGTTAGAAACACT
-0.787407272674798	-1.19189355397181	-1.49623205295003	-1.22321867633593	-2.05898057982283	-1.14837121635587	-1.01872517624134	-2.03569227205747	2.67757547888636	-1.10464556935508	-0.736823204643947	-3.9571897383632	-1.92826427949456	-4.61196164084131	-1.83359379286611	-3.39230832307449	0.760010336347812	-1.56939250240806	-3.58734467856846	-2.08901300137985	GOSH029.MRT_fresh___GOSH029___NB8368300_GTGAGTTCATCGTGGC
-0.780935236053704	-1.60355828793545	-1.86503521131454	-1.73696404109454	-1.72507442278261	-1.22342890621587	-0.00461346723808753	-1.9090575598679	-0.962202164977574	-1.81113876188842	-1.77486561608779	-3.77290726300811	-1.79462821586086	-4.58674303245463	-1.67920356272893	-3.85139035346565	0.601888135038363	-2.22621609491422	-4.44116550390047	-2.58871456593994	GOSH029.MRT_fresh___GOSH029___NB8368300_GTGAGTTGTCGTTATG
-1.03880437635869	-0.71211536635207	7.46497835032572	-0.607015829235655	-2.53483270046309	-1.32452606836192	-1.32305823300705	-0.209661065273098	-4.00985646460455	-3.10211521331229	-2.26924514071341	-2.31782845358432	-3.6399755281945	-4.97327393158479	-3.04215167351042	-3.26635428954807	-2.14624668756135	-2.47077340174547	-2.94791652932183	-3.01606336517002	GOSH029.MRT_fresh___GOSH029___NB8368300_GTGATGTTCATTTACC
-0.523806092879424	-1.10391594970503	-1.47822769519586	-1.39180241438523	-1.49166385968407	-1.16403644272672	-0.818307625542124	-1.77867841276549	6.62830685486804	-2.00675338552241	-2.04836434675898	-3.84228237068937	-1.87879184339035	-3.79696294034008	-1.78091964123437	-3.63492889758262	0.481800488855571	-1.05762080883349	-3.11905242838943	-2.62761705362107	GOSH029.MRT_fresh___GOSH029___NB8368300_GTGCACGGTATACGGG
-0.755435071739179	-1.36654871368655	-1.54773119335983	-1.5455205157285	-1.2572329890684	-1.12620773551258	-1.07820462788183	-1.78153837340811	2.32902829546991	-1.38508135385829	-0.780461750724043	-3.93524304821228	-1.57403020140001	-4.24781154973804	-1.61580772889609	-3.21209083881257	0.920993926254926	-1.70694550009675	-3.96712204492384	-2.09558375562566	GOSH029.MRT_fresh___GOSH029___NB8368300_GTGCGTGAGCCTGAGA
0.140612365658985	-1.28732973204581	-1.56980362150061	-1.6515790026726	-1.91716176305528	-1.19121591409634	-0.568055400867365	-1.65709075090311	7.0073637164249	-2.38364010260546	-1.98977436175635	-4.03981039474834	-2.00743601597926	-3.50523564828313	-0.884778956538628	-3.74602561873664	-0.211078173613018	-1.32753048859097	-3.28763147549793	-1.91278549918528	GOSH029.MRT_fresh___GOSH029___NB8368300_GTGCTTCGTTGTGGAG
-0.978343454926952	-1.56352874752474	4.13788464391112	-2.10737824844887	-1.51483467084074	-1.78559520989057	-1.1852104007431	-1.66424688362978	-3.3336602810238	-3.63813460941292	-2.85528595085051	-3.75497067270913	-3.89438604724276	-5.08455250039869	6.61975548747268	-3.80190590523667	-3.52625781039692	-3.42553430383731	-4.15075570676731	-3.46649687016354	GOSH029.MRT_fresh___GOSH029___NB8368300_GTGGGAAGTGAGATTA
-0.776150043990001	-1.45138699927349	-1.33258001501142	-1.77574114368928	-2.21722477879387	-1.3124261155777	-1.12918500062583	-2.13457063046072	9.70936869066289	-2.72952419151938	-1.69063389783242	-2.63302570784471	-1.75867742403855	-3.15667095390065	-2.17731405236394	-3.72573508622875	-1.82626920324748	-2.53299708517095	-2.82157344260912	-3.26499156978687	GOSH029.MRT_fresh___GOSH029___NB8368300_GTGGTTAGTCGTTGCG
-0.964169084527979	-1.75376485679974	-2.08526212369028	-2.11423534225716	-2.19358018584775	-1.27707104780857	-1.38047480453817	-1.99608243095826	-1.17452924252595	-3.32560221171017	-2.07308181400788	-3.83861349558234	-2.57159713642445	-5.18397765639874	-0.558706962766915	-3.9875518202547	-0.638130018233442	-2.3551030688235	-3.83456856074098	-3.11836481451995	GOSH029.MRT_fresh___GOSH029___NB8368300_GTGGTTATCACACGAT
-1.0863724008135	-1.21494862897407	-1.28870571552198	-1.34687940229222	-2.71135908795074	-0.983874355470718	-1.21134169468622	-1.85585516755011	-0.794097574972153	-1.37994462925996	1.13750330529171	-3.54371343955844	-3.36374676513733	-5.62732151954316	-0.651672664801067	-4.10012457734255	-0.0208095889461521	-1.40171165014167	-3.04908388338314	-1.19546806393986	GOSH029.MRT_fresh___GOSH029___NB8368300_GTGGTTATCTCTCCGA
-0.992746641375766	-1.40714144658631	0.76786798671809	-1.41239863127569	-1.84180577292586	-1.55202861488055	-1.24166052365492	-1.92618733682046	-2.70365231595567	-3.49248194593248	-2.53062636453627	-2.71425349368578	-3.71061181730778	-6.08750838351458	4.17226375372592	-4.39699482434497	-3.57922636307432	-2.9857962375578	-3.84786386164223	-3.36098807593719	GOSH029.MRT_fresh___GOSH029___NB8368300_GTGTAACAGGTCGTCC
-0.664099023484138	-1.4109833587858	-1.73896896023253	-1.56422785021596	-2.25876997692098	-1.35256900984644	-1.18649661660091	-1.44135156613958	0.443959175157633	-1.51763377196163	-1.14179414412855	-3.0641356807908	-2.42764319272604	-4.57816597824207	-1.8399189114732	-4.82940661502043	0.598956531968042	-1.77177663469634	-4.19038273683583	-3.13736728561818	GOSH029.MRT_fresh___GOSH029___NB8368300_GTGTTAGGTAGTTCCA
-1.03667679312729	-0.981249613833724	-1.66734696310654	5.98948435263298	-2.53690577040921	-1.6420723778592	-1.18304034364788	-1.12499693899498	-3.53224976802938	-2.69379598197521	-2.62747153502156	-1.24830400180283	-3.05328744104621	-3.78969350625259	-1.44106562588442	-4.83300911156786	-3.26992413576519	-1.56380726530106	-1.42150281102124	-1.92813730977126	GOSH029.MRT_fresh___GOSH029___NB8368300_GTTACAGCACGTCATA
-0.832497239705944	-1.59373555418277	-1.48144454970238	-1.99500219601515	-1.93606775224161	-1.26185967993409	-1.22788117721929	-1.88303432850437	1.27559124067063	-2.86446887222126	-2.07266341234572	-4.57142425381076	-1.70982336741608	-5.76263110843859	-0.0525091059817359	-4.49761201084269	-2.37268303028475	-2.17113535293153	-3.19946479097781	-2.23920235360279	GOSH029.MRT_fresh___GOSH029___NB8368300_GTTACGAGTCACAGAG
-0.952564527061565	4.70180113400729	5.77571618961518	-1.77289605235045	-1.62936407897857	-1.43319949165108	-1.06103310130431	-1.16055778632441	-3.83567789387905	-3.11739844537879	-2.38061722912661	-2.29368256237087	-3.75234718315122	-4.12769758307558	-0.775689692590636	-2.91714561820029	-3.1781809910762	-2.47949323196842	-3.41986908193919	-2.81288846089541	GOSH029.MRT_fresh___GOSH029___NB8368300_GTTCATTAGCTGAGTG
-0.955761864941686	-1.2539276930343	-1.63823324522541	-1.52849693808476	-2.3357906625578	-1.05567620972236	-1.14936892663375	-2.03698068384739	1.12244422289	-2.65528674841401	-2.7312627196378	-3.86073382113271	-3.68013846206827	-5.17743787852012	-2.74811618810796	-5.03482625819469	-2.27858536205915	-1.52361629957554	-3.15421521342116	-2.1540253364649	GOSH029.MRT_fresh___GOSH029___NB8368300_GTTCGCTCACAGCGCT
0.5382891615891	-2.40197110441232	-2.59630391786337	-2.36549311922376	-2.09069989814606	-1.55666481959923	-1.61483318322624	-1.08554078012985	-3.59743760169944	-2.86159315319758	-2.45470340739209	-1.79088910516135	-3.2876413677568	-1.99952313304852	-2.25712736607117	-3.08665592052221	-2.89686227201745	-3.16457076792665	-2.04662119615863	-4.08561035841858	GOSH029.MRT_fresh___GOSH029___NB8368300_GTTGCGGAGAGTATAC
-1.0353858236013	-1.070916739777	7.02980961273457	0.781335144052905	-2.52136121065462	-1.58033189314276	-1.41566009093163	-2.09126809768271	-2.22018626991488	-3.37574219395073	-2.63636039275309	-2.36965366188873	-3.59412413879665	-4.16916078597699	-1.72321300121986	-1.92445089010315	-3.51471937450558	-2.77016730826905	-3.73094737158475	-3.09814956986799	GOSH029.MRT_fresh___GOSH029___NB8368300_GTTGTGACAACAGCCC
-0.880170931425635	-1.38956777062442	-1.42534741170346	-0.880199932077429	-2.15763668683855	-1.24218272691153	-0.868935488546228	-1.89839185302065	1.72861753871131	-1.39084831185936	-1.94342379251522	-3.68272593583584	-0.626100103255554	-5.7019227016105	-1.3375183972906	-4.44671008852612	-0.565815489108884	-1.75754230090635	-4.02016823407671	-1.92280968585066	GOSH029.MRT_fresh___GOSH029___NB8368300_GTTGTGACAGAAACCG
-0.722559894771878	-1.62043114233928	-1.71205533361377	-1.64012942682334	-1.86955536511302	-1.38353080933538	-0.766542250000768	-1.66720283208822	0.33601101232589	-1.70649198039241	-2.08275090110092	-3.71866767440481	-2.76828483054744	-4.57353390621872	-2.00698058789251	-3.94764774888327	-0.268334022281372	-2.27097368344158	-4.37757944630537	-2.59129177565403	GOSH029.MRT_fresh___GOSH029___NB8368300_GTTTGGAGTGAGGATC
-0.931888243461115	-0.920845635330771	7.1403874765012	-1.07175446178129	-2.13615114979461	-1.72059971542955	-1.41985583896767	-1.39991705137735	-4.15116352491726	-3.46485108424829	-2.75789592786604	-3.39947525416098	-2.92571966242115	-4.48875277188202	-1.83714129042694	-3.32598491619348	-3.65181110325346	-3.36935370911651	-4.24125111733849	-3.55555728547407	GOSH029.MRT_fresh___GOSH029___NB8368300_GTTTGGAGTTAAGCAA
-0.765205940910853	-1.44741371113046	-1.70592210224846	-1.53922883163109	-1.85873396937001	-1.22064009481982	-0.973436208530031	-2.08009427502254	1.68890223159723	-1.35683555238002	-1.94822555238168	-3.93863167078822	-0.736605415214548	-4.31617424869012	-0.971876935127798	-2.27078024679339	1.10067283044871	-1.88238707431833	-4.11622745865421	-2.07383010387406	GOSH029.MRT_fresh___GOSH029___NB8368300_TAACGACGTGGCTGAA
-0.684927535603153	-1.36834835050139	-1.6561485259154	-1.10096753565652	-1.41714987860145	-0.978048638500471	-0.865963801449899	-1.70383770975188	4.03867652350353	-1.21149699455798	-0.54472385737326	-4.0581833253856	-0.995249788296166	-4.38540470012608	-0.654517915194882	-3.51127070899295	1.26849575541041	-1.60324435883729	-3.40541509009057	-1.36278549756799	GOSH029.MRT_fresh___GOSH029___NB8368300_TAACGACTCGAAGTGG
-0.781390959803262	-1.50094407011608	-1.75161019570326	-1.45527616911938	-1.89079331912792	-1.41737145949723	-0.759149066291998	-1.82164908693332	0.59020971745897	-1.54592516184967	-1.14649019965116	-3.83264391339041	-2.1432591950425	-4.4467307193142	-1.59814967057211	-3.62030149997861	0.374380142444375	-2.04968663597511	-3.68650558707986	-2.18799427115526	GOSH029.MRT_fresh___GOSH029___NB8368300_TAAGCCAGTACTCCGG
-0.559782840632199	-1.61038602239807	-1.65744096223409	-1.82555236877084	-1.33513732335856	-1.12585568816304	-1.18863204693263	-1.53416666251237	1.04324626090796	-1.41302059882265	-1.40258278693728	-3.69308705660015	-2.44588224876554	-5.38623396261617	-1.0744664316047	-3.59563567489414	0.762881650389236	-2.06588052368181	-3.37377347377554	-2.39571371474863	GOSH029.MRT_fresh___GOSH029___NB8368300_TAAGCCAGTGCGTTTA
-0.84536361217307	-1.54469944747508	-1.91869159147806	-1.93891758502574	-2.25153486205747	-1.33601222608231	-0.356653424948407	-2.2685471167354	7.68678308260446	-2.92513007983291	-2.36274454532239	-4.18974450382257	-2.20667522965845	-5.48961827040743	-1.05843775063095	-4.37546242654122	-2.41573203203405	-1.80240139751544	-3.32040822122619	-2.32760075204815	GOSH029.MRT_fresh___GOSH029___NB8368300_TAATCTCGTCTGTGGC
-0.739314541601807	-1.49021062583406	-1.8773512023295	-1.84672606057058	-2.01246289602064	-1.46258716359258	-1.12428962076353	-1.62396767637254	7.95796473664931	-2.74253598765488	-2.37782497376606	-4.18233397336318	-2.40286244902481	-4.01025653214716	-1.74113715425681	-3.7131090629758	-1.2751615313276	-1.60400016273749	-3.02801545831827	-3.03781906683319	GOSH029.MRT_fresh___GOSH029___NB8368300_TACACCCGTTAGGCTT
0.0261749942958472	-1.56812608711098	-1.80630757143808	-1.80020548227371	-1.89779509855472	-1.36487786626778	-0.718074295959777	-2.06488118175408	5.34529293454546	-2.67150645905244	-2.00674416559041	-3.43403799929146	-1.83398635781097	-4.10183688556675	-2.21816449220184	-3.62599896194123	-2.37377670538339	-1.6957186065822	-3.35978217943339	-2.70053026543877	GOSH029.MRT_fresh___GOSH029___NB8368300_TACCGGGAGGCTTAGG
-0.915900288786891	-1.5856055515724	-1.79614456789199	-1.05844358013517	-2.1248607950976	-1.37006210210382	-1.27503235290413	-2.05319264001929	0.438066815202763	-2.03314031546034	-1.64735642029088	-3.77272741282778	-2.52086826597031	-4.25489014973475	-1.89952354325186	-4.08972136185237	-0.915765537220422	-2.00605696696631	-3.78981707781828	-1.95071209487836	GOSH029.MRT_fresh___GOSH029___NB8368300_TACCTCGAGTCCTGTA
-1.13843535281777	-1.18426179938424	-1.51287278034486	-1.28275763664515	-2.3176599445776	-1.13165168264324	-0.783707925330471	-2.01898025913999	3.24237305638124	-2.41188680411441	-1.55203474799402	-3.5485403601302	-3.15811851716533	-5.79701975488061	-0.738858164252893	-4.66409727916093	0.948880911238209	-1.68518323911808	-2.70739648878369	-1.73997580887176	GOSH029.MRT_fresh___GOSH029___NB8368300_TACCTGCCACGACGAA
-0.718722221951529	-1.26497409961809	-1.48860110389062	-0.58251888660135	-1.20504169387059	-1.10006220274372	-1.00990825491757	-1.49414421452719	2.41837013291855	-1.09428005212884	-0.679094688919693	-4.13948332374624	0.781664915199388	-5.22069515242532	-1.94022997751875	-3.52579762772829	-0.669302729111396	-1.24299507164193	-3.03203094213688	-2.46236050951412	GOSH029.MRT_fresh___GOSH029___NB8368300_TACGGTATCCAGTGCG
-0.997894739566556	-2.33594094713732	-0.969950201411911	-2.07486093652152	-2.41419955479775	-1.86332474261072	-1.66423647212979	-1.80620363720743	-5.20587507709131	-4.13127225381281	-2.8087552099583	-2.94783379969851	-3.43495428651875	-2.7443042889146	4.54649468194449	-2.37264468574866	-3.54164535344582	-3.92586277800403	-2.38688480695606	-4.35627515564871	GOSH029.MRT_fresh___GOSH029___NB8368300_TACTTACTCAATCTTC
-0.984748426096098	-1.88390612832714	-0.735346256714264	7.75964494872609	-2.39247145756525	-1.63275981652599	-1.45185454899299	-1.85767051108401	-3.34560146507641	-3.51928847009175	-2.62095799163461	-3.46824157290841	-3.95370989848342	-2.22263316601073	-4.32374299488412	-2.95484348997687	-3.34175069864395	-2.22232813746294	-2.50045143384384	-3.30588147063722	GOSH029.MRT_fresh___GOSH029___NB8368300_TAGAGTCAGAGCAACC
-0.0342463848338119	-1.66263332469889	-1.79173777426005	-1.32244304322819	-1.76276269911381	-1.3474569479831	-1.14168066383151	-1.49662122974495	-0.278667214615645	-1.58671881342927	-0.834921485113481	-3.33408903639239	-0.964760125784581	-4.73765091069704	-1.70877530484821	-3.39335432754031	0.12975261471487	-2.16226540267967	-3.81804346472966	-2.77218213658372	GOSH029.MRT_fresh___GOSH029___NB8368300_TAGATCGCAAACTAAG
-0.639413071926866	-1.30472958360447	-1.43635165493902	-1.29599993311733	-1.54075491429803	-1.00238869133989	-0.885061863783709	-1.58170301818241	2.39822185093472	-1.02042370660105	0.257517419470324	-4.14541414473608	-1.53269897951942	-4.35064055479164	-0.879617066254735	-3.66891864092985	1.40180187045667	-2.0573866177041	-3.31142913131091	-2.11052161768172	GOSH029.MRT_fresh___GOSH029___NB8368300_TAGGAGGAGGAACGCT
-0.997789385370628	-0.320391816335456	1.42124894010105	-0.560292964549361	-1.74873684055606	-1.79951951991982	-0.784095200929835	-1.48645360053168	-4.58262190663128	-3.60038304602535	-2.91890575776957	-1.76604478487222	-4.12329531300856	-4.58629668392391	3.67074997438266	-1.9461555424511	-3.09862765181494	-3.56563386894693	-4.23160104435691	-3.78810932100632	GOSH029.MRT_fresh___GOSH029___NB8368300_TAGGGTTCATACCAGT
-0.991395278099481	2.79117190778454	5.28020866375546	-2.14731141710911	-2.40748296830671	-1.68337904207092	-1.48314797488859	-1.7444906230259	-4.5868928326637	-3.605965177044	-2.687020928614	-3.3356641565385	-3.89066053159942	-2.30713287871503	-1.36181797730282	-3.91918533600319	-3.57301111167735	-2.44297464158736	-3.69635172366435	-3.95614653931855	GOSH029.MRT_fresh___GOSH029___NB8368300_TAGGTACGTTGTCAGT
-0.884760657526403	-1.52702042845814	-1.54951505924203	-1.26352208892529	-2.25932248303164	-1.26944173509351	-1.03314962534261	-0.740497590653705	-0.208789803466096	-1.58585101361575	-0.501845912583645	-3.38835467968282	-2.6806396751862	-4.90490241427357	-0.847671500473406	-3.10735737221999	0.115364115657409	-2.33072342858463	-3.26165106508018	-2.60064247842683	GOSH029.MRT_fresh___GOSH029___NB8368300_TATATCCCATCTCAAG
-0.797076845279752	-1.33266466802399	-1.6216050549196	-1.62137572314299	-2.24585512184943	-1.29139927695295	-0.887183991899564	-2.02717464332402	8.31471772251258	-2.43558583982391	-2.11409540171124	-4.2386969951363	-2.94867432975309	-2.96610588912969	-1.16747472084197	-4.53845585529064	-0.637664178650043	-1.22801931659399	-3.38939805500991	-2.10261758483751	GOSH029.MRT_fresh___GOSH029___NB8368300_TATCAGGTCCGTGTAA
-0.822731378514232	-1.61656862542285	-1.84855941556022	-1.75395356883421	-1.76120299083539	-1.28076096380359	-0.974236021255959	-1.85952632619704	2.72402509991259	-1.44251881901416	-1.59657657242281	-4.33111030144675	-1.93540807701624	-5.46007599527927	-1.21150587534444	-2.67863731267498	0.66865730600989	-2.18251282366539	-3.87332152391318	-2.63680516730443	GOSH029.MRT_fresh___GOSH029___NB8368300_TATCGCCCATGGTACT
-0.948030206470646	-2.18825303135529	-2.29621244438742	6.32431100572223	-2.29430325875656	-1.85163138897333	-1.56707692069286	-1.43882472354088	-3.3234139762829	-3.88385463025253	-2.84250357973444	-1.47514636598434	-3.38553007284615	-2.39797734858962	-1.54227640106312	-2.81776151358267	-2.77805586272573	-3.71669329051486	-3.42364203508758	-4.23304794786861	GOSH029.MRT_fresh___GOSH029___NB8368300_TATCTTGCATATGGCT
-0.694869719502233	-1.24428216236078	-1.40955415975252	-1.4451705918324	-1.44111021074188	-1.12988148031953	-0.853833906117453	-1.36154256511403	3.70812092285588	-2.31116899212366	-1.84840257753776	-3.83828630043618	-2.18526520275502	-3.46003751636046	-1.28195714238686	-3.62832967304634	1.06263955162909	-1.73751245670817	-3.34572763860341	-2.50625950023565	GOSH029.MRT_fresh___GOSH029___NB8368300_TATGTTCAGGCTCTCG
-0.912837728705305	-1.70645897881499	-2.02404551606419	-1.57313989460319	-2.04541663285042	-1.6466946531731	-1.1805596725081	-1.38160816969865	-1.54919891962559	-1.05279767151093	-1.75518742310389	-4.11034004713201	-2.57220858433659	-5.24337330946605	-1.06830373067442	-4.69012292118952	-0.480043354801725	-2.34136536922245	-3.23545628769292	-2.51374957164464	GOSH029.MRT_fresh___GOSH029___NB8368300_TATTGGGCAATCTCTT
-0.991679690663971	-1.57620967597312	-1.63139740968311	-1.81665385389919	-1.34134048734873	-1.09163839805968	-1.19624291143454	-1.8474902127172	-1.27171271029075	-1.45165695970042	-0.702522398007493	-4.23710347519028	-0.18584737623659	-4.45025543348481	0.187907290241478	-3.25735266187471	1.20058517987551	-1.7948539946349	-3.28227404244347	-2.49718248628295	GOSH029.MRT_fresh___GOSH029___NB8368300_TATTTCGCAACCCTAA
-0.950322968699245	-1.12545043560587	-1.23122887032708	-0.510935006345805	-2.32540104588679	-1.23108608476608	-1.08796827737577	-1.74085058884945	3.88276673172066	-1.84673731960739	-1.54613818081212	-3.34388758247076	-2.10916850859308	-4.41635155825504	0.150980351789346	-4.72478048894602	-0.295262493816764	-0.885194217711279	-0.606647695207059	-1.1761157488701	GOSH029.MRT_fresh___GOSH029___NB8368300_TATTTCGGTCAATCTG
-0.964035728370745	-1.16042142119974	-1.39691645026259	-1.50693312453894	-1.89787561010147	-1.1032207581955	-1.0269863525451	-1.87366297272277	4.21980180513883	-1.44582638498925	-1.63319317876388	-4.45468647714112	-2.70556066065151	-2.83199665249908	-0.880409129786873	-3.47388244235271	0.876966442293772	-1.411459687947	-3.07899822519344	-1.78334337386228	GOSH029.MRT_fresh___GOSH029___NB8368300_TCAAGACTCATTTGGG
-0.770345455293805	-1.96235663661583	-2.04288192799064	-1.89644222316829	-1.60644490734111	-1.65001358015694	-0.65499904449761	-1.81593713439374	-1.21641247636509	-3.33607882691	-2.36087145426052	-3.78130414510801	-2.17577637543071	-3.51133880074227	-2.23246513930695	-4.01878144173509	-0.831141624492493	-2.92659792304224	-4.21186439267872	-3.03661004782247	GOSH029.MRT_fresh___GOSH029___NB8368300_TCAAGCATCTGAGAAA
-0.87041635064648	-1.51841402902115	-1.61491095437512	-0.980203149830528	-2.24821104694507	-1.34030626786856	-1.21693578104866	-1.70588443600508	-0.0465173233481639	-1.64521878298008	-1.85955270306967	-3.27376141619761	-1.46846595520093	-3.90996875831153	-1.56477027732261	-0.773802556216552	-0.91195557558259	-1.65403030191808	-4.10578935646111	-2.3940428215575	GOSH029.MRT_fresh___GOSH029___NB8368300_TCAAGTGCAGGCGTTC
-0.813934809136005	0.109592766863941	0.41822859754099	-1.7897963058059	-1.57567157229847	-1.36395407397606	-1.13299196343546	-1.9140706376701	-3.73422191610274	-3.12676714114569	-2.17982254660711	-1.53416261462977	-3.04166197728651	-5.35900772855703	3.84027891807642	-3.56232538850349	-2.3576819845298	-2.77561168477352	-4.32772875254821	-2.85146199715193	GOSH029.MRT_fresh___GOSH029___NB8368300_TCAATCTCATGGTGGA
-1.27706973285722	-1.48481381554893	-1.74160806588572	-1.79818978722514	-2.16659359072466	-1.40735912500888	-1.29754636980004	-1.87220871731176	2.62217296511844	-3.03573230035212	-2.19550231989763	-4.05747779956794	-3.47073228001178	-4.75911718981393	-0.672297227024376	-4.2049974077999	1.16676587099447	-1.88830058401975	-2.97950267428127	-2.57247356943318	GOSH029.MRT_fresh___GOSH029___NB8368300_TCAATTCGTTGCCTAA
-1.00815391577331	-1.42320280747923	6.74820171413138	-1.86971455886155	-2.45142178462059	-1.70357505026095	-1.44693344657091	-1.43893456130156	-4.27092454053652	-3.48750825076372	-2.79521772234734	-1.73149256390889	-3.56900948174937	-4.04828316392379	0.398682825515367	-3.34187416071832	-3.2189216496287	-3.23896887969913	-2.93093688367194	-3.50812934583263	GOSH029.MRT_fresh___GOSH029___NB8368300_TCACATTCAACCTAAC
-1.0338451197934	-0.932883510782424	0.74851400441001	-1.76217198559449	-2.3697134754353	-1.46502554621043	-1.46014656015763	-2.20212201883698	-4.48600604398189	-3.50711877223597	-2.72176606254652	-2.61212735222474	-4.92348083846865	-3.88949980789771	5.10202836475288	-3.52730446414284	-3.6243845393048	-3.40778984476113	-3.40830043612288	-2.89342487277429	GOSH029.MRT_fresh___GOSH029___NB8368300_TCACTCGGTCTTACTT
-0.923740408272271	-0.198151734778278	4.99519236850596	-2.05390604194249	-2.24249341923458	-1.28754504367936	-1.39512608419862	-0.93633121360975	-3.09718600250828	-3.39850351992452	-2.42277596104316	-3.24038822075335	-3.75841457595605	-2.54875596680546	0.476922969792299	-2.88704240410689	-2.44290658482105	-3.20684333546561	-3.04120539503725	-3.31878264705041	GOSH029.MRT_fresh___GOSH029___NB8368300_TCACTCGGTGGCTTAT
-0.816632906106215	-1.67534863366456	-1.9353088859304	-1.90175111343782	-1.98132604216712	-1.18372912607677	-1.25511151468214	-1.68857386616967	1.447411465169	-1.90609728975742	-0.517507630291779	-3.29892316350544	-2.38094070284731	-5.68003922989314	-1.33838765305563	-4.36279190302967	-0.394234270987304	-1.78893703775434	-3.59171497306754	-1.58156558821447	GOSH029.MRT_fresh___GOSH029___NB8368300_TCAGCAAGTACAGGTG
-0.969602765540862	-1.62149049011803	-1.94182642082734	-1.87107786350063	-2.36125865727024	-1.57578081252685	-1.06941469589387	-2.09715190797501	2.48039831158324	-2.48354334549188	-0.635040292827634	-3.51517633862115	-2.70128525477175	-5.63358053512614	-1.17546484540395	-4.69388994168268	-0.175763311161125	-2.03048213611187	-3.58822199513651	-2.51494529160824	GOSH029.MRT_fresh___GOSH029___NB8368300_TCAGTCCTCGGCATAT
-0.174905069769	-1.41414558451701	0.512733827753553	-1.90700051237161	-2.27987853721598	-1.34150777322146	-1.03875106295793	-2.13386351149495	9.3119276841922	-2.81241717475141	-2.31888118047309	-4.07206578356589	-2.70985845678078	-5.03748118234587	-0.451465056343714	-4.2722733803054	-1.60313227315282	-1.71557544286165	-3.59705516286876	-2.5862351072709	GOSH029.MRT_fresh___GOSH029___NB8368300_TCAGTGATCAACCCGG
-0.982087305091617	2.90558032830194	5.13687419783358	-2.00356744300716	-1.25816941596908	-1.47676794638712	-0.976961893651655	-1.84512784799068	-4.23472253902977	-3.30879699244495	-2.56299000482605	-2.88079077580591	-3.96603840614187	-3.18102465488741	0.273663243418093	-3.65603321453675	-3.39702816286039	-2.57738518869441	-4.09084224548017	-3.23780633451947	GOSH029.MRT_fresh___GOSH029___NB8368300_TCATCCGAGAGTACCG
-0.780199314293438	-1.24286983818423	-1.4903908584236	-0.974038701342097	-0.960838888646604	-1.15099640747298	-0.940246058473378	-2.17059920487549	2.39999819497838	-1.1431757187882	-1.75424646173303	-3.3881114381794	-1.73368463475732	-4.72637312124807	-1.85792160181168	-3.34440304289337	-0.524352921724159	-1.41288697922333	-4.19596082736041	-2.36326703602551	GOSH029.MRT_fresh___GOSH029___NB8368300_TCATTACCAGGTGTGA
-0.979537601824201	-1.49443416415688	-1.70229756564517	-1.65315849393768	-2.1224646174442	-1.3420092463944	-1.27259403264197	-1.86731910318937	-0.735394612067987	-1.96081666708666	-1.20986381770892	-3.99947561702371	-3.32258626544627	-5.73239739963472	-0.480547222224975	-4.34341912929229	0.814763016089444	-1.74744544524462	-3.72851683824301	-2.47900490013656	GOSH029.MRT_fresh___GOSH029___NB8368300_TCATTACGTAGCTTGT
-0.561047595496957	-1.39926732638606	-1.40804305062209	-1.52635761130265	-2.32805177949602	-1.16445210729985	-1.17514161359225	-1.78552889489694	3.91935664230004	-2.78313931828252	-1.48793927063927	-4.23304726924396	-2.58651722162301	-4.94098235021706	-2.01380616988588	-4.08207885274967	0.855963255744206	-1.88163479806276	-2.98553090887248	-2.49646424261894	GOSH029.MRT_fresh___GOSH029___NB8368300_TCATTGTAGTAAGACT
-0.96244726616906	-0.81207432438634	6.22506469601729	-2.08515921355392	-1.66426481028189	-1.40082485082374	-1.28054357279287	-1.34430750794957	-2.97094192787186	-3.73046850921096	-2.57536094326109	-3.26266402347346	-3.7806734833835	-5.10106347616658	-0.350913701641057	-3.60250119139494	-2.77578269859735	-3.38168808661687	-3.92061229130649	-3.92045259918597	GOSH029.MRT_fresh___GOSH029___NB8368300_TCCACCAAGTCGTTAC
-0.844721970622776	-1.55525695998596	-1.55794696877188	-1.36631927768399	-4.66952238032316	-1.29786761397124	-1.05141486244715	-2.04780710162044	0.514663738980252	-1.53459704227154	-1.87368156401145	-3.56197907840295	-3.11469910011375	-4.03401553193927	-1.32387233755053	-4.30406825915338	-0.157754816472913	-1.64617371079405	-3.95870400902549	-2.44381519728628	GOSH029.MRT_fresh___GOSH029___NB8368300_TCCATCGTCGGCATAT
-0.877687600819245	-1.38488972427226	-1.49628423257559	-0.0632022567950136	-1.98783749063102	-1.22594816465647	-0.603090833124916	-1.94911678694767	1.77791313926339	-1.99736675679431	-1.76665870054654	-3.18714772279621	-2.63560048119216	-3.52109840673799	-2.43957678615989	-4.75666672832915	-1.71625353457853	-1.24343814630588	-3.84854249573091	-2.04552966401902	GOSH029.MRT_fresh___GOSH029___NB8368300_TCCATGCCAGATCATC
-0.826911668503599	-1.5178129517018	-1.55431004357775	-1.28057045866268	-1.42068922554248	-1.06959063344367	-1.19015173623461	-1.78506904503198	0.927170921910585	-1.45507108537802	0.262159241372256	-3.83723204677447	-1.91509914676141	-3.95978607193102	-0.737915827691015	-2.91153625952013	1.46320527183135	-1.95282375396482	-3.79821312727424	-1.63348153515282	GOSH029.MRT_fresh___GOSH029___NB8368300_TCCCACAAGTCAGGGT
-0.959177025376586	-1.63716519972857	-1.69167939724234	-2.10533568341534	-2.09673082129834	-0.802545518494691	-1.23678390719641	-2.07553525829088	4.63150618193404	-3.01576324423193	-2.40841845171841	-4.5662580993136	-1.71148645254483	-6.15640999947897	-1.09042312037547	-4.1858378772298	-1.37321328680402	-2.19790036795582	-3.40851267482138	-2.59254389263294	GOSH029.MRT_fresh___GOSH029___NB8368300_TCCGAAAAGTCGGGAT
-0.828858322218765	-1.34238957152189	-1.52841540769376	-0.68713371983394	-1.24546272698486	-1.28737838991622	-1.1120270236116	-1.93103235478294	4.05651724371903	-2.64016948269921	-2.12358161800423	-3.63009860024147	-2.90744883132421	-3.7246648855416	-2.57317644830224	-3.1105082873298	-1.73282027055824	-1.65409576158521	-3.6637707308141	-2.50377795849565	GOSH029.MRT_fresh___GOSH029___NB8368300_TCCGATCAGGTAGCCA
-0.177914737270558	-1.32673147800022	-1.43083502014628	-1.32973561629604	-2.19122465941864	-1.2534065687249	-0.932080320118794	-1.98661460117623	5.45023049517368	-1.9973465073435	-1.86452415903282	-4.30732829167462	-2.21300773069526	-4.64486958265474	-1.77669399417201	-4.02838621970473	-0.752426453188226	-1.24070437785239	-2.73502829807901	-1.90929571828364	GOSH029.MRT_fresh___GOSH029___NB8368300_TCCGATCTCCGCGAGT
[truncated: 26,246 more rows]
