# Supplementary material for: Single cell derived mRNA signals across human kidney tumors
Source: Nat Commun. 2021 Jun 23;12:3896. doi: 10.1038/s41467-021-23949-5 (PMC8222373; doi:10.1038/s41467-021-23949-5)
Supplement: Supplementary file 9 — Source Data [file 41467_2021_23949_MOESM9_ESM.zip › SourceDataForFigures/SupFig11.tsv]

TWIST1	UMAP_1	UMAP_2	orig.ident	nCount_RNA	nFeature_RNA	RNA_snn_res.1	seurat_clusters	annot	type	expr	rowName
0	4.87016071371643	5.97701680687554	GOSH029.MRT	4626.69296783124	2033	17	17	L	Fresh	noExpr	GOSH029.MRT_fresh___GOSH029___NB8350518_AAACCCACATCGGAGA
0	2.10934017765578	-0.45646992172695	GOSH029.MRT	9041.98924554987	4065	7	7	T	Fresh	noExpr	GOSH029.MRT_fresh___GOSH029___NB8350518_AAACGAACACCAGTAT
0	1.52933256601421	-7.96563259064047	GOSH029.MRT	25845.5829578791	6596	8	8	T	Fresh	noExpr	GOSH029.MRT_fresh___GOSH029___NB8350518_AAACGAATCAAAGGAT
0	1.12868629659752	-1.3463669727561	GOSH029.MRT	13190.1203053608	4830	7	7	T	Fresh	noExpr	GOSH029.MRT_fresh___GOSH029___NB8350518_AAACGCTGTGTTAGCT
0	-0.0290666954128782	-7.13439405827123	GOSH029.MRT	33192.9842720749	7386	13	13	T	Fresh	noExpr	GOSH029.MRT_fresh___GOSH029___NB8350518_AAACGCTTCATTTGGG
0	2.74430366969269	-9.42970985741045	GOSH029.MRT	18412.9911775815	5700	8	8	T	Fresh	noExpr	GOSH029.MRT_fresh___GOSH029___NB8350518_AAAGAACAGGAACTAT
0	3.10798145385364	-1.76507961931019	GOSH029.MRT	14413.0241048308	5293	19	19	T	Fresh	noExpr	GOSH029.MRT_fresh___GOSH029___NB8350518_AAAGAACTCATTTCGT
0	0.228103108945951	3.50094344895164	GOSH029.MRT	2630.58211092861	1564	18	18	L	Fresh	noExpr	GOSH029.MRT_fresh___GOSH029___NB8350518_AAAGGATCATAATCCG
0	3.81814816844518	-9.44744736537634	GOSH029.MRT	33211.0057413174	7233	8	8	T	Fresh	noExpr	GOSH029.MRT_fresh___GOSH029___NB8350518_AAAGGGCAGCATCCTA
0	3.00543468616668	-1.98381482703781	GOSH029.MRT	13305.3594085178	4980	19	19	T	Fresh	noExpr	GOSH029.MRT_fresh___GOSH029___NB8350518_AAAGGGCAGGGCATGT
0	1.44696213482487	-2.55611078357476	GOSH029.MRT	3627.7481377896	2192	7	7	T	Fresh	noExpr	GOSH029.MRT_fresh___GOSH029___NB8350518_AAAGGGCGTGAGAACC
0	5.85962562999986	5.36507212570953	GOSH029.MRT	20479.5105373608	4872	17	17	L	Fresh	noExpr	GOSH029.MRT_fresh___GOSH029___NB8350518_AAAGGGCTCGCTGTCT
0	0.972967067210962	-2.36474734528641	GOSH029.MRT	11103.384403348	4232	7	7	T	Fresh	noExpr	GOSH029.MRT_fresh___GOSH029___NB8350518_AAAGGGCTCGTCCATC
0	-0.805689246292706	0.795073641436496	GOSH029.MRT	8192.6842621171	3123	20	20	T	Fresh	noExpr	GOSH029.MRT_fresh___GOSH029___NB8350518_AAAGGTAAGCACGTCC
0	1.9375329726043	-8.19616983579641	GOSH029.MRT	23397.6237431859	6215	8	8	T	Fresh	noExpr	GOSH029.MRT_fresh___GOSH029___NB8350518_AAAGGTACAAACTCTG
0	0.32550992399827	3.94545761299223	GOSH029.MRT	2143.71167573739	1183	18	18	L	Fresh	noExpr	GOSH029.MRT_fresh___GOSH029___NB8350518_AAAGGTATCGCTCTAC
0	1.95439263325525	-2.08033700379624	GOSH029.MRT	23574.3006497676	5757	7	7	T	Fresh	noExpr	GOSH029.MRT_fresh___GOSH029___NB8350518_AAAGTCCGTCGAGCTC
0	4.19155620874527	3.67532148280584	GOSH029.MRT	4795.12774190036	1587	17	17	L	Fresh	noExpr	GOSH029.MRT_fresh___GOSH029___NB8350518_AAAGTGACAACCCTCT
0	1.99829567906647	-2.34709805444011	GOSH029.MRT	29414.8180692862	6752	19	19	T	Fresh	noExpr	GOSH029.MRT_fresh___GOSH029___NB8350518_AACAAAGAGGAATTAC
0	2.8730950180428	-9.89245564170987	GOSH029.MRT	10112.3010228648	4013	8	8	T	Fresh	noExpr	GOSH029.MRT_fresh___GOSH029___NB8350518_AACAAAGGTCTAGTGT
0	1.99942046389331	-1.95541858207075	GOSH029.MRT	19180.8946476091	5781	7	7	T	Fresh	noExpr	GOSH029.MRT_fresh___GOSH029___NB8350518_AACAAAGTCGCTGACG
0	4.75818105116965	5.12351037072043	GOSH029.MRT	17057.39200336	4099	17	17	L	Fresh	noExpr	GOSH029.MRT_fresh___GOSH029___NB8350518_AACAACCAGATCCCGC
0	3.73351113542062	-7.52364964796827	GOSH029.MRT	18021.1661472191	5928	12	12	T	Fresh	noExpr	GOSH029.MRT_fresh___GOSH029___NB8350518_AACAACCGTCATTGCA
0	1.27772505852509	-1.89209035582676	GOSH029.MRT	38331.6854556415	7097	7	7	T	Fresh	noExpr	GOSH029.MRT_fresh___GOSH029___NB8350518_AACAACCGTGTTACAC
0	2.50105814757065	-1.07276842077623	GOSH029.MRT	12963.1997337192	4610	7	7	T	Fresh	noExpr	GOSH029.MRT_fresh___GOSH029___NB8350518_AACAAGAAGCACGTCC
0	1.6681946743286	-1.87377646085197	GOSH029.MRT	13338.0769043324	4801	7	7	T	Fresh	noExpr	GOSH029.MRT_fresh___GOSH029___NB8350518_AACAAGACAGCTGTGC
0	0.0138601290235197	0.655590485310132	GOSH029.MRT	36076.5395304851	7268	20	20	T	Fresh	noExpr	GOSH029.MRT_fresh___GOSH029___NB8350518_AACAAGAGTCGTGCCA
0	1.96298795947867	-8.66771060484775	GOSH029.MRT	8893.70166851545	3338	12	12	T	Fresh	noExpr	GOSH029.MRT_fresh___GOSH029___NB8350518_AACAAGAGTCTAACGT
0	4.42942704179028	-7.71543264910621	GOSH029.MRT	29766.0652400139	6917	8	8	T	Fresh	noExpr	GOSH029.MRT_fresh___GOSH029___NB8350518_AACACACAGCTCTTCC
0	0.821577844179678	3.59293761713348	GOSH029.MRT	4642.74424865562	2118	18	18	L	Fresh	noExpr	GOSH029.MRT_fresh___GOSH029___NB8350518_AACAGGGCATCATGAC
0	2.39153241353237	-10.1524181989447	GOSH029.MRT	23108.1583557482	6358	8	8	T	Fresh	noExpr	GOSH029.MRT_fresh___GOSH029___NB8350518_AACAGGGGTAGGAAAG
0	-0.107495390587038	-0.330128642836049	GOSH029.MRT	9737.23960722719	3753	20	20	T	Fresh	noExpr	GOSH029.MRT_fresh___GOSH029___NB8350518_AACCAACAGCAACTCT
0	2.09908214890637	-1.56745017584932	GOSH029.MRT	25818.6390736042	6839	7	7	T	Fresh	noExpr	GOSH029.MRT_fresh___GOSH029___NB8350518_AACCAACCATGACTCA
0	5.4622531949934	4.6133281248957	GOSH029.MRT	27178.6267263245	5247	17	17	L	Fresh	noExpr	GOSH029.MRT_fresh___GOSH029___NB8350518_AACCACAAGTCTAGCT
0	2.73901014681472	-9.6795099860529	GOSH029.MRT	15424.7584880413	5140	8	8	T	Fresh	noExpr	GOSH029.MRT_fresh___GOSH029___NB8350518_AACCATGAGTGCGACA
0	2.65093970107436	-7.846996829641	GOSH029.MRT	10049.0547772278	4008	12	12	T	Fresh	noExpr	GOSH029.MRT_fresh___GOSH029___NB8350518_AACCATGGTTGGAGGT
0	3.40234182167856	-9.76722477350961	GOSH029.MRT	18417.3058125003	5335	8	8	T	Fresh	noExpr	GOSH029.MRT_fresh___GOSH029___NB8350518_AACCTGACATACCGTA
0	4.48941999044608	5.01310923249169	GOSH029.MRT	12505.008886992	3768	18	18	L	Fresh	noExpr	GOSH029.MRT_fresh___GOSH029___NB8350518_AACCTTTCAGACCCGT
0	0.226029845526588	3.72784338593349	GOSH029.MRT	3145.70314839492	1655	18	18	L	Fresh	noExpr	GOSH029.MRT_fresh___GOSH029___NB8350518_AACCTTTGTCATTGCA
0	0.139914801558217	-7.14992244266603	GOSH029.MRT	39858.2323884275	7667	13	13	T	Fresh	noExpr	GOSH029.MRT_fresh___GOSH029___NB8350518_AACCTTTGTTAAACCC
0	5.66276140989289	5.48982651133241	GOSH029.MRT	20069.6147164826	4635	17	17	L	Fresh	noExpr	GOSH029.MRT_fresh___GOSH029___NB8350518_AACCTTTGTTCCGCTT
0	-0.35250921088302	-6.30658634690761	GOSH029.MRT	25151.1317319706	6539	13	13	T	Fresh	noExpr	GOSH029.MRT_fresh___GOSH029___NB8350518_AACGGGACACAAGGTG
0	4.73014008060825	-9.02928041659278	GOSH029.MRT	13652.4414937394	4996	8	8	T	Fresh	noExpr	GOSH029.MRT_fresh___GOSH029___NB8350518_AACGGGAGTTAGTCGT
0	3.17669722011617	5.08649529707361	GOSH029.MRT	2398.15556812707	1407	18	18	L	Fresh	noExpr	GOSH029.MRT_fresh___GOSH029___NB8350518_AACTTCTAGCCATTTG
0	3.17223003244785	-8.70397423344898	GOSH029.MRT	22759.2558423513	6536	8	8	T	Fresh	noExpr	GOSH029.MRT_fresh___GOSH029___NB8350518_AACTTCTTCACAATGC
0	2.76764808921992	-8.90059283642362	GOSH029.MRT	13433.1217838826	4757	8	8	T	Fresh	noExpr	GOSH029.MRT_fresh___GOSH029___NB8350518_AAGAACAAGATGGTCG
0	4.78633711606992	-7.76262556979017	GOSH029.MRT	4572.08240298841	2012	12	12	T	Fresh	noExpr	GOSH029.MRT_fresh___GOSH029___NB8350518_AAGAACACAGTAGATA
0	3.23983651757624	-7.04623135533671	GOSH029.MRT	9427.38306912495	3820	12	12	T	Fresh	noExpr	GOSH029.MRT_fresh___GOSH029___NB8350518_AAGAACATCAAGAGTA
0	2.31555524192482	-9.32365186162467	GOSH029.MRT	38311.8609119902	7680	8	8	T	Fresh	noExpr	GOSH029.MRT_fresh___GOSH029___NB8350518_AAGACTCCAAAGCTCT
0	2.92145957800699	-8.24507748685398	GOSH029.MRT	10431.292614697	4167	12	12	T	Fresh	noExpr	GOSH029.MRT_fresh___GOSH029___NB8350518_AAGACTCCATCCGAGC
0	-0.345162225973994	-0.727295785006953	GOSH029.MRT	1607.90434168077	995	7	7	T	Fresh	noExpr	GOSH029.MRT_fresh___GOSH029___NB8350518_AAGACTCTCCTGCCAT
0	3.54107755434855	5.21421213379837	GOSH029.MRT	2844.57946069804	1688	18	18	L	Fresh	noExpr	GOSH029.MRT_fresh___GOSH029___NB8350518_AAGATAGAGCGAGGAG
0	2.38888282645577	-1.19417818874061	GOSH029.MRT	57786.9875678692	8805	19	19	T	Fresh	noExpr	GOSH029.MRT_fresh___GOSH029___NB8350518_AAGATAGTCTCCAATT
0	-1.05804098926756	-1.01668161640498	GOSH029.MRT	13391.3423776688	3457	7	7	T	Fresh	noExpr	GOSH029.MRT_fresh___GOSH029___NB8350518_AAGCATCCAGGTCTCG
0	1.8471612972498	-1.36450934695295	GOSH029.MRT	21166.0573501044	5895	7	7	T	Fresh	noExpr	GOSH029.MRT_fresh___GOSH029___NB8350518_AAGCCATAGCGTGCCT
0	3.30316890089549	-10.2708629595916	GOSH029.MRT	6473.90833936465	2989	12	12	T	Fresh	noExpr	GOSH029.MRT_fresh___GOSH029___NB8350518_AAGCCATAGGAGATAG
0	3.99985082078591	-9.00785282108386	GOSH029.MRT	44386.4416345609	7844	8	8	T	Fresh	noExpr	GOSH029.MRT_fresh___GOSH029___NB8350518_AAGCGAGAGAGAAGGT
0	5.2750371942613	4.16498774828901	GOSH029.MRT	6519.09654786643	2196	17	17	L	Fresh	noExpr	GOSH029.MRT_fresh___GOSH029___NB8350518_AAGCGTTAGTGCGTCC
0	3.32286636578179	-9.20314749872707	GOSH029.MRT	52956.6792015262	8277	8	8	T	Fresh	noExpr	GOSH029.MRT_fresh___GOSH029___NB8350518_AAGGAATCACCATAAC
0	-0.914458004143001	-1.00838310257155	GOSH029.MRT	2161.04591113753	1297	7	7	T	Fresh	noExpr	GOSH029.MRT_fresh___GOSH029___NB8350518_AAGGTAAGTTGAGGAC
0	1.48607347521036	-7.87126497643236	GOSH029.MRT	35762.1285784919	7452	8	8	T	Fresh	noExpr	GOSH029.MRT_fresh___GOSH029___NB8350518_AAGTACCGTCGAAACG
0	4.78117808023446	4.69964039728292	GOSH029.MRT	1419.99737160619	742	18	18	L	Fresh	noExpr	GOSH029.MRT_fresh___GOSH029___NB8350518_AAGTGAATCGAGAACG
0	5.92997156828712	5.35098943122388	GOSH029.MRT	17770.7819831848	4482	17	17	L	Fresh	noExpr	GOSH029.MRT_fresh___GOSH029___NB8350518_AAGTGAATCTCAGAAC
0	4.23918965055892	-9.36482197231809	GOSH029.MRT	11056.7256025299	4534	8	8	T	Fresh	noExpr	GOSH029.MRT_fresh___GOSH029___NB8350518_AATAGAGAGTAGTCTC
0	5.17633290869889	5.08547429189675	GOSH029.MRT	9752.88502293674	2991	17	17	L	Fresh	noExpr	GOSH029.MRT_fresh___GOSH029___NB8350518_AATAGAGGTCTTCAAG
0	2.67643917428535	-8.38174046800654	GOSH029.MRT	14201.3111545125	4864	8	8	T	Fresh	noExpr	GOSH029.MRT_fresh___GOSH029___NB8350518_AATAGAGGTTCCTAGA
0	5.95119487496693	5.3361426375543	GOSH029.MRT	18787.9052793397	4482	17	17	L	Fresh	noExpr	GOSH029.MRT_fresh___GOSH029___NB8350518_AATCACGAGACGACTG
0	0.495540016560022	3.74758397002692	GOSH029.MRT	4539.81949274404	2068	18	18	L	Fresh	noExpr	GOSH029.MRT_fresh___GOSH029___NB8350518_AATCACGAGTATTCCG
0	0.514394238174648	-6.78012914564035	GOSH029.MRT	26370.1828826479	6726	13	13	T	Fresh	noExpr	GOSH029.MRT_fresh___GOSH029___NB8350518_AATCACGAGTGACCTT
0	0.377364059473312	4.0403434046175	GOSH029.MRT	1067.12580320725	759	18	18	L	Fresh	noExpr	GOSH029.MRT_fresh___GOSH029___NB8350518_AATCACGGTAGTCTGT
0	-0.880655807698217	-0.714834674808158	GOSH029.MRT	16817.9523053436	4133	7	7	T	Fresh	noExpr	GOSH029.MRT_fresh___GOSH029___NB8350518_AATCGACAGCAATAAC
0	4.69805233698197	-8.40675269155888	GOSH029.MRT	14625.8952798056	5419	12	12	T	Fresh	noExpr	GOSH029.MRT_fresh___GOSH029___NB8350518_AATCGTGGTTCAGTAC
0	4.80543881034289	4.49616062169464	GOSH029.MRT	13337.5454147442	3000	17	17	L	Fresh	noExpr	GOSH029.MRT_fresh___GOSH029___NB8350518_AATCGTGTCTGCAGCG
0	0.273208588454842	3.6291684485922	GOSH029.MRT	2346.82205600856	1380	18	18	L	Fresh	noExpr	GOSH029.MRT_fresh___GOSH029___NB8350518_AATGAAGCAAGCTCTA
0	2.42933380735687	-1.02867045575063	GOSH029.MRT	15100.9622458469	4679	7	7	T	Fresh	noExpr	GOSH029.MRT_fresh___GOSH029___NB8350518_AATGAAGCATCCAACA
0	2.0737126415328	-9.0085301311292	GOSH029.MRT	32034.7039640764	7124	8	8	T	Fresh	noExpr	GOSH029.MRT_fresh___GOSH029___NB8350518_AATGCCACATCTTTCA
0	2.95768517177566	-9.16658824092687	GOSH029.MRT	12544.9225261482	4272	8	8	T	Fresh	noExpr	GOSH029.MRT_fresh___GOSH029___NB8350518_AATGCCATCGGTCAGC
0	3.88477780916175	3.81236057312533	GOSH029.MRT	1082.98437409344	573	18	18	L	Fresh	noExpr	GOSH029.MRT_fresh___GOSH029___NB8350518_AATGGCTGTCGCCTAG
0	-0.342653931519919	0.234117587729109	GOSH029.MRT	4769.08779891378	2393	20	20	T	Fresh	noExpr	GOSH029.MRT_fresh___GOSH029___NB8350518_AATTTCCAGACCAGAC
0	2.61220023408345	-6.94541299732909	GOSH029.MRT	22824.1461640103	6191	12	12	T	Fresh	noExpr	GOSH029.MRT_fresh___GOSH029___NB8350518_AATTTCCAGCATACTC
0	0.62871442157614	3.77073269982145	GOSH029.MRT	2891.02001305883	1563	18	18	L	Fresh	noExpr	GOSH029.MRT_fresh___GOSH029___NB8350518_AATTTCCCAAACTCGT
0	0.912553463709682	-1.45457892188193	GOSH029.MRT	30836.0375414546	6554	7	7	T	Fresh	noExpr	GOSH029.MRT_fresh___GOSH029___NB8350518_AATTTCCGTTATGGTC
0	1.62258543349693	-8.28900045406065	GOSH029.MRT	8716.49931671742	3901	8	8	T	Fresh	noExpr	GOSH029.MRT_fresh___GOSH029___NB8350518_ACAAAGAAGCTGACCC
0	3.5892726786882	-9.67888606941358	GOSH029.MRT	14723.967429027	4914	8	8	T	Fresh	noExpr	GOSH029.MRT_fresh___GOSH029___NB8350518_ACAAAGATCACCCATC
0	0.046764655312331	0.89340398724112	GOSH029.MRT	31211.8311657804	6882	20	20	T	Fresh	noExpr	GOSH029.MRT_fresh___GOSH029___NB8350518_ACAACCACACGCCACA
0	3.28009490109762	-8.91134101912651	GOSH029.MRT	14447.8037755199	5169	8	8	T	Fresh	noExpr	GOSH029.MRT_fresh___GOSH029___NB8350518_ACAACCAGTGCTTATG
0	3.09053358456118	-10.2454159090154	GOSH029.MRT	5081.61148156964	2453	8	8	T	Fresh	noExpr	GOSH029.MRT_fresh___GOSH029___NB8350518_ACAAGCTCAGTGTATC
0	0.506228725983163	-6.46739180503536	GOSH029.MRT	34252.2786103272	7367	13	13	T	Fresh	noExpr	GOSH029.MRT_fresh___GOSH029___NB8350518_ACAAGCTGTTTCGTAG
0	2.94316549353327	-2.26457127068356	GOSH029.MRT	15166.1617614836	5255	19	19	T	Fresh	noExpr	GOSH029.MRT_fresh___GOSH029___NB8350518_ACACAGTGTGAGCCAA
0	3.63566538067674	-6.79123233081361	GOSH029.MRT	9940.9604833086	3737	12	12	T	Fresh	noExpr	GOSH029.MRT_fresh___GOSH029___NB8350518_ACACCAAGTGCACAAG
0	1.40521142048006	-7.29202465208358	GOSH029.MRT	31919.5412682047	7098	13	13	T	Fresh	noExpr	GOSH029.MRT_fresh___GOSH029___NB8350518_ACACGCGAGGCATCTT
0	2.83812579919541	-9.33758126963879	GOSH029.MRT	17141.7507108857	5478	8	8	T	Fresh	noExpr	GOSH029.MRT_fresh___GOSH029___NB8350518_ACACGCGCATGAAGGC
0	-0.316953746698537	-1.95195994631825	GOSH029.MRT	11941.0745147404	4426	7	7	T	Fresh	noExpr	GOSH029.MRT_fresh___GOSH029___NB8350518_ACACGCGTCGTAGTCA
0	2.76276259329251	-0.820662954067909	GOSH029.MRT	3421.21154186062	1978	7	7	T	Fresh	noExpr	GOSH029.MRT_fresh___GOSH029___NB8350518_ACACTGAAGATGCAGC
0	1.12423287032613	3.85896203896626	GOSH029.MRT	10777.095107962	3756	18	18	L	Fresh	noExpr	GOSH029.MRT_fresh___GOSH029___NB8350518_ACACTGAAGGCCTAAG
0	4.9367062821725	5.9641257967505	GOSH029.MRT	15632.1743888333	4592	17	17	L	Fresh	noExpr	GOSH029.MRT_fresh___GOSH029___NB8350518_ACAGAAACAAGGCGTA
0	3.66239106505429	-6.9490428273145	GOSH029.MRT	17439.1795850899	5136	12	12	T	Fresh	noExpr	GOSH029.MRT_fresh___GOSH029___NB8350518_ACAGAAAGTTTCGACA
0	0.181629509981176	3.81532591265114	GOSH029.MRT	2835.55395633865	1470	18	18	L	Fresh	noExpr	GOSH029.MRT_fresh___GOSH029___NB8350518_ACAGCCGCAACACTAC
0	0.241477095778393	0.905384008999343	GOSH029.MRT	89069.2879722822	9704	20	20	T	Fresh	noExpr	GOSH029.MRT_fresh___GOSH029___NB8350518_ACAGCCGCACCTCGTT
0	2.19495147960464	-1.34757029210926	GOSH029.MRT	22071.5429247788	5973	19	19	T	Fresh	noExpr	GOSH029.MRT_fresh___GOSH029___NB8350518_ACAGGGATCTTCCCGA
0	4.15257162146669	-8.57296768497988	GOSH029.MRT	60005.1709727616	8928	8	8	T	Fresh	noExpr	GOSH029.MRT_fresh___GOSH029___NB8350518_ACATGCATCTGGAGAG
0	1.81481623213772	-1.83625943337551	GOSH029.MRT	14180.9820164465	5084	7	7	T	Fresh	noExpr	GOSH029.MRT_fresh___GOSH029___NB8350518_ACCAAACCAAGCGGAT
0	0.216738130812028	3.89838677440418	GOSH029.MRT	1592.84253124731	1107	18	18	L	Fresh	noExpr	GOSH029.MRT_fresh___GOSH029___NB8350518_ACCAACACAAGCGATG
0	3.55988082153029	-10.2413752089666	GOSH029.MRT	12680.1584794578	4648	8	8	T	Fresh	noExpr	GOSH029.MRT_fresh___GOSH029___NB8350518_ACCAACACAGGCCCTA
0	4.81759245997661	5.96216673270669	GOSH029.MRT	55396.6930988895	7710	17	17	L	Fresh	noExpr	GOSH029.MRT_fresh___GOSH029___NB8350518_ACCAACAGTGGCCACT
0	2.73706539040871	-9.24561410408496	GOSH029.MRT	35893.1446403476	7760	8	8	T	Fresh	noExpr	GOSH029.MRT_fresh___GOSH029___NB8350518_ACCATTTTCGAATCCA
0	0.534309056052612	3.16772556335959	GOSH029.MRT	2625.94732351953	1501	18	18	L	Fresh	noExpr	GOSH029.MRT_fresh___GOSH029___NB8350518_ACCCAAAAGGTACAGC
0	4.79683438999185	4.95540152792762	GOSH029.MRT	2805.81515762406	1514	18	18	L	Fresh	noExpr	GOSH029.MRT_fresh___GOSH029___NB8350518_ACCCAAAAGTTTCTTC
0	4.82075980722968	5.36692849563013	GOSH029.MRT	12840.4213566358	3619	17	17	L	Fresh	noExpr	GOSH029.MRT_fresh___GOSH029___NB8350518_ACCCAAATCGATACAC
0	2.80343378151706	-0.666464005010287	GOSH029.MRT	11067.595632349	4453	7	7	T	Fresh	noExpr	GOSH029.MRT_fresh___GOSH029___NB8350518_ACCCTCACACGGTCTG
0	0.251259814398932	-3.01987847429099	GOSH029.MRT	7390.0283500425	3062	7	7	T	Fresh	noExpr	GOSH029.MRT_fresh___GOSH029___NB8350518_ACCCTCATCGGTCTAA
0	2.21326519694819	-1.00372888721789	GOSH029.MRT	9706.96535158112	3882	7	7	T	Fresh	noExpr	GOSH029.MRT_fresh___GOSH029___NB8350518_ACCGTTCAGGATAATC
0	5.44743970133357	4.39858912971457	GOSH029.MRT	17490.0692484491	4498	17	17	L	Fresh	noExpr	GOSH029.MRT_fresh___GOSH029___NB8350518_ACCGTTCAGTCGCCCA
0	3.63256169891283	-8.39185261008496	GOSH029.MRT	2421.56460008785	1596	12	12	T	Fresh	noExpr	GOSH029.MRT_fresh___GOSH029___NB8350518_ACCTACCAGCTCTGTA
0	2.81580408482674	-2.06385366957064	GOSH029.MRT	17623.0044875781	5983	7	7	T	Fresh	noExpr	GOSH029.MRT_fresh___GOSH029___NB8350518_ACCTGAACACGTACTA
0	5.33425504213571	4.62120459754617	GOSH029.MRT	32287.0704653691	5776	17	17	L	Fresh	noExpr	GOSH029.MRT_fresh___GOSH029___NB8350518_ACCTGAACAGAAATTG
0	2.25946374169067	-8.81547553688227	GOSH029.MRT	36154.0566771399	7563	8	8	T	Fresh	noExpr	GOSH029.MRT_fresh___GOSH029___NB8350518_ACCTGTCAGCGAAACC
0	1.11347421425061	-1.56571637064259	GOSH029.MRT	25307.3923309513	6570	7	7	T	Fresh	noExpr	GOSH029.MRT_fresh___GOSH029___NB8350518_ACCTGTCAGGACCCAA
0	2.34335405008485	-2.52022809139487	GOSH029.MRT	2365.31523074763	1689	7	7	T	Fresh	noExpr	GOSH029.MRT_fresh___GOSH029___NB8350518_ACCTGTCGTCATACCA
0	3.40941264607324	-10.1397625877174	GOSH029.MRT	9864.41529050098	3762	8	8	T	Fresh	noExpr	GOSH029.MRT_fresh___GOSH029___NB8350518_ACGATCAAGGTCACCC
0	0.43492027629546	4.50763516189563	GOSH029.MRT	1839.87620872305	1189	18	18	L	Fresh	noExpr	GOSH029.MRT_fresh___GOSH029___NB8350518_ACGATCACAGTTACCA
0	2.7586950858463	-9.47520925853502	GOSH029.MRT	33930.9615058556	6922	8	8	T	Fresh	noExpr	GOSH029.MRT_fresh___GOSH029___NB8350518_ACGATCAGTGTTACAC
0	1.96012878967599	-1.17952761679887	GOSH029.MRT	8152.44297407783	3703	7	7	T	Fresh	noExpr	GOSH029.MRT_fresh___GOSH029___NB8350518_ACGATGTAGATGCTTC
0	0.132614435682853	4.11408766521143	GOSH029.MRT	3013.2037378834	1605	18	18	L	Fresh	noExpr	GOSH029.MRT_fresh___GOSH029___NB8350518_ACGCACGAGACCGTTT
0	1.2356151453882	-7.81736415454708	GOSH029.MRT	18138.6226325917	5673	13	13	T	Fresh	noExpr	GOSH029.MRT_fresh___GOSH029___NB8350518_ACGGAAGCATTGCCGG
0	4.38201471805989	-9.32565117883284	GOSH029.MRT	16668.7054705714	5552	8	8	T	Fresh	noExpr	GOSH029.MRT_fresh___GOSH029___NB8350518_ACGGAAGTCATGCTAG
0	2.07599287037431	-1.25801788078438	GOSH029.MRT	18892.753047918	5666	7	7	T	Fresh	noExpr	GOSH029.MRT_fresh___GOSH029___NB8350518_ACGGTCGGTAGATTAG
0	0.0245075964511011	-7.18698451977796	GOSH029.MRT	51125.8447167884	8466	13	13	T	Fresh	noExpr	GOSH029.MRT_fresh___GOSH029___NB8350518_ACGGTCGGTGTTCATG
0	1.60854186271944	-1.97940416147248	GOSH029.MRT	18476.1585123922	5438	7	7	T	Fresh	noExpr	GOSH029.MRT_fresh___GOSH029___NB8350518_ACGGTTACAGGACAGT
0	1.20823578970924	-8.0962769417296	GOSH029.MRT	41504.3919039787	8109	13	13	T	Fresh	noExpr	GOSH029.MRT_fresh___GOSH029___NB8350518_ACGTACATCTTAGGAC
0	4.21642337409093	-9.64328705135581	GOSH029.MRT	5194.60075923915	2202	8	8	T	Fresh	noExpr	GOSH029.MRT_fresh___GOSH029___NB8350518_ACGTAGTAGGTACTGG
0	2.61843182983528	-6.32975006190804	GOSH029.MRT	19919.8254033987	5215	12	12	T	Fresh	noExpr	GOSH029.MRT_fresh___GOSH029___NB8350518_ACGTCCTTCCCGTGTT
0	0.932091752117357	3.79258633180311	GOSH029.MRT	13862.5096039129	4479	18	18	L	Fresh	noExpr	GOSH029.MRT_fresh___GOSH029___NB8350518_ACTACGACACGCGCAT
0	0.665905208478236	0.444834667028343	GOSH029.MRT	30864.0261202697	6874	20	20	T	Fresh	noExpr	GOSH029.MRT_fresh___GOSH029___NB8350518_ACTACGACATGGGATG
0	4.64910826354911	-9.48959618503958	GOSH029.MRT	24601.434289525	6627	8	8	T	Fresh	noExpr	GOSH029.MRT_fresh___GOSH029___NB8350518_ACTATCTAGGCCACTC
0	5.15210301356506	5.11069937327794	GOSH029.MRT	19691.2141467772	4611	17	17	L	Fresh	noExpr	GOSH029.MRT_fresh___GOSH029___NB8350518_ACTATCTCAGCACACC
0	0.563182317162643	-6.20410067026435	GOSH029.MRT	24621.607448422	5841	13	13	T	Fresh	noExpr	GOSH029.MRT_fresh___GOSH029___NB8350518_ACTATCTCATGAGTAA
0	0.895761248965833	-7.6494768764824	GOSH029.MRT	11337.4971039308	4461	13	13	T	Fresh	noExpr	GOSH029.MRT_fresh___GOSH029___NB8350518_ACTATGGAGCGTTGTT
0	5.59721511934736	5.14994859221841	GOSH029.MRT	13558.9115261928	4060	17	17	L	Fresh	noExpr	GOSH029.MRT_fresh___GOSH029___NB8350518_ACTATGGGTAACAGTA
0	0.104340982159444	3.91515481858266	GOSH029.MRT	2215.51839070872	1324	18	18	L	Fresh	noExpr	GOSH029.MRT_fresh___GOSH029___NB8350518_ACTATGGTCGATGGAG
0	4.84112131579322	6.05139090258773	GOSH029.MRT	26325.9207849327	5994	17	17	L	Fresh	noExpr	GOSH029.MRT_fresh___GOSH029___NB8350518_ACTATTCCAATTTCCT
0	4.74761735555099	-8.58185818294955	GOSH029.MRT	4794.37323204255	2381	12	12	T	Fresh	noExpr	GOSH029.MRT_fresh___GOSH029___NB8350518_ACTATTCCAGGGACTA
0	5.14091370186476	4.41743327802587	GOSH029.MRT	23022.792027417	4933	18	18	L	Fresh	noExpr	GOSH029.MRT_fresh___GOSH029___NB8350518_ACTATTCCAGTAGGAC
0	4.12120550733385	-7.69824771419366	GOSH029.MRT	10889.8769891407	4196	12	12	T	Fresh	noExpr	GOSH029.MRT_fresh___GOSH029___NB8350518_ACTCCCAAGGTAAGTT
0	4.41905154577338	-8.16524982056514	GOSH029.MRT	33783.0670107939	7387	8	8	T	Fresh	noExpr	GOSH029.MRT_fresh___GOSH029___NB8350518_ACTGATGCACTTCAAG
0	4.59785985767888	-7.6824481086203	GOSH029.MRT	15338.8288091556	4932	8	8	T	Fresh	noExpr	GOSH029.MRT_fresh___GOSH029___NB8350518_ACTGCAATCCCTGTTG
0	3.87148091200876	-9.46379652822932	GOSH029.MRT	23525.2026983002	6532	8	8	T	Fresh	noExpr	GOSH029.MRT_fresh___GOSH029___NB8350518_ACTGTCCGTTCACCGG
0	1.73319854147835	-9.10513027146187	GOSH029.MRT	10679.5970127539	4517	8	8	T	Fresh	noExpr	GOSH029.MRT_fresh___GOSH029___NB8350518_ACTGTGAAGGCCACTC
0	5.23187057967112	-8.1848972170981	GOSH029.MRT	4983.85764630307	2417	12	12	T	Fresh	noExpr	GOSH029.MRT_fresh___GOSH029___NB8350518_ACTGTGAAGGCTTAAA
0	5.39704694711303	5.6479053083366	GOSH029.MRT	2750.03209809867	1234	17	17	L	Fresh	noExpr	GOSH029.MRT_fresh___GOSH029___NB8350518_ACTGTGAAGGTTCCAT
0	5.85186668469928	5.4532813478433	GOSH029.MRT	29473.6592957992	5323	17	17	L	Fresh	noExpr	GOSH029.MRT_fresh___GOSH029___NB8350518_ACTGTGACAATTCTCT
0	2.20942660292902	-0.493929135232804	GOSH029.MRT	22739.1301128298	6258	7	7	T	Fresh	noExpr	GOSH029.MRT_fresh___GOSH029___NB8350518_ACTGTGATCAAATGCC
0	0.201559024440861	3.94334067330544	GOSH029.MRT	1464.97259072943	960	18	18	L	Fresh	noExpr	GOSH029.MRT_fresh___GOSH029___NB8350518_ACTTAGGCAAAGGCAC
0	3.03960213649209	-8.21955044004909	GOSH029.MRT	32638.004292792	7096	8	8	T	Fresh	noExpr	GOSH029.MRT_fresh___GOSH029___NB8350518_ACTTAGGTCGAGCCAC
0	-0.784626977605192	-0.402990691767131	GOSH029.MRT	12736.2388458539	3512	20	20	T	Fresh	noExpr	GOSH029.MRT_fresh___GOSH029___NB8350518_ACTTATCAGTTTGTCG
0	4.90156205359681	-8.63921519373496	GOSH029.MRT	10025.6520094395	4032	8	8	T	Fresh	noExpr	GOSH029.MRT_fresh___GOSH029___NB8350518_ACTTCCGGTGAAGCTG
0	2.56796438850507	-9.83948813241906	GOSH029.MRT	12400.8321622047	4902	8	8	T	Fresh	noExpr	GOSH029.MRT_fresh___GOSH029___NB8350518_ACTTCGCAGTGGCGAT
0	3.30219465274662	-9.56133763271668	GOSH029.MRT	22973.8687476445	5798	8	8	T	Fresh	noExpr	GOSH029.MRT_fresh___GOSH029___NB8350518_ACTTTCAAGACTAGAT
0	4.82363735626478	4.23461416427523	GOSH029.MRT	25231.7702970493	4690	17	17	L	Fresh	noExpr	GOSH029.MRT_fresh___GOSH029___NB8350518_ACTTTCAGTAGCGTCC
0	4.22441651781571	3.58749172101839	GOSH029.MRT	6508.57004809284	2115	17	17	L	Fresh	noExpr	GOSH029.MRT_fresh___GOSH029___NB8350518_ACTTTGTAGCAGATAT
0	5.90840139129653	5.36316644763608	GOSH029.MRT	17161.1141046885	4424	17	17	L	Fresh	noExpr	GOSH029.MRT_fresh___GOSH029___NB8350518_AGAACAAAGAGTCTTC
0	1.83941499942305	-7.20547760452202	GOSH029.MRT	36679.2750138278	7524	13	13	T	Fresh	noExpr	GOSH029.MRT_fresh___GOSH029___NB8350518_AGAACCTCATGAATAG
0	3.85947256373164	-10.0939167246661	GOSH029.MRT	4644.62306881742	2457	12	12	T	Fresh	noExpr	GOSH029.MRT_fresh___GOSH029___NB8350518_AGAACCTTCAGGAACG
0	3.22536135696483	-9.80183508101976	GOSH029.MRT	9805.60093802285	4395	8	8	T	Fresh	noExpr	GOSH029.MRT_fresh___GOSH029___NB8350518_AGAAGTAAGAGGTCAC
0	3.88333225640147	-9.44420492751541	GOSH029.MRT	40836.2733569263	8052	8	8	T	Fresh	noExpr	GOSH029.MRT_fresh___GOSH029___NB8350518_AGAAGTAAGTCTGGTT
0	4.21423787536107	-9.34359652527092	GOSH029.MRT	11826.8473992527	4471	8	8	T	Fresh	noExpr	GOSH029.MRT_fresh___GOSH029___NB8350518_AGAAGTACAACCGCTG
0	4.20296119447433	-6.9541646175404	GOSH029.MRT	4780.46588553029	2114	12	12	T	Fresh	noExpr	GOSH029.MRT_fresh___GOSH029___NB8350518_AGACAAACACGTCTCT
0	3.26384746990588	5.18001210038604	GOSH029.MRT	2374.0937989869	1333	18	18	L	Fresh	noExpr	GOSH029.MRT_fresh___GOSH029___NB8350518_AGACACTAGCAGCAGT
0	4.30847112684051	-9.839050275363	GOSH029.MRT	7208.38290237374	3237	12	12	T	Fresh	noExpr	GOSH029.MRT_fresh___GOSH029___NB8350518_AGACACTAGTAACGTA
0	5.37851637120989	4.94082926074156	GOSH029.MRT	940.658600173877	674	18	18	L	Fresh	noExpr	GOSH029.MRT_fresh___GOSH029___NB8350518_AGACACTCAGGACAGT
0	-0.0350974171796217	3.63835229183213	GOSH029.MRT	2363.28257524903	1260	18	18	L	Fresh	noExpr	GOSH029.MRT_fresh___GOSH029___NB8350518_AGACCATAGGGATGTC
0	4.79603386656807	4.45209752591292	GOSH029.MRT	16227.5795544498	3534	17	17	L	Fresh	noExpr	GOSH029.MRT_fresh___GOSH029___NB8350518_AGACCATGTAGACACG
0	3.81137979141452	-8.14418419843368	GOSH029.MRT	13136.713685752	4273	12	12	T	Fresh	noExpr	GOSH029.MRT_fresh___GOSH029___NB8350518_AGACCCGGTTCAGCTA
0	4.79807598774601	5.01121393677367	GOSH029.MRT	33513.0668130222	5398	17	17	L	Fresh	noExpr	GOSH029.MRT_fresh___GOSH029___NB8350518_AGACTCACAGAAATCA
0	5.33604016649444	4.21421872016979	GOSH029.MRT	20378.3015708008	5001	17	17	L	Fresh	noExpr	GOSH029.MRT_fresh___GOSH029___NB8350518_AGACTCAGTCACCCTT
0	-0.445156209983147	-1.9687385991337	GOSH029.MRT	15694.1747039503	4746	7	7	T	Fresh	noExpr	GOSH029.MRT_fresh___GOSH029___NB8350518_AGACTCATCTTAGCTT
0	4.32015867556526	-8.8394173733539	GOSH029.MRT	14141.383001506	5099	8	8	T	Fresh	noExpr	GOSH029.MRT_fresh___GOSH029___NB8350518_AGAGAATCACGCTTAA
0	5.74343188060867	4.99045434426749	GOSH029.MRT	24085.9366058781	5093	17	17	L	Fresh	noExpr	GOSH029.MRT_fresh___GOSH029___NB8350518_AGAGAGCAGGATGTTA
0	2.4542311055379	-8.08141302692485	GOSH029.MRT	27873.292260081	6665	12	12	T	Fresh	noExpr	GOSH029.MRT_fresh___GOSH029___NB8350518_AGAGCAGAGCCGATTT
0	2.30600194290799	-1.35713985313151	GOSH029.MRT	5380.82700748093	2934	7	7	T	Fresh	noExpr	GOSH029.MRT_fresh___GOSH029___NB8350518_AGAGCAGTCTGATGGT
0	3.25483931404317	-9.95995246042301	GOSH029.MRT	11240.7481273128	4220	8	8	T	Fresh	noExpr	GOSH029.MRT_fresh___GOSH029___NB8350518_AGAGCCCAGACAGCGT
0	4.03191904193753	-7.05352109938213	GOSH029.MRT	22565.9307001486	5758	12	12	T	Fresh	noExpr	GOSH029.MRT_fresh___GOSH029___NB8350518_AGAGCCCGTCCTTGTC
0	0.588808092992674	-1.95832248974779	GOSH029.MRT	20247.2966543713	5391	7	7	T	Fresh	noExpr	GOSH029.MRT_fresh___GOSH029___NB8350518_AGAGCCCTCACAAGAA
0	3.13095140417603	5.06221746234555	GOSH029.MRT	1008.01239178221	687	18	18	L	Fresh	noExpr	GOSH029.MRT_fresh___GOSH029___NB8350518_AGATAGAGTACCACGC
0	1.95175645807139	-8.02061582961309	GOSH029.MRT	27012.6323224666	6883	13	13	T	Fresh	noExpr	GOSH029.MRT_fresh___GOSH029___NB8350518_AGATCCAGTAGGGTAC
0	1.19798893568498	-1.99813794592082	GOSH029.MRT	19027.5255210172	4943	7	7	T	Fresh	noExpr	GOSH029.MRT_fresh___GOSH029___NB8350518_AGATCCAGTCTGTGAT
0	5.05539405592663	5.21362123933239	GOSH029.MRT	13648.3779585277	3584	17	17	L	Fresh	noExpr	GOSH029.MRT_fresh___GOSH029___NB8350518_AGATCGTCATCAGCGC
0	0.785255873675452	3.75243201654817	GOSH029.MRT	2826.89700428871	1622	18	18	L	Fresh	noExpr	GOSH029.MRT_fresh___GOSH029___NB8350518_AGATGAACACGTACTA
0	3.14954561646987	-9.0683761632148	GOSH029.MRT	28277.0390553296	6665	8	8	T	Fresh	noExpr	GOSH029.MRT_fresh___GOSH029___NB8350518_AGATGAAGTGTGGTCC
0	5.32223884622377	4.11122514480222	GOSH029.MRT	7491.40767956446	2640	17	17	L	Fresh	noExpr	GOSH029.MRT_fresh___GOSH029___NB8350518_AGATGCTCATCCAACA
0	2.37553981119074	-0.582293232101167	GOSH029.MRT	18807.2274082712	6007	19	19	T	Fresh	noExpr	GOSH029.MRT_fresh___GOSH029___NB8350518_AGATGCTGTACCCGAC
0	0.236774646243732	3.54338004859921	GOSH029.MRT	3206.43846296911	1642	18	18	L	Fresh	noExpr	GOSH029.MRT_fresh___GOSH029___NB8350518_AGATGCTTCCACAGCG
0	2.7325579642044	-7.77261021316648	GOSH029.MRT	10788.4890797246	4070	12	12	T	Fresh	noExpr	GOSH029.MRT_fresh___GOSH029___NB8350518_AGCATCAGTATCGAAA
0	0.988706920803405	3.86825786782751	GOSH029.MRT	4795.34064413608	2371	18	18	L	Fresh	noExpr	GOSH029.MRT_fresh___GOSH029___NB8350518_AGCATCATCCAGTTCC
0	2.90553156892543	-8.28151412753685	GOSH029.MRT	33956.3362684986	7388	8	8	T	Fresh	noExpr	GOSH029.MRT_fresh___GOSH029___NB8350518_AGCCAATGTAAGACCG
0	5.59625410453164	5.05422546974683	GOSH029.MRT	24138.1995171567	5348	17	17	L	Fresh	noExpr	GOSH029.MRT_fresh___GOSH029___NB8350518_AGCCACGAGCCTTCTC
0	0.465357549651132	-1.83281200026165	GOSH029.MRT	14411.9658212675	4514	7	7	T	Fresh	noExpr	GOSH029.MRT_fresh___GOSH029___NB8350518_AGCCACGGTCGCGTCA
0	4.86260794683633	4.19900801503722	GOSH029.MRT	30841.8281072795	5358	17	17	L	Fresh	noExpr	GOSH029.MRT_fresh___GOSH029___NB8350518_AGCCAGCTCGAACACT
0	5.93139244822493	5.44330056556296	GOSH029.MRT	9728.97289340329	2980	17	17	L	Fresh	noExpr	GOSH029.MRT_fresh___GOSH029___NB8350518_AGCGATTAGCGCCGTT
0	3.13670808178168	-9.9513765515371	GOSH029.MRT	4948.96228229937	2595	8	8	T	Fresh	noExpr	GOSH029.MRT_fresh___GOSH029___NB8350518_AGCGCTGCAAGTTCCA
0	0.0205547716765817	3.67466743117163	GOSH029.MRT	2776.19226003118	1496	18	18	L	Fresh	noExpr	GOSH029.MRT_fresh___GOSH029___NB8350518_AGCGTATCAGAAGCTG
0	2.97911183907598	-1.88256039626766	GOSH029.MRT	11351.9014440335	4551	19	19	T	Fresh	noExpr	GOSH029.MRT_fresh___GOSH029___NB8350518_AGCGTATCAGCGGATA
0	0.477493619659663	3.86672268748656	GOSH029.MRT	2336.35244370846	1365	18	18	L	Fresh	noExpr	GOSH029.MRT_fresh___GOSH029___NB8350518_AGCTCAAAGCACCTGC
0	3.6408265161128	-8.60431997916282	GOSH029.MRT	35175.2659891896	6708	8	8	T	Fresh	noExpr	GOSH029.MRT_fresh___GOSH029___NB8350518_AGCTCAAAGCTCGGCT
0	5.86442527515768	5.41201622641164	GOSH029.MRT	27110.9901287104	6134	17	17	L	Fresh	noExpr	GOSH029.MRT_fresh___GOSH029___NB8350518_AGCTCAAGTGTGCTTA
0	0.681253449011292	0.269857194529505	GOSH029.MRT	4394.02037423558	2604	7	7	T	Fresh	noExpr	GOSH029.MRT_fresh___GOSH029___NB8350518_AGGAAATAGCATCTTG
0	3.22335540617467	-10.2774656720598	GOSH029.MRT	4806.42210653821	2078	12	12	T	Fresh	noExpr	GOSH029.MRT_fresh___GOSH029___NB8350518_AGGAATAAGCCTCTTC
0	0.639977676759604	-2.08703705570407	GOSH029.MRT	38397.6102454315	6933	7	7	T	Fresh	noExpr	GOSH029.MRT_fresh___GOSH029___NB8350518_AGGAATAAGGGTTTCT
0	0.0357782840654782	3.7527773676116	GOSH029.MRT	1637.09398945623	1044	18	18	L	Fresh	noExpr	GOSH029.MRT_fresh___GOSH029___NB8350518_AGGAATACACTCACTC
0	0.319535637352178	-1.76912236498497	GOSH029.MRT	3588.57422609956	2050	7	7	T	Fresh	noExpr	GOSH029.MRT_fresh___GOSH029___NB8350518_AGGAATAGTACGAAAT
0	2.07280320668118	-2.33841046712346	GOSH029.MRT	26156.9127951827	6899	19	19	T	Fresh	noExpr	GOSH029.MRT_fresh___GOSH029___NB8350518_AGGAATAGTTTACGTG
0	0.174881157501566	-5.99916831158403	GOSH029.MRT	47734.9376989387	7450	13	13	T	Fresh	noExpr	GOSH029.MRT_fresh___GOSH029___NB8350518_AGGAATATCACTGAAC
0	5.86965019698534	5.18653139153677	GOSH029.MRT	9257.34947035821	3122	17	17	L	Fresh	noExpr	GOSH029.MRT_fresh___GOSH029___NB8350518_AGGACGAAGACAACTA
0	5.13197886813246	4.10891340017925	GOSH029.MRT	21680.7234293785	4385	17	17	L	Fresh	noExpr	GOSH029.MRT_fresh___GOSH029___NB8350518_AGGACGAAGCGCTGCT
0	5.91805424288563	5.12188078998448	GOSH029.MRT	11190.3501945199	3985	17	17	L	Fresh	noExpr	GOSH029.MRT_fresh___GOSH029___NB8350518_AGGACGAAGGCACTCC
0	4.29195896871529	-9.29623842420353	GOSH029.MRT	18068.9096309091	5756	8	8	T	Fresh	noExpr	GOSH029.MRT_fresh___GOSH029___NB8350518_AGGACGATCCTGTAGA
0	3.88110287714335	-7.29245425698221	GOSH029.MRT	17171.5967376583	4857	12	12	T	Fresh	noExpr	GOSH029.MRT_fresh___GOSH029___NB8350518_AGGACTTCACTACCGG
0	4.05999419027844	-8.17814352641324	GOSH029.MRT	2994.58183039538	1623	12	12	T	Fresh	noExpr	GOSH029.MRT_fresh___GOSH029___NB8350518_AGGACTTGTGGATACG
0	-0.136719163110828	0.737458843233106	GOSH029.MRT	57234.9074690009	7558	20	20	T	Fresh	noExpr	GOSH029.MRT_fresh___GOSH029___NB8350518_AGGACTTGTGTAAATG
0	2.79035069099672	-1.92236270692001	GOSH029.MRT	21860.7841313029	6516	19	19	T	Fresh	noExpr	GOSH029.MRT_fresh___GOSH029___NB8350518_AGGACTTTCCGTCACT
0	4.1693486305333	-8.99552661028316	GOSH029.MRT	18017.5226441212	5470	8	8	T	Fresh	noExpr	GOSH029.MRT_fresh___GOSH029___NB8350518_AGGAGGTCAGGAAGTC
0	4.03158429659062	-10.0083987159313	GOSH029.MRT	8358.87051407763	3380	8	8	T	Fresh	noExpr	GOSH029.MRT_fresh___GOSH029___NB8350518_AGGAGGTTCCTACCGT
0	3.39739489367702	-8.90828879450791	GOSH029.MRT	16904.9517801113	5583	8	8	T	Fresh	noExpr	GOSH029.MRT_fresh___GOSH029___NB8350518_AGGATAAGTGCCGAAA
0	-0.077850269709935	-6.42464797074914	GOSH029.MRT	17133.0348922342	5496	13	13	T	Fresh	noExpr	GOSH029.MRT_fresh___GOSH029___NB8350518_AGGATCTCAAGTTCGT
0	3.68015700491141	-9.38570388055826	GOSH029.MRT	12303.3997105999	4489	12	12	T	Fresh	noExpr	GOSH029.MRT_fresh___GOSH029___NB8350518_AGGATCTGTGGTCTCG
0	1.69251788961427	-2.69886352487161	GOSH029.MRT	36831.7985791631	7437	19	19	T	Fresh	noExpr	GOSH029.MRT_fresh___GOSH029___NB8350518_AGGATCTGTTGGGACA
0	4.03928643531881	-7.57344281485322	GOSH029.MRT	19065.9723288018	5621	8	8	T	Fresh	noExpr	GOSH029.MRT_fresh___GOSH029___NB8350518_AGGCCACCATGGCGCT
0	1.11709590386831	-0.756665548773843	GOSH029.MRT	33111.42726274	7221	7	7	T	Fresh	noExpr	GOSH029.MRT_fresh___GOSH029___NB8350518_AGGCCACGTTACCCAA
0	4.85110170904618	3.34862291262136	GOSH029.MRT	11629.0577914342	3417	17	17	L	Fresh	noExpr	GOSH029.MRT_fresh___GOSH029___NB8350518_AGGCTGCTCATGCAGT
0	4.20048326232712	-8.81067278336383	GOSH029.MRT	8743.88585211945	4130	12	12	T	Fresh	noExpr	GOSH029.MRT_fresh___GOSH029___NB8350518_AGGGAGTCATACACCA
0	2.63699992638055	-9.70508787592501	GOSH029.MRT	4867.60982040757	2728	8	8	T	Fresh	noExpr	GOSH029.MRT_fresh___GOSH029___NB8350518_AGGGCCTGTGTGGACA
0	3.55138543786137	-9.87000489647522	GOSH029.MRT	15740.8400521055	5218	8	8	T	Fresh	noExpr	GOSH029.MRT_fresh___GOSH029___NB8350518_AGGGCTCAGCATCAGG
0	3.64441412280102	-9.4338145056243	GOSH029.MRT	9734.74309928899	4158	8	8	T	Fresh	noExpr	GOSH029.MRT_fresh___GOSH029___NB8350518_AGGGCTCGTCGATTAC
0	2.47204109127805	-1.90901745017276	GOSH029.MRT	7453.67192901585	2786	7	7	T	Fresh	noExpr	GOSH029.MRT_fresh___GOSH029___NB8350518_AGGGCTCGTGGGTCAA
0	0.17511022265361	-6.95862011495129	GOSH029.MRT	7687.13110821447	3846	13	13	T	Fresh	noExpr	GOSH029.MRT_fresh___GOSH029___NB8350518_AGGGTCCCACTACACA
0	1.87335776215796	-1.75323271351826	GOSH029.MRT	9952.78835894891	3889	19	19	T	Fresh	noExpr	GOSH029.MRT_fresh___GOSH029___NB8350518_AGGGTCCTCCCTCATG
0	1.88383397399241	-0.414255725403815	GOSH029.MRT	3138.61253142413	1664	7	7	T	Fresh	noExpr	GOSH029.MRT_fresh___GOSH029___NB8350518_AGGGTGAAGCACTCTA
0	3.29121953411457	-6.85641964585179	GOSH029.MRT	20425.9406457631	5803	12	12	T	Fresh	noExpr	GOSH029.MRT_fresh___GOSH029___NB8350518_AGGGTGAAGTACCCTA
0	4.80844671250408	-9.07505065609062	GOSH029.MRT	5909.13570515384	3053	12	12	T	Fresh	noExpr	GOSH029.MRT_fresh___GOSH029___NB8350518_AGGGTTTAGGGCGAAG
0	5.03296747725385	3.66455131405396	GOSH029.MRT	13755.0066491414	3594	17	17	L	Fresh	noExpr	GOSH029.MRT_fresh___GOSH029___NB8350518_AGGGTTTAGTGGAAGA
0	5.37703458765886	4.39212319465889	GOSH029.MRT	26352.5285281385	5205	17	17	L	Fresh	noExpr	GOSH029.MRT_fresh___GOSH029___NB8350518_AGGTAGGAGAGTTGTA
0	0.122496332569584	-3.10882211832777	GOSH029.MRT	4079.59870573681	2133	7	7	T	Fresh	noExpr	GOSH029.MRT_fresh___GOSH029___NB8350518_AGGTAGGAGGGTCTTT
0	2.46674228166002	-9.34383506213864	GOSH029.MRT	40566.3596080454	7940	8	8	T	Fresh	noExpr	GOSH029.MRT_fresh___GOSH029___NB8350518_AGGTAGGAGTCAATCC
0	1.73837623585869	-8.82027656610635	GOSH029.MRT	12708.1773417309	4389	8	8	T	Fresh	noExpr	GOSH029.MRT_fresh___GOSH029___NB8350518_AGGTCATTCCACAGCG
0	5.3071232481688	5.53609118026138	GOSH029.MRT	12052.2780013772	3389	17	17	L	Fresh	noExpr	GOSH029.MRT_fresh___GOSH029___NB8350518_AGGTCTAAGGGATCAC
0	0.594956207683006	3.14636564343427	GOSH029.MRT	3500.18492420619	1939	18	18	L	Fresh	noExpr	GOSH029.MRT_fresh___GOSH029___NB8350518_AGGTCTAGTACACGCC
0	3.05965604085032	-9.83913055347041	GOSH029.MRT	16619.5765709642	5228	8	8	T	Fresh	noExpr	GOSH029.MRT_fresh___GOSH029___NB8350518_AGGTGTTGTACAAGCG
0	2.58550538185634	-9.2671306210896	GOSH029.MRT	24378.0684704865	6302	8	8	T	Fresh	noExpr	GOSH029.MRT_fresh___GOSH029___NB8350518_AGGTGTTGTTCTGACA
0	2.96258693126336	-1.78849672991171	GOSH029.MRT	7854.16399422731	3514	19	19	T	Fresh	noExpr	GOSH029.MRT_fresh___GOSH029___NB8350518_AGGTGTTTCTTAAGGC
0	2.78392558828039	-9.31509398960992	GOSH029.MRT	29010.1735552039	7028	8	8	T	Fresh	noExpr	GOSH029.MRT_fresh___GOSH029___NB8350518_AGGTTACTCACTAGCA
0	3.43567238780245	-8.46280482848874	GOSH029.MRT	36430.5922206065	8045	8	8	T	Fresh	noExpr	GOSH029.MRT_fresh___GOSH029___NB8350518_AGGTTGTCACGCCACA
0	5.89415884685376	5.04953674142474	GOSH029.MRT	24200.0541251677	5498	17	17	L	Fresh	noExpr	GOSH029.MRT_fresh___GOSH029___NB8350518_AGTAACCGTTGACGGA
0	5.89904732366907	5.48470181661287	GOSH029.MRT	18034.5546483567	4484	17	17	L	Fresh	noExpr	GOSH029.MRT_fresh___GOSH029___NB8350518_AGTACCAGTTCAAGTC
0	1.56459820153645	7.05502595536728	GOSH029.MRT	37275.9777247718	5934	5	5	Stroma	Fresh	noExpr	GOSH029.MRT_fresh___GOSH029___NB8350518_AGTACCATCCCAAGCG
0	3.03319026853756	-8.60204341780212	GOSH029.MRT	25796.503538908	6636	8	8	T	Fresh	noExpr	GOSH029.MRT_fresh___GOSH029___NB8350518_AGTACTGTCGCCAATA
0	2.16707073972025	-1.9369976668579	GOSH029.MRT	13777.5688614676	5137	7	7	T	Fresh	noExpr	GOSH029.MRT_fresh___GOSH029___NB8350518_AGTAGCTAGAACGTGC
0	1.37025691241827	-5.8136010405205	GOSH029.MRT	1445.57979872483	1012	20	20	T	Fresh	noExpr	GOSH029.MRT_fresh___GOSH029___NB8350518_AGTAGCTCAAGAGGCT
0	3.74306567402198	-7.52458607786698	GOSH029.MRT	9882.88377821522	4369	8	8	T	Fresh	noExpr	GOSH029.MRT_fresh___GOSH029___NB8350518_AGTAGTCTCGTTGTAG
0	-0.528901675399601	0.29557822262128	GOSH029.MRT	3661.01280584975	1871	20	20	T	Fresh	noExpr	GOSH029.MRT_fresh___GOSH029___NB8350518_AGTCAACAGCGACATG
0	2.44824132418961	-2.30902298514999	GOSH029.MRT	20154.5618373931	6150	19	19	T	Fresh	noExpr	GOSH029.MRT_fresh___GOSH029___NB8350518_AGTCACACAAGGTCTT
0	1.95636244735363	-1.52839913576209	GOSH029.MRT	26483.8391760732	5928	7	7	T	Fresh	noExpr	GOSH029.MRT_fresh___GOSH029___NB8350518_AGTCATGCACAAGGTG
0	3.79163905275909	-9.36895315214367	GOSH029.MRT	22726.566572489	5998	8	8	T	Fresh	noExpr	GOSH029.MRT_fresh___GOSH029___NB8350518_AGTGACTCAACGGTAG
0	0.701242841083051	-2.08183533068351	GOSH029.MRT	19970.5327353291	5800	7	7	T	Fresh	noExpr	GOSH029.MRT_fresh___GOSH029___NB8350518_AGTGATCGTTCGATTG
0	3.55475737761686	-8.63683375770789	GOSH029.MRT	2628.82783622742	1750	12	12	T	Fresh	noExpr	GOSH029.MRT_fresh___GOSH029___NB8350518_AGTGTTGCAATCTGCA
0	2.91930587715132	-8.96788550930986	GOSH029.MRT	15561.697299693	5178	8	8	T	Fresh	noExpr	GOSH029.MRT_fresh___GOSH029___NB8350518_AGTGTTGGTATTGCCA
0	5.18701691026379	5.17070926184514	GOSH029.MRT	10829.150658433	3562	17	17	L	Fresh	noExpr	GOSH029.MRT_fresh___GOSH029___NB8350518_AGTTAGCAGCGTTACT
0	2.63560995354525	-10.3146780083474	GOSH029.MRT	8898.75371286378	3416	12	12	T	Fresh	noExpr	GOSH029.MRT_fresh___GOSH029___NB8350518_AGTTAGCAGTTGTCAC
0	1.98647933911498	-1.74355223706666	GOSH029.MRT	14631.3704575112	4923	7	7	T	Fresh	noExpr	GOSH029.MRT_fresh___GOSH029___NB8350518_AGTTCCCAGCCGATAG
0	3.54164230918138	-10.1304962112527	GOSH029.MRT	5083.61104390688	2231	8	8	T	Fresh	noExpr	GOSH029.MRT_fresh___GOSH029___NB8350518_AGTTCCCGTGCGAACA
0	4.74965572116401	3.33266722297197	GOSH029.MRT	12640.5092371628	3570	17	17	L	Fresh	noExpr	GOSH029.MRT_fresh___GOSH029___NB8350518_ATACCGAGTCATATGC
0	3.43786856713608	-8.93317175880561	GOSH029.MRT	27341.8611675524	6478	8	8	T	Fresh	noExpr	GOSH029.MRT_fresh___GOSH029___NB8350518_ATACTTCAGATCCGAG
0	0.844080975508715	4.19479462623346	GOSH029.MRT	5292.36431405423	2217	18	18	L	Fresh	noExpr	GOSH029.MRT_fresh___GOSH029___NB8350518_ATACTTCCAAGTGCAG
0	0.409840041256267	0.785535659926149	GOSH029.MRT	9236.14988543365	4056	20	20	T	Fresh	noExpr	GOSH029.MRT_fresh___GOSH029___NB8350518_ATAGACCAGGCGATAC
0	0.0357833528007258	4.01223507631743	GOSH029.MRT	1546.29877196026	978	18	18	L	Fresh	noExpr	GOSH029.MRT_fresh___GOSH029___NB8350518_ATAGACCTCATTGCGA
0	0.128031178771511	-5.91891909007154	GOSH029.MRT	25061.5222657607	6655	13	13	T	Fresh	noExpr	GOSH029.MRT_fresh___GOSH029___NB8350518_ATCACAGAGCGATGAC
0	2.19768398867632	-7.6468156620407	GOSH029.MRT	11863.5417730291	4320	12	12	T	Fresh	noExpr	GOSH029.MRT_fresh___GOSH029___NB8350518_ATCACTTCAGAGGAAA
0	0.084787614412859	4.09099384633633	GOSH029.MRT	3065.37429170685	1667	18	18	L	Fresh	noExpr	GOSH029.MRT_fresh___GOSH029___NB8350518_ATCAGGTTCGCCACTT
0	0.319509960464365	-7.52532226270228	GOSH029.MRT	51677.6133362646	8352	13	13	T	Fresh	noExpr	GOSH029.MRT_fresh___GOSH029___NB8350518_ATCATTCCACGCTATA
0	5.32121407686142	4.33721299680085	GOSH029.MRT	20450.6961933898	4381	17	17	L	Fresh	noExpr	GOSH029.MRT_fresh___GOSH029___NB8350518_ATCATTCTCTGGGCCA
0	5.13716919595625	4.79516686522454	GOSH029.MRT	21398.0656125795	4531	17	17	L	Fresh	noExpr	GOSH029.MRT_fresh___GOSH029___NB8350518_ATCCACCCACTACAGT
0	4.84517214587242	6.04330913568344	GOSH029.MRT	8655.75477472038	3279	17	17	L	Fresh	noExpr	GOSH029.MRT_fresh___GOSH029___NB8350518_ATCCACCGTCTGTAGT
0	0.839607147854506	-0.0173924365621179	GOSH029.MRT	12603.5191544319	4007	7	7	T	Fresh	noExpr	GOSH029.MRT_fresh___GOSH029___NB8350518_ATCCACCTCTAGACCA
0	0.470257590980736	-7.58088090747078	GOSH029.MRT	20470.8946087922	5914	13	13	T	Fresh	noExpr	GOSH029.MRT_fresh___GOSH029___NB8350518_ATCCATTTCTAGACAC
0	0.461240360043097	0.686212639973716	GOSH029.MRT	16268.0261449334	5604	20	20	T	Fresh	noExpr	GOSH029.MRT_fresh___GOSH029___NB8350518_ATCCCTGTCTCTCAAT
0	4.8829664462062	5.00548888694682	GOSH029.MRT	25184.9155960769	4547	17	17	L	Fresh	noExpr	GOSH029.MRT_fresh___GOSH029___NB8350518_ATCCGTCGTACAACGG
0	0.127175429216445	4.06040044111086	GOSH029.MRT	2757.00111417999	1542	18	18	L	Fresh	noExpr	GOSH029.MRT_fresh___GOSH029___NB8350518_ATCCTATGTCACTCAA
0	1.33004490542959	-2.63092561146693	GOSH029.MRT	9706.43662970851	3937	19	19	T	Fresh	noExpr	GOSH029.MRT_fresh___GOSH029___NB8350518_ATCGGATCAGCTACAT
0	1.44614458578217	-2.73967702560915	GOSH029.MRT	11427.0617579089	4137	19	19	T	Fresh	noExpr	GOSH029.MRT_fresh___GOSH029___NB8350518_ATCGGATGTCGCTTGG
0	-0.161171697307635	-6.60889695689297	GOSH029.MRT	23711.510965448	6487	13	13	T	Fresh	noExpr	GOSH029.MRT_fresh___GOSH029___NB8350518_ATCGGATGTCGTTATG
0	0.573432056753811	3.73927734913083	GOSH029.MRT	3327.9727303352	1727	18	18	L	Fresh	noExpr	GOSH029.MRT_fresh___GOSH029___NB8350518_ATCGGATTCATGGCCG
0	2.17715075693035	-9.28944751736701	GOSH029.MRT	7550.02063239726	3343	8	8	T	Fresh	noExpr	GOSH029.MRT_fresh___GOSH029___NB8350518_ATCGGATTCTCCTGTG
0	4.04284225496052	3.67101139455672	GOSH029.MRT	14151.8354082687	2866	17	17	L	Fresh	noExpr	GOSH029.MRT_fresh___GOSH029___NB8350518_ATCGGCGAGCACTAGG
0	0.397358780137775	-7.61676649082058	GOSH029.MRT	33436.1037661848	7218	13	13	T	Fresh	noExpr	GOSH029.MRT_fresh___GOSH029___NB8350518_ATCGGCGCACAAACGG
0	2.68990634860203	-2.1361577505548	GOSH029.MRT	32671.7789674405	7307	19	19	T	Fresh	noExpr	GOSH029.MRT_fresh___GOSH029___NB8350518_ATCGGCGGTCTGTGGC
0	0.202806287467452	-7.05110249472991	GOSH029.MRT	39449.0577766702	7668	13	13	T	Fresh	noExpr	GOSH029.MRT_fresh___GOSH029___NB8350518_ATCGGCGGTTCATCGA
0	0.836966008537422	-2.34798723293175	GOSH029.MRT	3038.0088347279	1934	7	7	T	Fresh	noExpr	GOSH029.MRT_fresh___GOSH029___NB8350518_ATCGTAGCATGACAAA
0	0.656740504560691	-6.89673500274092	GOSH029.MRT	33571.3208887863	6903	13	13	T	Fresh	noExpr	GOSH029.MRT_fresh___GOSH029___NB8350518_ATCGTAGGTTCAAGGG
0	4.42093394839132	-8.12936913367854	GOSH029.MRT	5727.59220786518	2102	12	12	T	Fresh	noExpr	GOSH029.MRT_fresh___GOSH029___NB8350518_ATCGTAGGTTGCTCCT
0	2.86956198748181	-8.97991513844784	GOSH029.MRT	37169.0884823162	7622	8	8	T	Fresh	noExpr	GOSH029.MRT_fresh___GOSH029___NB8350518_ATCGTGACAAGTGGGT
0	-0.231309470185762	-2.39099170850258	GOSH029.MRT	33749.2931875388	6396	7	7	T	Fresh	noExpr	GOSH029.MRT_fresh___GOSH029___NB8350518_ATCGTGATCTTACCAT
0	5.56940626743081	5.5357150308453	GOSH029.MRT	15063.3904697212	4308	17	17	L	Fresh	noExpr	GOSH029.MRT_fresh___GOSH029___NB8350518_ATCTCTACAGAGTCAG
0	-0.708284419287269	-1.94455728429911	GOSH029.MRT	39134.5310346656	7076	7	7	T	Fresh	noExpr	GOSH029.MRT_fresh___GOSH029___NB8350518_ATCTCTAGTTAAGTCC
0	2.97468894294382	-8.99657743097884	GOSH029.MRT	27045.7427751337	6307	8	8	T	Fresh	noExpr	GOSH029.MRT_fresh___GOSH029___NB8350518_ATCTCTAGTTCTCCCA
0	4.84333727250626	5.08697175036963	GOSH029.MRT	42377.1807823787	6263	17	17	L	Fresh	noExpr	GOSH029.MRT_fresh___GOSH029___NB8350518_ATCTCTATCAGCGCAC
0	3.09615266567405	-6.39191042204163	GOSH029.MRT	2471.60669939244	1531	12	12	T	Fresh	noExpr	GOSH029.MRT_fresh___GOSH029___NB8350518_ATCTTCAGTCCAAATC
0	1.17017594001673	3.80836726124423	GOSH029.MRT	5830.09269444508	2291	18	18	L	Fresh	noExpr	GOSH029.MRT_fresh___GOSH029___NB8350518_ATCTTCAGTCGTTCAA
0	2.99726966995959	-1.24036412399578	GOSH029.MRT	15600.2365149638	5447	7	7	T	Fresh	noExpr	GOSH029.MRT_fresh___GOSH029___NB8350518_ATCTTCATCTAAACGC
0	5.16708673715863	5.07474189787799	GOSH029.MRT	9708.08129639497	3373	17	17	L	Fresh	noExpr	GOSH029.MRT_fresh___GOSH029___NB8350518_ATGAAAGGTCAATCTG
0	0.318103032996026	3.65827915741355	GOSH029.MRT	1668.28947849252	1089	18	18	L	Fresh	noExpr	GOSH029.MRT_fresh___GOSH029___NB8350518_ATGACCACAATAGGAT
0	4.57327782016778	-9.23895464234258	GOSH029.MRT	14377.9982978597	4813	8	8	T	Fresh	noExpr	GOSH029.MRT_fresh___GOSH029___NB8350518_ATGAGGGCACAAATCC
0	0.897954009252247	4.30009834276069	GOSH029.MRT	3267.95947061055	1612	18	18	L	Fresh	noExpr	GOSH029.MRT_fresh___GOSH029___NB8350518_ATGAGGGGTGTGGACA
0	0.289046125537754	-7.13543655921758	GOSH029.MRT	39536.0957450934	7755	13	13	T	Fresh	noExpr	GOSH029.MRT_fresh___GOSH029___NB8350518_ATGAGTCAGGAAGTCC
0	3.14001831141656	-8.93959451039356	GOSH029.MRT	23626.0469832524	6891	8	8	T	Fresh	noExpr	GOSH029.MRT_fresh___GOSH029___NB8350518_ATGAGTCCACTGCTTC
0	3.82187308463269	-8.94938804445946	GOSH029.MRT	11743.5657643875	4319	8	8	T	Fresh	noExpr	GOSH029.MRT_fresh___GOSH029___NB8350518_ATGAGTCGTCTGTAAC
0	1.19946674305973	3.96916280900468	GOSH029.MRT	10238.8476492372	3622	18	18	L	Fresh	noExpr	GOSH029.MRT_fresh___GOSH029___NB8350518_ATGCATGGTGGTAACG
0	5.64745085258208	5.28563615796665	GOSH029.MRT	20346.6504695888	4994	17	17	L	Fresh	noExpr	GOSH029.MRT_fresh___GOSH029___NB8350518_ATGCCTCCACTGTGAT
0	0.154145738283508	4.08804409837413	GOSH029.MRT	2566.75848839694	1434	18	18	L	Fresh	noExpr	GOSH029.MRT_fresh___GOSH029___NB8350518_ATGCCTCGTTAGGGAC
0	3.56772225787434	-9.0797552474942	GOSH029.MRT	39352.561222229	7590	8	8	T	Fresh	noExpr	GOSH029.MRT_fresh___GOSH029___NB8350518_ATGCGATCAATTCTTC
0	4.93437356182488	5.16317295252929	GOSH029.MRT	12392.7583931397	3440	17	17	L	Fresh	noExpr	GOSH029.MRT_fresh___GOSH029___NB8350518_ATGGAGGAGTTGAATG
0	3.04292302250643	-8.02318373486863	GOSH029.MRT	14557.7793782543	4703	12	12	T	Fresh	noExpr	GOSH029.MRT_fresh___GOSH029___NB8350518_ATGGAGGGTACGTTCA
0	3.49548280622303	-8.83251418094074	GOSH029.MRT	17112.6510532	5276	8	8	T	Fresh	noExpr	GOSH029.MRT_fresh___GOSH029___NB8350518_ATGGGAGGTGTCATTG
0	3.09650006166169	-10.2592480418284	GOSH029.MRT	18433.4315632115	5563	8	8	T	Fresh	noExpr	GOSH029.MRT_fresh___GOSH029___NB8350518_ATGGGTTAGTATGAGT
0	2.15059167041627	-8.11201334711205	GOSH029.MRT	9527.82116719159	4378	8	8	T	Fresh	noExpr	GOSH029.MRT_fresh___GOSH029___NB8350518_ATGGGTTCAGGTCAGA
0	2.50857424792241	-1.2059490859251	GOSH029.MRT	31772.0344921165	7239	19	19	T	Fresh	noExpr	GOSH029.MRT_fresh___GOSH029___NB8350518_ATGGGTTCATTCGGGC
0	2.48274552592068	-1.87637143063513	GOSH029.MRT	21419.4232434951	5510	7	7	T	Fresh	noExpr	GOSH029.MRT_fresh___GOSH029___NB8350518_ATGGTTGTCGCGTGCA
0	5.42547858455016	4.89386768166621	GOSH029.MRT	20003.7022272365	4276	17	17	L	Fresh	noExpr	GOSH029.MRT_fresh___GOSH029___NB8350518_ATGTCCCGTCTCGCGA
0	1.76494486581147	-9.16679724589039	GOSH029.MRT	5496.94076780379	2343	7	7	T	Fresh	noExpr	GOSH029.MRT_fresh___GOSH029___NB8350518_ATGTCCCGTGTGAATA
0	0.17483941407331	3.76536909895033	GOSH029.MRT	2574.48559618373	1427	18	18	L	Fresh	noExpr	GOSH029.MRT_fresh___GOSH029___NB8350518_ATGTCTTAGTTAGTAG
0	3.3409354971824	5.20510850356211	GOSH029.MRT	4125.62158715787	1930	18	18	L	Fresh	noExpr	GOSH029.MRT_fresh___GOSH029___NB8350518_ATGTCTTCACAGCTTA
0	0.196486532882232	0.66093576604553	GOSH029.MRT	61365.4888018928	8937	20	20	T	Fresh	noExpr	GOSH029.MRT_fresh___GOSH029___NB8350518_ATGTCTTGTCGCATCG
0	0.204285571702114	-1.47470557046977	GOSH029.MRT	769.348627711336	615	7	7	T	Fresh	noExpr	GOSH029.MRT_fresh___GOSH029___NB8350518_ATGTCTTGTCTTGCTC
0	1.52087601341704	-0.230446616118535	GOSH029.MRT	32807.2828410588	7240	19	19	T	Fresh	noExpr	GOSH029.MRT_fresh___GOSH029___NB8350518_ATGTCTTGTTATAGCC
0	5.61700389517198	5.47773332336037	GOSH029.MRT	10071.6646647656	3254	17	17	L	Fresh	noExpr	GOSH029.MRT_fresh___GOSH029___NB8350518_ATTACCTGTCTTAGTG
0	-0.0657754648919393	-2.17784709577691	GOSH029.MRT	14440.6704712571	4299	7	7	T	Fresh	noExpr	GOSH029.MRT_fresh___GOSH029___NB8350518_ATTACTCGTGTCCACG
0	3.0973198782384	-1.83786619562006	GOSH029.MRT	73209.5785138996	9864	19	19	T	Fresh	noExpr	GOSH029.MRT_fresh___GOSH029___NB8350518_ATTATCCAGCATCTTG
0	1.55534365205276	-8.81914679626752	GOSH029.MRT	7659.73071084095	3483	7	7	T	Fresh	noExpr	GOSH029.MRT_fresh___GOSH029___NB8350518_ATTATCCAGTCTAGCT
0	5.45098300491648	4.37390441878484	GOSH029.MRT	30820.9170442668	5663	17	17	L	Fresh	noExpr	GOSH029.MRT_fresh___GOSH029___NB8350518_ATTATCCGTGTTACTG
0	4.82204358145259	3.47925788638608	GOSH029.MRT	5492.07244163958	2003	17	17	L	Fresh	noExpr	GOSH029.MRT_fresh___GOSH029___NB8350518_ATTCACTAGGGCAATC
0	0.309301041964123	4.21370855874768	GOSH029.MRT	3021.56123253077	1635	18	18	L	Fresh	noExpr	GOSH029.MRT_fresh___GOSH029___NB8350518_ATTCACTCAGGTTTAC
0	2.6940714772817	-9.53052581747652	GOSH029.MRT	8504.54415547066	3539	8	8	T	Fresh	noExpr	GOSH029.MRT_fresh___GOSH029___NB8350518_ATTCATCAGAGGGTCT
0	3.10808322796413	-8.97246805109467	GOSH029.MRT	15232.5449770558	5329	8	8	T	Fresh	noExpr	GOSH029.MRT_fresh___GOSH029___NB8350518_ATTCATCAGGGCCTCT
0	0.247917524298313	3.57720485169091	GOSH029.MRT	2378.9488530337	1397	18	18	L	Fresh	noExpr	GOSH029.MRT_fresh___GOSH029___NB8350518_ATTCATCAGGGTTAAT
0	0.716763346665025	0.552299550900639	GOSH029.MRT	12977.8205210423	5248	20	20	T	Fresh	noExpr	GOSH029.MRT_fresh___GOSH029___NB8350518_ATTCATCGTACTTCCC
0	2.86831743010845	-9.29602910719376	GOSH029.MRT	37277.785954516	7311	8	8	T	Fresh	noExpr	GOSH029.MRT_fresh___GOSH029___NB8350518_ATTCCCGTCTAGCATG
0	0.302609554513239	3.77935959568413	GOSH029.MRT	6800.55370796688	2936	18	18	L	Fresh	noExpr	GOSH029.MRT_fresh___GOSH029___NB8350518_ATTCCTAAGATACAGT
0	4.91324492885303	6.03286889308574	GOSH029.MRT	36882.4735049609	6922	17	17	L	Fresh	noExpr	GOSH029.MRT_fresh___GOSH029___NB8350518_ATTCCTATCGCCGAAC
0	0.187446076425119	3.47263290063599	GOSH029.MRT	2322.84828437985	1220	18	18	L	Fresh	noExpr	GOSH029.MRT_fresh___GOSH029___NB8350518_ATTCGTTGTAGTGTGG
0	4.63026311910882	4.85504620645948	GOSH029.MRT	1596.88978306674	1077	18	18	L	Fresh	noExpr	GOSH029.MRT_fresh___GOSH029___NB8350518_ATTCTACGTCCGATCG
0	4.04610152086566	-7.62292817335244	GOSH029.MRT	39397.9148836826	7382	12	12	T	Fresh	noExpr	GOSH029.MRT_fresh___GOSH029___NB8350518_ATTCTACTCAGCATTG
0	0.988267832339155	-7.32829301977213	GOSH029.MRT	19102.4654730679	5886	13	13	T	Fresh	noExpr	GOSH029.MRT_fresh___GOSH029___NB8350518_ATTCTACTCCAACCGG
0	0.710715875245755	0.47824710127847	GOSH029.MRT	80468.2568663183	9810	20	20	T	Fresh	noExpr	GOSH029.MRT_fresh___GOSH029___NB8350518_ATTCTTGGTAGCTGTT
0	4.43930213431698	-8.9717897674489	GOSH029.MRT	38168.0302334874	7926	12	12	T	Fresh	noExpr	GOSH029.MRT_fresh___GOSH029___NB8350518_ATTCTTGGTCGTTTCC
0	-4.26948945451266	0.974806653949372	GOSH029.MRT	45388.469574911	7127	21	21	T	Fresh	noExpr	GOSH029.MRT_fresh___GOSH029___NB8350518_ATTCTTGGTGGTCCCA
0	3.78231526806439	-8.59172488821664	GOSH029.MRT	22464.7230182047	6049	8	8	T	Fresh	noExpr	GOSH029.MRT_fresh___GOSH029___NB8350518_ATTGGGTCAGAGCGTA
0	0.497444224106913	-7.19473320324628	GOSH029.MRT	18376.4359708687	5680	13	13	T	Fresh	noExpr	GOSH029.MRT_fresh___GOSH029___NB8350518_ATTGGGTTCGCGCTGA
0	1.32153440621734	-1.09001852143634	GOSH029.MRT	19398.1706913918	5821	7	7	T	Fresh	noExpr	GOSH029.MRT_fresh___GOSH029___NB8350518_ATTTACCCATCGAAGG
0	2.51192195297447	-9.56835851268626	GOSH029.MRT	21262.2673614349	6358	8	8	T	Fresh	noExpr	GOSH029.MRT_fresh___GOSH029___NB8350518_ATTTCACAGCACACAG
0	4.41105730603154	3.37350087821988	GOSH029.MRT	1847.53357090829	855	18	18	L	Fresh	noExpr	GOSH029.MRT_fresh___GOSH029___NB8350518_ATTTCACAGTGCGTCC
0	1.90258509624494	-2.38476943294789	GOSH029.MRT	26709.0263902276	6539	19	19	T	Fresh	noExpr	GOSH029.MRT_fresh___GOSH029___NB8350518_ATTTCACCAAATAGCA
0	4.43371412883026	3.35750001830145	GOSH029.MRT	2135.0813735471	1024	18	18	L	Fresh	noExpr	GOSH029.MRT_fresh___GOSH029___NB8350518_ATTTCTGCACGGCACT
0	0.395667541687009	-7.13709911319325	GOSH029.MRT	24409.5925047236	6517	13	13	T	Fresh	noExpr	GOSH029.MRT_fresh___GOSH029___NB8350518_ATTTCTGTCGTGGCGT
0	4.7618808986281	-9.33034840522734	GOSH029.MRT	45174.8296255796	7513	8	8	T	Fresh	noExpr	GOSH029.MRT_fresh___GOSH029___NB8350518_CAACAACAGTTCATGC
0	5.03830684975214	6.01322827897445	GOSH029.MRT	13214.0300947228	4020	17	17	L	Fresh	noExpr	GOSH029.MRT_fresh___GOSH029___NB8350518_CAACAGTAGATTAGAC
0	4.48884667895233	-9.34837700682457	GOSH029.MRT	17165.2153774147	5391	8	8	T	Fresh	noExpr	GOSH029.MRT_fresh___GOSH029___NB8350518_CAACAGTCAATTGGTC
0	0.553697194265705	-7.12474597615446	GOSH029.MRT	32585.2156290181	6443	13	13	T	Fresh	noExpr	GOSH029.MRT_fresh___GOSH029___NB8350518_CAACCAACAGAAGCTG
0	2.60795646394403	-1.19900722941915	GOSH029.MRT	14974.6398310084	4492	19	19	T	Fresh	noExpr	GOSH029.MRT_fresh___GOSH029___NB8350518_CAACCAATCAGTAGGG
0	4.63311458921282	3.49505327161196	GOSH029.MRT	9602.68500395894	2942	17	17	L	Fresh	noExpr	GOSH029.MRT_fresh___GOSH029___NB8350518_CAACCTCGTTGTATGC
0	-0.811189955582999	-1.48997603418508	GOSH029.MRT	1221.12794755337	925	7	7	T	Fresh	noExpr	GOSH029.MRT_fresh___GOSH029___NB8350518_CAACCTCTCCCATACC
0	2.24192825750211	-1.56089145862684	GOSH029.MRT	24885.6529808347	6003	7	7	T	Fresh	noExpr	GOSH029.MRT_fresh___GOSH029___NB8350518_CAACCTCTCCTACCGT
0	3.35065847758833	-9.33805330682722	GOSH029.MRT	15496.1298163418	5395	8	8	T	Fresh	noExpr	GOSH029.MRT_fresh___GOSH029___NB8350518_CAACGGCGTCCAAATC
0	3.01027563823932	-1.38012118097828	GOSH029.MRT	6807.2210643079	2896	7	7	T	Fresh	noExpr	GOSH029.MRT_fresh___GOSH029___NB8350518_CAACGGCTCTGATTCT
0	0.65354271088344	-1.63977914159851	GOSH029.MRT	28833.4455835765	6811	7	7	T	Fresh	noExpr	GOSH029.MRT_fresh___GOSH029___NB8350518_CAAGACTCAGCATCTA
0	4.95139004140442	5.09481761460568	GOSH029.MRT	19464.6326832562	4332	17	17	L	Fresh	noExpr	GOSH029.MRT_fresh___GOSH029___NB8350518_CAAGACTTCTCCGAAA
0	5.54026194202406	4.84524881598019	GOSH029.MRT	20046.828353221	4812	17	17	L	Fresh	noExpr	GOSH029.MRT_fresh___GOSH029___NB8350518_CAAGAGGCAGGAGACT
0	2.23906778111306	-1.29778883560292	GOSH029.MRT	26878.4077369172	6377	19	19	T	Fresh	noExpr	GOSH029.MRT_fresh___GOSH029___NB8350518_CAAGAGGGTGAGGATC
0	2.33411630085275	-9.78716537810093	GOSH029.MRT	41002.7198446124	7784	8	8	T	Fresh	noExpr	GOSH029.MRT_fresh___GOSH029___NB8350518_CAAGGGAGTCTCAGAT
0	2.17461791887129	-8.30327519658502	GOSH029.MRT	7233.64650136471	3232	13	13	T	Fresh	noExpr	GOSH029.MRT_fresh___GOSH029___NB8350518_CAATACGGTCCGGTGT
0	2.09039770751688	-2.68267558435267	GOSH029.MRT	32186.5400303993	7086	19	19	T	Fresh	noExpr	GOSH029.MRT_fresh___GOSH029___NB8350518_CAATCGAAGACTAGAT
0	-0.968401752727351	-0.188176895667762	GOSH029.MRT	4884.79231545076	2319	20	20	T	Fresh	noExpr	GOSH029.MRT_fresh___GOSH029___NB8350518_CAATGACAGTCGGGAT
0	5.02672501179731	3.65398730821105	GOSH029.MRT	12616.8020198833	3610	17	17	L	Fresh	noExpr	GOSH029.MRT_fresh___GOSH029___NB8350518_CAATGACGTTTAAGGA
0	0.806944524298118	3.95320106281396	GOSH029.MRT	2546.23215967027	1556	18	18	L	Fresh	noExpr	GOSH029.MRT_fresh___GOSH029___NB8350518_CAATGACTCTCTGAGA
0	2.00514265449561	-0.92266477623197	GOSH029.MRT	42682.2876935681	8175	19	19	T	Fresh	noExpr	GOSH029.MRT_fresh___GOSH029___NB8350518_CAATTTCGTAATGCGG
0	5.69490336780683	5.49457923473186	GOSH029.MRT	6994.63620134105	2736	17	17	L	Fresh	noExpr	GOSH029.MRT_fresh___GOSH029___NB8350518_CAATTTCTCATTGGTG
0	2.54562648894542	-5.76497194038043	GOSH029.MRT	4035.06819287339	2106	12	12	T	Fresh	noExpr	GOSH029.MRT_fresh___GOSH029___NB8350518_CAATTTCTCCTACCGT
0	1.14937331557613	7.31267998366361	GOSH029.MRT	10188.1483244328	4317	5	5	Stroma	Fresh	noExpr	GOSH029.MRT_fresh___GOSH029___NB8350518_CACAACAAGATACGAT
0	4.03384788728185	-7.09099782247916	GOSH029.MRT	22756.6864466576	5838	12	12	T	Fresh	noExpr	GOSH029.MRT_fresh___GOSH029___NB8350518_CACAACACAAGCAGGT
0	4.64693539536383	3.22382528059111	GOSH029.MRT	3861.98579628755	1792	17	17	L	Fresh	noExpr	GOSH029.MRT_fresh___GOSH029___NB8350518_CACAACAGTATCGTGT
0	4.77598246893876	4.88916368477558	GOSH029.MRT	17805.1500550903	3956	18	18	L	Fresh	noExpr	GOSH029.MRT_fresh___GOSH029___NB8350518_CACACAAGTACCCGAC
0	-0.406138486130234	-1.67326511382981	GOSH029.MRT	8112.75279791927	3220	7	7	T	Fresh	noExpr	GOSH029.MRT_fresh___GOSH029___NB8350518_CACACAAGTGCCCTTT
0	4.74756608473352	3.85105961672024	GOSH029.MRT	18067.4204727153	3927	17	17	L	Fresh	noExpr	GOSH029.MRT_fresh___GOSH029___NB8350518_CACAGATGTAGTTACC
0	5.7108261729334	5.51039845817262	GOSH029.MRT	11128.4252802933	3127	17	17	L	Fresh	noExpr	GOSH029.MRT_fresh___GOSH029___NB8350518_CACAGATGTCAACGCC
0	0.0672653370716787	-6.87208001111553	GOSH029.MRT	98775.3398927089	9720	13	13	T	Fresh	noExpr	GOSH029.MRT_fresh___GOSH029___NB8350518_CACAGATGTCAAGTTC
0	-1.81288271198515	-0.868427188240766	GOSH029.MRT	1952.69467958152	1246	7	7	T	Fresh	noExpr	GOSH029.MRT_fresh___GOSH029___NB8350518_CACAGATTCGTCGATA
0	4.88258915291994	4.48037349877521	GOSH029.MRT	41306.6785790262	5747	17	17	L	Fresh	noExpr	GOSH029.MRT_fresh___GOSH029___NB8350518_CACATGAGTGGATCAG
0	2.69989435709852	-9.78948480399922	GOSH029.MRT	20632.098334847	5770	8	8	T	Fresh	noExpr	GOSH029.MRT_fresh___GOSH029___NB8350518_CACCGTTTCAGGGATG
0	3.90787861591413	-7.13794921386195	GOSH029.MRT	13240.5074772272	3852	12	12	T	Fresh	noExpr	GOSH029.MRT_fresh___GOSH029___NB8350518_CACGAATAGCCAGAGT
0	0.0372458959421038	-2.47389573614622	GOSH029.MRT	6048.91678546406	2674	7	7	T	Fresh	noExpr	GOSH029.MRT_fresh___GOSH029___NB8350518_CACGAATGTGACAGGT
0	4.80625511351357	6.02444784867001	GOSH029.MRT	23528.2168709784	5279	17	17	L	Fresh	noExpr	GOSH029.MRT_fresh___GOSH029___NB8350518_CACGGGTCAGTAGTTC
0	4.3182727171322	3.65897939355074	GOSH029.MRT	6101.4072697767	1969	17	17	L	Fresh	noExpr	GOSH029.MRT_fresh___GOSH029___NB8350518_CACGGGTTCCTACCGT
0	0.863893374546762	4.22037717194628	GOSH029.MRT	1499.32739284011	991	18	18	L	Fresh	noExpr	GOSH029.MRT_fresh___GOSH029___NB8350518_CACGTTCAGAGGGCGA
0	2.83876082908012	-9.49190611920695	GOSH029.MRT	74343.1713179182	8552	8	8	T	Fresh	noExpr	GOSH029.MRT_fresh___GOSH029___NB8350518_CACGTTCAGATTTGCC
0	0.0440727642581688	0.690673082273987	GOSH029.MRT	10774.6045931065	4042	20	20	T	Fresh	noExpr	GOSH029.MRT_fresh___GOSH029___NB8350518_CACGTTCAGCATTGAA
0	4.90221734104261	4.6705367014129	GOSH029.MRT	2312.65275628927	988	18	18	L	Fresh	noExpr	GOSH029.MRT_fresh___GOSH029___NB8350518_CACTAAGGTCACCACG
0	4.50462358035141	3.72989128282027	GOSH029.MRT	14207.82907735	3394	17	17	L	Fresh	noExpr	GOSH029.MRT_fresh___GOSH029___NB8350518_CACTGAAAGGCTGAAC
0	4.87629337949142	6.03390857149205	GOSH029.MRT	43558.0357814004	6830	17	17	L	Fresh	noExpr	GOSH029.MRT_fresh___GOSH029___NB8350518_CACTGGGTCCAGCAAT
0	4.14845793467034	-9.45776724756392	GOSH029.MRT	33993.4636899052	7165	8	8	T	Fresh	noExpr	GOSH029.MRT_fresh___GOSH029___NB8350518_CACTGTCAGGCCACTC
0	0.47369617606781	-7.2147385148792	GOSH029.MRT	24598.0091578911	6534	13	13	T	Fresh	noExpr	GOSH029.MRT_fresh___GOSH029___NB8350518_CACTGTCGTCGTACTA
0	5.25518566837187	4.06740590353779	GOSH029.MRT	5054.8510672317	1831	17	17	L	Fresh	noExpr	GOSH029.MRT_fresh___GOSH029___NB8350518_CACTTCGTCATCCTAT
0	4.77905528736099	3.2444931688828	GOSH029.MRT	6698.43497115089	2388	17	17	L	Fresh	noExpr	GOSH029.MRT_fresh___GOSH029___NB8350518_CAGAGCCCACAGAAGC
0	2.46175283594501	-1.80863290787161	GOSH029.MRT	9348.36616580406	3777	7	7	T	Fresh	noExpr	GOSH029.MRT_fresh___GOSH029___NB8350518_CAGATACAGCTGAGCA
0	1.83537045360924	-1.91008019229479	GOSH029.MRT	19587.8259592474	5753	7	7	T	Fresh	noExpr	GOSH029.MRT_fresh___GOSH029___NB8350518_CAGATACGTACCTATG
0	0.0297977620649569	3.63523970798847	GOSH029.MRT	2835.98200197474	1618	18	18	L	Fresh	noExpr	GOSH029.MRT_fresh___GOSH029___NB8350518_CAGATACTCCCAGGCA
0	4.1319681240126	-7.79122626066374	GOSH029.MRT	16896.4562872014	5914	12	12	T	Fresh	noExpr	GOSH029.MRT_fresh___GOSH029___NB8350518_CAGATCAAGGGTTAAT
0	3.26095839694253	-10.3419191110801	GOSH029.MRT	9234.46226859627	3604	8	8	T	Fresh	noExpr	GOSH029.MRT_fresh___GOSH029___NB8350518_CAGATTGTCCATTGTT
0	-0.297643942864499	-1.12326054038342	GOSH029.MRT	4232.64038342549	2091	7	7	T	Fresh	noExpr	GOSH029.MRT_fresh___GOSH029___NB8350518_CAGCAATTCAATGCAC
0	0.468097749767722	-7.04737266775552	GOSH029.MRT	17286.4107972241	5675	13	13	T	Fresh	noExpr	GOSH029.MRT_fresh___GOSH029___NB8350518_CAGCACGAGTGGCGAT
0	1.56910265726672	-1.57248623927776	GOSH029.MRT	7457.29313685358	3384	7	7	T	Fresh	noExpr	GOSH029.MRT_fresh___GOSH029___NB8350518_CAGCAGCCAGATTAAG
0	3.74742639609426	-9.14787058410518	GOSH029.MRT	13163.5255551256	4381	8	8	T	Fresh	noExpr	GOSH029.MRT_fresh___GOSH029___NB8350518_CAGCCAGTCTAACGGT
0	4.01067846726666	-7.47451062699647	GOSH029.MRT	18318.0939609541	5336	8	8	T	Fresh	noExpr	GOSH029.MRT_fresh___GOSH029___NB8350518_CAGCGTGAGTCAGAGC
0	4.70561393192913	-8.58106069791469	GOSH029.MRT	3165.32051992215	2041	12	12	T	Fresh	noExpr	GOSH029.MRT_fresh___GOSH029___NB8350518_CAGCGTGGTGCAAGAC
0	3.18097650035769	-1.08684797583288	GOSH029.MRT	16041.1700095907	5709	19	19	T	Fresh	noExpr	GOSH029.MRT_fresh___GOSH029___NB8350518_CAGCGTGGTGTCACAT
0	0.514620526770906	-2.25735111738209	GOSH029.MRT	43470.2367492999	7615	7	7	T	Fresh	noExpr	GOSH029.MRT_fresh___GOSH029___NB8350518_CAGGTATAGCGTTACT
0	0.785835194889863	3.76799101676351	GOSH029.MRT	3423.72534253539	1844	18	18	L	Fresh	noExpr	GOSH029.MRT_fresh___GOSH029___NB8350518_CAGGTATAGTTGGGAC
0	4.17592366638854	-8.17264256192285	GOSH029.MRT	6437.29770754081	2858	8	8	T	Fresh	noExpr	GOSH029.MRT_fresh___GOSH029___NB8350518_CAGGTATTCGAGCACC
0	-0.0129108214090396	-2.83496820959519	GOSH029.MRT	9940.69364481593	3456	7	7	T	Fresh	noExpr	GOSH029.MRT_fresh___GOSH029___NB8350518_CAGTGCGTCTAAGCCA
0	5.39951053158173	4.26898784355686	GOSH029.MRT	36334.1174975194	6126	17	17	L	Fresh	noExpr	GOSH029.MRT_fresh___GOSH029___NB8350518_CAGTTCCGTAACCAGG
0	3.55135254385091	5.21226277567532	GOSH029.MRT	4563.34835601532	2258	18	18	L	Fresh	noExpr	GOSH029.MRT_fresh___GOSH029___NB8350518_CAGTTCCGTGTTAGCT
0	2.39999934140646	-1.36972790963164	GOSH029.MRT	16630.2250355056	5160	7	7	T	Fresh	noExpr	GOSH029.MRT_fresh___GOSH029___NB8350518_CAGTTCCTCATGCCGG
0	4.06293847412936	-8.9711345776189	GOSH029.MRT	43453.6618731894	7394	8	8	T	Fresh	noExpr	GOSH029.MRT_fresh___GOSH029___NB8350518_CAGTTCCTCCCGTTCA
0	2.69676360679895	-8.54184228502802	GOSH029.MRT	10660.0484719177	4149	8	8	T	Fresh	noExpr	GOSH029.MRT_fresh___GOSH029___NB8350518_CATAAGCCAGAGTTCT
0	3.4709765327397	-7.52596250099207	GOSH029.MRT	17616.4233820756	5111	8	8	T	Fresh	noExpr	GOSH029.MRT_fresh___GOSH029___NB8350518_CATAAGCTCGCCTAGG
0	4.64755064217391	-8.63562548592192	GOSH029.MRT	25403.3389674539	6380	8	8	T	Fresh	noExpr	GOSH029.MRT_fresh___GOSH029___NB8350518_CATACAGTCCGATAAC
0	3.2842622694023	5.17728159464379	GOSH029.MRT	3277.26373387103	1714	18	18	L	Fresh	noExpr	GOSH029.MRT_fresh___GOSH029___NB8350518_CATACCCCAGCTGGTC
0	5.3566240119512	4.59157614761252	GOSH029.MRT	12007.5184981256	3094	17	17	L	Fresh	noExpr	GOSH029.MRT_fresh___GOSH029___NB8350518_CATACCCCATTGGGAG
0	5.27393815289051	5.178058403679	GOSH029.MRT	7376.44183927643	2499	17	17	L	Fresh	noExpr	GOSH029.MRT_fresh___GOSH029___NB8350518_CATACCCGTACAGCGA
0	3.17821633973128	-1.63537669128133	GOSH029.MRT	17851.7396022793	5870	19	19	T	Fresh	noExpr	GOSH029.MRT_fresh___GOSH029___NB8350518_CATACCCGTCGCTCGA
0	0.632862087393204	0.612087163738246	GOSH029.MRT	25689.774000914	6538	20	20	T	Fresh	noExpr	GOSH029.MRT_fresh___GOSH029___NB8350518_CATACCCTCGATACGT
0	0.828632020641316	-2.23536935952291	GOSH029.MRT	42127.4230585321	6908	7	7	T	Fresh	noExpr	GOSH029.MRT_fresh___GOSH029___NB8350518_CATACTTAGCTCGGCT
0	4.95611750789736	5.22424596175905	GOSH029.MRT	12470.7485058823	3768	17	17	L	Fresh	noExpr	GOSH029.MRT_fresh___GOSH029___NB8350518_CATACTTCAATTGCAC
0	0.739800703840559	-2.73742687563449	GOSH029.MRT	9592.38918433307	4177	7	7	T	Fresh	noExpr	GOSH029.MRT_fresh___GOSH029___NB8350518_CATAGACCAGCAGAAC
0	1.96323985740684	-8.75574575048882	GOSH029.MRT	14857.482835473	4874	8	8	T	Fresh	noExpr	GOSH029.MRT_fresh___GOSH029___NB8350518_CATAGACGTCAAAGTA
0	5.13801037039653	5.14738457233004	GOSH029.MRT	14910.5401862882	4485	17	17	L	Fresh	noExpr	GOSH029.MRT_fresh___GOSH029___NB8350518_CATAGACGTCCAGCCA
0	-1.45022665525308	-0.662709788421702	GOSH029.MRT	1659.43902644017	1184	7	7	T	Fresh	noExpr	GOSH029.MRT_fresh___GOSH029___NB8350518_CATAGACTCTCATGGA
0	0.211000011751132	4.01843824844112	GOSH029.MRT	2491.57257923702	1407	18	18	L	Fresh	noExpr	GOSH029.MRT_fresh___GOSH029___NB8350518_CATAGACTCTCTGACC
0	5.83242873162727	5.13864596155272	GOSH029.MRT	31328.9641340634	6052	17	17	L	Fresh	noExpr	GOSH029.MRT_fresh___GOSH029___NB8350518_CATCAAGTCCCTCTCC
0	2.71388002868333	-0.742527228066672	GOSH029.MRT	17356.4360710474	5759	7	7	T	Fresh	noExpr	GOSH029.MRT_fresh___GOSH029___NB8350518_CATCAAGTCGTTGTAG
0	0.938952191926876	4.00741239990022	GOSH029.MRT	3549.23469207136	1762	18	18	L	Fresh	noExpr	GOSH029.MRT_fresh___GOSH029___NB8350518_CATCCACCAAACACCT
0	5.35839662335058	4.33157944118878	GOSH029.MRT	11876.2567029165	3438	17	17	L	Fresh	noExpr	GOSH029.MRT_fresh___GOSH029___NB8350518_CATCCCAGTGAGAGGG
0	3.77972174114746	3.81527348428766	GOSH029.MRT	2168.77148390425	992	18	18	L	Fresh	noExpr	GOSH029.MRT_fresh___GOSH029___NB8350518_CATCCCATCCTTGAAG
0	0.608853926585084	0.380313119723069	GOSH029.MRT	16336.868310766	5851	20	20	T	Fresh	noExpr	GOSH029.MRT_fresh___GOSH029___NB8350518_CATCCGTGTGCTCCGA
0	1.37799452257414	-6.08601063848322	GOSH029.MRT	2345.12112746523	1462	20	20	T	Fresh	noExpr	GOSH029.MRT_fresh___GOSH029___NB8350518_CATCGCTCACCCTCTA
0	4.93615755162743	3.45905397539941	GOSH029.MRT	11911.4066385364	3108	17	17	L	Fresh	noExpr	GOSH029.MRT_fresh___GOSH029___NB8350518_CATCGCTGTGCTGTCG
0	4.54680735997358	5.03183094726704	GOSH029.MRT	21046.4617095052	5021	18	18	L	Fresh	noExpr	GOSH029.MRT_fresh___GOSH029___NB8350518_CATCGCTGTTAAGACA
0	0.740155492346264	-6.88270841750507	GOSH029.MRT	14568.7046146599	5215	13	13	T	Fresh	noExpr	GOSH029.MRT_fresh___GOSH029___NB8350518_CATCGGGCAAGTTCCA
0	2.70084791938887	-1.864463463844	GOSH029.MRT	18259.4821273558	5752	19	19	T	Fresh	noExpr	GOSH029.MRT_fresh___GOSH029___NB8350518_CATCGTCCAATTTCGG
0	5.2976427285582	4.08309475050852	GOSH029.MRT	5291.62483107627	2112	17	17	L	Fresh	noExpr	GOSH029.MRT_fresh___GOSH029___NB8350518_CATCGTCGTACAATAG
0	2.39906026730337	-9.92800421016899	GOSH029.MRT	20438.1503176611	6148	8	8	T	Fresh	noExpr	GOSH029.MRT_fresh___GOSH029___NB8350518_CATGAGTCACTTGAGT
0	2.80901010632275	-9.30680739942061	GOSH029.MRT	25113.2807704823	6741	8	8	T	Fresh	noExpr	GOSH029.MRT_fresh___GOSH029___NB8350518_CATGAGTTCAGCAGAG
0	5.62079226309979	5.60161921663873	GOSH029.MRT	13469.9433924598	3902	17	17	L	Fresh	noExpr	GOSH029.MRT_fresh___GOSH029___NB8350518_CATGCAATCCACACCT
0	0.377658153689079	3.75325169089385	GOSH029.MRT	3220.35969799411	1925	18	18	L	Fresh	noExpr	GOSH029.MRT_fresh___GOSH029___NB8350518_CATGCCTAGACATATG
0	2.18795779124353	-9.05363512117899	GOSH029.MRT	20239.5147094277	6010	8	8	T	Fresh	noExpr	GOSH029.MRT_fresh___GOSH029___NB8350518_CATGCCTAGAGTCCGA
0	0.624492912189172	3.01925830600519	GOSH029.MRT	3087.96679408416	1711	18	18	L	Fresh	noExpr	GOSH029.MRT_fresh___GOSH029___NB8350518_CATGCCTCACGACGCT
0	5.16715423252717	4.85689672728822	GOSH029.MRT	13321.760007264	3247	17	17	L	Fresh	noExpr	GOSH029.MRT_fresh___GOSH029___NB8350518_CATGCCTCACGTTGGC
0	0.735057664386681	3.72222401227172	GOSH029.MRT	2527.52269828443	1520	18	18	L	Fresh	noExpr	GOSH029.MRT_fresh___GOSH029___NB8350518_CATGCTCGTATTCCGA
0	2.81314185179258	-9.991038394567	GOSH029.MRT	26970.9446577046	6535	8	8	T	Fresh	noExpr	GOSH029.MRT_fresh___GOSH029___NB8350518_CATGCTCGTGATCATC
0	4.82138590728229	3.42983183964938	GOSH029.MRT	4199.42403715617	1718	17	17	L	Fresh	noExpr	GOSH029.MRT_fresh___GOSH029___NB8350518_CATGGATAGGATATAC
0	1.06788870630653	-7.11739014068134	GOSH029.MRT	2848.48248405523	1789	13	13	T	Fresh	noExpr	GOSH029.MRT_fresh___GOSH029___NB8350518_CATGGATGTACAAGTA
0	2.46800351707838	-2.24047954409148	GOSH029.MRT	13660.9949516505	4902	7	7	T	Fresh	noExpr	GOSH029.MRT_fresh___GOSH029___NB8350518_CATGGATGTGCGTTTA
0	1.34697588617467	-1.67836813874619	GOSH029.MRT	6116.83951251728	3179	7	7	T	Fresh	noExpr	GOSH029.MRT_fresh___GOSH029___NB8350518_CATGGATTCGCGTAGC
0	2.18056634303471	-9.00141051799754	GOSH029.MRT	27091.3748381597	6699	8	8	T	Fresh	noExpr	GOSH029.MRT_fresh___GOSH029___NB8350518_CATGGTAAGATACGAT
0	-0.327403759102364	-1.35878406342639	GOSH029.MRT	10700.8775431485	3870	7	7	T	Fresh	noExpr	GOSH029.MRT_fresh___GOSH029___NB8350518_CATGGTAGTACGTACT
0	2.05619102380164	-9.05108165880241	GOSH029.MRT	13621.8924101614	5056	8	8	T	Fresh	noExpr	GOSH029.MRT_fresh___GOSH029___NB8350518_CATGGTATCGCATTAG
0	0.112461387819383	-7.09832786351126	GOSH029.MRT	39798.298393112	7960	13	13	T	Fresh	noExpr	GOSH029.MRT_fresh___GOSH029___NB8350518_CATTCATCAGCACACC
0	2.26812454471603	-0.887265377873161	GOSH029.MRT	15190.5199600205	4921	7	7	T	Fresh	noExpr	GOSH029.MRT_fresh___GOSH029___NB8350518_CATTCATGTGAGACCA
0	3.08470896557638	-1.00129926202256	GOSH029.MRT	25962.4830199846	6227	19	19	T	Fresh	noExpr	GOSH029.MRT_fresh___GOSH029___NB8350518_CATTCCGCACCACATA
0	0.409134226320345	4.61580549923297	GOSH029.MRT	4124.65039389048	1981	18	18	L	Fresh	noExpr	GOSH029.MRT_fresh___GOSH029___NB8350518_CATTCCGGTCCAATCA
0	0.623228779831538	3.7349830897527	GOSH029.MRT	2585.99684133123	1548	18	18	L	Fresh	noExpr	GOSH029.MRT_fresh___GOSH029___NB8350518_CATTCTAAGTGGACGT
0	0.806551574210613	-1.47550651037517	GOSH029.MRT	20079.5933031305	5414	7	7	T	Fresh	noExpr	GOSH029.MRT_fresh___GOSH029___NB8350518_CATTGAGCAATGTTGC
0	0.690808117426853	-7.15188273143114	GOSH029.MRT	6234.6593319127	2991	13	13	T	Fresh	noExpr	GOSH029.MRT_fresh___GOSH029___NB8350518_CATTGCCCATGAGGGT
0	4.65309730617105	3.34745575585561	GOSH029.MRT	2395.65579114539	1269	18	18	L	Fresh	noExpr	GOSH029.MRT_fresh___GOSH029___NB8350518_CATTGTTAGGGTTTCT
0	0.254910967887439	3.53304632796773	GOSH029.MRT	2775.64791129093	1519	18	18	L	Fresh	noExpr	GOSH029.MRT_fresh___GOSH029___NB8350518_CATTGTTAGTCAGGGT
0	4.22317248690476	-8.97076286395674	GOSH029.MRT	20042.4839349507	5341	8	8	T	Fresh	noExpr	GOSH029.MRT_fresh___GOSH029___NB8350518_CATTGTTCAAAGCACG
0	-0.279829128496538	-6.25929544967327	GOSH029.MRT	60046.3035714014	9027	13	13	T	Fresh	noExpr	GOSH029.MRT_fresh___GOSH029___NB8350518_CATTGTTGTCAAACGG
0	3.50293999619188	-6.85840422790564	GOSH029.MRT	7811.27081490127	3772	12	12	T	Fresh	noExpr	GOSH029.MRT_fresh___GOSH029___NB8350518_CATTGTTGTCACTTAG
0	2.37589522977567	-8.31568622079556	GOSH029.MRT	19446.6664629858	5660	8	8	T	Fresh	noExpr	GOSH029.MRT_fresh___GOSH029___NB8350518_CCAAGCGGTGTACAGG
0	3.29452599219952	-9.99130920671614	GOSH029.MRT	22711.4336222986	6283	8	8	T	Fresh	noExpr	GOSH029.MRT_fresh___GOSH029___NB8350518_CCAAGCGGTGTCATGT
0	5.87677048740187	5.4784357314917	GOSH029.MRT	15558.7971468814	4165	17	17	L	Fresh	noExpr	GOSH029.MRT_fresh___GOSH029___NB8350518_CCAATGACAGGCGATA
0	1.24847919005659	-2.18737955607935	GOSH029.MRT	21032.7835783869	5329	7	7	T	Fresh	noExpr	GOSH029.MRT_fresh___GOSH029___NB8350518_CCACAAAAGACAGTCG
0	4.88831692099591	3.50616619103861	GOSH029.MRT	6466.88417202124	2155	17	17	L	Fresh	noExpr	GOSH029.MRT_fresh___GOSH029___NB8350518_CCACAAAAGCGTGTTT
0	0.0226752422638461	-3.2100749887328	GOSH029.MRT	3288.70697478427	2236	7	7	T	Fresh	noExpr	GOSH029.MRT_fresh___GOSH029___NB8350518_CCACAAACACAGCCTG
0	1.72415483547501	-1.49252612734051	GOSH029.MRT	25892.8134663599	6573	7	7	T	Fresh	noExpr	GOSH029.MRT_fresh___GOSH029___NB8350518_CCACACTTCCACGGGT
0	1.61696610902869	-0.753469610412933	GOSH029.MRT	82081.3565827241	9433	19	19	T	Fresh	noExpr	GOSH029.MRT_fresh___GOSH029___NB8350518_CCACCATAGCGCCTCA
0	4.28551647025172	-8.83152863861963	GOSH029.MRT	34320.5981434637	7403	8	8	T	Fresh	noExpr	GOSH029.MRT_fresh___GOSH029___NB8350518_CCACCATGTGGGTATG
0	0.898426190286111	-1.88728200140453	GOSH029.MRT	36208.2300995009	6738	7	7	T	Fresh	noExpr	GOSH029.MRT_fresh___GOSH029___NB8350518_CCACGAGAGGTGGGTT
0	1.12852100908437	-2.37312777610868	GOSH029.MRT	9285.09815539676	3963	7	7	T	Fresh	noExpr	GOSH029.MRT_fresh___GOSH029___NB8350518_CCACGAGCATGGCTGC
0	2.4177056784816	-0.567863835302111	GOSH029.MRT	16950.4043594625	5525	19	19	T	Fresh	noExpr	GOSH029.MRT_fresh___GOSH029___NB8350518_CCACTTGAGATGCAGC
0	4.65946600149263	5.15051952960203	GOSH029.MRT	1072.44537587232	777	23	23	L	Fresh	noExpr	GOSH029.MRT_fresh___GOSH029___NB8350518_CCACTTGCAGGATCTT
0	3.99800629479124	3.77235658049708	GOSH029.MRT	15762.5643132819	3949	18	18	L	Fresh	noExpr	GOSH029.MRT_fresh___GOSH029___NB8350518_CCACTTGTCCATGCAA
0	2.42084884014922	-8.04074763437323	GOSH029.MRT	20480.2221813739	6452	12	12	T	Fresh	noExpr	GOSH029.MRT_fresh___GOSH029___NB8350518_CCATAAGAGCCAAGCA
0	5.59544768437753	5.02511376605886	GOSH029.MRT	25117.4464476817	5241	17	17	L	Fresh	noExpr	GOSH029.MRT_fresh___GOSH029___NB8350518_CCATAAGAGCCTCTTC
0	3.68506311053136	-7.88483381030614	GOSH029.MRT	32321.2987910934	7451	8	8	T	Fresh	noExpr	GOSH029.MRT_fresh___GOSH029___NB8350518_CCCATTGAGTACAGAT
0	2.64947440900436	-1.1036145847739	GOSH029.MRT	24362.0279904023	6570	19	19	T	Fresh	noExpr	GOSH029.MRT_fresh___GOSH029___NB8350518_CCCATTGAGTTAGTGA
0	0.904421636736782	3.79627604175331	GOSH029.MRT	3213.0204726004	1709	18	18	L	Fresh	noExpr	GOSH029.MRT_fresh___GOSH029___NB8350518_CCCATTGCACTCCACT
0	1.57729909372721	-1.31681663678202	GOSH029.MRT	20100.6872939533	5177	7	7	T	Fresh	noExpr	GOSH029.MRT_fresh___GOSH029___NB8350518_CCCATTGGTATTTCGG
0	4.76011784768905	3.24507828899219	GOSH029.MRT	7483.94096323486	2373	17	17	L	Fresh	noExpr	GOSH029.MRT_fresh___GOSH029___NB8350518_CCCGAAGCACTGGAAG
0	1.93369849189971	-8.5038810929008	GOSH029.MRT	30159.1331594122	6886	8	8	T	Fresh	noExpr	GOSH029.MRT_fresh___GOSH029___NB8350518_CCCGGAATCATCGGGC
0	4.67607096749344	3.29758023184822	GOSH029.MRT	5819.73417167694	2042	17	17	L	Fresh	noExpr	GOSH029.MRT_fresh___GOSH029___NB8350518_CCCTAACAGTACAGCG
0	2.31463980587659	-1.09505829972344	GOSH029.MRT	50707.2019811125	8250	19	19	T	Fresh	noExpr	GOSH029.MRT_fresh___GOSH029___NB8350518_CCCTCAATCAGCAATC
0	4.38841224807057	3.5683583379823	GOSH029.MRT	13674.5975347328	2705	17	17	L	Fresh	noExpr	GOSH029.MRT_fresh___GOSH029___NB8350518_CCCTCTCCAGGTAGTG
0	2.48748084194134	-1.28576274377793	GOSH029.MRT	48036.9877580256	8220	7	7	T	Fresh	noExpr	GOSH029.MRT_fresh___GOSH029___NB8350518_CCCTCTCGTTAACCTG
0	5.75432821430593	5.71358174304464	GOSH029.MRT	13846.9194123106	4157	17	17	L	Fresh	noExpr	GOSH029.MRT_fresh___GOSH029___NB8350518_CCCTCTCGTTCTGAGT
0	2.92845085757877	-9.32387906379668	GOSH029.MRT	16080.8180531372	5434	8	8	T	Fresh	noExpr	GOSH029.MRT_fresh___GOSH029___NB8350518_CCCTCTCGTTGTACGT
0	2.90368724972751	-1.76757797169364	GOSH029.MRT	64679.4476093468	9480	19	19	T	Fresh	noExpr	GOSH029.MRT_fresh___GOSH029___NB8350518_CCCTGATGTATAGGAT
0	-0.0788669718040005	-6.12854416590221	GOSH029.MRT	46406.6071828043	7583	13	13	T	Fresh	noExpr	GOSH029.MRT_fresh___GOSH029___NB8350518_CCCTGATTCTTGTGCC
0	3.27953493703876	-8.9352114836223	GOSH029.MRT	43743.0713525827	7707	8	8	T	Fresh	noExpr	GOSH029.MRT_fresh___GOSH029___NB8350518_CCCTTAGCATCAACCA
0	1.58543755759712	-1.71492366093554	GOSH029.MRT	22653.8118492697	6058	7	7	T	Fresh	noExpr	GOSH029.MRT_fresh___GOSH029___NB8350518_CCGAACGAGCCATCCG
0	0.601205802838947	4.2871913872425	GOSH029.MRT	4196.89598802143	2086	18	18	L	Fresh	noExpr	GOSH029.MRT_fresh___GOSH029___NB8350518_CCGAACGGTCTGATCA
0	3.58775851936712	-8.37059733333399	GOSH029.MRT	17229.1738931716	5700	8	8	T	Fresh	noExpr	GOSH029.MRT_fresh___GOSH029___NB8350518_CCGAACGTCATGGATC
0	2.57689499077142	-1.9906730057136	GOSH029.MRT	6149.70843205513	3122	7	7	T	Fresh	noExpr	GOSH029.MRT_fresh___GOSH029___NB8350518_CCGATGGAGCTCGCAC
0	2.18103078120682	-2.21246359347739	GOSH029.MRT	16171.062934297	5163	19	19	T	Fresh	noExpr	GOSH029.MRT_fresh___GOSH029___NB8350518_CCGATGGCATCCGTTC
0	3.23376309533225	-10.0980115117563	GOSH029.MRT	11969.8600974063	4246	8	8	T	Fresh	noExpr	GOSH029.MRT_fresh___GOSH029___NB8350518_CCGCAAGAGAGAGTTT
0	2.04730912576732	-1.59280242898968	GOSH029.MRT	15097.6947601344	5474	7	7	T	Fresh	noExpr	GOSH029.MRT_fresh___GOSH029___NB8350518_CCGCAAGCAAGGCAAC
0	5.00527288988314	4.70759432375779	GOSH029.MRT	24717.1392533893	4335	17	17	L	Fresh	noExpr	GOSH029.MRT_fresh___GOSH029___NB8350518_CCGGACACATGCTGCG
0	5.4554893419907	5.50913221504175	GOSH029.MRT	18636.0689976358	5230	17	17	L	Fresh	noExpr	GOSH029.MRT_fresh___GOSH029___NB8350518_CCGGACATCTCTATGT
0	0.55086022920292	3.10949970037457	GOSH029.MRT	2654.8098426864	1537	18	18	L	Fresh	noExpr	GOSH029.MRT_fresh___GOSH029___NB8350518_CCGGGTACAAGTACCT
0	3.59011304709028	-8.41220689269841	GOSH029.MRT	24796.7493558427	5877	8	8	T	Fresh	noExpr	GOSH029.MRT_fresh___GOSH029___NB8350518_CCGGGTACATATGGCT
0	5.38097254435202	4.4525218165042	GOSH029.MRT	30349.5879843633	5343	17	17	L	Fresh	noExpr	GOSH029.MRT_fresh___GOSH029___NB8350518_CCGGTAGCAACCAACT
0	2.69410699177446	-7.47918984889901	GOSH029.MRT	3793.45265756504	1906	12	12	T	Fresh	noExpr	GOSH029.MRT_fresh___GOSH029___NB8350518_CCGTAGGAGCAGGCAT
0	4.50900978792553	-9.65469136216272	GOSH029.MRT	6288.14537365504	3082	8	8	T	Fresh	noExpr	GOSH029.MRT_fresh___GOSH029___NB8350518_CCGTAGGCACCTGCTT
0	5.95952725557128	5.35330903921669	GOSH029.MRT	10487.0211800941	3506	17	17	L	Fresh	noExpr	GOSH029.MRT_fresh___GOSH029___NB8350518_CCGTTCAAGCAGGGAG
0	3.17701249456834	-9.69855797204246	GOSH029.MRT	14518.0279563925	4790	8	8	T	Fresh	noExpr	GOSH029.MRT_fresh___GOSH029___NB8350518_CCGTTCATCTAAGGAA
0	0.101380535788683	-6.04794356077081	GOSH029.MRT	48310.1293035293	8479	13	13	T	Fresh	noExpr	GOSH029.MRT_fresh___GOSH029___NB8350518_CCTAACCCATCCTGTC
0	2.19558599386387	-0.730001138433636	GOSH029.MRT	4940.48381844349	2483	7	7	T	Fresh	noExpr	GOSH029.MRT_fresh___GOSH029___NB8350518_CCTAAGATCAGGAGAC
0	1.68567864947299	-2.33261397151182	GOSH029.MRT	17845.0415987044	5250	7	7	T	Fresh	noExpr	GOSH029.MRT_fresh___GOSH029___NB8350518_CCTACGTGTCCTACAA
0	0.710048813293073	3.7919248643123	GOSH029.MRT	4763.69452267321	2463	18	18	L	Fresh	noExpr	GOSH029.MRT_fresh___GOSH029___NB8350518_CCTATCGAGTATAACG
0	0.660785595003076	0.442355828414202	GOSH029.MRT	39791.8307535077	7697	20	20	T	Fresh	noExpr	GOSH029.MRT_fresh___GOSH029___NB8350518_CCTATCGTCGGCTGAC
0	3.12784565660553	-1.80169351002625	GOSH029.MRT	6981.42892655934	2908	7	7	T	Fresh	noExpr	GOSH029.MRT_fresh___GOSH029___NB8350518_CCTCAACAGTAAACGT
0	3.22611861125694	-9.85099389994827	GOSH029.MRT	23697.345367756	6150	8	8	T	Fresh	noExpr	GOSH029.MRT_fresh___GOSH029___NB8350518_CCTCAACCAGAAATTG
0	2.52596625850563	-6.07036735367873	GOSH029.MRT	7886.75420873291	3097	12	12	T	Fresh	noExpr	GOSH029.MRT_fresh___GOSH029___NB8350518_CCTCAACCATTACGGT
0	0.605203928065218	3.15048768448569	GOSH029.MRT	3163.23739387927	1693	18	18	L	Fresh	noExpr	GOSH029.MRT_fresh___GOSH029___NB8350518_CCTCACAAGTTGCGAG
0	4.88520571400922	-8.87680475811624	GOSH029.MRT	4119.60246901889	2381	12	12	T	Fresh	noExpr	GOSH029.MRT_fresh___GOSH029___NB8350518_CCTCAGTTCGCGAAGA
0	4.70145771293076	5.06514039829069	GOSH029.MRT	45247.130615443	5839	17	17	L	Fresh	noExpr	GOSH029.MRT_fresh___GOSH029___NB8350518_CCTCATGGTTGTAAAG
0	5.41398907822145	4.48764965844817	GOSH029.MRT	24071.0692118639	5226	17	17	L	Fresh	noExpr	GOSH029.MRT_fresh___GOSH029___NB8350518_CCTCATGTCGCTATTT
0	5.46871741147052	5.60177177991019	GOSH029.MRT	10994.3877286388	3642	17	17	L	Fresh	noExpr	GOSH029.MRT_fresh___GOSH029___NB8350518_CCTCATGTCGTTGTGA
0	2.49452451849899	-7.9980448318417	GOSH029.MRT	25847.3614190707	6317	8	8	T	Fresh	noExpr	GOSH029.MRT_fresh___GOSH029___NB8350518_CCTCCAAGTCCTGGTG
0	1.33504980476347	-7.93938239189993	GOSH029.MRT	25460.951652085	6334	8	8	T	Fresh	noExpr	GOSH029.MRT_fresh___GOSH029___NB8350518_CCTCCTCAGAGGGCGA
0	4.63311174588664	4.08506062139186	GOSH029.MRT	6278.82463591554	2349	17	17	L	Fresh	noExpr	GOSH029.MRT_fresh___GOSH029___NB8350518_CCTCCTCAGAGTTGTA
0	1.07198342264841	-1.85195351305642	GOSH029.MRT	28103.5841520319	6264	7	7	T	Fresh	noExpr	GOSH029.MRT_fresh___GOSH029___NB8350518_CCTCCTCAGGTGGGTT
0	0.795408520370061	3.73471398242438	GOSH029.MRT	4634.59480410287	2426	18	18	L	Fresh	noExpr	GOSH029.MRT_fresh___GOSH029___NB8350518_CCTCCTCCAGGAGGTT
0	4.36711770448489	3.72876660313583	GOSH029.MRT	16034.2682766794	2991	17	17	L	Fresh	noExpr	GOSH029.MRT_fresh___GOSH029___NB8350518_CCTCTAGTCCCGAAAT
0	3.92602055947734	-9.35939668565494	GOSH029.MRT	6120.21404966192	2505	12	12	T	Fresh	noExpr	GOSH029.MRT_fresh___GOSH029___NB8350518_CCTTCAGGTCTGTGTA
0	2.88082310456781	-9.91482715478726	GOSH029.MRT	18689.3369199813	5041	8	8	T	Fresh	noExpr	GOSH029.MRT_fresh___GOSH029___NB8350518_CCTTCAGGTGCTAGCC
0	-0.665794138352379	-0.842561366861058	GOSH029.MRT	910.940433338259	707	7	7	T	Fresh	noExpr	GOSH029.MRT_fresh___GOSH029___NB8350518_CCTTCAGTCTATACGG
0	5.61482319710577	4.77422274609215	GOSH029.MRT	27425.1068812831	5334	17	17	L	Fresh	noExpr	GOSH029.MRT_fresh___GOSH029___NB8350518_CCTTGTGTCGATACGT
0	5.62171098225481	5.61993234775973	GOSH029.MRT	15486.0382479581	4195	17	17	L	Fresh	noExpr	GOSH029.MRT_fresh___GOSH029___NB8350518_CGAAGGAAGGACGGAG
0	4.09525696603433	-9.54693679813082	GOSH029.MRT	20471.6990114331	6136	8	8	T	Fresh	noExpr	GOSH029.MRT_fresh___GOSH029___NB8350518_CGAAGTTAGCTTTCTT
0	1.19641317496972	3.98977902920377	GOSH029.MRT	12539.1472430427	4606	18	18	L	Fresh	noExpr	GOSH029.MRT_fresh___GOSH029___NB8350518_CGAAGTTCAGCATACT
0	0.358731993150803	-7.49905353240286	GOSH029.MRT	40563.2375035358	8262	13	13	T	Fresh	noExpr	GOSH029.MRT_fresh___GOSH029___NB8350518_CGAATTGAGTGCGACA
0	1.98475158349677	-0.659076454731557	GOSH029.MRT	16322.4771832515	5785	19	19	T	Fresh	noExpr	GOSH029.MRT_fresh___GOSH029___NB8350518_CGAATTGCAATGCAGG
0	1.15658689089417	3.80678048894603	GOSH029.MRT	3691.76778513976	2081	18	18	L	Fresh	noExpr	GOSH029.MRT_fresh___GOSH029___NB8350518_CGAATTGTCGATGGAG
0	3.84987175840065	-9.57187347924005	GOSH029.MRT	17164.636774673	4866	8	8	T	Fresh	noExpr	GOSH029.MRT_fresh___GOSH029___NB8350518_CGAATTGTCTCGTCAC
0	0.0471185888263998	3.88506523596103	GOSH029.MRT	2629.19987754255	1422	18	18	L	Fresh	noExpr	GOSH029.MRT_fresh___GOSH029___NB8350518_CGACAGCTCCGCGATG
0	3.43099673018036	-8.61859145863256	GOSH029.MRT	9419.3796127047	3789	8	8	T	Fresh	noExpr	GOSH029.MRT_fresh___GOSH029___NB8350518_CGACAGCTCTTACACT
0	4.5364617630762	-8.94857324372924	GOSH029.MRT	6874.6381817304	3500	12	12	T	Fresh	noExpr	GOSH029.MRT_fresh___GOSH029___NB8350518_CGAGAAGAGCTAGATA
0	1.59797295998752	-7.35756773413223	GOSH029.MRT	7577.31020653902	3545	13	13	T	Fresh	noExpr	GOSH029.MRT_fresh___GOSH029___NB8350518_CGAGAAGGTATGTCAC
0	2.29879304744348	-8.96821910720065	GOSH029.MRT	15940.8092103312	5207	8	8	T	Fresh	noExpr	GOSH029.MRT_fresh___GOSH029___NB8350518_CGAGGAATCGAGTGAG
0	2.84534607835319	-9.00867696558247	GOSH029.MRT	22579.6797562519	6105	8	8	T	Fresh	noExpr	GOSH029.MRT_fresh___GOSH029___NB8350518_CGAGTTACAGGGAGAG
0	-0.0453793813247022	-0.717308058536837	GOSH029.MRT	990.600159773433	792	7	7	T	Fresh	noExpr	GOSH029.MRT_fresh___GOSH029___NB8350518_CGATCGGTCGAGCACC
0	2.95774511177308	-1.41614504065164	GOSH029.MRT	9221.2301560279	4004	19	19	T	Fresh	noExpr	GOSH029.MRT_fresh___GOSH029___NB8350518_CGATGCGCAAACCACT
0	0.92831070331394	3.73828435058508	GOSH029.MRT	6543.1680614388	2797	18	18	L	Fresh	noExpr	GOSH029.MRT_fresh___GOSH029___NB8350518_CGATGCGGTAGGCTCC
0	-0.499855601635886	0.642572254101657	GOSH029.MRT	12978.7535021561	4262	20	20	T	Fresh	noExpr	GOSH029.MRT_fresh___GOSH029___NB8350518_CGCAGGTCAAGAATGT
0	1.05815979082692	-2.61397377723104	GOSH029.MRT	7346.55495131811	3358	19	19	T	Fresh	noExpr	GOSH029.MRT_fresh___GOSH029___NB8350518_CGCAGGTGTCGTTGGC
0	0.40579230442995	4.37293418982391	GOSH029.MRT	4074.83641778013	1994	18	18	L	Fresh	noExpr	GOSH029.MRT_fresh___GOSH029___NB8350518_CGCAGGTTCACCCATC
0	4.80012221378357	-9.38390149062394	GOSH029.MRT	33402.6709004575	7231	8	8	T	Fresh	noExpr	GOSH029.MRT_fresh___GOSH029___NB8350518_CGCATAAAGCTCTATG
0	-0.60774157052939	0.771743590676625	GOSH029.MRT	4069.43744294392	2201	20	20	T	Fresh	noExpr	GOSH029.MRT_fresh___GOSH029___NB8350518_CGCATAAAGGATTCCT
0	2.88395885134265	-2.0246734330227	GOSH029.MRT	36897.7132035463	7878	19	19	T	Fresh	noExpr	GOSH029.MRT_fresh___GOSH029___NB8350518_CGCATAACAAAGGCTG
0	0.618379919918424	-2.7084203675853	GOSH029.MRT	21427.4859259264	5665	7	7	T	Fresh	noExpr	GOSH029.MRT_fresh___GOSH029___NB8350518_CGCCAGAAGATGCTGG
0	2.78275409673937	-9.12990497132724	GOSH029.MRT	41440.9090578363	7844	8	8	T	Fresh	noExpr	GOSH029.MRT_fresh___GOSH029___NB8350518_CGCCAGAAGCACTCGC
0	4.28042186380073	-7.79127348812443	GOSH029.MRT	13235.0073810473	4333	12	12	T	Fresh	noExpr	GOSH029.MRT_fresh___GOSH029___NB8350518_CGCCAGAAGGAAGAAC
0	5.6820272904451	5.54519351405135	GOSH029.MRT	9310.76049422224	3083	17	17	L	Fresh	noExpr	GOSH029.MRT_fresh___GOSH029___NB8350518_CGCCATTGTATCGTGT
0	0.329730467745283	0.815688961081373	GOSH029.MRT	23346.9539861016	6502	20	20	T	Fresh	noExpr	GOSH029.MRT_fresh___GOSH029___NB8350518_CGCGTGAAGGAATGTT
0	4.52484025013017	5.72438850335887	GOSH029.MRT	8506.46138875407	3294	23	23	L	Fresh	noExpr	GOSH029.MRT_fresh___GOSH029___NB8350518_CGCGTGATCGATCCAA
0	5.7617977188006	4.91122422900262	GOSH029.MRT	21905.7398581028	5499	17	17	L	Fresh	noExpr	GOSH029.MRT_fresh___GOSH029___NB8350518_CGGAACCCAGAGATGC
0	2.62917672272683	-0.818943285959404	GOSH029.MRT	11302.2977395846	4998	7	7	T	Fresh	noExpr	GOSH029.MRT_fresh___GOSH029___NB8350518_CGGAACCCAGCAGAAC
0	4.49734800107802	-7.89428214162975	GOSH029.MRT	10473.3951932392	4299	12	12	T	Fresh	noExpr	GOSH029.MRT_fresh___GOSH029___NB8350518_CGGAATTCAAGGCTTT
0	3.93536385487695	-9.40718871800376	GOSH029.MRT	36618.4737838799	6792	8	8	T	Fresh	noExpr	GOSH029.MRT_fresh___GOSH029___NB8350518_CGGAATTGTTATCCAG
0	4.98615440627493	5.87402915230342	GOSH029.MRT	19669.0117034496	5213	17	17	L	Fresh	noExpr	GOSH029.MRT_fresh___GOSH029___NB8350518_CGGAGAACAACGTTAC
0	2.63785593356326	-6.54179647095845	GOSH029.MRT	2474.13346371401	1531	12	12	T	Fresh	noExpr	GOSH029.MRT_fresh___GOSH029___NB8350518_CGGAGAACAATCGAAA
0	0.055458056471961	3.76562129486777	GOSH029.MRT	2596.65099370103	1470	18	18	L	Fresh	noExpr	GOSH029.MRT_fresh___GOSH029___NB8350518_CGGAGAACATTAAGCC
0	3.98521984117999	-7.83545395919207	GOSH029.MRT	20800.9938294294	5622	8	8	T	Fresh	noExpr	GOSH029.MRT_fresh___GOSH029___NB8350518_CGGGACTGTTACTCAG
0	5.47238308658392	4.37260135134795	GOSH029.MRT	8170.92994321148	3114	17	17	L	Fresh	noExpr	GOSH029.MRT_fresh___GOSH029___NB8350518_CGGGTCATCACAACCA
0	2.51633504012588	-9.63440572285558	GOSH029.MRT	5076.29176202772	2910	12	12	T	Fresh	noExpr	GOSH029.MRT_fresh___GOSH029___NB8350518_CGGTCAGGTTCTCCAC
0	-0.613369072794511	-0.611025481327241	GOSH029.MRT	6724.11592630887	3056	7	7	T	Fresh	noExpr	GOSH029.MRT_fresh___GOSH029___NB8350518_CGGTCAGTCCCAACTC
0	5.00392545088294	4.91362955483423	GOSH029.MRT	7333.85866876129	2467	17	17	L	Fresh	noExpr	GOSH029.MRT_fresh___GOSH029___NB8350518_CGTAAGTCACGACAAG
0	4.89670526205682	3.57435881679521	GOSH029.MRT	5355.65484112549	2020	17	17	L	Fresh	noExpr	GOSH029.MRT_fresh___GOSH029___NB8350518_CGTAATGAGCTAGCCC
0	2.89445931415614	-0.322188047146231	GOSH029.MRT	3323.5311047025	1758	7	7	T	Fresh	noExpr	GOSH029.MRT_fresh___GOSH029___NB8350518_CGTAGTAAGGGTACGT
0	1.79334532803935	-1.15209731079108	GOSH029.MRT	25356.6639885815	6494	19	19	T	Fresh	noExpr	GOSH029.MRT_fresh___GOSH029___NB8350518_CGTCAAAGTCAGGTAG
0	4.3137602713975	3.65780393043034	GOSH029.MRT	11138.7613692706	3151	17	17	L	Fresh	noExpr	GOSH029.MRT_fresh___GOSH029___NB8350518_CGTCCATAGGCAATGC
0	2.32947338852976	-0.822474494988845	GOSH029.MRT	29435.2881792075	6572	19	19	T	Fresh	noExpr	GOSH029.MRT_fresh___GOSH029___NB8350518_CGTGAATCATTGACAC
0	0.262732715072046	-7.39405995503706	GOSH029.MRT	34679.5814271438	7430	13	13	T	Fresh	noExpr	GOSH029.MRT_fresh___GOSH029___NB8350518_CGTGATAAGGGTATAT
0	0.744832254614562	0.302746411915377	GOSH029.MRT	41597.2023835241	7845	20	20	T	Fresh	noExpr	GOSH029.MRT_fresh___GOSH029___NB8350518_CGTGCTTAGGCCGCTT
0	3.37622706034791	-8.99146975116549	GOSH029.MRT	22560.1992204403	6098	8	8	T	Fresh	noExpr	GOSH029.MRT_fresh___GOSH029___NB8350518_CGTGCTTGTATTGCCA
0	4.73751051915897	-8.2499474093387	GOSH029.MRT	5309.47922238934	2911	8	8	T	Fresh	noExpr	GOSH029.MRT_fresh___GOSH029___NB8350518_CGTGCTTTCTGGAGAG
0	0.444411196802877	3.67020844347625	GOSH029.MRT	4080.13756407482	2145	18	18	L	Fresh	noExpr	GOSH029.MRT_fresh___GOSH029___NB8350518_CGTTAGAAGGTGCTGA
0	2.79518985031571	-9.38820293956535	GOSH029.MRT	18729.2524318206	5932	8	8	T	Fresh	noExpr	GOSH029.MRT_fresh___GOSH029___NB8350518_CGTTAGATCGCCAACG
0	-0.135635460837859	-2.23472675985537	GOSH029.MRT	8299.85212268922	3764	7	7	T	Fresh	noExpr	GOSH029.MRT_fresh___GOSH029___NB8350518_CGTTCTGAGTACAACA
0	1.70010539081715	-9.05899212615714	GOSH029.MRT	54683.60811102	7173	8	8	T	Fresh	noExpr	GOSH029.MRT_fresh___GOSH029___NB8350518_CGTTCTGCATTCCTCG
0	5.29213710133439	4.88375527179358	GOSH029.MRT	11348.8026085355	3391	17	17	L	Fresh	noExpr	GOSH029.MRT_fresh___GOSH029___NB8350518_CGTTCTGTCAAAGGAT
0	-0.464830225705424	-2.2077878306074	GOSH029.MRT	3480.03545850638	1949	7	7	T	Fresh	noExpr	GOSH029.MRT_fresh___GOSH029___NB8350518_CTAACCCAGGGTTGCA
0	-0.0431537138698096	-6.78259491444186	GOSH029.MRT	73354.4564200546	9252	13	13	T	Fresh	noExpr	GOSH029.MRT_fresh___GOSH029___NB8350518_CTAACCCCAGATCCTA
0	5.748974829353	4.88632366941427	GOSH029.MRT	3461.9755950219	1705	17	17	L	Fresh	noExpr	GOSH029.MRT_fresh___GOSH029___NB8350518_CTAACCCGTGGCAACA
0	5.93500090430592	5.40148903037941	GOSH029.MRT	19528.5704744837	4787	17	17	L	Fresh	noExpr	GOSH029.MRT_fresh___GOSH029___NB8350518_CTAACCCTCCCGGTAG
0	1.88613081290553	-8.19513000055029	GOSH029.MRT	23812.7115694153	6480	8	8	T	Fresh	noExpr	GOSH029.MRT_fresh___GOSH029___NB8350518_CTAACCCTCGTGGCTG
0	4.80017629503338	-8.45641766375594	GOSH029.MRT	13271.0962886932	4548	12	12	T	Fresh	noExpr	GOSH029.MRT_fresh___GOSH029___NB8350518_CTAACTTCATGATCTG
0	4.83702088861443	-7.46129314473469	GOSH029.MRT	6141.36797376714	2073	12	12	T	Fresh	noExpr	GOSH029.MRT_fresh___GOSH029___NB8350518_CTAACTTGTCCGGCAT
0	1.44836492941528	-2.80843762332218	GOSH029.MRT	9816.13860442578	3504	19	19	T	Fresh	noExpr	GOSH029.MRT_fresh___GOSH029___NB8350518_CTACATTAGACGACTG
0	5.44130992221168	5.46256362729344	GOSH029.MRT	10230.2963293278	3443	17	17	L	Fresh	noExpr	GOSH029.MRT_fresh___GOSH029___NB8350518_CTACATTTCAGTCCGG
0	3.25958599187333	-1.19530652288263	GOSH029.MRT	13701.9557046204	5140	19	19	T	Fresh	noExpr	GOSH029.MRT_fresh___GOSH029___NB8350518_CTACCCACACGGTAGA
0	4.80321926941996	5.19213086150062	GOSH029.MRT	26991.02291702	6024	17	17	L	Fresh	noExpr	GOSH029.MRT_fresh___GOSH029___NB8350518_CTACCCATCAATCCAG
0	-1.36029738055045	-0.579929638186083	GOSH029.MRT	15332.812224666	3885	7	7	T	Fresh	noExpr	GOSH029.MRT_fresh___GOSH029___NB8350518_CTACGGGCATTGAAGA
0	-0.626093458380165	-0.861179271268262	GOSH029.MRT	1625.20298641899	1113	7	7	T	Fresh	noExpr	GOSH029.MRT_fresh___GOSH029___NB8350518_CTACGGGGTGCTCCGA
0	2.72682448894449	-9.3980906502547	GOSH029.MRT	20818.6097555893	5628	8	8	T	Fresh	noExpr	GOSH029.MRT_fresh___GOSH029___NB8350518_CTACGGGTCTTCACGC
0	0.406769779283472	-1.87825771326422	GOSH029.MRT	7048.26940014695	2876	7	7	T	Fresh	noExpr	GOSH029.MRT_fresh___GOSH029___NB8350518_CTACTATAGCCGAATG
0	2.84398145066234	-1.14210774936505	GOSH029.MRT	14244.0190529674	5155	7	7	T	Fresh	noExpr	GOSH029.MRT_fresh___GOSH029___NB8350518_CTACTATAGCGCCCAT
0	-1.30003753392129	0.476170103642885	GOSH029.MRT	1218.24020780798	911	20	20	T	Fresh	noExpr	GOSH029.MRT_fresh___GOSH029___NB8350518_CTACTATTCAGGGTAG
0	2.4477974020044	-9.17519621309608	GOSH029.MRT	13630.384132429	5068	8	8	T	Fresh	noExpr	GOSH029.MRT_fresh___GOSH029___NB8350518_CTACTATTCGACGCGT
0	0.600423979854811	0.494316737156725	GOSH029.MRT	41949.221260218	7770	20	20	T	Fresh	noExpr	GOSH029.MRT_fresh___GOSH029___NB8350518_CTAGACAGTCGGTGAA
0	0.653178379374428	-1.37915028275094	GOSH029.MRT	24751.6310707304	6215	7	7	T	Fresh	noExpr	GOSH029.MRT_fresh___GOSH029___NB8350518_CTAGACAGTTACCCAA
0	-0.142221656243775	-6.16013396347511	GOSH029.MRT	47035.8573409872	8070	13	13	T	Fresh	noExpr	GOSH029.MRT_fresh___GOSH029___NB8350518_CTATCCGAGATGGGCT
0	2.55111701785766	-9.83069932369036	GOSH029.MRT	18974.0789247476	5876	8	8	T	Fresh	noExpr	GOSH029.MRT_fresh___GOSH029___NB8350518_CTATCTAGTTGGAGGT
0	2.90858714371082	-9.39147857184283	GOSH029.MRT	12283.3287578563	4135	8	8	T	Fresh	noExpr	GOSH029.MRT_fresh___GOSH029___NB8350518_CTATCTATCACCCATC
0	3.76133958976141	-9.49342170667726	GOSH029.MRT	54441.157920678	8516	8	8	T	Fresh	noExpr	GOSH029.MRT_fresh___GOSH029___NB8350518_CTCAAGAAGAAATTCG
0	1.94654686412339	-9.40181886314022	GOSH029.MRT	18401.5563670985	5525	8	8	T	Fresh	noExpr	GOSH029.MRT_fresh___GOSH029___NB8350518_CTCAATTGTACTGCGC
0	5.20852624378281	-8.0613446148725	GOSH029.MRT	16726.7121232827	4732	12	12	T	Fresh	noExpr	GOSH029.MRT_fresh___GOSH029___NB8350518_CTCAATTGTCACTAGT
0	0.451741591298132	-6.08468671145849	GOSH029.MRT	2735.9278383516	1816	13	13	T	Fresh	noExpr	GOSH029.MRT_fresh___GOSH029___NB8350518_CTCACTGGTAACATCC
0	-0.614740354958257	0.24377583228156	GOSH029.MRT	12792.212714995	4134	20	20	T	Fresh	noExpr	GOSH029.MRT_fresh___GOSH029___NB8350518_CTCAGGGAGCAATAAC
0	4.76763188787817	4.96181277462351	GOSH029.MRT	21364.2554886268	4676	18	18	L	Fresh	noExpr	GOSH029.MRT_fresh___GOSH029___NB8350518_CTCAGGGCAGTAACAA
0	2.76711507097025	-1.32684070860649	GOSH029.MRT	15183.8338502554	4792	19	19	T	Fresh	noExpr	GOSH029.MRT_fresh___GOSH029___NB8350518_CTCATCGGTTTGCAGT
0	1.14471335770129	-7.73230523931089	GOSH029.MRT	35691.3259145437	7599	13	13	T	Fresh	noExpr	GOSH029.MRT_fresh___GOSH029___NB8350518_CTCATCGTCAACACGT
0	1.88911522845564	-0.336274354916854	GOSH029.MRT	4773.24785228321	2606	7	7	T	Fresh	noExpr	GOSH029.MRT_fresh___GOSH029___NB8350518_CTCATGCGTAGGCTCC
0	2.62034673282264	-1.28297524892937	GOSH029.MRT	26488.6269511895	6841	19	19	T	Fresh	noExpr	GOSH029.MRT_fresh___GOSH029___NB8350518_CTCATGCTCTCCTACG
0	0.206758256206209	3.69991027277707	GOSH029.MRT	2242.5272941668	1342	18	18	L	Fresh	noExpr	GOSH029.MRT_fresh___GOSH029___NB8350518_CTCATTATCATTACTC
0	1.73326312211802	-1.63449511921249	GOSH029.MRT	15043.6571988991	4837	7	7	T	Fresh	noExpr	GOSH029.MRT_fresh___GOSH029___NB8350518_CTCCACATCATAGGCT
0	1.92875263799982	-8.44979346436083	GOSH029.MRT	29499.6353628754	7042	8	8	T	Fresh	noExpr	GOSH029.MRT_fresh___GOSH029___NB8350518_CTCCACATCCGCACTT
0	5.18260704179084	4.99163779864691	GOSH029.MRT	36342.2454454734	5949	17	17	L	Fresh	noExpr	GOSH029.MRT_fresh___GOSH029___NB8350518_CTCCCTCAGCAGCGAT
0	4.51304999608357	-9.43000297807078	GOSH029.MRT	6124.43874068386	2549	12	12	T	Fresh	noExpr	GOSH029.MRT_fresh___GOSH029___NB8350518_CTCCCTCTCCTACTGC
0	3.18909542408789	-1.76605877276816	GOSH029.MRT	2485.56910677086	1676	7	7	T	Fresh	noExpr	GOSH029.MRT_fresh___GOSH029___NB8350518_CTCCGATGTAACAAGT
0	2.14069809547061	-9.02978165640788	GOSH029.MRT	20330.0416214595	6151	8	8	T	Fresh	noExpr	GOSH029.MRT_fresh___GOSH029___NB8350518_CTCCGATTCTTTACAC
0	2.65106307386883	-10.1761397873266	GOSH029.MRT	17856.7148334624	5559	8	8	T	Fresh	noExpr	GOSH029.MRT_fresh___GOSH029___NB8350518_CTCCTCCCACAGCATT
0	3.52217307976344	-7.62294720769212	GOSH029.MRT	19282.0275085198	5171	8	8	T	Fresh	noExpr	GOSH029.MRT_fresh___GOSH029___NB8350518_CTCCTCCTCTCGCAGG
0	0.707366347376768	-7.10760790676476	GOSH029.MRT	69511.0965570585	9650	13	13	T	Fresh	noExpr	GOSH029.MRT_fresh___GOSH029___NB8350518_CTCCTTTAGATGAACT
0	3.93310367414138	-7.458908971404	GOSH029.MRT	41121.1225187667	7923	8	8	T	Fresh	noExpr	GOSH029.MRT_fresh___GOSH029___NB8350518_CTCGAGGAGAGGGTCT
0	0.168970867371717	4.20047661851322	GOSH029.MRT	1195.91355854221	909	18	18	L	Fresh	noExpr	GOSH029.MRT_fresh___GOSH029___NB8350518_CTCGAGGAGTGCGACA
0	0.531108870796024	3.20229657074439	GOSH029.MRT	3440.69330002807	1796	18	18	L	Fresh	noExpr	GOSH029.MRT_fresh___GOSH029___NB8350518_CTCTCAGCAAGAATAC
0	2.98647227377485	-7.86574087407472	GOSH029.MRT	2489.16769561525	1458	12	12	T	Fresh	noExpr	GOSH029.MRT_fresh___GOSH029___NB8350518_CTCTCAGCATAGGTTC
0	2.55073946386587	-1.33239908751231	GOSH029.MRT	30489.2323856666	6967	19	19	T	Fresh	noExpr	GOSH029.MRT_fresh___GOSH029___NB8350518_CTCTCAGGTCATCCGG
0	4.00608190864808	-9.55428314484547	GOSH029.MRT	19226.5802314191	5028	8	8	T	Fresh	noExpr	GOSH029.MRT_fresh___GOSH029___NB8350518_CTCTCAGTCAAGTAAG
0	1.09263438570954	-6.88978320853631	GOSH029.MRT	36431.2490088369	7752	13	13	T	Fresh	noExpr	GOSH029.MRT_fresh___GOSH029___NB8350518_CTCTCGACATAACAGA
0	4.5158686512289	-8.16614841521245	GOSH029.MRT	12371.0239186433	4432	8	8	T	Fresh	noExpr	GOSH029.MRT_fresh___GOSH029___NB8350518_CTCTCGAGTGAGGCAT
0	1.65094798261905	-2.36810317687973	GOSH029.MRT	9102.4999321366	3851	7	7	T	Fresh	noExpr	GOSH029.MRT_fresh___GOSH029___NB8350518_CTCTGGTGTTTACGAC
0	5.19908945516478	4.79589114405617	GOSH029.MRT	15586.4415691508	3814	17	17	L	Fresh	noExpr	GOSH029.MRT_fresh___GOSH029___NB8350518_CTCTGGTTCCCAAGTA
0	2.87846241937533	-1.8097155856847	GOSH029.MRT	16528.1292586373	5106	19	19	T	Fresh	noExpr	GOSH029.MRT_fresh___GOSH029___NB8350518_CTGAATGAGCTAATCC
0	3.33539860771567	-7.05698365597947	GOSH029.MRT	8837.76966041153	3610	12	12	T	Fresh	noExpr	GOSH029.MRT_fresh___GOSH029___NB8350518_CTGATCCTCCCGAGAC
0	2.14060416638765	-7.36602526186946	GOSH029.MRT	14824.8616500266	5028	12	12	T	Fresh	noExpr	GOSH029.MRT_fresh___GOSH029___NB8350518_CTGCAGGGTCTGTAAC
0	5.96898185914351	5.44943378444958	GOSH029.MRT	22063.7019538636	4925	17	17	L	Fresh	noExpr	GOSH029.MRT_fresh___GOSH029___NB8350518_CTGCAGGTCACTGCTC
0	3.09266056483031	-1.57618937869336	GOSH029.MRT	10315.6672804665	4134	7	7	T	Fresh	noExpr	GOSH029.MRT_fresh___GOSH029___NB8350518_CTGCATCAGTTCACTG
0	2.12810070889652	-0.779066933554134	GOSH029.MRT	25297.8383743543	6429	19	19	T	Fresh	noExpr	GOSH029.MRT_fresh___GOSH029___NB8350518_CTGCATCAGTTGTAGA
0	5.49673255179914	5.54602073554811	GOSH029.MRT	5957.1924535958	2485	17	17	L	Fresh	noExpr	GOSH029.MRT_fresh___GOSH029___NB8350518_CTGCATCCACAAATGA
0	3.07605118082843	-6.07693301008737	GOSH029.MRT	19583.1794136082	4152	12	12	T	Fresh	noExpr	GOSH029.MRT_fresh___GOSH029___NB8350518_CTGCATCTCCCATTCG
0	4.50577786986905	-8.4821550946234	GOSH029.MRT	14121.6584720976	4777	12	12	T	Fresh	noExpr	GOSH029.MRT_fresh___GOSH029___NB8350518_CTGCCTACATACTGTG
0	0.467980425965766	-7.33956604182412	GOSH029.MRT	18459.6865385739	5976	13	13	T	Fresh	noExpr	GOSH029.MRT_fresh___GOSH029___NB8350518_CTGCCTAGTGATACTC
0	4.91037998675051	-9.02925593717107	GOSH029.MRT	11413.5773666376	3921	12	12	T	Fresh	noExpr	GOSH029.MRT_fresh___GOSH029___NB8350518_CTGCCTAGTGGCCTCA
0	2.34558444811602	-7.99295305657607	GOSH029.MRT	16552.1913631905	5170	8	8	T	Fresh	noExpr	GOSH029.MRT_fresh___GOSH029___NB8350518_CTGCGAGTCGACGATT
0	0.411771289639408	3.24065902223906	GOSH029.MRT	2191.92813113747	1311	18	18	L	Fresh	noExpr	GOSH029.MRT_fresh___GOSH029___NB8350518_CTGCTCACACAGAGCA
0	2.55762828972543	-8.23775753230557	GOSH029.MRT	7283.49677713725	3207	8	8	T	Fresh	noExpr	GOSH029.MRT_fresh___GOSH029___NB8350518_CTGCTCACACTTGTGA
0	2.28210735630676	-2.1690558984242	GOSH029.MRT	25412.3273756471	6329	19	19	T	Fresh	noExpr	GOSH029.MRT_fresh___GOSH029___NB8350518_CTGGCAGAGAGTCACG
0	1.71066330393726	-1.65525952004265	GOSH029.MRT	91665.7896629079	9560	7	7	T	Fresh	noExpr	GOSH029.MRT_fresh___GOSH029___NB8350518_CTGGCAGAGTTGCCTA
0	4.92808991484273	5.05395937050572	GOSH029.MRT	5872.67185472568	2213	17	17	L	Fresh	noExpr	GOSH029.MRT_fresh___GOSH029___NB8350518_CTGGCAGCAGCCCACA
0	2.73753707022997	-0.395985312763117	GOSH029.MRT	7925.14245449958	3460	7	7	T	Fresh	noExpr	GOSH029.MRT_fresh___GOSH029___NB8350518_CTGGCAGTCCTCTTTC
0	-1.22560804748073	-0.761087946036167	GOSH029.MRT	1585.98389070651	1163	7	7	T	Fresh	noExpr	GOSH029.MRT_fresh___GOSH029___NB8350518_CTGGTCTAGACCTCCG
0	1.73698580538374	-1.86200166734887	GOSH029.MRT	10978.858769766	4371	7	7	T	Fresh	noExpr	GOSH029.MRT_fresh___GOSH029___NB8350518_CTGTACCTCATTGAGC
0	1.08073979837293	-2.68533241085945	GOSH029.MRT	42781.2237657772	7460	19	19	T	Fresh	noExpr	GOSH029.MRT_fresh___GOSH029___NB8350518_CTGTAGAAGAGTCCGA
0	4.96814931552136	-8.67486469223101	GOSH029.MRT	23252.4810618085	6593	8	8	T	Fresh	noExpr	GOSH029.MRT_fresh___GOSH029___NB8350518_CTGTAGAAGGTTCACT
0	5.13541819503154	-8.27106837400128	GOSH029.MRT	6943.49723705811	3168	12	12	T	Fresh	noExpr	GOSH029.MRT_fresh___GOSH029___NB8350518_CTGTAGACAAGTCCCG
0	2.54175225023953	-1.1999236391785	GOSH029.MRT	33067.7027596894	6546	19	19	T	Fresh	noExpr	GOSH029.MRT_fresh___GOSH029___NB8350518_CTGTAGACAGGCTACC
0	-0.00290036411015096	-2.99353764650692	GOSH029.MRT	3251.76149502308	2043	7	7	T	Fresh	noExpr	GOSH029.MRT_fresh___GOSH029___NB8350518_CTGTAGATCACTCTTA
0	1.16809741262924	-1.62591041081045	GOSH029.MRT	12676.9325513732	4648	7	7	T	Fresh	noExpr	GOSH029.MRT_fresh___GOSH029___NB8350518_CTGTAGATCCCACAGG
0	2.81519178266677	-2.20124218278626	GOSH029.MRT	16955.854887313	6056	19	19	T	Fresh	noExpr	GOSH029.MRT_fresh___GOSH029___NB8350518_CTGTCGTAGTTCCGGC
0	4.61539917339107	3.7082794579357	GOSH029.MRT	16692.3585665698	3977	17	17	L	Fresh	noExpr	GOSH029.MRT_fresh___GOSH029___NB8350518_CTGTCGTCAAGCACAG
0	0.547722952733163	-0.490821089747107	GOSH029.MRT	41980.9693392388	7048	20	20	T	Fresh	noExpr	GOSH029.MRT_fresh___GOSH029___NB8350518_CTGTCGTGTGATATAG
0	1.7364081580203	-7.13406030704246	GOSH029.MRT	2132.42408179854	1386	12	12	T	Fresh	noExpr	GOSH029.MRT_fresh___GOSH029___NB8350518_CTGTCGTTCTGATGGT
0	3.6157804269469	-8.64151362605766	GOSH029.MRT	16150.5416953759	4975	8	8	T	Fresh	noExpr	GOSH029.MRT_fresh___GOSH029___NB8350518_CTGTGAAAGTAGAGTT
0	2.82566617725405	-1.51177362275696	GOSH029.MRT	44702.3564662484	8343	19	19	T	Fresh	noExpr	GOSH029.MRT_fresh___GOSH029___NB8350518_CTGTGAAGTGGTACAG
0	2.36058192180849	-1.42790241994039	GOSH029.MRT	61343.3478660812	8250	19	19	T	Fresh	noExpr	GOSH029.MRT_fresh___GOSH029___NB8350518_CTTACCGCACAATCTG
0	2.04885984695537	-1.44488546348536	GOSH029.MRT	15886.4035806679	5115	7	7	T	Fresh	noExpr	GOSH029.MRT_fresh___GOSH029___NB8350518_CTTACCGCAGCTCTGG
0	2.22196531699026	-2.15673574221327	GOSH029.MRT	4677.47848537789	2539	7	7	T	Fresh	noExpr	GOSH029.MRT_fresh___GOSH029___NB8350518_CTTAGGAAGCTATCCA
0	0.39544325750725	3.91385742523509	GOSH029.MRT	2488.30270702447	1401	18	18	L	Fresh	noExpr	GOSH029.MRT_fresh___GOSH029___NB8350518_CTTAGGAAGTCAGAGC
0	0.997099378039994	7.32029818193615	GOSH029.MRT	9496.29177693763	4116	5	5	Stroma	Fresh	noExpr	GOSH029.MRT_fresh___GOSH029___NB8350518_CTTAGGATCCGGTTCT
0	4.0061658404226	-8.94918671609493	GOSH029.MRT	13186.858132383	4585	8	8	T	Fresh	noExpr	GOSH029.MRT_fresh___GOSH029___NB8350518_CTTCAATAGGCGCTCT
0	1.10780446150351	3.57936338121478	GOSH029.MRT	9498.48027231691	3532	18	18	L	Fresh	noExpr	GOSH029.MRT_fresh___GOSH029___NB8350518_CTTCAATAGGTCTTTG
0	4.84789696058842	3.4463493149463	GOSH029.MRT	10255.3569054907	3065	17	17	L	Fresh	noExpr	GOSH029.MRT_fresh___GOSH029___NB8350518_CTTCAATCAGCTTCGG
0	4.80349546403088	3.53119584673289	GOSH029.MRT	17861.0437817181	3502	17	17	L	Fresh	noExpr	GOSH029.MRT_fresh___GOSH029___NB8350518_CTTCAATTCACATACG
0	0.447857727286094	-2.79462317508498	GOSH029.MRT	8738.41868322178	4033	7	7	T	Fresh	noExpr	GOSH029.MRT_fresh___GOSH029___NB8350518_CTTCCGAAGCGATGCA
0	0.116052884146317	-6.08839504176101	GOSH029.MRT	16059.4527788069	4829	13	13	T	Fresh	noExpr	GOSH029.MRT_fresh___GOSH029___NB8350518_CTTCCGACAGAGGTAC
0	4.90516782694075	-9.20227763285134	GOSH029.MRT	4187.32436448549	2111	12	12	T	Fresh	noExpr	GOSH029.MRT_fresh___GOSH029___NB8350518_CTTCCGACATGACTGT
0	3.06136443873901	-7.12560176276247	GOSH029.MRT	10548.766568828	4164	12	12	T	Fresh	noExpr	GOSH029.MRT_fresh___GOSH029___NB8350518_CTTCCTTCACTCCTTG
0	2.84692258952854	-10.0738564594807	GOSH029.MRT	20145.952591089	6042	8	8	T	Fresh	noExpr	GOSH029.MRT_fresh___GOSH029___NB8350518_CTTCCTTTCCTATGGA
0	4.26287432397106	-9.16159391042926	GOSH029.MRT	26416.3754152944	6482	8	8	T	Fresh	noExpr	GOSH029.MRT_fresh___GOSH029___NB8350518_CTTCGGTAGCTTCTAG
0	1.66819908261056	-2.66495854584444	GOSH029.MRT	14680.2313833299	4879	19	19	T	Fresh	noExpr	GOSH029.MRT_fresh___GOSH029___NB8350518_CTTCGGTTCTTACGGA
0	5.1094323419602	3.71352469161093	GOSH029.MRT	22940.2331265482	4459	17	17	L	Fresh	noExpr	GOSH029.MRT_fresh___GOSH029___NB8350518_CTTCTAACACAGTACT
0	0.922920378514219	3.95474816376763	GOSH029.MRT	5039.11665142945	2316	18	18	L	Fresh	noExpr	GOSH029.MRT_fresh___GOSH029___NB8350518_CTTCTAATCTACTCAT
0	4.73140342603461	3.22768960258712	GOSH029.MRT	5273.47118356589	2012	17	17	L	Fresh	noExpr	GOSH029.MRT_fresh___GOSH029___NB8350518_CTTGAGAAGTGGTTAA
0	1.93672069946027	-2.03150717838122	GOSH029.MRT	8254.94350686109	3720	7	7	T	Fresh	noExpr	GOSH029.MRT_fresh___GOSH029___NB8350518_CTTGAGAAGTTCTCTT
0	0.875971332183189	3.78290620893304	GOSH029.MRT	7929.03449734542	3288	18	18	L	Fresh	noExpr	GOSH029.MRT_fresh___GOSH029___NB8350518_CTTGATTCAGTCGGAA
0	2.91822282539366	-10.0145412994095	GOSH029.MRT	13369.2555139412	4633	12	12	T	Fresh	noExpr	GOSH029.MRT_fresh___GOSH029___NB8350518_CTTGATTCATAGGTTC
0	2.75532293081856	-2.07916408596309	GOSH029.MRT	25002.7168608334	6285	19	19	T	Fresh	noExpr	GOSH029.MRT_fresh___GOSH029___NB8350518_CTTGATTTCATGCGGC
0	4.63492373295889	3.24182917779161	GOSH029.MRT	10321.0429876253	3088	17	17	L	Fresh	noExpr	GOSH029.MRT_fresh___GOSH029___NB8350518_CTTTCAAAGGTGGCTA
0	3.10714864615896	-6.57693874384588	GOSH029.MRT	10770.7805563795	4534	12	12	T	Fresh	noExpr	GOSH029.MRT_fresh___GOSH029___NB8350518_CTTTCAAAGTTAACGA
0	4.2975203914537	-9.8604863272702	GOSH029.MRT	4236.02265663277	2576	12	12	T	Fresh	noExpr	GOSH029.MRT_fresh___GOSH029___NB8350518_CTTTCGGTCGGAACTT
0	3.197016433182	-9.79032689441577	GOSH029.MRT	22625.3365388655	6105	8	8	T	Fresh	noExpr	GOSH029.MRT_fresh___GOSH029___NB8350518_GAAACCTGTAGATTGA
0	2.30051319896341	-2.04012782653543	GOSH029.MRT	24615.2505775157	6318	19	19	T	Fresh	noExpr	GOSH029.MRT_fresh___GOSH029___NB8350518_GAACACTGTTAGGAGC
0	5.33281202450968	4.80175461745243	GOSH029.MRT	18028.8331020075	4251	17	17	L	Fresh	noExpr	GOSH029.MRT_fresh___GOSH029___NB8350518_GAACACTTCCATATGG
0	1.08342296820995	-2.16884405622144	GOSH029.MRT	31989.0511450848	6596	7	7	T	Fresh	noExpr	GOSH029.MRT_fresh___GOSH029___NB8350518_GAACGTTTCTGCTTAT
0	2.0345260175578	-8.87350409729498	GOSH029.MRT	36168.7724921934	7156	8	8	T	Fresh	noExpr	GOSH029.MRT_fresh___GOSH029___NB8350518_GAACTGTTCCGATAGT
0	0.0399433488975788	-6.8947952653485	GOSH029.MRT	31673.9170759399	7284	13	13	T	Fresh	noExpr	GOSH029.MRT_fresh___GOSH029___NB8350518_GAAGAATCAGAAGTGC
0	0.425280982461046	-7.64724120776715	GOSH029.MRT	27326.9705370544	6904	13	13	T	Fresh	noExpr	GOSH029.MRT_fresh___GOSH029___NB8350518_GAAGAATCAGGTGACA
0	3.22548561643921	5.17865058422372	GOSH029.MRT	2507.86763502035	1399	18	18	L	Fresh	noExpr	GOSH029.MRT_fresh___GOSH029___NB8350518_GAAGAATTCTGGGCAC
0	1.16360186119314	3.79988771895377	GOSH029.MRT	3976.81044005805	1857	18	18	L	Fresh	noExpr	GOSH029.MRT_fresh___GOSH029___NB8350518_GAAGCCCTCCTACGGG
0	1.0717403758027	-1.80674569308156	GOSH029.MRT	36294.5277963201	6809	7	7	T	Fresh	noExpr	GOSH029.MRT_fresh___GOSH029___NB8350518_GAAGCGAAGGCTTCCG
0	4.99746101903209	5.20472236761025	GOSH029.MRT	18107.9032803051	4514	17	17	L	Fresh	noExpr	GOSH029.MRT_fresh___GOSH029___NB8350518_GAAGTAAAGACGAGCT
0	0.658989814683022	0.570298276568168	GOSH029.MRT	30994.6845837369	7293	20	20	T	Fresh	noExpr	GOSH029.MRT_fresh___GOSH029___NB8350518_GAATAGATCCTCACGT
0	3.87044115066403	3.74252632365759	GOSH029.MRT	2192.99955523383	897	18	18	L	Fresh	noExpr	GOSH029.MRT_fresh___GOSH029___NB8350518_GAATCGTCAAGTATCC
0	1.95126851729356	-2.7589917890836	GOSH029.MRT	27696.7835145642	6805	19	19	T	Fresh	noExpr	GOSH029.MRT_fresh___GOSH029___NB8350518_GAATCGTCACAAATGA
0	4.74297342971563	4.97818603241458	GOSH029.MRT	15384.5306690669	3789	18	18	L	Fresh	noExpr	GOSH029.MRT_fresh___GOSH029___NB8350518_GAATCGTGTCCTCATC
0	1.0715113875442	3.95072163870904	GOSH029.MRT	6789.79251441362	2836	18	18	L	Fresh	noExpr	GOSH029.MRT_fresh___GOSH029___NB8350518_GACAGCCAGTATAGAC
0	2.56825822888817	-8.36623138568098	GOSH029.MRT	32291.4237083785	7162	8	8	T	Fresh	noExpr	GOSH029.MRT_fresh___GOSH029___NB8350518_GACATCAAGATTACCC
0	4.65609992403834	4.79563780371592	GOSH029.MRT	22355.3197454618	4315	18	18	L	Fresh	noExpr	GOSH029.MRT_fresh___GOSH029___NB8350518_GACATCAGTTAGGCCC
0	1.00329172226291	4.22018030266844	GOSH029.MRT	4665.60460123718	2161	18	18	L	Fresh	noExpr	GOSH029.MRT_fresh___GOSH029___NB8350518_GACCAATAGGTATAGT
0	1.3324680498967	-7.11088784766647	GOSH029.MRT	47756.3241512658	8156	13	13	T	Fresh	noExpr	GOSH029.MRT_fresh___GOSH029___NB8350518_GACCAATCACTAGGTT
0	1.20259264828838	3.72174147593525	GOSH029.MRT	1067.19028944832	800	18	18	L	Fresh	noExpr	GOSH029.MRT_fresh___GOSH029___NB8350518_GACCAATTCACAGAGG
0	4.95586979137579	3.68848252948095	GOSH029.MRT	23180.4354897393	4712	17	17	L	Fresh	noExpr	GOSH029.MRT_fresh___GOSH029___NB8350518_GACCGTGGTGGGTCAA
0	1.83851206641785	-2.65170289207748	GOSH029.MRT	23020.3179021405	6106	19	19	T	Fresh	noExpr	GOSH029.MRT_fresh___GOSH029___NB8350518_GACCGTGTCACCCTGT
0	5.34620492116629	4.21416709405772	GOSH029.MRT	25486.2014306438	5118	17	17	L	Fresh	noExpr	GOSH029.MRT_fresh___GOSH029___NB8350518_GACCGTGTCCGGCTTT
0	0.468353391154604	-6.50030373324806	GOSH029.MRT	9641.7172696343	4193	13	13	T	Fresh	noExpr	GOSH029.MRT_fresh___GOSH029___NB8350518_GACGCTGAGTAAACGT
0	4.03220909483795	-7.49135110841369	GOSH029.MRT	45688.0441500531	8108	12	12	T	Fresh	noExpr	GOSH029.MRT_fresh___GOSH029___NB8350518_GACGCTGTCCGACATA
0	4.78916830467012	4.63546146272153	GOSH029.MRT	2870.98458479512	1455	18	18	L	Fresh	noExpr	GOSH029.MRT_fresh___GOSH029___NB8350518_GACTATGAGATGGTAT
0	2.98736905143595	-10.0458707796676	GOSH029.MRT	27507.9218704786	6646	8	8	T	Fresh	noExpr	GOSH029.MRT_fresh___GOSH029___NB8350518_GACTATGAGGTATAGT
0	5.07201099294052	5.82199652925809	GOSH029.MRT	30787.5954125513	6283	17	17	L	Fresh	noExpr	GOSH029.MRT_fresh___GOSH029___NB8350518_GACTATGCATGAGATA
0	2.38823262603647	-8.19207408141537	GOSH029.MRT	7756.00869345773	3348	13	13	T	Fresh	noExpr	GOSH029.MRT_fresh___GOSH029___NB8350518_GACTCAATCGAGATAA
0	0.784044205990314	-2.82852059845071	GOSH029.MRT	13343.4314217807	4428	7	7	T	Fresh	noExpr	GOSH029.MRT_fresh___GOSH029___NB8350518_GACTCTCAGCGACTGA
0	5.8825834680481	5.60030092023062	GOSH029.MRT	17163.1981902788	4444	17	17	L	Fresh	noExpr	GOSH029.MRT_fresh___GOSH029___NB8350518_GACTCTCTCTCTCTTC
0	4.14013924981312	3.78870453850064	GOSH029.MRT	4287.55219258925	1589	18	18	L	Fresh	noExpr	GOSH029.MRT_fresh___GOSH029___NB8350518_GACTGATCAGTCAGAG
0	0.409810878685776	-6.51658629152916	GOSH029.MRT	35115.5080489883	7624	13	13	T	Fresh	noExpr	GOSH029.MRT_fresh___GOSH029___NB8350518_GAGAAATTCACTGTCC
0	1.0745066521584	-0.623663614458588	GOSH029.MRT	35344.6089409221	7657	7	7	T	Fresh	noExpr	GOSH029.MRT_fresh___GOSH029___NB8350518_GAGACCCAGCAGGCTA
0	4.84476031197963	-7.90838097229448	GOSH029.MRT	9203.65411555521	3584	12	12	T	Fresh	noExpr	GOSH029.MRT_fresh___GOSH029___NB8350518_GAGACCCGTATCGAGG
0	3.63480422604935	-8.85413821856348	GOSH029.MRT	30684.2369058604	6949	8	8	T	Fresh	noExpr	GOSH029.MRT_fresh___GOSH029___NB8350518_GAGAGGTTCCTCGCAT
0	2.95176751258243	-8.53895216552749	GOSH029.MRT	32848.605110676	6931	8	8	T	Fresh	noExpr	GOSH029.MRT_fresh___GOSH029___NB8350518_GAGATGGCATTCATCT
0	4.04862193393131	-8.79698077113838	GOSH029.MRT	36293.7606834046	7008	8	8	T	Fresh	noExpr	GOSH029.MRT_fresh___GOSH029___NB8350518_GAGATGGGTCACCCTT
0	0.520153808782579	-2.4659285975373	GOSH029.MRT	30919.4064481163	6670	7	7	T	Fresh	noExpr	GOSH029.MRT_fresh___GOSH029___NB8350518_GAGCTGCTCATATGGC
0	4.23799326872703	-9.51842406917365	GOSH029.MRT	4494.34101669947	2596	12	12	T	Fresh	noExpr	GOSH029.MRT_fresh___GOSH029___NB8350518_GAGCTGCTCGGTTGTA
0	2.75517058634803	-9.15654792118897	GOSH029.MRT	14349.7719370882	5034	8	8	T	Fresh	noExpr	GOSH029.MRT_fresh___GOSH029___NB8350518_GAGGCAAGTCGACTGC
0	3.51972386447325	5.2183154743894	GOSH029.MRT	7651.41460215971	3209	18	18	L	Fresh	noExpr	GOSH029.MRT_fresh___GOSH029___NB8350518_GAGGCCTAGCCGAACA
0	1.20062338343775	3.96052622083199	GOSH029.MRT	4681.88464188997	2272	18	18	L	Fresh	noExpr	GOSH029.MRT_fresh___GOSH029___NB8350518_GAGGGATGTTAAGCAA
0	5.42780827252101	4.91372989415148	GOSH029.MRT	34510.6506391406	5493	17	17	L	Fresh	noExpr	GOSH029.MRT_fresh___GOSH029___NB8350518_GAGGGATGTTGCATCA
0	0.491459031336745	3.15245124659321	GOSH029.MRT	2864.52611497456	1604	18	18	L	Fresh	noExpr	GOSH029.MRT_fresh___GOSH029___NB8350518_GAGGGTAGTTTCCATT
0	0.20523396042554	3.76789478384603	GOSH029.MRT	2703.30354639424	1481	18	18	L	Fresh	noExpr	GOSH029.MRT_fresh___GOSH029___NB8350518_GAGTCATAGGAAAGAC
0	3.06545021879489	-1.81092197176474	GOSH029.MRT	41553.5169002242	8012	19	19	T	Fresh	noExpr	GOSH029.MRT_fresh___GOSH029___NB8350518_GAGTCATGTTGGTACT
0	-1.14755198905558	-0.733516366281102	GOSH029.MRT	20531.1001567298	4406	7	7	T	Fresh	noExpr	GOSH029.MRT_fresh___GOSH029___NB8350518_GAGTCATTCTATTCGT
0	4.81723573328392	6.04130100047188	GOSH029.MRT	14061.0387423391	4280	17	17	L	Fresh	noExpr	GOSH029.MRT_fresh___GOSH029___NB8350518_GAGTCTACATTGCCGG
0	0.0831722765687336	3.68730471822381	GOSH029.MRT	2231.50474688051	1293	18	18	L	Fresh	noExpr	GOSH029.MRT_fresh___GOSH029___NB8350518_GAGTCTATCGACGAGA
0	3.51819114876528	5.22259602369889	GOSH029.MRT	5269.55948958241	2385	18	18	L	Fresh	noExpr	GOSH029.MRT_fresh___GOSH029___NB8350518_GAGTGAGTCAAGCGTT
0	6.025048473486	5.55436132880333	GOSH029.MRT	7507.01568371493	3015	17	17	L	Fresh	noExpr	GOSH029.MRT_fresh___GOSH029___NB8350518_GAGTGAGTCTCTATGT
0	4.16245388229465	3.74914962157577	GOSH029.MRT	3898.29171412182	1858	18	18	L	Fresh	noExpr	GOSH029.MRT_fresh___GOSH029___NB8350518_GAGTGTTGTGTTGCCG
0	5.95616243578288	5.49128355241124	GOSH029.MRT	15008.0999516741	4017	17	17	L	Fresh	noExpr	GOSH029.MRT_fresh___GOSH029___NB8350518_GAGTTGTAGAAGCCTG
0	3.19837276013894	-8.99445703661556	GOSH029.MRT	21079.7577810078	6189	8	8	T	Fresh	noExpr	GOSH029.MRT_fresh___GOSH029___NB8350518_GAGTTGTCACTCACTC
0	1.3757862500715	-2.95990524240859	GOSH029.MRT	24461.5535025611	6898	7	7	T	Fresh	noExpr	GOSH029.MRT_fresh___GOSH029___NB8350518_GAGTTTGCAATCTAGC
0	4.49846773597816	3.78986639171874	GOSH029.MRT	15528.168424858	3359	17	17	L	Fresh	noExpr	GOSH029.MRT_fresh___GOSH029___NB8350518_GAGTTTGCAGTAGAGC
0	2.83148631557541	-1.85086868772855	GOSH029.MRT	38790.2362956358	7043	19	19	T	Fresh	noExpr	GOSH029.MRT_fresh___GOSH029___NB8350518_GATAGAATCTTGATTC
0	4.89583573415648	3.34598761037457	GOSH029.MRT	12201.5968238396	3073	17	17	L	Fresh	noExpr	GOSH029.MRT_fresh___GOSH029___NB8350518_GATAGCTAGCCTTGAT
0	4.9086886018085	6.02637745452659	GOSH029.MRT	11916.9490434243	4136	17	17	L	Fresh	noExpr	GOSH029.MRT_fresh___GOSH029___NB8350518_GATAGCTTCCCGAAAT
0	0.136141769905453	-2.95885149513004	GOSH029.MRT	4045.47851037484	2214	7	7	T	Fresh	noExpr	GOSH029.MRT_fresh___GOSH029___NB8350518_GATCAGTAGGACGCAT
0	5.49112546333258	5.35585479519713	GOSH029.MRT	17339.0418082912	4627	17	17	L	Fresh	noExpr	GOSH029.MRT_fresh___GOSH029___NB8350518_GATCAGTAGTCAGCCC
0	0.887423468090073	-2.26150643457874	GOSH029.MRT	13187.1110781161	4759	7	7	T	Fresh	noExpr	GOSH029.MRT_fresh___GOSH029___NB8350518_GATCCCTAGGATGGCT
0	4.22031398621429	-7.86074320381169	GOSH029.MRT	58176.4769435559	8478	8	8	T	Fresh	noExpr	GOSH029.MRT_fresh___GOSH029___NB8350518_GATCCCTCAGGCTCTG
0	2.17082050809691	-1.56812060968299	GOSH029.MRT	24727.0819919978	6170	7	7	T	Fresh	noExpr	GOSH029.MRT_fresh___GOSH029___NB8350518_GATGAGGTCCCTCTCC
0	3.7289775051437	-8.57556859814185	GOSH029.MRT	36894.8555922681	7186	8	8	T	Fresh	noExpr	GOSH029.MRT_fresh___GOSH029___NB8350518_GATGATCGTTTACGTG
0	0.483148614937074	4.28854698034715	GOSH029.MRT	2862.61298130376	1509	18	18	L	Fresh	noExpr	GOSH029.MRT_fresh___GOSH029___NB8350518_GATGCTAAGAGGCGGA
0	3.58554340720563	-8.69465351848525	GOSH029.MRT	14935.5378671494	4445	8	8	T	Fresh	noExpr	GOSH029.MRT_fresh___GOSH029___NB8350518_GATGCTAAGGTCGCCT
0	4.86599739556285	4.26431320993664	GOSH029.MRT	27046.0530571378	5295	17	17	L	Fresh	noExpr	GOSH029.MRT_fresh___GOSH029___NB8350518_GATGCTATCAAAGCCT
0	3.38355693778116	-8.98408574107353	GOSH029.MRT	26851.8393497226	6470	8	8	T	Fresh	noExpr	GOSH029.MRT_fresh___GOSH029___NB8350518_GATTCGACAAGTCATC
0	4.83593550129061	-9.21250987853042	GOSH029.MRT	18155.6124704308	5727	8	8	T	Fresh	noExpr	GOSH029.MRT_fresh___GOSH029___NB8350518_GATTTCTGTCTAATCG
0	3.38431620972914	-8.37602622242426	GOSH029.MRT	13975.4132161809	5077	12	12	T	Fresh	noExpr	GOSH029.MRT_fresh___GOSH029___NB8350518_GATTTCTTCGGACTTA
0	3.54756441528132	-7.81323593001592	GOSH029.MRT	6453.96228865272	3276	12	12	T	Fresh	noExpr	GOSH029.MRT_fresh___GOSH029___NB8350518_GATTTCTTCTGCGGGT
0	3.77220999420155	-8.14009206354013	GOSH029.MRT	11128.9168912476	4066	12	12	T	Fresh	noExpr	GOSH029.MRT_fresh___GOSH029___NB8350518_GCAACATGTACAGTTC
0	-0.630682130915365	-0.753395623827908	GOSH029.MRT	10243.529518966	3194	7	7	T	Fresh	noExpr	GOSH029.MRT_fresh___GOSH029___NB8350518_GCAACCGTCCACAGCG
0	4.53802087888041	-7.54793239306782	GOSH029.MRT	4508.16899861412	2194	12	12	T	Fresh	noExpr	GOSH029.MRT_fresh___GOSH029___NB8350518_GCACGGTAGACGACGT
0	5.14379637543069	5.19130291909753	GOSH029.MRT	6108.24636063282	2171	17	17	L	Fresh	noExpr	GOSH029.MRT_fresh___GOSH029___NB8350518_GCACGGTAGTGATTCC
0	4.99410723853528	5.07690198864129	GOSH029.MRT	5443.01523769742	2230	17	17	L	Fresh	noExpr	GOSH029.MRT_fresh___GOSH029___NB8350518_GCACGGTGTGGTAATA
0	1.01107065413871	-6.84701429193666	GOSH029.MRT	56058.6519833377	8432	13	13	T	Fresh	noExpr	GOSH029.MRT_fresh___GOSH029___NB8350518_GCACGGTGTTCCACAA
0	2.47257338184593	-2.2223969837751	GOSH029.MRT	18738.7634336325	5671	19	19	T	Fresh	noExpr	GOSH029.MRT_fresh___GOSH029___NB8350518_GCACGGTTCAGTGGGA
0	2.90987047842197	-6.71234461673567	GOSH029.MRT	11458.8511391357	4201	12	12	T	Fresh	noExpr	GOSH029.MRT_fresh___GOSH029___NB8350518_GCACGTGCAAGGTCAG
0	0.622365032228796	3.20293059867223	GOSH029.MRT	3867.51611646176	2058	18	18	L	Fresh	noExpr	GOSH029.MRT_fresh___GOSH029___NB8350518_GCACTAACAACGATTC
0	0.761132153436122	0.486647917234249	GOSH029.MRT	18636.156049055	5909	20	20	T	Fresh	noExpr	GOSH029.MRT_fresh___GOSH029___NB8350518_GCAGCCAAGGACTTCT
0	4.61777241129825	-9.1156231749778	GOSH029.MRT	10333.1067205432	4118	8	8	T	Fresh	noExpr	GOSH029.MRT_fresh___GOSH029___NB8350518_GCAGCCAAGTATAACG
0	2.96009935388109	-0.992110060781223	GOSH029.MRT	26041.7634418152	6494	19	19	T	Fresh	noExpr	GOSH029.MRT_fresh___GOSH029___NB8350518_GCAGCCATCCTTCTTC
0	3.34920471647083	-9.95708780556767	GOSH029.MRT	22402.66284738	6041	8	8	T	Fresh	noExpr	GOSH029.MRT_fresh___GOSH029___NB8350518_GCAGCTGTCGAGGCAA
0	1.42827116972168	-1.26592315157856	GOSH029.MRT	2915.66661614455	1300	7	7	T	Fresh	noExpr	GOSH029.MRT_fresh___GOSH029___NB8350518_GCAGCTGTCTCTATGT
0	4.88004382368117	-7.563574188768	GOSH029.MRT	10347.3817841934	3813	12	12	T	Fresh	noExpr	GOSH029.MRT_fresh___GOSH029___NB8350518_GCAGGCTCACTGCGTG
0	3.00340191238256	-1.20344130010926	GOSH029.MRT	26564.0225560508	6644	19	19	T	Fresh	noExpr	GOSH029.MRT_fresh___GOSH029___NB8350518_GCAGGCTCAGCATTGT
0	3.33731571566369	-9.8604428253544	GOSH029.MRT	19940.1057549096	5729	8	8	T	Fresh	noExpr	GOSH029.MRT_fresh___GOSH029___NB8350518_GCAGGCTGTGAGATAT
0	4.98729779680729	3.8604101294104	GOSH029.MRT	16718.733291783	4302	17	17	L	Fresh	noExpr	GOSH029.MRT_fresh___GOSH029___NB8350518_GCAGTTACAATAAGGT
0	-0.201157359136832	-1.32816732253643	GOSH029.MRT	1659.44397266603	1114	7	7	T	Fresh	noExpr	GOSH029.MRT_fresh___GOSH029___NB8350518_GCAGTTAGTACTGAGG
0	4.29280966152888	3.63681796544803	GOSH029.MRT	12741.2208727338	2967	17	17	L	Fresh	noExpr	GOSH029.MRT_fresh___GOSH029___NB8350518_GCATCGGGTCCATAGT
0	0.917470121302375	4.06139500823089	GOSH029.MRT	4596.90517753815	2225	18	18	L	Fresh	noExpr	GOSH029.MRT_fresh___GOSH029___NB8350518_GCATGATGTGTGTACT
0	2.09204447725983	-9.06028304010369	GOSH029.MRT	12502.0786157684	4292	8	8	T	Fresh	noExpr	GOSH029.MRT_fresh___GOSH029___NB8350518_GCATTAGCAAAGGAGA
0	0.815449682415872	4.1615710262032	GOSH029.MRT	5197.7658617198	2410	18	18	L	Fresh	noExpr	GOSH029.MRT_fresh___GOSH029___NB8350518_GCATTAGCACACCGCA
0	2.5060856869302	-9.02642201017164	GOSH029.MRT	20418.0397566713	5781	8	8	T	Fresh	noExpr	GOSH029.MRT_fresh___GOSH029___NB8350518_GCATTAGGTCAAAGCG
0	2.97181878805771	-0.541253009771777	GOSH029.MRT	31902.328079779	7596	7	7	T	Fresh	noExpr	GOSH029.MRT_fresh___GOSH029___NB8350518_GCATTAGGTTGCTGAT
0	3.36957290643241	-6.2549365523942	GOSH029.MRT	15646.6078662233	4111	12	12	T	Fresh	noExpr	GOSH029.MRT_fresh___GOSH029___NB8350518_GCATTAGTCCAGTTCC
0	5.08871979741626	4.87495093385535	GOSH029.MRT	37861.1231736868	5488	17	17	L	Fresh	noExpr	GOSH029.MRT_fresh___GOSH029___NB8350518_GCCAGCACAACTCCAA
0	0.0867767178753288	4.11500056638555	GOSH029.MRT	2822.89746010058	1505	18	18	L	Fresh	noExpr	GOSH029.MRT_fresh___GOSH029___NB8350518_GCCAGCAGTCTTGAGT
0	0.687773679096997	-7.40761191004675	GOSH029.MRT	52862.6625676518	8488	13	13	T	Fresh	noExpr	GOSH029.MRT_fresh___GOSH029___NB8350518_GCCAGCATCACATACG
0	2.33882192510351	-0.607661579398692	GOSH029.MRT	16546.9733159678	5488	7	7	T	Fresh	noExpr	GOSH029.MRT_fresh___GOSH029___NB8350518_GCCAGGTCATATCTGG
0	4.09404517914324	3.81937137972271	GOSH029.MRT	8733.5865297348	2931	18	18	L	Fresh	noExpr	GOSH029.MRT_fresh___GOSH029___NB8350518_GCCAGGTCATTCGGGC
0	0.180133803555645	-6.02975496610618	GOSH029.MRT	51482.4769128364	8576	13	13	T	Fresh	noExpr	GOSH029.MRT_fresh___GOSH029___NB8350518_GCCAGTGTCTGTTGGA
0	3.0759673419324	-8.07224451566466	GOSH029.MRT	38095.0590140556	7831	12	12	T	Fresh	noExpr	GOSH029.MRT_fresh___GOSH029___NB8350518_GCCATGGGTCCTGTTC
0	0.056857238432351	3.89239926797253	GOSH029.MRT	2694.84116337424	1558	18	18	L	Fresh	noExpr	GOSH029.MRT_fresh___GOSH029___NB8350518_GCCATTCCAAATGGTA
0	0.214154007087475	0.850774054589299	GOSH029.MRT	39364.3429344231	7695	20	20	T	Fresh	noExpr	GOSH029.MRT_fresh___GOSH029___NB8350518_GCCCAGACACGCTTAA
0	0.709018731058421	4.35125818182768	GOSH029.MRT	1994.47747239006	1162	18	18	L	Fresh	noExpr	GOSH029.MRT_fresh___GOSH029___NB8350518_GCCCGAATCCGACGGT
0	3.50845127805949	-9.2871669998799	GOSH029.MRT	9692.85280017662	3687	8	8	T	Fresh	noExpr	GOSH029.MRT_fresh___GOSH029___NB8350518_GCCGATGCATCGTTCC
0	1.14778245184243	3.86259100029334	GOSH029.MRT	2966.4027356421	1563	18	18	L	Fresh	noExpr	GOSH029.MRT_fresh___GOSH029___NB8350518_GCCGATGTCGAAGTGG
0	1.09566340553126	-1.2382374270301	GOSH029.MRT	9284.23702035622	3960	7	7	T	Fresh	noExpr	GOSH029.MRT_fresh___GOSH029___NB8350518_GCCGTGAAGACATAGT
0	0.774752465528397	4.1988977035209	GOSH029.MRT	2031.90967750273	1226	18	18	L	Fresh	noExpr	GOSH029.MRT_fresh___GOSH029___NB8350518_GCCGTGAGTTTCACTT
0	1.99993435082455	-1.32951586716861	GOSH029.MRT	15485.2660555996	4794	7	7	T	Fresh	noExpr	GOSH029.MRT_fresh___GOSH029___NB8350518_GCCGTGATCTTGAGCA
0	3.83821160830818	-9.28908704148807	GOSH029.MRT	60481.4170662259	8587	8	8	T	Fresh	noExpr	GOSH029.MRT_fresh___GOSH029___NB8350518_GCCTGTTCACACGCCA
0	1.68949374680169	-8.19601361308077	GOSH029.MRT	55579.6507065706	8653	8	8	T	Fresh	noExpr	GOSH029.MRT_fresh___GOSH029___NB8350518_GCCTGTTCACTTGGCG
0	4.02902200384483	-8.83407806773341	GOSH029.MRT	14444.2471073661	4949	12	12	T	Fresh	noExpr	GOSH029.MRT_fresh___GOSH029___NB8350518_GCCTGTTTCGTCTACC
0	3.47277690106118	-9.57627030763758	GOSH029.MRT	12601.5799617156	5153	8	8	T	Fresh	noExpr	GOSH029.MRT_fresh___GOSH029___NB8350518_GCGAGAACACGATTCA
0	2.63240722407642	-6.85233035454448	GOSH029.MRT	14550.9569758885	4698	12	12	T	Fresh	noExpr	GOSH029.MRT_fresh___GOSH029___NB8350518_GCGATCGTCGGAACTT
0	3.48966269227259	-7.16822017061728	GOSH029.MRT	21884.9646861124	6311	12	12	T	Fresh	noExpr	GOSH029.MRT_fresh___GOSH029___NB8350518_GCGGAAAGTACCGGCT
0	3.26766921628005	-6.89154952616143	GOSH029.MRT	10266.9163107239	3815	12	12	T	Fresh	noExpr	GOSH029.MRT_fresh___GOSH029___NB8350518_GCGGAAAGTCTCACGG
0	2.20768484183223	-1.87258354204073	GOSH029.MRT	6304.73434788957	3056	7	7	T	Fresh	noExpr	GOSH029.MRT_fresh___GOSH029___NB8350518_GCGGATCGTAGCGTTT
0	4.78579717337852	4.89564619462412	GOSH029.MRT	18524.4592680986	3939	17	17	L	Fresh	noExpr	GOSH029.MRT_fresh___GOSH029___NB8350518_GCGTGCAAGCTCACTA
0	2.43119021177619	-0.847989220241818	GOSH029.MRT	5710.29387585292	3092	7	7	T	Fresh	noExpr	GOSH029.MRT_fresh___GOSH029___NB8350518_GCGTGCAAGGGAACAA
0	2.38909268316685	-7.98863920055148	GOSH029.MRT	25518.0211763003	6422	8	8	T	Fresh	noExpr	GOSH029.MRT_fresh___GOSH029___NB8350518_GCTACAATCATTCTTG
0	3.58931793884205	-9.80443812692373	GOSH029.MRT	12572.9781771771	4489	8	8	T	Fresh	noExpr	GOSH029.MRT_fresh___GOSH029___NB8350518_GCTGAATAGCGGTATG
0	3.00822007967155	-10.1635387187243	GOSH029.MRT	35393.662075052	7359	8	8	T	Fresh	noExpr	GOSH029.MRT_fresh___GOSH029___NB8350518_GCTGCAGCAAAGACTA
0	3.11319313348656	-7.45231700234322	GOSH029.MRT	14897.8511136464	4688	8	8	T	Fresh	noExpr	GOSH029.MRT_fresh___GOSH029___NB8350518_GCTGGGTAGGCATCGA
0	4.79689322889952	3.42484820240374	GOSH029.MRT	5801.41821567653	2018	17	17	L	Fresh	noExpr	GOSH029.MRT_fresh___GOSH029___NB8350518_GCTTCACTCTATTGTC
0	5.0801421981667	-7.81228882707099	GOSH029.MRT	4460.39037632793	2326	12	12	T	Fresh	noExpr	GOSH029.MRT_fresh___GOSH029___NB8350518_GCTTGGGAGACGCCAA
0	0.368424702438965	-2.70159324788869	GOSH029.MRT	20505.9910651811	6128	7	7	T	Fresh	noExpr	GOSH029.MRT_fresh___GOSH029___NB8350518_GGAACCCTCAACTCTT
0	0.62193440415494	-7.38124615622243	GOSH029.MRT	37009.7316846438	7531	13	13	T	Fresh	noExpr	GOSH029.MRT_fresh___GOSH029___NB8350518_GGAACCCTCAGAGTGG
0	0.768981592061972	-2.33314962588968	GOSH029.MRT	30397.2329779923	6662	7	7	T	Fresh	noExpr	GOSH029.MRT_fresh___GOSH029___NB8350518_GGAATCTGTGGACAGT
0	5.37694436126021	5.37022744772707	GOSH029.MRT	15104.8456599041	4438	17	17	L	Fresh	noExpr	GOSH029.MRT_fresh___GOSH029___NB8350518_GGAGAACGTGACTGAG
0	3.73837835116572	-8.76634434419194	GOSH029.MRT	7710.48495519012	3453	8	8	T	Fresh	noExpr	GOSH029.MRT_fresh___GOSH029___NB8350518_GGAGATGTCGAGAACG
0	0.201704921681789	3.82805785876493	GOSH029.MRT	3316.8954036435	1808	18	18	L	Fresh	noExpr	GOSH029.MRT_fresh___GOSH029___NB8350518_GGAGCAAAGTACTCGT
0	4.15344624132659	-8.37786186113971	GOSH029.MRT	16964.2738027506	5205	8	8	T	Fresh	noExpr	GOSH029.MRT_fresh___GOSH029___NB8350518_GGAGGATAGATAGTGT
0	-0.0330586296824362	0.924454270363767	GOSH029.MRT	66005.9507357634	8986	20	20	T	Fresh	noExpr	GOSH029.MRT_fresh___GOSH029___NB8350518_GGAGGTAAGGATATAC
0	0.535219182538899	0.675520740994797	GOSH029.MRT	17950.2229214125	5687	20	20	T	Fresh	noExpr	GOSH029.MRT_fresh___GOSH029___NB8350518_GGAGGTACATCCTTCG
0	4.52114183228755	4.93408030540418	GOSH029.MRT	38763.3314258513	5670	18	18	L	Fresh	noExpr	GOSH029.MRT_fresh___GOSH029___NB8350518_GGAGGTAGTCTAGATC
0	2.57766215976508	-7.84446007512382	GOSH029.MRT	12222.3351312397	4584	12	12	T	Fresh	noExpr	GOSH029.MRT_fresh___GOSH029___NB8350518_GGAGGTATCATGGATC
0	-0.892021974587136	-1.95179005006186	GOSH029.MRT	33341.3119821007	6183	7	7	T	Fresh	noExpr	GOSH029.MRT_fresh___GOSH029___NB8350518_GGATGTTTCTGGGCCA
0	1.80517090822673	-8.45842065234808	GOSH029.MRT	15847.9457060881	5256	8	8	T	Fresh	noExpr	GOSH029.MRT_fresh___GOSH029___NB8350518_GGCACGTTCCTACCAC
0	3.99276833234077	-8.87259613632634	GOSH029.MRT	32968.4996379624	6687	8	8	T	Fresh	noExpr	GOSH029.MRT_fresh___GOSH029___NB8350518_GGCGTCAGTGGCTGAA
0	5.16359117580071	3.87544998091665	GOSH029.MRT	12737.2267587206	3842	17	17	L	Fresh	noExpr	GOSH029.MRT_fresh___GOSH029___NB8350518_GGCGTCATCATCACAG
0	4.30982738472993	-8.21912701123142	GOSH029.MRT	32824.7535766824	6843	8	8	T	Fresh	noExpr	GOSH029.MRT_fresh___GOSH029___NB8350518_GGCGTCATCATGACAC
0	2.3391387351149	-8.12771996430396	GOSH029.MRT	24980.8072181755	6452	8	8	T	Fresh	noExpr	GOSH029.MRT_fresh___GOSH029___NB8350518_GGCGTCATCCCTTGTG
0	2.62542158850958	-2.35078642781657	GOSH029.MRT	48380.6260858765	8895	8	8	T	Fresh	noExpr	GOSH029.MRT_fresh___GOSH029___NB8350518_GGCGTCATCCGGCAAC
0	2.22517538317651	-7.66424617102165	GOSH029.MRT	26720.6483833532	6555	8	8	T	Fresh	noExpr	GOSH029.MRT_fresh___GOSH029___NB8350518_GGCTTTCGTCGCATGC
0	4.15033349942465	-7.73400664602858	GOSH029.MRT	41926.9064310834	7368	8	8	T	Fresh	noExpr	GOSH029.MRT_fresh___GOSH029___NB8350518_GGGAAGTAGGGTCAAC
0	4.66411739989032	-8.92510785990357	GOSH029.MRT	25451.073624137	6298	8	8	T	Fresh	noExpr	GOSH029.MRT_fresh___GOSH029___NB8350518_GGGACAATCGAGTACT
0	5.40359520700372	5.50337959891374	GOSH029.MRT	36878.7724896926	6195	17	17	L	Fresh	noExpr	GOSH029.MRT_fresh___GOSH029___NB8350518_GGGACCTAGGTACAAT
0	3.00277443920132	-2.2111090151445	GOSH029.MRT	9533.25904484681	4168	7	7	T	Fresh	noExpr	GOSH029.MRT_fresh___GOSH029___NB8350518_GGGACTCAGAAGATCT
0	2.30820265342789	-0.292358723584914	GOSH029.MRT	1560.01669310174	1032	7	7	T	Fresh	noExpr	GOSH029.MRT_fresh___GOSH029___NB8350518_GGGAGATCAAAGGGTC
0	1.65810581838099	-8.79782793339663	GOSH029.MRT	21072.9494282018	6626	8	8	T	Fresh	noExpr	GOSH029.MRT_fresh___GOSH029___NB8350518_GGGAGATGTATGAGGC
0	1.3508744842839	-6.75044880068907	GOSH029.MRT	8394.10318355405	3596	13	13	T	Fresh	noExpr	GOSH029.MRT_fresh___GOSH029___NB8350518_GGGATCCCAGCCCAGT
0	3.23239373780492	-9.33278726791653	GOSH029.MRT	16395.2967836877	5029	8	8	T	Fresh	noExpr	GOSH029.MRT_fresh___GOSH029___NB8350518_GGGCCATGTGAATTGA
0	4.73225199240176	3.31165275238075	GOSH029.MRT	10577.7955482279	3032	17	17	L	Fresh	noExpr	GOSH029.MRT_fresh___GOSH029___NB8350518_GGGCGTTGTCTCTCAC
0	2.96311940097072	-5.86138051239673	GOSH029.MRT	2364.71567389085	1556	12	12	T	Fresh	noExpr	GOSH029.MRT_fresh___GOSH029___NB8350518_GGGCTCAAGACGACGT
0	2.43652248234336	-6.4754176864149	GOSH029.MRT	5050.81660454411	2521	12	12	T	Fresh	noExpr	GOSH029.MRT_fresh___GOSH029___NB8350518_GGGCTCAGTTGCCGAC
0	2.51869276715965	-1.25349828054484	GOSH029.MRT	58878.7104829191	9148	19	19	T	Fresh	noExpr	GOSH029.MRT_fresh___GOSH029___NB8350518_GGGCTCATCCTTCTTC
0	4.16626827602985	-7.88303284093433	GOSH029.MRT	19946.8445648646	5071	12	12	T	Fresh	noExpr	GOSH029.MRT_fresh___GOSH029___NB8350518_GGGCTCATCTGACAGT
0	1.05433607312976	3.85787472416822	GOSH029.MRT	1109.43587548306	829	18	18	L	Fresh	noExpr	GOSH029.MRT_fresh___GOSH029___NB8350518_GGGTAGAAGAGAGAAC
0	3.03408354558645	-8.79974106826464	GOSH029.MRT	20777.1688306322	6011	8	8	T	Fresh	noExpr	GOSH029.MRT_fresh___GOSH029___NB8350518_GGGTAGAGTAACACCT
0	5.78590163139135	4.8959095309478	GOSH029.MRT	22637.8852223149	5605	17	17	L	Fresh	noExpr	GOSH029.MRT_fresh___GOSH029___NB8350518_GGGTCACAGAAACACT
0	-0.358393781486752	0.650087786200561	GOSH029.MRT	23155.6142497726	6035	20	20	T	Fresh	noExpr	GOSH029.MRT_fresh___GOSH029___NB8350518_GGGTCTGCAACTACGT
0	0.894650925207445	3.7515156558177	GOSH029.MRT	2966.20532473866	1559	18	18	L	Fresh	noExpr	GOSH029.MRT_fresh___GOSH029___NB8350518_GGGTCTGGTTGTGCAT
0	2.52711885958478	-9.8906487978013	GOSH029.MRT	25614.24263293	7199	8	8	T	Fresh	noExpr	GOSH029.MRT_fresh___GOSH029___NB8350518_GGGTGAATCGGTCTGG
0	3.14609440476816	-8.22524857094419	GOSH029.MRT	8560.44003348857	3607	8	8	T	Fresh	noExpr	GOSH029.MRT_fresh___GOSH029___NB8350518_GGGTGTCAGATTGAGT
0	2.15174275401606	-0.710459919772406	GOSH029.MRT	19744.95896532	6246	7	7	T	Fresh	noExpr	GOSH029.MRT_fresh___GOSH029___NB8350518_GGGTGTCAGGGCAACT
0	2.99379631644811	-7.48605213736786	GOSH029.MRT	18704.8801429174	5903	12	12	T	Fresh	noExpr	GOSH029.MRT_fresh___GOSH029___NB8350518_GGGTTATCAGAAGTGC
0	5.41652532227427	4.63918118115923	GOSH029.MRT	18718.6354570742	4614	17	17	L	Fresh	noExpr	GOSH029.MRT_fresh___GOSH029___NB8350518_GGGTTTACAGAGTAAT
0	2.81277501428472	-8.81377607889661	GOSH029.MRT	28823.9478647792	6973	8	8	T	Fresh	noExpr	GOSH029.MRT_fresh___GOSH029___NB8350518_GGGTTTATCCGCAGTG
0	3.42879112265329	-9.30999514415432	GOSH029.MRT	27864.8219756805	6334	8	8	T	Fresh	noExpr	GOSH029.MRT_fresh___GOSH029___NB8350518_GGTAGAGAGATTTGCC
0	4.84270297840841	3.67979644310753	GOSH029.MRT	12673.8965965437	3291	17	17	L	Fresh	noExpr	GOSH029.MRT_fresh___GOSH029___NB8350518_GGTCTGGAGGTGGGTT
0	3.13166446933608	-1.90420510189115	GOSH029.MRT	19157.4638697389	5878	19	19	T	Fresh	noExpr	GOSH029.MRT_fresh___GOSH029___NB8350518_GGTGAAGAGGAATGTT
0	2.82139334131094	-8.87082528655162	GOSH029.MRT	16023.4304489099	5344	8	8	T	Fresh	noExpr	GOSH029.MRT_fresh___GOSH029___NB8350518_GGTGAAGCAATTGTGC
0	0.272072006955493	-1.78809842819859	GOSH029.MRT	5132.88614600632	2422	7	7	T	Fresh	noExpr	GOSH029.MRT_fresh___GOSH029___NB8350518_GGTGATTGTAGCTAAA
0	3.75603882254075	-7.82774143167781	GOSH029.MRT	10198.2052860712	4702	12	12	T	Fresh	noExpr	GOSH029.MRT_fresh___GOSH029___NB8350518_GGTGATTTCCTAAGTG
0	1.73110603916136	-5.85990655379869	GOSH029.MRT	1898.3650552486	1213	20	20	T	Fresh	noExpr	GOSH029.MRT_fresh___GOSH029___NB8350518_GGTGTCGAGGATACCG
0	0.4948788466852	3.13116820064939	GOSH029.MRT	2402.99365821138	1447	18	18	L	Fresh	noExpr	GOSH029.MRT_fresh___GOSH029___NB8350518_GGTGTCGGTATCCCTC
0	4.82456568253921	6.04337534708592	GOSH029.MRT	32372.3617550912	6165	17	17	L	Fresh	noExpr	GOSH029.MRT_fresh___GOSH029___NB8350518_GGTGTCGGTGATCATC
0	4.80342819572668	4.99877743971633	GOSH029.MRT	19121.4531381697	4480	17	17	L	Fresh	noExpr	GOSH029.MRT_fresh___GOSH029___NB8350518_GGTGTCGTCCATTCGC
0	1.93765818125611	-2.06007344238975	GOSH029.MRT	16729.9110401402	5683	7	7	T	Fresh	noExpr	GOSH029.MRT_fresh___GOSH029___NB8350518_GGTGTTAGTAAGTAGT
0	5.82783623938046	5.02827765743027	GOSH029.MRT	25947.7415037454	5094	17	17	L	Fresh	noExpr	GOSH029.MRT_fresh___GOSH029___NB8350518_GGTGTTATCTGCCCTA
0	0.180996609382355	0.479960338824171	GOSH029.MRT	5747.15193115591	2812	20	20	T	Fresh	noExpr	GOSH029.MRT_fresh___GOSH029___NB8350518_GGTTAACAGAAACTAC
0	2.44372255804566	-9.65514870941552	GOSH029.MRT	19957.801833485	6072	8	8	T	Fresh	noExpr	GOSH029.MRT_fresh___GOSH029___NB8350518_GGTTAACAGTGGTGGT
0	3.1908594678087	-8.2163484090806	GOSH029.MRT	33435.3633957605	7311	8	8	T	Fresh	noExpr	GOSH029.MRT_fresh___GOSH029___NB8350518_GGTTAACCAAACTCTG
0	5.26184037794493	5.04509711631549	GOSH029.MRT	7742.54514117662	2198	17	17	L	Fresh	noExpr	GOSH029.MRT_fresh___GOSH029___NB8350518_GGTTAACTCGCATAGT
0	4.46216094238199	3.84644772702615	GOSH029.MRT	10227.5822603419	3141	17	17	L	Fresh	noExpr	GOSH029.MRT_fresh___GOSH029___NB8350518_GGTTCTCAGCTCCCTT
0	5.22305316967693	3.96380730587515	GOSH029.MRT	15655.5023640974	3965	17	17	L	Fresh	noExpr	GOSH029.MRT_fresh___GOSH029___NB8350518_GGTTCTCTCAACTGGT
0	0.0757325631894692	3.77669553225868	GOSH029.MRT	2451.70053558149	1395	18	18	L	Fresh	noExpr	GOSH029.MRT_fresh___GOSH029___NB8350518_GGTTCTCTCTTTCCGG
0	1.38957391221394	-8.26592928067517	GOSH029.MRT	30817.5431631798	6855	8	8	T	Fresh	noExpr	GOSH029.MRT_fresh___GOSH029___NB8350518_GGTTGTATCACTTGGA
0	1.31663506728598	-7.81948600361205	GOSH029.MRT	25468.8810203499	6599	13	13	T	Fresh	noExpr	GOSH029.MRT_fresh___GOSH029___NB8350518_GTAACACCAGAATCGG
0	2.02119544116801	-1.83581376287665	GOSH029.MRT	22308.7687998033	6100	7	7	T	Fresh	noExpr	GOSH029.MRT_fresh___GOSH029___NB8350518_GTAACACCATACCGTA
0	3.15658398985608	-1.10625976336213	GOSH029.MRT	19375.9097487533	5340	19	19	T	Fresh	noExpr	GOSH029.MRT_fresh___GOSH029___NB8350518_GTAACACTCGTTTACT
0	0.619223451865801	3.20769302276154	GOSH029.MRT	3639.22458420373	1864	18	18	L	Fresh	noExpr	GOSH029.MRT_fresh___GOSH029___NB8350518_GTAACCACATTGTAGC
0	3.40997013119456	-9.75399135161417	GOSH029.MRT	34063.0183683108	7851	8	8	T	Fresh	noExpr	GOSH029.MRT_fresh___GOSH029___NB8350518_GTAACCATCAAGATAG
0	0.562928537550963	3.13475971074615	GOSH029.MRT	2714.40567448612	1429	18	18	L	Fresh	noExpr	GOSH029.MRT_fresh___GOSH029___NB8350518_GTAACCATCACGTCCT
0	2.34002453831915	-0.788893783017891	GOSH029.MRT	37838.4368357589	7119	19	19	T	Fresh	noExpr	GOSH029.MRT_fresh___GOSH029___NB8350518_GTAACCATCCACTTCG
0	5.39931401937998	4.45986215462645	GOSH029.MRT	15603.0244346975	4245	17	17	L	Fresh	noExpr	GOSH029.MRT_fresh___GOSH029___NB8350518_GTAAGTCGTACCGCGT
0	0.278687908967611	-6.21793179501254	GOSH029.MRT	21770.7325859082	6016	13	13	T	Fresh	noExpr	GOSH029.MRT_fresh___GOSH029___NB8350518_GTAAGTCTCAGCAGAG
0	4.83427610224083	-8.79569354515464	GOSH029.MRT	6826.41983385465	2705	8	8	T	Fresh	noExpr	GOSH029.MRT_fresh___GOSH029___NB8350518_GTAAGTCTCTCGCTTG
0	2.4955494968382	-9.59338569905613	GOSH029.MRT	21649.2298534331	6178	8	8	T	Fresh	noExpr	GOSH029.MRT_fresh___GOSH029___NB8350518_GTAAGTCTCTGGAGAG
0	-0.0342734911917299	-2.60906822909673	GOSH029.MRT	4890.27817053216	2415	7	7	T	Fresh	noExpr	GOSH029.MRT_fresh___GOSH029___NB8350518_GTACAACCAGCGACAA
0	0.1020121684568	4.08878545249365	GOSH029.MRT	2854.75985505602	1601	18	18	L	Fresh	noExpr	GOSH029.MRT_fresh___GOSH029___NB8350518_GTACAACCATAGATCC
0	1.42032134695569	-1.03092897587621	GOSH029.MRT	14645.7309514606	5122	7	7	T	Fresh	noExpr	GOSH029.MRT_fresh___GOSH029___NB8350518_GTACAGTAGGATGCGT
0	2.95797370184957	-10.0142785528279	GOSH029.MRT	51558.4045030073	9143	8	8	T	Fresh	noExpr	GOSH029.MRT_fresh___GOSH029___NB8350518_GTAGAAACAGAGGAAA
0	5.24499327893577	5.74005763900575	GOSH029.MRT	21851.7775714586	5502	17	17	L	Fresh	noExpr	GOSH029.MRT_fresh___GOSH029___NB8350518_GTAGAAACATCTTAGG
0	0.968485168794708	-7.18120517378744	GOSH029.MRT	40613.117526808	8557	13	13	T	Fresh	noExpr	GOSH029.MRT_fresh___GOSH029___NB8350518_GTAGAAAGTCGTGCCA
0	4.68815407704399	3.20668095731553	GOSH029.MRT	2587.5174190982	1279	17	17	L	Fresh	noExpr	GOSH029.MRT_fresh___GOSH029___NB8350518_GTAGATCGTTCGTGCG
0	1.54438807120077	-7.53457893398099	GOSH029.MRT	7797.97481733022	3607	13	13	T	Fresh	noExpr	GOSH029.MRT_fresh___GOSH029___NB8350518_GTAGATCTCAGGAAAT
0	4.93890106336706	-8.70580148981248	GOSH029.MRT	4510.72294747941	2494	12	12	T	Fresh	noExpr	GOSH029.MRT_fresh___GOSH029___NB8350518_GTAGGAGAGGAGTATT
0	3.85707020589161	3.7668041039687	GOSH029.MRT	2168.64554766298	972	18	18	L	Fresh	noExpr	GOSH029.MRT_fresh___GOSH029___NB8350518_GTAGGTTAGCCGTTAT
0	0.353246807870215	-7.45847421637676	GOSH029.MRT	51642.3852350008	7487	13	13	T	Fresh	noExpr	GOSH029.MRT_fresh___GOSH029___NB8350518_GTAGGTTAGTGCACAG
0	2.1890592634621	-8.16562407073624	GOSH029.MRT	19554.5945511157	5999	8	8	T	Fresh	noExpr	GOSH029.MRT_fresh___GOSH029___NB8350518_GTAGGTTGTCCACTCT
0	4.70176276539561	3.19526094000719	GOSH029.MRT	2743.79792155255	1319	17	17	L	Fresh	noExpr	GOSH029.MRT_fresh___GOSH029___NB8350518_GTAGTACGTACAAAGT
0	-0.190066950875105	-2.10943987826467	GOSH029.MRT	11366.7592446939	3793	7	7	T	Fresh	noExpr	GOSH029.MRT_fresh___GOSH029___NB8350518_GTAGTACGTATCGCAT
0	5.18294918793013	5.24069538506669	GOSH029.MRT	26312.4425350419	5255	17	17	L	Fresh	noExpr	GOSH029.MRT_fresh___GOSH029___NB8350518_GTAGTACTCCTTGGAA
0	5.27235410585464	4.67721103803148	GOSH029.MRT	9767.7512397118	2678	17	17	L	Fresh	noExpr	GOSH029.MRT_fresh___GOSH029___NB8350518_GTATTGGGTACTCGTA
0	4.67695142123397	4.80507257574984	GOSH029.MRT	22853.0681304184	4413	17	17	L	Fresh	noExpr	GOSH029.MRT_fresh___GOSH029___NB8350518_GTATTGGTCAATGCAC
0	2.66939092181853	-2.06492732436751	GOSH029.MRT	19214.5688531764	5724	19	19	T	Fresh	noExpr	GOSH029.MRT_fresh___GOSH029___NB8350518_GTATTGGTCGCCTCTA
0	5.77516864175378	4.90734449710289	GOSH029.MRT	22876.8837718435	5114	17	17	L	Fresh	noExpr	GOSH029.MRT_fresh___GOSH029___NB8350518_GTATTTCAGCATACTC
0	1.95845692471202	-2.32069703741981	GOSH029.MRT	29633.991754872	7190	19	19	T	Fresh	noExpr	GOSH029.MRT_fresh___GOSH029___NB8350518_GTCAAGTCATTGCCTC
0	1.18318438205922	-8.13144558239373	GOSH029.MRT	24115.9034433956	6759	13	13	T	Fresh	noExpr	GOSH029.MRT_fresh___GOSH029___NB8350518_GTCACGGAGGCTTAAA
0	4.88024468908979	4.97286499049536	GOSH029.MRT	16193.139704902	4120	17	17	L	Fresh	noExpr	GOSH029.MRT_fresh___GOSH029___NB8350518_GTCACGGCACACAGCC
0	1.73851858181865	-7.325146345102	GOSH029.MRT	27279.387263531	6856	13	13	T	Fresh	noExpr	GOSH029.MRT_fresh___GOSH029___NB8350518_GTCACGGGTAACATGA
0	3.93111476821959	-7.50951422013661	GOSH029.MRT	27956.7561804225	7064	8	8	T	Fresh	noExpr	GOSH029.MRT_fresh___GOSH029___NB8350518_GTCACGGGTGTCTTGA
0	4.59507560477559	3.92430750638798	GOSH029.MRT	10421.63501448	3419	17	17	L	Fresh	noExpr	GOSH029.MRT_fresh___GOSH029___NB8350518_GTCACTCTCTCCTGTG
0	-1.37146066529913	-0.8495062310524	GOSH029.MRT	1405.33258713989	1197	7	7	T	Fresh	noExpr	GOSH029.MRT_fresh___GOSH029___NB8350518_GTCATCCAGATCGCCC
0	4.10936731115362	5.76613447359896	GOSH029.MRT	15719.6642091917	4390	23	23	L	Fresh	noExpr	GOSH029.MRT_fresh___GOSH029___NB8350518_GTCATCCAGCTGCCAC
0	2.8141246612487	-8.07676845336913	GOSH029.MRT	62145.0942331365	8624	8	8	T	Fresh	noExpr	GOSH029.MRT_fresh___GOSH029___NB8350518_GTCATCCGTACGGATG
0	5.99398765952194	5.38816109650677	GOSH029.MRT	16555.8247970645	4319	17	17	L	Fresh	noExpr	GOSH029.MRT_fresh___GOSH029___NB8350518_GTCATGAAGGGCTGAT
0	2.25860441537532	-7.39091390261746	GOSH029.MRT	1690.80926704155	1180	12	12	T	Fresh	noExpr	GOSH029.MRT_fresh___GOSH029___NB8350518_GTCATGACATCAGCTA
0	-0.157212667818585	-0.0906905139689155	GOSH029.MRT	4140.51539894587	2208	20	20	T	Fresh	noExpr	GOSH029.MRT_fresh___GOSH029___NB8350518_GTCATGACATTGCAAC
0	3.86323009981553	3.77168734332917	GOSH029.MRT	10222.6823000866	2498	18	18	L	Fresh	noExpr	GOSH029.MRT_fresh___GOSH029___NB8350518_GTCCACTCACTGCGTG
0	-0.952517380761372	-1.04708582958799	GOSH029.MRT	2162.00247769156	1320	7	7	T	Fresh	noExpr	GOSH029.MRT_fresh___GOSH029___NB8350518_GTCCACTCAGCTATTG
0	4.66017732680163	-9.0897538065732	GOSH029.MRT	10317.0062351725	4226	8	8	T	Fresh	noExpr	GOSH029.MRT_fresh___GOSH029___NB8350518_GTCCCATCAGAGTTGG
0	2.80795444974512	-0.675231929884921	GOSH029.MRT	18684.8548856026	5957	7	7	T	Fresh	noExpr	GOSH029.MRT_fresh___GOSH029___NB8350518_GTCCCATTCTCCTACG
0	0.995160952676189	-7.40318099935348	GOSH029.MRT	40204.4963217607	7644	13	13	T	Fresh	noExpr	GOSH029.MRT_fresh___GOSH029___NB8350518_GTCCTCAAGTAACCTC
0	0.793942843826015	3.96531018214131	GOSH029.MRT	2982.3541061967	1532	18	18	L	Fresh	noExpr	GOSH029.MRT_fresh___GOSH029___NB8350518_GTCCTCATCGTGGACC
0	2.99796960406524	-1.92381940345014	GOSH029.MRT	19113.6139397703	6050	19	19	T	Fresh	noExpr	GOSH029.MRT_fresh___GOSH029___NB8350518_GTCGAATAGGGCTAAC
0	2.7843897708384	-2.38443811409413	GOSH029.MRT	17874.6024189884	5873	19	19	T	Fresh	noExpr	GOSH029.MRT_fresh___GOSH029___NB8350518_GTCGAATTCAACCGAT
0	5.33779950477364	5.21472635575223	GOSH029.MRT	15010.2987637461	3969	17	17	L	Fresh	noExpr	GOSH029.MRT_fresh___GOSH029___NB8350518_GTCGCGACAGCTTCCT
0	3.52098620050964	-8.72785995706465	GOSH029.MRT	10254.3763141615	3582	8	8	T	Fresh	noExpr	GOSH029.MRT_fresh___GOSH029___NB8350518_GTCGTTCAGACCCGCT
0	3.61974120313217	5.22789136484993	GOSH029.MRT	5258.40084464397	2445	18	18	L	Fresh	noExpr	GOSH029.MRT_fresh___GOSH029___NB8350518_GTCGTTCAGAGCTGCA
0	1.92607500016906	-1.09828489410496	GOSH029.MRT	12610.1416284163	4761	7	7	T	Fresh	noExpr	GOSH029.MRT_fresh___GOSH029___NB8350518_GTCGTTCCATCTCATT
0	2.34229721253032	-7.33872885361209	GOSH029.MRT	9891.29801818558	3951	13	13	T	Fresh	noExpr	GOSH029.MRT_fresh___GOSH029___NB8350518_GTCGTTCGTGCCTACG
0	5.04865934481724	5.20945438981105	GOSH029.MRT	27945.2319957743	5532	17	17	L	Fresh	noExpr	GOSH029.MRT_fresh___GOSH029___NB8350518_GTCGTTCGTTTACGAC
0	3.55466181351767	5.2104833636321	GOSH029.MRT	8273.33749930145	3258	18	18	L	Fresh	noExpr	GOSH029.MRT_fresh___GOSH029___NB8350518_GTCTACCCAACGATCT
0	1.69295354446892	-7.77499017806871	GOSH029.MRT	18752.0017057909	5642	8	8	T	Fresh	noExpr	GOSH029.MRT_fresh___GOSH029___NB8350518_GTCTAGAGTAAGGAGA
0	2.17355282353701	-1.07666811163913	GOSH029.MRT	12954.0547244185	4680	7	7	T	Fresh	noExpr	GOSH029.MRT_fresh___GOSH029___NB8350518_GTCTGTCAGAAGATCT
0	1.11348455472226	3.87135113933241	GOSH029.MRT	13024.1565986362	4361	18	18	L	Fresh	noExpr	GOSH029.MRT_fresh___GOSH029___NB8350518_GTCTGTCTCTGCATGA
0	4.89133382539012	3.53369576699403	GOSH029.MRT	10929.6378175724	3088	17	17	L	Fresh	noExpr	GOSH029.MRT_fresh___GOSH029___NB8350518_GTCTTTAGTCACAGAG
0	2.92702237375815	-9.32962252530436	GOSH029.MRT	18094.8176471819	5631	8	8	T	Fresh	noExpr	GOSH029.MRT_fresh___GOSH029___NB8350518_GTGACGCAGAGGGTAA
0	0.0364821552023312	-3.25857072155436	GOSH029.MRT	8896.56040956771	2639	7	7	T	Fresh	noExpr	GOSH029.MRT_fresh___GOSH029___NB8350518_GTGAGCCGTGTCACAT
0	5.33730222804717	5.59739716626771	GOSH029.MRT	2350.6515479891	1172	17	17	L	Fresh	noExpr	GOSH029.MRT_fresh___GOSH029___NB8350518_GTGAGGAAGGAAACGA
0	3.07084668719754	-1.2479692578055	GOSH029.MRT	3016.22826387137	1785	7	7	T	Fresh	noExpr	GOSH029.MRT_fresh___GOSH029___NB8350518_GTGAGGACAACAGCTT
0	0.955813043396723	4.13260841714946	GOSH029.MRT	5804.37010523041	2515	18	18	L	Fresh	noExpr	GOSH029.MRT_fresh___GOSH029___NB8350518_GTGAGGAGTTTGAACC
0	6.0292092210565	5.55507510896276	GOSH029.MRT	18353.8397115873	4504	17	17	L	Fresh	noExpr	GOSH029.MRT_fresh___GOSH029___NB8350518_GTGAGTTAGAAACACT
0	5.40376256082402	5.01669131269948	GOSH029.MRT	17407.5308208118	4335	17	17	L	Fresh	noExpr	GOSH029.MRT_fresh___GOSH029___NB8350518_GTGAGTTCATCGTGGC
0	4.95554048432037	5.17377974581375	GOSH029.MRT	23755.1242125387	5312	17	17	L	Fresh	noExpr	GOSH029.MRT_fresh___GOSH029___NB8350518_GTGAGTTGTCGTTATG
0	-0.194670446038407	-6.18413565736662	GOSH029.MRT	33580.952569478	7258	13	13	T	Fresh	noExpr	GOSH029.MRT_fresh___GOSH029___NB8350518_GTGAGTTGTGCTAGCC
0	1.27027184197898	-6.98635241379054	GOSH029.MRT	35399.8393902048	7792	13	13	T	Fresh	noExpr	GOSH029.MRT_fresh___GOSH029___NB8350518_GTGAGTTTCCAGCCTT
0	0.709521079030888	3.72346192713124	GOSH029.MRT	4090.07710681028	2077	18	18	L	Fresh	noExpr	GOSH029.MRT_fresh___GOSH029___NB8350518_GTGATGTTCATTTACC
0	4.31280307281912	3.74995866347573	GOSH029.MRT	3895.61375203524	1662	17	17	L	Fresh	noExpr	GOSH029.MRT_fresh___GOSH029___NB8350518_GTGCACGGTATACGGG
0	5.6984367473107	5.39188420285125	GOSH029.MRT	25732.0087900235	5205	17	17	L	Fresh	noExpr	GOSH029.MRT_fresh___GOSH029___NB8350518_GTGCGTGAGCCTGAGA
0	0.751864246132373	-7.25567772459633	GOSH029.MRT	40119.5457634583	8165	13	13	T	Fresh	noExpr	GOSH029.MRT_fresh___GOSH029___NB8350518_GTGCGTGAGCGAGTCA
0	3.4801773345658	-9.14152608311211	GOSH029.MRT	70126.5442262411	9635	8	8	T	Fresh	noExpr	GOSH029.MRT_fresh___GOSH029___NB8350518_GTGCTTCGTAGTGCGA
0	5.19414873271993	4.11562204583514	GOSH029.MRT	18582.8565980102	4301	17	17	L	Fresh	noExpr	GOSH029.MRT_fresh___GOSH029___NB8350518_GTGCTTCGTTGTGGAG
0	3.48454278999451	-8.78485316591258	GOSH029.MRT	27602.0059633807	6699	8	8	T	Fresh	noExpr	GOSH029.MRT_fresh___GOSH029___NB8350518_GTGGAGATCTATTGTC
0	2.10046776322506	-1.04774801771104	GOSH029.MRT	1930.10336835218	1310	7	7	T	Fresh	noExpr	GOSH029.MRT_fresh___GOSH029___NB8350518_GTGGCGTGTCGGTGAA
0	0.967367334609381	4.11813462751216	GOSH029.MRT	3700.85117468341	1787	18	18	L	Fresh	noExpr	GOSH029.MRT_fresh___GOSH029___NB8350518_GTGGGAAGTGAGATTA
0	3.96762613242153	-9.79375798501831	GOSH029.MRT	11598.6258066651	4406	8	8	T	Fresh	noExpr	GOSH029.MRT_fresh___GOSH029___NB8350518_GTGGGAATCGGACTTA
0	4.62267895455431	3.2392855769	GOSH029.MRT	2685.03347923563	1345	17	17	L	Fresh	noExpr	GOSH029.MRT_fresh___GOSH029___NB8350518_GTGGTTAGTCGTTGCG
0	4.57296466308842	5.02098939809887	GOSH029.MRT	6229.92401002079	2260	18	18	L	Fresh	noExpr	GOSH029.MRT_fresh___GOSH029___NB8350518_GTGGTTATCTCTCCGA
0	1.12460075980735	3.88394969641215	GOSH029.MRT	4121.52972205127	2066	18	18	L	Fresh	noExpr	GOSH029.MRT_fresh___GOSH029___NB8350518_GTGTAACAGGTCGTCC
0	-1.14815231987311	-1.74072302845812	GOSH029.MRT	5312.65590315851	2714	7	7	T	Fresh	noExpr	GOSH029.MRT_fresh___GOSH029___NB8350518_GTGTAACAGTGACACG
0	2.29942432868085	-9.4870075611172	GOSH029.MRT	11305.4707267263	4818	8	8	T	Fresh	noExpr	GOSH029.MRT_fresh___GOSH029___NB8350518_GTGTAACCACGCGCAT
0	3.60696080185246	-9.48975332975101	GOSH029.MRT	11126.5148583391	4534	12	12	T	Fresh	noExpr	GOSH029.MRT_fresh___GOSH029___NB8350518_GTGTCCTAGCACCGTC
0	1.21863367509164	-0.363750496928981	GOSH029.MRT	24351.9649345389	6577	7	7	T	Fresh	noExpr	GOSH029.MRT_fresh___GOSH029___NB8350518_GTGTGATTCGGTCGAC
0	5.77973028904899	5.23116330418091	GOSH029.MRT	21811.6488362486	5686	17	17	L	Fresh	noExpr	GOSH029.MRT_fresh___GOSH029___NB8350518_GTGTTAGGTAGTTCCA
0	4.13428631928266	-8.23471739565443	GOSH029.MRT	13659.701008176	4825	12	12	T	Fresh	noExpr	GOSH029.MRT_fresh___GOSH029___NB8350518_GTGTTCCCAACCAACT
0	2.7112903231038	-7.8920980841093	GOSH029.MRT	15030.0036623772	4971	8	8	T	Fresh	noExpr	GOSH029.MRT_fresh___GOSH029___NB8350518_GTGTTCCCAATACGAA
0	3.06475694723236	5.00767493614221	GOSH029.MRT	1533.56341037378	1010	18	18	L	Fresh	noExpr	GOSH029.MRT_fresh___GOSH029___NB8350518_GTTACAGCACGTCATA
0	2.34126905764955	-9.15806235447475	GOSH029.MRT	32043.6982758677	6893	8	8	T	Fresh	noExpr	GOSH029.MRT_fresh___GOSH029___NB8350518_GTTACAGTCCCTCTCC
0	-0.0176962649001507	-6.49429112779665	GOSH029.MRT	55252.7509046294	8455	13	13	T	Fresh	noExpr	GOSH029.MRT_fresh___GOSH029___NB8350518_GTTACGACAAAGACGC
0	1.93280231360422	-2.72632204559941	GOSH029.MRT	13559.7754232934	4905	19	19	T	Fresh	noExpr	GOSH029.MRT_fresh___GOSH029___NB8350518_GTTACGAGTGAACGGT
0	3.58851565940365	-9.89468447529721	GOSH029.MRT	21481.7385657909	6630	8	8	T	Fresh	noExpr	GOSH029.MRT_fresh___GOSH029___NB8350518_GTTAGACCACATTCTT
0	1.53609028964257	-2.30287097659157	GOSH029.MRT	14161.9506413571	4713	7	7	T	Fresh	noExpr	GOSH029.MRT_fresh___GOSH029___NB8350518_GTTAGTGAGACTACGG
0	-0.670269321145897	-1.99423419901895	GOSH029.MRT	28497.112739592	6356	7	7	T	Fresh	noExpr	GOSH029.MRT_fresh___GOSH029___NB8350518_GTTAGTGCAAATGCTC
0	3.37911383937273	-9.26797120166192	GOSH029.MRT	14808.9776385978	4970	12	12	T	Fresh	noExpr	GOSH029.MRT_fresh___GOSH029___NB8350518_GTTATGGTCCGACAGC
0	0.0284314909790501	3.89651011331324	GOSH029.MRT	3038.41423354162	1655	18	18	L	Fresh	noExpr	GOSH029.MRT_fresh___GOSH029___NB8350518_GTTCATTAGCTGAGTG
0	2.65788800338516	-9.94141312916521	GOSH029.MRT	23571.3833572352	6225	8	8	T	Fresh	noExpr	GOSH029.MRT_fresh___GOSH029___NB8350518_GTTCATTAGTTAGTAG
0	4.16649175453302	-9.02342354206759	GOSH029.MRT	25974.7807222383	5694	8	8	T	Fresh	noExpr	GOSH029.MRT_fresh___GOSH029___NB8350518_GTTCATTTCATTCGGA
0	3.85892593879869	3.81311004843356	GOSH029.MRT	2326.15111437348	1109	18	18	L	Fresh	noExpr	GOSH029.MRT_fresh___GOSH029___NB8350518_GTTCGCTCACAGCGCT
0	0.437360466986348	-5.96800558133312	GOSH029.MRT	28278.393056533	6715	13	13	T	Fresh	noExpr	GOSH029.MRT_fresh___GOSH029___NB8350518_GTTCGCTTCGTAACAC
0	1.61560991945325	-2.63888262845047	GOSH029.MRT	19056.8179101331	5480	19	19	T	Fresh	noExpr	GOSH029.MRT_fresh___GOSH029___NB8350518_GTTGAACGTGTGTACT
0	3.36138993868784	5.20059385610227	GOSH029.MRT	7629.26463421504	3348	18	18	L	Fresh	noExpr	GOSH029.MRT_fresh___GOSH029___NB8350518_GTTGCGGAGAGTATAC
0	2.40069867289441	-8.9282928811964	GOSH029.MRT	28387.1359469407	6620	8	8	T	Fresh	noExpr	GOSH029.MRT_fresh___GOSH029___NB8350518_GTTGTCCTCCCATGGG
0	4.35184785143375	-8.50082495213242	GOSH029.MRT	22813.6872621386	6192	8	8	T	Fresh	noExpr	GOSH029.MRT_fresh___GOSH029___NB8350518_GTTGTCCTCTCTATAC
0	0.328575181046536	3.76377614603086	GOSH029.MRT	1995.22053205022	1218	18	18	L	Fresh	noExpr	GOSH029.MRT_fresh___GOSH029___NB8350518_GTTGTGACAACAGCCC
0	5.7075830510571	5.65135182783392	GOSH029.MRT	13400.3775776717	3663	17	17	L	Fresh	noExpr	GOSH029.MRT_fresh___GOSH029___NB8350518_GTTGTGACAGAAACCG
0	1.69711298162635	-1.41645677744317	GOSH029.MRT	22792.8622057625	6019	7	7	T	Fresh	noExpr	GOSH029.MRT_fresh___GOSH029___NB8350518_GTTTGGAAGTGTACCT
0	5.82365257694495	5.44969759442631	GOSH029.MRT	17296.4158835165	4537	17	17	L	Fresh	noExpr	GOSH029.MRT_fresh___GOSH029___NB8350518_GTTTGGAGTGAGGATC
0	0.539214587246126	3.64560411822274	GOSH029.MRT	2878.7535841309	1665	18	18	L	Fresh	noExpr	GOSH029.MRT_fresh___GOSH029___NB8350518_GTTTGGAGTTAAGCAA
0	-0.689020458356035	-1.89356790573561	GOSH029.MRT	22189.4227151844	6218	7	7	T	Fresh	noExpr	GOSH029.MRT_fresh___GOSH029___NB8350518_TAACACGAGGTGCTAG
0	0.217807946505267	-7.46954618121178	GOSH029.MRT	54458.7616983433	8376	13	13	T	Fresh	noExpr	GOSH029.MRT_fresh___GOSH029___NB8350518_TAACGACCATTCTCTA
0	5.90934511516687	5.26346185413678	GOSH029.MRT	17100.2719125399	4446	17	17	L	Fresh	noExpr	GOSH029.MRT_fresh___GOSH029___NB8350518_TAACGACGTGGCTGAA
0	2.81264794344765	-8.73372489619766	GOSH029.MRT	26711.4243816533	6362	8	8	T	Fresh	noExpr	GOSH029.MRT_fresh___GOSH029___NB8350518_TAACGACGTTCAAGTC
0	5.2405603584714	4.90818708637852	GOSH029.MRT	22305.8196922834	5026	17	17	L	Fresh	noExpr	GOSH029.MRT_fresh___GOSH029___NB8350518_TAACGACTCGAAGTGG
0	2.9689886720591	-8.6771803898671	GOSH029.MRT	19740.4566307943	5594	12	12	T	Fresh	noExpr	GOSH029.MRT_fresh___GOSH029___NB8350518_TAAGCCAAGGGATCTG
0	-0.256377843337027	-6.30003954429065	GOSH029.MRT	45257.9869110013	8036	13	13	T	Fresh	noExpr	GOSH029.MRT_fresh___GOSH029___NB8350518_TAAGCCAGTACCCACG
0	5.42434842680048	5.57783069204354	GOSH029.MRT	23981.7421865669	5596	17	17	L	Fresh	noExpr	GOSH029.MRT_fresh___GOSH029___NB8350518_TAAGCCAGTACTCCGG
0	5.5098188833854	5.4680318399928	GOSH029.MRT	30170.9925713469	5933	17	17	L	Fresh	noExpr	GOSH029.MRT_fresh___GOSH029___NB8350518_TAAGCCAGTGCGTTTA
0	1.79345167502558	-6.72977855975992	GOSH029.MRT	6305.85365508689	2596	13	13	T	Fresh	noExpr	GOSH029.MRT_fresh___GOSH029___NB8350518_TAAGCGTAGATAGCTA
0	0.722845617461891	-2.28545381320382	GOSH029.MRT	32016.7206763727	7003	7	7	T	Fresh	noExpr	GOSH029.MRT_fresh___GOSH029___NB8350518_TAAGCGTCATTATGCG
0	3.59698030752083	-10.1165922617124	GOSH029.MRT	4867.86268397379	2119	12	12	T	Fresh	noExpr	GOSH029.MRT_fresh___GOSH029___NB8350518_TAAGCGTGTCGCGTCA
0	1.28659221153389	-7.48249787710475	GOSH029.MRT	39591.1561348224	7449	13	13	T	Fresh	noExpr	GOSH029.MRT_fresh___GOSH029___NB8350518_TAAGCGTTCTCATTGT
0	2.70031058835576	-8.18272097588814	GOSH029.MRT	20425.0035540122	6167	8	8	T	Fresh	noExpr	GOSH029.MRT_fresh___GOSH029___NB8350518_TAATCTCCACTTGGCG
0	4.04129926079445	-8.2440671931914	GOSH029.MRT	21558.5140197573	5748	8	8	T	Fresh	noExpr	GOSH029.MRT_fresh___GOSH029___NB8350518_TAATTCCAGTAAGCAT
0	-0.0985932175072972	-2.94669012437989	GOSH029.MRT	1953.72406328974	1314	7	7	T	Fresh	noExpr	GOSH029.MRT_fresh___GOSH029___NB8350518_TACAGGTTCAATCAGC
0	3.12183075516828	-1.67757199879029	GOSH029.MRT	9778.13072556954	4238	7	7	T	Fresh	noExpr	GOSH029.MRT_fresh___GOSH029___NB8350518_TACCCACAGTATGCAA
0	4.75515828075943	-8.59437606801058	GOSH029.MRT	23916.997966765	6487	8	8	T	Fresh	noExpr	GOSH029.MRT_fresh___GOSH029___NB8350518_TACCCGTTCCAAACCA
0	5.0498123070799	3.84298450655658	GOSH029.MRT	21201.6263764093	4609	17	17	L	Fresh	noExpr	GOSH029.MRT_fresh___GOSH029___NB8350518_TACCGGGAGGCTTAGG
0	3.93896235938425	5.6590569758406	GOSH029.MRT	17901.157912829	5512	18	18	L	Fresh	noExpr	GOSH029.MRT_fresh___GOSH029___NB8350518_TACCTCGAGCGATGGT
0	5.84775734071889	5.38633622029975	GOSH029.MRT	7364.33977037247	2644	17	17	L	Fresh	noExpr	GOSH029.MRT_fresh___GOSH029___NB8350518_TACCTCGAGTCCTGTA
0	0.517252979243332	0.720105721068242	GOSH029.MRT	6617.84466223463	3035	20	20	T	Fresh	noExpr	GOSH029.MRT_fresh___GOSH029___NB8350518_TACCTGCAGTTGCATC
0	4.36926426855728	3.85040169769793	GOSH029.MRT	9574.86533367222	2720	18	18	L	Fresh	noExpr	GOSH029.MRT_fresh___GOSH029___NB8350518_TACCTGCCACGACGAA
0	0.60445018116765	0.319339482450404	GOSH029.MRT	54420.1494764297	8045	20	20	T	Fresh	noExpr	GOSH029.MRT_fresh___GOSH029___NB8350518_TACCTGCCAGCTTCGG
0	0.259697879097687	-6.19595027154913	GOSH029.MRT	10174.5014612419	4135	13	13	T	Fresh	noExpr	GOSH029.MRT_fresh___GOSH029___NB8350518_TACGCTCGTATCTTCT
0	3.89210858488536	-8.01542347292069	GOSH029.MRT	16033.9321068667	5430	8	8	T	Fresh	noExpr	GOSH029.MRT_fresh___GOSH029___NB8350518_TACGCTCTCGGCTGAC
0	2.27672835898555	-9.08136176271307	GOSH029.MRT	14794.9829324646	4830	8	8	T	Fresh	noExpr	GOSH029.MRT_fresh___GOSH029___NB8350518_TACGGTAGTGGACCTC
0	5.71015293211413	5.4619657493931	GOSH029.MRT	14023.9549153157	3841	17	17	L	Fresh	noExpr	GOSH029.MRT_fresh___GOSH029___NB8350518_TACGGTATCCAGTGCG
0	4.09683263058807	-7.51736695069474	GOSH029.MRT	23309.7802297829	6235	8	8	T	Fresh	noExpr	GOSH029.MRT_fresh___GOSH029___NB8350518_TACGTCCTCGATACGT
0	4.2631120862856	-7.50793638459409	GOSH029.MRT	17573.2743627535	5664	8	8	T	Fresh	noExpr	GOSH029.MRT_fresh___GOSH029___NB8350518_TACTGCCGTCGAGCAA
0	2.45729683290752	-8.96052056576874	GOSH029.MRT	14730.24189967	5326	8	8	T	Fresh	noExpr	GOSH029.MRT_fresh___GOSH029___NB8350518_TACTTACGTCGACTTA
0	2.16476892384968	-1.88349569134843	GOSH029.MRT	38804.6816246566	7443	7	7	T	Fresh	noExpr	GOSH029.MRT_fresh___GOSH029___NB8350518_TACTTGTGTCTTCCGT
0	2.68351211078271	-1.27303900950903	GOSH029.MRT	36552.8642943442	7369	19	19	T	Fresh	noExpr	GOSH029.MRT_fresh___GOSH029___NB8350518_TAGACCACAGTAGGAC
0	2.50062561181521	-7.87043995206696	GOSH029.MRT	28945.7769706129	6775	8	8	T	Fresh	noExpr	GOSH029.MRT_fresh___GOSH029___NB8350518_TAGACCAGTAAGGAGA
0	2.3400607399535	-9.23093870373533	GOSH029.MRT	33775.1954336907	7197	8	8	T	Fresh	noExpr	GOSH029.MRT_fresh___GOSH029___NB8350518_TAGACTGGTTGTCCCT
0	3.45400892527455	5.2216201880181	GOSH029.MRT	5162.07232224322	2234	18	18	L	Fresh	noExpr	GOSH029.MRT_fresh___GOSH029___NB8350518_TAGAGTCAGAGCAACC
0	1.38267597172413	-1.70761615533981	GOSH029.MRT	21546.0940656019	5467	7	7	T	Fresh	noExpr	GOSH029.MRT_fresh___GOSH029___NB8350518_TAGATCGAGTTGGAGC
0	5.46196828711116	5.38618748688074	GOSH029.MRT	18219.9892524681	4301	17	17	L	Fresh	noExpr	GOSH029.MRT_fresh___GOSH029___NB8350518_TAGATCGCAAACTAAG
0	2.80299088112695	-2.20753272860244	GOSH029.MRT	34273.606106119	7755	19	19	T	Fresh	noExpr	GOSH029.MRT_fresh___GOSH029___NB8350518_TAGATCGCACACCTTC
0	4.52952831979617	-8.0926308811956	GOSH029.MRT	18299.220555958	5218	12	12	T	Fresh	noExpr	GOSH029.MRT_fresh___GOSH029___NB8350518_TAGATCGGTGTACATC
0	-0.874749555630659	-1.10214904281341	GOSH029.MRT	13356.8347085787	4397	20	20	T	Fresh	noExpr	GOSH029.MRT_fresh___GOSH029___NB8350518_TAGCACACAGACCCGT
0	0.0313472782211367	-3.12648716565169	GOSH029.MRT	1995.30563942196	1424	7	7	T	Fresh	noExpr	GOSH029.MRT_fresh___GOSH029___NB8350518_TAGCACAGTGAGATAT
0	5.08208649759104	4.72943415571485	GOSH029.MRT	20734.6028201562	4134	17	17	L	Fresh	noExpr	GOSH029.MRT_fresh___GOSH029___NB8350518_TAGGAGGAGGAACGCT
0	-0.957531392566907	0.122420953350008	GOSH029.MRT	2097.78364642979	1231	20	20	T	Fresh	noExpr	GOSH029.MRT_fresh___GOSH029___NB8350518_TAGGAGGAGGTTAGTA
0	2.25087542129927	-1.5864663231535	GOSH029.MRT	17918.2946356581	5491	7	7	T	Fresh	noExpr	GOSH029.MRT_fresh___GOSH029___NB8350518_TAGGGTTCACTGCATA
0	0.504327090896656	4.32786165918031	GOSH029.MRT	3052.28716122367	1672	18	18	L	Fresh	noExpr	GOSH029.MRT_fresh___GOSH029___NB8350518_TAGGGTTCATACCAGT
0	0.283383948921392	0.946665309955691	GOSH029.MRT	52453.6693875591	8234	20	20	T	Fresh	noExpr	GOSH029.MRT_fresh___GOSH029___NB8350518_TAGGGTTGTTGGCCTG
0	0.898055588655369	-6.88331421975341	GOSH029.MRT	15425.8528479205	5073	13	13	T	Fresh	noExpr	GOSH029.MRT_fresh___GOSH029___NB8350518_TAGGGTTTCGGAAACG
0	4.08219303445344	-7.36435146870275	GOSH029.MRT	6753.56523435429	3434	12	12	T	Fresh	noExpr	GOSH029.MRT_fresh___GOSH029___NB8350518_TAGTGCAAGACCTGGA
0	4.8106431628162	-9.43663048114913	GOSH029.MRT	7307.30083792515	2965	8	8	T	Fresh	noExpr	GOSH029.MRT_fresh___GOSH029___NB8350518_TAGTGCAGTTCGAGCC
0	1.57307329240179	-0.79262622028421	GOSH029.MRT	2938.93523868488	1786	7	7	T	Fresh	noExpr	GOSH029.MRT_fresh___GOSH029___NB8350518_TATACCTCATAGCTGT
0	1.93993117654844	-2.32860402073029	GOSH029.MRT	15502.2331811601	5002	7	7	T	Fresh	noExpr	GOSH029.MRT_fresh___GOSH029___NB8350518_TATACCTCATCCGCGA
0	4.71075052204567	5.20773343184554	GOSH029.MRT	11752.5125287708	4193	17	17	L	Fresh	noExpr	GOSH029.MRT_fresh___GOSH029___NB8350518_TATATCCCATCTCAAG
0	5.05746513714569	3.82436896673233	GOSH029.MRT	12074.3306896522	3119	17	17	L	Fresh	noExpr	GOSH029.MRT_fresh___GOSH029___NB8350518_TATCAGGTCCGTGTAA
0	2.63864469947602	-10.2896744259922	GOSH029.MRT	6674.11282285773	3805	12	12	T	Fresh	noExpr	GOSH029.MRT_fresh___GOSH029___NB8350518_TATCCTAAGCCAGACA
0	2.84499846973662	-2.01013148197029	GOSH029.MRT	29707.4472083357	7113	19	19	T	Fresh	noExpr	GOSH029.MRT_fresh___GOSH029___NB8350518_TATCCTACAAAGGATT
0	3.85606732325213	-9.06360081201998	GOSH029.MRT	22383.2644250813	6338	8	8	T	Fresh	noExpr	GOSH029.MRT_fresh___GOSH029___NB8350518_TATCCTAGTTTAGTCG
0	5.2355759080466	4.79543482941501	GOSH029.MRT	29805.2267381945	5311	17	17	L	Fresh	noExpr	GOSH029.MRT_fresh___GOSH029___NB8350518_TATCGCCCATGGTACT
0	1.42872941352308	-8.36747512268921	GOSH029.MRT	35714.0780729329	7783	8	8	T	Fresh	noExpr	GOSH029.MRT_fresh___GOSH029___NB8350518_TATCTTGCACTTCAAG
0	3.355624140613	5.20098195135002	GOSH029.MRT	3919.62955470383	2009	18	18	L	Fresh	noExpr	GOSH029.MRT_fresh___GOSH029___NB8350518_TATCTTGCATATGGCT
0	0.300347081729871	-5.98232081342544	GOSH029.MRT	31865.6245917069	7394	13	13	T	Fresh	noExpr	GOSH029.MRT_fresh___GOSH029___NB8350518_TATCTTGTCCATTTCA
0	5.05198847222085	4.35493703656849	GOSH029.MRT	31886.8121046179	5260	17	17	L	Fresh	noExpr	GOSH029.MRT_fresh___GOSH029___NB8350518_TATGTTCAGGCTCTCG
0	2.23088038182104	-2.02560002698067	GOSH029.MRT	7506.58967526464	3050	7	7	T	Fresh	noExpr	GOSH029.MRT_fresh___GOSH029___NB8350518_TATTCCATCAGTCAGT
0	0.65373572438069	0.203798556529919	GOSH029.MRT	48285.4086850856	8170	20	20	T	Fresh	noExpr	GOSH029.MRT_fresh___GOSH029___NB8350518_TATTGCTGTGCCTACG
0	-0.561673412401311	-1.00243585640996	GOSH029.MRT	4631.28438211914	2328	7	7	T	Fresh	noExpr	GOSH029.MRT_fresh___GOSH029___NB8350518_TATTGCTTCTCACCCA
0	4.65084705797075	5.0688487636373	GOSH029.MRT	9441.18713387197	2739	17	17	L	Fresh	noExpr	GOSH029.MRT_fresh___GOSH029___NB8350518_TATTGGGCAATCTCTT
0	2.44401268317452	-2.07124823280487	GOSH029.MRT	34647.294172124	7254	7	7	T	Fresh	noExpr	GOSH029.MRT_fresh___GOSH029___NB8350518_TATTGGGTCGTCTACC
0	4.74580352422464	5.05133448189747	GOSH029.MRT	5348.89862368293	2136	17	17	L	Fresh	noExpr	GOSH029.MRT_fresh___GOSH029___NB8350518_TATTTCGCAACCCTAA
0	4.13027079835458	3.76427126902126	GOSH029.MRT	2622.03840259331	1488	18	18	L	Fresh	noExpr	GOSH029.MRT_fresh___GOSH029___NB8350518_TATTTCGGTCAATCTG
0	2.01958372701664	-2.18577641099728	GOSH029.MRT	20657.9850275925	5780	19	19	T	Fresh	noExpr	GOSH029.MRT_fresh___GOSH029___NB8350518_TATTTCGGTCCCTAAA
0	5.30754878539296	4.71555687511216	GOSH029.MRT	18131.7457752723	4200	17	17	L	Fresh	noExpr	GOSH029.MRT_fresh___GOSH029___NB8350518_TCAAGACTCATTTGGG
0	5.28836218803286	5.5474991968568	GOSH029.MRT	23378.5717699838	5448	17	17	L	Fresh	noExpr	GOSH029.MRT_fresh___GOSH029___NB8350518_TCAAGCATCTGAGAAA
0	1.51059302750185	-6.82005886122576	GOSH029.MRT	30322.2329883923	6656	13	13	T	Fresh	noExpr	GOSH029.MRT_fresh___GOSH029___NB8350518_TCAAGTGCAAGTCATC
0	5.91786487389587	5.51547018270317	GOSH029.MRT	7879.88679959771	2612	17	17	L	Fresh	noExpr	GOSH029.MRT_fresh___GOSH029___NB8350518_TCAAGTGCAGGCGTTC
0	1.8940695304512	-8.48544163075194	GOSH029.MRT	24924.7808080093	6364	8	8	T	Fresh	noExpr	GOSH029.MRT_fresh___GOSH029___NB8350518_TCAAGTGGTAGGAGTC
0	2.22678499289526	-1.80717778281035	GOSH029.MRT	5169.06602998803	2323	7	7	T	Fresh	noExpr	GOSH029.MRT_fresh___GOSH029___NB8350518_TCAAGTGGTGTGTGTT
0	4.93931926418319	-7.53923977918739	GOSH029.MRT	8789.92181073196	3703	12	12	T	Fresh	noExpr	GOSH029.MRT_fresh___GOSH029___NB8350518_TCAATCTAGACACACG
0	1.15300002590429	3.75719348514449	GOSH029.MRT	7450.26671929356	2928	18	18	L	Fresh	noExpr	GOSH029.MRT_fresh___GOSH029___NB8350518_TCAATCTCATGGTGGA
0	0.243359505928692	-7.17644643177977	GOSH029.MRT	12887.9116991357	4921	13	13	T	Fresh	noExpr	GOSH029.MRT_fresh___GOSH029___NB8350518_TCAATTCGTATTCTCT
0	3.91084208331164	3.76101111492057	GOSH029.MRT	7340.50789877387	2029	18	18	L	Fresh	noExpr	GOSH029.MRT_fresh___GOSH029___NB8350518_TCAATTCGTTGCCTAA
0	1.18422883580735	-7.59667901416458	GOSH029.MRT	7155.10287268306	3481	13	13	T	Fresh	noExpr	GOSH029.MRT_fresh___GOSH029___NB8350518_TCACAAGAGTAGCAAT
0	1.28056438432868	-2.84446883632713	GOSH029.MRT	17142.7209913264	5851	19	19	T	Fresh	noExpr	GOSH029.MRT_fresh___GOSH029___NB8350518_TCACACCAGTGAGGCT
0	3.01792536792481	-8.95902839531111	GOSH029.MRT	15599.8613591939	5033	8	8	T	Fresh	noExpr	GOSH029.MRT_fresh___GOSH029___NB8350518_TCACATTAGGCTGGAT
0	0.118163159230154	4.11147939057155	GOSH029.MRT	2718.29342048266	1607	18	18	L	Fresh	noExpr	GOSH029.MRT_fresh___GOSH029___NB8350518_TCACATTCAACCTAAC
0	2.80599901398611	-9.0743993942117	GOSH029.MRT	20192.106410161	5456	8	8	T	Fresh	noExpr	GOSH029.MRT_fresh___GOSH029___NB8350518_TCACATTCAGAGCTAG
0	0.341320114857633	-7.55541212249206	GOSH029.MRT	49783.1267070145	8611	13	13	T	Fresh	noExpr	GOSH029.MRT_fresh___GOSH029___NB8350518_TCACGGGAGATGTTAG
0	-0.144005431547535	-6.45450164982499	GOSH029.MRT	45544.6211265025	8091	13	13	T	Fresh	noExpr	GOSH029.MRT_fresh___GOSH029___NB8350518_TCACTATTCACCGCTT
0	-0.289036973099808	-0.895723021558955	GOSH029.MRT	3236.31411885292	1820	7	7	T	Fresh	noExpr	GOSH029.MRT_fresh___GOSH029___NB8350518_TCACTCGGTATCAGCT
0	0.540403907755013	4.25517123651315	GOSH029.MRT	3452.36484826952	1832	18	18	L	Fresh	noExpr	GOSH029.MRT_fresh___GOSH029___NB8350518_TCACTCGGTCTTACTT
0	0.198341091333796	3.75294020287221	GOSH029.MRT	3236.87905489188	1815	18	18	L	Fresh	noExpr	GOSH029.MRT_fresh___GOSH029___NB8350518_TCACTCGGTGGCTTAT
0	4.21308212181699	-8.6855809802495	GOSH029.MRT	21275.1237979706	5861	8	8	T	Fresh	noExpr	GOSH029.MRT_fresh___GOSH029___NB8350518_TCAGCCTCAGTCTTCC
0	3.90916359530351	-8.56473424077696	GOSH029.MRT	17998.4843450755	5891	8	8	T	Fresh	noExpr	GOSH029.MRT_fresh___GOSH029___NB8350518_TCAGCCTGTATCTTCT
0	2.92820207871305	-8.37193899114397	GOSH029.MRT	30947.4422376982	6893	8	8	T	Fresh	noExpr	GOSH029.MRT_fresh___GOSH029___NB8350518_TCAGGGCAGGTCACCC
0	4.46543599493914	-9.49749667244216	GOSH029.MRT	31039.7429431284	6492	8	8	T	Fresh	noExpr	GOSH029.MRT_fresh___GOSH029___NB8350518_TCAGGGCCACGCCAGT
0	1.68850205392832	-1.12507452018839	GOSH029.MRT	2922.2219583469	1936	7	7	T	Fresh	noExpr	GOSH029.MRT_fresh___GOSH029___NB8350518_TCAGGGCTCTCATAGG
0	2.02682761888825	-1.93815257626106	GOSH029.MRT	13325.4423422692	5142	7	7	T	Fresh	noExpr	GOSH029.MRT_fresh___GOSH029___NB8350518_TCAGGTACAGCTTCGG
0	0.682983407287559	-6.57166187435054	GOSH029.MRT	29678.6567419027	6981	13	13	T	Fresh	noExpr	GOSH029.MRT_fresh___GOSH029___NB8350518_TCAGGTACATCCTCAC
0	4.04697790113203	-8.2249276832591	GOSH029.MRT	30984.2174939551	6631	8	8	T	Fresh	noExpr	GOSH029.MRT_fresh___GOSH029___NB8350518_TCAGTCCGTCAAATCC
0	4.44433541171051	3.7090075569825	GOSH029.MRT	8363.8675769988	2461	17	17	L	Fresh	noExpr	GOSH029.MRT_fresh___GOSH029___NB8350518_TCAGTCCTCGGCATAT
0	3.81674131929023	-9.27797098234933	GOSH029.MRT	17688.3469819708	5027	8	8	T	Fresh	noExpr	GOSH029.MRT_fresh___GOSH029___NB8350518_TCAGTGAAGTATGTAG
0	2.36167427463746	-8.56246018409354	GOSH029.MRT	52804.3395828182	8631	8	8	T	Fresh	noExpr	GOSH029.MRT_fresh___GOSH029___NB8350518_TCAGTGACACCCATAA
0	4.08218007931492	-7.80264900487013	GOSH029.MRT	12302.872070449	4499	8	8	T	Fresh	noExpr	GOSH029.MRT_fresh___GOSH029___NB8350518_TCAGTGAGTCGAACGA
0	4.93315285857405	3.46860423090691	GOSH029.MRT	26756.0251496173	5315	17	17	L	Fresh	noExpr	GOSH029.MRT_fresh___GOSH029___NB8350518_TCAGTGATCAACCCGG
0	0.428959830609418	-7.52984023213446	GOSH029.MRT	32024.3682479728	7110	13	13	T	Fresh	noExpr	GOSH029.MRT_fresh___GOSH029___NB8350518_TCATATCCATTCACAG
0	2.09735669968833	-2.26773149377833	GOSH029.MRT	23624.1484960289	6330	19	19	T	Fresh	noExpr	GOSH029.MRT_fresh___GOSH029___NB8350518_TCATATCTCAGTCATG
0	0.0551035589481906	3.987499953139	GOSH029.MRT	3792.89674726974	2039	18	18	L	Fresh	noExpr	GOSH029.MRT_fresh___GOSH029___NB8350518_TCATCCGAGAGTACCG
0	0.468237068516959	-1.15295525382336	GOSH029.MRT	33443.7168434892	7253	7	7	T	Fresh	noExpr	GOSH029.MRT_fresh___GOSH029___NB8350518_TCATCCGAGCAAGTCG
0	3.21308796037009	-1.50055501599147	GOSH029.MRT	12642.7927315627	4234	7	7	T	Fresh	noExpr	GOSH029.MRT_fresh___GOSH029___NB8350518_TCATCCGGTTGCATAC
0	4.57905877552094	-8.03096789612113	GOSH029.MRT	9831.08504804751	3221	12	12	T	Fresh	noExpr	GOSH029.MRT_fresh___GOSH029___NB8350518_TCATCCGTCCCGGTAG
0	3.0123616187901	-8.01418494963114	GOSH029.MRT	18283.6755940324	4854	8	8	T	Fresh	noExpr	GOSH029.MRT_fresh___GOSH029___NB8350518_TCATGGACAATACGCT
0	4.23540941789638	-9.27344702452751	GOSH029.MRT	19200.8154155511	5881	8	8	T	Fresh	noExpr	GOSH029.MRT_fresh___GOSH029___NB8350518_TCATGGATCTATCACT
0	4.14734988825398	-9.22046790817196	GOSH029.MRT	32814.1273127471	7310	8	8	T	Fresh	noExpr	GOSH029.MRT_fresh___GOSH029___NB8350518_TCATTACAGATGCAGC
0	5.71527132498798	5.41522221982281	GOSH029.MRT	27267.389149383	5715	17	17	L	Fresh	noExpr	GOSH029.MRT_fresh___GOSH029___NB8350518_TCATTACCAGGTGTGA
0	4.82195057242158	5.11321552077303	GOSH029.MRT	8385.87363487421	2809	17	17	L	Fresh	noExpr	GOSH029.MRT_fresh___GOSH029___NB8350518_TCATTACGTAGCTTGT
0	2.08105999178642	-2.20919781903443	GOSH029.MRT	8422.05871360913	3714	19	19	T	Fresh	noExpr	GOSH029.MRT_fresh___GOSH029___NB8350518_TCATTCAAGTGGAAGA
0	3.67307622598961	-8.76082062689624	GOSH029.MRT	11300.6450032276	4605	12	12	T	Fresh	noExpr	GOSH029.MRT_fresh___GOSH029___NB8350518_TCATTCAGTGTTAAAG
0	4.78339347976339	4.21852851570725	GOSH029.MRT	26664.4305388795	4456	17	17	L	Fresh	noExpr	GOSH029.MRT_fresh___GOSH029___NB8350518_TCATTGTAGTAAGACT
0	0.43286531417364	3.73616999415315	GOSH029.MRT	3178.83616455697	1669	18	18	L	Fresh	noExpr	GOSH029.MRT_fresh___GOSH029___NB8350518_TCCACCAAGTCGTTAC
0	2.77974003321269	-8.22514581192392	GOSH029.MRT	26381.2205797646	6919	8	8	T	Fresh	noExpr	GOSH029.MRT_fresh___GOSH029___NB8350518_TCCACCACAAACTAAG
0	4.50132897563201	-8.21767620567599	GOSH029.MRT	13947.4995078604	4489	8	8	T	Fresh	noExpr	GOSH029.MRT_fresh___GOSH029___NB8350518_TCCACCATCGGCATCG
0	2.14206766128683	-2.08189795847553	GOSH029.MRT	28554.5310239137	6526	7	7	T	Fresh	noExpr	GOSH029.MRT_fresh___GOSH029___NB8350518_TCCACGTTCAAAGAAC
0	5.59008950644564	5.60707878672733	GOSH029.MRT	14287.0422210389	4252	17	17	L	Fresh	noExpr	GOSH029.MRT_fresh___GOSH029___NB8350518_TCCATCGTCGGCATAT
0	5.7918530074393	5.27216303166991	GOSH029.MRT	13121.8648038433	3698	17	17	L	Fresh	noExpr	GOSH029.MRT_fresh___GOSH029___NB8350518_TCCATGCCAGATCATC
0	2.6944321752429	-8.06981854881713	GOSH029.MRT	31071.1272332051	6849	8	8	T	Fresh	noExpr	GOSH029.MRT_fresh___GOSH029___NB8350518_TCCATGCTCCGCATAA
0	5.27997333904652	5.55765054915301	GOSH029.MRT	19799.1069469435	4881	17	17	L	Fresh	noExpr	GOSH029.MRT_fresh___GOSH029___NB8350518_TCCCACAAGTCAGGGT
0	0.808900229755228	0.08505937572106	GOSH029.MRT	61747.9416568574	8763	7	7	T	Fresh	noExpr	GOSH029.MRT_fresh___GOSH029___NB8350518_TCCCATGCAGCTACAT
0	5.64042488873206	4.87096104849733	GOSH029.MRT	23307.7383654012	5019	17	17	L	Fresh	noExpr	GOSH029.MRT_fresh___GOSH029___NB8350518_TCCGATCAGGTAGCCA
0	5.37154618249056	4.46186246990079	GOSH029.MRT	18600.2264644427	4439	17	17	L	Fresh	noExpr	GOSH029.MRT_fresh___GOSH029___NB8350518_TCCGATCTCCGCGAGT
0	4.25121921543933	3.59360113424555	GOSH029.MRT	13448.1063011119	3924	17	17	L	Fresh	noExpr	GOSH029.MRT_fresh___GOSH029___NB8350518_TCCGGGAAGGCGATAC
0	1.77201830611512	-0.418505296474866	GOSH029.MRT	22809.8317305951	6151	19	19	T	Fresh	noExpr	GOSH029.MRT_fresh___GOSH029___NB8350518_TCCGGGAGTCTAGATC
0	4.61924017662728	4.03435966792809	GOSH029.MRT	8898.31392792067	2310	17	17	L	Fresh	noExpr	GOSH029.MRT_fresh___GOSH029___NB8350518_TCCTCCCAGGTCTGGA
0	-4.27734967063641	0.919198196471869	GOSH029.MRT	60062.0119631851	8560	21	21	T	Fresh	noExpr	GOSH029.MRT_fresh___GOSH029___NB8350518_TCCTCCCGTACTCGTA
0	0.267410991129651	-7.400236472498	GOSH029.MRT	69829.6976750829	8843	13	13	T	Fresh	noExpr	GOSH029.MRT_fresh___GOSH029___NB8350518_TCCTCCCTCGACCCAG
0	5.87797841313172	5.24564448951119	GOSH029.MRT	38846.1985275727	6461	17	17	L	Fresh	noExpr	GOSH029.MRT_fresh___GOSH029___NB8350518_TCCTCGAGTTTACTTC
0	4.75499565221402	3.45129571339971	GOSH029.MRT	14724.9236692999	3605	17	17	L	Fresh	noExpr	GOSH029.MRT_fresh___GOSH029___NB8350518_TCCTCTTAGTCTGCAT
0	0.580751178573839	3.17860421585992	GOSH029.MRT	3720.84785041728	2092	18	18	L	Fresh	noExpr	GOSH029.MRT_fresh___GOSH029___NB8350518_TCCTCTTCAGATTTCG
0	4.67451334245519	5.12372791303697	GOSH029.MRT	14019.8489176724	3391	17	17	L	Fresh	noExpr	GOSH029.MRT_fresh___GOSH029___NB8350518_TCCTCTTCAGGTCAAG
0	1.5881646720777	-2.32267072615843	GOSH029.MRT	18939.5175519472	5904	7	7	T	Fresh	noExpr	GOSH029.MRT_fresh___GOSH029___NB8350518_TCCTCTTGTAGGCAGT
0	0.43751949586653	3.15864787821747	GOSH029.MRT	2800.53531299861	1598	18	18	L	Fresh	noExpr	GOSH029.MRT_fresh___GOSH029___NB8350518_TCCTCTTGTATCTCGA
0	3.35191685289412	-7.61919895587733	GOSH029.MRT	15510.3866680268	5502	12	12	T	Fresh	noExpr	GOSH029.MRT_fresh___GOSH029___NB8350518_TCCTGCAAGTAGATCA
0	3.15861331452663	-8.28427480859893	GOSH029.MRT	24972.7146494956	6101	8	8	T	Fresh	noExpr	GOSH029.MRT_fresh___GOSH029___NB8350518_TCCTGCACAATGAAAC
0	0.409600342718971	3.17530935631627	GOSH029.MRT	2589.59892781569	1408	18	18	L	Fresh	noExpr	GOSH029.MRT_fresh___GOSH029___NB8350518_TCCTTTCGTAGGTACG
0	0.823039478074106	3.76667447289266	GOSH029.MRT	2770.82656367767	1606	18	18	L	Fresh	noExpr	GOSH029.MRT_fresh___GOSH029___NB8350518_TCGAACAAGTCCCAGC
0	-0.137468513497332	-0.831824714177624	GOSH029.MRT	4069.6290949724	2036	7	7	T	Fresh	noExpr	GOSH029.MRT_fresh___GOSH029___NB8350518_TCGAACACACGTGTGC
0	3.74974532909875	-7.53747666576831	GOSH029.MRT	14157.5165129488	4917	12	12	T	Fresh	noExpr	GOSH029.MRT_fresh___GOSH029___NB8350518_TCGAAGTAGGTCCCTG
0	1.11034483687694	-2.31410363137297	GOSH029.MRT	21590.3615141896	6040	7	7	T	Fresh	noExpr	GOSH029.MRT_fresh___GOSH029___NB8350518_TCGAAGTAGTGGCAGT
0	3.90825794338652	3.7726434362728	GOSH029.MRT	1739.82851027942	895	18	18	L	Fresh	noExpr	GOSH029.MRT_fresh___GOSH029___NB8350518_TCGAAGTGTCGACTTA
0	0.0968885332176247	3.7875237913329	GOSH029.MRT	3125.04367962935	1617	18	18	L	Fresh	noExpr	GOSH029.MRT_fresh___GOSH029___NB8350518_TCGACCTGTTAGTCGT
0	1.7239213202762	-2.17492154561504	GOSH029.MRT	21097.0225834378	6306	7	7	T	Fresh	noExpr	GOSH029.MRT_fresh___GOSH029___NB8350518_TCGACCTTCAAAGAAC
0	4.52873592619906	3.90918909998875	GOSH029.MRT	11548.3063822267	2888	17	17	L	Fresh	noExpr	GOSH029.MRT_fresh___GOSH029___NB8350518_TCGATTTCAAGCCCAC
0	3.89720044436696	-9.46513536410655	GOSH029.MRT	44143.0279098951	8025	8	8	T	Fresh	noExpr	GOSH029.MRT_fresh___GOSH029___NB8350518_TCGATTTTCTCGTTTA
0	0.227450509761568	0.710183013470836	GOSH029.MRT	34961.8622165042	6487	20	20	T	Fresh	noExpr	GOSH029.MRT_fresh___GOSH029___NB8350518_TCGCACTCACATCATG
0	0.542964732919363	4.08719471092679	GOSH029.MRT	2767.76458746901	1367	18	18	L	Fresh	noExpr	GOSH029.MRT_fresh___GOSH029___NB8350518_TCGCACTTCTGTCAGA
0	0.18105054892645	-6.17496327779656	GOSH029.MRT	30578.782153701	6936	13	13	T	Fresh	noExpr	GOSH029.MRT_fresh___GOSH029___NB8350518_TCGCAGGCAGCACAGA
0	2.84704054851788	-9.51461493713971	GOSH029.MRT	27342.7823393205	6616	8	8	T	Fresh	noExpr	GOSH029.MRT_fresh___GOSH029___NB8350518_TCGCAGGCAGTCAGAG
0	2.47549986689749	-2.20244579799924	GOSH029.MRT	16391.5322961517	5303	19	19	T	Fresh	noExpr	GOSH029.MRT_fresh___GOSH029___NB8350518_TCGCAGGGTCACTCTC
0	-0.991222628602848	0.799047750092928	GOSH029.MRT	16355.3104975953	4083	20	20	T	Fresh	noExpr	GOSH029.MRT_fresh___GOSH029___NB8350518_TCGCTCATCTGCCTGT
0	-0.252638255403384	-6.29734336320635	GOSH029.MRT	25282.9297126748	5874	13	13	T	Fresh	noExpr	GOSH029.MRT_fresh___GOSH029___NB8350518_TCGCTTGAGCGTGAGT
0	4.70203079780861	3.84078608373696	GOSH029.MRT	15638.217631316	3588	17	17	L	Fresh	noExpr	GOSH029.MRT_fresh___GOSH029___NB8350518_TCGGGACAGCAATAAC
0	4.6603638406704	-9.45605729330083	GOSH029.MRT	9413.94380748816	4017	8	8	T	Fresh	noExpr	GOSH029.MRT_fresh___GOSH029___NB8350518_TCGGGACGTTCTCTAT
0	2.81174362012929	-0.94801749913015	GOSH029.MRT	6342.67168553018	2858	7	7	T	Fresh	noExpr	GOSH029.MRT_fresh___GOSH029___NB8350518_TCGGGACTCAAATGCC
0	4.71741762401177	3.27871062269426	GOSH029.MRT	2332.27291678808	1103	18	18	L	Fresh	noExpr	GOSH029.MRT_fresh___GOSH029___NB8350518_TCGGGTGCAAGCAGGT
0	0.454700386267818	3.95033128352803	GOSH029.MRT	2717.95459689266	1650	18	18	L	Fresh	noExpr	GOSH029.MRT_fresh___GOSH029___NB8350518_TCGGGTGTCGTCAACA
0	0.705382458218028	3.15152483141926	GOSH029.MRT	4179.01706911633	2289	18	18	L	Fresh	noExpr	GOSH029.MRT_fresh___GOSH029___NB8350518_TCGGTCTTCCTTATAC
0	5.07838599109782	5.04767683989113	GOSH029.MRT	33652.6809125565	5671	17	17	L	Fresh	noExpr	GOSH029.MRT_fresh___GOSH029___NB8350518_TCGTCCACAAATCAGA
0	2.22152609649118	-1.53247736574738	GOSH029.MRT	7066.28507283043	3279	7	7	T	Fresh	noExpr	GOSH029.MRT_fresh___GOSH029___NB8350518_TCGTGCTGTACAGAAT
0	0.178950151309043	-7.59131055526251	GOSH029.MRT	42159.703377662	7803	13	13	T	Fresh	noExpr	GOSH029.MRT_fresh___GOSH029___NB8350518_TCGTGCTGTTGTGGAG
0	3.53018744622242	-8.48690846993231	GOSH029.MRT	11961.32197297	4744	8	8	T	Fresh	noExpr	GOSH029.MRT_fresh___GOSH029___NB8350518_TCGTGGGGTGAATTGA
0	4.73617729002252	-8.58502027180542	GOSH029.MRT	20414.6307545822	5514	8	8	T	Fresh	noExpr	GOSH029.MRT_fresh___GOSH029___NB8350518_TCTAACTTCCGTAATG
0	5.18594963552705	3.93313045563859	GOSH029.MRT	29205.6366072888	5220	17	17	L	Fresh	noExpr	GOSH029.MRT_fresh___GOSH029___NB8350518_TCTACATCAAAGCTCT
0	2.37538883063763	-9.69958198578769	GOSH029.MRT	21895.409606456	6385	8	8	T	Fresh	noExpr	GOSH029.MRT_fresh___GOSH029___NB8350518_TCTACATCATACATCG
0	0.683440933449178	-7.57480321539349	GOSH029.MRT	26760.9029086814	6756	13	13	T	Fresh	noExpr	GOSH029.MRT_fresh___GOSH029___NB8350518_TCTATCACAAATTGGA
0	3.03260003932404	-1.2942224808189	GOSH029.MRT	6276.36888543755	3013	19	19	T	Fresh	noExpr	GOSH029.MRT_fresh___GOSH029___NB8350518_TCTATCAGTAGAGGAA
0	2.97180271344658	-8.37230173176244	GOSH029.MRT	24959.5364286575	6201	8	8	T	Fresh	noExpr	GOSH029.MRT_fresh___GOSH029___NB8350518_TCTATCAGTGCTTATG
0	0.398077464544289	-7.11395078711836	GOSH029.MRT	53575.1453924171	8342	13	13	T	Fresh	noExpr	GOSH029.MRT_fresh___GOSH029___NB8350518_TCTCACGAGCCAAGCA
0	3.15666430184934	-10.1434490728437	GOSH029.MRT	5999.49723383631	3016	8	8	T	Fresh	noExpr	GOSH029.MRT_fresh___GOSH029___NB8350518_TCTCACGAGCGATTCT
0	-0.00785858462655478	0.95486085106115	GOSH029.MRT	52166.8810617268	8645	20	20	T	Fresh	noExpr	GOSH029.MRT_fresh___GOSH029___NB8350518_TCTCACGCACTCTAGA
0	2.50154743576237	-8.21477106175793	GOSH029.MRT	16893.0995375584	5712	8	8	T	Fresh	noExpr	GOSH029.MRT_fresh___GOSH029___NB8350518_TCTCAGCCAGAACTCT
0	3.05569182387714	-0.94650830850535	GOSH029.MRT	17103.5866008009	5389	19	19	T	Fresh	noExpr	GOSH029.MRT_fresh___GOSH029___NB8350518_TCTCAGCGTTCCTAGA
0	5.34941387461112	5.49026531662307	GOSH029.MRT	26760.098677142	5692	17	17	L	Fresh	noExpr	GOSH029.MRT_fresh___GOSH029___NB8350518_TCTCCGAGTATAGCTC
0	0.893219004963997	3.67448988833043	GOSH029.MRT	3394.45314437856	1840	18	18	L	Fresh	noExpr	GOSH029.MRT_fresh___GOSH029___NB8350518_TCTCTGGCATAGAAAC
0	-0.184147274328914	-6.22042691888349	GOSH029.MRT	59896.95034812	8617	13	13	T	Fresh	noExpr	GOSH029.MRT_fresh___GOSH029___NB8350518_TCTGCCAGTTAGAGAT
0	3.09317563334687	-1.90136943012344	GOSH029.MRT	10538.0069056208	3775	7	7	T	Fresh	noExpr	GOSH029.MRT_fresh___GOSH029___NB8350518_TCTGCCAGTTTCGTTT
0	5.75940417363336	5.48780010498631	GOSH029.MRT	22894.1611676137	5498	17	17	L	Fresh	noExpr	GOSH029.MRT_fresh___GOSH029___NB8350518_TCTGTCGCAACGGTAG
0	0.900011795542532	-1.28593230034433	GOSH029.MRT	19101.3397444296	5569	7	7	T	Fresh	noExpr	GOSH029.MRT_fresh___GOSH029___NB8350518_TCTGTCGGTGGCCTCA
0	1.49500233338419	-8.67210133872827	GOSH029.MRT	3687.42462952425	2105	7	7	T	Fresh	noExpr	GOSH029.MRT_fresh___GOSH029___NB8350518_TCTTAGTCAGCGAACA
0	4.72781823349464	5.06837155057055	GOSH029.MRT	23143.2112323003	5299	17	17	L	Fresh	noExpr	GOSH029.MRT_fresh___GOSH029___NB8350518_TCTTCCTAGTTGAAAC
0	4.8208526969483	-7.52410295298832	GOSH029.MRT	21302.1284624612	6173	12	12	T	Fresh	noExpr	GOSH029.MRT_fresh___GOSH029___NB8350518_TCTTGCGTCATTGCCC
0	0.721645171235883	3.561072857784	GOSH029.MRT	4185.05356155525	2074	18	18	L	Fresh	noExpr	GOSH029.MRT_fresh___GOSH029___NB8350518_TGAATCGAGGACGCTA
0	0.501957729366268	3.08711648919899	GOSH029.MRT	3650.28539074372	1916	18	18	L	Fresh	noExpr	GOSH029.MRT_fresh___GOSH029___NB8350518_TGAATGCAGCTGGCTC
0	5.04505588417991	-7.60482233092915	GOSH029.MRT	4573.8721209298	1942	12	12	T	Fresh	noExpr	GOSH029.MRT_fresh___GOSH029___NB8350518_TGAATGCAGTTGCATC
0	2.54247066312147	-1.00107734133459	GOSH029.MRT	6784.40328503281	3192	7	7	T	Fresh	noExpr	GOSH029.MRT_fresh___GOSH029___NB8350518_TGAATGCCACGCGGTT
0	3.0843842994149	-8.65041608337701	GOSH029.MRT	44522.8553489858	7850	8	8	T	Fresh	noExpr	GOSH029.MRT_fresh___GOSH029___NB8350518_TGACAGTAGAAGCGGG
0	3.14768533399009	-1.33980695292387	GOSH029.MRT	8316.21516394507	3614	7	7	T	Fresh	noExpr	GOSH029.MRT_fresh___GOSH029___NB8350518_TGACCCTCAAGAAATC
0	0.371155492256306	4.2046162930574	GOSH029.MRT	1197.29562270955	805	18	18	L	Fresh	noExpr	GOSH029.MRT_fresh___GOSH029___NB8350518_TGACCCTCAAGATCCT
0	3.93011609958511	3.73922269641137	GOSH029.MRT	6543.75957033642	1927	18	18	L	Fresh	noExpr	GOSH029.MRT_fresh___GOSH029___NB8350518_TGACCCTGTAGGAGTC
0	1.46409141383384	-1.28717985374347	GOSH029.MRT	6664.50446175258	3051	7	7	T	Fresh	noExpr	GOSH029.MRT_fresh___GOSH029___NB8350518_TGACTCCCATCCTAAG
0	5.32806628994975	5.29891912402437	GOSH029.MRT	11388.7789725838	3511	17	17	L	Fresh	noExpr	GOSH029.MRT_fresh___GOSH029___NB8350518_TGACTCCGTTGCATTG
0	2.32878903277315	-2.01464822591613	GOSH029.MRT	13026.4046611293	4697	7	7	T	Fresh	noExpr	GOSH029.MRT_fresh___GOSH029___NB8350518_TGAGACTCATCGTCCT
0	5.50869491460619	4.52053242109065	GOSH029.MRT	24410.9675092861	5119	17	17	L	Fresh	noExpr	GOSH029.MRT_fresh___GOSH029___NB8350518_TGAGACTTCCGTATGA
0	2.17459220779598	-9.00940296026838	GOSH029.MRT	18105.8235022461	5608	8	8	T	Fresh	noExpr	GOSH029.MRT_fresh___GOSH029___NB8350518_TGAGGAGTCTGCGGAC
0	4.32109984427293	-9.64337124655056	GOSH029.MRT	8257.34145379729	2647	12	12	T	Fresh	noExpr	GOSH029.MRT_fresh___GOSH029___NB8350518_TGAGGGATCCATCAGA
0	4.11347839470435	-9.78707771197743	GOSH029.MRT	4911.96481197705	2088	12	12	T	Fresh	noExpr	GOSH029.MRT_fresh___GOSH029___NB8350518_TGAGGTTTCTCATGCC
0	2.67035804939359	-1.43750921925331	GOSH029.MRT	32754.9208081381	7173	19	19	T	Fresh	noExpr	GOSH029.MRT_fresh___GOSH029___NB8350518_TGAGTCATCCAAATGC
0	4.00189733517244	-8.18526946137683	GOSH029.MRT	28976.4362017523	6547	8	8	T	Fresh	noExpr	GOSH029.MRT_fresh___GOSH029___NB8350518_TGAGTCATCGAGTCCG
0	-0.363232110101985	-2.23002206313142	GOSH029.MRT	14228.7064063959	4626	7	7	T	Fresh	noExpr	GOSH029.MRT_fresh___GOSH029___NB8350518_TGATCAGGTCGCAACC
0	2.84089713603664	-9.50759020886419	GOSH029.MRT	8238.47676519002	3553	8	8	T	Fresh	noExpr	GOSH029.MRT_fresh___GOSH029___NB8350518_TGATCAGGTCTTCAAG
0	1.07693685666046	-1.22557319447787	GOSH029.MRT	20572.1581175728	5117	7	7	T	Fresh	noExpr	GOSH029.MRT_fresh___GOSH029___NB8350518_TGATCTTGTGGTCCCA
0	4.04749596922374	3.67817107712084	GOSH029.MRT	6436.30722064804	2321	17	17	L	Fresh	noExpr	GOSH029.MRT_fresh___GOSH029___NB8350518_TGATCTTTCAGAGTTC
0	2.55149631055085	-1.94220092534363	GOSH029.MRT	25142.0281167866	6202	19	19	T	Fresh	noExpr	GOSH029.MRT_fresh___GOSH029___NB8350518_TGATGCACAAGCAGGT
0	0.795163968081162	4.20019435801969	GOSH029.MRT	4709.70922966128	2115	18	18	L	Fresh	noExpr	GOSH029.MRT_fresh___GOSH029___NB8350518_TGATGGTCACAGTGTT
0	4.10972579845025	3.6699007271811	GOSH029.MRT	12439.8760966057	3237	17	17	L	Fresh	noExpr	GOSH029.MRT_fresh___GOSH029___NB8350518_TGATGGTTCGGCCCAA
0	-0.62209781544121	-0.589188878141775	GOSH029.MRT	9085.1516743295	3292	7	7	T	Fresh	noExpr	GOSH029.MRT_fresh___GOSH029___NB8350518_TGCACGGAGGTGCCAA
0	2.63140521373403	-8.32526264930672	GOSH029.MRT	6856.49102068496	3186	8	8	T	Fresh	noExpr	GOSH029.MRT_fresh___GOSH029___NB8350518_TGCACGGAGTGCCCGT
0	4.70052393611137	-9.20363374332815	GOSH029.MRT	19673.0769857846	5608	8	8	T	Fresh	noExpr	GOSH029.MRT_fresh___GOSH029___NB8350518_TGCAGATAGTGCACTT
0	-0.348738465300657	-6.17228259825363	GOSH029.MRT	53366.7948425144	8666	13	13	T	Fresh	noExpr	GOSH029.MRT_fresh___GOSH029___NB8350518_TGCAGATTCCAACCGG
0	2.49819021381384	-2.32908500882754	GOSH029.MRT	14640.8348426402	4728	19	19	T	Fresh	noExpr	GOSH029.MRT_fresh___GOSH029___NB8350518_TGCAGGCCACGACGTC
0	2.79511322351285	-9.08643616513088	GOSH029.MRT	12783.1975749311	4547	12	12	T	Fresh	noExpr	GOSH029.MRT_fresh___GOSH029___NB8350518_TGCAGGCCATGGAATA
0	1.34763551451616	-8.13049816851882	GOSH029.MRT	14814.354608174	4975	13	13	T	Fresh	noExpr	GOSH029.MRT_fresh___GOSH029___NB8350518_TGCAGTAAGGCTTAGG
0	4.13644824730054	-9.36131107040681	GOSH029.MRT	22407.7275294677	6193	8	8	T	Fresh	noExpr	GOSH029.MRT_fresh___GOSH029___NB8350518_TGCATCCGTGGCTACC
0	0.369861965845517	-7.05866867363437	GOSH029.MRT	34674.9326415969	7133	13	13	T	Fresh	noExpr	GOSH029.MRT_fresh___GOSH029___NB8350518_TGCATGAGTTGCTAGT
0	-0.35847045223751	-2.09009554079977	GOSH029.MRT	10289.5751335679	4105	7	7	T	Fresh	noExpr	GOSH029.MRT_fresh___GOSH029___NB8350518_TGCCGAGTCCAATCTT
0	0.644532071977142	-6.40615455392368	GOSH029.MRT	20142.3259237731	6368	13	13	T	Fresh	noExpr	GOSH029.MRT_fresh___GOSH029___NB8350518_TGCGACGTCGGTCGGT
0	1.06180649368015	3.77165354677815	GOSH029.MRT	3319.58577008504	1690	18	18	L	Fresh	noExpr	GOSH029.MRT_fresh___GOSH029___NB8350518_TGCGATAGTCGCCACA
0	4.70954869560086	5.14129577566284	GOSH029.MRT	13447.1298022376	3577	17	17	L	Fresh	noExpr	GOSH029.MRT_fresh___GOSH029___NB8350518_TGCGATATCACTAGCA
0	5.30570666059203	5.57095835897472	GOSH029.MRT	6596.71823138193	2438	17	17	L	Fresh	noExpr	GOSH029.MRT_fresh___GOSH029___NB8350518_TGCTCCACACTAACGT
0	4.84871477964352	3.32810099673117	GOSH029.MRT	7958.24788564014	2706	17	17	L	Fresh	noExpr	GOSH029.MRT_fresh___GOSH029___NB8350518_TGCTGAAAGCTCGACC
0	4.69967606686009	-8.48785603026749	GOSH029.MRT	7469.01186749269	2336	12	12	T	Fresh	noExpr	GOSH029.MRT_fresh___GOSH029___NB8350518_TGCTTGCAGCTTTCTT
0	2.76313213758705	-0.303600360642969	GOSH029.MRT	5706.33622113231	2467	7	7	T	Fresh	noExpr	GOSH029.MRT_fresh___GOSH029___NB8350518_TGCTTGCAGTCAGCCC
0	0.111123167108198	-6.5375497252249	GOSH029.MRT	30297.8365428568	6700	13	13	T	Fresh	noExpr	GOSH029.MRT_fresh___GOSH029___NB8350518_TGCTTGCGTCCCGGTA
0	3.91033990526266	-7.58273186983276	GOSH029.MRT	22378.9490880672	6278	12	12	T	Fresh	noExpr	GOSH029.MRT_fresh___GOSH029___NB8350518_TGGAACTGTGACACAG
0	5.30566351387713	4.63411938987386	GOSH029.MRT	22467.2838115532	4313	17	17	L	Fresh	noExpr	GOSH029.MRT_fresh___GOSH029___NB8350518_TGGAACTTCCGCAACG
0	0.785126349868519	-2.61180861612362	GOSH029.MRT	76646.994760883	9118	7	7	T	Fresh	noExpr	GOSH029.MRT_fresh___GOSH029___NB8350518_TGGAGAGTCATTCACT
0	0.435456456617506	-7.52401617156475	GOSH029.MRT	45032.1824668925	7992	13	13	T	Fresh	noExpr	GOSH029.MRT_fresh___GOSH029___NB8350518_TGGAGGACACGTCATA
0	2.97890748821357	-1.30786392247015	GOSH029.MRT	6297.28941876971	3110	7	7	T	Fresh	noExpr	GOSH029.MRT_fresh___GOSH029___NB8350518_TGGAGGACAGTCGCTG
0	2.94622846286342	-9.00613733188832	GOSH029.MRT	22543.9359075681	5873	8	8	T	Fresh	noExpr	GOSH029.MRT_fresh___GOSH029___NB8350518_TGGAGGAGTTGCCGAC
0	3.60986646005281	-8.56915658625236	GOSH029.MRT	23930.7795600875	6128	8	8	T	Fresh	noExpr	GOSH029.MRT_fresh___GOSH029___NB8350518_TGGAGGATCCCGAGGT
0	2.39564551021626	-7.62570993893527	GOSH029.MRT	21303.1825452279	5734	8	8	T	Fresh	noExpr	GOSH029.MRT_fresh___GOSH029___NB8350518_TGGATGTGTGACGCCT
0	4.83604370358565	6.06554140101592	GOSH029.MRT	8668.07897638822	3264	17	17	L	Fresh	noExpr	GOSH029.MRT_fresh___GOSH029___NB8350518_TGGATGTTCGATACTG
0	3.57603227544061	-10.2664278555381	GOSH029.MRT	4328.73928390752	2671	8	8	T	Fresh	noExpr	GOSH029.MRT_fresh___GOSH029___NB8350518_TGGGAAGAGATTGAGT
0	-1.18048390997114	-1.69709018513359	GOSH029.MRT	9779.60142238836	3946	7	7	T	Fresh	noExpr	GOSH029.MRT_fresh___GOSH029___NB8350518_TGGGAGAGTATACGGG
0	1.68238795183182	-0.8443364400363	GOSH029.MRT	4312.21178033339	1991	7	7	T	Fresh	noExpr	GOSH029.MRT_fresh___GOSH029___NB8350518_TGGGAGAGTGTGTACT
0	4.76036884573151	-9.28987846636447	GOSH029.MRT	33799.9179793334	7834	12	12	T	Fresh	noExpr	GOSH029.MRT_fresh___GOSH029___NB8350518_TGGGAGATCTGCCTCA
0	1.64687934519691	-1.05891657778631	GOSH029.MRT	5420.44380801463	2675	7	7	T	Fresh	noExpr	GOSH029.MRT_fresh___GOSH029___NB8350518_TGGGCGTGTACGTAGG
0	0.863494435515686	-1.36430161255789	GOSH029.MRT	26786.43350061	5400	7	7	T	Fresh	noExpr	GOSH029.MRT_fresh___GOSH029___NB8350518_TGGGCGTGTGGTCTAT
0	1.32013651482704	-1.10641834380665	GOSH029.MRT	17495.9577339266	4653	7	7	T	Fresh	noExpr	GOSH029.MRT_fresh___GOSH029___NB8350518_TGGGCTGAGCACGGAT
0	3.09788548571475	-7.46092129638288	GOSH029.MRT	17276.5500284333	5329	8	8	T	Fresh	noExpr	GOSH029.MRT_fresh___GOSH029___NB8350518_TGGGCTGCAAGGCGTA
0	0.299370285401065	4.52579110540388	GOSH029.MRT	1099.43900597063	748	18	18	L	Fresh	noExpr	GOSH029.MRT_fresh___GOSH029___NB8350518_TGGGTTAGTGCGTCGT
0	3.18098747688234	-1.36992648183381	GOSH029.MRT	9425.554715962	3623	7	7	T	Fresh	noExpr	GOSH029.MRT_fresh___GOSH029___NB8350518_TGGTACACATACAGGG
0	0.512728438787817	0.727552390333754	GOSH029.MRT	37467.257582672	7888	20	20	T	Fresh	noExpr	GOSH029.MRT_fresh___GOSH029___NB8350518_TGGTAGTAGGTCACTT
0	4.54092257927433	3.81931822904596	GOSH029.MRT	13374.9012589438	3692	17	17	L	Fresh	noExpr	GOSH029.MRT_fresh___GOSH029___NB8350518_TGGTAGTTCGAATCCA
0	0.889395113580937	-6.67195432958283	GOSH029.MRT	31826.4894564213	7220	13	13	T	Fresh	noExpr	GOSH029.MRT_fresh___GOSH029___NB8350518_TGGTGATAGGCCCGTT
0	4.56351649027707	-7.79080456852688	GOSH029.MRT	3453.92894618403	1984	12	12	T	Fresh	noExpr	GOSH029.MRT_fresh___GOSH029___NB8350518_TGGTTAGAGCGCCATC
0	0.0787725299337871	4.07117922066563	GOSH029.MRT	3419.19565275534	1717	18	18	L	Fresh	noExpr	GOSH029.MRT_fresh___GOSH029___NB8350518_TGGTTAGCAGGTCCCA
0	2.98216477310663	-9.71498409511466	GOSH029.MRT	28994.3909573015	7231	8	8	T	Fresh	noExpr	GOSH029.MRT_fresh___GOSH029___NB8350518_TGGTTAGGTCGCATCG
0	4.5741164152461	3.27172154808447	GOSH029.MRT	7335.73859031669	2358	17	17	L	Fresh	noExpr	GOSH029.MRT_fresh___GOSH029___NB8350518_TGTACAGCACCAGCTG
0	-1.02435524225398	-0.0885792389312535	GOSH029.MRT	4354.64066010745	2118	20	20	T	Fresh	noExpr	GOSH029.MRT_fresh___GOSH029___NB8350518_TGTACAGCATGTGGTT
0	3.53153727514735	-9.0305725129148	GOSH029.MRT	6510.26389895284	3242	12	12	T	Fresh	noExpr	GOSH029.MRT_fresh___GOSH029___NB8350518_TGTACAGGTGGATCGA
0	1.82221976577654	-1.54454636602765	GOSH029.MRT	3436.54995658054	1602	7	7	T	Fresh	noExpr	GOSH029.MRT_fresh___GOSH029___NB8350518_TGTACAGTCATCGCTC
0	2.19553742095766	-9.17804254680785	GOSH029.MRT	10054.4654067868	4405	8	8	T	Fresh	noExpr	GOSH029.MRT_fresh___GOSH029___NB8350518_TGTAGACAGCATGCAG
0	-0.998130416699403	-1.69150028774466	GOSH029.MRT	983.248336812519	746	7	7	T	Fresh	noExpr	GOSH029.MRT_fresh___GOSH029___NB8350518_TGTAGACTCCAGCTCT
0	5.09050847781085	3.85779039699457	GOSH029.MRT	24258.7978049092	4706	17	17	L	Fresh	noExpr	GOSH029.MRT_fresh___GOSH029___NB8350518_TGTCAGACAGCGTATT
0	3.61544967022605	-9.21799995676735	GOSH029.MRT	23924.2007147593	6574	8	8	T	Fresh	noExpr	GOSH029.MRT_fresh___GOSH029___NB8350518_TGTCCACCACCCTTGT
0	0.987279343461418	4.12715124494903	GOSH029.MRT	3885.04059554344	2040	18	18	L	Fresh	noExpr	GOSH029.MRT_fresh___GOSH029___NB8350518_TGTCCCACACATAGCT
0	-0.174438998175619	-2.74055569824686	GOSH029.MRT	7767.24812013863	3004	7	7	T	Fresh	noExpr	GOSH029.MRT_fresh___GOSH029___NB8350518_TGTCCCATCCAGCCTT
0	3.21667733035304	-8.59437272431214	GOSH029.MRT	24766.4121167461	6576	8	8	T	Fresh	noExpr	GOSH029.MRT_fresh___GOSH029___NB8350518_TGTCCCATCTGGTTGA
0	2.48274973142786	-1.20347599394584	GOSH029.MRT	11219.0721831275	4297	7	7	T	Fresh	noExpr	GOSH029.MRT_fresh___GOSH029___NB8350518_TGTCCTGCAAGCGCAA
0	1.96120943496211	-2.15482880655123	GOSH029.MRT	39759.9442710632	7804	19	19	T	Fresh	noExpr	GOSH029.MRT_fresh___GOSH029___NB8350518_TGTGAGTAGCTTCATG
0	2.22643211076506	-9.38141412351125	GOSH029.MRT	10719.3708485416	4514	8	8	T	Fresh	noExpr	GOSH029.MRT_fresh___GOSH029___NB8350518_TGTGAGTAGTAACAGT
0	2.03810492024709	-0.39453241982529	GOSH029.MRT	6864.77036265234	3620	7	7	T	Fresh	noExpr	GOSH029.MRT_fresh___GOSH029___NB8350518_TGTGAGTCAGCCGGTT
0	1.15339540444268	-1.85281990634862	GOSH029.MRT	22757.5115858726	5324	7	7	T	Fresh	noExpr	GOSH029.MRT_fresh___GOSH029___NB8350518_TGTGATGAGAGAACCC
0	5.08398169353959	5.2755659721484	GOSH029.MRT	22865.8257636928	5409	17	17	L	Fresh	noExpr	GOSH029.MRT_fresh___GOSH029___NB8350518_TGTGATGCAATTTCCT
0	1.01205013175019	-0.993782381016502	GOSH029.MRT	12958.597080858	4103	7	7	T	Fresh	noExpr	GOSH029.MRT_fresh___GOSH029___NB8350518_TGTGCGGCAGGCGTTC
0	0.159103413223746	3.55013418706029	GOSH029.MRT	2547.20243023711	1530	18	18	L	Fresh	noExpr	GOSH029.MRT_fresh___GOSH029___NB8350518_TGTGCGGGTTCTCACC
0	0.602218185095595	3.11835717144531	GOSH029.MRT	2158.56287689069	1326	18	18	L	Fresh	noExpr	GOSH029.MRT_fresh___GOSH029___NB8350518_TGTGGCGAGACGCATG
0	0.455993095878018	3.76531630273567	GOSH029.MRT	2812.04797372075	1535	18	18	L	Fresh	noExpr	GOSH029.MRT_fresh___GOSH029___NB8350518_TGTGGCGCACAGTGAG
0	5.32804450991673	5.44138444784499	GOSH029.MRT	9076.53000757573	3099	17	17	L	Fresh	noExpr	GOSH029.MRT_fresh___GOSH029___NB8350518_TGTGTGATCAGAGTTC
0	3.42923111030346	-8.76403403131559	GOSH029.MRT	17969.2641394199	5185	8	8	T	Fresh	noExpr	GOSH029.MRT_fresh___GOSH029___NB8350518_TGTGTGATCAGGTGTT
0	2.65981118390405	-10.3161592185152	GOSH029.MRT	12674.6789342266	4836	8	8	T	Fresh	noExpr	GOSH029.MRT_fresh___GOSH029___NB8350518_TGTTCCGCAGTACTAC
0	3.18905003958588	-7.77003844764075	GOSH029.MRT	24059.5895355716	6229	8	8	T	Fresh	noExpr	GOSH029.MRT_fresh___GOSH029___NB8350518_TGTTCCGCATCGATAC
0	5.3805637227401	5.54706827423852	GOSH029.MRT	13780.2802980591	4026	17	17	L	Fresh	noExpr	GOSH029.MRT_fresh___GOSH029___NB8350518_TGTTCCGTCACTCTTA
0	0.223794276807741	4.14945002124272	GOSH029.MRT	1970.99753985557	1199	18	18	L	Fresh	noExpr	GOSH029.MRT_fresh___GOSH029___NB8350518_TGTTCTAGTCTTCAAG
0	5.4001084455243	5.3788678302946	GOSH029.MRT	16672.0739771822	3886	17	17	L	Fresh	noExpr	GOSH029.MRT_fresh___GOSH029___NB8350518_TGTTCTATCCACGGAC
0	4.82464471499807	3.24275385942439	GOSH029.MRT	10695.6031139366	3152	17	17	L	Fresh	noExpr	GOSH029.MRT_fresh___GOSH029___NB8350518_TGTTGAGGTGAAGCTG
0	-1.43556517096014	-1.07142234571777	GOSH029.MRT	1475.7318164731	1010	7	7	T	Fresh	noExpr	GOSH029.MRT_fresh___GOSH029___NB8350518_TGTTGAGTCTATCGTT
0	0.0923651967785413	4.11239860396852	GOSH029.MRT	2747.99917399564	1562	18	18	L	Fresh	noExpr	GOSH029.MRT_fresh___GOSH029___NB8350518_TGTTTGTGTGCTTATG
0	2.14723621752106	-2.47227382838845	GOSH029.MRT	28208.6583516001	6948	19	19	T	Fresh	noExpr	GOSH029.MRT_fresh___GOSH029___NB8350518_TTAATCCTCCCGAGTG
0	2.48796300269764	-8.47058204329841	GOSH029.MRT	30678.1726277945	7199	8	8	T	Fresh	noExpr	GOSH029.MRT_fresh___GOSH029___NB8350518_TTACAGGCACTCTGCT
0	-0.650064583942076	-2.21896495712609	GOSH029.MRT	12360.1180939998	4282	7	7	T	Fresh	noExpr	GOSH029.MRT_fresh___GOSH029___NB8350518_TTACAGGTCAGCTAGT
0	3.218003710026	-8.82168052201749	GOSH029.MRT	20959.465637768	5646	8	8	T	Fresh	noExpr	GOSH029.MRT_fresh___GOSH029___NB8350518_TTACCGCGTCTAACTG
0	1.07637759820479	-0.408285417970502	GOSH029.MRT	7854.05021161208	1959	7	7	T	Fresh	noExpr	GOSH029.MRT_fresh___GOSH029___NB8350518_TTACCGCTCTGTAAGC
0	3.05531401624807	-8.33112576756423	GOSH029.MRT	9114.78856811752	3430	8	8	T	Fresh	noExpr	GOSH029.MRT_fresh___GOSH029___NB8350518_TTACGCCCAGTGTGGA
0	2.7798868427866	-9.45750585675907	GOSH029.MRT	22645.6928483528	6021	8	8	T	Fresh	noExpr	GOSH029.MRT_fresh___GOSH029___NB8350518_TTACGTTCACCGGCTA
0	0.115195281228798	3.56649210536837	GOSH029.MRT	2849.17701356906	1636	18	18	L	Fresh	noExpr	GOSH029.MRT_fresh___GOSH029___NB8350518_TTACGTTCAGGCACTC
0	2.15024483651956	-9.68434680091451	GOSH029.MRT	9569.32963329966	4255	8	8	T	Fresh	noExpr	GOSH029.MRT_fresh___GOSH029___NB8350518_TTACGTTTCGGTAAGG
0	2.36202645955121	-10.0435168150949	GOSH029.MRT	23670.5974668358	6153	8	8	T	Fresh	noExpr	GOSH029.MRT_fresh___GOSH029___NB8350518_TTACTGTAGGTAAGAG
0	3.01993907613673	-0.907128751125087	GOSH029.MRT	27001.7243247252	6806	19	19	T	Fresh	noExpr	GOSH029.MRT_fresh___GOSH029___NB8350518_TTACTGTCATGCCGAC
0	2.68118288531532	-0.674041291667257	GOSH029.MRT	8850.60523955252	3483	7	7	T	Fresh	noExpr	GOSH029.MRT_fresh___GOSH029___NB8350518_TTAGGCAGTAAGGCTG
0	5.20856297073539	5.00543770795522	GOSH029.MRT	11984.2550223113	3394	17	17	L	Fresh	noExpr	GOSH029.MRT_fresh___GOSH029___NB8350518_TTAGGGTCAGCCCAGT
0	5.70274123202832	5.54298302277925	GOSH029.MRT	19383.1384530698	4393	17	17	L	Fresh	noExpr	GOSH029.MRT_fresh___GOSH029___NB8350518_TTAGTCTGTCGTGGAA
0	2.14422767879742	-8.22742161877381	GOSH029.MRT	16853.8836070083	5817	8	8	T	Fresh	noExpr	GOSH029.MRT_fresh___GOSH029___NB8350518_TTATTGCCACTTGGCG
0	3.0470093354872	-7.53554088353212	GOSH029.MRT	13848.2997996946	4237	12	12	T	Fresh	noExpr	GOSH029.MRT_fresh___GOSH029___NB8350518_TTCAATCGTCTACGAT
0	3.24809896970697	-8.96232212021341	GOSH029.MRT	17622.8535551986	5427	8	8	T	Fresh	noExpr	GOSH029.MRT_fresh___GOSH029___NB8350518_TTCACCGGTCAAGCGA
0	2.77586884440812	-6.36015774745534	GOSH029.MRT	7050.66141209677	2781	12	12	T	Fresh	noExpr	GOSH029.MRT_fresh___GOSH029___NB8350518_TTCACCGTCGATTTCT
0	2.25485486631489	-1.08680074256925	GOSH029.MRT	11515.1037480735	4465	7	7	T	Fresh	noExpr	GOSH029.MRT_fresh___GOSH029___NB8350518_TTCACGCAGGCTGAAC
0	5.82975858505919	5.42063028042107	GOSH029.MRT	11374.6648209429	3615	17	17	L	Fresh	noExpr	GOSH029.MRT_fresh___GOSH029___NB8350518_TTCACGCGTAACGGTG
0	3.12978701104757	-0.849629714358673	GOSH029.MRT	20158.7302106576	6119	19	19	T	Fresh	noExpr	GOSH029.MRT_fresh___GOSH029___NB8350518_TTCACGCTCGAAACAA
0	5.06753372499293	-8.19159431018101	GOSH029.MRT	17614.2441383293	5476	12	12	T	Fresh	noExpr	GOSH029.MRT_fresh___GOSH029___NB8350518_TTCAGGAAGCCTCCAG
0	2.38027625572043	-9.99042606706489	GOSH029.MRT	10659.7808272869	4327	8	8	T	Fresh	noExpr	GOSH029.MRT_fresh___GOSH029___NB8350518_TTCAGGACATGGTGGA
0	0.549764827699088	3.94218766969514	GOSH029.MRT	3398.31078600482	1843	18	18	L	Fresh	noExpr	GOSH029.MRT_fresh___GOSH029___NB8350518_TTCCAATAGGTTATAG
0	0.712192567362082	3.36152173442471	GOSH029.MRT	3665.22134609117	1856	18	18	L	Fresh	noExpr	GOSH029.MRT_fresh___GOSH029___NB8350518_TTCCACGGTTTCCATT
0	2.94131818363243	-2.03230337294839	GOSH029.MRT	35123.6123337204	7162	19	19	T	Fresh	noExpr	GOSH029.MRT_fresh___GOSH029___NB8350518_TTCCACGTCAACCTTT
0	0.574519515712535	3.71338804585487	GOSH029.MRT	3868.89822616973	1984	18	18	L	Fresh	noExpr	GOSH029.MRT_fresh___GOSH029___NB8350518_TTCCGGTCAATAGGAT
0	0.0536522881701473	-6.33146283208759	GOSH029.MRT	9794.66732678176	3875	13	13	T	Fresh	noExpr	GOSH029.MRT_fresh___GOSH029___NB8350518_TTCCGGTGTAACATGA
0	-0.222723210206298	-6.23578668308369	GOSH029.MRT	10175.298333666	4363	13	13	T	Fresh	noExpr	GOSH029.MRT_fresh___GOSH029___NB8350518_TTCCGGTTCTTGTGCC
0	5.89901946446871	5.47637102549745	GOSH029.MRT	14189.8333266264	4062	17	17	L	Fresh	noExpr	GOSH029.MRT_fresh___GOSH029___NB8350518_TTCCGTGCAACGGCTC
0	4.8463503415537	4.4946203947513	GOSH029.MRT	11771.7038185637	3221	17	17	L	Fresh	noExpr	GOSH029.MRT_fresh___GOSH029___NB8350518_TTCCGTGGTTGCTGAT
0	1.98923721163031	-0.896143593597658	GOSH029.MRT	18570.7092611726	6273	19	19	T	Fresh	noExpr	GOSH029.MRT_fresh___GOSH029___NB8350518_TTCCTAAGTAATCAAG
0	-0.972839914568368	0.0116967898485651	GOSH029.MRT	1431.69252184102	985	12	12	T	Fresh	noExpr	GOSH029.MRT_fresh___GOSH029___NB8350518_TTCCTAATCAGGGTAG
0	1.49276197003171	-7.86009968024072	GOSH029.MRT	16858.6922642361	5459	13	13	T	Fresh	noExpr	GOSH029.MRT_fresh___GOSH029___NB8350518_TTCCTAATCGCTGTTC
0	0.490213935827528	-6.2591822673347	GOSH029.MRT	29376.5850434177	6979	13	13	T	Fresh	noExpr	GOSH029.MRT_fresh___GOSH029___NB8350518_TTCCTCTCACCCTAAA
0	5.66214154185091	5.65879919636379	GOSH029.MRT	14446.4803581818	4355	17	17	L	Fresh	noExpr	GOSH029.MRT_fresh___GOSH029___NB8350518_TTCCTCTGTCACTCGG
0	0.133431609958554	3.58439507327587	GOSH029.MRT	3010.24299609237	1649	18	18	L	Fresh	noExpr	GOSH029.MRT_fresh___GOSH029___NB8350518_TTCGCTGGTAGGCTCC
0	2.40362980968983	-10.1360177704369	GOSH029.MRT	25307.9617833784	6472	8	8	T	Fresh	noExpr	GOSH029.MRT_fresh___GOSH029___NB8350518_TTCGCTGTCTATCCAT
0	2.91780527289483	-9.94877268038768	GOSH029.MRT	22639.1283293731	6429	8	8	T	Fresh	noExpr	GOSH029.MRT_fresh___GOSH029___NB8350518_TTCGGTCAGCTGAAAT
0	2.39476550007095	-7.59956105692114	GOSH029.MRT	13662.3851075619	5270	12	12	T	Fresh	noExpr	GOSH029.MRT_fresh___GOSH029___NB8350518_TTCGGTCAGGTGGCTA
0	2.36921487840662	-8.99298764046892	GOSH029.MRT	20352.8965797072	5694	8	8	T	Fresh	noExpr	GOSH029.MRT_fresh___GOSH029___NB8350518_TTCTAACGTGACCGTC
0	4.32250101058248	-8.16329275495519	GOSH029.MRT	23523.7323151534	6154	8	8	T	Fresh	noExpr	GOSH029.MRT_fresh___GOSH029___NB8350518_TTCTAGTGTTGTGGAG
0	0.821100782329981	4.11585638056526	GOSH029.MRT	5436.54693595882	2532	18	18	L	Fresh	noExpr	GOSH029.MRT_fresh___GOSH029___NB8350518_TTCTCTCAGCTTAAGA
0	2.42773535007906	-10.0117552255957	GOSH029.MRT	11063.2689233482	4515	8	8	T	Fresh	noExpr	GOSH029.MRT_fresh___GOSH029___NB8350518_TTCTGTAGTTCTAACG
0	5.98134040176603	5.55982853530908	GOSH029.MRT	17155.7635439427	4481	17	17	L	Fresh	noExpr	GOSH029.MRT_fresh___GOSH029___NB8350518_TTCTGTATCAGACCTA
0	5.67110943816453	4.9440088407263	GOSH029.MRT	21310.9093087838	4598	17	17	L	Fresh	noExpr	GOSH029.MRT_fresh___GOSH029___NB8350518_TTCTGTATCTCCCAAC
0	0.779836867791721	4.04088481983321	GOSH029.MRT	2269.62659967049	1317	18	18	L	Fresh	noExpr	GOSH029.MRT_fresh___GOSH029___NB8350518_TTCTTCCTCAGGACAG
0	5.19373251705718	4.92922708165678	GOSH029.MRT	25067.2078782197	4782	17	17	L	Fresh	noExpr	GOSH029.MRT_fresh___GOSH029___NB8350518_TTCTTCCTCCGAGGCT
0	4.88664436092176	3.34214989108465	GOSH029.MRT	16694.4165998676	4439	17	17	L	Fresh	noExpr	GOSH029.MRT_fresh___GOSH029___NB8350518_TTCTTCCTCGTAGGAG
0	2.58410059281724	-0.748874392610366	GOSH029.MRT	20747.2675934941	6084	7	7	T	Fresh	noExpr	GOSH029.MRT_fresh___GOSH029___NB8350518_TTCTTGACATACACCA
0	3.13366728119355	-9.30996995017746	GOSH029.MRT	21158.5651272813	5586	8	8	T	Fresh	noExpr	GOSH029.MRT_fresh___GOSH029___NB8350518_TTCTTGAGTAGACACG
0	5.45085664502849	5.30614045501478	GOSH029.MRT	25757.0111227395	5238	17	17	L	Fresh	noExpr	GOSH029.MRT_fresh___GOSH029___NB8350518_TTCTTGAGTGCAGTGA
0	5.43385894156656	5.59235022321726	GOSH029.MRT	18155.3452029584	4760	17	17	L	Fresh	noExpr	GOSH029.MRT_fresh___GOSH029___NB8350518_TTGAACGAGTATAGAC
0	2.74378611454781	-9.00973155607507	GOSH029.MRT	14420.8322393952	4888	8	8	T	Fresh	noExpr	GOSH029.MRT_fresh___GOSH029___NB8350518_TTGAACGAGTCTCCTC
0	2.67856295076201	-1.99026401607047	GOSH029.MRT	10678.8586247372	4327	7	7	T	Fresh	noExpr	GOSH029.MRT_fresh___GOSH029___NB8350518_TTGAACGCAAAGGCGT
0	3.70376629561256	-9.24579745873879	GOSH029.MRT	34408.7489329373	6989	8	8	T	Fresh	noExpr	GOSH029.MRT_fresh___GOSH029___NB8350518_TTGAACGCATCCTATT
0	5.98491966286051	5.39976451611801	GOSH029.MRT	22220.1891912881	4956	17	17	L	Fresh	noExpr	GOSH029.MRT_fresh___GOSH029___NB8350518_TTGAACGTCGCAATTG
0	1.82215827131028	-0.981453503690246	GOSH029.MRT	28578.5805323843	7305	7	7	T	Fresh	noExpr	GOSH029.MRT_fresh___GOSH029___NB8350518_TTGACCCTCCTCGCAT
0	1.98253888407302	-1.78946363742658	GOSH029.MRT	61826.4583081261	8839	7	7	T	Fresh	noExpr	GOSH029.MRT_fresh___GOSH029___NB8350518_TTGAGTGGTACCTTCC
0	2.58410234566132	-1.86094781289683	GOSH029.MRT	25835.0629957268	6400	19	19	T	Fresh	noExpr	GOSH029.MRT_fresh___GOSH029___NB8350518_TTGAGTGGTCTCACGG
0	5.23781125171843	4.57641998781825	GOSH029.MRT	7355.02023864251	2270	17	17	L	Fresh	noExpr	GOSH029.MRT_fresh___GOSH029___NB8350518_TTGAGTGGTCTGCAAT
0	3.19798540295829	-9.14656490897982	GOSH029.MRT	18522.408321668	4888	8	8	T	Fresh	noExpr	GOSH029.MRT_fresh___GOSH029___NB8350518_TTGAGTGGTGTGTGTT
0	4.60942411324655	3.80247379915418	GOSH029.MRT	31292.3528007407	5522	17	17	L	Fresh	noExpr	GOSH029.MRT_fresh___GOSH029___NB8350518_TTGCATTCAGAGTCAG
0	3.06576490168166	-10.3701824378222	GOSH029.MRT	11003.1305350385	3100	12	12	T	Fresh	noExpr	GOSH029.MRT_fresh___GOSH029___NB8350518_TTGCATTTCTAAGCCA
0	4.60706394942017	-7.1532630236313	GOSH029.MRT	14089.6349898294	4573	12	12	T	Fresh	noExpr	GOSH029.MRT_fresh___GOSH029___NB8350518_TTGCCTGAGCCATCCG
0	0.413838279184581	3.62106300181733	GOSH029.MRT	2658.68152965477	1470	18	18	L	Fresh	noExpr	GOSH029.MRT_fresh___GOSH029___NB8350518_TTGCCTGAGCTCGCAC
0	1.1520799460514	-1.61516730768954	GOSH029.MRT	32090.8150858712	7030	7	7	T	Fresh	noExpr	GOSH029.MRT_fresh___GOSH029___NB8350518_TTGCCTGAGGCACTCC
0	3.66071490139979	-9.04345521370578	GOSH029.MRT	12215.9032273856	4163	8	8	T	Fresh	noExpr	GOSH029.MRT_fresh___GOSH029___NB8350518_TTGCGTCCAAGATGTA
0	0.927534215232666	-1.69957281423435	GOSH029.MRT	3504.564295994	2074	7	7	T	Fresh	noExpr	GOSH029.MRT_fresh___GOSH029___NB8350518_TTGCGTCCATGACAGG
0	0.0652999990120857	-2.90192622853386	GOSH029.MRT	5453.35596468194	2502	7	7	T	Fresh	noExpr	GOSH029.MRT_fresh___GOSH029___NB8350518_TTGCTGCAGTCACGCC
0	0.220030622940727	-5.79919238030566	GOSH029.MRT	32049.8929002633	7018	13	13	T	Fresh	noExpr	GOSH029.MRT_fresh___GOSH029___NB8350518_TTGGGATCAGCGTTTA
0	0.411381256363591	4.57526167779458	GOSH029.MRT	2217.50004905253	1327	18	18	L	Fresh	noExpr	GOSH029.MRT_fresh___GOSH029___NB8350518_TTGGGCGCACTGGACC
0	-0.285747076919494	-6.28335359324078	GOSH029.MRT	36886.7435482508	7317	13	13	T	Fresh	noExpr	GOSH029.MRT_fresh___GOSH029___NB8350518_TTGGGTACACTCCCTA
0	4.56704174790277	3.15769011002672	GOSH029.MRT	9307.64891235306	2522	17	17	L	Fresh	noExpr	GOSH029.MRT_fresh___GOSH029___NB8350518_TTGGGTATCCCTTGTG
0	-0.0224159395198111	-7.26092470410784	GOSH029.MRT	34667.9075759412	7418	13	13	T	Fresh	noExpr	GOSH029.MRT_fresh___GOSH029___NB8350518_TTGGTTTTCGCGCTGA
0	5.66213489765427	5.50188431258722	GOSH029.MRT	9298.69004546556	3181	17	17	L	Fresh	noExpr	GOSH029.MRT_fresh___GOSH029___NB8350518_TTGTGGACAAATCGTC
0	2.59152934302003	-9.81533297706568	GOSH029.MRT	8206.25217100872	3853	8	8	T	Fresh	noExpr	GOSH029.MRT_fresh___GOSH029___NB8350518_TTGTGGACAGCTGTTA
0	3.0214452935242	-7.06818627426872	GOSH029.MRT	4677.42855041362	2361	12	12	T	Fresh	noExpr	GOSH029.MRT_fresh___GOSH029___NB8350518_TTGTGTTAGCCGAATG
0	5.00378052162147	3.55518190661489	GOSH029.MRT	10595.5110597703	3180	17	17	L	Fresh	noExpr	GOSH029.MRT_fresh___GOSH029___NB8350518_TTGTGTTCAAGAGTAT
0	2.63853085279137	-9.89935290253329	GOSH029.MRT	20422.4008589526	6299	8	8	T	Fresh	noExpr	GOSH029.MRT_fresh___GOSH029___NB8350518_TTGTGTTCAGTCTACA
0	0.344008491223769	-6.47097380058123	GOSH029.MRT	16511.7409554739	5587	13	13	T	Fresh	noExpr	GOSH029.MRT_fresh___GOSH029___NB8350518_TTGTGTTTCGCATAGT
0	0.561051582914375	3.76982542578276	GOSH029.MRT	4101.67334809276	2072	18	18	L	Fresh	noExpr	GOSH029.MRT_fresh___GOSH029___NB8350518_TTGTTCACAAGAGTGC
0	3.17256679578238	-9.74059668441165	GOSH029.MRT	16721.3614331592	5177	8	8	T	Fresh	noExpr	GOSH029.MRT_fresh___GOSH029___NB8350518_TTGTTCAGTCGATGCC
0	1.78610133000806	-8.74852192648688	GOSH029.MRT	22991.9580174412	6347	8	8	T	Fresh	noExpr	GOSH029.MRT_fresh___GOSH029___NB8350518_TTGTTCATCCTTACCG
0	5.3017992979438	5.45090037130883	GOSH029.MRT	9847.29964354881	3176	17	17	L	Fresh	noExpr	GOSH029.MRT_fresh___GOSH029___NB8350518_TTGTTGTAGCTGTGCC
0	4.02307834930192	-8.7178201273103	GOSH029.MRT	22232.9135336872	5841	12	12	T	Fresh	noExpr	GOSH029.MRT_fresh___GOSH029___NB8350518_TTTACCAGTATCAGCT
0	-0.938346796131623	-1.0055298540373	GOSH029.MRT	5852.46141236731	2375	7	7	T	Fresh	noExpr	GOSH029.MRT_fresh___GOSH029___NB8350518_TTTACCATCGTTCCTG
0	4.53154756839947	3.87988575076683	GOSH029.MRT	14641.0568401453	3849	17	17	L	Fresh	noExpr	GOSH029.MRT_fresh___GOSH029___NB8350518_TTTACGTAGTCATGAA
0	3.40134837528516	5.22005079809625	GOSH029.MRT	2711.68399732527	1404	18	18	L	Fresh	noExpr	GOSH029.MRT_fresh___GOSH029___NB8350518_TTTACGTAGTGAGGCT
0	0.414634073887962	-7.51473660954112	GOSH029.MRT	24682.1011937965	6403	13	13	T	Fresh	noExpr	GOSH029.MRT_fresh___GOSH029___NB8350518_TTTAGTCGTAGCCAGA
0	1.80917412763349	-1.57098761446461	GOSH029.MRT	23333.1038495797	6055	7	7	T	Fresh	noExpr	GOSH029.MRT_fresh___GOSH029___NB8350518_TTTCACAAGACGAAGA
0	0.20666050813729	3.33554413406773	GOSH029.MRT	2642.15220267667	1514	18	18	L	Fresh	noExpr	GOSH029.MRT_fresh___GOSH029___NB8350518_TTTCACAGTCGCTTAA
0	2.86334966080219	-9.51680404138157	GOSH029.MRT	22409.1376395237	6082	8	8	T	Fresh	noExpr	GOSH029.MRT_fresh___GOSH029___NB8350518_TTTCCTCAGCGCATCC
0	4.19450458057274	-7.99991156500534	GOSH029.MRT	23715.0341572879	6385	12	12	T	Fresh	noExpr	GOSH029.MRT_fresh___GOSH029___NB8350518_TTTCCTCAGGACCCAA
0	0.696949298475835	0.116426033732009	GOSH029.MRT	23974.5223459685	6865	20	20	T	Fresh	noExpr	GOSH029.MRT_fresh___GOSH029___NB8350518_TTTCCTCCAATCAAGA
0	2.14333863344628	-8.836346065175	GOSH029.MRT	13685.1504528371	4626	12	12	T	Fresh	noExpr	GOSH029.MRT_fresh___GOSH029___NB8350518_TTTCGATAGGTGGGTT
0	0.635444902732082	3.93314206840561	GOSH029.MRT	7629.69751138847	3166	18	18	L	Fresh	noExpr	GOSH029.MRT_fresh___GOSH029___NB8350518_TTTCGATCAGCAGACA
0	1.29093328495383	-7.85312779886713	GOSH029.MRT	43192.1686989151	8016	13	13	T	Fresh	noExpr	GOSH029.MRT_fresh___GOSH029___NB8350518_TTTCGATGTTCAGGTT
0	0.378505297515496	0.791550625084654	GOSH029.MRT	42381.2428322534	7944	20	20	T	Fresh	noExpr	GOSH029.MRT_fresh___GOSH029___NB8350518_TTTGATCGTCCGGCAT
0	2.0842594552183	-7.85717771950917	GOSH029.MRT	10626.4263575527	3743	7	7	T	Fresh	noExpr	GOSH029.MRT_fresh___GOSH029___NB8350518_TTTGGAGCAATGTGGG
0	2.19130610449797	-9.1861154453924	GOSH029.MRT	18339.1738108022	5590	8	8	T	Fresh	noExpr	GOSH029.MRT_fresh___GOSH029___NB8350518_TTTGTTGAGGACAGTC
0	-0.906935652097016	-0.914089843680408	GOSH029.MRT	1366.0838758546	996	7	7	T	Fresh	noExpr	GOSH029.MRT_fresh___GOSH029___NB8350519_AAACCCACATTGCTTT
0	3.6793517314073	-6.90111986588241	GOSH029.MRT	19990.0711802959	5833	12	12	T	Fresh	noExpr	GOSH029.MRT_fresh___GOSH029___NB8350519_AAACCCAGTCAACCAT
0	2.55342115553718	-5.90472081446246	GOSH029.MRT	4376.02934795712	2553	12	12	T	Fresh	noExpr	GOSH029.MRT_fresh___GOSH029___NB8350519_AAACGAAAGTCACTGT
0	2.50575543239148	-2.22582650576037	GOSH029.MRT	31148.7167040944	7039	19	19	T	Fresh	noExpr	GOSH029.MRT_fresh___GOSH029___NB8350519_AAACGAACAAGTATAG
0	2.84637712957747	-8.24273220829192	GOSH029.MRT	22645.2190078382	6611	8	8	T	Fresh	noExpr	GOSH029.MRT_fresh___GOSH029___NB8350519_AAACGAACAAGTGGAC
0	2.89903650821592	-1.93356177522268	GOSH029.MRT	49244.2447271539	8096	19	19	T	Fresh	noExpr	GOSH029.MRT_fresh___GOSH029___NB8350519_AAACGAAGTTCTCACC
0	3.24539529823202	-9.8291262155659	GOSH029.MRT	17489.0179493591	5589	8	8	T	Fresh	noExpr	GOSH029.MRT_fresh___GOSH029___NB8350519_AAACGAATCATGAAAG
0	2.391949565883	-1.45970673275372	GOSH029.MRT	54604.6261449369	8509	19	19	T	Fresh	noExpr	GOSH029.MRT_fresh___GOSH029___NB8350519_AAACGCTCATGCGTGC
0	3.09967122854344	-6.28933138523329	GOSH029.MRT	15834.1152692708	4986	12	12	T	Fresh	noExpr	GOSH029.MRT_fresh___GOSH029___NB8350519_AAACGCTTCGGCTTCT
0	4.83573666844351	-8.74634937319109	GOSH029.MRT	3723.25523286628	2037	8	8	T	Fresh	noExpr	GOSH029.MRT_fresh___GOSH029___NB8350519_AAAGAACAGAAGGCTC
0	2.85795340194321	-5.78005011492032	GOSH029.MRT	5443.5879139848	2616	12	12	T	Fresh	noExpr	GOSH029.MRT_fresh___GOSH029___NB8350519_AAAGAACCAATCTAGC
0	2.37294608967519	-8.33052268786655	GOSH029.MRT	25980.1347580886	6725	8	8	T	Fresh	noExpr	GOSH029.MRT_fresh___GOSH029___NB8350519_AAAGGATCACCTCGTT
0	-1.49628427121637	-1.339034043311	GOSH029.MRT	11345.6124279831	3377	7	7	T	Fresh	noExpr	GOSH029.MRT_fresh___GOSH029___NB8350519_AAAGGATTCAGAGTTC
0	-1.13685610205466	0.587879622161152	GOSH029.MRT	2187.47688632825	1380	20	20	T	Fresh	noExpr	GOSH029.MRT_fresh___GOSH029___NB8350519_AAAGGTAGTCGTCTCT
0	0.79342756094617	-2.01702353067552	GOSH029.MRT	50382.7214673514	7960	7	7	T	Fresh	noExpr	GOSH029.MRT_fresh___GOSH029___NB8350519_AAAGGTATCGGTCGAC
0	0.850508442431378	-2.42720865974057	GOSH029.MRT	45262.460581543	7642	7	7	T	Fresh	noExpr	GOSH029.MRT_fresh___GOSH029___NB8350519_AAAGTCCGTACAGTCT
0	1.6214129520484	-1.14613009123417	GOSH029.MRT	4920.08880150024	2429	7	7	T	Fresh	noExpr	GOSH029.MRT_fresh___GOSH029___NB8350519_AAAGTCCGTGCCTTTC
0	3.26815051204434	-8.06623577627088	GOSH029.MRT	21766.3859084339	6224	8	8	T	Fresh	noExpr	GOSH029.MRT_fresh___GOSH029___NB8350519_AAATGGAAGAGCAACC
0	1.91400455163002	-7.04279953930327	GOSH029.MRT	30794.9682874857	6795	13	13	T	Fresh	noExpr	GOSH029.MRT_fresh___GOSH029___NB8350519_AAATGGAGTTGTATGC
0	3.32893094977501	-9.77846235883454	GOSH029.MRT	19440.5853698268	6078	8	8	T	Fresh	noExpr	GOSH029.MRT_fresh___GOSH029___NB8350519_AACAAAGTCGGAGCAA
0	3.46281177373493	-7.44434434401646	GOSH029.MRT	17714.0898215639	5218	8	8	T	Fresh	noExpr	GOSH029.MRT_fresh___GOSH029___NB8350519_AACAAAGTCTATTCGT
0	4.05560851531583	-9.74763784897982	GOSH029.MRT	7147.49619689713	3259	8	8	T	Fresh	noExpr	GOSH029.MRT_fresh___GOSH029___NB8350519_AACAACCAGAACAAGG
0	3.35147370669452	-8.63405272425417	GOSH029.MRT	22856.7805876037	5942	8	8	T	Fresh	noExpr	GOSH029.MRT_fresh___GOSH029___NB8350519_AACAACCAGTGTACAA
0	0.216214652740592	-0.876355378540034	GOSH029.MRT	6839.42494979594	2968	7	7	T	Fresh	noExpr	GOSH029.MRT_fresh___GOSH029___NB8350519_AACAACCCACTCACTC
0	0.199604108494952	-2.37015651228085	GOSH029.MRT	17352.8059403292	4896	7	7	T	Fresh	noExpr	GOSH029.MRT_fresh___GOSH029___NB8350519_AACAAGACAAGAGAGA
0	-0.115946399585471	-1.09639097410677	GOSH029.MRT	2230.62150479462	1399	7	7	T	Fresh	noExpr	GOSH029.MRT_fresh___GOSH029___NB8350519_AACAAGATCCATTGCC
0	2.76604541547424	-7.42487750780028	GOSH029.MRT	16202.9337136512	5030	8	8	T	Fresh	noExpr	GOSH029.MRT_fresh___GOSH029___NB8350519_AACACACAGTTGTAAG
0	3.96686735922224	-8.86137057169216	GOSH029.MRT	14475.6968774527	4971	8	8	T	Fresh	noExpr	GOSH029.MRT_fresh___GOSH029___NB8350519_AACAGGGGTCCGGACT
0	-1.36610141984824	-0.478565929250531	GOSH029.MRT	1694.85642121856	1179	7	7	T	Fresh	noExpr	GOSH029.MRT_fresh___GOSH029___NB8350519_AACCACACAAGCACAG
0	-0.757106096235552	-0.869837719074781	GOSH029.MRT	1727.09578321687	1179	7	7	T	Fresh	noExpr	GOSH029.MRT_fresh___GOSH029___NB8350519_AACCACACACTACACA
0	3.44555132125612	-8.7507875136446	GOSH029.MRT	27336.9568601939	6649	8	8	T	Fresh	noExpr	GOSH029.MRT_fresh___GOSH029___NB8350519_AACCATGTCCTGGGTG
0	0.597732896817938	-7.09565921771609	GOSH029.MRT	43442.678089208	8045	13	13	T	Fresh	noExpr	GOSH029.MRT_fresh___GOSH029___NB8350519_AACCCAACACTGAGGA
0	2.00066334029952	-1.56821619554737	GOSH029.MRT	10645.246137058	3809	7	7	T	Fresh	noExpr	GOSH029.MRT_fresh___GOSH029___NB8350519_AACCCAACACTGCACG
0	2.83197837343086	-0.786538849931927	GOSH029.MRT	13414.8535751099	5095	7	7	T	Fresh	noExpr	GOSH029.MRT_fresh___GOSH029___NB8350519_AACCTGATCCGCGGAT
0	4.62110898860147	-7.53507947453651	GOSH029.MRT	7942.98800853252	2407	12	12	T	Fresh	noExpr	GOSH029.MRT_fresh___GOSH029___NB8350519_AACCTGATCTCCCTAG
0	-0.816213497973296	-0.907922959776201	GOSH029.MRT	7408.32974409135	3076	7	7	T	Fresh	noExpr	GOSH029.MRT_fresh___GOSH029___NB8350519_AACCTTTGTCCGAAGA
0	1.3761515123622	-1.88579743785946	GOSH029.MRT	30414.5621922666	6672	19	19	T	Fresh	noExpr	GOSH029.MRT_fresh___GOSH029___NB8350519_AACCTTTTCGTCCTCA
0	0.502755469912787	-6.57458786384233	GOSH029.MRT	32552.8649690693	7010	13	13	T	Fresh	noExpr	GOSH029.MRT_fresh___GOSH029___NB8350519_AACGAAATCGGAAACG
0	-0.315931967775618	-1.39248228244823	GOSH029.MRT	4074.64906351992	2451	7	7	T	Fresh	noExpr	GOSH029.MRT_fresh___GOSH029___NB8350519_AACGAAATCTACCCAC
0	4.1658234360229	-6.61007071316241	GOSH029.MRT	4610.90738048015	1950	12	12	T	Fresh	noExpr	GOSH029.MRT_fresh___GOSH029___NB8350519_AACGGGACACCAACAT
0	1.62640641329524	-1.3751224035541	GOSH029.MRT	21370.4935219694	5574	7	7	T	Fresh	noExpr	GOSH029.MRT_fresh___GOSH029___NB8350519_AACGGGACACTTGTGA
0	-0.997569336267122	-1.62842035204929	GOSH029.MRT	6488.9659321604	2720	7	7	T	Fresh	noExpr	GOSH029.MRT_fresh___GOSH029___NB8350519_AACGGGATCACCCTGT
0	0.738573924818133	-7.59098462113566	GOSH029.MRT	52790.2051198312	8977	13	13	T	Fresh	noExpr	GOSH029.MRT_fresh___GOSH029___NB8350519_AACGGGATCCAACTAG
0	3.0594371397918	-7.85502735585172	GOSH029.MRT	3536.07206666038	1549	12	12	T	Fresh	noExpr	GOSH029.MRT_fresh___GOSH029___NB8350519_AACGTCAAGGAGTCTG
0	4.24880847241425	-7.90383577710736	GOSH029.MRT	11753.1028320701	4208	12	12	T	Fresh	noExpr	GOSH029.MRT_fresh___GOSH029___NB8350519_AACGTCAGTCAGCGTC
0	1.35895598337638	-6.87319751743556	GOSH029.MRT	7594.79354800474	3495	13	13	T	Fresh	noExpr	GOSH029.MRT_fresh___GOSH029___NB8350519_AACTTCTAGCACCTGC
0	0.636847398230856	0.492122058458382	GOSH029.MRT	53460.2529482393	8243	20	20	T	Fresh	noExpr	GOSH029.MRT_fresh___GOSH029___NB8350519_AACTTCTAGGTCATTC
0	3.61622760162133	-9.60261528847425	GOSH029.MRT	20296.6079216821	6205	8	8	T	Fresh	noExpr	GOSH029.MRT_fresh___GOSH029___NB8350519_AACTTCTTCTCATTAC
0	1.74305932111806	-0.359479666736763	GOSH029.MRT	3577.44534633697	1458	7	7	T	Fresh	noExpr	GOSH029.MRT_fresh___GOSH029___NB8350519_AAGAACACACCATTCC
0	0.904110005165726	-1.05228464164538	GOSH029.MRT	12476.9580788006	4603	7	7	T	Fresh	noExpr	GOSH029.MRT_fresh___GOSH029___NB8350519_AAGCATCAGTCTCTGA
0	1.29251248834873	-7.10374689692404	GOSH029.MRT	24873.3580077366	6675	13	13	T	Fresh	noExpr	GOSH029.MRT_fresh___GOSH029___NB8350519_AAGCCATAGTAGAATC
0	-0.662923788583399	-0.515606666935078	GOSH029.MRT	8348.63977466019	3176	7	7	T	Fresh	noExpr	GOSH029.MRT_fresh___GOSH029___NB8350519_AAGCCATAGTCCCTAA
0	0.720577695395919	0.427113120113451	GOSH029.MRT	44047.681178241	8257	20	20	T	Fresh	noExpr	GOSH029.MRT_fresh___GOSH029___NB8350519_AAGCGTTAGGGCTGAT
0	4.00144856924412	5.86287156484418	GOSH029.MRT	3263.12231089476	1666	23	23	L	Fresh	noExpr	GOSH029.MRT_fresh___GOSH029___NB8350519_AAGCGTTAGGTACCTT
0	3.18926189070363	-1.78160657106905	GOSH029.MRT	55491.0935397224	9015	7	7	T	Fresh	noExpr	GOSH029.MRT_fresh___GOSH029___NB8350519_AAGCGTTCAAATCAGA
0	3.35027413085936	-8.33734136075529	GOSH029.MRT	21533.681022222	5451	8	8	T	Fresh	noExpr	GOSH029.MRT_fresh___GOSH029___NB8350519_AAGCGTTTCTTTGCGC
0	4.53932264298121	-7.68082593178013	GOSH029.MRT	18377.9944734906	5368	12	12	T	Fresh	noExpr	GOSH029.MRT_fresh___GOSH029___NB8350519_AAGGTAAGTTCCGGTG
0	1.54957277425985	-2.09732019498563	GOSH029.MRT	22697.6118585162	5960	7	7	T	Fresh	noExpr	GOSH029.MRT_fresh___GOSH029___NB8350519_AAGTACCCAGCGGTCT
0	2.8798411333754	-9.75787662937494	GOSH029.MRT	21563.4693130825	6123	8	8	T	Fresh	noExpr	GOSH029.MRT_fresh___GOSH029___NB8350519_AAGTACCTCCTCTGCA
0	3.24249328316023	-9.81160853088115	GOSH029.MRT	17159.8368829066	5532	8	8	T	Fresh	noExpr	GOSH029.MRT_fresh___GOSH029___NB8350519_AAGTCGTCAGAAGCTG
0	3.56812315828508	-8.22454677277183	GOSH029.MRT	31147.529879177	6675	8	8	T	Fresh	noExpr	GOSH029.MRT_fresh___GOSH029___NB8350519_AAGTGAATCAATCTCT
0	0.18141458660853	-6.39170517376232	GOSH029.MRT	38384.2348987105	7221	13	13	T	Fresh	noExpr	GOSH029.MRT_fresh___GOSH029___NB8350519_AAGTTCGAGCTAAGTA
0	2.30847856745968	-9.89267294239871	GOSH029.MRT	20661.6467889422	6142	8	8	T	Fresh	noExpr	GOSH029.MRT_fresh___GOSH029___NB8350519_AAGTTCGAGTTTGGCT
0	0.478109001822248	-6.12954093559843	GOSH029.MRT	27209.4710450265	6701	13	13	T	Fresh	noExpr	GOSH029.MRT_fresh___GOSH029___NB8350519_AATAGAGAGATTCGAA
0	-0.812748739001419	-0.557424727535582	GOSH029.MRT	3739.7769412904	1945	20	20	T	Fresh	noExpr	GOSH029.MRT_fresh___GOSH029___NB8350519_AATCGACAGCGACCCT
0	0.58583967071642	-0.589140754893215	GOSH029.MRT	13293.0648781367	4601	7	7	T	Fresh	noExpr	GOSH029.MRT_fresh___GOSH029___NB8350519_AATCGACAGGTTCTAC
0	0.825636045562399	-7.05438231135257	GOSH029.MRT	42450.6399507083	7673	13	13	T	Fresh	noExpr	GOSH029.MRT_fresh___GOSH029___NB8350519_AATCGTGCATCACGGC
0	-0.4378917032118	-0.776210037715124	GOSH029.MRT	2058.81526892039	1340	7	7	T	Fresh	noExpr	GOSH029.MRT_fresh___GOSH029___NB8350519_AATCGTGCATGAGAAT
0	4.02315981143139	-9.37201862235701	GOSH029.MRT	18626.6002019821	5642	8	8	T	Fresh	noExpr	GOSH029.MRT_fresh___GOSH029___NB8350519_AATGAAGAGTTGAAAC
0	4.07068251713127	5.8166374021369	GOSH029.MRT	5543.50452551461	2477	23	23	L	Fresh	noExpr	GOSH029.MRT_fresh___GOSH029___NB8350519_AATGGAAAGGATGCGT
0	2.40144914573854	-1.89661629592435	GOSH029.MRT	14805.8111454486	5268	7	7	T	Fresh	noExpr	GOSH029.MRT_fresh___GOSH029___NB8350519_AATGGAACACCCTAAA
0	-0.365173005580883	-2.28356467509923	GOSH029.MRT	8337.69873079188	3322	7	7	T	Fresh	noExpr	GOSH029.MRT_fresh___GOSH029___NB8350519_AATGGCTAGGCACTCC
0	2.69838562429312	-9.36743882504734	GOSH029.MRT	33903.9249337401	7338	8	8	T	Fresh	noExpr	GOSH029.MRT_fresh___GOSH029___NB8350519_AATTCCTGTTGGGTTT
0	0.298618538304043	-7.56010905435054	GOSH029.MRT	36714.6739185541	7678	13	13	T	Fresh	noExpr	GOSH029.MRT_fresh___GOSH029___NB8350519_AATTTCCCAAAGGATT
0	4.04459313046373	-7.89918629605408	GOSH029.MRT	55955.9647156458	8500	8	8	T	Fresh	noExpr	GOSH029.MRT_fresh___GOSH029___NB8350519_AATTTCCTCGTTATCT
0	0.817153290245411	-2.66796660571059	GOSH029.MRT	32046.168200969	7226	7	7	T	Fresh	noExpr	GOSH029.MRT_fresh___GOSH029___NB8350519_ACAAAGACAGAGAAAG
0	-1.63378915109792	-1.32480031550614	GOSH029.MRT	1050.43729521605	669	7	7	T	Fresh	noExpr	GOSH029.MRT_fresh___GOSH029___NB8350519_ACACCAACAGTAGTGG
0	0.841012711380328	-1.18838199906031	GOSH029.MRT	8115.92996622078	3196	7	7	T	Fresh	noExpr	GOSH029.MRT_fresh___GOSH029___NB8350519_ACACGCGAGACGCAGT
0	2.07038253004977	-0.674409620053797	GOSH029.MRT	7686.42193494806	3644	7	7	T	Fresh	noExpr	GOSH029.MRT_fresh___GOSH029___NB8350519_ACACGCGTCCATACTT
0	3.30811172076033	-9.54060430787675	GOSH029.MRT	24469.679567223	6488	8	8	T	Fresh	noExpr	GOSH029.MRT_fresh___GOSH029___NB8350519_ACACGCGTCCTAGCCT
0	2.09902427603703	-0.386377014034752	GOSH029.MRT	11423.6045435197	3583	7	7	T	Fresh	noExpr	GOSH029.MRT_fresh___GOSH029___NB8350519_ACAGAAAAGTCTACCA
0	1.93238862509537	-8.05177046225011	GOSH029.MRT	22387.140089218	5951	8	8	T	Fresh	noExpr	GOSH029.MRT_fresh___GOSH029___NB8350519_ACAGCCGTCATTACCT
0	3.98577492106183	-7.95997305034716	GOSH029.MRT	8604.70224812737	3511	8	8	T	Fresh	noExpr	GOSH029.MRT_fresh___GOSH029___NB8350519_ACAGCCGTCGCTCATC
0	3.20705134848892	-8.63403735471787	GOSH029.MRT	20342.0897960424	5838	8	8	T	Fresh	noExpr	GOSH029.MRT_fresh___GOSH029___NB8350519_ACATCCCCAGACATCT
0	4.69553777434214	-8.78524178681702	GOSH029.MRT	36950.9839962617	7327	8	8	T	Fresh	noExpr	GOSH029.MRT_fresh___GOSH029___NB8350519_ACATCCCGTCTAACTG
0	2.32265502237799	-1.21486756933321	GOSH029.MRT	10217.7544417086	3376	7	7	T	Fresh	noExpr	GOSH029.MRT_fresh___GOSH029___NB8350519_ACATCGATCGCGTTTC
0	-0.0936661775828675	-0.707457851291929	GOSH029.MRT	1005.64042833257	706	7	7	T	Fresh	noExpr	GOSH029.MRT_fresh___GOSH029___NB8350519_ACATGCAAGCTGAAGC
0	1.63818553125717	-1.42612688486529	GOSH029.MRT	24028.8536395748	6351	7	7	T	Fresh	noExpr	GOSH029.MRT_fresh___GOSH029___NB8350519_ACATGCAAGGGTAGCT
0	2.95698472998344	-7.78512824660163	GOSH029.MRT	13613.2924778897	4718	12	12	T	Fresh	noExpr	GOSH029.MRT_fresh___GOSH029___NB8350519_ACATTTCAGCTGTACT
0	0.722826871963986	-0.0418335134430463	GOSH029.MRT	41961.4243194725	7382	20	20	T	Fresh	noExpr	GOSH029.MRT_fresh___GOSH029___NB8350519_ACATTTCCAGAGACTG
0	2.96781945798005	-1.68592316438155	GOSH029.MRT	20789.7501526875	6166	19	19	T	Fresh	noExpr	GOSH029.MRT_fresh___GOSH029___NB8350519_ACATTTCTCTATGCCC
0	2.29999073126449	-8.72641192517458	GOSH029.MRT	44989.7178458743	8459	8	8	T	Fresh	noExpr	GOSH029.MRT_fresh___GOSH029___NB8350519_ACCAAACCACAGTATC
0	2.17027213837207	-1.69794308907634	GOSH029.MRT	29010.6303269514	6538	7	7	T	Fresh	noExpr	GOSH029.MRT_fresh___GOSH029___NB8350519_ACCAAACGTTCTCTCG
0	1.51498572839061	-2.82376139475177	GOSH029.MRT	22933.631321103	5618	19	19	T	Fresh	noExpr	GOSH029.MRT_fresh___GOSH029___NB8350519_ACCAACAAGTCTAGCT
0	0.22572641310543	-6.98571713339455	GOSH029.MRT	30211.438872546	7003	13	13	T	Fresh	noExpr	GOSH029.MRT_fresh___GOSH029___NB8350519_ACCAACACAGCGTATT
0	3.78306832030484	-6.39680296762206	GOSH029.MRT	7036.28366713356	1962	12	12	T	Fresh	noExpr	GOSH029.MRT_fresh___GOSH029___NB8350519_ACCAACATCAACGCTA
0	1.60801610691658	-1.31002390180407	GOSH029.MRT	20131.6167794925	5705	7	7	T	Fresh	noExpr	GOSH029.MRT_fresh___GOSH029___NB8350519_ACCAACATCACTTGTT
0	2.25805143097479	-0.934416754622567	GOSH029.MRT	8265.90598927379	2970	7	7	T	Fresh	noExpr	GOSH029.MRT_fresh___GOSH029___NB8350519_ACCAACATCCATATGG
0	0.191394777636512	-5.82091111757153	GOSH029.MRT	48231.1642222312	7780	13	13	T	Fresh	noExpr	GOSH029.MRT_fresh___GOSH029___NB8350519_ACCAACATCCTGTAGA
0	0.961842401776176	-1.96425529439133	GOSH029.MRT	32233.2946582616	6748	7	7	T	Fresh	noExpr	GOSH029.MRT_fresh___GOSH029___NB8350519_ACCACAAAGCACGGAT
0	-0.402023091532433	-1.43168920035411	GOSH029.MRT	3819.64135171041	1826	7	7	T	Fresh	noExpr	GOSH029.MRT_fresh___GOSH029___NB8350519_ACCATTTAGGGAGGCA
0	2.74846019517376	-8.69867414020195	GOSH029.MRT	20450.6235267579	5381	8	8	T	Fresh	noExpr	GOSH029.MRT_fresh___GOSH029___NB8350519_ACCATTTAGGGTACGT
0	3.49393799452931	-9.48882929094629	GOSH029.MRT	48313.8876268976	8346	8	8	T	Fresh	noExpr	GOSH029.MRT_fresh___GOSH029___NB8350519_ACCATTTCACGACCTG
0	0.680303737476777	0.495414457680483	GOSH029.MRT	33313.8776244855	7390	20	20	T	Fresh	noExpr	GOSH029.MRT_fresh___GOSH029___NB8350519_ACCCAAACATGCGGTC
0	0.362459828003634	-7.48464606865216	GOSH029.MRT	33344.5095243287	7094	13	13	T	Fresh	noExpr	GOSH029.MRT_fresh___GOSH029___NB8350519_ACCCAAAGTATGTGTC
0	4.75690218559395	-8.79738559418565	GOSH029.MRT	12501.4121263605	4541	8	8	T	Fresh	noExpr	GOSH029.MRT_fresh___GOSH029___NB8350519_ACCCAAAGTGTCGATT
0	-0.116677349629032	-6.75236708239043	GOSH029.MRT	51920.2760414621	8023	13	13	T	Fresh	noExpr	GOSH029.MRT_fresh___GOSH029___NB8350519_ACCCAAATCTTACACT
0	0.351925938548468	-6.6133521843439	GOSH029.MRT	36137.8110037622	7572	13	13	T	Fresh	noExpr	GOSH029.MRT_fresh___GOSH029___NB8350519_ACCCTCAAGATGGCGT
0	1.60339022536634	-7.28965783004324	GOSH029.MRT	27618.7166653116	6909	13	13	T	Fresh	noExpr	GOSH029.MRT_fresh___GOSH029___NB8350519_ACCCTCATCGAGTACT
0	3.17865915835346	-8.23122285519071	GOSH029.MRT	23289.5159129217	6436	12	12	T	Fresh	noExpr	GOSH029.MRT_fresh___GOSH029___NB8350519_ACCGTTCAGCGGGTAT
0	2.52083165620997	-2.17002394569309	GOSH029.MRT	34992.4781357954	7603	19	19	T	Fresh	noExpr	GOSH029.MRT_fresh___GOSH029___NB8350519_ACCGTTCTCCTGTTAT
0	1.92072399735729	-0.352852958810562	GOSH029.MRT	8423.05409057095	3811	7	7	T	Fresh	noExpr	GOSH029.MRT_fresh___GOSH029___NB8350519_ACCTGTCTCGTTAGAC
0	2.68814936337146	-9.18326780824145	GOSH029.MRT	20847.0789531447	5849	8	8	T	Fresh	noExpr	GOSH029.MRT_fresh___GOSH029___NB8350519_ACGATCATCATAGACC
0	1.35827216389801	-5.94520603092519	GOSH029.MRT	3114.04555079971	1721	20	20	T	Fresh	noExpr	GOSH029.MRT_fresh___GOSH029___NB8350519_ACGATCATCGCTTAAG
0	3.80046677446655	5.23589260825014	GOSH029.MRT	1449.43631080482	983	23	23	L	Fresh	noExpr	GOSH029.MRT_fresh___GOSH029___NB8350519_ACGATGTTCACCTGGG
0	2.91581389846555	-6.26760593692072	GOSH029.MRT	11094.2012726781	3974	12	12	T	Fresh	noExpr	GOSH029.MRT_fresh___GOSH029___NB8350519_ACGATGTTCTGAGTCA
0	2.969447620257	-5.75347527153536	GOSH029.MRT	12998.1890599116	5105	12	12	T	Fresh	noExpr	GOSH029.MRT_fresh___GOSH029___NB8350519_ACGATGTTCTTAGCAG
0	2.66337712375911	-0.979921017947176	GOSH029.MRT	13966.0945967103	5185	7	7	T	Fresh	noExpr	GOSH029.MRT_fresh___GOSH029___NB8350519_ACGCACGAGACAGCTG
0	2.84022412396412	-9.0388615577588	GOSH029.MRT	12266.3881966646	4399	8	8	T	Fresh	noExpr	GOSH029.MRT_fresh___GOSH029___NB8350519_ACGCACGCACGGGCTT
0	0.0738172324923694	-7.00235196709799	GOSH029.MRT	39290.0550887531	7970	13	13	T	Fresh	noExpr	GOSH029.MRT_fresh___GOSH029___NB8350519_ACGGAAGTCTAGCATG
0	-0.0230838969148928	-1.47425692392596	GOSH029.MRT	18196.9521179842	5081	7	7	T	Fresh	noExpr	GOSH029.MRT_fresh___GOSH029___NB8350519_ACGGAAGTCTTTGCTA
0	2.95993416339236	-8.2423043823374	GOSH029.MRT	24936.4136015301	6310	8	8	T	Fresh	noExpr	GOSH029.MRT_fresh___GOSH029___NB8350519_ACGGGTCAGCCAGAGT
0	3.40656462629996	-9.50979691200121	GOSH029.MRT	9752.53353044037	3951	8	8	T	Fresh	noExpr	GOSH029.MRT_fresh___GOSH029___NB8350519_ACGGTCGGTTGAGAGC
0	-0.170459116794843	-6.24077679530937	GOSH029.MRT	29154.1742855702	6836	13	13	T	Fresh	noExpr	GOSH029.MRT_fresh___GOSH029___NB8350519_ACGGTTAAGGGTGAGG
0	2.04148052663773	-8.08359062489487	GOSH029.MRT	42388.5217876313	8173	8	8	T	Fresh	noExpr	GOSH029.MRT_fresh___GOSH029___NB8350519_ACGGTTATCTGTTCAT
0	1.86816648604603	-1.09697468711935	GOSH029.MRT	28357.6255357444	6876	19	19	T	Fresh	noExpr	GOSH029.MRT_fresh___GOSH029___NB8350519_ACGGTTATCTTGGATG
0	-0.00211796606499617	-7.35622642926845	GOSH029.MRT	39879.0509695276	8224	13	13	T	Fresh	noExpr	GOSH029.MRT_fresh___GOSH029___NB8350519_ACGTAACAGGTCACAG
0	3.5031836983015	-7.2059950275096	GOSH029.MRT	7574.38941683013	3282	8	8	T	Fresh	noExpr	GOSH029.MRT_fresh___GOSH029___NB8350519_ACGTACAAGCGTGTCC
0	-1.12930943260699	0.841000215729183	GOSH029.MRT	2774.64056987206	1508	20	20	T	Fresh	noExpr	GOSH029.MRT_fresh___GOSH029___NB8350519_ACGTACAAGGGCGAAG
0	2.83761243110332	-0.347547028560281	GOSH029.MRT	7338.04834006906	3046	7	7	T	Fresh	noExpr	GOSH029.MRT_fresh___GOSH029___NB8350519_ACGTACATCCTGTACC
0	3.40097544526781	-9.42278968994462	GOSH029.MRT	29183.4832685286	6785	8	8	T	Fresh	noExpr	GOSH029.MRT_fresh___GOSH029___NB8350519_ACGTACATCCTTGGAA
0	3.70963476196149	-9.27243389692203	GOSH029.MRT	37400.624331818	7364	8	8	T	Fresh	noExpr	GOSH029.MRT_fresh___GOSH029___NB8350519_ACGTAGTCAGGCATTT
0	2.50233886390921	-8.76893024290016	GOSH029.MRT	34756.3044209545	7142	8	8	T	Fresh	noExpr	GOSH029.MRT_fresh___GOSH029___NB8350519_ACGTAGTTCCACGAAT
0	2.53449179607643	-1.21234995452479	GOSH029.MRT	19540.5709074406	6001	19	19	T	Fresh	noExpr	GOSH029.MRT_fresh___GOSH029___NB8350519_ACGTAGTTCTCCGAAA
0	4.12594103282773	-9.01001991161804	GOSH029.MRT	28154.2668840593	6519	8	8	T	Fresh	noExpr	GOSH029.MRT_fresh___GOSH029___NB8350519_ACGTTCCAGGTACCTT
0	0.587354882252894	-2.22953590102605	GOSH029.MRT	33055.2188248529	6276	7	7	T	Fresh	noExpr	GOSH029.MRT_fresh___GOSH029___NB8350519_ACGTTCCCACGAGAAC
0	0.0996425906410508	-7.1336931472928	GOSH029.MRT	73610.3236864274	9659	13	13	T	Fresh	noExpr	GOSH029.MRT_fresh___GOSH029___NB8350519_ACGTTCCCAGTAGTGG
0	3.40105819310961	-7.61217098010243	GOSH029.MRT	10963.3392883845	3878	12	12	T	Fresh	noExpr	GOSH029.MRT_fresh___GOSH029___NB8350519_ACTACGAAGTCAGGGT
0	0.628378242400868	-2.27741793964847	GOSH029.MRT	13090.2765803509	4637	7	7	T	Fresh	noExpr	GOSH029.MRT_fresh___GOSH029___NB8350519_ACTATCTCAATGGCAG
0	0.184544719771414	-0.0122370741565794	GOSH029.MRT	32978.7313815223	7033	20	20	T	Fresh	noExpr	GOSH029.MRT_fresh___GOSH029___NB8350519_ACTATCTTCATCGACA
0	4.70747551450768	-9.41943757555358	GOSH029.MRT	21443.6559863521	5968	8	8	T	Fresh	noExpr	GOSH029.MRT_fresh___GOSH029___NB8350519_ACTATCTTCGTAACTG
0	1.68388386430868	-1.19523624436006	GOSH029.MRT	7814.7957647925	3432	7	7	T	Fresh	noExpr	GOSH029.MRT_fresh___GOSH029___NB8350519_ACTATGGCACGCGTCA
0	-1.59544365086762	-0.72535531742111	GOSH029.MRT	6485.00023694823	2555	7	7	T	Fresh	noExpr	GOSH029.MRT_fresh___GOSH029___NB8350519_ACTATGGTCGATACGT
0	1.97946100416948	-0.438502407999258	GOSH029.MRT	12628.4278038899	4903	19	19	T	Fresh	noExpr	GOSH029.MRT_fresh___GOSH029___NB8350519_ACTATTCAGTCGAGGT
0	-0.640831038860746	0.655933775700643	GOSH029.MRT	1446.98786268475	1095	20	20	T	Fresh	noExpr	GOSH029.MRT_fresh___GOSH029___NB8350519_ACTCCCACAACCCTAA
0	0.310322544007095	-0.165695965844212	GOSH029.MRT	30246.8828469537	6398	20	20	T	Fresh	noExpr	GOSH029.MRT_fresh___GOSH029___NB8350519_ACTCCCAGTCGTTTCC
0	3.05785726247576	-0.991093292263068	GOSH029.MRT	21497.6577134156	6139	19	19	T	Fresh	noExpr	GOSH029.MRT_fresh___GOSH029___NB8350519_ACTCTCGGTCTTCCGT
0	2.403593824065	-1.19355157238189	GOSH029.MRT	30575.0145785227	6738	19	19	T	Fresh	noExpr	GOSH029.MRT_fresh___GOSH029___NB8350519_ACTGTCCGTGAGCTCC
0	4.36829223600777	-8.77094039320914	GOSH029.MRT	25479.3831038573	6156	8	8	T	Fresh	noExpr	GOSH029.MRT_fresh___GOSH029___NB8350519_ACTGTCCTCCCTCGTA
0	3.05726373917311	-9.48476973345075	GOSH029.MRT	18156.5093404135	5334	8	8	T	Fresh	noExpr	GOSH029.MRT_fresh___GOSH029___NB8350519_ACTGTGAGTGCGTCGT
0	2.75672886183088	-1.71121181465653	GOSH029.MRT	51941.8140607036	9024	19	19	T	Fresh	noExpr	GOSH029.MRT_fresh___GOSH029___NB8350519_ACTTAGGGTGACTGTT
0	-0.20694710584682	-0.9298124840838	GOSH029.MRT	2148.27501737255	1295	7	7	T	Fresh	noExpr	GOSH029.MRT_fresh___GOSH029___NB8350519_ACTTCCGTCTTCTAAC
0	-4.58865635611355	0.948464567618513	GOSH029.MRT	36814.8191746753	6475	21	21	T	Fresh	noExpr	GOSH029.MRT_fresh___GOSH029___NB8350519_ACTTTCACATAGTCGT
0	3.87770895059581	-8.56636873437251	GOSH029.MRT	26780.994825415	6845	8	8	T	Fresh	noExpr	GOSH029.MRT_fresh___GOSH029___NB8350519_ACTTTGTCATCTAACG
0	3.9461589400019	-6.60704468887009	GOSH029.MRT	3332.43354828029	1619	12	12	T	Fresh	noExpr	GOSH029.MRT_fresh___GOSH029___NB8350519_ACTTTGTGTGGTCAAG
0	0.604110006744818	-6.94031544589771	GOSH029.MRT	18567.7638878711	5892	13	13	T	Fresh	noExpr	GOSH029.MRT_fresh___GOSH029___NB8350519_AGAAATGAGTCTAACC
0	1.14680954844995	-7.30788024058464	GOSH029.MRT	11207.5149853121	4416	13	13	T	Fresh	noExpr	GOSH029.MRT_fresh___GOSH029___NB8350519_AGAACAAGTGGGTATG
0	2.74101059047668	-7.36655692876217	GOSH029.MRT	14533.8578116395	4402	12	12	T	Fresh	noExpr	GOSH029.MRT_fresh___GOSH029___NB8350519_AGAAGCGAGATGGTCG
0	0.143331258625514	-1.42912497573024	GOSH029.MRT	8786.24322285798	3364	7	7	T	Fresh	noExpr	GOSH029.MRT_fresh___GOSH029___NB8350519_AGAAGCGGTCGCTCGA
0	3.31621533752298	-9.22598638836613	GOSH029.MRT	37847.8877617212	7516	8	8	T	Fresh	noExpr	GOSH029.MRT_fresh___GOSH029___NB8350519_AGAAGCGTCTGCGGGT
0	-0.0727176913648739	-1.07393260726645	GOSH029.MRT	1043.61214092152	803	7	7	T	Fresh	noExpr	GOSH029.MRT_fresh___GOSH029___NB8350519_AGAAGTAAGTATTCCG
0	1.28831482866559	-7.67672938078059	GOSH029.MRT	21083.9931440003	6084	13	13	T	Fresh	noExpr	GOSH029.MRT_fresh___GOSH029___NB8350519_AGAAGTAAGTTACGTC
0	3.80233012603463	-8.54365538979176	GOSH029.MRT	36737.0024142561	7653	8	8	T	Fresh	noExpr	GOSH029.MRT_fresh___GOSH029___NB8350519_AGAAGTAGTTGCAAGG
0	2.62743756202595	-9.36670865702171	GOSH029.MRT	52508.1785448254	8437	8	8	T	Fresh	noExpr	GOSH029.MRT_fresh___GOSH029___NB8350519_AGAAGTATCGATAACC
0	1.38378293506283	-1.57406838660056	GOSH029.MRT	25976.1913107872	5774	7	7	T	Fresh	noExpr	GOSH029.MRT_fresh___GOSH029___NB8350519_AGACAGGGTGCTCTTC
0	-0.695408971870652	-0.855091105106268	GOSH029.MRT	6439.43672580057	2467	7	7	T	Fresh	noExpr	GOSH029.MRT_fresh___GOSH029___NB8350519_AGACCCGAGTCACTAC
0	3.39035516470671	-6.64803277104694	GOSH029.MRT	13219.9237880284	4655	12	12	T	Fresh	noExpr	GOSH029.MRT_fresh___GOSH029___NB8350519_AGACCCGGTGTCTCCT
0	3.3909947829677	-8.86534117952449	GOSH029.MRT	20563.4674200848	5494	8	8	T	Fresh	noExpr	GOSH029.MRT_fresh___GOSH029___NB8350519_AGACTCAGTTGGGCCT
0	3.06738500443119	-8.47090263664932	GOSH029.MRT	14157.0318767103	4799	8	8	T	Fresh	noExpr	GOSH029.MRT_fresh___GOSH029___NB8350519_AGAGAATTCAGTGTGT
0	0.206779529376276	-6.96702355925477	GOSH029.MRT	23125.0339678619	5783	13	13	T	Fresh	noExpr	GOSH029.MRT_fresh___GOSH029___NB8350519_AGAGAATTCTATGTGG
0	4.04632169962336	-9.25496213076798	GOSH029.MRT	19116.4616932198	5668	8	8	T	Fresh	noExpr	GOSH029.MRT_fresh___GOSH029___NB8350519_AGAGAGCAGCACGGAT
0	4.31315065289645	-8.95831926181322	GOSH029.MRT	14764.3011546802	4994	12	12	T	Fresh	noExpr	GOSH029.MRT_fresh___GOSH029___NB8350519_AGAGAGCAGCACGTCC
0	2.57429306567933	-8.26248193302862	GOSH029.MRT	23108.8913604452	5797	8	8	T	Fresh	noExpr	GOSH029.MRT_fresh___GOSH029___NB8350519_AGATAGAAGACAACTA
0	-0.670493256713224	0.270103353456492	GOSH029.MRT	17799.6627752961	4528	20	20	T	Fresh	noExpr	GOSH029.MRT_fresh___GOSH029___NB8350519_AGATAGACACATATCG
0	4.08101931634916	-9.04832679212807	GOSH029.MRT	19438.5900745234	5995	12	12	T	Fresh	noExpr	GOSH029.MRT_fresh___GOSH029___NB8350519_AGATAGAGTCATAAAG
0	2.60049832358382	-7.72258642197832	GOSH029.MRT	8829.93469875485	3766	8	8	T	Fresh	noExpr	GOSH029.MRT_fresh___GOSH029___NB8350519_AGATCGTAGTTGCGCC
0	2.50977277162896	-9.18994716247862	GOSH029.MRT	24951.1802799254	6191	8	8	T	Fresh	noExpr	GOSH029.MRT_fresh___GOSH029___NB8350519_AGATCGTCATTAAAGG
0	4.52225929355471	-8.18994724867926	GOSH029.MRT	20743.0986987997	5484	8	8	T	Fresh	noExpr	GOSH029.MRT_fresh___GOSH029___NB8350519_AGATGCTAGACGAGCT
0	4.13665412228894	5.78772625011873	GOSH029.MRT	13681.4144589257	4425	23	23	L	Fresh	noExpr	GOSH029.MRT_fresh___GOSH029___NB8350519_AGATGCTCACACAGCC
0	1.50313730199549	-1.32518349933293	GOSH029.MRT	10103.6663375724	3889	7	7	T	Fresh	noExpr	GOSH029.MRT_fresh___GOSH029___NB8350519_AGATGCTGTAGCCAGA
0	2.00527779524495	-1.20451372602963	GOSH029.MRT	30714.8769178176	6277	7	7	T	Fresh	noExpr	GOSH029.MRT_fresh___GOSH029___NB8350519_AGCATCAAGCAATTCC
0	2.5252325506223	-1.37945880868112	GOSH029.MRT	15969.1602147408	4732	19	19	T	Fresh	noExpr	GOSH029.MRT_fresh___GOSH029___NB8350519_AGCATCACAAGGCAAC
0	-0.839788400185546	-0.123635636697061	GOSH029.MRT	23042.3275743522	4546	20	20	T	Fresh	noExpr	GOSH029.MRT_fresh___GOSH029___NB8350519_AGCATCAGTCGAGCAA
0	4.33983279196653	-7.94720309437149	GOSH029.MRT	7118.24832666439	2838	12	12	T	Fresh	noExpr	GOSH029.MRT_fresh___GOSH029___NB8350519_AGCATCATCTGGTGGC
0	-0.343575427924634	0.556579163876008	GOSH029.MRT	7213.84287861864	3095	20	20	T	Fresh	noExpr	GOSH029.MRT_fresh___GOSH029___NB8350519_AGCCAATGTGCAACGA
0	2.17718250123479	-0.678076457160603	GOSH029.MRT	41589.2916344406	8061	19	19	T	Fresh	noExpr	GOSH029.MRT_fresh___GOSH029___NB8350519_AGCCAATGTGGAACAC
0	0.727232641486497	-2.10895774939837	GOSH029.MRT	15419.3060391329	4438	7	7	T	Fresh	noExpr	GOSH029.MRT_fresh___GOSH029___NB8350519_AGCCAATGTTGTGCCG
0	1.42527988310408	-5.82911592192294	GOSH029.MRT	3002.91192753714	1634	20	20	T	Fresh	noExpr	GOSH029.MRT_fresh___GOSH029___NB8350519_AGCCACGCACTTACAG
0	-0.970626083343994	0.302760788087884	GOSH029.MRT	1941.27208268817	1339	20	20	T	Fresh	noExpr	GOSH029.MRT_fresh___GOSH029___NB8350519_AGCCAGCAGTTTCTTC
0	2.14807978065246	-8.51340121217487	GOSH029.MRT	35722.8485897091	7484	8	8	T	Fresh	noExpr	GOSH029.MRT_fresh___GOSH029___NB8350519_AGCCAGCGTAATGCGG
0	4.57143498647458	-7.67139510016547	GOSH029.MRT	17060.3576013468	4605	12	12	T	Fresh	noExpr	GOSH029.MRT_fresh___GOSH029___NB8350519_AGCCAGCGTCATGGCC
0	-0.506851439754146	-1.12226415901361	GOSH029.MRT	12553.3210386833	4557	7	7	T	Fresh	noExpr	GOSH029.MRT_fresh___GOSH029___NB8350519_AGCGATTAGCTACTAC
0	1.46815180344414	-0.694198838907654	GOSH029.MRT	8818.14141790835	2635	7	7	T	Fresh	noExpr	GOSH029.MRT_fresh___GOSH029___NB8350519_AGCGATTAGTACTCGT
0	4.50884010995083	-8.83779003069836	GOSH029.MRT	17371.5363376895	5620	12	12	T	Fresh	noExpr	GOSH029.MRT_fresh___GOSH029___NB8350519_AGCGATTCACCGTGGT
0	3.57119867571944	-9.07184180740237	GOSH029.MRT	18760.0053015451	5801	8	8	T	Fresh	noExpr	GOSH029.MRT_fresh___GOSH029___NB8350519_AGCGATTCACGTCGGT
0	1.65393805565865	-8.93798086343135	GOSH029.MRT	16645.0667656679	5171	8	8	T	Fresh	noExpr	GOSH029.MRT_fresh___GOSH029___NB8350519_AGCGCTGAGCGTTAGG
0	4.36322971984167	-8.89367773460001	GOSH029.MRT	6001.37672704037	2396	12	12	T	Fresh	noExpr	GOSH029.MRT_fresh___GOSH029___NB8350519_AGCGTATCACTCTCGT
0	2.51203730163285	-1.31571785706399	GOSH029.MRT	28949.2507008441	6465	19	19	T	Fresh	noExpr	GOSH029.MRT_fresh___GOSH029___NB8350519_AGCGTATGTTCGCGTG
0	1.46319813460305	-0.811990027282178	GOSH029.MRT	1193.39518469394	853	7	7	T	Fresh	noExpr	GOSH029.MRT_fresh___GOSH029___NB8350519_AGCGTCGCATCGGTTA
0	1.67850695361168	-0.863721234032625	GOSH029.MRT	6978.77491739705	3353	7	7	T	Fresh	noExpr	GOSH029.MRT_fresh___GOSH029___NB8350519_AGCTACACAATTGCGT
0	-3.91879366063225	0.899940427216942	GOSH029.MRT	5217.86571925773	2176	21	21	T	Fresh	noExpr	GOSH029.MRT_fresh___GOSH029___NB8350519_AGCTACACAGAATCGG
0	2.1606074219786	-2.28260308738084	GOSH029.MRT	42578.1601440367	8265	19	19	T	Fresh	noExpr	GOSH029.MRT_fresh___GOSH029___NB8350519_AGCTTCCGTACGGTTT
0	0.417911659795822	-6.58135379036158	GOSH029.MRT	40292.5963679036	7364	13	13	T	Fresh	noExpr	GOSH029.MRT_fresh___GOSH029___NB8350519_AGCTTCCGTATAGGGC
0	0.353850847422461	-7.54609712409891	GOSH029.MRT	51992.7905924938	8464	13	13	T	Fresh	noExpr	GOSH029.MRT_fresh___GOSH029___NB8350519_AGGAATAAGAAGAGCA
0	0.536074541554044	-1.29885474509978	GOSH029.MRT	10456.0444866029	4064	7	7	T	Fresh	noExpr	GOSH029.MRT_fresh___GOSH029___NB8350519_AGGAATAAGTGTTGTC
0	3.43620729999483	-8.67660015375449	GOSH029.MRT	22411.3933812319	5811	8	8	T	Fresh	noExpr	GOSH029.MRT_fresh___GOSH029___NB8350519_AGGACGAAGATACCAA
0	2.84932277380443	-9.61832218966412	GOSH029.MRT	12910.8680489374	4370	8	8	T	Fresh	noExpr	GOSH029.MRT_fresh___GOSH029___NB8350519_AGGACGAAGTCATTGC
0	5.09262734579935	-8.03001204262968	GOSH029.MRT	10806.0822264064	4123	12	12	T	Fresh	noExpr	GOSH029.MRT_fresh___GOSH029___NB8350519_AGGACGATCCGTGGCA
0	-1.17711711074095	0.797207924354748	GOSH029.MRT	1639.11974503568	1067	20	20	T	Fresh	noExpr	GOSH029.MRT_fresh___GOSH029___NB8350519_AGGACTTCAGTCTGGC
0	2.46366320446882	-0.483910904133157	GOSH029.MRT	20520.4469590471	6013	7	7	T	Fresh	noExpr	GOSH029.MRT_fresh___GOSH029___NB8350519_AGGACTTTCTACTGCC
0	1.58258140020901	-1.41111822411087	GOSH029.MRT	14541.0113139731	4856	7	7	T	Fresh	noExpr	GOSH029.MRT_fresh___GOSH029___NB8350519_AGGAGGTGTCTACAGT
0	-0.224856138576283	-6.21832159464737	GOSH029.MRT	30108.1298666272	6942	13	13	T	Fresh	noExpr	GOSH029.MRT_fresh___GOSH029___NB8350519_AGGATAACAGCTGAAG
0	1.80425750123602	-0.717881116066181	GOSH029.MRT	5768.53332192368	2426	7	7	T	Fresh	noExpr	GOSH029.MRT_fresh___GOSH029___NB8350519_AGGATAATCACCTGGG
0	-0.347291354784212	-0.968776305583646	GOSH029.MRT	5153.33197839156	2468	7	7	T	Fresh	noExpr	GOSH029.MRT_fresh___GOSH029___NB8350519_AGGATAATCTCTCGCA
0	0.443497733008025	-2.21496557903096	GOSH029.MRT	15074.4604729417	4739	7	7	T	Fresh	noExpr	GOSH029.MRT_fresh___GOSH029___NB8350519_AGGATCTAGTCTAGCT
0	3.42485007078996	-7.0996112456352	GOSH029.MRT	22833.2598546372	6036	12	12	T	Fresh	noExpr	GOSH029.MRT_fresh___GOSH029___NB8350519_AGGATCTGTTCAACGT
0	-4.7348715412591	0.904678892289628	GOSH029.MRT	19092.331977785	5301	21	21	T	Fresh	noExpr	GOSH029.MRT_fresh___GOSH029___NB8350519_AGGCATTCAAGTTCGT
0	3.678587537178	-8.45523570613336	GOSH029.MRT	11552.105722692	4177	12	12	T	Fresh	noExpr	GOSH029.MRT_fresh___GOSH029___NB8350519_AGGCATTTCGAGCCTG
0	1.47693774013483	-2.45047757969214	GOSH029.MRT	18714.4804403102	5143	7	7	T	Fresh	noExpr	GOSH029.MRT_fresh___GOSH029___NB8350519_AGGCCACCATGCCATA
0	5.0926487416228	-7.82304881681327	GOSH029.MRT	5806.74632486189	2365	12	12	T	Fresh	noExpr	GOSH029.MRT_fresh___GOSH029___NB8350519_AGGCCACGTCCGGACT
0	-1.72313014638988	-0.921105159109524	GOSH029.MRT	6581.94732199921	2665	7	7	T	Fresh	noExpr	GOSH029.MRT_fresh___GOSH029___NB8350519_AGGCCACGTGGCTGCT
0	2.88143426200447	-10.2428122761277	GOSH029.MRT	21194.1144112001	5470	8	8	T	Fresh	noExpr	GOSH029.MRT_fresh___GOSH029___NB8350519_AGGCTGCAGTTGCTCA
0	1.90872716394271	-2.33313174804534	GOSH029.MRT	19260.5845036686	5685	19	19	T	Fresh	noExpr	GOSH029.MRT_fresh___GOSH029___NB8350519_AGGCTGCAGTTTGAGA
0	4.10449675523206	-7.28148128654317	GOSH029.MRT	5907.85997760113	2682	8	8	T	Fresh	noExpr	GOSH029.MRT_fresh___GOSH029___NB8350519_AGGGAGTAGTATGGCG
0	3.59333960952777	-7.95170687924188	GOSH029.MRT	21733.9043041868	5441	8	8	T	Fresh	noExpr	GOSH029.MRT_fresh___GOSH029___NB8350519_AGGGCCTAGCGGTATG
0	0.77077584369412	-6.67183593449933	GOSH029.MRT	6532.66926969593	3159	13	13	T	Fresh	noExpr	GOSH029.MRT_fresh___GOSH029___NB8350519_AGGGCCTTCGATTGAC
0	1.46893131086946	-1.93888044900459	GOSH029.MRT	15836.7792043471	4835	7	7	T	Fresh	noExpr	GOSH029.MRT_fresh___GOSH029___NB8350519_AGGGCTCGTACCGTCG
0	0.383173489708086	-6.10288229832431	GOSH029.MRT	7947.7010354764	3587	13	13	T	Fresh	noExpr	GOSH029.MRT_fresh___GOSH029___NB8350519_AGGGCTCGTCATCACA
0	0.639860011583394	-1.41015309437224	GOSH029.MRT	18478.3189047461	5262	7	7	T	Fresh	noExpr	GOSH029.MRT_fresh___GOSH029___NB8350519_AGGGTCCCATTGCTTT
0	2.3527804206543	-9.96231464067341	GOSH029.MRT	16938.774907657	5359	8	8	T	Fresh	noExpr	GOSH029.MRT_fresh___GOSH029___NB8350519_AGGGTCCGTGGATTTC
0	2.89307553118736	-1.77644546371546	GOSH029.MRT	21717.8636288536	6239	19	19	T	Fresh	noExpr	GOSH029.MRT_fresh___GOSH029___NB8350519_AGGGTGACAACTTGCA
0	1.38402899717658	-2.38524811484722	GOSH029.MRT	12151.0784743508	4155	7	7	T	Fresh	noExpr	GOSH029.MRT_fresh___GOSH029___NB8350519_AGGTCTACACTATCCC
0	2.25764594468046	-9.14807294385492	GOSH029.MRT	15271.2206603982	4980	8	8	T	Fresh	noExpr	GOSH029.MRT_fresh___GOSH029___NB8350519_AGGTGTTTCCCATAAG
0	1.72751262516298	-7.48566430326359	GOSH029.MRT	17437.2116960407	5365	13	13	T	Fresh	noExpr	GOSH029.MRT_fresh___GOSH029___NB8350519_AGGTTGTAGCGACATG
0	2.55863180782108	-1.43158424192318	GOSH029.MRT	53908.1921432809	8913	19	19	T	Fresh	noExpr	GOSH029.MRT_fresh___GOSH029___NB8350519_AGGTTGTCAACCTATG
0	3.37634471360003	-6.19922615493792	GOSH029.MRT	2274.61682860123	1251	12	12	T	Fresh	noExpr	GOSH029.MRT_fresh___GOSH029___NB8350519_AGTAACCAGCTTTGTG
0	-1.0123564398629	0.470862098203864	GOSH029.MRT	10727.3408683722	3239	20	20	T	Fresh	noExpr	GOSH029.MRT_fresh___GOSH029___NB8350519_AGTAACCTCTGCACCT
0	0.915071967340564	-7.60958283817964	GOSH029.MRT	15755.5630656143	5296	13	13	T	Fresh	noExpr	GOSH029.MRT_fresh___GOSH029___NB8350519_AGTACCACACATATGC
0	4.13445775794414	-7.09981860288992	GOSH029.MRT	7789.3951980453	3251	12	12	T	Fresh	noExpr	GOSH029.MRT_fresh___GOSH029___NB8350519_AGTACTGAGACTCGAG
0	1.71328788910393	-2.02382035816396	GOSH029.MRT	10959.6989670378	4279	7	7	T	Fresh	noExpr	GOSH029.MRT_fresh___GOSH029___NB8350519_AGTACTGGTACAAACA
0	1.56437134006832	-2.49524541521517	GOSH029.MRT	11248.4853408434	4363	19	19	T	Fresh	noExpr	GOSH029.MRT_fresh___GOSH029___NB8350519_AGTAGCTGTGACGCCT
0	4.08449263368813	-6.83777644797661	GOSH029.MRT	1025.14313764326	719	12	12	T	Fresh	noExpr	GOSH029.MRT_fresh___GOSH029___NB8350519_AGTAGCTTCATCACAG
0	0.489031556290856	-7.31069624853503	GOSH029.MRT	15154.8537910381	5991	13	13	T	Fresh	noExpr	GOSH029.MRT_fresh___GOSH029___NB8350519_AGTCAACAGAAGAACG
0	-0.00693013343711235	0.859177503905049	GOSH029.MRT	28676.0257561318	6695	20	20	T	Fresh	noExpr	GOSH029.MRT_fresh___GOSH029___NB8350519_AGTCAACAGAGAATCT
0	-0.901398369269083	-1.0183040881147	GOSH029.MRT	21394.4395410126	4990	7	7	T	Fresh	noExpr	GOSH029.MRT_fresh___GOSH029___NB8350519_AGTCAACAGTGACCTT
0	3.75154902935919	-9.50705370995709	GOSH029.MRT	13759.0655988423	5105	12	12	T	Fresh	noExpr	GOSH029.MRT_fresh___GOSH029___NB8350519_AGTCAACGTGCTCTTC
0	3.46755477574899	-9.76097162654926	GOSH029.MRT	34916.813481377	7445	8	8	T	Fresh	noExpr	GOSH029.MRT_fresh___GOSH029___NB8350519_AGTCACAGTCTGCCTT
0	2.84940087748652	-0.264984437780514	GOSH029.MRT	6099.80788123974	3126	7	7	T	Fresh	noExpr	GOSH029.MRT_fresh___GOSH029___NB8350519_AGTCATGGTACTGACT
0	2.57790146537726	-1.89123043587533	GOSH029.MRT	17403.0251786585	5511	19	19	T	Fresh	noExpr	GOSH029.MRT_fresh___GOSH029___NB8350519_AGTCTCCAGAAGGGAT
0	4.47141280566611	-8.64291443430185	GOSH029.MRT	11166.086934811	4260	8	8	T	Fresh	noExpr	GOSH029.MRT_fresh___GOSH029___NB8350519_AGTCTCCGTCGGTAAG
0	0.805704342071989	-6.8819731981649	GOSH029.MRT	32335.6208668311	7400	13	13	T	Fresh	noExpr	GOSH029.MRT_fresh___GOSH029___NB8350519_AGTGACTTCCGAACGC
0	3.26515521375415	-8.2491736794274	GOSH029.MRT	5772.93476385328	2683	12	12	T	Fresh	noExpr	GOSH029.MRT_fresh___GOSH029___NB8350519_AGTGATCGTGGCCTCA
0	3.33446803812218	-9.28848407638172	GOSH029.MRT	15466.0585842788	4396	8	8	T	Fresh	noExpr	GOSH029.MRT_fresh___GOSH029___NB8350519_AGTGCCGCACGAGAAC
0	2.36643498917791	-0.682864903757388	GOSH029.MRT	5387.21408819119	2983	7	7	T	Fresh	noExpr	GOSH029.MRT_fresh___GOSH029___NB8350519_AGTGCCGCAGAGATTA
0	2.47360936559957	-0.394409090349502	GOSH029.MRT	11893.4535789122	4558	7	7	T	Fresh	noExpr	GOSH029.MRT_fresh___GOSH029___NB8350519_AGTGCCGGTCCGACGT
0	2.80051862030099	-1.01921526653237	GOSH029.MRT	15082.3539706058	5334	19	19	T	Fresh	noExpr	GOSH029.MRT_fresh___GOSH029___NB8350519_AGTGCCGTCGTCGCTT
0	4.5340500132135	-8.89224839279674	GOSH029.MRT	14874.6906400408	4748	8	8	T	Fresh	noExpr	GOSH029.MRT_fresh___GOSH029___NB8350519_AGTTAGCCACAGTACT
0	0.458465329365876	-7.24416739690792	GOSH029.MRT	20559.1719353467	6176	13	13	T	Fresh	noExpr	GOSH029.MRT_fresh___GOSH029___NB8350519_AGTTAGCGTAACATCC
0	2.78962484445118	-7.55582050505098	GOSH029.MRT	16773.8435130641	5435	12	12	T	Fresh	noExpr	GOSH029.MRT_fresh___GOSH029___NB8350519_AGTTCGAAGTGCAAAT
0	1.93901701328043	-2.23572024567239	GOSH029.MRT	29007.8357451533	6949	19	19	T	Fresh	noExpr	GOSH029.MRT_fresh___GOSH029___NB8350519_AGTTCGAGTATTGCCA
0	2.99278669785435	-7.85830431092313	GOSH029.MRT	12556.0503707121	4309	8	8	T	Fresh	noExpr	GOSH029.MRT_fresh___GOSH029___NB8350519_AGTTCGAGTTAAAGTG
0	0.105140855889053	-1.68831130658979	GOSH029.MRT	14595.2692662531	4819	7	7	T	Fresh	noExpr	GOSH029.MRT_fresh___GOSH029___NB8350519_ATACCGACAGCTATTG
0	3.57303150143838	-7.206476249285	GOSH029.MRT	48846.030353663	7907	8	8	T	Fresh	noExpr	GOSH029.MRT_fresh___GOSH029___NB8350519_ATACCGAGTGATTAGA
0	0.414605677580234	-6.43442170418868	GOSH029.MRT	15488.4487253596	4941	13	13	T	Fresh	noExpr	GOSH029.MRT_fresh___GOSH029___NB8350519_ATACTTCTCGATGCAT
0	2.82715422319798	-1.5677820290595	GOSH029.MRT	29860.7474174243	6928	19	19	T	Fresh	noExpr	GOSH029.MRT_fresh___GOSH029___NB8350519_ATAGACCAGAGCTGCA
0	0.929307304184509	-0.978538314300852	GOSH029.MRT	33855.6183692018	6661	7	7	T	Fresh	noExpr	GOSH029.MRT_fresh___GOSH029___NB8350519_ATAGACCGTATCGCGC
0	4.33839934054536	-8.1099608184715	GOSH029.MRT	17110.8564070303	5429	12	12	T	Fresh	noExpr	GOSH029.MRT_fresh___GOSH029___NB8350519_ATAGACCTCGAATCCA
0	0.705966065644619	-7.42193077194916	GOSH029.MRT	34026.7697983567	7319	13	13	T	Fresh	noExpr	GOSH029.MRT_fresh___GOSH029___NB8350519_ATAGAGACAACTTCTT
0	2.1078788758701	-8.8020514477708	GOSH029.MRT	22407.5658284707	5349	8	8	T	Fresh	noExpr	GOSH029.MRT_fresh___GOSH029___NB8350519_ATAGAGACAGCTGGTC
0	1.54093320456365	-1.73492662679067	GOSH029.MRT	15091.5075298614	4965	7	7	T	Fresh	noExpr	GOSH029.MRT_fresh___GOSH029___NB8350519_ATAGGCTGTCTTGAAC
0	4.72967816706814	-8.50539600612488	GOSH029.MRT	23583.7124623923	6589	8	8	T	Fresh	noExpr	GOSH029.MRT_fresh___GOSH029___NB8350519_ATATCCTTCCAAACCA
0	0.946387288662242	-2.23605751066156	GOSH029.MRT	31049.848275186	7162	7	7	T	Fresh	noExpr	GOSH029.MRT_fresh___GOSH029___NB8350519_ATCACAGGTCTTTCTA
0	2.38264263925425	-6.9662952972438	GOSH029.MRT	22062.5032964547	6227	12	12	T	Fresh	noExpr	GOSH029.MRT_fresh___GOSH029___NB8350519_ATCACAGGTGGAGGTT
0	-0.229200038396875	-1.24153465697621	GOSH029.MRT	7761.87637428622	3131	7	7	T	Fresh	noExpr	GOSH029.MRT_fresh___GOSH029___NB8350519_ATCACAGGTGGCTGAA
0	-1.58964946492986	-0.785227567707531	GOSH029.MRT	2354.12109025483	1410	7	7	T	Fresh	noExpr	GOSH029.MRT_fresh___GOSH029___NB8350519_ATCACGATCCCAGCGA
0	0.193947815929042	-2.03159356228819	GOSH029.MRT	4238.04710807599	2166	7	7	T	Fresh	noExpr	GOSH029.MRT_fresh___GOSH029___NB8350519_ATCAGGTGTCGTCTCT
0	-1.35097278627099	-0.845366160962212	GOSH029.MRT	16499.0746447317	4208	7	7	T	Fresh	noExpr	GOSH029.MRT_fresh___GOSH029___NB8350519_ATCAGGTTCTGCGGAC
0	3.09220674676652	-1.93465674042399	GOSH029.MRT	18464.5509670747	5809	19	19	T	Fresh	noExpr	GOSH029.MRT_fresh___GOSH029___NB8350519_ATCATTCCACACAGCC
0	-0.244160979295056	-2.15053208310837	GOSH029.MRT	10961.6170208513	4136	7	7	T	Fresh	noExpr	GOSH029.MRT_fresh___GOSH029___NB8350519_ATCATTCGTCCGTTTC
0	4.19516757332027	-8.8160389173099	GOSH029.MRT	23987.1823330431	6096	8	8	T	Fresh	noExpr	GOSH029.MRT_fresh___GOSH029___NB8350519_ATCATTCTCCAACTGA
0	2.67083950390498	-9.34475976805728	GOSH029.MRT	22456.5970501093	5873	8	8	T	Fresh	noExpr	GOSH029.MRT_fresh___GOSH029___NB8350519_ATCCACCAGTCGAGGT
0	2.55512949317103	-0.698200970674437	GOSH029.MRT	17201.3408827947	5538	7	7	T	Fresh	noExpr	GOSH029.MRT_fresh___GOSH029___NB8350519_ATCCCTGGTATGGGAC
0	0.273862879029147	-6.36810737448712	GOSH029.MRT	61901.9612071574	8428	13	13	T	Fresh	noExpr	GOSH029.MRT_fresh___GOSH029___NB8350519_ATCCTATCACCTATCC
0	0.435650539363369	-6.27796719814372	GOSH029.MRT	36929.9673444759	7519	13	13	T	Fresh	noExpr	GOSH029.MRT_fresh___GOSH029___NB8350519_ATCCTATCACGCACCA
0	0.904577247863119	-1.03321585738536	GOSH029.MRT	30019.2784619619	6681	7	7	T	Fresh	noExpr	GOSH029.MRT_fresh___GOSH029___NB8350519_ATCGCCTAGTGATAAC
0	3.16298238191039	-1.77896431570767	GOSH029.MRT	7098.05842679446	3495	7	7	T	Fresh	noExpr	GOSH029.MRT_fresh___GOSH029___NB8350519_ATCGCCTGTCTTGAGT
0	2.7023947101578	-8.31091040309193	GOSH029.MRT	22754.2721507471	5761	12	12	T	Fresh	noExpr	GOSH029.MRT_fresh___GOSH029___NB8350519_ATCGCCTGTGTGTCGC
0	0.561315478602333	-2.84321535665299	GOSH029.MRT	9258.92062388314	3758	7	7	T	Fresh	noExpr	GOSH029.MRT_fresh___GOSH029___NB8350519_ATCGGATAGCTGAGTG
0	3.84384565006634	-9.42611568777561	GOSH029.MRT	11901.498638744	4741	8	8	T	Fresh	noExpr	GOSH029.MRT_fresh___GOSH029___NB8350519_ATCGGATCAGCGCGTT
0	3.91155549499419	-7.62389757972009	GOSH029.MRT	15830.2652805984	5285	8	8	T	Fresh	noExpr	GOSH029.MRT_fresh___GOSH029___NB8350519_ATCGTAGAGGTCGTGA
0	2.5043437553331	-5.87536663581741	GOSH029.MRT	7440.17850445672	3093	12	12	T	Fresh	noExpr	GOSH029.MRT_fresh___GOSH029___NB8350519_ATCGTAGGTGATACCT
0	1.16931802059253	-6.9428684425969	GOSH029.MRT	20834.3785502351	5878	13	13	T	Fresh	noExpr	GOSH029.MRT_fresh___GOSH029___NB8350519_ATCGTCCCATAGGAGC
0	3.13485810904285	-0.878781152743273	GOSH029.MRT	12481.5719292305	4502	19	19	T	Fresh	noExpr	GOSH029.MRT_fresh___GOSH029___NB8350519_ATCGTCCGTGCAGGAT
0	1.57527903504222	-8.80873321016953	GOSH029.MRT	26959.4310596534	6767	8	8	T	Fresh	noExpr	GOSH029.MRT_fresh___GOSH029___NB8350519_ATCTCTAGTGCTTCAA
0	3.03817476026681	-6.9569428716066	GOSH029.MRT	10837.2390657648	3875	12	12	T	Fresh	noExpr	GOSH029.MRT_fresh___GOSH029___NB8350519_ATCTTCAAGCCTATTG
0	3.56581580601603	-6.96511255163864	GOSH029.MRT	12232.8560504303	4071	12	12	T	Fresh	noExpr	GOSH029.MRT_fresh___GOSH029___NB8350519_ATCTTCACATTGAGCT
0	0.835593033068466	-1.20327430115237	GOSH029.MRT	8307.53946677381	3789	7	7	T	Fresh	noExpr	GOSH029.MRT_fresh___GOSH029___NB8350519_ATGAAAGAGGCCACCT
0	-0.268434081803503	-6.43008461045761	GOSH029.MRT	39597.8252693332	7856	13	13	T	Fresh	noExpr	GOSH029.MRT_fresh___GOSH029___NB8350519_ATGAAAGCACTAGGTT
0	4.43261587356835	-9.5673757352602	GOSH029.MRT	11401.5126051212	3937	8	8	T	Fresh	noExpr	GOSH029.MRT_fresh___GOSH029___NB8350519_ATGAGGGCACAATGCT
0	4.09158488405172	5.75803470429965	GOSH029.MRT	18787.3923691921	5084	23	23	L	Fresh	noExpr	GOSH029.MRT_fresh___GOSH029___NB8350519_ATGAGGGGTCGTGGTC
0	4.88574405665282	-8.26441129331917	GOSH029.MRT	17290.6048133516	5598	12	12	T	Fresh	noExpr	GOSH029.MRT_fresh___GOSH029___NB8350519_ATGAGTCCACGGCTAC
0	2.54488411734087	-9.05629655017803	GOSH029.MRT	37980.000061014	7421	8	8	T	Fresh	noExpr	GOSH029.MRT_fresh___GOSH029___NB8350519_ATGAGTCTCGTGTGAT
0	1.49355016188423	-2.28379272986935	GOSH029.MRT	45382.2498661385	8328	19	19	T	Fresh	noExpr	GOSH029.MRT_fresh___GOSH029___NB8350519_ATGATCGCATCGGAAG
0	2.8000837685484	-10.2069795368395	GOSH029.MRT	19848.5750107487	6388	8	8	T	Fresh	noExpr	GOSH029.MRT_fresh___GOSH029___NB8350519_ATGATCGGTGGATGAC
0	3.83302462220526	-7.70575885583434	GOSH029.MRT	22298.9157017986	6173	8	8	T	Fresh	noExpr	GOSH029.MRT_fresh___GOSH029___NB8350519_ATGCATGGTAATGCTC
0	0.910204502792438	-6.80548465577239	GOSH029.MRT	48690.4631536139	8139	13	13	T	Fresh	noExpr	GOSH029.MRT_fresh___GOSH029___NB8350519_ATGCATGGTAGTCTTG
0	0.68055866972275	-7.41699008608289	GOSH029.MRT	39543.0808277089	7188	13	13	T	Fresh	noExpr	GOSH029.MRT_fresh___GOSH029___NB8350519_ATGCCTCTCTCGCGTT
0	4.64477979534735	-9.42816403660898	GOSH029.MRT	9995.5826322757	3708	12	12	T	Fresh	noExpr	GOSH029.MRT_fresh___GOSH029___NB8350519_ATGCGATCAATAGTCC
0	2.24646310735704	-1.92168418233312	GOSH029.MRT	31948.3017187436	6843	19	19	T	Fresh	noExpr	GOSH029.MRT_fresh___GOSH029___NB8350519_ATGCGATCAGGCTCTG
0	0.817642112136328	-2.19961630247639	GOSH029.MRT	12997.2829480861	3804	7	7	T	Fresh	noExpr	GOSH029.MRT_fresh___GOSH029___NB8350519_ATGCGATGTGTTACTG
0	2.40285866887038	-9.91351510966676	GOSH029.MRT	18678.9067558933	5486	8	8	T	Fresh	noExpr	GOSH029.MRT_fresh___GOSH029___NB8350519_ATGGAGGAGAGCCGAT
0	0.514011134299246	-6.66040686051191	GOSH029.MRT	29910.4910974719	6996	13	13	T	Fresh	noExpr	GOSH029.MRT_fresh___GOSH029___NB8350519_ATGGATCCAACAGCCC
0	2.88161959827831	-0.314063287556644	GOSH029.MRT	9585.12737098712	3618	7	7	T	Fresh	noExpr	GOSH029.MRT_fresh___GOSH029___NB8350519_ATGGATCCAGCACAAG
0	2.96023086522158	-9.18104344133603	GOSH029.MRT	17353.9124290583	5389	8	8	T	Fresh	noExpr	GOSH029.MRT_fresh___GOSH029___NB8350519_ATGGGAGTCATCGACA
0	0.753253426736125	-7.36414852953475	GOSH029.MRT	48231.7056264298	7637	13	13	T	Fresh	noExpr	GOSH029.MRT_fresh___GOSH029___NB8350519_ATGGGAGTCCAAAGGG
0	1.97050646018535	-2.64790835092045	GOSH029.MRT	17304.0560799062	5458	19	19	T	Fresh	noExpr	GOSH029.MRT_fresh___GOSH029___NB8350519_ATGGGAGTCCTTATGT
0	2.61418689723006	-1.11711929496888	GOSH029.MRT	69562.2017116976	9624	19	19	T	Fresh	noExpr	GOSH029.MRT_fresh___GOSH029___NB8350519_ATGGGTTGTACATTGC
0	3.48292827062524	-9.80818097735893	GOSH029.MRT	14104.7217469504	4747	8	8	T	Fresh	noExpr	GOSH029.MRT_fresh___GOSH029___NB8350519_ATGGGTTTCTTGTTAC
0	0.604437982442156	-7.54752150573253	GOSH029.MRT	51193.5559490591	8496	13	13	T	Fresh	noExpr	GOSH029.MRT_fresh___GOSH029___NB8350519_ATGGTTGAGCCTTTGA
0	3.07510429268668	-9.88856495531435	GOSH029.MRT	35989.5967043483	7430	8	8	T	Fresh	noExpr	GOSH029.MRT_fresh___GOSH029___NB8350519_ATGGTTGGTTGCTTGA
0	0.80276882680095	-2.09962074649315	GOSH029.MRT	4923.48666434703	2387	7	7	T	Fresh	noExpr	GOSH029.MRT_fresh___GOSH029___NB8350519_ATGTCCCAGTAACCTC
0	3.9495285412557	-9.48572036273773	GOSH029.MRT	20998.0393051591	5767	8	8	T	Fresh	noExpr	GOSH029.MRT_fresh___GOSH029___NB8350519_ATGTCCCGTCTTGGTA
0	1.6282216186672	-2.86233305538445	GOSH029.MRT	12251.8350808229	4575	7	7	T	Fresh	noExpr	GOSH029.MRT_fresh___GOSH029___NB8350519_ATGTCCCTCTACACTT
0	0.301519817074798	0.496871054040521	GOSH029.MRT	46954.6851142998	8287	20	20	T	Fresh	noExpr	GOSH029.MRT_fresh___GOSH029___NB8350519_ATGTCCCTCTCCCATG
0	1.42398123720258	-6.3635046413493	GOSH029.MRT	2548.9864477532	1621	20	20	T	Fresh	noExpr	GOSH029.MRT_fresh___GOSH029___NB8350519_ATTACCTCACAACGCC
0	-1.4473310883892	-0.979525179652755	GOSH029.MRT	5999.96610393802	2431	7	7	T	Fresh	noExpr	GOSH029.MRT_fresh___GOSH029___NB8350519_ATTACTCCAATAGTCC
0	0.903826845458289	-1.17241110908417	GOSH029.MRT	96433.8308222708	9751	7	7	T	Fresh	noExpr	GOSH029.MRT_fresh___GOSH029___NB8350519_ATTACTCCAGACTCTA
0	1.86827388561753	-1.06317233743773	GOSH029.MRT	10733.2221026109	3915	7	7	T	Fresh	noExpr	GOSH029.MRT_fresh___GOSH029___NB8350519_ATTACTCCAGTATACC
0	-9.56726490445493	-2.2631763923389	GOSH029.MRT	1001.57443917697	730	21	21	T	Fresh	noExpr	GOSH029.MRT_fresh___GOSH029___NB8350519_ATTATCCAGCACTCAT
0	0.44630546087012	-1.78232203669953	GOSH029.MRT	23393.4072376687	6085	7	7	T	Fresh	noExpr	GOSH029.MRT_fresh___GOSH029___NB8350519_ATTATCCGTGAGATCG
0	2.0027216448502	-6.98031933530452	GOSH029.MRT	17331.0799412763	5132	13	13	T	Fresh	noExpr	GOSH029.MRT_fresh___GOSH029___NB8350519_ATTATCCGTGTAGCAG
0	0.647167451687878	-2.60706069118477	GOSH029.MRT	35934.2761930166	6772	7	7	T	Fresh	noExpr	GOSH029.MRT_fresh___GOSH029___NB8350519_ATTCAGGCACTACGGC
0	0.295957832268276	-1.89884794747382	GOSH029.MRT	22623.706385917	5934	7	7	T	Fresh	noExpr	GOSH029.MRT_fresh___GOSH029___NB8350519_ATTCAGGCATCCGAGC
0	3.02693608198483	-9.17686392375231	GOSH029.MRT	25565.8619855695	6493	8	8	T	Fresh	noExpr	GOSH029.MRT_fresh___GOSH029___NB8350519_ATTCAGGTCGAATCCA
0	2.01664992757978	-8.09237666974192	GOSH029.MRT	67761.2708941136	8651	8	8	T	Fresh	noExpr	GOSH029.MRT_fresh___GOSH029___NB8350519_ATTCAGGTCTGAATCG
0	0.655592855889681	-2.54215854221352	GOSH029.MRT	13038.7395731286	4129	7	7	T	Fresh	noExpr	GOSH029.MRT_fresh___GOSH029___NB8350519_ATTCATCAGATCGGTG
0	4.24337955130921	-7.7055240615322	GOSH029.MRT	33397.1560472699	6521	12	12	T	Fresh	noExpr	GOSH029.MRT_fresh___GOSH029___NB8350519_ATTCATCAGCATTGTC
0	2.62933131911249	-0.975554425881075	GOSH029.MRT	25647.7541626625	6272	7	7	T	Fresh	noExpr	GOSH029.MRT_fresh___GOSH029___NB8350519_ATTCATCCATAGTCAC
0	1.25819115312712	-6.72676179069257	GOSH029.MRT	26474.9377558963	6589	13	13	T	Fresh	noExpr	GOSH029.MRT_fresh___GOSH029___NB8350519_ATTCATCGTCTGTGAT
0	4.4258686360541	-7.62647270454187	GOSH029.MRT	14485.5886801551	4825	12	12	T	Fresh	noExpr	GOSH029.MRT_fresh___GOSH029___NB8350519_ATTCCCGGTATCACGT
0	1.43048275416982	-2.17259403306269	GOSH029.MRT	29046.2330035234	6629	7	7	T	Fresh	noExpr	GOSH029.MRT_fresh___GOSH029___NB8350519_ATTCCCGGTTCCACAA
0	-1.42892196004984	-0.915659292794259	GOSH029.MRT	10504.6396453562	3071	7	7	T	Fresh	noExpr	GOSH029.MRT_fresh___GOSH029___NB8350519_ATTCCCGGTTTCGTGA
0	-7.84357289138377	-4.16070785210386	GOSH029.MRT	1053.76083520002	758	21	21	T	Fresh	noExpr	GOSH029.MRT_fresh___GOSH029___NB8350519_ATTCCCGTCGTAACAC
0	1.35648805558764	-7.19573599531633	GOSH029.MRT	10076.5404106465	3617	13	13	T	Fresh	noExpr	GOSH029.MRT_fresh___GOSH029___NB8350519_ATTCCCGTCTTTCTAG
0	3.15762253391433	-8.16788923171275	GOSH029.MRT	19981.2056855631	5836	8	8	T	Fresh	noExpr	GOSH029.MRT_fresh___GOSH029___NB8350519_ATTCCTATCTGCGTCT
0	-0.815811451552349	-0.767609596170009	GOSH029.MRT	942.690978435818	716	7	7	T	Fresh	noExpr	GOSH029.MRT_fresh___GOSH029___NB8350519_ATTCGTTAGAGGCTGT
0	4.16754769008254	-7.76695985377978	GOSH029.MRT	12213.9032889695	4366	12	12	T	Fresh	noExpr	GOSH029.MRT_fresh___GOSH029___NB8350519_ATTCGTTCATCGTGCG
0	-0.204235461857395	-1.32940864112107	GOSH029.MRT	5444.44899293803	2453	7	7	T	Fresh	noExpr	GOSH029.MRT_fresh___GOSH029___NB8350519_ATTGGGTAGCCTTTGA
0	1.73363341698494	-7.45666613954881	GOSH029.MRT	33197.0623352404	7032	13	13	T	Fresh	noExpr	GOSH029.MRT_fresh___GOSH029___NB8350519_ATTGGGTCAGTGTACT
0	2.75760044548766	-0.432142825825464	GOSH029.MRT	5897.31654667571	2436	7	7	T	Fresh	noExpr	GOSH029.MRT_fresh___GOSH029___NB8350519_ATTGGGTTCCGTAATG
0	3.62817198759682	-8.68289801433782	GOSH029.MRT	18145.6826688056	6044	8	8	T	Fresh	noExpr	GOSH029.MRT_fresh___GOSH029___NB8350519_ATTGGGTTCGCTATTT
0	2.88823532592481	-9.77074597549348	GOSH029.MRT	30638.7693413889	6630	8	8	T	Fresh	noExpr	GOSH029.MRT_fresh___GOSH029___NB8350519_ATTGTTCGTAGTAAGT
0	3.0504417075408	-6.36473834908501	GOSH029.MRT	2166.38997280214	1389	12	12	T	Fresh	noExpr	GOSH029.MRT_fresh___GOSH029___NB8350519_ATTTACCAGAAGTCTA
0	2.26040994152277	-1.21726457055613	GOSH029.MRT	32781.6764312516	7162	7	7	T	Fresh	noExpr	GOSH029.MRT_fresh___GOSH029___NB8350519_ATTTACCGTGTACATC
0	4.72914578864221	-7.68106802221526	GOSH029.MRT	14475.8383301081	4806	12	12	T	Fresh	noExpr	GOSH029.MRT_fresh___GOSH029___NB8350519_ATTTACCTCTCTGACC
0	2.17617557612309	-7.6886131662603	GOSH029.MRT	18752.6053542495	5187	12	12	T	Fresh	noExpr	GOSH029.MRT_fresh___GOSH029___NB8350519_ATTTCACTCCACTTTA
0	3.90320857989346	-7.03879353201079	GOSH029.MRT	6843.41272644108	3523	12	12	T	Fresh	noExpr	GOSH029.MRT_fresh___GOSH029___NB8350519_ATTTCACTCGGAACTT
0	2.7426080433575	-8.38174458573146	GOSH029.MRT	26115.4747507778	6663	8	8	T	Fresh	noExpr	GOSH029.MRT_fresh___GOSH029___NB8350519_CAAAGAAAGCCATTGT
0	2.54095482806239	-2.06480055772875	GOSH029.MRT	17307.5506061423	5409	7	7	T	Fresh	noExpr	GOSH029.MRT_fresh___GOSH029___NB8350519_CAACAACCACTTGTCC
0	2.8871486606707	-1.88152051220174	GOSH029.MRT	9163.49347041017	4056	7	7	T	Fresh	noExpr	GOSH029.MRT_fresh___GOSH029___NB8350519_CAACAACGTCTACTGA
0	2.68950575659087	-1.50267546856548	GOSH029.MRT	21319.2034610356	6226	19	19	T	Fresh	noExpr	GOSH029.MRT_fresh___GOSH029___NB8350519_CAACAACTCATGCTAG
0	2.76543886876522	-2.05746523674318	GOSH029.MRT	9417.61221466104	3766	19	19	T	Fresh	noExpr	GOSH029.MRT_fresh___GOSH029___NB8350519_CAACAGTCAACGACTT
0	1.62059707436998	-2.14253331930327	GOSH029.MRT	25260.8038875549	6657	7	7	T	Fresh	noExpr	GOSH029.MRT_fresh___GOSH029___NB8350519_CAACCTCCACAATGTC
0	1.76305437450727	-1.67606794146755	GOSH029.MRT	41960.4989117477	7299	19	19	T	Fresh	noExpr	GOSH029.MRT_fresh___GOSH029___NB8350519_CAACCTCGTCACCGCA
0	4.84171900396481	-7.41158919664231	GOSH029.MRT	4983.21805973159	2876	12	12	T	Fresh	noExpr	GOSH029.MRT_fresh___GOSH029___NB8350519_CAACGATAGAGGCTGT
0	3.60298685606737	-6.7561797259327	GOSH029.MRT	7414.7299595041	2915	12	12	T	Fresh	noExpr	GOSH029.MRT_fresh___GOSH029___NB8350519_CAACGGCAGGCTGAAC
0	0.819313546922945	-7.2684132553901	GOSH029.MRT	40699.0328552198	7603	13	13	T	Fresh	noExpr	GOSH029.MRT_fresh___GOSH029___NB8350519_CAACGGCTCGAAGCCC
0	0.613467980468167	-2.60827946720921	GOSH029.MRT	26758.2338585183	6523	7	7	T	Fresh	noExpr	GOSH029.MRT_fresh___GOSH029___NB8350519_CAAGACTAGTCTGGTT
0	2.80345116919712	-7.53081369224281	GOSH029.MRT	27269.6621266975	6604	8	8	T	Fresh	noExpr	GOSH029.MRT_fresh___GOSH029___NB8350519_CAAGACTGTAAGTTGA
0	2.57984249287373	-1.95818139741853	GOSH029.MRT	4705.13695399467	2253	7	7	T	Fresh	noExpr	GOSH029.MRT_fresh___GOSH029___NB8350519_CAAGCTAAGGCTGTAG
0	4.89614301441205	-7.98743619465067	GOSH029.MRT	7891.51534305481	3186	12	12	T	Fresh	noExpr	GOSH029.MRT_fresh___GOSH029___NB8350519_CAAGCTATCGTAGGGA
0	4.02633970824355	-8.14225638090523	GOSH029.MRT	37098.5780113493	7424	8	8	T	Fresh	noExpr	GOSH029.MRT_fresh___GOSH029___NB8350519_CAAGGGACAAGTATCC
0	3.41733185366558	-7.71292565023446	GOSH029.MRT	1788.25181920677	1386	8	8	T	Fresh	noExpr	GOSH029.MRT_fresh___GOSH029___NB8350519_CAAGGGAGTCACGCTG
0	4.85945757310539	-9.02987996061772	GOSH029.MRT	10459.8817412383	4035	12	12	T	Fresh	noExpr	GOSH029.MRT_fresh___GOSH029___NB8350519_CAAGGGAGTCATCAGT
0	1.31059860604201	-7.82900595180853	GOSH029.MRT	20670.2106645406	5819	13	13	T	Fresh	noExpr	GOSH029.MRT_fresh___GOSH029___NB8350519_CAAGGGAGTTCAAAGA
0	4.98130058592729	-7.73203046496065	GOSH029.MRT	4180.26606032384	2128	12	12	T	Fresh	noExpr	GOSH029.MRT_fresh___GOSH029___NB8350519_CAATACGAGTCCGTCG
0	1.59643546706533	-1.94782346600122	GOSH029.MRT	6207.34372573512	3043	7	7	T	Fresh	noExpr	GOSH029.MRT_fresh___GOSH029___NB8350519_CAATACGGTTCCTAAG
0	3.16354359489236	-1.9179579856923	GOSH029.MRT	8262.3538502301	3570	7	7	T	Fresh	noExpr	GOSH029.MRT_fresh___GOSH029___NB8350519_CAATACGTCACACCGG
0	0.271706584878442	-1.25082955568206	GOSH029.MRT	30020.8026763879	6677	7	7	T	Fresh	noExpr	GOSH029.MRT_fresh___GOSH029___NB8350519_CAATACGTCAGATGCT
0	0.773409456067236	-7.47879467692272	GOSH029.MRT	81604.902377639	9517	13	13	T	Fresh	noExpr	GOSH029.MRT_fresh___GOSH029___NB8350519_CAATACGTCCGAAGGA
0	1.50450845697175	-1.87098334870586	GOSH029.MRT	35559.8905173344	7236	7	7	T	Fresh	noExpr	GOSH029.MRT_fresh___GOSH029___NB8350519_CAATCGAAGAGCATAT
0	0.347315537718914	0.479809248613863	GOSH029.MRT	33538.8893995687	7336	20	20	T	Fresh	noExpr	GOSH029.MRT_fresh___GOSH029___NB8350519_CAATCGAGTTCTGAGT
0	0.541954827479377	-6.11866009264104	GOSH029.MRT	23458.2158924775	6391	13	13	T	Fresh	noExpr	GOSH029.MRT_fresh___GOSH029___NB8350519_CAATGACAGTACCGGA
0	0.510539229869817	0.591612511393011	GOSH029.MRT	16412.5513254566	5181	20	20	T	Fresh	noExpr	GOSH029.MRT_fresh___GOSH029___NB8350519_CAATGACCATGGGTCC
0	-0.29285190671798	-1.43590856823244	GOSH029.MRT	11459.9728371342	3758	7	7	T	Fresh	noExpr	GOSH029.MRT_fresh___GOSH029___NB8350519_CAATGACGTTTGGAAA
0	1.6574872805585	-1.11029361943643	GOSH029.MRT	14664.517668874	4849	7	7	T	Fresh	noExpr	GOSH029.MRT_fresh___GOSH029___NB8350519_CAATTTCGTCAAGCCC
0	1.03084820854073	-2.43461999232218	GOSH029.MRT	6518.92624493674	3047	7	7	T	Fresh	noExpr	GOSH029.MRT_fresh___GOSH029___NB8350519_CAATTTCTCGTCTCAC
0	2.33044245485999	-9.17233810851579	GOSH029.MRT	18340.7183339283	5547	8	8	T	Fresh	noExpr	GOSH029.MRT_fresh___GOSH029___NB8350519_CACAACAAGGTCGTGA
0	0.434207552293068	-2.34222468921637	GOSH029.MRT	15499.2010552964	4868	7	7	T	Fresh	noExpr	GOSH029.MRT_fresh___GOSH029___NB8350519_CACAACATCGCATTGA
0	0.0596025430878815	0.782015828884744	GOSH029.MRT	67507.6069519671	8570	20	20	T	Fresh	noExpr	GOSH029.MRT_fresh___GOSH029___NB8350519_CACAGGCGTAATTAGG
0	4.79825664694353	-9.29713033609097	GOSH029.MRT	8707.61273531297	3608	12	12	T	Fresh	noExpr	GOSH029.MRT_fresh___GOSH029___NB8350519_CACCAAACACAGAAGC
0	3.07871331913445	-9.10978684990747	GOSH029.MRT	20079.99062994	5598	12	12	T	Fresh	noExpr	GOSH029.MRT_fresh___GOSH029___NB8350519_CACCAAATCAACACGT
0	3.01103298123342	-9.26066885272818	GOSH029.MRT	16471.3580794594	5158	8	8	T	Fresh	noExpr	GOSH029.MRT_fresh___GOSH029___NB8350519_CACGAATAGAAACCAT
0	3.07106388333442	-1.57647670508059	GOSH029.MRT	75111.8752650192	10036	7	7	T	Fresh	noExpr	GOSH029.MRT_fresh___GOSH029___NB8350519_CACGTTCAGGGATGTC
0	-0.187510090127798	0.815330563966075	GOSH029.MRT	33808.3957665829	7162	20	20	T	Fresh	noExpr	GOSH029.MRT_fresh___GOSH029___NB8350519_CACGTTCCAGAAACCG
0	2.44383998945723	-7.44279892583082	GOSH029.MRT	22165.4715772707	6296	8	8	T	Fresh	noExpr	GOSH029.MRT_fresh___GOSH029___NB8350519_CACGTTCGTAACATGA
0	0.642614919022975	-2.45928174988491	GOSH029.MRT	29336.4356017033	6228	7	7	T	Fresh	noExpr	GOSH029.MRT_fresh___GOSH029___NB8350519_CACTAAGCACAAGTGG
0	1.26644413708497	-2.45355044902119	GOSH029.MRT	30515.2055023915	7200	19	19	T	Fresh	noExpr	GOSH029.MRT_fresh___GOSH029___NB8350519_CACTAAGGTGGATGAC
0	3.26654084130135	-7.62177074131246	GOSH029.MRT	22687.3419397562	5478	12	12	T	Fresh	noExpr	GOSH029.MRT_fresh___GOSH029___NB8350519_CACTGAACATGGCGCT
0	-0.0539526121429206	-6.10744865904535	GOSH029.MRT	37267.8939279437	7200	13	13	T	Fresh	noExpr	GOSH029.MRT_fresh___GOSH029___NB8350519_CACTTCGGTTCAACGT
0	3.27826708360161	-8.97497927458884	GOSH029.MRT	21697.4524064422	6080	8	8	T	Fresh	noExpr	GOSH029.MRT_fresh___GOSH029___NB8350519_CAGATACCACTGGACC
0	4.48291107587323	-7.70144807872036	GOSH029.MRT	26117.5529420553	6623	12	12	T	Fresh	noExpr	GOSH029.MRT_fresh___GOSH029___NB8350519_CAGATACGTTCCACGG
0	2.41662105189393	-8.28593919921208	GOSH029.MRT	32999.7468571759	7490	8	8	T	Fresh	noExpr	GOSH029.MRT_fresh___GOSH029___NB8350519_CAGATTGAGAGGGTGG
0	4.04315926268116	-9.56595985904244	GOSH029.MRT	14447.3745156719	4663	8	8	T	Fresh	noExpr	GOSH029.MRT_fresh___GOSH029___NB8350519_CAGATTGCAAGAAATC
0	3.58283367959641	-7.63145798220541	GOSH029.MRT	13059.0152147269	4707	8	8	T	Fresh	noExpr	GOSH029.MRT_fresh___GOSH029___NB8350519_CAGCAATCAATGGCCC
0	2.33909899087562	-9.38104274225964	GOSH029.MRT	28263.9274106839	6759	8	8	T	Fresh	noExpr	GOSH029.MRT_fresh___GOSH029___NB8350519_CAGCACGGTACGAAAT
0	0.604628737696921	-7.5124911159919	GOSH029.MRT	24400.4694740765	7597	13	13	T	Fresh	noExpr	GOSH029.MRT_fresh___GOSH029___NB8350519_CAGCAGCAGGTCATAA
0	2.61501100843736	-0.334612569888472	GOSH029.MRT	5338.27771140735	2922	7	7	T	Fresh	noExpr	GOSH029.MRT_fresh___GOSH029___NB8350519_CAGCAGCGTAGGTCAG
0	3.89373014013869	-7.78587697983846	GOSH029.MRT	15179.5240273322	4783	8	8	T	Fresh	noExpr	GOSH029.MRT_fresh___GOSH029___NB8350519_CAGCCAGTCGTTGTTT
0	3.92149565450417	-7.91684218123923	GOSH029.MRT	11628.4104493942	4082	8	8	T	Fresh	noExpr	GOSH029.MRT_fresh___GOSH029___NB8350519_CAGTTAGAGAGCATTA
0	1.45409061835446	-2.92414329351063	GOSH029.MRT	14070.9811853015	4649	7	7	T	Fresh	noExpr	GOSH029.MRT_fresh___GOSH029___NB8350519_CAGTTAGAGAGGCTGT
0	3.89903322163948	-8.26964860345404	GOSH029.MRT	12800.9723387063	4735	7	7	T	Fresh	noExpr	GOSH029.MRT_fresh___GOSH029___NB8350519_CAGTTAGAGCAAATGT
0	1.03885068865568	-1.11405477621113	GOSH029.MRT	3161.04090717091	2010	7	7	T	Fresh	noExpr	GOSH029.MRT_fresh___GOSH029___NB8350519_CAGTTAGCAGCCTTCT
0	1.69065928311156	-0.863778580658145	GOSH029.MRT	5332.20155357778	2396	7	7	T	Fresh	noExpr	GOSH029.MRT_fresh___GOSH029___NB8350519_CAGTTAGGTCTTGTCC
0	-4.45918081696448	0.88156043907203	GOSH029.MRT	31929.5884288136	6638	21	21	T	Fresh	noExpr	GOSH029.MRT_fresh___GOSH029___NB8350519_CAGTTAGGTGCGTGCT
0	0.209343963921571	-6.35744225761772	GOSH029.MRT	39451.023614296	7565	13	13	T	Fresh	noExpr	GOSH029.MRT_fresh___GOSH029___NB8350519_CATACAGAGAAACCAT
0	2.31148622477396	-0.621469153240095	GOSH029.MRT	16151.1490829102	5886	19	19	T	Fresh	noExpr	GOSH029.MRT_fresh___GOSH029___NB8350519_CATACTTCAGGGAGAG
0	1.14097609655082	-0.594012324778406	GOSH029.MRT	17361.0394544554	5804	7	7	T	Fresh	noExpr	GOSH029.MRT_fresh___GOSH029___NB8350519_CATAGACAGAGGCGGA
0	2.62024128673429	-7.49534071707726	GOSH029.MRT	14992.4493736848	4635	8	8	T	Fresh	noExpr	GOSH029.MRT_fresh___GOSH029___NB8350519_CATAGACAGCCAGAGT
0	0.164767434096033	-1.98856553808123	GOSH029.MRT	12528.005499443	4010	7	7	T	Fresh	noExpr	GOSH029.MRT_fresh___GOSH029___NB8350519_CATCAAGCACGCGCAT
0	-0.90874633173643	0.4094410045717	GOSH029.MRT	2988.29790961785	1728	20	20	T	Fresh	noExpr	GOSH029.MRT_fresh___GOSH029___NB8350519_CATCCACAGCTTAGTC
0	2.90784700635295	-6.20533756720327	GOSH029.MRT	3124.53436566761	1792	12	12	T	Fresh	noExpr	GOSH029.MRT_fresh___GOSH029___NB8350519_CATCCACCACTTGAAC
0	-1.23977848975595	-1.13638249996697	GOSH029.MRT	7861.86232125569	2877	12	12	T	Fresh	noExpr	GOSH029.MRT_fresh___GOSH029___NB8350519_CATCCACGTCATGGCC
0	3.92900626088453	-7.6310982513323	GOSH029.MRT	20368.2093579501	5647	8	8	T	Fresh	noExpr	GOSH029.MRT_fresh___GOSH029___NB8350519_CATCCCAAGACAGTCG
0	2.10422144481521	-8.47346821386352	GOSH029.MRT	24069.5869520315	6374	8	8	T	Fresh	noExpr	GOSH029.MRT_fresh___GOSH029___NB8350519_CATCCCAAGTTACGAA
0	3.04496970181148	-9.73977345111193	GOSH029.MRT	26129.3798726726	6475	8	8	T	Fresh	noExpr	GOSH029.MRT_fresh___GOSH029___NB8350519_CATCCCACACCGGCTA
0	0.948584231061066	-2.42182054378928	GOSH029.MRT	15947.2900473325	5276	7	7	T	Fresh	noExpr	GOSH029.MRT_fresh___GOSH029___NB8350519_CATCCGTTCGAGCACC
0	3.82199834276655	-8.96552446664702	GOSH029.MRT	4474.22364707815	2246	8	8	T	Fresh	noExpr	GOSH029.MRT_fresh___GOSH029___NB8350519_CATCGCTCACTCAAGT
0	4.22766714299217	-8.14390150248677	GOSH029.MRT	11236.9786179853	4475	8	8	T	Fresh	noExpr	GOSH029.MRT_fresh___GOSH029___NB8350519_CATCGGGGTCAAAGAT
0	1.13628824311446	-0.6338742475748	GOSH029.MRT	8906.09610916574	3977	7	7	T	Fresh	noExpr	GOSH029.MRT_fresh___GOSH029___NB8350519_CATCGGGGTTTGTTCT
0	3.05326259346919	-5.87333735034732	GOSH029.MRT	1215.00852508277	890	12	12	T	Fresh	noExpr	GOSH029.MRT_fresh___GOSH029___NB8350519_CATCGTCTCTTAATCC
0	1.8590128074848	-0.678860018351872	GOSH029.MRT	4968.92934467619	2504	7	7	T	Fresh	noExpr	GOSH029.MRT_fresh___GOSH029___NB8350519_CATGAGTAGCCGAATG
0	0.655646484340686	0.537641831916343	GOSH029.MRT	26580.4227661436	6527	20	20	T	Fresh	noExpr	GOSH029.MRT_fresh___GOSH029___NB8350519_CATGAGTCACCAGCCA
0	3.07603326761443	-9.11930097191598	GOSH029.MRT	11849.4042921801	4592	8	8	T	Fresh	noExpr	GOSH029.MRT_fresh___GOSH029___NB8350519_CATGAGTGTCCCACGA
0	0.814539485195549	-1.08605237360413	GOSH029.MRT	73241.7491742704	8846	7	7	T	Fresh	noExpr	GOSH029.MRT_fresh___GOSH029___NB8350519_CATGCAAAGTACCATC
0	1.82556655019269	-0.489631248290638	GOSH029.MRT	3944.78569648206	2090	7	7	T	Fresh	noExpr	GOSH029.MRT_fresh___GOSH029___NB8350519_CATGCCTAGCGACTAG
0	1.05996236729132	-0.350170655009383	GOSH029.MRT	34036.5038864959	7472	19	19	T	Fresh	noExpr	GOSH029.MRT_fresh___GOSH029___NB8350519_CATGCCTAGTTCCTGA
0	2.5605499500342	-7.52104047380958	GOSH029.MRT	23080.2272081499	6139	12	12	T	Fresh	noExpr	GOSH029.MRT_fresh___GOSH029___NB8350519_CATGCGGGTTCTGAGT
0	0.870307403609785	-0.770836287191264	GOSH029.MRT	33552.4550988121	7023	7	7	T	Fresh	noExpr	GOSH029.MRT_fresh___GOSH029___NB8350519_CATGCTCCAGGCACAA
0	3.3583430001783	-9.78533040834577	GOSH029.MRT	26721.3482843521	7004	8	8	T	Fresh	noExpr	GOSH029.MRT_fresh___GOSH029___NB8350519_CATGCTCTCGGATTAC
0	1.84467820779882	-0.723469288367999	GOSH029.MRT	7086.6139327997	3324	7	7	T	Fresh	noExpr	GOSH029.MRT_fresh___GOSH029___NB8350519_CATGGATTCGATGCTA
0	3.70002994764167	-7.07362892812777	GOSH029.MRT	9883.65382874089	4082	12	12	T	Fresh	noExpr	GOSH029.MRT_fresh___GOSH029___NB8350519_CATGGTACAGAGTGTG
0	0.248125583063427	-6.93445643024024	GOSH029.MRT	12771.0345591658	4680	13	13	T	Fresh	noExpr	GOSH029.MRT_fresh___GOSH029___NB8350519_CATTCTAAGACCGCCT
0	1.16161194175326	-1.38768563525499	GOSH029.MRT	28354.3326131798	5966	7	7	T	Fresh	noExpr	GOSH029.MRT_fresh___GOSH029___NB8350519_CATTGAGGTAACCCTA
0	3.11446411067984	-8.5677681239269	GOSH029.MRT	20844.9523120056	6006	8	8	T	Fresh	noExpr	GOSH029.MRT_fresh___GOSH029___NB8350519_CATTGCCAGATGAAGG
0	2.43570429300003	-0.378526870514297	GOSH029.MRT	3805.13835807126	2117	7	7	T	Fresh	noExpr	GOSH029.MRT_fresh___GOSH029___NB8350519_CATTGTTAGGTGAGAA
0	-0.0337947455082808	0.0922574717929267	GOSH029.MRT	42066.3411317341	7191	20	20	T	Fresh	noExpr	GOSH029.MRT_fresh___GOSH029___NB8350519_CATTTCAAGAGATGCC
0	1.71335237032628	-8.12959356951954	GOSH029.MRT	3902.23185342388	2401	12	12	T	Fresh	noExpr	GOSH029.MRT_fresh___GOSH029___NB8350519_CATTTCACAAGGAGTC
0	3.78921577113478	-7.19827217742945	GOSH029.MRT	28214.2149768629	6371	8	8	T	Fresh	noExpr	GOSH029.MRT_fresh___GOSH029___NB8350519_CATTTCACAGTATACC
0	2.42483327858098	-6.61244720145345	GOSH029.MRT	1866.5067313122	1341	12	12	T	Fresh	noExpr	GOSH029.MRT_fresh___GOSH029___NB8350519_CCAAGCGAGTCTTCCC
0	1.40520824904478	-1.0966274310461	GOSH029.MRT	21706.9603097028	5894	7	7	T	Fresh	noExpr	GOSH029.MRT_fresh___GOSH029___NB8350519_CCAATGAAGATACCAA
0	0.648026821097869	0.618428980375406	GOSH029.MRT	11439.1398286253	4252	20	20	T	Fresh	noExpr	GOSH029.MRT_fresh___GOSH029___NB8350519_CCAATGACAGTCGAGA
0	-1.14780184134155	0.278127685686399	GOSH029.MRT	1184.04079313189	858	20	20	T	Fresh	noExpr	GOSH029.MRT_fresh___GOSH029___NB8350519_CCAATGATCTTTGCAT
0	3.20821354772747	-1.01838219277301	GOSH029.MRT	32654.4522079953	7288	7	7	T	Fresh	noExpr	GOSH029.MRT_fresh___GOSH029___NB8350519_CCAATTTGTGTCATTG
0	3.3274705260088	-8.51649793912536	GOSH029.MRT	17326.1328041138	5526	8	8	T	Fresh	noExpr	GOSH029.MRT_fresh___GOSH029___NB8350519_CCACAAAAGCTTCGTA
0	0.23366771110848	-7.55162759064274	GOSH029.MRT	39753.8028926272	7832	13	13	T	Fresh	noExpr	GOSH029.MRT_fresh___GOSH029___NB8350519_CCACAAAAGGTTGTTC
0	3.7980424143732	-7.63008115512387	GOSH029.MRT	22107.36524809	6407	8	8	T	Fresh	noExpr	GOSH029.MRT_fresh___GOSH029___NB8350519_CCACAAACAGACCCGT
0	2.00587930185706	-0.496498386681367	GOSH029.MRT	9517.04962777423	3175	7	7	T	Fresh	noExpr	GOSH029.MRT_fresh___GOSH029___NB8350519_CCACACTAGCATCCCG
0	2.28393270068597	-2.065807726039	GOSH029.MRT	12785.9826273823	5027	19	19	T	Fresh	noExpr	GOSH029.MRT_fresh___GOSH029___NB8350519_CCACACTGTGCTCGTG
0	2.54655143318546	-9.94500798497353	GOSH029.MRT	20185.2315249976	5730	8	8	T	Fresh	noExpr	GOSH029.MRT_fresh___GOSH029___NB8350519_CCACACTTCCACCTGT
0	1.09525980688812	-7.69971644187434	GOSH029.MRT	30000.2245005333	7111	13	13	T	Fresh	noExpr	GOSH029.MRT_fresh___GOSH029___NB8350519_CCACCATGTGTAAACA
0	2.54950681189748	-1.5728808467517	GOSH029.MRT	27830.1642618076	6792	19	19	T	Fresh	noExpr	GOSH029.MRT_fresh___GOSH029___NB8350519_CCACGAGAGAACCGCA
0	1.24541197810931	-6.06756199265532	GOSH029.MRT	20724.9846058924	5068	20	20	T	Fresh	noExpr	GOSH029.MRT_fresh___GOSH029___NB8350519_CCACGAGAGCCACTCG
0	2.53020945643147	-0.418859202466265	GOSH029.MRT	5806.57194762981	2545	7	7	T	Fresh	noExpr	GOSH029.MRT_fresh___GOSH029___NB8350519_CCACGAGCATCCAATG
0	3.74008448517386	-9.46571152454137	GOSH029.MRT	29231.6160913228	6560	8	8	T	Fresh	noExpr	GOSH029.MRT_fresh___GOSH029___NB8350519_CCACTTGAGGTGCGAT
0	2.86854845463847	-8.45376744462945	GOSH029.MRT	21497.4151293292	6331	8	8	T	Fresh	noExpr	GOSH029.MRT_fresh___GOSH029___NB8350519_CCACTTGAGTCTAACC
0	3.0137784440838	-6.61583051221607	GOSH029.MRT	1971.77194420976	1321	12	12	T	Fresh	noExpr	GOSH029.MRT_fresh___GOSH029___NB8350519_CCACTTGCAGGCCTGT
0	1.15391276983695	-1.94388990755235	GOSH029.MRT	14991.4118356837	4739	7	7	T	Fresh	noExpr	GOSH029.MRT_fresh___GOSH029___NB8350519_CCACTTGGTGCAGTGA
0	4.94779981782283	-7.90517447105132	GOSH029.MRT	10213.0165813143	4336	12	12	T	Fresh	noExpr	GOSH029.MRT_fresh___GOSH029___NB8350519_CCACTTGTCAAGCCTA
0	2.69752574826903	-1.96229512125304	GOSH029.MRT	18216.9054975337	5834	7	7	T	Fresh	noExpr	GOSH029.MRT_fresh___GOSH029___NB8350519_CCACTTGTCAGTGTGT
0	2.30838907388709	-1.21105155538925	GOSH029.MRT	16077.9983075368	5331	19	19	T	Fresh	noExpr	GOSH029.MRT_fresh___GOSH029___NB8350519_CCATAAGCAAGGCGTA
0	1.48281233383282	-0.104053153701663	GOSH029.MRT	16450.237137429	5160	19	19	T	Fresh	noExpr	GOSH029.MRT_fresh___GOSH029___NB8350519_CCATCACCAGAGTGAC
0	3.19748753842176	-1.74699181298035	GOSH029.MRT	23722.1137084467	5903	19	19	T	Fresh	noExpr	GOSH029.MRT_fresh___GOSH029___NB8350519_CCCAACTGTCCAAATC
0	2.79230681743332	-8.90912296235424	GOSH029.MRT	23096.3468310944	5898	8	8	T	Fresh	noExpr	GOSH029.MRT_fresh___GOSH029___NB8350519_CCCAACTGTGCTGATT
0	-0.778297923419848	-0.834352214161991	GOSH029.MRT	5695.28043022551	2525	7	7	T	Fresh	noExpr	GOSH029.MRT_fresh___GOSH029___NB8350519_CCCGAAGCAATACCTG
0	4.43244889932462	-8.81666126977231	GOSH029.MRT	29377.314547848	6580	8	8	T	Fresh	noExpr	GOSH029.MRT_fresh___GOSH029___NB8350519_CCCGAAGGTAGCACGA
0	2.13463825851271	-7.80114249321101	GOSH029.MRT	12359.8914033566	4491	8	8	T	Fresh	noExpr	GOSH029.MRT_fresh___GOSH029___NB8350519_CCCGGAAAGATCCAAA
0	2.4539653420792	-0.990135072518685	GOSH029.MRT	21407.7950752044	5692	19	19	T	Fresh	noExpr	GOSH029.MRT_fresh___GOSH029___NB8350519_CCCGGAAGTTCTAACG
0	-1.61759009935233	-0.428234435372902	GOSH029.MRT	877.82366086215	654	7	7	T	Fresh	noExpr	GOSH029.MRT_fresh___GOSH029___NB8350519_CCCTAACGTGCGACAA
0	0.913124065410276	-1.35307773816444	GOSH029.MRT	47942.5640706177	7403	7	7	T	Fresh	noExpr	GOSH029.MRT_fresh___GOSH029___NB8350519_CCCTAACTCTACGCAA
0	4.33392322189249	-8.70731862184607	GOSH029.MRT	14257.8451361088	5030	8	8	T	Fresh	noExpr	GOSH029.MRT_fresh___GOSH029___NB8350519_CCCTAACTCTTGATTC
0	4.72213965181656	-7.63663628880041	GOSH029.MRT	25540.3527873209	6533	12	12	T	Fresh	noExpr	GOSH029.MRT_fresh___GOSH029___NB8350519_CCCTCAACAATACGAA
0	1.56128285893431	-1.48238671312809	GOSH029.MRT	13481.7978693708	4765	7	7	T	Fresh	noExpr	GOSH029.MRT_fresh___GOSH029___NB8350519_CCCTCAACAGAGGTAC
0	2.41574581174814	-0.609983786310121	GOSH029.MRT	9595.57976335695	4063	7	7	T	Fresh	noExpr	GOSH029.MRT_fresh___GOSH029___NB8350519_CCCTCAATCCCTCATG
0	-0.614854452071474	-0.731856681094116	GOSH029.MRT	16430.7598096683	4236	7	7	T	Fresh	noExpr	GOSH029.MRT_fresh___GOSH029___NB8350519_CCCTCTCAGAAATGGG
0	2.69965888962665	-1.5449615333815	GOSH029.MRT	28531.7251819546	6759	19	19	T	Fresh	noExpr	GOSH029.MRT_fresh___GOSH029___NB8350519_CCCTCTCCACCGGAAA
0	2.96462699387087	-1.78669800574111	GOSH029.MRT	40927.6724900501	7120	19	19	T	Fresh	noExpr	GOSH029.MRT_fresh___GOSH029___NB8350519_CCCTCTCTCCATGAGT
0	-0.222977764513544	-2.77718952469164	GOSH029.MRT	16289.8905585008	5638	7	7	T	Fresh	noExpr	GOSH029.MRT_fresh___GOSH029___NB8350519_CCCTGATAGACGAGCT
0	0.945727124371679	-1.09144396127274	GOSH029.MRT	15816.7796245798	5091	7	7	T	Fresh	noExpr	GOSH029.MRT_fresh___GOSH029___NB8350519_CCCTGATAGCCGCACT
0	3.61293831513303	-9.33013886956993	GOSH029.MRT	11859.2766339091	4334	8	8	T	Fresh	noExpr	GOSH029.MRT_fresh___GOSH029___NB8350519_CCCTGATAGCGAAACC
0	2.12791908252014	-9.26910996583192	GOSH029.MRT	47844.1837105072	8120	8	8	T	Fresh	noExpr	GOSH029.MRT_fresh___GOSH029___NB8350519_CCCTGATCACCGAATT
0	0.448612735058097	-7.29602048634382	GOSH029.MRT	73849.059032754	9599	13	13	T	Fresh	noExpr	GOSH029.MRT_fresh___GOSH029___NB8350519_CCCTGATGTTCCTACC
0	-0.493919868076225	-2.05237825379904	GOSH029.MRT	6731.66424606688	2757	7	7	T	Fresh	noExpr	GOSH029.MRT_fresh___GOSH029___NB8350519_CCCTTAGTCGTGTCAA
0	0.711776608892569	-7.33165343085559	GOSH029.MRT	43631.8199439053	7862	13	13	T	Fresh	noExpr	GOSH029.MRT_fresh___GOSH029___NB8350519_CCGAACGGTTACAGCT
0	4.05676986662941	-8.82425887301814	GOSH029.MRT	27291.4720920048	6604	8	8	T	Fresh	noExpr	GOSH029.MRT_fresh___GOSH029___NB8350519_CCGATGGCAATTGCTG
0	3.98280983099505	-9.32976350845941	GOSH029.MRT	17958.4586988713	5251	8	8	T	Fresh	noExpr	GOSH029.MRT_fresh___GOSH029___NB8350519_CCGATGGCAGTCTACA
0	4.53602376201577	-9.41224110131101	GOSH029.MRT	19539.3992806743	5175	8	8	T	Fresh	noExpr	GOSH029.MRT_fresh___GOSH029___NB8350519_CCGCAAGCATGAAGGC
0	2.88588891579961	-0.395315767011812	GOSH029.MRT	8289.17018769612	3808	7	7	T	Fresh	noExpr	GOSH029.MRT_fresh___GOSH029___NB8350519_CCGCAAGGTCACCGAC
0	1.62457129243823	-0.517312768543366	GOSH029.MRT	15434.6106064176	5173	19	19	T	Fresh	noExpr	GOSH029.MRT_fresh___GOSH029___NB8350519_CCGCAAGGTGTTATCG
0	2.40885841530226	-1.60393641354316	GOSH029.MRT	18075.7572363816	5216	7	7	T	Fresh	noExpr	GOSH029.MRT_fresh___GOSH029___NB8350519_CCGGACAAGCTACAAA
0	2.89087613059993	-6.59582613944953	GOSH029.MRT	1913.5199750427	1355	12	12	T	Fresh	noExpr	GOSH029.MRT_fresh___GOSH029___NB8350519_CCGGGTAGTAGCTTTG
0	3.19756579215163	-9.57113712576711	GOSH029.MRT	35000.219765171	7325	8	8	T	Fresh	noExpr	GOSH029.MRT_fresh___GOSH029___NB8350519_CCGGGTAGTGCTCTCT
0	2.23752462991851	-9.41328107863398	GOSH029.MRT	12440.4270070551	4822	8	8	T	Fresh	noExpr	GOSH029.MRT_fresh___GOSH029___NB8350519_CCGGTAGAGCTTACGT
0	0.811113915727989	-2.36148032113831	GOSH029.MRT	21138.6537717699	5248	7	7	T	Fresh	noExpr	GOSH029.MRT_fresh___GOSH029___NB8350519_CCGTGAGAGTAGGCCA
0	0.373550891816315	-6.31772188938535	GOSH029.MRT	7075.57263807221	3423	13	13	T	Fresh	noExpr	GOSH029.MRT_fresh___GOSH029___NB8350519_CCGTTCAAGAAGAACG
0	0.190162126086251	-7.40000472811483	GOSH029.MRT	25665.528206027	6486	13	13	T	Fresh	noExpr	GOSH029.MRT_fresh___GOSH029___NB8350519_CCTAACCGTAGCACGA
0	2.13628261141002	-8.35292083616969	GOSH029.MRT	28648.6311555553	6767	8	8	T	Fresh	noExpr	GOSH029.MRT_fresh___GOSH029___NB8350519_CCTAAGATCAGTCAGT
0	0.601283256333135	-7.48433295641594	GOSH029.MRT	44380.3153744659	7705	13	13	T	Fresh	noExpr	GOSH029.MRT_fresh___GOSH029___NB8350519_CCTAAGATCCAGCCTT
0	1.15928932271305	-5.94968272986355	GOSH029.MRT	2127.86338213673	1297	20	20	T	Fresh	noExpr	GOSH029.MRT_fresh___GOSH029___NB8350519_CCTACGTGTATTAAGG
0	2.41159189563147	-2.34992443081824	GOSH029.MRT	20719.9412321187	5915	19	19	T	Fresh	noExpr	GOSH029.MRT_fresh___GOSH029___NB8350519_CCTACGTTCAGACCCG
0	4.13181338458756	-8.96673199006698	GOSH029.MRT	40657.7673159028	7396	8	8	T	Fresh	noExpr	GOSH029.MRT_fresh___GOSH029___NB8350519_CCTATCGAGTGTACCT
0	3.82820971750275	-8.99707113910189	GOSH029.MRT	22068.8878149416	5936	8	8	T	Fresh	noExpr	GOSH029.MRT_fresh___GOSH029___NB8350519_CCTATCGGTTTCGACA
0	2.99997447525871	-9.74721944815372	GOSH029.MRT	26403.2878316577	6783	8	8	T	Fresh	noExpr	GOSH029.MRT_fresh___GOSH029___NB8350519_CCTCAACCAGACGGAT
0	1.43304627999709	-1.63579085718571	GOSH029.MRT	17120.2511806948	4994	7	7	T	Fresh	noExpr	GOSH029.MRT_fresh___GOSH029___NB8350519_CCTCACAAGTCTCGTA
0	4.53823248458912	-8.5768311622739	GOSH029.MRT	34866.4488026729	6980	8	8	T	Fresh	noExpr	GOSH029.MRT_fresh___GOSH029___NB8350519_CCTCACATCCGAAGGA
0	1.16329116194457	-7.28181466962005	GOSH029.MRT	22888.8554576017	6023	13	13	T	Fresh	noExpr	GOSH029.MRT_fresh___GOSH029___NB8350519_CCTCATGTCGCTACGG
0	3.85773638520419	-7.55714250652936	GOSH029.MRT	24762.4988839901	6216	8	8	T	Fresh	noExpr	GOSH029.MRT_fresh___GOSH029___NB8350519_CCTCCAACATATGCGT
0	1.4180530386786	-1.18776395623281	GOSH029.MRT	791.543262069197	674	7	7	T	Fresh	noExpr	GOSH029.MRT_fresh___GOSH029___NB8350519_CCTCCAATCTGAATCG
0	4.06136907495102	5.68164279749414	GOSH029.MRT	7941.15643609879	3035	23	23	L	Fresh	noExpr	GOSH029.MRT_fresh___GOSH029___NB8350519_CCTCCAATCTTCCCAG
0	3.69155401159792	-7.16028668406586	GOSH029.MRT	21710.6800491517	5805	12	12	T	Fresh	noExpr	GOSH029.MRT_fresh___GOSH029___NB8350519_CCTCCTCGTAAGGCTG
0	4.4770975358778	-9.28495599692351	GOSH029.MRT	10440.5018670307	4095	8	8	T	Fresh	noExpr	GOSH029.MRT_fresh___GOSH029___NB8350519_CCTCCTCTCCGTGCGA
0	0.762134996696267	-1.98914047087246	GOSH029.MRT	33243.2563338154	6988	7	7	T	Fresh	noExpr	GOSH029.MRT_fresh___GOSH029___NB8350519_CCTCCTCTCCGTGTCT
0	3.16010139131992	-9.46662269060085	GOSH029.MRT	6075.49454578528	2744	12	12	T	Fresh	noExpr	GOSH029.MRT_fresh___GOSH029___NB8350519_CCTCTAGCACTTGGCG
0	3.6396780236233	-9.38312635004366	GOSH029.MRT	20762.6156540029	6553	8	8	T	Fresh	noExpr	GOSH029.MRT_fresh___GOSH029___NB8350519_CCTCTAGTCCGAGGCT
0	0.711789066103839	0.543046187467688	GOSH029.MRT	30457.3180385779	7620	20	20	T	Fresh	noExpr	GOSH029.MRT_fresh___GOSH029___NB8350519_CCTCTCCGTACCACGC
0	3.55179235928151	-6.78322352648224	GOSH029.MRT	11876.2755733014	4164	12	12	T	Fresh	noExpr	GOSH029.MRT_fresh___GOSH029___NB8350519_CCTCTCCTCGGAGTAG
0	0.237818678407072	0.614429054680037	GOSH029.MRT	46059.7465245823	7752	20	20	T	Fresh	noExpr	GOSH029.MRT_fresh___GOSH029___NB8350519_CCTGCATGTCACTCGG
0	0.554979292278166	-6.25776265853291	GOSH029.MRT	33487.209947544	7180	13	13	T	Fresh	noExpr	GOSH029.MRT_fresh___GOSH029___NB8350519_CCTGCATGTTATGTCG
0	3.93383116709685	-7.91909951006055	GOSH029.MRT	35186.5504049664	7243	8	8	T	Fresh	noExpr	GOSH029.MRT_fresh___GOSH029___NB8350519_CCTGCATTCAGCTGTA
0	2.42387473896368	-0.742517260500483	GOSH029.MRT	18823.1274058886	5646	19	19	T	Fresh	noExpr	GOSH029.MRT_fresh___GOSH029___NB8350519_CCTGTTGAGCAGATAT
0	2.83721956184067	-7.29265801266941	GOSH029.MRT	2484.06309442755	1546	8	8	T	Fresh	noExpr	GOSH029.MRT_fresh___GOSH029___NB8350519_CCTTCAGCAGCTAACT
0	2.85536556302631	-0.92864897386955	GOSH029.MRT	9372.25306140838	4045	7	7	T	Fresh	noExpr	GOSH029.MRT_fresh___GOSH029___NB8350519_CCTTCAGGTTAAGCAA
0	0.0970762354015454	-5.88103065906462	GOSH029.MRT	21238.9616774643	6098	13	13	T	Fresh	noExpr	GOSH029.MRT_fresh___GOSH029___NB8350519_CCTTGTGGTGAGATAT
0	2.33021157537785	-7.88041753431074	GOSH029.MRT	17825.3794377851	4593	8	8	T	Fresh	noExpr	GOSH029.MRT_fresh___GOSH029___NB8350519_CCTTTGGGTGGTTTAC
0	-0.24876327834051	-1.28139458340353	GOSH029.MRT	14932.0040301527	3886	7	7	T	Fresh	noExpr	GOSH029.MRT_fresh___GOSH029___NB8350519_CGAAGTTAGCAGCGAT
0	3.6665982949517	-8.63744128318939	GOSH029.MRT	22300.2168259855	5938	8	8	T	Fresh	noExpr	GOSH029.MRT_fresh___GOSH029___NB8350519_CGAAGTTCAGGTTCGC
0	0.979115796782648	-7.60755926911798	GOSH029.MRT	33436.8970857805	7195	13	13	T	Fresh	noExpr	GOSH029.MRT_fresh___GOSH029___NB8350519_CGAAGTTGTCATCGCG
0	0.623957345304848	-0.234500599181953	GOSH029.MRT	17793.5415157732	5502	20	20	T	Fresh	noExpr	GOSH029.MRT_fresh___GOSH029___NB8350519_CGAAGTTGTTGCGGCT
0	4.22425827063877	-7.39214437997699	GOSH029.MRT	12199.7159929031	4371	8	8	T	Fresh	noExpr	GOSH029.MRT_fresh___GOSH029___NB8350519_CGAATTGTCCTGGGAC
0	2.77371221305936	-1.21666944402767	GOSH029.MRT	40866.418478422	7559	19	19	T	Fresh	noExpr	GOSH029.MRT_fresh___GOSH029___NB8350519_CGACAGCTCACCCTGT
0	0.206609329645734	-6.69812446676554	GOSH029.MRT	28547.0038740959	6798	13	13	T	Fresh	noExpr	GOSH029.MRT_fresh___GOSH029___NB8350519_CGACAGCTCTCACTCG
0	1.05415304473616	-0.977196663792814	GOSH029.MRT	13399.1205659461	4628	7	7	T	Fresh	noExpr	GOSH029.MRT_fresh___GOSH029___NB8350519_CGAGAAGAGTCTAGAA
0	-0.915087542507679	-0.895306580842699	GOSH029.MRT	11105.4990411148	3177	7	7	T	Fresh	noExpr	GOSH029.MRT_fresh___GOSH029___NB8350519_CGAGGAAAGCGAACTG
0	0.823756912841727	-2.48474175619595	GOSH029.MRT	24955.2462991008	6628	7	7	T	Fresh	noExpr	GOSH029.MRT_fresh___GOSH029___NB8350519_CGAGGAAGTAGTTAGA
0	2.56914676323228	-7.85738443690922	GOSH029.MRT	4692.35062649511	2456	12	12	T	Fresh	noExpr	GOSH029.MRT_fresh___GOSH029___NB8350519_CGAGGCTAGAGTTGTA
0	2.26154982347049	-8.39595252009286	GOSH029.MRT	40777.3835564501	8069	8	8	T	Fresh	noExpr	GOSH029.MRT_fresh___GOSH029___NB8350519_CGAGGCTAGCTCTATG
0	-0.560098710412748	-1.18523439831048	GOSH029.MRT	5546.52413775388	2380	7	7	T	Fresh	noExpr	GOSH029.MRT_fresh___GOSH029___NB8350519_CGAGTGCTCAATCCAG
0	0.584352418100027	-7.02500506730269	GOSH029.MRT	35410.2456067289	7727	13	13	T	Fresh	noExpr	GOSH029.MRT_fresh___GOSH029___NB8350519_CGAGTGCTCCGAGGCT
0	3.11566919931782	-8.34500836371432	GOSH029.MRT	14503.2395904739	4579	12	12	T	Fresh	noExpr	GOSH029.MRT_fresh___GOSH029___NB8350519_CGAGTTACAATCGTCA
0	0.4187581019223	-6.61158555036823	GOSH029.MRT	40568.300454729	7316	13	13	T	Fresh	noExpr	GOSH029.MRT_fresh___GOSH029___NB8350519_CGATCGGCATGACTTG
0	2.51805367868307	-8.44975561662978	GOSH029.MRT	29249.9831741205	7038	8	8	T	Fresh	noExpr	GOSH029.MRT_fresh___GOSH029___NB8350519_CGATCGGGTGGCTAGA
0	3.02932226973736	-7.73865414963615	GOSH029.MRT	28434.9775779364	6582	12	12	T	Fresh	noExpr	GOSH029.MRT_fresh___GOSH029___NB8350519_CGATGGCAGATACAGT
0	-0.418527062518694	-1.41278048839704	GOSH029.MRT	6351.5332485753	2943	7	7	T	Fresh	noExpr	GOSH029.MRT_fresh___GOSH029___NB8350519_CGCATAATCCCGTGTT
0	4.13441411486821	-9.0647266023911	GOSH029.MRT	17562.234703623	5337	8	8	T	Fresh	noExpr	GOSH029.MRT_fresh___GOSH029___NB8350519_CGCCAGAAGTGCACAG
0	3.00094786244805	-9.12074932522472	GOSH029.MRT	22345.5355826819	5954	8	8	T	Fresh	noExpr	GOSH029.MRT_fresh___GOSH029___NB8350519_CGCCAGAGTTGTGCCG
0	-0.371664730947217	-1.96948356669529	GOSH029.MRT	61814.8258142547	7618	7	7	T	Fresh	noExpr	GOSH029.MRT_fresh___GOSH029___NB8350519_CGCCAGATCAATCCAG
0	4.62886588572462	-9.00872048343891	GOSH029.MRT	17195.8232862429	5669	12	12	T	Fresh	noExpr	GOSH029.MRT_fresh___GOSH029___NB8350519_CGCGTGAGTCGCAGTC
0	4.63806682558911	-8.67956989766552	GOSH029.MRT	19116.1763175391	5808	8	8	T	Fresh	noExpr	GOSH029.MRT_fresh___GOSH029___NB8350519_CGGAACCCAGGTTTAC
0	2.29150383953172	-1.02826500157364	GOSH029.MRT	24644.4392913002	6615	7	7	T	Fresh	noExpr	GOSH029.MRT_fresh___GOSH029___NB8350519_CGGACACAGAGTTGCG
0	2.34145167126179	-1.75312240290125	GOSH029.MRT	22177.6303532925	5604	7	7	T	Fresh	noExpr	GOSH029.MRT_fresh___GOSH029___NB8350519_CGGAGAAAGGGCTGAT
0	3.40229118770721	-8.80179126224806	GOSH029.MRT	18980.2460173233	6001	8	8	T	Fresh	noExpr	GOSH029.MRT_fresh___GOSH029___NB8350519_CGGAGAATCTACACAG
0	0.874122040679697	-1.97774061424356	GOSH029.MRT	19112.1919159364	5237	7	7	T	Fresh	noExpr	GOSH029.MRT_fresh___GOSH029___NB8350519_CGGGACTAGATGGTAT
0	-0.0800184325707768	-6.93802310262888	GOSH029.MRT	35290.3039362725	7241	13	13	T	Fresh	noExpr	GOSH029.MRT_fresh___GOSH029___NB8350519_CGGGACTTCGTTGTGA
0	3.33717272048	-8.95527076365563	GOSH029.MRT	19225.6158969624	5533	8	8	T	Fresh	noExpr	GOSH029.MRT_fresh___GOSH029___NB8350519_CGGGCATGTAGAAACT
0	0.0944046438606702	-6.27465624301102	GOSH029.MRT	60415.3825941363	8664	13	13	T	Fresh	noExpr	GOSH029.MRT_fresh___GOSH029___NB8350519_CGGGCATTCGGTAGAG
0	2.08215390373431	-8.46347174798515	GOSH029.MRT	22762.9677926879	6187	8	8	T	Fresh	noExpr	GOSH029.MRT_fresh___GOSH029___NB8350519_CGGGTGTCAGAGAATT
0	1.07793741927612	-7.03462796008264	GOSH029.MRT	63688.5708044782	9131	13	13	T	Fresh	noExpr	GOSH029.MRT_fresh___GOSH029___NB8350519_CGGTCAGGTGCTCTCT
0	3.42837022785892	-8.1457224003888	GOSH029.MRT	27388.5234273754	6416	8	8	T	Fresh	noExpr	GOSH029.MRT_fresh___GOSH029___NB8350519_CGTAGTACAGCGAGTA
0	3.93080601938651	-9.03033148616254	GOSH029.MRT	10180.5039651487	4043	8	8	T	Fresh	noExpr	GOSH029.MRT_fresh___GOSH029___NB8350519_CGTCAAAAGGGTGAAA
0	4.33598690381309	-8.75822808869269	GOSH029.MRT	5359.89356830818	2704	8	8	T	Fresh	noExpr	GOSH029.MRT_fresh___GOSH029___NB8350519_CGTCAAAGTGCATGAG
0	3.71568565868921	-7.87685518921645	GOSH029.MRT	32390.4089090507	7211	8	8	T	Fresh	noExpr	GOSH029.MRT_fresh___GOSH029___NB8350519_CGTCCATCAGCTTCCT
0	4.01543537552396	-8.04899623337083	GOSH029.MRT	17284.5654312161	5312	12	12	T	Fresh	noExpr	GOSH029.MRT_fresh___GOSH029___NB8350519_CGTCCATGTATTGCCA
0	-4.21063363955575	0.936656962286185	GOSH029.MRT	41401.7013737142	6855	21	21	T	Fresh	noExpr	GOSH029.MRT_fresh___GOSH029___NB8350519_CGTCCATGTGATGAAT
0	0.647929568736188	-2.58279641954002	GOSH029.MRT	13267.2197039548	4544	7	7	T	Fresh	noExpr	GOSH029.MRT_fresh___GOSH029___NB8350519_CGTGAATCAACGGCTC
0	0.583774222008021	-6.36264569108527	GOSH029.MRT	36992.2938901333	7553	13	13	T	Fresh	noExpr	GOSH029.MRT_fresh___GOSH029___NB8350519_CGTGAATTCTACCCAC
0	-0.364681176145962	-0.920680310172559	GOSH029.MRT	9073.58891435721	2958	7	7	T	Fresh	noExpr	GOSH029.MRT_fresh___GOSH029___NB8350519_CGTGATACAGTCGCAC
0	-0.196444639291543	-0.0238162851973476	GOSH029.MRT	9632.91531750257	3437	20	20	T	Fresh	noExpr	GOSH029.MRT_fresh___GOSH029___NB8350519_CTAACCCCATGCACTA
0	3.17215726484593	-1.09092926732628	GOSH029.MRT	19833.4811901804	5961	19	19	T	Fresh	noExpr	GOSH029.MRT_fresh___GOSH029___NB8350519_CTAACCCGTGGTCTCG
0	0.309416032692535	-5.93634420708651	GOSH029.MRT	28764.6055012365	7316	13	13	T	Fresh	noExpr	GOSH029.MRT_fresh___GOSH029___NB8350519_CTAACCCTCGCACGAC
0	0.639597098586785	-2.13769780015155	GOSH029.MRT	22190.9438440312	5739	7	7	T	Fresh	noExpr	GOSH029.MRT_fresh___GOSH029___NB8350519_CTAACTTAGACGGTTG
0	2.52871163758208	-1.63575856995784	GOSH029.MRT	26042.7696915666	6422	19	19	T	Fresh	noExpr	GOSH029.MRT_fresh___GOSH029___NB8350519_CTAAGTGCACTTCAAG
0	2.8756917918087	-6.06513661526686	GOSH029.MRT	1498.93988342833	1140	12	12	T	Fresh	noExpr	GOSH029.MRT_fresh___GOSH029___NB8350519_CTAAGTGGTAACTTCG
0	0.756028759973227	-2.41844879353603	GOSH029.MRT	6981.2100422507	3056	7	7	T	Fresh	noExpr	GOSH029.MRT_fresh___GOSH029___NB8350519_CTACAGACAGTGTACT
0	1.87872139191007	-2.36580886015115	GOSH029.MRT	19309.6203446644	5665	19	19	T	Fresh	noExpr	GOSH029.MRT_fresh___GOSH029___NB8350519_CTACATTAGTGCAACG
0	6.30239816362088	5.74707494839205	GOSH029.MRT	3526.23631325631	2055	18	18	L	Fresh	noExpr	GOSH029.MRT_fresh___GOSH029___NB8350519_CTACCCATCCTTCTGG
0	-0.331074816273393	-6.21289838205306	GOSH029.MRT	39911.6409497776	7460	13	13	T	Fresh	noExpr	GOSH029.MRT_fresh___GOSH029___NB8350519_CTACCTGGTATGGGAC
[truncated: 25,198 more rows]
