# Supplementary material for: Single cell derived mRNA signals across human kidney tumors
Source: Nat Commun. 2021 Jun 23;12:3896. doi: 10.1038/s41467-021-23949-5 (PMC8222373; doi:10.1038/s41467-021-23949-5)
Supplement: Supplementary file 9 — Source Data [file 41467_2021_23949_MOESM9_ESM.zip › SourceDataForFigures/Fig7DE.tsv]

SangerProject1700_PR40309a	rowName
15	PrimitiveVesicle
29	Nephron
3	MSC
5	Vascular
7	Leucocytes
41	Intercept
