# Supplementary material for: Single cell derived mRNA signals across human kidney tumors
Source: Nat Commun. 2021 Jun 23;12:3896. doi: 10.1038/s41467-021-23949-5 (PMC8222373; doi:10.1038/s41467-021-23949-5)
Supplement: Supplementary file 9 — Source Data [file 41467_2021_23949_MOESM9_ESM.zip › SourceDataForFigures/SupFig3.tsv]

CS___TCGA_C5300AA5.0115.43AC.ACBE.C4E33C6E41B8	CS___TCGA_A74E06DC.472F.4D36.A45E.D040820F4D4E	CS___TCGA_7463B57E.ACDE.4ABB.A541.BBD9E326E959	CS___TCGA_5C8E4F70.8C40.4036.B69A.11F9D0BC6243	CS___TCGA_29406946.7073.45FB.B9ED.0DB814E391A8	CS___TCGA_777646E6.F734.4F24.B887.FD8DD9E906F9	CS___TCGA_C28340EE.A53D.4282.8278.CD21CFC6F23E	CS___TCGA_2D62D209.E88D.4DAF.93F4.9EB1CDC4233F	CS___TCGA_5E6281D5.BA5B.429D.9B15.2412BF2CAE81	CS___TCGA_A156D533.673A.4A66.A135.679D0748E036	CS___TCGA_3E0752F9.7BE8.4504.839E.5154BD4305C6	CS___TCGA_EAF08CF3.0FCE.423F.A4DD.2AD320CC15A0	CS___TCGA_AD214134.733F.4643.89E7.3D729E3E189B	CS___TCGA_00008FF2.E928.40CD.B421.B401ED292249	CS___TCGA_580F828B.2333.48F7.BA05.E9B6EF1AA3D5	CS___TCGA_6F7E9F0D.164E.4696.A353.18D379AA4EF7	CS___TCGA_7E4FC2C1.CF09.452F.A746.F3D0DAC21E72	CS___TCGA_C041F9A7.625B.4249.B042.E938061FC103	CS___TCGA_DA7D4478.7ED9.48A4.A782.EE3965D3220B	CS___TCGA_EB3DBE80.00E4.4305.ADB1.707AE3232498	CS___TCGA_ECAAE00B.A1CF.45A9.88EC.2725B297F756	CS___TCGA_62766C4A.50D4.465A.8FC5.6E1141FE590B	CS___TCGA_EE8EBF14.3C91.4FF1.946D.400BD70116D0	CS___TCGA_52AFCAB5.BE0B.4814.B085.80A7DF9015DE	CS___TCGA_FEF9AC74.03B0.4BE0.8844.3AA874527B73	CS___TCGA_137198F6.D924.4B04.9101.3F633E647B51	CS___TCGA_6F5627A5.2436.404F.984C.1F5E8218C4FE	CS___TCGA_6048AB67.E4E1.4E23.BD8D.5EB5B6120FA4	CS___TCGA_C75C800F.861D.4D4C.8091.235371EF080D	CS___TCGA_54092E76.4C27.4A4B.8348.8748FCE728A6	CS___TCGA_D20DAC79.89B0.459D.B1DA.D60B0E43CD97	CS___TCGA_F53EB281.85FB.4EF5.BABA.7885D0670D14	CS___TCGA_E53E1926.0B0F.4942.BDFC.0219B043237F	CS___TCGA_638ADFBF.C012.4459.B157.82DE0BA29FB3	CS___TCGA_17EEC265.3E64.4926.994B.B123AB18D012	CS___TCGA_6A4C9D74.393A.41F4.B5ED.3B4797D00DDC	CS___TCGA_53E1D337.1183.4CAE.80CB.C0A6C8E583A9	CS___TCGA_6EF22E72.6FCD.4645.8E8A.F6F117387082	CS___TCGA_6081001C.D782.4FA3.A3DE.266F560E5A57	CS___TCGA_6ECF3DF0.D6DA.4795.BBAF.35B5ACDA29C6	CS___TCGA_6E452EB1.7976.4940.AF2A.7094CBEA30CB	CS___TCGA_96527676.67DA.4150.9AFE.2A3FA15FECD4	CS___TCGA_73A5DB69.A72B.41D5.86FF.73F83E249E64	CS___TCGA_AD66FA33.868B.418F.BC84.13FCC969BBC2	CS___TCGA_0569B94D.E2CD.4CC1.82F2.6A21FCA74154	CS___TCGA_DD695FFC.E04E.41D7.AADC.955A16AD7F50	CS___TCGA_5A26320D.93DD.4EE6.84B1.1E258BC4616D	CS___TCGA_EAB94BCC.7CF2.462C.87A2.7B464BADA4AC	CS___TCGA_C8956AB1.814D.44A8.B197.56E98BD3BDB4	CS___TCGA_D209EAAE.2A01.4CD4.9987.272F17352574
0.164221098689354	0.0523266242238015	0.153455558371684	0.0947313764178486	0.162323120403948	0.1930902788835	0.16305384674522	0.107946151212952	0.102571016506929	0.118981312671172	0.0275747969050281	0.10530863306344	0.0986164917697489	0.0917169793352263	0.0898472483771753	0.276479360711246	0.0539271700585268	0.406037079969421	0.0741593627975097	0.0650010303189393	0.0875361617688779	0.103443929844352	0.103864579874921	0.069614193086264	0.17506979803484	0.136615644233502	0.165331391257933	0.0541708731126238	0.111681492327248	0.0989985117199218	0.0791595331199527	0.266610116423784	0.125015442452904	0.0880832507954553	0.148176738835363	0.0210545881903196	0.158095725647502	0.200210213111134	0.111890760557458	0.179728899838458	0.149215648486713	0.454220933470786	0.0781219500202918	0.222366182650367	0.187902613916576	0.235951133958613	0.0489615730472167	0.0692375724358677	0.0896393902186197	0.128635139829062
0.123125216583117	0.192758525210123	0.185888780890688	0.0590558469436223	0.131939366315328	0.028981085226124	0.147485565029712	0.178351319351083	0.11844253617223	0.122328108410737	0.158229190058417	0.247903702768537	0.225626559443305	0.0103256106814181	0.120485284588189	0.0926900481462284	0.118141548666255	0.07915505810552	0.288593616149745	0.203928041022729	0.184024640255247	0.268250851639646	8.60033667407296e-05	0.248213860671779	0.0759003931177062	0.110576742412184	0.0716797413308047	0.286122736027875	0.208721319558017	0.129914528053126	0.207488469337579	0.0531615902726437	0.105025777302538	0.222974020770525	0.155065401249042	0.275211279446272	0.0864738462085616	0.147139653565562	0.196651677740165	0.199659705737772	0.0873367714880006	0.0547015516123194	0.0767387140470181	0.0659518781707547	0.0134883372525652	0.055436588123851	0.181749584744394	0.166618066011747	0.0972796819989714	0.00973197228412157
0.124523378292541	0.101455810933629	0.0622244412608898	0.052667756904413	0.126899103658578	0.164529005729362	0.0269015876282099	0.20909993553535	0.0897594409103537	0.251226118784544	0.0535018841792823	0.351786961416011	0.0847774930933834	0.0568748661799672	0.0831692363125555	0.0731196959902205	0.0527901148260258	0.0654631552415661	0.169316040889033	0.152042276465363	0.0918321623585667	0.0938094947519281	0.0712556868482355	0.160023924523035	0.135001937817239	0.08266428294726	0.217370851118998	0.119127683564105	0.139354441069021	0.12313674414505	0.128903726700764	0.121171982294277	0.234421863143442	0.166988060203463	0.151320938761655	0.0925914287592604	0.205886342716244	0.267150563984833	0.135378407819028	0.0365268349400708	0.139504079573375	0.134998428632181	0.140705891921115	0.0386248065028851	0.0928905211739623	0.153841288798691	0.0976144022276234	0.0936416967817972	0.0808398363613402	0.143138892545116
0.296062286560201	0.336385917447627	0.302880408648854	0.525630930842349	0.32652448343348	0.0784229997094043	0.349053440260709	0.181182485375366	0.360440359520156	0.174756710214614	0.446261397094722	1.78526201949951e-06	0.232872865266704	0.529120532922368	0.421602134467152	0.298826207547352	0.502241020520275	0.123046824175749	0.1299319618484	0.265450672200184	0.308120161544632	0.231115110542586	0.449180313408177	0.183544336045004	0.306602471578193	0.344461098983763	0.229584047475978	0.204552312087431	0.256741327219427	0.350761558674281	0.184681720815269	0.301620627189382	0.200568512435998	0.193847017124625	0.290242121995902	0.32312773493782	0.283000360142776	0.0954802617930589	0.284686652829714	0.221715303803232	0.294359470480107	0.0545231435951441	0.347242727295648	0.430048931757398	0.387190796564121	0.307171365814689	0.385072837043135	0.33382144552181	0.47161902513352	0.225931518349176
1.45041547894743e-05	0.00495689005379634	1.57337264919342e-05	2.68505571817082e-05	0.00351695201841399	0.116237120432826	1.84279809128668e-05	5.43935201214641e-06	3.68432707589658e-05	2.48698384665684e-05	2.58283164957721e-05	2.61322603304004e-06	1.57654709292491e-05	5.70380758412155e-05	1.34875016453407e-05	2.0715381956514e-05	5.19832202381217e-05	0.0073921559157098	8.7823625111926e-06	2.02625485093442e-05	1.54280333253606e-05	1.97935145739137e-05	0.0886023490474229	1.4154399227975e-05	2.1581594841599e-05	1.79550269463471e-05	1.30884038247648e-05	1.32658279385733e-05	0.000151712790934401	0.000118315718375796	1.2765213098687e-05	2.19508442538924e-05	1.11901709173027e-05	0.0238798646712816	1.8886006816923e-05	7.05282279437452e-05	4.75173422770072e-05	5.58004098040934e-06	3.15700955239776e-05	1.40050152558036e-05	1.04145223969786e-05	1.41457055192367e-05	3.81063235787169e-05	0.00326656315193243	1.65605676391199e-05	1.69003464678054e-05	2.9051816739343e-05	2.84740718347795e-05	0.000368210168930511	0.134746359820051
0.292053515719998	0.312116232131024	0.295535077101392	0.267887238334585	0.248796974170251	0.418739510018784	0.313487132355236	0.323414669173236	0.328749803619574	0.332682880080466	0.314406903446055	0.29499630426396	0.358090824955929	0.311904972805179	0.284882608753283	0.258863972222997	0.272848162708679	0.318905726592035	0.337990235952802	0.313557717444275	0.328471446039351	0.303360819706914	0.287011067454503	0.33858953127469	0.30740381785718	0.325664276396344	0.316020880412462	0.336013129380027	0.283349707035352	0.297070341689246	0.399753784813335	0.25741373297566	0.334957214494201	0.304227786434651	0.255175913151222	0.287944440438384	0.26649620794264	0.290013727504432	0.271360930958111	0.362355250665211	0.329573615449407	0.30154179698405	0.357152610392348	0.239741637766663	0.318511170525137	0.247582722957689	0.286572551120891	0.336652745176944	0.260253856118618	0.357816117172473
[truncated: 1,430 more columns]
