# Supplementary material for: Single cell derived mRNA signals across human kidney tumors
Source: Nat Commun. 2021 Jun 23;12:3896. doi: 10.1038/s41467-021-23949-5 (PMC8222373; doi:10.1038/s41467-021-23949-5)
Supplement: Supplementary file 9 — Source Data [file 41467_2021_23949_MOESM9_ESM.zip › SourceDataForFigures/SupFig13.tsv]

TCGA_C5300AA5.0115.43AC.ACBE.C4E33C6E41B8	TCGA_A74E06DC.472F.4D36.A45E.D040820F4D4E	TCGA_7463B57E.ACDE.4ABB.A541.BBD9E326E959	TCGA_5C8E4F70.8C40.4036.B69A.11F9D0BC6243	TCGA_581B589A.0489.4A89.8E4B.86719EB9C756	TCGA_29406946.7073.45FB.B9ED.0DB814E391A8	TCGA_ACE0493F.E7CD.47FB.91E1.25393C512001	TCGA_4D929884.46F7.4E61.9D05.B2C19A3D9BC3	TCGA_ABA45E0B.764A.4BCF.8D86.126A44203E53	TCGA_777646E6.F734.4F24.B887.FD8DD9E906F9	TCGA_C28340EE.A53D.4282.8278.CD21CFC6F23E	TCGA_2D62D209.E88D.4DAF.93F4.9EB1CDC4233F	TCGA_5E6281D5.BA5B.429D.9B15.2412BF2CAE81	TCGA_DCD81FE1.115E.4C5A.9525.1EB71E2E07E5	TCGA_A156D533.673A.4A66.A135.679D0748E036	TCGA_C7FAF704.5646.44B7.B42B.24044C1E6FC2	TCGA_E815E86E.1179.4207.9D4D.DEEF48027CE7	TCGA_3E0752F9.7BE8.4504.839E.5154BD4305C6	TCGA_18719024.098B.47D7.9367.D4FDC059699B	TCGA_EAF08CF3.0FCE.423F.A4DD.2AD320CC15A0	TCGA_B9DF27BD.DB8C.475A.8C7C.459F69618D97	TCGA_6A8ED154.856D.4CA6.B7FA.56DB41E49288	TCGA_AD214134.733F.4643.89E7.3D729E3E189B	TCGA_00008FF2.E928.40CD.B421.B401ED292249	TCGA_580F828B.2333.48F7.BA05.E9B6EF1AA3D5	TCGA_59363737.247E.4524.B7CD.F43B2C861027	TCGA_6F7E9F0D.164E.4696.A353.18D379AA4EF7	TCGA_7E4FC2C1.CF09.452F.A746.F3D0DAC21E72	TCGA_21F5BA76.8F9D.4742.9AC6.D3FB58F8612D	TCGA_C041F9A7.625B.4249.B042.E938061FC103	TCGA_BE787416.396B.48B4.A5D2.8E2EE082D001	TCGA_DA7D4478.7ED9.48A4.A782.EE3965D3220B	TCGA_3752431C.C493.4BD2.B6B9.282C28A62F9A	TCGA_4FFA9B06.04F7.4DF1.A1EA.BB544A716AFB	TCGA_EB3A95AF.6DE4.415D.A31F.EC75FCE2D5FB	TCGA_2C4ED242.2376.49ED.8AB3.18EC35E00BE7	TCGA_A12B149D.4A0F.4333.9622.AD2C96BF86DA	TCGA_B4F829FF.AD6C.40CC.98AC.E6DC7640E7F8	TCGA_F4A6DBEB.548D.41CD.B24C.6F9C8CC1461A	TCGA_EB3DBE80.00E4.4305.ADB1.707AE3232498	TCGA_47D57D1E.1CF5.4701.AC0F.58100CE6B988	TCGA_ECAAE00B.A1CF.45A9.88EC.2725B297F756	TCGA_62766C4A.50D4.465A.8FC5.6E1141FE590B	TCGA_EE8EBF14.3C91.4FF1.946D.400BD70116D0	TCGA_BD965D47.51AD.4235.AC1C.6FA1E160FD8E	TCGA_B5B29DA3.8AEC.498A.AB05.9FB6509ABEFB	TCGA_115916CD.8561.425B.9B9E.50C4F416B6E8	TCGA_87F4501A.DC99.438B.82CF.53EC9889A139	TCGA_67EE8060.D70B.411E.AE3A.C9FA4928216B	TCGA_52AFCAB5.BE0B.4814.B085.80A7DF9015DE
3.88136966621337	0.0341856697265464	0.136223124622874	0.0162865573662761	19.061428280162	0.0241616703544746	272.990739193709	0.137043686461958	0.719467398945016	0.162703412168596	0.312526317878611	0.0955839227969387	22.0418339749406	239.455247525049	0.0500860482008662	0.00786374712889588	0.0151949745069191	0.0300949284808478	0.0515692845131578	9.40484680154565	0.0443367691148006	459.816119769116	0.0254413593818387	0.0748060563142516	0.296596822418829	62.3885667725688	0.0154373377582342	0.376081573223314	0.0219977676508145	0.873895162505089	0.00711412982828465	0.37382131928722	0.0210318616210321	0.0284334235265148	0.16613863042331	25.8926001579029	64.8349911434671	202.426662630109	115.877777005398	0.893021267891338	0.0215151406722539	0.653335806558295	0.0481445146078727	0.159414113830078	8.60076238640471	355.319374799297	0.0146266869830322	0.896982087688879	105.221181068144	1.30309960010549
0.206518788189644	0.324610312620216	0.35064099604435	0.136497498920205	0.155080287162327	0.131265331678117	0.641992531523354	0.115728487154878	0.0342031457964154	0.354773372888081	0.376320765895001	0.343404905990218	0.468450661401516	0.43468685893794	0.125393304233623	0.209869325422787	0.0250262480499117	0.190221004071334	0.129633793619034	0.396025497806967	0.0180694150503586	4.92828521022494	0.555458924833893	0.235777972946243	0.41360416164703	28.5228163929311	0.222173370390924	0.244304811438241	0.0648948464031345	0.0607490752360809	0.0302628541166652	0.46645797916642	0.0532799620048684	0.159473968840834	0.0256012400133049	0.517061348305432	1.69441105844487	1.85061198845885	1.68501130148613	0.563217742015404	0.178637924034606	0.360622213904094	0.507209537467313	0.056281595162119	32.1962531830538	13.468285327583	0.0728783370717126	0.0828359681803308	1.2182193970305	0.613199496793774
[truncated: 963 more columns]
