# Supplementary material for: Single cell derived mRNA signals across human kidney tumors
Source: Nat Commun. 2021 Jun 23;12:3896. doi: 10.1038/s41467-021-23949-5 (PMC8222373; doi:10.1038/s41467-021-23949-5)
Supplement: Supplementary file 9 — Source Data [file 41467_2021_23949_MOESM9_ESM.zip › SourceDataForFigures/SupFig12.tsv]

TCGA_C5300AA5.0115.43AC.ACBE.C4E33C6E41B8	TCGA_A74E06DC.472F.4D36.A45E.D040820F4D4E	TCGA_7463B57E.ACDE.4ABB.A541.BBD9E326E959	TCGA_5C8E4F70.8C40.4036.B69A.11F9D0BC6243	TCGA_581B589A.0489.4A89.8E4B.86719EB9C756	TCGA_29406946.7073.45FB.B9ED.0DB814E391A8	TCGA_ACE0493F.E7CD.47FB.91E1.25393C512001	TCGA_4D929884.46F7.4E61.9D05.B2C19A3D9BC3	TCGA_ABA45E0B.764A.4BCF.8D86.126A44203E53	TCGA_777646E6.F734.4F24.B887.FD8DD9E906F9	TCGA_C28340EE.A53D.4282.8278.CD21CFC6F23E	TCGA_2D62D209.E88D.4DAF.93F4.9EB1CDC4233F	TCGA_5E6281D5.BA5B.429D.9B15.2412BF2CAE81	TCGA_DCD81FE1.115E.4C5A.9525.1EB71E2E07E5	TCGA_A156D533.673A.4A66.A135.679D0748E036	TCGA_C7FAF704.5646.44B7.B42B.24044C1E6FC2	TCGA_E815E86E.1179.4207.9D4D.DEEF48027CE7	TCGA_3E0752F9.7BE8.4504.839E.5154BD4305C6	TCGA_18719024.098B.47D7.9367.D4FDC059699B	TCGA_EAF08CF3.0FCE.423F.A4DD.2AD320CC15A0	TCGA_B9DF27BD.DB8C.475A.8C7C.459F69618D97	TCGA_6A8ED154.856D.4CA6.B7FA.56DB41E49288	TCGA_AD214134.733F.4643.89E7.3D729E3E189B	TCGA_00008FF2.E928.40CD.B421.B401ED292249	TCGA_580F828B.2333.48F7.BA05.E9B6EF1AA3D5	TCGA_59363737.247E.4524.B7CD.F43B2C861027	TCGA_6F7E9F0D.164E.4696.A353.18D379AA4EF7	TCGA_7E4FC2C1.CF09.452F.A746.F3D0DAC21E72	TCGA_21F5BA76.8F9D.4742.9AC6.D3FB58F8612D	TCGA_C041F9A7.625B.4249.B042.E938061FC103	TCGA_BE787416.396B.48B4.A5D2.8E2EE082D001	TCGA_DA7D4478.7ED9.48A4.A782.EE3965D3220B	TCGA_3752431C.C493.4BD2.B6B9.282C28A62F9A	TCGA_4FFA9B06.04F7.4DF1.A1EA.BB544A716AFB	TCGA_EB3A95AF.6DE4.415D.A31F.EC75FCE2D5FB	TCGA_2C4ED242.2376.49ED.8AB3.18EC35E00BE7	TCGA_A12B149D.4A0F.4333.9622.AD2C96BF86DA	TCGA_B4F829FF.AD6C.40CC.98AC.E6DC7640E7F8	TCGA_F4A6DBEB.548D.41CD.B24C.6F9C8CC1461A	TCGA_EB3DBE80.00E4.4305.ADB1.707AE3232498	TCGA_47D57D1E.1CF5.4701.AC0F.58100CE6B988	TCGA_ECAAE00B.A1CF.45A9.88EC.2725B297F756	TCGA_62766C4A.50D4.465A.8FC5.6E1141FE590B	TCGA_EE8EBF14.3C91.4FF1.946D.400BD70116D0	TCGA_BD965D47.51AD.4235.AC1C.6FA1E160FD8E	TCGA_B5B29DA3.8AEC.498A.AB05.9FB6509ABEFB	TCGA_115916CD.8561.425B.9B9E.50C4F416B6E8	TCGA_87F4501A.DC99.438B.82CF.53EC9889A139	TCGA_67EE8060.D70B.411E.AE3A.C9FA4928216B	TCGA_52AFCAB5.BE0B.4814.B085.80A7DF9015DE
4.39688274381642e-07	2.03495091371698e-07	5.16400433500145e-07	1.51761412128238e-07	2.4210870193012e-07	2.84914746881034e-07	0.00165615386289238	1.14283973170615e-07	9.99726731154345e-08	2.31283001926032e-07	5.23108339611186e-07	1.78489865279268e-07	4.55550499405564e-07	1.0653479407422e-07	1.90239125667695e-07	6.16032545769479e-08	1.01455669773488e-07	1.03240931736846e-07	2.32652858814221e-07	1.45360432159822e-06	4.65456182565459e-07	4.3692567101534e-08	3.34445215480572e-07	2.68823002499941e-07	3.30456352063864e-07	1.30029331673081e-07	7.80565738259398e-07	1.77205246062527e-07	1.3522302525835e-07	0.0281685975217863	2.83717065321711e-07	2.43523757177339e-07	9.2947508049435e-08	1.03093177765956e-07	1.45949269689434e-07	8.10697159144539e-08	7.97856022235891e-08	1.10631845173359e-07	1.20442139014829e-07	2.66405084123722e-07	2.01882023050297e-07	1.5336932788046e-07	2.60694531148816e-07	1.21878624100178e-07	1.04200449806023e-07	7.73691570790565e-08	8.90854478293714e-08	2.56363323079764e-07	2.06544964882403e-07	1.68165692700799e-07
1.24528851478727e-07	1.2074101624653e-07	1.17640852049426e-07	1.00315738647247e-07	1.05061845866145e-07	2.81188598808992e-07	6.12636586178729e-08	6.72391076136946e-08	5.15521674549046e-08	2.90846613888725e-07	1.12603539316984e-07	8.81857541344671e-08	1.22478306140088e-07	1.06466411308622e-07	1.4273372847352e-07	6.54555230211768e-08	4.59788456438523e-08	6.7095616179362e-08	1.07865525358428e-07	7.60340097046723e-08	5.54038660732026e-08	3.17633235706248e-08	1.01544782098186e-07	1.34276934743509e-07	8.49855103082232e-08	7.92590315858073e-08	1.44905773388353e-07	8.73875959702605e-08	1.06888775258369e-07	8.22099871072704e-08	1.27470247758911e-07	9.77331730470127e-08	6.26832032838579e-08	8.98814022687141e-08	7.37442267737249e-08	5.49787454030433e-08	8.20655769412383e-08	4.59902866135785e-08	6.32435827595882e-08	1.37017673153646e-07	9.44549204744639e-08	6.86741428500646e-08	1.17674038160219e-07	7.45419539123541e-08	9.12043321251922e-08	5.55337723537216e-08	5.88647083593623e-08	6.91121579095679e-08	7.0065925768988e-08	9.91697750316881e-08
1.93289073771804e-07	1.76254932963349e-07	2.88664297904052e-07	2.3633324775554e-07	1.53113284273318e-07	2.60385848540193e-07	9.64649859651807e-08	1.02373774906494e-07	8.09287411402552e-08	4.4834702930342e-07	3.31074847796366e-07	9.16807437228408e-08	2.03243194257997e-07	1.79200630560212e-07	2.03282760136998e-07	1.28548025399766e-07	6.42158388305968e-08	8.63571907868855e-08	1.76610923199395e-07	9.77449307951375e-08	7.70137851430777e-08	3.95226073930505e-08	1.52037681666006e-07	3.24909375673758e-07	1.27268239130965e-07	1.27897460822373e-07	5.67323829518557e-07	1.49976083486486e-07	1.86298223079787e-07	1.72079736594959e-07	1.9593155226107e-07	1.43048450778321e-07	1.05448226310904e-07	2.00357835115912e-07	1.23841126803264e-07	7.46089827414126e-08	8.80751140532768e-08	5.99587326932562e-08	7.69491304592667e-08	2.3143377372356e-07	2.26541394152761e-07	9.27033683663453e-08	2.72061239235756e-07	1.18664693708324e-07	1.46772153792899e-07	7.23552955269363e-08	8.85469158933936e-08	1.36147542804548e-07	1.01733981894862e-07	1.32616467408039e-07
5.16565437193186e-07	4.29362612511657e-07	0.00298875186141081	0.000370125329917184	5.27700231708224e-07	4.20557354070483e-07	1.97265647952408e-07	2.24346556653875e-07	2.12118490049905e-07	5.99836523185993e-07	0.0183847347504249	1.01993544960681e-07	8.08127105579785e-07	6.66371644831335e-07	4.40959061593411e-07	3.83894775265328e-07	1.19642636100918e-07	1.6005518708507e-07	5.45674946366442e-07	1.61012436518354e-07	1.74186090482419e-07	6.57708742137607e-08	7.93346457420306e-07	0.0194849874384945	2.73743010927638e-07	0.0130379293260317	0.0248637304703601	4.72162298089489e-07	1.48240659755294e-06	1.40841963550659e-06	4.7207832551066e-07	3.04944164744355e-07	3.79877847005262e-07	0.00423718103928906	3.81431186002891e-07	9.31271743350964e-08	8.18269780456579e-08	9.15532445697459e-08	1.38000520707662e-07	1.67372064848945e-06	0.00675275333446293	1.72210503814657e-07	0.0036641146575957	2.8388837638926e-07	4.47454277745468e-07	1.16189027914458e-07	2.47069596815642e-07	7.74916984118919e-07	2.0376279994258e-07	3.766088370145e-07
0.0599003319564267	0.0200834184953092	0.112777480782154	0.0487279338358664	0.0463979221873955	0.0691389852075373	0.0333467508162427	0.0200329346830619	0.00897841630723325	0.0141594042582933	0.1169987044042	0.0253896793526174	0.0719565527702909	0.00205636893064969	0.0537651153794583	0.00821313120700802	0.0234315198540124	0.0203572472783077	0.0478835559969656	0.0349039305545779	0.0429638225851636	0.00260646975787471	0.0657274310427919	0.0478689508160012	0.0619206270224645	0.0139834554525591	0.213465762965603	0.0391528795257631	0.016798855384825	0.152416033500959	0.0631179744789541	0.0391365345559353	0.0394893187523992	0.0114930331184181	0.0239831342128562	0.0140868463630357	1.83580465876666e-07	0.0203946550975762	0.0451709859885878	0.0409262437214183	0.0423876363775043	0.0560267573238183	0.0542464620731737	0.0465693702474547	0.00489672541167141	0.00421404907202549	0.0207651041103088	0.0522403029872901	0.0327557940205944	0.0214793059200551
0.104316609524361	0.0322317595611764	0.0376866310725596	0.0456338662765779	0.0103061118721601	0.0931818506530666	0.0107706086335254	0.0891449894069811	0.110174733092953	0.178928069915471	0.0276941448063815	0.0825452368221378	0.0306117634544668	0.0137694190492045	0.0652568155041513	0.0192819739555265	0.0263163170232626	0.00721904307486745	0.184761234054667	0.0703995008631192	0.249451785796795	6.65719763477842e-07	0.0328845168814676	0.0243758691941291	0.027904065597639	0.0298823662596902	0.0381548470497473	0.0147734724706385	0.11539162626687	0.2254434760365	0.0812903910543376	0.0350167827206271	0.0273726575559551	0.0174090942383205	0.0928585251249874	5.52599095193419e-07	2.80689323710086e-07	5.29250106739268e-07	7.4665298195662e-06	0.0240619795326811	0.0791943767361142	0.031503784365832	0.0455396522077166	0.0573012467164086	0.0101183547916138	6.57051074029882e-07	2.35476785385227e-06	0.0718805139095109	0.231611874074606	0.0481215705345135
0.123126177301899	0.192713473878605	0.185891629511712	0.0590581589175819	0.00606965249121322	0.131941870127914	0.111559610369656	0.0159146136676522	0.0224821690924884	0.0289811795843639	0.147517025626685	0.178337600599888	0.118446154746945	2.42455281555926e-06	0.122383912549665	0.0175928427250979	8.83865529365937e-07	0.158250241415304	1.64249457541894e-06	0.247905741385508	0.0123167146314322	0.0209768062016252	0.225629476562761	0.0103255076123966	0.120458333674	0.00407917671547617	0.0926888067502803	0.118144718920068	5.97189429110207e-07	0.079155399090687	3.48960919512189e-05	0.288605922614795	0.00367129008215146	0.0361790042055231	0.00183070678532065	0.0203649359665441	0.0549590082485748	0.0250658986948755	5.62933635969283e-07	0.203910325981819	0.00910264488793362	0.184016605966825	0.268270810614518	1.9940473784521e-05	0.0371187574500157	5.38095658183146e-06	9.8764827654532e-07	0.0124939629711763	0.0091989134883188	0.248253282316032
0.0886834425331316	0.0631560351831071	0.0323532567419123	0.0364352666651024	1.3531486892881e-07	0.0545800020093168	0.0427063736892331	0.0589391697898127	0.251383735775669	0.163349135888658	0.00723497087464261	0.180885067160763	0.0523748240623985	5.40577467771914e-07	0.155892938448609	0.0320166336701865	0.0060394847827995	0.0174268954399482	0.0450174119587173	0.262843417704726	0.0732016696840991	1.14109702657541e-07	0.0543648052991035	0.024646604810102	0.0738514207483119	4.39848608974862e-07	0.0461224375175792	0.0333022193199336	0.0335162817323353	0.0654607324980419	0.0491726960781154	0.0966054520476164	0.0313079054098661	0.0091306465174978	0.0262375003528382	2.40025940986222e-07	0.0044858023528796	4.61767973342354e-06	1.02207691288639e-07	0.0687108749849866	0.0502453417681955	0.0460436506866065	0.0412041581746552	0.0712716951746864	0.0188514551843453	2.10352617012546e-07	0.00636968679266752	0.0235361775868076	0.0292238760370644	0.0751987868446792
0.0358391773912443	0.0382759790756299	0.0298714054604581	0.0162334687134674	0.00237540681126387	0.0723199293591591	0.0179130926217571	1.06608035160536e-07	0.0142842703325652	0.00118200964084544	0.0196704610920541	0.028195786539805	0.0373861833262157	0.00238224230840047	0.0954429694098983	1.23980934727436e-07	3.55712720536789e-08	0.0360813123988536	9.09826407150012e-08	0.0889403696618163	2.02807999124396e-07	1.61871788340922e-07	0.0304120158042561	0.0322390220070017	0.00929869891147187	0.00122897071723429	0.0270033809185085	0.0194893646803576	5.81157001678171e-08	3.92924160644001e-07	5.00811400723301e-08	0.0727064956994634	6.98237405400967e-08	5.51852810141505e-08	5.05764655829752e-08	0.000276205290205424	0.097651748022717	0.00487201815866264	7.1440797275158e-08	0.0833137491292595	1.05449271207453e-07	0.0457842149747218	0.0526126867355429	2.04383884495134e-07	0.00356599541168101	5.94831535758243e-07	6.74887975742171e-08	5.78851698994576e-07	1.41891749393378e-07	0.0848202666877844
0.296066018308572	0.33630046224215	0.302887451236536	0.525652750545304	1.14944371962002e-06	0.326528231858147	2.04552596708785e-06	0.457976943480465	0.301768376149607	0.0784259452088956	0.349139744979432	0.181168029781794	0.360463127974076	1.10641612228739e-06	0.174852098906742	0.389692581825436	0.267195630681309	0.446328753300028	0.429734331001384	3.44580586224633e-07	0.35810034380489	2.68804483439106e-06	0.232878912155022	0.529259256297225	0.421511447903298	1.05308392743707e-06	0.29884786954815	0.50227794067945	0.381866460199197	0.123048643208261	0.568015240618585	0.129934005494586	0.47377806510881	0.46559504923297	0.47735858326331	1.92688120026272e-06	5.70289018729875e-07	2.37879074644213e-06	9.58920284324606e-07	0.265430662495851	0.443745043561453	0.308112796856166	0.231142875150866	0.449185875277843	0.000449241430875158	6.06887169681477e-07	0.650691201142367	0.563084246026816	0.0260832603697631	0.183542648907288
1.02151489948076e-07	1.00668797721004e-07	1.08603863240498e-07	1.50820748222123e-07	2.29306162812749e-08	5.22959514294186e-08	2.76539588796868e-08	1.11985802419105e-07	5.14896891248617e-08	2.55790719673676e-08	1.56211871509764e-07	5.0764193842074e-08	6.52988208612206e-08	4.35173766693411e-08	3.06926745925319e-08	8.90416224699311e-08	9.47607430630091e-08	3.30452503636344e-07	7.82543422678659e-08	2.04852890177042e-08	8.95158403741057e-08	3.68245812336432e-08	7.05518293823068e-08	1.49925862120838e-07	1.67134874200683e-07	2.62446895472749e-08	8.21297055840869e-08	1.67524638635245e-07	6.04660410969735e-08	3.38996008029781e-08	9.11478775485775e-08	3.64677974112486e-08	1.45434496846943e-07	1.07562243162725e-07	1.02351543377894e-07	2.28403171813187e-08	2.81223655853567e-07	2.82028363447443e-08	2.81898349751026e-08	5.07320502835425e-08	1.24290234409084e-07	1.01110814911144e-07	4.73668722264585e-08	1.26392414117592e-07	3.16167527775951e-08	2.2987875564592e-08	1.65672272664098e-07	3.18770434959298e-07	4.14377054931006e-08	3.85836765309953e-08
3.33560789145741e-07	4.47168055021424e-07	3.22179392404347e-07	3.95686499239812e-07	8.43492664150577e-08	3.8953706601114e-07	1.51817745693502e-07	2.39533002202252e-07	5.15726849070909e-07	1.70948501539947e-06	2.591397792666e-07	1.7941165343542e-07	3.57730317809698e-07	1.95552569158638e-07	4.97443063465903e-07	2.85872840190911e-07	1.31214024340043e-07	5.85684887236622e-07	3.09097222357034e-07	1.29489109027575e-07	0.0299193881412519	1.21359418312646e-07	3.09634288079667e-07	3.17902109166416e-07	2.12314723897923e-07	1.34777548281437e-07	3.773508877697e-07	4.97643402639397e-07	1.74644776354655e-07	3.49756561061807e-07	2.48929938529074e-07	1.79965951254524e-07	2.31387691914674e-07	2.05432287972181e-07	2.10787796406421e-07	4.39079929686361e-08	2.37906319098162e-07	8.41300696624608e-08	9.91832689584241e-08	2.22455009367712e-07	3.16424084616324e-07	4.09284840300501e-07	2.81115175156981e-07	3.18647816351861e-07	1.34768570561836e-07	1.10867648129862e-07	2.2114991218134e-07	2.67667418081241e-07	2.08547010978448e-07	3.23460599578693e-07
1.66001903003642e-06	3.52524703024325e-06	1.34247297063536e-06	3.00583540720629e-06	0.12945753629913	0.00351263056030236	0.0227462128673273	1.20806351288479e-06	6.01147329647436e-06	0.0542169782847721	2.60657344100203e-06	3.67790283247893e-07	4.3954242367465e-06	0.163085677943617	3.67699216724682e-06	5.1898186689288e-06	1.84398808234875e-05	2.39561022520436e-06	0.00735128067564424	1.67653327919077e-07	7.97978523794581e-07	0.157989718185692	1.56902114777239e-06	8.86742792574371e-06	1.00861351514238e-06	0.142150389210376	1.88237473512213e-06	7.37222039586747e-06	0.0162591064776137	8.65102691511406e-07	8.95994969368737e-06	1.12620065863399e-06	0.0386294762543232	5.16540959977496e-06	1.94159670177644e-06	0.0232466887376818	1.54248186686935e-06	0.0208101162465564	0.255878597639336	2.66023472091022e-06	2.40764389073696e-06	1.3603654201518e-06	2.77269897043716e-06	4.61103224468255e-06	0.147829027287869	0.0781079716892003	0.00203114815751499	1.56410321012094e-06	0.0549059301140748	1.79651872138599e-06
3.79340673385309e-07	0.00493631963273952	8.80657115355272e-07	9.80533359551208e-07	7.70613542478892e-06	2.90931163432076e-07	3.91729234892415e-06	0.0586418518900474	6.90127669850016e-07	0.0620130562042287	2.74546245392808e-07	2.23203780744184e-07	1.79407269128947e-06	1.40042961178422e-06	3.31195738053286e-07	0.181190174844926	0.40443146392605	1.15575021675241e-06	0.0446537519060382	8.68879498253136e-08	8.96016311076525e-07	1.75312076665474e-06	6.63854538549366e-07	1.1425899855162e-06	8.63903100667152e-07	0.0458290429279087	9.94708431266679e-07	1.3128598256951e-06	0.124239374558628	0.00738371396536304	4.19578398631984e-06	1.87150663032945e-07	0.0625970877900981	0.143495111500697	0.0815862489938569	9.61968519172325e-08	1.02282380844864e-06	1.03927043975857e-06	5.31225965124491e-06	6.70575354083625e-07	0.086079293536461	6.68523516175498e-07	4.49807513991113e-07	0.0885936294883539	5.87237914049139e-06	5.11999704896747e-06	0.0550107961343436	1.02997974456385e-06	2.10765644922851e-06	3.29518859947924e-07
1.84134568565566e-07	3.46545776149849e-07	2.0490766573933e-07	4.1499912051094e-07	0.344205907918598	2.22680080213282e-07	0.491695772558578	6.16913045083842e-07	6.23708089443534e-07	1.72354849054762e-07	1.58710933901438e-07	1.00265434167495e-07	2.4704353238764e-07	0.592495552648286	1.27176349269014e-07	6.6022917448383e-07	1.40735803229631e-06	3.0863302700863e-07	1.0940918075184e-06	4.65664760077859e-08	6.15219475142343e-07	0.523067566120528	2.45524282649033e-07	3.55920587121836e-07	2.04108501295713e-07	0.36763285383034	3.4988537846355e-07	4.95287917788456e-07	3.51479659793482e-07	8.23764663131473e-07	6.29411399244141e-07	8.99882507302012e-08	8.10571145118532e-07	4.84807473568891e-07	8.10146668845843e-07	0.573914575296948	0.466045515426699	0.597096133701074	0.408859311179821	1.70760619426592e-07	7.32953662784883e-07	2.86830684653272e-07	1.57843779003282e-07	5.38487984626191e-07	0.361593945072792	0.626361008020224	2.71833149515749e-06	7.96745961017932e-07	0.321406126595402	1.39373445763719e-07
1.48151749090055e-07	3.72406994153004e-07	1.6216290498819e-07	2.23198446511155e-07	0.142291970850748	1.58843085990811e-07	4.5712763310975e-06	6.57512432998012e-07	2.74033122917031e-07	2.87901118996973e-07	9.4723793461093e-08	1.25541867053871e-07	2.65226174155786e-07	2.08161124073721e-06	1.30810376947301e-07	2.49091741931807e-06	4.31995496553093e-07	2.00946353093693e-07	1.02962145154555e-06	5.07691274640948e-08	3.19799570647903e-07	0.00284684298448614	1.76970812883705e-07	2.11952436942295e-07	1.34220094401101e-07	0.0468725592127791	2.95060987660682e-07	2.29545113596532e-07	8.61893751901723e-06	9.16800332120431e-07	4.07631347502604e-07	6.9173438871311e-08	2.39755490655772e-06	0.00596702307099811	4.46812355207448e-07	0.0368051295661871	0.0502945293611233	0.052987766807268	0.03689333378189	1.28991790036632e-07	2.42371517653847e-07	1.48435531988418e-07	1.08635269818751e-07	5.22754838276247e-07	0.103909391568996	0.0255408717323535	5.78279138197085e-07	3.25503642340827e-07	0.0318301025282876	1.00443186877662e-07
0.292064161554429	0.312296830040976	0.295539449643761	0.267882770232203	0.318885365411531	0.248794138890662	0.267594356020144	0.299346048222736	0.290919688118695	0.418740455381248	0.313355696773389	0.323477092415874	0.328752679470728	0.226201887889157	0.332400378276431	0.35200318240958	0.272563827793655	0.314331113266552	0.24059312706029	0.295004405002688	0.234042581958724	0.292506874949567	0.358098425323562	0.311788028096431	0.285051999394893	0.335301265207007	0.258847690474304	0.272848442591272	0.311916523730785	0.318918359221033	0.238353139545483	0.337992328670672	0.323149903317631	0.306487445346985	0.29614101402949	0.331302432543381	0.326558945840277	0.278764425835946	0.253182771110008	0.313639951827262	0.282488457786876	0.328508728317879	0.303314772488543	0.287051321948639	0.311660277994463	0.265763074107393	0.265124486758383	0.276758678356281	0.262981041131301	0.338580634330386
0.5070077	0.46223778	0.49201554	0.46321946	0.40430242	0.4855978	0.47929364	0.43090838	0.40160245	0.3222164	0.5009555	0.42269033	0.46694	0.4959451	0.44874477	0.37170702	0.4359995	0.42596167	0.5200358	0.4909345	0.46533	0.40523833	0.43392462	0.46090358	0.47986627	0.38921607	0.5093305	0.47661352	0.43133992	0.44845253	0.5289647	0.4507842	0.4409095	0.43379563	0.43779045	0.37344456	0.54194283	0.45650983	0.46660405	0.47669804	0.4814673	0.41330272	0.46952826	0.45382512	0.45980346	0.45656276	0.4579383	0.5033645	0.47357786	0.43689698
[truncated: 798 more columns]
