# Supplementary material for: Single cell derived mRNA signals across human kidney tumors
Source: Nat Commun. 2021 Jun 23;12:3896. doi: 10.1038/s41467-021-23949-5 (PMC8222373; doi:10.1038/s41467-021-23949-5)
Supplement: Supplementary file 9 — Source Data [file 41467_2021_23949_MOESM9_ESM.zip › SourceDataForFigures/SupFig1D.tsv]

refClass	refType	value	group
PBMC_Dendritic_cells	Kidney	-0.897869511843455	PBMC
PBMC_NK_cells	Kidney	-2.1456680335699	PBMC
PBMC_CD8_T_cells	Kidney	-2.28569415877101	PBMC
PBMC_B_cells	Kidney	-2.36755178832137	PBMC
PBMC_Monocytes	Kidney	-4.56090616575079	PBMC
PBMC_CD4_T_cells	Kidney	-2.48653330375831	PBMC
fKid_CnT	Kidney	-1.90252038484168	fKid
fKid_DTLH	Kidney	-1.5259745499083	fKid
fKid_UBCD	Kidney	-1.48620802849978	fKid
fKid_SSBpr	Kidney	-1.56064825971802	fKid
fKid_End	Kidney	-2.9109551026286	fKid
fKid_MSC	Kidney	4.04497697979985	fKid
fKid_RVCSB	Kidney	-1.5260356532952	fKid
fKid_SSBpod	Kidney	-2.80692158217202	fKid
fKid_SSBm.d	Kidney	-3.53320723576973	fKid
fKid_ICa	Kidney	-1.87263530564329	fKid
fKid_ErPrT	Kidney	-2.66762060159109	fKid
fKid_ICb	Kidney	-0.510095155485132	fKid
fKid_NPC	Kidney	-2.74859292513877	fKid
fKid_Pod	Kidney	-3.07607177476524	fKid
fAd_SCPs	Adrenal	-0.902989995186688	fAd
fAd_Bridge	Adrenal	-1.55491469700203	fAd
fAd_Chromaffin	Adrenal	-2.26585377466817	fAd
fAd_Sympathoblastic	Adrenal	-2.62183260927449	fAd
fAd_Mesenchyme	Adrenal	4.19533881165536	fAd
fAd_Endothelium	Adrenal	-3.0566540113717	fAd
fAd_Cortex	Adrenal	-3.30690854087506	fAd
mouseDev_Parietal_endoderm	mouseEmbryo	-1.41958714624431	mouseDev
mouseDev_Notochord	mouseEmbryo	-2.10765504085496	mouseDev
mouseDev_Neural_crest	mouseEmbryo	0.627522409413843	mouseDev
mouseDev_Blood_progenitors_1	mouseEmbryo	-0.647297008559568	mouseDev
mouseDev_Caudal_neurectoderm	mouseEmbryo	-0.801527182025496	mouseDev
mouseDev_Caudal_Mesoderm	mouseEmbryo	-2.41517781149109	mouseDev
mouseDev_Endothelium	mouseEmbryo	-0.386750326810009	mouseDev
mouseDev_Erythroid2	mouseEmbryo	-0.292433066328914	mouseDev
mouseDev_Cardiomyocytes	mouseEmbryo	-1.56860330357721	mouseDev
mouseDev_Spinal_cord	mouseEmbryo	-0.549659113955223	mouseDev
mouseDev_Gut	mouseEmbryo	-1.71041852170629	mouseDev
mouseDev_Mixed_mesoderm	mouseEmbryo	-1.07715046566172	mouseDev
mouseDev_NMP	mouseEmbryo	-2.16723974929074	mouseDev
mouseDev_Somitic_mesoderm	mouseEmbryo	-2.43361290483718	mouseDev
mouseDev_Blood_progenitors_2	mouseEmbryo	-1.56765674723597	mouseDev
mouseDev_Erythroid3	mouseEmbryo	-1.28123434061321	mouseDev
mouseDev_Haematoendothelial_progenitors	mouseEmbryo	-0.720785274441814	mouseDev
mouseDev_Erythroid1	mouseEmbryo	-3.35861374122616	mouseDev
mouseDev_Pharyngeal_mesoderm	mouseEmbryo	1.18151342984883	mouseDev
mouseDev_Surface_ectoderm	mouseEmbryo	-1.59688222338049	mouseDev
mouseDev_Intermediate_mesoderm	mouseEmbryo	-0.315131937354233	mouseDev
mouseDev_Paraxial_mesoderm	mouseEmbryo	1.3275406564081	mouseDev
mouseDev_Mesenchyme	mouseEmbryo	-0.383030866235865	mouseDev
mouseDev_Nascent_mesoderm	mouseEmbryo	-2.39514692415314	mouseDev
mouseDev_Rostral_neurectoderm	mouseEmbryo	-2.19193597502817	mouseDev
