# Supplementary material for: Single cell derived mRNA signals across human kidney tumors
Source: Nat Commun. 2021 Jun 23;12:3896. doi: 10.1038/s41467-021-23949-5 (PMC8222373; doi:10.1038/s41467-021-23949-5)
Supplement: Supplementary file 9 — Source Data [file 41467_2021_23949_MOESM9_ESM.zip › SourceDataForFigures/SupFig4.tsv]

SangerProject1716_PR37201a	SangerProject1716_PR37205a	SangerProject1716_PR37217a	SangerProject1716_PR37220a	SangerProject1716_PR37223a	SangerProject1716_PR37199a	SangerProject1716_PR37200a	SangerProject1716_PR37204a	SangerProject1716_PR37208a	SangerProject1716_PR37212a	SangerProject1716_PR37213a	SangerProject1716_PR37214a	SangerProject1716_PR37214c	SangerProject1716_PR37216a	SangerProject1716_PR37219a	SangerProject1716_PR37221a	SangerProject1716_PR37222a	SangerProject1716_PR37224a	SangerProject1716_PR37210a	SangerProject1716_PR37225a	SangerProject1716_PR37202a	pR2	rowName
2.94664248616313e-08	2.38049857145384e-08	1.5425750414904e-08	1.54162380292058e-08	4.55741696490238e-08	7.31932778447988e-09	7.24091367765635e-09	6.32749170906394e-07	9.70323738113887e-09	8.15337787450447e-09	7.21399775374817e-09	1.22718011106699e-08	0.00181808326868858	8.55869808135487e-09	1.03050361758111e-08	9.40933769846238e-09	1.12306095486037e-08	8.49496134205678e-09	1.78569842997042e-08	5.39825925694219e-09	9.47718019764969e-09	0.5374179	PBMC_B_cells
1.06630112116397e-08	1.5415601464059e-08	8.47606008915545e-09	8.01374958020903e-09	9.77033329769635e-09	4.17267902031367e-09	4.09091733421534e-09	1.59049539100388e-07	4.78557180620385e-09	4.35711544401401e-09	4.61260338757026e-09	9.2929077538318e-09	1.7606391780802e-08	5.09470825155435e-09	6.39266207745937e-09	4.88058387052208e-09	6.48650191790949e-09	5.50193436530188e-09	1.14185187518976e-08	4.7527204051784e-09	6.67496083043556e-09	0.5222799	PBMC_CD4_T_cells
1.2864235683149e-08	1.59322109269968e-08	1.00686378142897e-08	9.90845625783384e-09	1.17476349696905e-08	4.92865695948674e-09	4.59458481336666e-09	1.68088344635233e-07	5.8156760508811e-09	5.08637794078308e-09	5.00225762130548e-09	1.06759669371366e-08	8.225141025594e-08	5.17879272894245e-09	6.81666091192891e-09	6.11055604075074e-09	7.67628741044094e-09	5.9810958078984e-09	1.09838760855202e-08	4.82619632815731e-09	9.12052921688471e-09	0.50883293	PBMC_CD8_T_cells
1.87754882426775e-08	2.10700958485579e-08	1.5173178814778e-08	1.60890482676289e-08	2.3694078929296e-08	6.90011969566891e-09	5.9339017110492e-09	1.50550515824838e-07	8.87790442362254e-09	7.07794610113926e-09	6.37620907724871e-09	1.5156006351246e-08	0.00908562423974252	6.14824600551506e-09	8.83732083528148e-09	9.63454745198785e-09	1.18937126441149e-08	7.1756993083396e-09	1.32629519187131e-08	5.77794188003246e-09	1.81820219880938e-08	0.5001364	PBMC_NK_cells
0.0310105478315216	0.0244506787792029	0.00511576820187328	0.0110942300419276	0.0251068930416944	0.00202920459353077	0.00306649119044948	9.22436037130115e-07	0.00941577178271389	0.00402667829348323	0.00117298567004211	0.00115037247641413	0.0621091630035448	0.00071779027250635	0.00430842882582732	0.0115216834421149	0.0106151780340801	0.000148036834816951	0.00731573598870747	2.23623632863399e-08	4.80055303656649e-07	0.45302832	PBMC_Dendritic_cells
0.0028252001531821	0.0358906784791599	7.44759485711592e-08	0.0257953991629286	0.0229169036217584	3.07950009932192e-08	3.81554303532705e-08	8.91215468145711e-07	0.00240981793577418	0.00634009437168105	6.50983648418638e-08	0.0112213862101667	0.0733163985114054	6.04548910259914e-08	1.55299589346378e-07	8.20382762164283e-08	0.000372249322225979	3.30354948092123e-08	5.03684807722348e-07	2.14751290592363e-08	0.0407607654912926	0.4984643	PBMC_Monocytes
0.0628403043003262	0.114318311169355	0.0941724184960928	0.135417553230975	0.261982607260386	0.138568185507108	0.141025440361209	0.173365284370512	0.137417340931404	0.156421231411684	0.151203984626851	0.128045785058745	0.106343500871465	0.136686978055319	0.153870290341722	0.100225489973052	0.153433497157815	0.151784870840483	0.0734271959510073	0.171421731642667	0.244583251738964	0.48957485	fKid_End
2.07930097352582e-08	4.18711791505744e-07	8.67850498829972e-08	3.09357334230128e-08	6.63056086021038e-08	5.9483333235438e-08	3.97555743875277e-08	7.30542583178656e-07	3.92440971755978e-08	4.51072085133248e-08	4.5110103867734e-08	9.36550848666807e-08	3.61110342150054e-08	1.76218056194629e-07	6.30771326670829e-08	4.52022501326529e-08	5.9714656525725e-08	6.18541088525186e-08	1.91227290371419e-07	7.17623033858201e-08	1.61808121084829e-08	0.6990634	fKid_ICa
7.63995969384426e-08	0.00612495874307503	0.0175784544356869	1.20065494153382e-07	0.043411196731275	2.3890086715808e-07	2.97297568850293e-07	0.387076580573961	2.2037959167418e-07	1.74261158783042e-07	4.74146427135132e-07	2.31140352066812e-07	1.24222413529994e-07	0.049090927236794	0.00273318200886937	3.02341599131177e-07	3.54676665004058e-07	2.80421928546855e-07	0.0769613940675894	6.20891636274649e-07	5.60829756024981e-08	0.50471485	fKid_ICb
0.468539867333492	0.489822918270703	0.441489917849828	0.239020134750428	0.188134216013493	0.516931258642745	0.444151914129038	0.198972705983762	0.412884498340644	0.461457650468728	0.488164605438772	0.479433430462421	0.350592843527499	0.407689969739307	0.471146260718533	0.530724492857383	0.500442843717453	0.467725631682769	0.373857631906592	0.420007902523791	0.320554428432016	0.48452735	fKid_MSC
6.96008553428282e-09	1.55755901290062e-08	1.27285142841502e-08	1.09270780332166e-08	1.33601419727522e-08	5.55633162936831e-09	5.34521444493031e-09	1.75121802776544e-06	5.16198308593014e-09	5.49831839774001e-09	6.12397178279369e-09	1.21046928012095e-08	7.7301435923882e-09	2.89115205685169e-08	8.46316146130993e-09	4.76805066447089e-09	7.03364675374172e-09	8.61658351977341e-09	3.04586524248365e-08	9.91670419264885e-09	5.42206540709249e-09	0.50796795	fKid_NPC
4.54335236077108e-08	7.33479327728055e-08	6.33830820055227e-08	3.66364958463003e-07	4.70515557882411e-07	2.10435918621523e-08	3.35299647668812e-08	4.81790694485086e-07	3.10793490254738e-08	2.1536911246643e-08	1.7805561249245e-08	5.47892337815205e-08	3.08962544035115e-08	6.36044225751736e-08	3.95049064716333e-08	2.56080497401196e-08	3.0356339442807e-08	3.31272901958333e-08	1.3522684199876e-06	5.19903744441035e-08	1.66541827638828e-08	0.47871345	fKid_RVCSB
2.25206143277071e-08	3.41937454760425e-08	5.53634178274501e-08	8.504888191077e-08	0.0110856851777706	1.20727746816823e-08	1.93910885900312e-08	2.46753744602073e-07	2.23115227424606e-08	1.37336306069427e-08	1.24247918335722e-08	3.34009195289442e-08	4.32662629395101e-08	2.00948643078742e-07	2.57120694852747e-08	1.40084664175589e-08	1.72172560521615e-08	1.94117157919101e-08	0.0195306516660653	5.01280711721084e-08	2.73685059427193e-08	0.5112578	fKid_SSBpod
1.67983270050133e-08	2.07035953091097e-08	2.59297387266757e-08	2.63976933395147e-07	3.18589725054337e-08	7.07242634589122e-09	1.40045754948188e-08	1.58824490482217e-07	1.36334746901518e-08	7.20888323647543e-09	8.02543927697095e-09	1.80674221977901e-08	1.53586867929971e-08	3.16678811009874e-08	1.51016947379797e-08	7.97233601298006e-09	1.26934608159513e-08	1.09159588263477e-08	1.11506714186841e-07	1.48548338378053e-08	1.00612382252993e-08	0.48150265	fKid_SSBpr
7.98456185181279e-09	1.14567539051796e-08	1.35114788069598e-08	3.00117773781806e-08	1.42506420971238e-08	4.39913147254657e-09	6.70356995144042e-09	1.53857482186705e-07	6.76326200757171e-09	4.61538620468987e-09	5.36278041923887e-09	1.02814418728154e-08	8.67998570340869e-09	1.9903898272882e-08	8.01662558494893e-09	4.57152861545631e-09	6.81497211253438e-09	6.87745269481360e-09	3.38916102515471e-08	8.67585011387869e-09	5.95561005833663e-09	0.51923263	fKid_SSBm.d
1.64519613064007e-07	3.06273205505347e-08	2.31289619561533e-07	0.0236012880806527	0.0169309012041926	1.65058547211346e-08	3.38952709736296e-08	0.00615904770087584	0.00519290086237529	1.91843378328011e-08	1.3804737195382e-08	4.0090654145704e-08	1.19398897931827e-07	2.61456004431073e-08	3.29014545613966e-08	2.02717577084607e-08	2.47400833679625e-08	2.0089322099477e-08	2.22883521280524e-07	3.44046811789725e-08	1.1389751731944e-07	0.5114136	fKid_Pod
1.60013174582753e-08	1.73976240387397e-08	1.84240330119303e-08	0.117356069654581	2.20113290205474e-08	5.28533241820924e-09	0.0134145539021552	1.91510443385714e-07	0.0391684936517344	6.36727829390336e-09	6.36100059547273e-09	1.40125035721803e-08	1.8241690654357e-08	1.66032442631569e-08	1.29713216161526e-08	6.86429592675722e-09	1.14761112749351e-08	7.4997584071168e-09	4.81948928853259e-08	9.93621469586874e-09	1.09727640967166e-08	0.5368904	fKid_ErPrT
8.65294858073203e-09	9.89151036913206e-09	1.15378258987827e-08	0.00544266495171628	1.07940750825957e-08	3.91547827735982e-09	1.19936177976155e-08	1.03006827861966e-06	1.27460230671617e-08	4.30974535574217e-09	4.69679021246784e-09	7.74941284195591e-09	7.14534431478949e-09	1.06495693840779e-08	7.31245477640914e-09	4.56447127102814e-09	6.59054663670596e-09	6.01931118919608e-09	1.61766697320546e-08	7.72484178019201e-09	5.84477699000619e-09	0.4729088	fKid_DTLH
8.20869029367702e-09	1.36296326299505e-08	1.34605590522903e-08	2.77947942773719e-08	1.31275886669822e-08	4.41315419576676e-09	6.19609410610817e-09	1.48137916221313e-07	6.55304239298454e-09	4.66024358483337e-09	5.10679949191336e-09	1.00907115930074e-08	8.75416430364339e-09	1.58446473788482e-08	7.47513959139377e-09	4.7062437761066e-09	6.87301783853466e-09	6.74013708152893e-09	2.50481600372153e-08	9.09228646302013e-09	6.1500375403081e-09	0.48122	fKid_CnT
8.60896387111767e-09	9.76449821050213e-09	7.54892757314957e-09	2.03284571241973e-08	8.7703878869602e-09	3.33809612745905e-09	5.13190830493876e-09	7.11528831141044e-07	5.69187801502039e-09	3.42301792222875e-09	3.76680987740269e-09	6.2470990214814e-09	7.18001629044232e-09	6.65966880770243e-09	5.33806254373637e-09	3.70942931910142e-09	5.6222223736595e-09	4.70633899649445e-09	9.42468598597264e-09	9.31233236185415e-09	6.42296885726703e-09	0.48466796	fKid_UBCD
0.434783605731066	0.329391723035615	0.441642777434696	0.442271655245191	0.430430855168909	0.34247091515446	0.398341067156952	0.234417853049321	0.39351078374874	0.371754010873486	0.359457733225689	0.380148446766043	0.396733859734958	0.405813652103586	0.367941424579755	0.35752777706567	0.335135650672336	0.380340934172839	0.448904792132283	0.408569402550802	0.394100749814276	0.45380777	Intercept
