# Supplementary material for: Single cell derived mRNA signals across human kidney tumors
Source: Nat Commun. 2021 Jun 23;12:3896. doi: 10.1038/s41467-021-23949-5 (PMC8222373; doi:10.1038/s41467-021-23949-5)
Supplement: Supplementary file 9 — Source Data [file 41467_2021_23949_MOESM9_ESM.zip › SourceDataForFigures/Fig1C.tsv]

orig.ident	nCount_RNA	nFeature_RNA	igGenes	mhcGenes	mhc2Genes	hgGenes	mhc1Genes	hspGenes	nuclearMTGenes	hkGenes	riboGenes	mtGenes	antisenseGenes	S.Score	G2M.Score	Phase	scrubScore	scrubCall	scrubSim1	scrubSim2	PASS_MT	PASS_nGenes	PASS_nCounts	PASS_doublet	fracBadClust	PASS_cluster	PASS	reasonForFail	RNA_snn_res.1	seurat_clusters	channel	sort	age	gest	annot	tmp	fullAnnot	UMAP_1	UMAP_2	rowName
F15	7523.31669633923	3798	0	0.00291325504206289	0.000513191976020247	0.00024723996218237	0.00240006306604264	0.00900229563445741	0.0689127735416693	0.285072419523227	0.284272348698824	0.0706774702597173	0.00275765509697356	-0.138501070795302	-0.207278268158313	G1	0.181818181818182	FALSE	0.23943661971831	0.114754098360656	TRUE	TRUE	TRUE	TRUE	0.035230352303523	TRUE	TRUE	Pass	19	19	F15_Kid_N_neg_1_1	CD45-	12	(10,14]	End	Other	End	12.4837121334603	-0.24062490977457	F15_Kid_N_neg_1_1_CTCCTAGAGTGTCTCA
F15	1486.4942236249	1175	0	0.00167365518903307	0.00135727162944422	0	0.000316383559588853	0.00879185505046523	0.0781660125138364	0.323294612012715	0.384029194022794	0.00149923737904444	0.00234157921524528	-0.0488720986132018	-0.037989512976156	G1	0.0526315789473684	FALSE	0.0769230769230769	0.181818181818182	TRUE	TRUE	TRUE	TRUE	0.256704980842912	TRUE	TRUE	Pass	20	20	F15_Kid_N_neg_1_1	CD45-	12	(10,14]	End	Other	End	11.2124041885143	-0.285034780648172	F15_Kid_N_neg_1_1_GGTGTTACAATACGCT
F15	20101.61906526	6016	0	0.00106577786683859	0.000420793507876463	0.00023421841392932	0.00064498435896213	0.0119396107755448	0.055672728878364	0.265005172451214	0.206989840540159	0.0307742484818002	0.00205057836777109	-0.100704947342988	-0.155657509253083	G1	0.181818181818182	FALSE	0.181818181818182	0.181818181818182	TRUE	TRUE	TRUE	TRUE	0	TRUE	TRUE	Pass	12	12	F15_Kid_N_neg_1_1	CD45-	12	(10,14]	MSC	Other	NA	8.94653873046341	-15.0155524328828	F15_Kid_N_neg_1_1_GTAACTGTCAGGCCCA
F15	9104.93142966175	4081	0	0.00207531441872747	0.000340251847725108	4.54371743717698e-05	0.00173506257100236	0.0116624692770909	0.0597161387837328	0.256468469213942	0.243398825012012	0.0361812272487603	0.0031219731185391	-0.0612254487577612	-0.119355045588005	G1	0.181818181818182	FALSE	0.0635838150289017	0.181818181818182	TRUE	TRUE	TRUE	TRUE	0.0977198697068404	TRUE	TRUE	Pass	12	12	F15_Kid_N_neg_1_1	CD45-	12	(10,14]	MSC	Other	CnT	8.96501756222251	-15.0817631522273	F15_Kid_N_neg_1_1_GTGCAGCTCTGCGGCA
F15	6746.7673768906	3448	0	0.00454619600733831	0.000822894393721487	0	0.00372330161361682	0.00837224634330072	0.0591054902670895	0.277481106437477	0.330933813263687	0.035257460889272	0.00230678469155812	-0.157547488677032	-0.212097020164617	G1	0.114754098360656	FALSE	0.0635838150289017	0.142857142857143	TRUE	TRUE	TRUE	TRUE	0.071969696969697	TRUE	TRUE	Pass	19	19	F15_Kid_N_neg_1_1	CD45-	12	(10,14]	End	Other	End	12.3910534896448	-0.189168142731474	F15_Kid_N_neg_1_1_GTTCATTCATGATCCA
F15	11591.0713051178	5035	0	0.00618486235030348	0.0029274185497978	1.0266419210235e-05	0.00325744380050567	0.0117572383452554	0.0547130183991709	0.265945227033415	0.24321965866595	0.0613407164003352	0.00335918279815838	-0.156517278737575	-0.20324583282899	G1	0.142857142857143	FALSE	0.0935251798561151	0.142857142857143	TRUE	TRUE	TRUE	TRUE	0.035230352303523	TRUE	TRUE	Pass	19	19	F15_Kid_N_neg_1_1	CD45-	12	(10,14]	End	Other	NA	12.4263734296832	-0.187643551076958	F15_Kid_N_neg_1_1_TAGCCGGTCACGATGT
F15	1460.61908752478	1160	0	0.00341305349185121	0.00168591660194551	0.000459493251647906	0.0017271368899057	0.0172062887100629	0.0709164299190339	0.316529511209088	0.358535124180879	0.00471056557016394	0.00140248628221083	-0.104792500653074	-0.118800324109434	G1	0.0635838150289017	FALSE	0.0526315789473684	0.114754098360656	TRUE	TRUE	TRUE	TRUE	0.256704980842912	TRUE	TRUE	Pass	20	20	F15_Kid_N_neg_1_1	CD45-	12	(10,14]	End	Other	End	11.1797493440223	-0.339037746577385	F15_Kid_N_neg_1_1_TGCGTGGAGCTCCTTC
F15	8783.77589717585	3789	0	0.00125630360300486	0.000333908862522438	1.52853229579898e-05	0.000922394740482426	0.0115258612332376	0.05146138026829	0.243163013349166	0.240333360699836	0.0166717415343983	0.00292840369769963	-0.00341138288053242	-0.144766593621472	G1	0.181818181818182	FALSE	0.114754098360656	0.181818181818182	TRUE	TRUE	TRUE	TRUE	0.0977198697068404	TRUE	TRUE	Pass	12	12	F15_Kid_N_neg_1_1	CD45-	12	(10,14]	MSC	Other	NA	8.92627041466401	-14.9540815968152	F15_Kid_N_neg_1_1_TTCCCAGTCTTGCATT
F15	7800.6863665725	4120	0	0.000945061186591071	0.000313534180491661	0	0.000631527006099411	0.0124190602776779	0.0645816840022492	0.277134983958718	0.245381151946185	0.027742026805741	0.00445165759871591	-0.0273868004205345	-0.162004682672253	G1	0.117647058823529	FALSE	0.152941176470588	0.0735294117647059	TRUE	TRUE	TRUE	TRUE	0.0126849894291755	TRUE	TRUE	Pass	1	1	F15_Kid_N_pos_1_1	CD45+	12	(10,14]	ICb	Other	NA	5.90682893712742	-13.4453278186546	F15_Kid_N_pos_1_1_ACAGCCGAGCCCAGCT
F15	4186.26820254321	2691	0	0.000505705730214246	0.000115740838387297	0	0.000389964891826949	0.00744687531148064	0.0437581079670313	0.220986529844378	0.126514556895021	0.0912180824113949	0.00645824554399072	-0.0855047722072732	-0.151530367871838	G1	0.092436974789916	FALSE	0.0588235294117647	0.092436974789916	TRUE	TRUE	TRUE	TRUE	0.0436893203883495	TRUE	TRUE	Pass	6	6	F15_Kid_N_pos_1_1	CD45+	12	(10,14]	ICa	Other	ICb	5.95277460158387	-13.5038849019275	F15_Kid_N_pos_1_1_ACCGTAATCGGCCGAT
F15	3481.62489493069	2448	0	0.000860898145647964	0.000179845877582604	0	0.00068105226806536	0.00711447224778306	0.0521032055009432	0.24070410157693	0.170434517186623	0.0913535508565821	0.00794962304747108	-0.112502818076087	-0.116096477777092	G1	0.152941176470588	FALSE	0.092436974789916	0.092436974789916	TRUE	TRUE	TRUE	TRUE	0.0126849894291755	TRUE	TRUE	Pass	1	1	F15_Kid_N_pos_1_1	CD45+	12	(10,14]	ICb	Other	NA	5.9535113320074	-13.2879909533635	F15_Kid_N_pos_1_1_ACGCCAGGTGACTACT
F15	3896.52459024885	2683	0	0.000938399886401998	0.000119033585992805	0	0.000819366300409193	0.00861836998537214	0.0668387116458178	0.293713131903422	0.249936617224298	0.0321825472689167	0.00588037002452613	-0.0856766702812092	-0.213493624165001	G1	0.0735294117647059	FALSE	0.092436974789916	0.117647058823529	TRUE	TRUE	TRUE	TRUE	0.0126849894291755	TRUE	TRUE	Pass	1	1	F15_Kid_N_pos_1_1	CD45+	12	(10,14]	ICb	Other	ICb	5.96815350029268	-13.5046550822172	F15_Kid_N_pos_1_1_AGAGCGACAGACGTAG
F15	19119.3951964492	6430	0	0.000529032176754626	8.19436841637377e-05	0	0.000447088492590888	0.00805040947788783	0.0668297866233595	0.289933153879363	0.304645625630971	0.0284432514312854	0.00368953559562312	-0.0597124633876387	-0.179285739184042	G1	0.152941176470588	FALSE	0.117647058823529	0.092436974789916	TRUE	TRUE	TRUE	TRUE	0.0126849894291755	TRUE	TRUE	Pass	1	1	F15_Kid_N_pos_1_1	CD45+	12	(10,14]	ICb	Other	CnT	5.94492667374995	-13.3952336244469	F15_Kid_N_pos_1_1_AGCAGCCTCTGCGTAA
F15	11326.813076935	4971	0	0.000229735199600993	0	0	0.000229735199600993	0.0116067345591032	0.0645468493245892	0.280803030611264	0.323641428847442	0.0202533195792178	0.00384067403779136	-0.0994610535707	-0.157822448649704	G1	0.092436974789916	FALSE	0.117647058823529	0.152941176470588	TRUE	TRUE	TRUE	TRUE	0.0126849894291755	TRUE	TRUE	Pass	1	1	F15_Kid_N_pos_1_1	CD45+	12	(10,14]	ICb	Other	ICb	5.99880398146385	-13.4867360415765	F15_Kid_N_pos_1_1_AGGGTGATCTTACCGC
F15	7692.5018531433	4076	0	0.000343510891753098	0.000160833224270535	0	0.000182677667482563	0.00711639192804549	0.0606574531244664	0.281419960346713	0.290097183544668	0.0307361784456498	0.00566701203029278	-0.112499154633692	-0.130010046785117	G1	0.117647058823529	FALSE	0.117647058823529	0.117647058823529	TRUE	TRUE	TRUE	TRUE	0.0126849894291755	TRUE	TRUE	Pass	1	1	F15_Kid_N_pos_1_1	CD45+	12	(10,14]	ICb	Other	ICb	5.46648372389529	-13.5632108132387	F15_Kid_N_pos_1_1_CAGTCCTTCAGGTAAA
F15	12786.9031673887	5139	0	0.000939393826028213	0.000100420901673126	0	0.000838972924355087	0.00549096175150164	0.0658917507211514	0.2800807615187	0.293722046987023	0.0246641033448942	0.00344609596540943	-0.112866822454891	-0.168246875588055	G1	0.152941176470588	FALSE	0.092436974789916	0.0735294117647059	TRUE	TRUE	TRUE	TRUE	0.0126849894291755	TRUE	TRUE	Pass	1	1	F15_Kid_N_pos_1_1	CD45+	12	(10,14]	ICb	Other	ICb	6.18672544378381	-13.4350552388516	F15_Kid_N_pos_1_1_CTCAGAAGTTAAGTAG
F15	18535.5032813375	6088	0	0.000442349888983006	0	0	0.000442349888983006	0.0114243888166772	0.0607151823276086	0.287002902042614	0.197952078761552	0.025356402479971	0.00403998692269564	-0.135918351339137	-0.226522596046346	G1	0.152941176470588	FALSE	0.092436974789916	0.205882352941176	TRUE	TRUE	TRUE	TRUE	0	TRUE	TRUE	Pass	12	12	F15_Kid_N_pos_1_1	CD45+	12	(10,14]	MSC	Other	NA	9.11588081586642	-14.9163403670579	F15_Kid_N_pos_1_1_CTTCTCTGTACACCGC
F15	666.870708676996	606	0	0	0	0.000721335276335949	0	0.00467029633216312	0.0546793180121791	0.258404360351352	0.263131920176313	0.18889203182995	0.0026769956561192	-0.0611424927107179	-0.00421726317530513	G1	0.117647058823529	FALSE	0.0588235294117647	0.152941176470588	TRUE	TRUE	TRUE	TRUE	0.355978260869565	TRUE	TRUE	Pass	6	6	F15_Kid_N_pos_1_1	CD45+	12	(10,14]	ICa	Other	ICb	4.54037504585061	-7.73863059881313	F15_Kid_N_pos_1_1_GAGCAGAAGGACATTA
F15	8193.47720096543	4291	0	0.000447544277638854	4.35056549558228e-05	0	0.000404038622683031	0.00803575565366607	0.0597427180638876	0.27410247366139	0.282458313551677	0.0267777259384244	0.00427051241712093	-0.096754791775016	-0.182553963984654	G1	0.152941176470588	FALSE	0.205882352941176	0.0735294117647059	TRUE	TRUE	TRUE	TRUE	0.0126849894291755	TRUE	TRUE	Pass	1	1	F15_Kid_N_pos_1_1	CD45+	12	(10,14]	ICb	Other	NA	5.98887023236337	-13.4379410502231	F15_Kid_N_pos_1_1_GCACATAGTCAGAAGC
F15	10590.5210738165	4719	0	0.000724939391227541	0	0	0.000724939391227541	0.00687582983065525	0.065637846246404	0.289537631119583	0.33831129282513	0.0222054967684759	0.00296022058506598	-0.0926500381507592	-0.191866109279244	G1	0.092436974789916	FALSE	0.0735294117647059	0.152941176470588	TRUE	TRUE	TRUE	TRUE	0.0126849894291755	TRUE	TRUE	Pass	1	1	F15_Kid_N_pos_1_1	CD45+	12	(10,14]	ICb	Other	ICb	5.85128500858781	-13.4392743081848	F15_Kid_N_pos_1_1_GTGCAGCGTGGGTCAA
F15	2237.5953604269	1659	0	0.000282767887181786	0	0	0.000282767887181786	0.00861812547391184	0.0333534508964518	0.224277491075565	0.0909936315979456	0.122455979563267	0.0069248634829691	-0.115157174185943	-0.0210837143349626	G1	0.092436974789916	FALSE	0.152941176470588	0.117647058823529	TRUE	TRUE	TRUE	TRUE	0.0126849894291755	TRUE	TRUE	Pass	6	6	F15_Kid_N_pos_1_1	CD45+	12	(10,14]	ICa	Other	IPC	5.92288534491365	-13.3478928569688	F15_Kid_N_pos_1_1_GTTCATTTCTCGATGA
F15	657.59693722099	590	0	0	0	0	0	0.00613491420105193	0.0776977116429049	0.318975400979569	0.3906004293475	0.00996617571309867	0.00722745336523746	-0.052398347805258	-0.00134337490500588	G1	0.117647058823529	FALSE	0.117647058823529	0.152941176470588	TRUE	TRUE	TRUE	TRUE	0.355978260869565	TRUE	TRUE	Pass	11	11	F15_Kid_N_pos_1_1	CD45+	12	(10,14]	RVCSB	PTA	PTA	-1.73227933307412	-5.02926058960305	F15_Kid_N_pos_1_1_TACAGTGTCCTTTCTC
F15	31991.6013289724	8073	0	0.00105479338544382	0.000206504397095755	0	0.000848288988348061	0.00902791358178121	0.0608911052266403	0.276222214484208	0.222884368068054	0.0321098995067863	0.00413432807248449	-0.134037968614032	-0.213827966540578	G1	0.152941176470588	FALSE	0.0588235294117647	0.152941176470588	TRUE	TRUE	TRUE	TRUE	0.0977198697068404	TRUE	TRUE	Pass	12	12	F15_Kid_N_pos_1_1	CD45+	12	(10,14]	MSC	Other	NA	8.6056433214927	-14.6138669834959	F15_Kid_N_pos_1_1_TACTTGTAGCTACCTA
F15	9994.98206907414	4701	0	0.000192472501842549	3.43285210170643e-05	0	0.000158143980825485	0.00953556688680304	0.0597298446941871	0.266332884128985	0.285242551639187	0.0289882610191291	0.00448155144600748	-0.0678420884907819	-0.197126844350252	G1	0.092436974789916	FALSE	0.117647058823529	0.092436974789916	TRUE	TRUE	TRUE	TRUE	0.0126849894291755	TRUE	TRUE	Pass	1	1	F15_Kid_N_pos_1_1	CD45+	12	(10,14]	ICb	Other	ICb	5.79838766862519	-13.5403594478012	F15_Kid_N_pos_1_1_TACTTGTCAAGCCCAC
F15	2937.23140564903	1912	0	0.00069700961988367	0.000223062157663553	0	0.000473947462220117	0.00549774279799313	0.0430591940272406	0.208326865801346	0.127341749385561	0.107075054367048	0.00431054110266121	-0.108741951785081	-0.125120557274043	G1	0.092436974789916	FALSE	0.092436974789916	0.152941176470588	TRUE	TRUE	TRUE	TRUE	0.0436893203883495	TRUE	TRUE	Pass	6	6	F15_Kid_N_pos_1_1	CD45+	12	(10,14]	ICa	Other	NA	5.83395598784435	-13.2314625849352	F15_Kid_N_pos_1_1_TCAGCAATCTTACCTA
F15	3658.90767148962	2356	0	0.00707300099488838	0.0042505834742487	0	0.00282241752063969	0.00887058327340769	0.0588379447573027	0.272540320514394	0.267900211179264	0.024518470160452	0.00372272938008023	-0.0826908692492049	-0.18798863705302	G1	0.152941176470588	FALSE	0.294117647058823	0.092436974789916	TRUE	TRUE	TRUE	TRUE	0.071969696969697	TRUE	TRUE	Pass	20	20	F15_Kid_N_pos_1_1	CD45+	12	(10,14]	End	Other	End	11.8138517090286	-0.224060644333594	F15_Kid_N_pos_1_1_TCAGCTCTCTTGCATT
F15	2086.32950464209	1469	0	0.00420841050447298	0.00321734448122238	0	0.000991066023250605	0.0119060226109841	0.0837132738789053	0.32053434029164	0.323102696383144	0.0226731368798672	0.00158126975175038	-0.00259086947620202	-0.0375676376972073	G1	0.152941176470588	FALSE	0.152941176470588	0.092436974789916	TRUE	TRUE	TRUE	TRUE	0.256704980842912	TRUE	TRUE	Pass	20	20	F15_Kid_N_pos_1_1	CD45+	12	(10,14]	End	Other	End	11.4440999933158	-0.30063786671806	F15_Kid_N_pos_1_1_TGACAACAGGTACTCT
F16	8675.16391251249	3590	0	0.000357191544004286	0	0	0.000357191544004286	0.0130706242266551	0.078882606958798	0.339989888095652	0.308999093015685	0.0248439042752736	0.00410735742933467	-0.0679586517905001	-0.113472862353622	G1	0.0969899665551839	FALSE	0.158878504672897	0.129032258064516	TRUE	TRUE	TRUE	TRUE	0.0707692307692308	TRUE	TRUE	Pass	1	1	F16_Kid_N_neg_1_1	CD45-	8.14285714285714	(0,10]	ICb	Other	IPC	3.63371731626323	-12.0298219266156	F16_Kid_N_neg_1_1_AAACCTGCATGGTCTA
F16	8129.40000668689	3346	0	0.000456791714176516	0.000121202918005376	0	0.00033558879617114	0.00809798544523427	0.074464192468259	0.302956830238809	0.306448675584544	0.0216336016337439	0.00304854399320125	-0.17025168282366	-0.205683992004354	G1	0.037037037037037	FALSE	0.704918032786885	0.0681198910081744	TRUE	TRUE	TRUE	TRUE	0.0066006600660066	TRUE	TRUE	Pass	1	1	F16_Kid_N_neg_1_1	CD45-	8.14285714285714	(0,10]	ICb	Other	ICb	3.97328750885188	-12.6495219164956	F16_Kid_N_neg_1_1_AAACGGGTCGTTGACA
F16	2943.64257377833	1770	0	0.000195115469599927	0	0	0.000195115469599927	0.00912908091863819	0.0640271327348128	0.291406547447787	0.206773269590719	0.0121733463085641	0.00340120561734016	-0.142368873337156	-0.146113294772841	G1	0.0337972166998012	FALSE	0.142857142857143	0.0969899665551839	TRUE	TRUE	TRUE	TRUE	0.0442477876106195	TRUE	TRUE	Pass	6	6	F16_Kid_N_neg_1_1	CD45-	8.14285714285714	(0,10]	ICa	Other	ICa	4.0821634721885	-11.0736159439806	F16_Kid_N_neg_1_1_AAAGATGAGGGTGTGT
F16	7522.7141189306	3245	0	0.000223773865286947	0	2.8973962598282e-05	0.000223773865286947	0.0137805487500148	0.0809846739659612	0.327740094894451	0.253524094594009	0.0999188293837282	0.00201071225931403	-0.0455171317248038	-0.185565342119543	G1	0.0969899665551839	FALSE	0.142857142857143	0.704918032786885	TRUE	TRUE	TRUE	TRUE	0.0333333333333333	TRUE	TRUE	Pass	6	6	F16_Kid_N_neg_1_1	CD45-	8.14285714285714	(0,10]	ICa	Other	IPC	5.56172570266508	-9.59922437410418	F16_Kid_N_neg_1_1_AAAGATGGTCCAGTGC
F16	6009.37804559661	3268	0	0.000265776424949726	8.00551210484397e-05	4.33492241392798e-05	0.000185721303901286	0.0116178321738993	0.077712564870452	0.369939843542449	0.243166541464823	0.00895281763530614	0.0042568531382943	-0.123765199998588	-0.137952458530834	G1	0.0405117270788913	FALSE	0.057356608478803	0.26027397260274	TRUE	TRUE	TRUE	TRUE	0.0173611111111111	TRUE	TRUE	Pass	0	0	F16_Kid_N_neg_1_1	CD45-	8.14285714285714	(0,10]	NPC	Other	NA	-6.21715207045243	-6.604702323137	F16_Kid_N_neg_1_1_AAAGATGGTGAGTATA
F16	6172.01750199512	2957	0	0.000559189774147324	6.69769748041614e-05	0	0.000492212799343163	0.00678483246444702	0.110265827282652	0.317460909709005	0.266681369325834	0.0628184598425474	0.00328419365081338	-0.121451343431619	-0.0844311449049393	G1	0.129032258064516	FALSE	0.357142857142857	0.142857142857143	TRUE	TRUE	TRUE	TRUE	0.0361842105263158	TRUE	TRUE	Pass	14	14	F16_Kid_N_neg_1_1	CD45-	8.14285714285714	(0,10]	ErPrT	Other	ErPrT	-1.81334452999393	13.0608757171928	F16_Kid_N_neg_1_1_AAAGATGTCAGTACGT
F16	14076.6395048827	5099	0	0.000414740921146717	0.000371324131028992	1.12749792018802e-05	4.34167901177243e-05	0.0120509994713587	0.079558207136028	0.35787999285961	0.252035064039682	0.0234641745988895	0.00257697001626977	-0.0366355769755075	-0.171025721796457	G1	0.0442477876106195	FALSE	0.0482758620689655	0.0810810810810811	TRUE	TRUE	TRUE	TRUE	0.0173611111111111	TRUE	TRUE	Pass	0	0	F16_Kid_N_neg_1_1	CD45-	8.14285714285714	(0,10]	NPC	Other	NPCa	-6.9855700886044	-7.14395205365969	F16_Kid_N_neg_1_1_AACACGTAGATATGCA
F16	6739.02104763247	3311	0	0.000318407173013707	7.85186822588118e-05	3.33629533910446e-05	0.000239888490754895	0.0129993554420637	0.0857053508323311	0.368505915255515	0.298222085606459	0.0255848960073088	0.00420450656663549	-0.0702479836167845	-0.138294072678027	G1	0.106382978723404	FALSE	0.0681198910081744	0.0204081632653061	TRUE	TRUE	TRUE	TRUE	0.0173611111111111	TRUE	TRUE	Pass	0	0	F16_Kid_N_neg_1_1	CD45-	8.14285714285714	(0,10]	NPC	Other	NPCc	-6.45776946923241	-6.74457628192777	F16_Kid_N_neg_1_1_AACCATGGTTGTACAC
F16	1948.87410083604	1450	0	0.000690392413153591	0	0.000135372072987826	0.000690392413153591	0.0133416131261549	0.0637182080580375	0.322978898788216	0.111486320950712	0.11626957054942	0.00444543053791446	-0.0811746058515239	-0.160288469201157	G1	0.0742857142857143	FALSE	0.0810810810810811	0.704918032786885	TRUE	TRUE	TRUE	TRUE	0.00492610837438424	TRUE	TRUE	Pass	6	6	F16_Kid_N_neg_1_1	CD45-	8.14285714285714	(0,10]	ICa	Other	ICa	4.12995238166586	-9.43792029022411	F16_Kid_N_neg_1_1_AACTGGTAGTAGGTGC
F16	6001.54672993782	3140	0	0.000809380524439031	0.000412217083894176	0.000128653874071762	0.000397163440544855	0.0124152321085875	0.0726513589547552	0.335244644883491	0.29881108637907	0.0185609389449554	0.00401190251185081	-0.129664183650294	-0.144641339554892	G1	0.0742857142857143	FALSE	0.0625	0.302325581395349	TRUE	TRUE	TRUE	TRUE	0.0173611111111111	TRUE	TRUE	Pass	0	0	F16_Kid_N_neg_1_1	CD45-	8.14285714285714	(0,10]	NPC	Other	NPCa	-5.23255503342736	-6.01745314450728	F16_Kid_N_neg_1_1_AACTGGTCACATTCGA
F16	5955.35505314503	3075	0	0.00125839350682045	0.00106725361016022	6.89851464838382e-05	0.000191139896660227	0.0133990816487732	0.0773068412954061	0.359164997145246	0.222056450241609	0.0163489023635167	0.00178304370058372	-0.0880062490970751	-0.188480896558202	G1	0.0227670753064799	FALSE	0.704918032786885	0.26027397260274	TRUE	TRUE	TRUE	TRUE	0.0173611111111111	TRUE	TRUE	Pass	0	0	F16_Kid_N_neg_1_1	CD45-	8.14285714285714	(0,10]	NPC	Other	NPCa	-6.52314020832973	-6.54972002444492	F16_Kid_N_neg_1_1_AACTGGTGTAGGCTGA
F16	5082.38828076044	2537	0	0.000530301452526114	0	0	0.000530301452526114	0.00926601661231884	0.0578270690573275	0.275560316779473	0.238169298168539	0.0209895020050102	0.00423249548295127	-0.109199112144468	-0.176657159466476	G1	0.0307692307692308	FALSE	0.0969899665551839	0.0742857142857143	TRUE	TRUE	TRUE	TRUE	0.0126849894291755	TRUE	TRUE	Pass	1	1	F16_Kid_N_neg_1_1	CD45-	8.14285714285714	(0,10]	ICb	Other	ICb	3.8276725214687	-12.8366344353456	F16_Kid_N_neg_1_1_AACTTTCGTTAAGAAC
F16	6473.78742425485	3018	0	0.000199765054946186	0	2.03422357288353e-05	0.000199765054946186	0.0156669327941757	0.0726399679440448	0.315479617418105	0.245291853139672	0.0164060886527226	0.00360267300437538	-0.120754704863808	-0.227792008850215	G1	0.0181818181818182	FALSE	0.0742857142857143	0.0969899665551839	TRUE	TRUE	TRUE	TRUE	0	TRUE	TRUE	Pass	1	1	F16_Kid_N_neg_1_1	CD45-	8.14285714285714	(0,10]	ICb	Other	ICb	2.50012070141332	-11.6986439205762	F16_Kid_N_neg_1_1_AACTTTCTCCGGCACA
F16	6689.33219239396	3049	0	6.89166148562627e-05	6.89166148562627e-05	0	0	0.0119838859792254	0.0719951497687533	0.310414398055464	0.288529515334983	0.0065268627878332	0.00295355472854677	-0.113526392469658	-0.205867768515326	G1	0.0482758620689655	FALSE	0.0625	0.431578947368421	TRUE	TRUE	TRUE	TRUE	0.0106007067137809	TRUE	TRUE	Pass	1	1	F16_Kid_N_neg_1_1	CD45-	8.14285714285714	(0,10]	ICb	Other	ICb	3.84637103719486	-12.6313345492554	F16_Kid_N_neg_1_1_AACTTTCTCGTAGATC
F16	13262.3497033838	4802	0	0.000440374071693751	0.000185099183106347	3.51893384158305e-05	0.000255274888587404	0.0128359987969707	0.076143116315985	0.34271137097757	0.214390313535906	0.0153028342104388	0.00390265889235471	-0.110586478944148	-0.161359092665396	G1	0.0160771704180064	FALSE	0.158878504672897	0.2	TRUE	TRUE	TRUE	TRUE	0.0173611111111111	TRUE	TRUE	Pass	0	0	F16_Kid_N_neg_1_1	CD45-	8.14285714285714	(0,10]	NPC	Other	NPCa	-6.77215451319416	-7.60617070198021	F16_Kid_N_neg_1_1_AAGACCTCAACAACCT
F16	9193.30214240005	4175	0	0.000621225101711833	0.00028259714159369	0	0.000338627960118143	0.0112397836590514	0.0745547783789625	0.355693652807762	0.203620820747286	0.0147085028609093	0.00496071818925482	-0.178626619594113	-0.157052152400601	G1	0.0140845070422535	FALSE	0.142857142857143	0.129032258064516	TRUE	TRUE	TRUE	TRUE	0.0173611111111111	TRUE	TRUE	Pass	0	0	F16_Kid_N_neg_1_1	CD45-	8.14285714285714	(0,10]	NPC	Other	NPCa	-5.46080781220415	-7.05412560507579	F16_Kid_N_neg_1_1_AAGCCGCAGAAAGTGG
F16	5447.35367788402	2679	0	0.00103691486135015	0	0	0.00103691486135015	0.0118858451446572	0.0834385735336984	0.354305082043834	0.100825999919838	0.0173517270142346	0.00419443109105625	-0.103089722356688	-0.171332029158253	G1	0.0810810810810811	FALSE	0.0681198910081744	0.704918032786885	TRUE	TRUE	TRUE	TRUE	0.0381818181818182	TRUE	TRUE	Pass	9	9	F16_Kid_N_neg_1_1	CD45-	8.14285714285714	(0,10]	Pod	Other	Pod	-9.49610578889972	3.22664585151097	F16_Kid_N_neg_1_1_AAGTCTGGTAGAGCTG
F16	5280.67906665593	2782	0	0.000381309633064428	0.000113458994599792	0	0.000267850638464636	0.0161023275903263	0.0891018559991623	0.365657707308169	0.22539192669783	0.0173884740822666	0.00269266091616663	-0.151193737470237	-0.189870991121275	G1	0.0227670753064799	FALSE	0.538461538461539	0.226993865030675	TRUE	TRUE	TRUE	TRUE	0.0173611111111111	TRUE	TRUE	Pass	0	0	F16_Kid_N_neg_1_1	CD45-	8.14285714285714	(0,10]	NPC	Other	NPCa	-6.93167744886208	-5.91949448524535	F16_Kid_N_neg_1_1_AATCGGTAGGTGCAAC
F16	7420.94237905309	3323	0	0.000240856804205581	0	0	0.000240856804205581	0.00926289157388609	0.0755739672492513	0.311128374427115	0.273635409926782	0.0223446119047854	0.0030721869942091	-0.134248474507377	-0.181026886690416	G1	0.0279329608938547	FALSE	0.142857142857143	0.0625	TRUE	TRUE	TRUE	TRUE	0.0106007067137809	TRUE	TRUE	Pass	1	1	F16_Kid_N_neg_1_1	CD45-	8.14285714285714	(0,10]	ICb	Other	NA	2.19158192299418	-11.2820255209713	F16_Kid_N_neg_1_1_AATCGGTGTTTCCACC
F16	7097.43397871441	3568	0	0.000348727768285091	6.85201079821505e-05	0	0.00028020766030294	0.00906394873677988	0.0835516885479157	0.365500918057736	0.278685181025469	0.0208396091782645	0.00308830488374437	-0.102382865730012	-0.12308396476823	G1	0.0442477876106195	FALSE	0.116981132075472	0.106382978723404	TRUE	TRUE	TRUE	TRUE	0.0173611111111111	TRUE	TRUE	Pass	0	0	F16_Kid_N_neg_1_1	CD45-	8.14285714285714	(0,10]	NPC	Other	NPCa	-5.64726454400183	-7.08818908528941	F16_Kid_N_neg_1_1_ACACCAATCTGTCTAT
F16	4883.20035950064	2827	0	0.000931902221878445	0.000383084245372989	0	0.000548817976505455	0.0146598756625361	0.0738975473108171	0.352641236408104	0.224709808463986	0.0205734131319542	0.00459212510567151	-0.0753715808133709	-0.214078081446437	G1	0.0625	FALSE	0.116981132075472	0.037037037037037	TRUE	TRUE	TRUE	TRUE	0.0173611111111111	TRUE	TRUE	Pass	0	0	F16_Kid_N_neg_1_1	CD45-	8.14285714285714	(0,10]	NPC	Other	NPCc	-5.6423561567722	-7.3691727474639	F16_Kid_N_neg_1_1_ACACCCTCACGGATAG
F16	4738.20591291606	2497	0	0.000828628185328044	0	0	0.000828628185328044	0.0127887349549587	0.0579051657606019	0.292902275201236	0.261933551952559	0.0345742327496503	0.00338427094746594	-0.164367504545401	-0.20966078949588	G1	0.0279329608938547	FALSE	0.0307692307692308	0.538461538461539	TRUE	TRUE	TRUE	TRUE	0	TRUE	TRUE	Pass	1	1	F16_Kid_N_neg_1_1	CD45-	8.14285714285714	(0,10]	ICb	Other	ICb	2.47953377205955	-11.0906956103235	F16_Kid_N_neg_1_1_ACACCGGTCGGCTACG
F16	6048.5999084623	2781	0	0.000616923938452199	0	0	0.000616923938452199	0.0126887683370769	0.0659718491933916	0.320446288807356	0.0731624693821783	0.0310425530276685	0.0048440381585441	-0.100661036370593	-0.138463409087064	G1	0.0810810810810811	FALSE	0.538461538461539	0.704918032786885	TRUE	TRUE	TRUE	TRUE	0.0381818181818182	TRUE	TRUE	Pass	9	9	F16_Kid_N_neg_1_1	CD45-	8.14285714285714	(0,10]	Pod	Other	Pod	-9.15179009088054	2.48277747283352	F16_Kid_N_neg_1_1_ACAGCCGCAAGTACCT
F16	6073.68158408021	3095	0	0.000733701216478685	0.000219933713883389	0	0.000513767502595296	0.0121845294696587	0.0787062084206316	0.347756771288822	0.236443040874072	0.0219500150519791	0.00422026470934262	-0.116416231777719	-0.215012032463681	G1	0.0307692307692308	FALSE	0.116981132075472	0.0625	TRUE	TRUE	TRUE	TRUE	0.0173611111111111	TRUE	TRUE	Pass	0	0	F16_Kid_N_neg_1_1	CD45-	8.14285714285714	(0,10]	NPC	Other	NPCc	-6.86088146095284	-6.21209919618712	F16_Kid_N_neg_1_1_ACATACGTCCTGCCAT
F16	3872.45537197658	2177	0	0	0	0	0	0.00798999391956807	0.0642523683869342	0.280389682616569	0.237127971776405	0.0374931505805427	0.00402397698222492	-0.105522718380144	-0.171871518029583	G1	0.0969899665551839	FALSE	0.0681198910081744	0.129032258064516	TRUE	TRUE	TRUE	TRUE	0.138790035587189	TRUE	TRUE	Pass	12	12	F16_Kid_N_neg_1_1	CD45-	8.14285714285714	(0,10]	MSC	Other	ICb	7.17933253171073	-11.8187458404848	F16_Kid_N_neg_1_1_ACCAGTACATTGGGCC
F16	3031.12397398749	1783	0	0.000430446869064566	0.000430446869064566	0	0	0.0135200663014174	0.101456407795711	0.40726232895286	0.292130533864983	0.000632396836660851	0.00099498092042409	-0.0740218669674926	-0.0693853733672595	G1	0.177664974619289	FALSE	0.704918032786885	0.431578947368421	TRUE	TRUE	TRUE	TRUE	0.0779727095516569	TRUE	TRUE	Pass	7	7	F16_Kid_N_neg_1_1	CD45-	8.14285714285714	(0,10]	SSBm.d	Other	NA	4.71054135309063	3.7342527230864	F16_Kid_N_neg_1_1_ACCCACTTCCACGCAG
F16	5473.60684996892	2786	0	0	0	0	0	0.00947406116351306	0.0535319001604076	0.264265928175083	0.137583833983192	0.0662415353369214	0.00213705753269535	-0.138264944996142	-0.165695250985125	G1	0.0969899665551839	FALSE	0.116981132075472	0.116981132075472	TRUE	TRUE	TRUE	TRUE	0	TRUE	TRUE	Pass	12	12	F16_Kid_N_neg_1_1	CD45-	8.14285714285714	(0,10]	MSC	Other	NA	9.64233793958264	-13.9473093527044	F16_Kid_N_neg_1_1_ACCGTAACAAGAAAGG
F16	2919.28270476212	1544	0	0.00436471710342074	0.000340813507653843	7.58156701908571e-05	0.00402390359576689	0.0107120728382919	0.0449887100345107	0.24664672101383	0.113792757770082	0.0343410671943782	0.00347470567922491	-0.0358662687440567	-0.159208214136301	G1	0.057356608478803	FALSE	0.0442477876106195	0.26027397260274	TRUE	TRUE	TRUE	TRUE	0.071969696969697	TRUE	TRUE	Pass	20	20	F16_Kid_N_neg_1_1	CD45-	8.14285714285714	(0,10]	End	Other	End	11.2187428500315	-0.789426951504383	F16_Kid_N_neg_1_1_ACCTTTACAACGCACC
F16	9607.98710702357	3897	0	0.000410528971507637	0	1.13423554013864e-05	0.000410528971507637	0.0135043780741325	0.0710239536783978	0.306452379002164	0.329041989414894	0.0170997367890266	0.00214721940935979	-0.100761073523224	-0.152272571129209	G1	0.0227670753064799	FALSE	0.26027397260274	0.142857142857143	TRUE	TRUE	TRUE	TRUE	0.00492610837438424	TRUE	TRUE	Pass	1	1	F16_Kid_N_neg_1_1	CD45-	8.14285714285714	(0,10]	ICb	Other	ICb	3.25280322182964	-12.5616958092038	F16_Kid_N_neg_1_1_ACCTTTATCAACGGCC
F16	6815.7506959047	3283	0	0	0	0	0	0.0115823611247581	0.090032730010265	0.360976227569469	0.322069597848694	0.0150701752290988	0.00370579514555188	-0.115725686974952	-0.200184893554948	G1	0.2	FALSE	0.142857142857143	0.158878504672897	TRUE	TRUE	TRUE	TRUE	0.0614406779661017	TRUE	TRUE	Pass	11	11	F16_Kid_N_neg_1_1	CD45-	8.14285714285714	(0,10]	RVCSB	Other	RVCSBb	0.533821733484765	0.892431301553848	F16_Kid_N_neg_1_1_ACCTTTATCAGCGATT
F16	7825.90336854397	3397	0	0.000955928867004298	0.000471058002492981	0	0.000484870864511317	0.0131915982121608	0.0843725897801657	0.369707334307813	0.301603427301091	0.0141401415377463	0.00271817483831694	-0.00800634359980659	-0.155147097368288	G1	0.0810810810810811	FALSE	0.431578947368421	0.158878504672897	TRUE	TRUE	TRUE	TRUE	0.0173611111111111	TRUE	TRUE	Pass	0	0	F16_Kid_N_neg_1_1	CD45-	8.14285714285714	(0,10]	NPC	Other	NA	-5.6349461820014	-7.34045810708183	F16_Kid_N_neg_1_1_ACGAGGATCAACGCTA
F16	14135.5117928847	5013	0	0.000517054566239904	0.000222612217249273	4.99438951319154e-05	0.000294442348990631	0.0132625383623124	0.0788875821762409	0.351087454559242	0.266119669990767	0.0159807998193299	0.00345371278926754	-0.0298804764965542	-0.137044836454866	G1	0.0279329608938547	FALSE	0.116981132075472	0.0969899665551839	TRUE	TRUE	TRUE	TRUE	0.0173611111111111	TRUE	TRUE	Pass	0	0	F16_Kid_N_neg_1_1	CD45-	8.14285714285714	(0,10]	NPC	Other	NPCa	-5.77681822069311	-7.41633871673321	F16_Kid_N_neg_1_1_ACGAGGATCTTAGAGC
F16	7563.09779753031	3305	0	0.000941336044414013	0.000171521516702094	4.66960417973958e-05	0.000769814527711919	0.0103041084049759	0.0722641034692403	0.303843961909788	0.298559205140586	0.0195934982781002	0.00306482441004245	-0.114102003542639	-0.0917436195443205	G1	0.0742857142857143	FALSE	0.177664974619289	0.704918032786885	TRUE	TRUE	TRUE	TRUE	0.0126849894291755	TRUE	TRUE	Pass	1	1	F16_Kid_N_neg_1_1	CD45-	8.14285714285714	(0,10]	ICb	Other	ICb	5.97454939007829	-12.7311352118825	F16_Kid_N_neg_1_1_ACGATACTCGATCCCT
F16	8024.93272417168	3728	0	0.000597758806710573	0.000539011697431695	0	5.87471092788781e-05	0.0107480137853768	0.0925610164493714	0.335519430774707	0.258512959648489	0.0571478474318531	0.00323004409591595	-0.206187788324221	-0.16198461680198	G1	0.0969899665551839	FALSE	0.0810810810810811	0.357142857142857	TRUE	TRUE	TRUE	TRUE	0.0170731707317073	TRUE	TRUE	Pass	7	7	F16_Kid_N_neg_1_1	CD45-	8.14285714285714	(0,10]	SSBm.d	Other	SSBm.d	7.24406839539581	7.84560002191852	F16_Kid_N_neg_1_1_ACGATGTAGAGGTACC
F16	6778.68543254302	3157	0	0	0	0	0	0.0100560027846339	0.0782412311629158	0.330019664528394	0.312323057744502	0.0152724897261787	0.00255790726895439	-0.169362249379497	-0.133544662423378	G1	0.0482758620689655	FALSE	0.0482758620689655	0.226993865030675	TRUE	TRUE	TRUE	TRUE	0.00492610837438424	TRUE	TRUE	Pass	1	1	F16_Kid_N_neg_1_1	CD45-	8.14285714285714	(0,10]	ICb	Other	ICb	3.94947141963788	-12.1947450021122	F16_Kid_N_neg_1_1_ACGCCAGTCTTGACGA
F16	7152.07183305487	3129	0	0.000336460163487162	0	0	0.000336460163487162	0.0113353168643412	0.076002479198468	0.302354342245853	0.308793835985597	0.0174815702556694	0.00245376191631743	-0.0695584902206205	-0.115924760818854	G1	0.0337972166998012	FALSE	0.2	0.129032258064516	TRUE	TRUE	TRUE	TRUE	0.00492610837438424	TRUE	TRUE	Pass	1	1	F16_Kid_N_neg_1_1	CD45-	8.14285714285714	(0,10]	ICb	Other	ICb	3.09559898616889	-11.3020908973376	F16_Kid_N_neg_1_1_ACGGAGATCTGGTTCC
F16	9867.61978505701	4085	0	0.000116500282969101	0	0	0.000116500282969101	0.0111839708946915	0.0974054577204627	0.327069971680508	0.298244080189885	0.0628050634544122	0.00353151658153276	-0.0670850554044875	-0.183686716440126	G1	0.106382978723404	FALSE	0.142857142857143	0.0625	TRUE	TRUE	TRUE	TRUE	0.0882352941176471	TRUE	TRUE	Pass	8	8	F16_Kid_N_neg_1_1	CD45-	8.14285714285714	(0,10]	ErPrT	Other	SSBpr	3.66104920584383	9.26603203169835	F16_Kid_N_neg_1_1_ACGGGCTCACCTATCC
F16	9684.32551439388	3691	0	5.43754654678558e-05	0	0	5.43754654678558e-05	0.0101987123775395	0.0688517200804227	0.290176146200024	0.407332518065085	0.015648444583776	0.00191853590995072	-0.104150962473561	-0.150534732950514	G1	0.142857142857143	FALSE	0.431578947368421	0.26027397260274	TRUE	TRUE	TRUE	TRUE	0.138790035587189	TRUE	TRUE	Pass	12	12	F16_Kid_N_neg_1_1	CD45-	8.14285714285714	(0,10]	MSC	Other	NA	6.58670969113668	-12.6065331558151	F16_Kid_N_neg_1_1_ACGTCAATCCCATTAT
F16	5173.47159745032	2827	0	0.000446019158186756	0.000127142731275403	0	0.000318876426911353	0.00851595022787939	0.0673752431560894	0.340453198006788	0.242930003321936	0.0176863526557843	0.00322560717178589	-0.0230390602647517	-0.191082690326288	G1	0.0160771704180064	FALSE	0.538461538461539	0.116981132075472	TRUE	TRUE	TRUE	TRUE	0.00649350649350649	TRUE	TRUE	Pass	0	0	F16_Kid_N_neg_1_1	CD45-	8.14285714285714	(0,10]	NPC	Other	NPCa	-5.35721207742208	-5.66229961260381	F16_Kid_N_neg_1_1_ACTATCTAGTAGATGT
F16	10469.2784306844	3965	0	0.000344366494170112	0	3.29904315501797e-05	0.000344366494170112	0.0126277569342603	0.0729679973053718	0.307297742397513	0.275204193885459	0.00698915391734267	0.00248828324607816	-0.123180795068415	-0.102437954063895	G1	0.0337972166998012	FALSE	0.177664974619289	0.177664974619289	TRUE	TRUE	TRUE	TRUE	0.0126849894291755	TRUE	TRUE	Pass	1	1	F16_Kid_N_neg_1_1	CD45-	8.14285714285714	(0,10]	ICb	Other	NA	3.43876844959677	-12.821241950176	F16_Kid_N_neg_1_1_ACTATCTTCCTCAATT
F16	13522.3063285311	4765	0	0.000564270257563292	0.000131134771519355	0	0.000433135486043937	0.0129786370298427	0.0847395985885157	0.372323046482281	0.246500219041357	0.0198335209210721	0.00329624665557767	-0.024497790594486	-0.151575885021939	G1	0.0681198910081744	FALSE	0.704918032786885	0.226993865030675	TRUE	TRUE	TRUE	TRUE	0.0173611111111111	TRUE	TRUE	Pass	0	0	F16_Kid_N_neg_1_1	CD45-	8.14285714285714	(0,10]	NPC	Other	NPCa	-7.4042155319196	-6.64522776247493	F16_Kid_N_neg_1_1_ACTGCTCAGCCAGTTT
F16	4175.62115515625	2449	0	0	0	0	0	0.0109838298164477	0.0692214018335915	0.34016931837354	0.25007609058922	0.0193238982848971	0.00304683078268023	-0.0698957333074446	-0.196600508879314	G1	0.0181818181818182	FALSE	0.357142857142857	0.0482758620689655	TRUE	TRUE	TRUE	TRUE	0.00649350649350649	TRUE	TRUE	Pass	0	0	F16_Kid_N_neg_1_1	CD45-	8.14285714285714	(0,10]	NPC	Other	NPCa	-4.38792264047886	-6.34332471328877	F16_Kid_N_neg_1_1_ACTTGTTAGATGCCAG
F16	11659.8921202835	4233	0	0.00047916167768572	7.48959486022749e-05	0	0.000404265729083445	0.008352650033606	0.117062628535694	0.318297697881889	0.22185814183098	0.0980331686952633	0.00306650396539298	-0.177658594450187	-0.165849404885293	G1	0.129032258064516	FALSE	0.0625	0.357142857142857	TRUE	TRUE	TRUE	TRUE	0.1198738170347	TRUE	TRUE	Pass	14	14	F16_Kid_N_neg_1_1	CD45-	8.14285714285714	(0,10]	ErPrT	Other	ErPrT	-1.2649904601308	13.3416140642104	F16_Kid_N_neg_1_1_ACTTGTTAGTGCCATT
F16	2195.02887211515	1442	0	0.000248401333783892	0	0	0.000248401333783892	0.0203062924839065	0.0920597784901261	0.36223171154842	0.237524279371984	0.0468776521242698	0.00232729182833675	-0.00810872766152484	-0.130997470935519	G1	0.2	FALSE	0.142857142857143	0.106382978723404	TRUE	TRUE	TRUE	TRUE	0.355978260869565	TRUE	TRUE	Pass	0	0	F16_Kid_N_neg_1_1	CD45-	8.14285714285714	(0,10]	NPC	Other	NA	-5.76067561424612	-6.53348304196446	F16_Kid_N_neg_1_1_AGACGTTTCTATCGCC
F16	7037.7956049357	3129	0	0.000330151999202102	6.39704984704123e-05	2.34209406885349e-05	0.00026618150073169	0.00977208285309283	0.0780880843615948	0.317215330422109	0.284891646058388	0.0193098029364753	0.00294868193244844	-0.0884119381231875	-0.198750586322594	G1	0.0526315789473684	FALSE	0.177664974619289	0.0279329608938547	TRUE	TRUE	TRUE	TRUE	0.0066006600660066	TRUE	TRUE	Pass	1	1	F16_Kid_N_neg_1_1	CD45-	8.14285714285714	(0,10]	ICb	Other	NA	3.72452804301469	-12.3505207486937	F16_Kid_N_neg_1_1_AGAGCTTCACGTGAGA
F16	12904.0202791234	4473	0	0.000381345598116619	4.9127468094558e-05	0	0.000332218130022061	0.00828857589865819	0.126537180501667	0.33802655060188	0.219743491306824	0.0533389072451677	0.00337696914230856	-0.175587353505678	-0.213367993351266	G1	0.177664974619289	FALSE	0.302325581395349	0.0742857142857143	TRUE	TRUE	TRUE	TRUE	0.0676328502415459	TRUE	TRUE	Pass	17	17	F16_Kid_N_neg_1_1	CD45-	8.14285714285714	(0,10]	DTLH	Other	DTLH	7.01220448056938	9.39367079512549	F16_Kid_N_neg_1_1_AGATTGCAGTGAACGC
F16	1978.86503430104	1291	0	0	0	0	0	0.0120480596280719	0.0617329182991606	0.257825363963464	0.254486800943174	0.0618148488233311	0.00286649464289839	-0.073064686455023	-0.104338629814469	G1	0.0405117270788913	FALSE	0.302325581395349	0.357142857142857	TRUE	TRUE	TRUE	TRUE	0.012987012987013	TRUE	TRUE	Pass	3	3	F16_Kid_N_neg_1_1	CD45-	8.14285714285714	(0,10]	ICb	Other	ICb	2.82714924221782	-8.04717170705293	F16_Kid_N_neg_1_1_AGATTGCCACACCGCA
F16	12015.4130252318	4149	0	0.00028460464368679	4.25597889997979e-05	0	0.000242044854686992	0.0114047356094363	0.0745990149087846	0.31326749968059	0.312104673575573	0.0157116663861949	0.00248062598005735	-0.0858683623487319	-0.158629810671513	G1	0.0742857142857143	FALSE	0.704918032786885	0.704918032786885	TRUE	TRUE	TRUE	TRUE	0.0066006600660066	TRUE	TRUE	Pass	1	1	F16_Kid_N_neg_1_1	CD45-	8.14285714285714	(0,10]	ICb	Other	ICa	4.41477041195492	-12.3493396805964	F16_Kid_N_neg_1_1_AGCAGCCAGCACGCCT
F16	19541.8594197531	5208	0	0.000232513458432248	8.44041831124912e-05	1.43568710413939e-05	0.000148109275319756	0.0100463539273773	0.0650758568348303	0.295691893046472	0.212064799704634	0.0300120082359583	0.00200063722459609	-0.11059639602393	-0.224939809695969	G1	0.106382978723404	FALSE	0.0969899665551839	0.2	TRUE	TRUE	TRUE	TRUE	0	TRUE	TRUE	Pass	12	12	F16_Kid_N_neg_1_1	CD45-	8.14285714285714	(0,10]	MSC	Other	NA	10.490523500426	-14.4418920214194	F16_Kid_N_neg_1_1_AGCAGCCCAATCTACG
F16	8390.30416689488	3801	0	0.00110690554670755	0	0	0.00110690554670755	0.0133434824890897	0.0838673738965838	0.389251848901776	0.126085691222202	0.00168410154175375	0.00516704846608289	-0.17299993883533	-0.278039674535405	G1	0.057356608478803	FALSE	0.116981132075472	0.177664974619289	TRUE	TRUE	TRUE	TRUE	0.0812720848056537	TRUE	TRUE	Pass	9	9	F16_Kid_N_neg_1_1	CD45-	8.14285714285714	(0,10]	Pod	Other	Pod	-6.27882436078264	2.38972219965743	F16_Kid_N_neg_1_1_AGCATACGTCCAGTAT
F16	6952.0675488695	3546	0	0	0	0	0	0.00960911261133925	0.0756125049712791	0.335703480980296	0.270106202094798	0.0390105919623216	0.00491632045256948	-0.00905876376182058	-0.118108350363862	G1	0.0482758620689655	FALSE	0.431578947368421	0.057356608478803	TRUE	TRUE	TRUE	TRUE	0.0173611111111111	TRUE	TRUE	Pass	0	0	F16_Kid_N_neg_1_1	CD45-	8.14285714285714	(0,10]	NPC	Other	NA	-5.36393024729532	-7.21380902973593	F16_Kid_N_neg_1_1_AGCCTAACATATGGTC
F16	8026.78906810607	3476	0	0.000215595497806936	0	3.81872057289793e-06	0.000215595497806936	0.0104498305566677	0.0806089375321911	0.319694226449215	0.317717941404507	0.0219300048096644	0.00345736723411331	-0.0949451332358076	-0.191613661816255	G1	0.057356608478803	FALSE	0.538461538461539	0.158878504672897	TRUE	TRUE	TRUE	TRUE	0.00492610837438424	TRUE	TRUE	Pass	1	1	F16_Kid_N_neg_1_1	CD45-	8.14285714285714	(0,10]	ICb	Other	ICb	3.70449920866254	-12.3555436431878	F16_Kid_N_neg_1_1_AGCGGTCCAGCTGTGC
F16	9803.90694331325	3843	0	0.000221134207412264	0	0	0.000221134207412264	0.00899518568075445	0.0774340036378994	0.313747905995173	0.346849599808627	0.0120824775886843	0.00244469544115563	-0.102174598313616	-0.135772695663727	G1	0.0482758620689655	FALSE	0.116981132075472	0.357142857142857	TRUE	TRUE	TRUE	TRUE	0.00492610837438424	TRUE	TRUE	Pass	1	1	F16_Kid_N_neg_1_1	CD45-	8.14285714285714	(0,10]	ICb	Other	ICb	3.18117851796553	-12.0821068088499	F16_Kid_N_neg_1_1_AGCGTATGTCCAGTTA
F16	3258.95475092041	1951	0	0.000399464602301329	0.000140576358899912	0	0.000258888243401417	0.00516907684928473	0.0681134659362819	0.264075958815061	0.406942372386294	0.0288259484608112	0.00256897249198634	-0.116930949727632	-0.138891568044777	G1	0.106382978723404	FALSE	0.0307692307692308	0.226993865030675	TRUE	TRUE	TRUE	TRUE	0.138790035587189	TRUE	TRUE	Pass	12	12	F16_Kid_N_neg_1_1	CD45-	8.14285714285714	(0,10]	MSC	Other	ICb	6.73379691396458	-12.1286613436159	F16_Kid_N_neg_1_1_AGCGTATGTCGAAAGC
F16	3094.55870261747	2177	0	0.00183934612544501	0.00101454967696018	0	0.000824796448484835	0.0153620543903256	0.0737411474101616	0.317930548418859	0.125014737309998	0.0592582655631804	0.00537334446163575	-0.109114178187812	-0.136582759313816	G1	0.057356608478803	FALSE	0.226993865030675	0.2	TRUE	TRUE	TRUE	TRUE	0.0170731707317073	TRUE	TRUE	Pass	7	7	F16_Kid_N_neg_1_1	CD45-	8.14285714285714	(0,10]	SSBm.d	Other	RVCSBa	7.93374174209736	6.68497678669993	F16_Kid_N_neg_1_1_AGCTCCTAGGGAACGG
F16	2491.02333356041	1769	0	0.00197773822448984	0.00160207700059784	0	0.000375661223892005	0.00837769944430728	0.0688358326221814	0.300758153207437	0.240191945391954	0.037091341283809	0.00549276819003739	-0.116340509567606	-0.199703118916589	G1	0.0204081632653061	FALSE	0.538461538461539	0.0625	TRUE	TRUE	TRUE	TRUE	0.0046583850931677	TRUE	TRUE	Pass	0	0	F16_Kid_N_neg_1_1	CD45-	8.14285714285714	(0,10]	NPC	Other	NPCa	-3.89145951450753	-5.21542913052108	F16_Kid_N_neg_1_1_AGCTCCTGTGCACTTA
F16	9573.01997470688	3968	0	0.000496567829805392	0.000115726616142833	0	0.000380841213662559	0.0104879474222495	0.0786057697767474	0.333829052128146	0.304021082907449	0.0207880230163243	0.00367521179307108	-0.088604746724073	-0.190014415232521	G1	0.0810810810810811	FALSE	0.0279329608938547	0.116981132075472	TRUE	TRUE	TRUE	TRUE	0.00815217391304348	TRUE	TRUE	Pass	1	1	F16_Kid_N_neg_1_1	CD45-	8.14285714285714	(0,10]	ICb	Other	IPC	3.46278037184159	-11.7546309821214	F16_Kid_N_neg_1_1_AGCTCTCCATGATCCA
F16	10336.1274271373	4142	0	0.000249121233478817	5.84312539024919e-05	0	0.000190689979576325	0.0121968919143588	0.0877782702112509	0.374034408884736	0.263958534947677	0.0213936204404261	0.00334801777743566	-0.0677504184068914	-0.185360422876911	G1	0.129032258064516	FALSE	0.129032258064516	0.538461538461539	TRUE	TRUE	TRUE	TRUE	0.0755939524838013	TRUE	TRUE	Pass	10	10	F16_Kid_N_neg_1_1	CD45-	8.14285714285714	(0,10]	SSBpod	Other	SSBpod	-5.01053986857384	2.18814443443062	F16_Kid_N_neg_1_1_AGCTCTCGTATGAATG
F16	5983.41766943138	2751	0	0.000304166730327187	0	0	0.000304166730327187	0.0110237358215784	0.0697211636407866	0.287307357218339	0.290691718637647	0.0171914223331968	0.00333257098905169	-0.140815151960093	-0.221174280930264	G1	0.0482758620689655	FALSE	0.0969899665551839	0.116981132075472	TRUE	TRUE	TRUE	TRUE	0.0066006600660066	TRUE	TRUE	Pass	1	1	F16_Kid_N_neg_1_1	CD45-	8.14285714285714	(0,10]	ICb	Other	ICa	4.00682848360705	-12.4979859938741	F16_Kid_N_neg_1_1_AGGGAGTTCTTCAACT
F16	3163.05997422685	2005	0	0.00138033232124637	0.000563837862824142	5.12364271936336e-05	0.000816494458422225	0.0135420227629492	0.0813324539336674	0.354406456629046	0.29359878057336	0.019342317450745	0.00333350872199775	-0.0427707571470027	-0.162532806050789	G1	0.0681198910081744	FALSE	0.0886075949367089	0.116981132075472	TRUE	TRUE	TRUE	TRUE	0.0173611111111111	TRUE	TRUE	Pass	0	0	F16_Kid_N_neg_1_1	CD45-	8.14285714285714	(0,10]	NPC	Other	NPCa	-6.26520921039667	-6.21453688742168	F16_Kid_N_neg_1_1_AGGGATGAGTTTAGGA
F16	8933.38591402769	3658	0	0.000628070745409142	4.16653179504063e-05	0	0.000586405427458735	0.00782664441457183	0.0850743502067324	0.340592060971125	0.330558552389404	0.0124519290764361	0.00260995784224543	-0.111535871020557	-0.163727543401916	G1	0.0886075949367089	FALSE	0.0526315789473684	0.357142857142857	TRUE	TRUE	TRUE	TRUE	0.0442477876106195	TRUE	TRUE	Pass	6	6	F16_Kid_N_neg_1_1	CD45-	8.14285714285714	(0,10]	ICa	Other	ICa	4.69844001119713	-11.9172404991858	F16_Kid_N_neg_1_1_AGGGATGGTGAAGGCT
F16	1924.3795303294	1162	0	0.00018454910187628	0	0	0.00018454910187628	0.00880160040450517	0.0958224168058609	0.321816694691151	0.423124505237574	0.0269963795990333	0.00294318019494592	-0.0389096557610223	-0.0837623480764172	G1	0.116981132075472	FALSE	0.226993865030675	0.0810810810810811	TRUE	TRUE	TRUE	TRUE	0.0333333333333333	TRUE	TRUE	Pass	6	6	F16_Kid_N_neg_1_1	CD45-	8.14285714285714	(0,10]	ICa	Other	ICa	4.28006249166584	-7.6965907208348	F16_Kid_N_neg_1_1_AGTCTTTGTCGCGAAA
F16	9213.91130451064	3535	0	0.000399560358626058	0	3.14451232884564e-05	0.000399560358626058	0.0101428990169396	0.0810199808521217	0.327096138014156	0.29292415535177	0.0236781773485835	0.00237675058437136	-0.114530883668348	-0.183607479276098	G1	0.0526315789473684	FALSE	0.704918032786885	0.704918032786885	TRUE	TRUE	TRUE	TRUE	0.0066006600660066	TRUE	TRUE	Pass	1	1	F16_Kid_N_neg_1_1	CD45-	8.14285714285714	(0,10]	ICb	Other	IPC	4.05470953764619	-11.7039243191893	F16_Kid_N_neg_1_1_AGTGAGGTCCGGGTGT
F16	2186.22565671772	1388	0	0.000371179461506842	0.000253616260446524	0	0.000117563201060318	0.00733549351100813	0.0433599929299957	0.209676077770977	0.122207304049076	0.136350568255228	0.00274827700897203	-0.0146536000514344	-0.146275893080588	G1	0.116981132075472	FALSE	0.0742857142857143	0.2	TRUE	TRUE	TRUE	TRUE	0.138790035587189	TRUE	TRUE	Pass	12	12	F16_Kid_N_neg_1_1	CD45-	8.14285714285714	(0,10]	MSC	Other	NA	7.33816955977266	-12.0036481401818	F16_Kid_N_neg_1_1_AGTGGGACAGTTCATG
F16	12727.9775857903	4443	0	8.90757929277262e-05	0	0.000132297801847782	8.90757929277262e-05	0.0123631195679267	0.082920984045563	0.372565205085155	0.14741712953839	0.0133922921734395	0.00370101797812633	-0.16827165119973	-0.22754263419689	G1	0.0742857142857143	FALSE	0.704918032786885	0.357142857142857	TRUE	TRUE	TRUE	TRUE	0.0812720848056537	TRUE	TRUE	Pass	9	9	F16_Kid_N_neg_1_1	CD45-	8.14285714285714	(0,10]	Pod	Other	Pod	-7.20113879722013	2.27937012791247	F16_Kid_N_neg_1_1_ATAAGAGTCATTCACT
F16	10526.9061492435	3843	0	0.000202476934154926	5.38841351908753e-05	0	0.000148592798964051	0.0126428636195372	0.0740725921613451	0.31630223493645	0.288957928144507	0.0256866748241982	0.00257720908496398	-0.0965483437905209	-0.171698880212209	G1	0.0625	FALSE	0.704918032786885	0.704918032786885	TRUE	TRUE	TRUE	TRUE	0.0126849894291755	TRUE	TRUE	Pass	1	1	F16_Kid_N_neg_1_1	CD45-	8.14285714285714	(0,10]	ICb	Other	ICa	4.51204815168883	-12.5694276008619	F16_Kid_N_neg_1_1_ATCACGATCTGCAGTA
F16	5458.20349253179	2865	0	0.000819214438160998	0.000366299917099495	0	0.000452914521061503	0.0112973625760487	0.069400453726438	0.318624317767266	0.245743187337931	0.0249478589741081	0.00334109870460571	-0.0253545248319057	-0.183466406896487	G1	0.0181818181818182	FALSE	0.0742857142857143	0.0405117270788913	TRUE	TRUE	TRUE	TRUE	0.0173611111111111	TRUE	TRUE	Pass	0	0	F16_Kid_N_neg_1_1	CD45-	8.14285714285714	(0,10]	NPC	Other	NPCa	-5.52992212273685	-5.51513849165582	F16_Kid_N_neg_1_1_ATCATCTAGCCCAGCT
F16	2197.50787710551	1640	0	0.000585571870316881	0	0	0.000585571870316881	0.00755674151736936	0.0614062114091685	0.300068596767015	0.145308197755637	0.0759473068069957	0.00386144579225586	-0.0835569216169748	-0.128762047393355	G1	0.0625	FALSE	0.2	0.0337972166998012	TRUE	TRUE	TRUE	TRUE	0.256704980842912	TRUE	TRUE	Pass	20	20	F16_Kid_N_neg_1_1	CD45-	8.14285714285714	(0,10]	End	Other	NA	10.0975416592263	-1.13286996491417	F16_Kid_N_neg_1_1_ATCATGGTCAGTGCAT
F16	8937.04680376506	3987	0	0.000211212281418607	0	0	0.000211212281418607	0.0107801706299536	0.0811813060580049	0.347705380736651	0.255471323510342	0.0153853282721333	0.00354411826752689	-0.0385242843518909	-0.159663677283519	G1	0.0181818181818182	FALSE	0.2	0.106382978723404	TRUE	TRUE	TRUE	TRUE	0.0173611111111111	TRUE	TRUE	Pass	0	0	F16_Kid_N_neg_1_1	CD45-	8.14285714285714	(0,10]	NPC	Other	NPCa	-5.71960535352931	-6.3574771950567	F16_Kid_N_neg_1_1_ATCATGGTCCTCATTA
F16	9577.72206777329	3790	0	0.000492805542357017	1.01307495133803e-05	6.07988617456888e-05	0.000482674792843637	0.0124341499334278	0.073610933983223	0.3079551603303	0.280181527022775	0.0119268268363043	0.00275512511122898	-0.0994800552948089	-0.189605487566575	G1	0.0442477876106195	FALSE	0.142857142857143	0.538461538461539	TRUE	TRUE	TRUE	TRUE	0.0126849894291755	TRUE	TRUE	Pass	1	1	F16_Kid_N_neg_1_1	CD45-	8.14285714285714	(0,10]	ICb	Other	ICb	3.56452033667726	-13.1019237689795	F16_Kid_N_neg_1_1_ATCCACCCACATAACC
F16	4002.23897523329	2168	0	0.000193001122031871	0	0	0.000193001122031871	0.0097994670922652	0.0511614170906491	0.257654853336095	0.164114216086287	0.0148206787736073	0.0032136667270803	-0.0158479899822333	-0.195311476036889	G1	0.0204081632653061	FALSE	0.0625	0.704918032786885	TRUE	TRUE	TRUE	TRUE	0.0106007067137809	TRUE	TRUE	Pass	1	1	F16_Kid_N_neg_1_1	CD45-	8.14285714285714	(0,10]	ICb	Other	ICb	2.23317930710129	-9.47225797542288	F16_Kid_N_neg_1_1_ATCCACCTCCTTCAAT
F16	5108.2906496771	2705	0	0.000119497056751375	0	0	0.000119497056751375	0.00962077670642946	0.0795442935972061	0.334642215979593	0.310457540147076	0.0218852660116757	0.00350398108013167	-0.138596825455438	-0.163976169469361	G1	0.0625	FALSE	0.538461538461539	0.704918032786885	TRUE	TRUE	TRUE	TRUE	0.0173611111111111	TRUE	TRUE	Pass	0	0	F16_Kid_N_neg_1_1	CD45-	8.14285714285714	(0,10]	NPC	Other	NPCa	-6.29505264049194	-5.98196224131396	F16_Kid_N_neg_1_1_ATCCGAACACGCATCG
F16	6121.85085181156	2861	0	0.000673945737048247	0.000193895844492065	6.19598864618296e-05	0.000480049892556182	0.00808790664800178	0.0813091059849116	0.327000356287547	0.311501711296855	0.0141403341393855	0.00261376049755238	-0.0398196375327787	-0.144394358320559	G1	0.0742857142857143	FALSE	0.538461538461539	0.106382978723404	TRUE	TRUE	TRUE	TRUE	0.0173611111111111	TRUE	TRUE	Pass	0	0	F16_Kid_N_neg_1_1	CD45-	8.14285714285714	(0,10]	NPC	Other	NPCa	-5.9637503502349	-6.72662730533236	F16_Kid_N_neg_1_1_ATCCGAACATTGGCGC
F16	7804.7225071804	3308	0	0.000361369992266221	0	0	0.000361369992266221	0.00897920789177631	0.0800458347739164	0.305825986884849	0.329412263608144	0.0100105686769636	0.00242260903316498	-0.108803604692607	-0.16024599318845	G1	0.0252707581227437	FALSE	0.538461538461539	0.158878504672897	TRUE	TRUE	TRUE	TRUE	0.00492610837438424	TRUE	TRUE	Pass	1	1	F16_Kid_N_neg_1_1	CD45-	8.14285714285714	(0,10]	ICb	Other	ICb	3.45503469969855	-12.671517447618	F16_Kid_N_neg_1_1_ATCGAGTAGACGCACA
F16	7614.22980785421	3832	0	0.000122683117966181	0	0	0.000122683117966181	0.0110059092771159	0.0772322440265756	0.36082806346042	0.251185873332637	0.0353474460637385	0.00433137643306909	-0.0253550972249929	-0.13905794691903	G1	0.0405117270788913	FALSE	0.704918032786885	0.106382978723404	TRUE	TRUE	TRUE	TRUE	0.0173611111111111	TRUE	TRUE	Pass	0	0	F16_Kid_N_neg_1_1	CD45-	8.14285714285714	(0,10]	NPC	Other	NPCd	-5.24228229965353	-6.70982929411246	F16_Kid_N_neg_1_1_ATCTACTAGACAATAC
F16	5452.76477536826	3027	0	0.00059818012663675	0.000368896397213584	0	0.000229283729423166	0.0116051486081606	0.0787781992287953	0.36338696727633	0.224491582518378	0.0258807549088497	0.00320004255673193	-0.0151896299674159	-0.169819467335686	G1	0.0625	FALSE	0.116981132075472	0.302325581395349	TRUE	TRUE	TRUE	TRUE	0.0173611111111111	TRUE	TRUE	Pass	0	0	F16_Kid_N_neg_1_1	CD45-	8.14285714285714	(0,10]	NPC	Other	NPCa	-5.31077908260918	-7.542385838319	F16_Kid_N_neg_1_1_ATGAGGGCACTCAGGC
F16	9769.86425311577	3807	0	0.000451014078822147	0	0	0.000451014078822147	0.00982355637303992	0.08275054809632	0.331719278633114	0.32052707346466	0.0120405421666655	0.00209261586433542	-0.0832227251880061	-0.203984037109162	G1	0.0681198910081744	FALSE	0.142857142857143	0.129032258064516	TRUE	TRUE	TRUE	TRUE	0.00492610837438424	TRUE	TRUE	Pass	1	1	F16_Kid_N_neg_1_1	CD45-	8.14285714285714	(0,10]	ICb	Other	ICb	3.77427816457232	-10.9924334132165	F16_Kid_N_neg_1_1_ATGAGGGTCTGATTCT
F16	4151.54044380687	2415	0	0.000137323804993458	0	2.49669011067124e-05	0.000137323804993458	0.00884886386635022	0.0709152734255017	0.286725442796485	0.244850804232255	0.0605840989268034	0.00251796896819582	-0.106202388960314	-0.201034018760585	G1	0.0625	FALSE	0.431578947368421	0.0969899665551839	TRUE	TRUE	TRUE	TRUE	0.054380664652568	TRUE	TRUE	Pass	16	16	F16_Kid_N_neg_1_1	CD45-	8.14285714285714	(0,10]	UBCD	Other	UBCD	11.8642827543644	10.6785761937997	F16_Kid_N_neg_1_1_ATGCGATAGACTGTAA
F16	9463.795622448	3928	0	0.0013977656331584	0	4.18304346966993e-05	0.0013977656331584	0.00995223992644957	0.0857500316376152	0.32929923402142	0.311748880656226	0.0218651018716273	0.00280861660232423	-0.0792221711102701	-0.2211760083882	G1	0.106382978723404	FALSE	0.142857142857143	0.0969899665551839	TRUE	TRUE	TRUE	TRUE	0.071969696969697	TRUE	TRUE	Pass	19	19	F16_Kid_N_neg_1_1	CD45-	8.14285714285714	(0,10]	End	Other	End	12.2690744075574	-0.321793773136537	F16_Kid_N_neg_1_1_ATGGGAGAGCGATTCT
F16	5455.35913090678	2844	0	0.000405709955683637	7.94612966174388e-05	0	0.000326248659066198	0.00991096417365292	0.0774903951295593	0.342252170325303	0.310071039833856	0.0128729788885232	0.00315893965423041	-0.17420210194619	-0.127756484702659	G1	0.0405117270788913	FALSE	0.142857142857143	0.226993865030675	TRUE	TRUE	TRUE	TRUE	0.0173611111111111	TRUE	TRUE	Pass	0	0	F16_Kid_N_neg_1_1	CD45-	8.14285714285714	(0,10]	NPC	Other	NPCd	-5.98836791280505	-6.35708959572994	F16_Kid_N_neg_1_1_ATGTGTGAGCCAGTTT
F16	4565.86934718113	2528	0	0.000478968021937259	0	0	0.000478968021937259	0.0137574244135985	0.0516241275436484	0.282363318860165	0.117726354287725	0.0212213943531364	0.00519215024446948	-0.096459391186848	-0.167519146253797	G1	0.0307692307692308	FALSE	0.538461538461539	0.0742857142857143	TRUE	TRUE	TRUE	TRUE	0.0106007067137809	TRUE	TRUE	Pass	1	1	F16_Kid_N_neg_1_1	CD45-	8.14285714285714	(0,10]	ICb	Other	ICb	2.83110231373341	-11.1686056445445	F16_Kid_N_neg_1_1_ATTACTCTCTCGCATC
F16	7195.15208138632	3386	0	4.51584392782905e-05	0	0	4.51584392782905e-05	0.0092482178371449	0.074821931957546	0.350104331007539	0.217928808644908	0.0197183347516175	0.00293086659038456	-0.082039939700419	-0.157512176582256	G1	0.0252707581227437	FALSE	0.0742857142857143	0.431578947368421	TRUE	TRUE	TRUE	TRUE	0.0173611111111111	TRUE	TRUE	Pass	0	0	F16_Kid_N_neg_1_1	CD45-	8.14285714285714	(0,10]	NPC	Other	NPCa	-6.76691603015752	-6.95786280094071	F16_Kid_N_neg_1_1_ATTCTACCAACGCACC
F16	7081.16380682065	3241	0	0.000532776942074786	8.40017778789199e-05	0	0.000448775164195866	0.00960111196408542	0.0697997237980663	0.32335224865736	0.301911238017334	0.0168607237085325	0.00299161769007163	-0.0782561414943739	-0.117309055086005	G1	0.0526315789473684	FALSE	0.302325581395349	0.538461538461539	TRUE	TRUE	TRUE	TRUE	0.0707692307692308	TRUE	TRUE	Pass	1	1	F16_Kid_N_neg_1_1	CD45-	8.14285714285714	(0,10]	ICb	Other	ICb	4.02644818948232	-11.9446323025394	F16_Kid_N_neg_1_1_ATTCTACCAGTACACT
F16	4993.9574207086	2608	0	0.000537712408572679	0.000237266757398657	0.000115578230700911	0.000300445651174021	0.0159389729701024	0.0920648795706337	0.399644127250524	0.298941865542011	0.0170246017381777	0.00403324026571854	-0.143688800353482	-0.103770053646281	G1	0.0442477876106195	FALSE	0.0526315789473684	0.0810810810810811	TRUE	TRUE	TRUE	TRUE	0.0173611111111111	TRUE	TRUE	Pass	0	0	F16_Kid_N_neg_1_1	CD45-	8.14285714285714	(0,10]	NPC	Other	NPCa	-5.2270117381045	-7.16921141126563	F16_Kid_N_neg_1_1_ATTCTACGTGAGGGAG
F16	4774.32966698182	2579	0	0.000661290036332116	0	0	0.000661290036332116	0.0109968567860272	0.0764199157716358	0.300144772441446	0.36278817858729	0.0114657276838808	0.00176700181847378	-0.104386353233565	-0.1646800980521	G1	0.0307692307692308	FALSE	0.0969899665551839	0.0742857142857143	TRUE	TRUE	TRUE	TRUE	0.00492610837438424	TRUE	TRUE	Pass	1	1	F16_Kid_N_neg_1_1	CD45-	8.14285714285714	(0,10]	ICb	Other	ICb	3.89609230954275	-12.2600733272428	F16_Kid_N_neg_1_1_ATTCTACTCTCTGCTG
F16	7566.43422741625	3727	0	0.000644025298494632	0.000416697486505181	0.000247091798079618	0.000227327811989451	0.0115569839949117	0.0841842452421797	0.391082021544966	0.282609723638907	0.0128429225041642	0.00428257582309596	-0.0210578790220821	-0.208898582393983	G1	0.0742857142857143	FALSE	0.538461538461539	0.2	TRUE	TRUE	TRUE	TRUE	0.0173611111111111	TRUE	TRUE	Pass	0	0	F16_Kid_N_neg_1_1	CD45-	8.14285714285714	(0,10]	NPC	Other	NPCc	-5.37774785106602	-7.14903812089961	F16_Kid_N_neg_1_1_ATTGGACCAATCTACG
F16	11693.2537794567	4197	0	0.000348176587671029	0.000115301541702326	0	0.000232875045968703	0.00832678888618416	0.0783081977652114	0.322732922520246	0.280544576916186	0.0145141506312946	0.00185103569188095	-0.128749791608144	-0.23596678297921	G1	0.0681198910081744	FALSE	0.0681198910081744	0.129032258064516	TRUE	TRUE	TRUE	TRUE	0.00492610837438424	TRUE	TRUE	Pass	1	1	F16_Kid_N_neg_1_1	CD45-	8.14285714285714	(0,10]	ICb	Other	ICa	4.10819657965468	-11.507273127016	F16_Kid_N_neg_1_1_CAACCTCCATGATCCA
F16	5050.50086586453	2583	0	0.000373454816572575	0	6.30097786601998e-05	0.000373454816572575	0.00756026307067535	0.0741469276473064	0.29200897939201	0.322180752672274	0.0391426423581127	0.00370718025589205	-0.082627928806382	-0.139645321003605	G1	0.0681198910081744	FALSE	0.538461538461539	0.158878504672897	TRUE	TRUE	TRUE	TRUE	0.087719298245614	TRUE	TRUE	Pass	18	18	F16_Kid_N_neg_1_1	CD45-	8.14285714285714	(0,10]	CnT	Other	CnT	11.0328971867002	9.24705018904804	F16_Kid_N_neg_1_1_CAAGATCCAAAGTCAA
F16	7961.14799644122	3378	0	0.000164219657392968	4.7399001230912e-05	0	0.000116820656162056	0.00868888949558336	0.0832787646171215	0.350013588441341	0.309685875347889	0.0203264467451239	0.00240521835620008	-0.0655477028657571	-0.0978324111971888	G1	0.116981132075472	FALSE	0.116981132075472	0.142857142857143	TRUE	TRUE	TRUE	TRUE	0.0442477876106195	TRUE	TRUE	Pass	1	1	F16_Kid_N_neg_1_1	CD45-	8.14285714285714	(0,10]	ICb	Other	ICa	5.46428700600189	-13.1961583148669	F16_Kid_N_neg_1_1_CAAGGCCGTGCGGTAA
F16	5745.85524574507	2891	0	0.000440429086201133	0	0	0.000440429086201133	0.00926742856702232	0.0658600071158424	0.295184003947607	0.283275787156823	0.0129240604817572	0.00198531189123851	-0.1324604540092	-0.21098919973017	G1	0.116981132075472	FALSE	0.431578947368421	0.26027397260274	TRUE	TRUE	TRUE	TRUE	0.0977198697068404	TRUE	TRUE	Pass	12	12	F16_Kid_N_neg_1_1	CD45-	8.14285714285714	(0,10]	MSC	Other	ICb	8.33333988923601	-12.7826115342094	F16_Kid_N_neg_1_1_CAAGTTGGTCCGTCAG
F16	5824.33080248531	3045	0	0.00116944577320221	9.71552459416224e-05	0	0.00107229052726059	0.00929126819989729	0.0772917387830855	0.33296780806354	0.282118441652978	0.0246246479193261	0.0027823946209617	-0.081959762612745	-0.218715159158484	G1	0.0810810810810811	FALSE	0.129032258064516	0.538461538461539	TRUE	TRUE	TRUE	TRUE	0.071969696969697	TRUE	TRUE	Pass	19	19	F16_Kid_N_neg_1_1	CD45-	8.14285714285714	(0,10]	End	Other	End	11.391523385238	-0.369804174105895	F16_Kid_N_neg_1_1_CACACAAAGATGAGAG
F16	11376.6972235381	4447	0	0.000474666068583912	5.29153993515318e-05	8.67028258081522e-05	0.00042175066923238	0.0130459679218297	0.0948769772411003	0.384299524201693	0.225325139758369	0.0228952664422889	0.00394258655713489	-0.212108057831467	-0.263234985594424	G1	0.0886075949367089	FALSE	0.226993865030675	0.357142857142857	TRUE	TRUE	TRUE	TRUE	0.0714285714285714	TRUE	TRUE	Pass	10	10	F16_Kid_N_neg_1_1	CD45-	8.14285714285714	(0,10]	SSBpod	Other	NA	-4.82822063853015	2.89964409349746	F16_Kid_N_neg_1_1_CACAGTACACATCCAA
F16	5623.2824597435	3011	0	0.000656376877478971	8.62242070143397e-05	0	0.000570152670464631	0.0115660144440576	0.0926231609807818	0.354347670696807	0.272175399917421	0.0261450069410149	0.00444031118152089	-0.0291902974031323	-0.171337646066704	G1	0.0969899665551839	FALSE	0.704918032786885	0.538461538461539	TRUE	TRUE	TRUE	TRUE	0.0173611111111111	TRUE	TRUE	Pass	0	0	F16_Kid_N_neg_1_1	CD45-	8.14285714285714	(0,10]	NPC	Other	NPCc	-6.16340646602518	-7.51321408956013	F16_Kid_N_neg_1_1_CACATAGGTCCGAGTC
F16	2093.91882569477	1419	0	0.000671506014227417	0	0	0.000671506014227417	0.0102928391362461	0.0391516378190801	0.211839034174064	0.108609744440442	0.139033831811998	0.00333858578831394	-0.120769586911374	-0.133957405528899	G1	0.0969899665551839	FALSE	0.129032258064516	0.129032258064516	TRUE	TRUE	TRUE	TRUE	0.0977198697068404	TRUE	TRUE	Pass	12	12	F16_Kid_N_neg_1_1	CD45-	8.14285714285714	(0,10]	MSC	Other	NA	9.0462840242991	-12.7960872611541	F16_Kid_N_neg_1_1_CACATAGTCAGCAACT
F16	8254.56148510966	3465	0	0.000399342891878308	5.3255667092087e-05	0	0.000346087224786221	0.0101639541297325	0.0798864097746276	0.311093922042291	0.352483531097128	0.0162461595542249	0.00252343143353521	-0.0983484543133253	-0.17673738235831	G1	0.0405117270788913	FALSE	0.0442477876106195	0.0625	TRUE	TRUE	TRUE	TRUE	0.00492610837438424	TRUE	TRUE	Pass	1	1	F16_Kid_N_neg_1_1	CD45-	8.14285714285714	(0,10]	ICb	Other	ICb	3.53021848232307	-12.5059528180376	F16_Kid_N_neg_1_1_CACCACTAGCGGATCA
F16	14316.0249764483	4687	0	0.000269019739667003	8.37049268145663e-05	9.35051062599237e-05	0.000185314812852437	0.00960929685148925	0.0696965312422555	0.294082222818109	0.243857517328111	0.0234221819911585	0.00254995866063639	-0.162276243593467	-0.21298061659785	G1	0.116981132075472	FALSE	0.26027397260274	0.26027397260274	TRUE	TRUE	TRUE	TRUE	0	TRUE	TRUE	Pass	12	12	F16_Kid_N_neg_1_1	CD45-	8.14285714285714	(0,10]	MSC	Other	NA	9.39398338025016	-13.8696716994931	F16_Kid_N_neg_1_1_CACCACTGTTTACTCT
F16	10987.6763616565	3977	0	0.000821638969227483	2.4523165244339e-05	0	0.000797115803983144	0.0107688311893246	0.0819924824288598	0.33345358853222	0.374701508680113	0.0163628797325086	0.00253176298965447	-0.0528233194775389	-0.195364964013771	G1	0.116981132075472	FALSE	0.106382978723404	0.116981132075472	TRUE	TRUE	TRUE	TRUE	0.0442477876106195	TRUE	TRUE	Pass	1	1	F16_Kid_N_neg_1_1	CD45-	8.14285714285714	(0,10]	ICb	Other	Mes	4.69580364125818	-12.5083346111931	F16_Kid_N_neg_1_1_CAGCAGCAGTGGACGT
F16	7080.58057183977	3109	0	0.000341149533914399	0.000255278157333821	0	8.58713765805782e-05	0.0127736871646574	0.0729416766876247	0.310188009471363	0.331671051959822	0.0125864599964608	0.00307734863239824	-0.142859567801903	-0.191600552658099	G1	0.0886075949367089	FALSE	0.2	0.0625	TRUE	TRUE	TRUE	TRUE	0.00815217391304348	TRUE	TRUE	Pass	1	1	F16_Kid_N_neg_1_1	CD45-	8.14285714285714	(0,10]	ICb	Other	ICa	4.22733716930258	-11.737715414211	F16_Kid_N_neg_1_1_CAGCAGCCAAGCGATG
F16	8783.2982428177	3634	0	7.98303833906499e-05	7.98303833906499e-05	0	0	0.0148146184919124	0.0821002716475063	0.380309534626394	0.113691381018745	7.58861021910704e-05	0.0035858089539509	-0.227338331225308	-0.201771429228678	G1	0.0625	FALSE	0.116981132075472	0.0810810810810811	TRUE	TRUE	TRUE	TRUE	0.0812720848056537	TRUE	TRUE	Pass	9	9	F16_Kid_N_neg_1_1	CD45-	8.14285714285714	(0,10]	Pod	Other	Pod	-6.6081491632381	2.08924264551551	F16_Kid_N_neg_1_1_CAGCAGCCACTTAACG
F16	11038.3680997776	4126	0	0.000235640622211894	0	2.37145395522004e-05	0.000235640622211894	0.0105125708259864	0.075778253358404	0.308522311002059	0.342600025277002	0.0117273094929766	0.00210763698661776	-0.121252879875804	-0.182886937556916	G1	0.057356608478803	FALSE	0.302325581395349	0.158878504672897	TRUE	TRUE	TRUE	TRUE	0.00492610837438424	TRUE	TRUE	Pass	1	1	F16_Kid_N_neg_1_1	CD45-	8.14285714285714	(0,10]	ICb	Other	ICb	3.60089856543054	-12.3294244890565	F16_Kid_N_neg_1_1_CAGCAGCTCACCCTCA
F16	15163.1850889379	4730	0	0.000240742420705464	9.92640367365939e-05	0	0.000141478383968871	0.013172822692311	0.122257887624971	0.358024008824554	0.144908666195575	0.0586082279437395	0.00375779800294126	-0.162722682422892	-0.144417656977318	G1	0.158878504672897	FALSE	0.357142857142857	0.116981132075472	TRUE	TRUE	TRUE	TRUE	0.0676328502415459	TRUE	TRUE	Pass	17	17	F16_Kid_N_neg_1_1	CD45-	8.14285714285714	(0,10]	DTLH	Other	DTLH	7.0132608155448	9.2310936414593	F16_Kid_N_neg_1_1_CAGCTGGGTCACCTAA
F16	7309.56583999151	3500	0	0.0010252576364612	0.000438057021312032	0	0.000587200615149171	0.0148060973414281	0.0920030274451743	0.380091549505304	0.275162082373309	0.0184957540345961	0.0034039987316774	-0.0664687769002121	-0.0570265663525475	G1	0.0886075949367089	FALSE	0.177664974619289	0.704918032786885	TRUE	TRUE	TRUE	TRUE	0.0516666666666667	TRUE	TRUE	Pass	0	0	F16_Kid_N_neg_1_1	CD45-	8.14285714285714	(0,10]	NPC	Other	NPCa	-5.41379975258992	-6.54828819288909	F16_Kid_N_neg_1_1_CAGGTGCAGAGCCTAG
F16	8665.36132253616	3438	0	0.000442133084230059	0	0	0.000442133084230059	0.0149148798927986	0.0692158973553847	0.298638206002855	0.306677098588977	0.0103945432295284	0.00259664857647109	-0.0921382166825991	-0.222290270835243	G1	0.0681198910081744	FALSE	0.0969899665551839	0.2	TRUE	TRUE	TRUE	TRUE	0.0066006600660066	TRUE	TRUE	Pass	1	1	F16_Kid_N_neg_1_1	CD45-	8.14285714285714	(0,10]	ICb	Other	ICb	4.02503725027778	-12.0017722725577	F16_Kid_N_neg_1_1_CAGTAACAGCTTTGGT
F16	8291.57384998923	3634	0	0.000239037831138431	0	0	0.000239037831138431	0.0109069097696235	0.0695885793099254	0.297241698979851	0.258610241137561	0.019326555867769	0.00272278225765174	-0.100921624886204	-0.171093868395298	G1	0.037037037037037	FALSE	0.142857142857143	0.116981132075472	TRUE	TRUE	TRUE	TRUE	0.0126849894291755	TRUE	TRUE	Pass	1	1	F16_Kid_N_neg_1_1	CD45-	8.14285714285714	(0,10]	ICb	Other	ICb	3.49341086168681	-12.5764689050188	F16_Kid_N_neg_1_1_CAGTCCTCAAGGTTCT
F16	7739.40727609732	3311	0	0.00032417071733294	6.03890051375068e-05	0	0.000263781712195433	0.00993564895268383	0.0741032719540512	0.299866068279624	0.289933148466762	0.0235146079511878	0.00339748616508641	-0.124588857448286	-0.194560992310652	G1	0.0337972166998012	FALSE	0.0886075949367089	0.158878504672897	TRUE	TRUE	TRUE	TRUE	0	TRUE	TRUE	Pass	1	1	F16_Kid_N_neg_1_1	CD45-	8.14285714285714	(0,10]	ICb	Other	ICb	3.08159639933505	-11.9511041620062	F16_Kid_N_neg_1_1_CATATGGTCTTGCAAG
F16	5171.52530225664	2860	0	0.0001199834123577	0	0.00047995350586423	0.0001199834123577	0.00580731630573347	0.0697052868027278	0.27609449183565	0.23484054329135	0.0942435178588779	0.00168084153982489	-0.138522249542283	-0.163389946372625	G1	0.0810810810810811	FALSE	0.106382978723404	0.129032258064516	TRUE	TRUE	TRUE	TRUE	0.054380664652568	TRUE	TRUE	Pass	16	16	F16_Kid_N_neg_1_1	CD45-	8.14285714285714	(0,10]	UBCD	Other	UBCD	11.0308971712491	9.99638377339777	F16_Kid_N_neg_1_1_CATCAAGAGGGTGTGT
F16	5057.33248627427	2677	0	0.000798934824238659	0	4.65441354305608e-05	0.000798934824238659	0.0108332672157186	0.0694797408849578	0.331016684246872	0.241266646294315	0.0153547401541571	0.00501913953676673	-0.108778123926225	-0.19604618586059	G1	0.0307692307692308	FALSE	0.129032258064516	0.357142857142857	TRUE	TRUE	TRUE	TRUE	0.0173611111111111	TRUE	TRUE	Pass	0	0	F16_Kid_N_neg_1_1	CD45-	8.14285714285714	(0,10]	NPC	Other	NPCa	-4.68247822878096	-5.83258502120598	F16_Kid_N_neg_1_1_CATCAAGTCCAGGGCT
F16	2027.74187880848	1281	0	0.000562853915105611	0	0	0.000562853915105611	0.00704794215659609	0.129206444909854	0.384568823806569	0.361222973960235	0.00677591512022677	0.00508854216929027	-0.0856937632577038	-0.126428413414013	G1	0.142857142857143	FALSE	0.704918032786885	0.538461538461539	TRUE	TRUE	TRUE	TRUE	0.104477611940299	TRUE	TRUE	Pass	8	8	F16_Kid_N_neg_1_1	CD45-	8.14285714285714	(0,10]	ErPrT	Other	ErPrT	-0.945855482307948	9.98084036350932	F16_Kid_N_neg_1_1_CATCCACAGCGTTCCG
F16	10560.2214336473	4233	0	5.64680060936519e-05	0	0	5.64680060936519e-05	0.0122351493791786	0.0883037857621698	0.374539324019154	0.264654558275984	0.0186827658123603	0.00319881448042703	-0.0195240812764647	-0.128902658841384	G1	0.158878504672897	FALSE	0.26027397260274	0.538461538461539	TRUE	TRUE	TRUE	TRUE	0.0755939524838013	TRUE	TRUE	Pass	10	10	F16_Kid_N_neg_1_1	CD45-	8.14285714285714	(0,10]	SSBpod	Other	SSBpod	-3.38485209001581	2.11996925913997	F16_Kid_N_neg_1_1_CATCCACTCCCATTAT
F16	10318.2547782481	3984	0	5.9196252699114e-05	0	0	5.9196252699114e-05	0.0112874038831339	0.0785613189225594	0.334513720025159	0.298104554021228	0.0186689029038952	0.00333454503248634	-0.142067931691887	-0.154255565228815	G1	0.0742857142857143	FALSE	0.2	0.26027397260274	TRUE	TRUE	TRUE	TRUE	0.00492610837438424	TRUE	TRUE	Pass	1	1	F16_Kid_N_neg_1_1	CD45-	8.14285714285714	(0,10]	ICb	Other	ICa	3.45159242164155	-11.3744618444494	F16_Kid_N_neg_1_1_CATCGAAGTCTCTCTG
F16	8998.86424749147	3749	0	0	0	4.26463368660136e-05	0	0.00996078065731324	0.0849763442984454	0.358961250976238	0.301608848450762	0.0186089227562937	0.00291754475078549	-0.111477663296714	-0.175866044564593	G1	0.177664974619289	FALSE	0.116981132075472	0.106382978723404	TRUE	TRUE	TRUE	TRUE	0.0333333333333333	TRUE	TRUE	Pass	6	6	F16_Kid_N_neg_1_1	CD45-	8.14285714285714	(0,10]	ICa	Other	Mes	5.44717153719843	-8.858098981512	F16_Kid_N_neg_1_1_CATCGGGCACGTAAGG
F16	8350.5295097338	3578	0	0.000701360067728953	5.95602030363475e-05	0	0.000641799864692606	0.0119326290350969	0.0739024874744362	0.308084461516768	0.31301136366466	0.0111323103282078	0.00293572611917187	-0.109965085103821	-0.179673116522389	G1	0.0307692307692308	FALSE	0.704918032786885	0.2	TRUE	TRUE	TRUE	TRUE	0.00492610837438424	TRUE	TRUE	Pass	1	1	F16_Kid_N_neg_1_1	CD45-	8.14285714285714	(0,10]	ICb	Other	ICb	3.4332096442796	-12.7254900262675	F16_Kid_N_neg_1_1_CATGACACAAACAACA
F16	7896.95345269274	3506	0	0.000307316366800409	0	0	0.000307316366800409	0.00870601767856853	0.0732145254121605	0.31743614746258	0.310310412025124	0.0156178705500859	0.00343600056840535	-0.137123246180501	-0.172837573928436	G1	0.0227670753064799	FALSE	0.0526315789473684	0.431578947368421	TRUE	TRUE	TRUE	TRUE	0.0126849894291755	TRUE	TRUE	Pass	1	1	F16_Kid_N_neg_1_1	CD45-	8.14285714285714	(0,10]	ICb	Other	ICb	3.51140515375665	-12.6362033120675	F16_Kid_N_neg_1_1_CATGACAGTACGAAAT
F16	7226.19910082203	3460	0	0.00027529615472153	7.49714604674555e-05	0	0.000200324694254075	0.0098769560730102	0.0813820594933433	0.367366001405702	0.325497403399343	0.00886956003234565	0.00318225070496905	-0.146154104916062	-0.238242783267859	G1	0.057356608478803	FALSE	0.431578947368421	0.431578947368421	TRUE	TRUE	TRUE	TRUE	0.0173611111111111	TRUE	TRUE	Pass	0	0	F16_Kid_N_neg_1_1	CD45-	8.14285714285714	(0,10]	NPC	Other	NA	-5.28742161983455	-6.86740123891807	F16_Kid_N_neg_1_1_CATGCCTCATGGAATA
F16	12321.6562064655	4388	0	0.000326490065105552	5.2281817985744e-05	6.13021236893836e-06	0.000274208247119808	0.0124617040124692	0.0842966836685097	0.350054130536232	0.237830322057451	0.0139775229093367	0.00337116504114822	-0.128924731185801	-0.138572886420973	G1	0.0337972166998012	FALSE	0.158878504672897	0.0886075949367089	TRUE	TRUE	TRUE	TRUE	0.0173611111111111	TRUE	TRUE	Pass	0	0	F16_Kid_N_neg_1_1	CD45-	8.14285714285714	(0,10]	NPC	Other	NPCa	-5.13227073304313	-7.2602688066007	F16_Kid_N_neg_1_1_CATGCCTTCTGCAAGT
F16	6773.16564744796	2954	0	0.00211474795412376	7.90179669479759e-05	0	0.00203572998717578	0.0137373467872484	0.0831406845855819	0.357694647172772	0.279999896430538	0.0235939926695656	0.00269138849578718	-0.0795747087418165	-0.22200756167217	G1	0.0886075949367089	FALSE	0.129032258064516	0.116981132075472	TRUE	TRUE	TRUE	TRUE	0.071969696969697	TRUE	TRUE	Pass	20	20	F16_Kid_N_neg_1_1	CD45-	8.14285714285714	(0,10]	End	Other	End	11.4031171644815	-0.765603492734745	F16_Kid_N_neg_1_1_CATGGCGGTCTGCGGT
F16	8414.02908879053	3637	0	0.000688499861835076	0.000221583325185737	0	0.000466916536649339	0.0155131238101295	0.101010170522046	0.407463687311676	0.243841482758613	0.020144271339815	0.00351978221082278	-0.142663281241338	-0.193111436368029	G1	0.0886075949367089	FALSE	0.0810810810810811	0.129032258064516	TRUE	TRUE	TRUE	TRUE	0.0755939524838013	TRUE	TRUE	Pass	10	10	F16_Kid_N_neg_1_1	CD45-	8.14285714285714	(0,10]	SSBpod	Other	SSBpod	-1.54932434442552	1.71312821122569	F16_Kid_N_neg_1_1_CATGGCGGTTAAGAAC
F16	9576.35413783717	3675	0	8.02294916346212e-05	0	0	8.02294916346212e-05	0.0102255937640644	0.0788537209231136	0.316569309639544	0.346887780055237	0.00867028651232959	0.00175803635470326	-0.104737273261958	-0.194278155428474	G1	0.057356608478803	FALSE	0.704918032786885	0.0681198910081744	TRUE	TRUE	TRUE	TRUE	0.00492610837438424	TRUE	TRUE	Pass	1	1	F16_Kid_N_neg_1_1	CD45-	8.14285714285714	(0,10]	ICb	Other	ICb	3.79197778355264	-11.8808362135934	F16_Kid_N_neg_1_1_CATGGCGGTTGTACAC
F16	7779.76671834944	3448	0	0.000557549953514479	7.08558451730601e-05	0.000102490690105369	0.000486694108341418	0.011785425861567	0.0831858910691611	0.356501757441307	0.280692225574429	0.0183011962140313	0.00398191430205296	-0.0786893193563552	-0.221751299870118	G1	0.037037037037037	FALSE	0.057356608478803	0.704918032786885	TRUE	TRUE	TRUE	TRUE	0.0173611111111111	TRUE	TRUE	Pass	0	0	F16_Kid_N_neg_1_1	CD45-	8.14285714285714	(0,10]	NPC	Other	NPCa	-6.58241547670027	-6.04453950957568	F16_Kid_N_neg_1_1_CATTCGCAGGTAGCTG
F16	2910.03008299962	1716	0	0	0	0	0	0.00665743691132478	0.0777112491635028	0.284470185609205	0.218750665716546	0.00736806349605179	0.00370649274788851	-0.0616368634982258	-0.199095733489147	G1	0.0526315789473684	FALSE	0.177664974619289	0.538461538461539	TRUE	TRUE	TRUE	TRUE	0.087719298245614	TRUE	TRUE	Pass	18	18	F16_Kid_N_neg_1_1	CD45-	8.14285714285714	(0,10]	CnT	Other	UBCD	11.0453035749891	9.57126806733099	F16_Kid_N_neg_1_1_CATTCGCGTTAAGATG
F16	20256.1788419238	5796	0	0.000183696169223859	6.33137556418184e-05	2.69501351100845e-05	0.000120382413582041	0.0120356589771714	0.0957734728355972	0.348358965388925	0.290401675100523	0.0295787193793269	0.00326735140230032	-0.139655612232599	-0.190600836133343	G1	0.0742857142857143	FALSE	0.226993865030675	0.704918032786885	TRUE	TRUE	TRUE	TRUE	0.0218068535825545	TRUE	TRUE	Pass	17	17	F16_Kid_N_neg_1_1	CD45-	8.14285714285714	(0,10]	DTLH	Other	DTLH	8.82277227482959	8.55725039159775	F16_Kid_N_neg_1_1_CCAATCCAGATAGGAG
F16	9933.28949471444	4388	0	0.000114455745105346	8.10944455819901e-05	0	3.33612995233561e-05	0.00888131631955748	0.0824900033985707	0.331297848173009	0.316509829427855	0.0474504872039162	0.00422053081308919	-0.0864491533202875	-0.159799987348033	G1	0.0969899665551839	FALSE	0.2	0.158878504672897	TRUE	TRUE	TRUE	TRUE	0.045662100456621	TRUE	TRUE	Pass	7	7	F16_Kid_N_neg_1_1	CD45-	8.14285714285714	(0,10]	SSBm.d	Other	SSBm.d	6.84565949521536	7.45593749395585	F16_Kid_N_neg_1_1_CCAATCCGTAAAGGAG
F16	6927.68195576988	3231	0	0.000390330280662599	0.000251021590009289	3.09526027499265e-06	0.000139308690653309	0.0123636330576744	0.0885182986507621	0.34879916441478	0.300833312381058	0.0142690733904412	0.00200388441699465	-0.0635774005369481	-0.177146188669394	G1	0.057356608478803	FALSE	0.357142857142857	0.0405117270788913	TRUE	TRUE	TRUE	TRUE	0.0173611111111111	TRUE	TRUE	Pass	0	0	F16_Kid_N_neg_1_1	CD45-	8.14285714285714	(0,10]	NPC	Other	NPCa	-5.68591633727973	-7.06097762587106	F16_Kid_N_neg_1_1_CCACCTAGTTATCGGT
F16	8732.46818880048	3874	0	0.000226072136281982	0	0	0.000226072136281982	0.00913043816060468	0.0929208822910478	0.357725887102444	0.354706979692875	0.0167269923277835	0.00403260045957844	-0.132841709835094	-0.233655798011364	G1	0.106382978723404	FALSE	0.704918032786885	0.431578947368421	TRUE	TRUE	TRUE	TRUE	0.087719298245614	TRUE	TRUE	Pass	18	18	F16_Kid_N_neg_1_1	CD45-	8.14285714285714	(0,10]	CnT	Other	CnT	12.1257389108179	8.90270095885032	F16_Kid_N_neg_1_1_CCACGGATCGGATGGA
F16	5206.93492080995	2798	0	0.000550855915894357	0.000448892181298227	0	0.00010196373459613	0.00899916109216361	0.0804696445156927	0.371627087236638	0.30619847871748	0.0142271974610035	0.00410388055234772	-0.133666144056569	-0.149936972142883	G1	0.0405117270788913	FALSE	0.142857142857143	0.2	TRUE	TRUE	TRUE	TRUE	0.0173611111111111	TRUE	TRUE	Pass	0	0	F16_Kid_N_neg_1_1	CD45-	8.14285714285714	(0,10]	NPC	Other	NPCa	-6.33480080949603	-6.34923155669289	F16_Kid_N_neg_1_1_CCAGCGAGTATTCGTG
F16	10857.8246511192	4201	0	0.000105091550316661	0	0	0.000105091550316661	0.00734642276170155	0.0880211303286807	0.331398994429287	0.271229920809832	0.00054103363969338	0.00310754668415932	-0.186007101008084	-0.13614787266534	G1	0.158878504672897	FALSE	0.0181818181818182	0.357142857142857	TRUE	TRUE	TRUE	TRUE	0.0534979423868313	TRUE	TRUE	Pass	8	8	F16_Kid_N_neg_1_1	CD45-	8.14285714285714	(0,10]	ErPrT	Other	SSBpr	0.654507433233525	8.09727852155534	F16_Kid_N_neg_1_1_CCAGCGAGTCACCCAG
F16	8228.11330539332	3568	0	0.000799602731490832	0.0001688483488123	0	0.000630754382678532	0.0101240115323453	0.0765920255741835	0.324293403416192	0.226814277478456	0.0126532421804538	0.00462712345753921	-0.199753132814103	-0.136233499718974	G1	0.142857142857143	FALSE	0.177664974619289	0.106382978723404	TRUE	TRUE	TRUE	TRUE	0.0977198697068404	TRUE	TRUE	Pass	12	12	F16_Kid_N_neg_1_1	CD45-	8.14285714285714	(0,10]	MSC	Other	ICb	8.96158430360307	-13.3980624934661	F16_Kid_N_neg_1_1_CCATTCGAGCCCGAAA
F16	6717.78249745505	3123	0	0.00112250731351738	0	8.66899437159238e-05	0.00112250731351738	0.0177512919371545	0.0725615202919631	0.310194163996636	0.254593869080109	0.0256425814336829	0.00206772467615506	-0.132149241708471	-0.193541351513111	G1	0.0969899665551839	FALSE	0.129032258064516	0.0969899665551839	TRUE	TRUE	TRUE	TRUE	0.035230352303523	TRUE	TRUE	Pass	20	20	F16_Kid_N_neg_1_1	CD45-	8.14285714285714	(0,10]	End	Other	End	11.6871795041967	-0.227040284373343	F16_Kid_N_neg_1_1_CCATTCGGTACTCAAC
F16	8849.2376545634	3643	0	0.000887041542397693	7.14114908131118e-05	0	0.000815630051584581	0.0144029602609795	0.0780944591459599	0.319305692073107	0.276544704945861	0.0164470926642679	0.00239975084393566	-0.119343300743376	-0.123598420402061	G1	0.0279329608938547	FALSE	0.704918032786885	0.431578947368421	TRUE	TRUE	TRUE	TRUE	0.0126849894291755	TRUE	TRUE	Pass	1	1	F16_Kid_N_neg_1_1	CD45-	8.14285714285714	(0,10]	ICb	Other	ICb	2.78466474440702	-12.9981265361376	F16_Kid_N_neg_1_1_CCATTCGGTTTAAGCC
F16	2971.96254565805	1849	0	0.000528726493810494	0.000212466263993927	0	0.000316260229816567	0.0109311264741661	0.102737029031579	0.38372303015735	0.2847594115778	0.00182867160800914	0.00434219001899575	-0.0131622908219251	-0.09244048936528	G1	0.0969899665551839	FALSE	0.2	0.037037037037037	TRUE	TRUE	TRUE	TRUE	0.0165876777251185	TRUE	TRUE	Pass	0	0	F16_Kid_N_neg_1_1	CD45-	8.14285714285714	(0,10]	NPC	Other	NPCa	-6.72080552562669	-3.61006775258393	F16_Kid_N_neg_1_1_CCCAATCAGCTAGCCC
F16	6557.02434839229	3199	0	0.00022327293297207	4.50533639167892e-05	0	0.00017821956905528	0.0145465861453374	0.074784630146155	0.316621164934176	0.306014401312672	0.0164695102668975	0.00279855679639542	-0.104856265235213	-0.198150936587332	G1	0.0337972166998012	FALSE	0.538461538461539	0.158878504672897	TRUE	TRUE	TRUE	TRUE	0.00492610837438424	TRUE	TRUE	Pass	1	1	F16_Kid_N_neg_1_1	CD45-	8.14285714285714	(0,10]	ICb	Other	ICb	4.19212598191912	-12.2031761820047	F16_Kid_N_neg_1_1_CCCAGTTGTAAACCTC
F16	11724.4616253022	4380	0	0.00118006998526207	0.000159484291661236	9.46155450871534e-05	0.00102058569360083	0.0121295477495448	0.0841910606184155	0.340053309940067	0.273992917417385	0.0287226499712245	0.00218070893353251	-0.0248450850522359	-0.161317300659543	G1	0.0886075949367089	FALSE	0.0337972166998012	0.704918032786885	TRUE	TRUE	TRUE	TRUE	0.035230352303523	TRUE	TRUE	Pass	19	19	F16_Kid_N_neg_1_1	CD45-	8.14285714285714	(0,10]	End	Other	End	11.7136108435033	-0.376422021287766	F16_Kid_N_neg_1_1_CCGTACTGTTCTGTTT
F16	7632.45395697989	3521	0	0.000414237254972077	0	3.99238777220892e-05	0.000414237254972077	0.0084316882547117	0.0795693069729077	0.342893959062447	0.30002090099756	0.00988941081726985	0.00355106533868842	-0.0648226849987903	-0.2050357481184	G1	0.0969899665551839	FALSE	0.2	0.0810810810810811	TRUE	TRUE	TRUE	TRUE	0.138790035587189	TRUE	TRUE	Pass	12	12	F16_Kid_N_neg_1_1	CD45-	8.14285714285714	(0,10]	MSC	Other	ICa	6.56559726894668	-12.067442217446	F16_Kid_N_neg_1_1_CCGTTCAGTAGAGTGC
F16	8778.62105390239	3798	0	0.000172461273204858	6.14499100548869e-05	0	0.000111011363149971	0.00763856278118393	0.07472970644647	0.296742138670678	0.264254676478139	0.0270170277545007	0.00378639141181008	-0.117763183373243	-0.25384638513285	G1	0.142857142857143	FALSE	0.142857142857143	0.302325581395349	TRUE	TRUE	TRUE	TRUE	0.0977198697068404	TRUE	TRUE	Pass	12	12	F16_Kid_N_neg_1_1	CD45-	8.14285714285714	(0,10]	MSC	Other	NA	9.43241830903654	-13.6616472958417	F16_Kid_N_neg_1_1_CCTAAAGGTACTTGAC
F16	7324.83843867015	3405	0	0.000148626640856107	0	0	0.000148626640856107	0.0108660349704431	0.0775417074568658	0.333859618477182	0.299625155521965	0.0207161487210188	0.00338399520769062	-0.101898808151697	-0.182052177681661	G1	0.0337972166998012	FALSE	0.0810810810810811	0.2	TRUE	TRUE	TRUE	TRUE	0.0173611111111111	TRUE	TRUE	Pass	0	0	F16_Kid_N_neg_1_1	CD45-	8.14285714285714	(0,10]	NPC	Other	NPCa	-6.61211347523048	-6.41903226181602	F16_Kid_N_neg_1_1_CCTACACAGGTAGCCA
F16	6912.14136745409	3235	0	0.000499849756665496	0.000247588947289509	3.80584623145917e-05	0.000252260809375987	0.0111629162223894	0.0914146741815666	0.378174506327646	0.253584890280065	0.0180298626687428	0.00351935418114316	-0.00698483606755923	-0.111896661094752	G1	0.0969899665551839	FALSE	0.2	0.2	TRUE	TRUE	TRUE	TRUE	0.0173611111111111	TRUE	TRUE	Pass	0	0	F16_Kid_N_neg_1_1	CD45-	8.14285714285714	(0,10]	NPC	Other	NPCa	-6.02856163835041	-7.70531558601417	F16_Kid_N_neg_1_1_CCTACCAGTCCGACGT
F16	7965.0892564193	3417	0	0.000140074041927934	0	0	0.000140074041927934	0.00584056518317366	0.0743109614281564	0.281766994412771	0.374743663406934	0.027301032463565	0.00209289729237187	-0.103172654517401	-0.144966770564184	G1	0.0969899665551839	FALSE	0.057356608478803	0.177664974619289	TRUE	TRUE	TRUE	TRUE	0.138790035587189	TRUE	TRUE	Pass	12	12	F16_Kid_N_neg_1_1	CD45-	8.14285714285714	(0,10]	MSC	Other	ICb	6.89562632387393	-12.9406759961891	F16_Kid_N_neg_1_1_CCTCAGTCAGAGTGTG
F16	1736.45177315922	1327	0	0	0	0	0	0.0104622019588374	0.130248428013567	0.362131484465938	0.36140037771155	0.000614034008397814	0.00188629877781463	-0.0731471584140143	-0.173450700280181	G1	0.129032258064516	FALSE	0.0482758620689655	0.26027397260274	TRUE	TRUE	TRUE	TRUE	0.027027027027027	TRUE	TRUE	Pass	7	7	F16_Kid_N_neg_1_1	CD45-	8.14285714285714	(0,10]	SSBm.d	Other	DTLH	7.76570809434843	7.86235020368892	F16_Kid_N_neg_1_1_CCTCAGTCATATGCTG
F16	5737.98027135249	3092	0	0.000107933557726478	0	0	0.000107933557726478	0.0129946071712626	0.0673242117670658	0.331090116883205	0.123184762480312	0.0667973531099463	0.00391273853570898	-0.0979139445630936	-0.190699482489542	G1	0.0279329608938547	FALSE	0.431578947368421	0.704918032786885	TRUE	TRUE	TRUE	TRUE	0.0173611111111111	TRUE	TRUE	Pass	0	0	F16_Kid_N_neg_1_1	CD45-	8.14285714285714	(0,10]	NPC	Other	NPCa	-5.92160339113995	-5.32810100067549	F16_Kid_N_neg_1_1_CCTCTGATCACCGGGT
F16	5510.4451819424	2908	0	0.000308813536381453	0	0	0.000308813536381453	0.0100948893575153	0.0862362697847801	0.360655431971486	0.290129423935596	0.0199805716793148	0.00388988616688401	-0.105493571799604	-0.153243448764397	G1	0.0526315789473684	FALSE	0.431578947368421	0.357142857142857	TRUE	TRUE	TRUE	TRUE	0.355978260869565	TRUE	TRUE	Pass	0	0	F16_Kid_N_neg_1_1	CD45-	8.14285714285714	(0,10]	NPC	Other	NA	-5.45253474594369	-7.1398894236607	F16_Kid_N_neg_1_1_CCTTCGACAGGACCCT
F16	7187.58565791745	3384	0	0.00165950542650319	9.92476929024865e-05	0	0.0015602577336007	0.0128596641418884	0.0798907936272474	0.342041699947894	0.20181213343229	0.0245926015628091	0.00362856722704849	-0.142532009999756	-0.102226990344572	G1	0.0526315789473684	FALSE	0.0625	0.431578947368421	TRUE	TRUE	TRUE	TRUE	0.035230352303523	TRUE	TRUE	Pass	19	19	F16_Kid_N_neg_1_1	CD45-	8.14285714285714	(0,10]	End	Other	End	11.909815673293	-1.04878043893359	F16_Kid_N_neg_1_1_CGAACATCATGGGAAC
F16	7566.58574592393	3348	0	0.000509688137503678	0	0	0.000509688137503678	0.0115648111691887	0.0782673540820956	0.334081399375072	0.248217588694056	0.0196218181230049	0.00379701683999923	-0.0568759896081234	-0.210628253841777	G1	0.0886075949367089	FALSE	0.704918032786885	0.302325581395349	TRUE	TRUE	TRUE	TRUE	0.00492610837438424	TRUE	TRUE	Pass	6	6	F16_Kid_N_neg_1_1	CD45-	8.14285714285714	(0,10]	ICa	Other	ICa	5.31787424084547	-9.61197152858002	F16_Kid_N_neg_1_1_CGACTTCTCCAATGGT
F16	9436.1743877717	3636	0	0.000106663360634835	3.88923890104724e-05	0	6.77709716243629e-05	0.0126558317821996	0.0765114115573918	0.306851142214677	0.265474178499794	0.0188151588409913	0.00262499351367644	-0.140323004127114	-0.195097784653761	G1	0.0526315789473684	FALSE	0.116981132075472	0.177664974619289	TRUE	TRUE	TRUE	TRUE	0.0066006600660066	TRUE	TRUE	Pass	1	1	F16_Kid_N_neg_1_1	CD45-	8.14285714285714	(0,10]	ICb	Other	ICb	4.40869428271088	-12.3804700742824	F16_Kid_N_neg_1_1_CGAGAAGAGCAGCCTC
F16	7714.0463438059	3343	0	0.000421913964411626	0	0	0.000421913964411626	0.00898793695143669	0.0798276785789596	0.312282707018798	0.339898690451418	0.018831368878399	0.00266202503792737	-0.114689615458956	-0.241120017437361	G1	0.0810810810810811	FALSE	0.129032258064516	0.158878504672897	TRUE	TRUE	TRUE	TRUE	0.00492610837438424	TRUE	TRUE	Pass	1	1	F16_Kid_N_neg_1_1	CD45-	8.14285714285714	(0,10]	ICb	Other	ICa	4.30511619423452	-12.0907668928133	F16_Kid_N_neg_1_1_CGAGAAGAGGTGGGTT
F16	9400.18649719765	3885	0	0.00147939712442351	4.67763751539873e-05	0	0.00143262074926952	0.0108919135968618	0.0766108946335346	0.312318762195071	0.29569977833485	0.0153999107958246	0.00189460779541404	-0.206709842752565	-0.15094733608554	G1	0.0810810810810811	FALSE	0.129032258064516	0.177664974619289	TRUE	TRUE	TRUE	TRUE	0.035230352303523	TRUE	TRUE	Pass	19	19	F16_Kid_N_neg_1_1	CD45-	8.14285714285714	(0,10]	End	Other	End	11.6371806166672	-0.30479080654179	F16_Kid_N_neg_1_1_CGAGAAGGTTATCCGA
F16	9642.40662630692	3899	0	0.00022070722199763	7.048533839395e-05	0	0.00015022188360368	0.0123977003527124	0.0906010825690844	0.361768866336945	0.329066926268187	0.0113066978884984	0.00351763769475207	-0.0653716885864498	-0.0942456056039183	G1	0.106382978723404	FALSE	0.2	0.177664974619289	TRUE	TRUE	TRUE	TRUE	0.037117903930131	TRUE	TRUE	Pass	0	0	F16_Kid_N_neg_1_1	CD45-	8.14285714285714	(0,10]	NPC	Other	NPCa	-8.51317225567449	-4.33907549654609	F16_Kid_N_neg_1_1_CGAGAAGGTTCGTCTC
F16	12382.9576390498	4406	0	0	0	0	0	0.0139172874754832	0.0954751479744453	0.389633115232944	0.157480400724365	0.00644854838287977	0.0043163864941926	-0.141757444442616	-0.186364745174269	G1	0.106382978723404	FALSE	0.0969899665551839	0.0482758620689655	TRUE	TRUE	TRUE	TRUE	0.0541125541125541	TRUE	TRUE	Pass	9	9	F16_Kid_N_neg_1_1	CD45-	8.14285714285714	(0,10]	Pod	Other	Pod	-6.47936905476563	1.46485045023146	F16_Kid_N_neg_1_1_CGAGAAGTCGAGAGCA
F16	11819.4133089996	4436	0	0.000338432454027524	6.02542502445582e-05	0	0.000278178203782965	0.0108705560655787	0.0966124453837448	0.351113940261876	0.217350058311594	0.0400372737510467	0.00380196465174178	-0.106718387857095	-0.206181586898414	G1	0.116981132075472	FALSE	0.357142857142857	0.116981132075472	TRUE	TRUE	TRUE	TRUE	0.0218068535825545	TRUE	TRUE	Pass	17	17	F16_Kid_N_neg_1_1	CD45-	8.14285714285714	(0,10]	DTLH	Other	DTLH	8.68311955210928	8.75479647588845	F16_Kid_N_neg_1_1_CGATGGCGTCAACTGT
F16	5057.8953658038	2689	0	0	0	7.77911038573732e-06	0	0.0111157456163334	0.0732403913487259	0.341599819829494	0.11694815336531	0.024246565774109	0.00319484964465562	-0.143147560124717	-0.1493015094319	G1	0.0810810810810811	FALSE	0.142857142857143	0.704918032786885	TRUE	TRUE	TRUE	TRUE	0.0541125541125541	TRUE	TRUE	Pass	9	9	F16_Kid_N_neg_1_1	CD45-	8.14285714285714	(0,10]	Pod	Other	Pod	-7.71957969941426	2.89462004755023	F16_Kid_N_neg_1_1_CGCCAAGCAGATGAGC
F16	6878.90624400719	3357	0	0.00023527044888632	8.43306495314779e-05	0	0.000150939799354842	0.00858287538045796	0.0882182331717632	0.359539541415296	0.298371678717488	0.0162834681719009	0.00253226633505261	-0.0968920810853597	-0.18507163805728	G1	0.0969899665551839	FALSE	0.302325581395349	0.177664974619289	TRUE	TRUE	TRUE	TRUE	0.0173611111111111	TRUE	TRUE	Pass	0	0	F16_Kid_N_neg_1_1	CD45-	8.14285714285714	(0,10]	NPC	Other	NPCa	-6.68892478931082	-6.92683345717934	F16_Kid_N_neg_1_1_CGCCAAGGTAACGCGA
F16	8361.47144366906	3780	0	0.000418609681892892	7.73752305993575e-05	0	0.000341234451293534	0.0102253455711647	0.0976812576512288	0.360260629321372	0.309507464619501	0.0256315381905433	0.00391039124544072	-0.136734231151805	-0.148343009100711	G1	0.0810810810810811	FALSE	0.0526315789473684	0.177664974619289	TRUE	TRUE	TRUE	TRUE	0.0170731707317073	TRUE	TRUE	Pass	17	17	F16_Kid_N_neg_1_1	CD45-	8.14285714285714	(0,10]	DTLH	Other	SSBm.d	7.00547355693167	7.91532926547223	F16_Kid_N_neg_1_1_CGCGGTATCTTCGGTC
F16	10592.128064014	4064	0	0.000557901182561801	2.28172931064412e-05	0	0.00053508388945536	0.0100946575740392	0.1091179914825	0.32806400157635	0.219811603090692	0.0478079637877279	0.00320150207877837	-0.130305168564504	-0.130453250972557	G1	0.158878504672897	FALSE	0.129032258064516	0.538461538461539	TRUE	TRUE	TRUE	TRUE	0.1198738170347	TRUE	TRUE	Pass	14	14	F16_Kid_N_neg_1_1	CD45-	8.14285714285714	(0,10]	ErPrT	Other	ErPrT	-0.533297471256761	12.7594780931941	F16_Kid_N_neg_1_1_CGCTATCCACCAGATT
F16	2224.58895598047	1276	0	0.000873602930412326	0	0	0.000873602930412326	0.0114883525700537	0.0437557716239407	0.227068086103412	0.141328235716377	0.043680730388427	0.00444074247189605	-0.0324835235022769	-0.144746346760016	G1	0.0442477876106195	FALSE	0.0252707581227437	0.704918032786885	TRUE	TRUE	TRUE	TRUE	0.014792899408284	TRUE	TRUE	Pass	3	3	F16_Kid_N_neg_1_1	CD45-	8.14285714285714	(0,10]	ICb	Other	Mes	1.93621947869433	-6.56584870799623	F16_Kid_N_neg_1_1_CGCTGGATCGGTGTTA
F16	2371.98448254652	1808	0	0	0	0.000118051964050662	0	0.0143669271348321	0.0740450364335222	0.369221442079866	0.15947489064281	0.0186490824397941	0.00560538593969727	-0.126311451977373	-0.161023370736952	G1	0.158878504672897	FALSE	0.057356608478803	0.357142857142857	TRUE	TRUE	TRUE	TRUE	0.0173611111111111	TRUE	TRUE	Pass	0	0	F16_Kid_N_neg_1_1	CD45-	8.14285714285714	(0,10]	NPC	Other	NA	-6.44310916511978	-5.45821628184907	F16_Kid_N_neg_1_1_CGCTTCAGTCGGCACT
F16	6118.42671757029	2956	0	0.000170668578863062	7.63827193227058e-05	0	9.42858595403558e-05	0.00994781595559771	0.0752246839356121	0.318614049024829	0.295354459346751	0.0242830115932418	0.00234394105600732	-0.124433687018153	-0.118310447866439	G1	0.0252707581227437	FALSE	0.704918032786885	0.116981132075472	TRUE	TRUE	TRUE	TRUE	0.0126849894291755	TRUE	TRUE	Pass	1	1	F16_Kid_N_neg_1_1	CD45-	8.14285714285714	(0,10]	ICb	Other	ICb	2.84383412255593	-11.3201185993173	F16_Kid_N_neg_1_1_CGGAGTCAGGCCCTTG
F16	7304.94587521004	3334	0	0.000431400616996059	5.43195992632663e-05	0	0.000377081017732793	0.0125491731388146	0.0740355962931185	0.311215490711801	0.281978907614116	0.0197688354324937	0.00289771866974069	-0.0587280466992344	-0.126876173360548	G1	0.0337972166998012	FALSE	0.142857142857143	0.0969899665551839	TRUE	TRUE	TRUE	TRUE	0.00492610837438424	TRUE	TRUE	Pass	1	1	F16_Kid_N_neg_1_1	CD45-	8.14285714285714	(0,10]	ICb	Other	ICb	3.63313170458847	-12.5819843116923	F16_Kid_N_neg_1_1_CGGAGTCGTTATTCTC
F16	10370.5180422221	3868	0	8.34837733289816e-05	3.71027526418356e-05	7.74072678706572e-05	4.6381020687146e-05	0.00879004247748705	0.0757410979789564	0.320037761211515	0.312784691615501	0.0176125440490758	0.00213040534120363	-0.178022624061217	-0.172372243851539	G1	0.0625	FALSE	0.177664974619289	0.116981132075472	TRUE	TRUE	TRUE	TRUE	0.00492610837438424	TRUE	TRUE	Pass	1	1	F16_Kid_N_neg_1_1	CD45-	8.14285714285714	(0,10]	ICb	Other	ICa	4.53174305582369	-12.2929062737089	F16_Kid_N_neg_1_1_CGGCTAGCAAAGGAAG
F16	9050.96225098431	3589	0	9.92686359769805e-05	5.34138528787393e-05	0	4.58547830982412e-05	0.00942794835466144	0.079077403307999	0.310170326019805	0.359084930232825	0.0122560253804324	0.00191417325305086	-0.1106380328181	-0.132069507678876	G1	0.0526315789473684	FALSE	0.116981132075472	0.431578947368421	TRUE	TRUE	TRUE	TRUE	0.00492610837438424	TRUE	TRUE	Pass	1	1	F16_Kid_N_neg_1_1	CD45-	8.14285714285714	(0,10]	ICb	Other	ICb	3.62398025087951	-12.0967187821636	F16_Kid_N_neg_1_1_CGGGTCACAAAGGCGT
F16	5802.19491641011	3215	0	0	0	0	0	0.01022471819454	0.0801889080169143	0.375120706223422	0.236827446742919	0.0239529604081617	0.00378077835100362	-0.0705400438707656	-0.233262552047233	G1	0.0442477876106195	FALSE	0.0625	0.2	TRUE	TRUE	TRUE	TRUE	0.0173611111111111	TRUE	TRUE	Pass	0	0	F16_Kid_N_neg_1_1	CD45-	8.14285714285714	(0,10]	NPC	Other	NPCa	-7.20723549265949	-6.88758614538758	F16_Kid_N_neg_1_1_CGGGTCAGTAGAGTGC
F16	18652.4748921296	5559	0	0.000596808547474999	4.05611648778631e-05	6.05855617792957e-05	0.000556247382597136	0.013239632437535	0.0817190754294955	0.372606586298332	0.106268296191266	0.020380223302962	0.00396536943434156	-0.205550208011549	-0.222635885169833	G1	0.057356608478803	FALSE	0.226993865030675	0.0337972166998012	TRUE	TRUE	TRUE	TRUE	0.0381818181818182	TRUE	TRUE	Pass	9	9	F16_Kid_N_neg_1_1	CD45-	8.14285714285714	(0,10]	Pod	Other	Pod	-8.8330228437536	2.32027591804819	F16_Kid_N_neg_1_1_CGGTTAATCAAAGTAG
F16	3453.15138952833	2186	0	0.00017778481699219	0	0	0.00017778481699219	0.00981333557078198	0.0533940404664852	0.303105827222656	0.111054484404465	0.051617343025503	0.00257726381007246	-0.0707753338156812	-0.124010830247134	G1	0.0526315789473684	FALSE	0.0886075949367089	0.302325581395349	TRUE	TRUE	TRUE	TRUE	0.0442477876106195	TRUE	TRUE	Pass	6	6	F16_Kid_N_neg_1_1	CD45-	8.14285714285714	(0,10]	ICa	Other	Mes	5.28600364966722	-9.80338060412798	F16_Kid_N_neg_1_1_CGGTTAATCATGCAAC
F16	6647.39627948033	3145	0	0	0	0	0	0.0130846523815536	0.0803248129805166	0.348376401764099	0.224590744092833	0.0290167847449679	0.00351481054808574	-0.100731255778679	-0.219712605142235	G1	0.0886075949367089	FALSE	0.177664974619289	0.116981132075472	TRUE	TRUE	TRUE	TRUE	0	TRUE	TRUE	Pass	6	6	F16_Kid_N_neg_1_1	CD45-	8.14285714285714	(0,10]	ICa	Other	ICa	5.64184285675163	-9.06427869866121	F16_Kid_N_neg_1_1_CGTAGCGAGATCGGGT
F16	11507.2523564601	4139	0	0.000186248676663776	0	5.64245091253345e-05	0.000186248676663776	0.00967410386547141	0.0941633420710439	0.337220036655072	0.230421156951803	0.0285524954276922	0.00306936958065495	-0.109716978551933	-0.176378074349101	G1	0.0742857142857143	FALSE	0.704918032786885	0.0810810810810811	TRUE	TRUE	TRUE	TRUE	0.054380664652568	TRUE	TRUE	Pass	16	16	F16_Kid_N_neg_1_1	CD45-	8.14285714285714	(0,10]	UBCD	Other	UBCD	11.3983787585632	10.3393143502752	F16_Kid_N_neg_1_1_CGTAGCGCAAAGCAAT
F16	2077.54649421696	1412	0	0.000335511658725625	0.000335511658725625	0	0	0.0122583829324763	0.0518268815140095	0.253628247778306	0.168066154770544	0.0750809848949919	0.00455022517844052	-0.102604392714208	-0.172224540860663	G1	0.158878504672897	FALSE	0.0886075949367089	0.226993865030675	TRUE	TRUE	TRUE	TRUE	0.0769230769230769	TRUE	TRUE	Pass	3	3	F16_Kid_N_neg_1_1	CD45-	8.14285714285714	(0,10]	ICb	Other	NA	2.47944602125301	-8.13932683366992	F16_Kid_N_neg_1_1_CGTCACTCAATTCCTT
F16	9033.29657127358	3904	0	0.000358129062000505	0.000164246149721369	2.33322995285782e-05	0.000193882912279136	0.0121373086340688	0.0852389555310475	0.36813376731699	0.283357623726807	0.0159762778466642	0.00504518743885899	-0.0748361167775498	-0.173066614431769	G1	0.0482758620689655	FALSE	0.142857142857143	0.129032258064516	TRUE	TRUE	TRUE	TRUE	0.0173611111111111	TRUE	TRUE	Pass	0	0	F16_Kid_N_neg_1_1	CD45-	8.14285714285714	(0,10]	NPC	Other	NPCc	-7.05931382243155	-7.49628707734639	F16_Kid_N_neg_1_1_CGTCACTGTAGTACCT
F16	7869.13303609151	3544	0	0.000187732688305591	0.000158858092234456	0.000101098933897499	2.88745960711347e-05	0.015045984854084	0.094428062412249	0.36067545153479	0.347185984197266	0.00367411072666218	0.00420193427986037	-0.130143754285235	-0.147263795327291	G1	0.116981132075472	FALSE	0.177664974619289	0.26027397260274	TRUE	TRUE	TRUE	TRUE	0.027027027027027	TRUE	TRUE	Pass	7	7	F16_Kid_N_neg_1_1	CD45-	8.14285714285714	(0,10]	SSBm.d	Other	NA	6.4096460090566	6.91718138613183	F16_Kid_N_neg_1_1_CGTCCATAGACTAAGT
F16	7504.3964688388	3322	0	0.000950003456579416	7.49762698701376e-05	0	0.000875027186709278	0.010797011563486	0.0759737168830577	0.343294132926182	0.11859362267231	0.0162452717585323	0.00369955966374771	-0.196271024925594	-0.200097433424668	G1	0.057356608478803	FALSE	0.226993865030675	0.431578947368421	TRUE	TRUE	TRUE	TRUE	0.0292397660818713	TRUE	TRUE	Pass	9	9	F16_Kid_N_neg_1_1	CD45-	8.14285714285714	(0,10]	Pod	Other	Pod	-8.09147907059118	2.13523652599096	F16_Kid_N_neg_1_1_CGTCCATGTGTGCCTG
F16	5956.21994031512	3074	0	0.000296006214610646	0.000230276000664006	5.5644830996967e-05	6.57302139466398e-05	0.00863927879732584	0.0905957947800918	0.342617587629556	0.33863438470137	0.00119611382077274	0.00349913452816392	-0.0738064104611676	-0.151741212794535	G1	0.106382978723404	FALSE	0.431578947368421	0.158878504672897	TRUE	TRUE	TRUE	TRUE	0.027027027027027	TRUE	TRUE	Pass	7	7	F16_Kid_N_neg_1_1	CD45-	8.14285714285714	(0,10]	SSBm.d	Other	SSBm.d	6.75803539750413	6.61685288143825	F16_Kid_N_neg_1_1_CGTCTACAGTGTCTCA
F16	7356.6479228902	3221	0	0.000189369622522338	5.3437584008781e-05	0	0.000135932038513557	0.0120521474189446	0.0797304082166906	0.310421611106081	0.339650950631217	0.0213940524341879	0.00268464530359801	-0.104243910938346	-0.206687452131558	G1	0.0625	FALSE	0.26027397260274	0.302325581395349	TRUE	TRUE	TRUE	TRUE	0.00492610837438424	TRUE	TRUE	Pass	1	1	F16_Kid_N_neg_1_1	CD45-	8.14285714285714	(0,10]	ICb	Other	ICa	4.36065857647202	-12.4984518360933	F16_Kid_N_neg_1_1_CGTGAGCTCCCATTAT
F16	1618.30147047129	1081	0	0	0	0.000256896232326343	0	0.00700640397720882	0.0980679480530511	0.334971210489109	0.360017568630589	0.000816057140997392	0.00134752718317364	-0.0396150746055549	-0.116761158266294	G1	0.0969899665551839	FALSE	0.704918032786885	0.431578947368421	TRUE	TRUE	TRUE	TRUE	0.355978260869565	TRUE	TRUE	Pass	6	6	F16_Kid_N_neg_1_1	CD45-	8.14285714285714	(0,10]	ICa	Other	ICb	3.05331790148394	-5.87419773677902	F16_Kid_N_neg_1_1_CGTGTCTAGGATATAC
F16	5590.79573726692	2784	0	0.000187727168146878	0	4.41430421507507e-05	0.000187727168146878	0.00982594224566839	0.0733197280979584	0.301284247322619	0.308546034157564	0.0111981157539585	0.00334412600495605	-0.0884902126537269	-0.124351366809552	G1	0.0160771704180064	FALSE	0.704918032786885	0.0969899665551839	TRUE	TRUE	TRUE	TRUE	0.00492610837438424	TRUE	TRUE	Pass	1	1	F16_Kid_N_neg_1_1	CD45-	8.14285714285714	(0,10]	ICb	Other	ICb	2.41266355341159	-11.5236342448145	F16_Kid_N_neg_1_1_CGTGTCTGTCACTTCC
F16	2439.16524480764	1223	0	0.000221529299294733	0	0	0.000221529299294733	0.00313263663714906	0.0436525809774761	0.187702381772412	0.093468235633377	0.171652326941241	0.0024982308350575	-0.0993631859186358	-0.0397524563723754	G1	0.0886075949367089	FALSE	0.302325581395349	0.106382978723404	TRUE	TRUE	TRUE	TRUE	0.087719298245614	TRUE	TRUE	Pass	18	18	F16_Kid_N_neg_1_1	CD45-	8.14285714285714	(0,10]	CnT	Other	UBCD	10.8218664083359	9.00249451804568	F16_Kid_N_neg_1_1_CGTTAGAAGACGACGT
F16	7715.08514745667	3654	0	0.0003499702241411	0	0	0.0003499702241411	0.010145428290638	0.0782692180606243	0.318251537783532	0.268963513694641	0.0927804688382606	0.00393335814226343	-0.140623744717948	-0.147198454491292	G1	0.0886075949367089	FALSE	0.357142857142857	0.129032258064516	TRUE	TRUE	TRUE	TRUE	0.087719298245614	TRUE	TRUE	Pass	18	18	F16_Kid_N_neg_1_1	CD45-	8.14285714285714	(0,10]	CnT	Other	CnT	11.8274622071023	9.10025392772352	F16_Kid_N_neg_1_1_CTAACTTCATTAACCG
F16	2666.58925296819	1708	0	0	0	0.000106445952130744	0	0.0113022844716825	0.0974873486897744	0.3559648648443	0.363953913439622	0.000586120853517293	0.00230151280008795	-0.0669018643524994	-0.103627858251168	G1	0.0742857142857143	FALSE	0.302325581395349	0.129032258064516	TRUE	TRUE	TRUE	TRUE	0.0333333333333333	TRUE	TRUE	Pass	6	6	F16_Kid_N_neg_1_1	CD45-	8.14285714285714	(0,10]	ICa	Other	NA	4.19759780055722	-8.60885454759414	F16_Kid_N_neg_1_1_CTAAGACGTTTCGCTC
F16	2667.06760944602	1793	0	0.000379792562297049	0.000379792562297049	0.00019560150032987	0	0.00565599962818761	0.0639224573245256	0.308860248616191	0.280285321810044	0.0182934417807928	0.00883834048769377	-0.0569259421086631	-0.118669341382956	G1	0.0482758620689655	FALSE	0.116981132075472	0.0526315789473684	TRUE	TRUE	TRUE	TRUE	0.0173611111111111	TRUE	TRUE	Pass	0	0	F16_Kid_N_neg_1_1	CD45-	8.14285714285714	(0,10]	NPC	Other	NPCa	-5.18491368259693	-6.83122333952242	F16_Kid_N_neg_1_1_CTACACCGTGGCGAAT
F16	13887.5039676309	4858	0	0.000559015607900389	0.000167730506069854	0	0.000391285101830535	0.0130573918532904	0.0845014622755596	0.370432169938026	0.238950735376218	0.0156850351433103	0.00274702787182584	-0.0925720013693113	-0.179994183516419	G1	0.0886075949367089	FALSE	0.0886075949367089	0.0742857142857143	TRUE	TRUE	TRUE	TRUE	0.0173611111111111	TRUE	TRUE	Pass	0	0	F16_Kid_N_neg_1_1	CD45-	8.14285714285714	(0,10]	NPC	Other	NPCa	-5.52328765231879	-7.74710104984251	F16_Kid_N_neg_1_1_CTACATTGTCTAGTGT
F16	12642.3521889549	4626	0	0.000391104793106154	0	0	0.000391104793106154	0.0120500435728019	0.110805930643286	0.366616942926955	0.279357944581705	0.0253901895364987	0.00399044291422164	-0.120135866509718	-0.168833892556361	G1	0.177664974619289	FALSE	0.538461538461539	0.704918032786885	TRUE	TRUE	TRUE	TRUE	0.015	TRUE	TRUE	Pass	13	13	F16_Kid_N_neg_1_1	CD45-	8.14285714285714	(0,10]	ErPrT	Other	ErPrT	1.50770264149432	11.1958520332816	F16_Kid_N_neg_1_1_CTACCCAGTGGCCCTA
F16	11244.3422101665	4193	0	0.000267805264671312	0.000118965396291696	0	0.000148839868379616	0.00978166350425395	0.075462110384189	0.339166622976147	0.224522769442989	0.0246697172800872	0.00284360367072506	-0.13665669205573	-0.141492714153879	G1	0.0742857142857143	FALSE	0.431578947368421	0.106382978723404	TRUE	TRUE	TRUE	TRUE	0.0442477876106195	TRUE	TRUE	Pass	6	6	F16_Kid_N_neg_1_1	CD45-	8.14285714285714	(0,10]	ICa	Other	ICa	5.39575771445086	-10.9389709180421	F16_Kid_N_neg_1_1_CTAGCCTCACAGGCCT
F16	2717.64912560208	1579	0	0.000229477141571162	0	0	0.000229477141571162	0.0110070986209824	0.0371160237328675	0.200459672215118	0.118913728510507	0.0930018000419953	0.00215967829726308	-0.0659846255056179	-0.139512525825207	G1	0.0810810810810811	FALSE	0.177664974619289	0.26027397260274	TRUE	TRUE	TRUE	TRUE	0.014792899408284	TRUE	TRUE	Pass	3	3	F16_Kid_N_neg_1_1	CD45-	8.14285714285714	(0,10]	ICb	Other	ICb	1.54286231761522	-9.54618204239247	F16_Kid_N_neg_1_1_CTCACACCACCCATTC
F16	11606.702106363	4078	0	0.000256140473396492	4.31873786698028e-05	0	0.00021295309472669	0.0134383424349631	0.0805135578454207	0.318775090666465	0.293164151572008	0.0164309659862212	0.00194826412579028	-0.117641631932085	-0.152809630153114	G1	0.0625	FALSE	0.177664974619289	0.26027397260274	TRUE	TRUE	TRUE	TRUE	0.0066006600660066	TRUE	TRUE	Pass	1	1	F16_Kid_N_neg_1_1	CD45-	8.14285714285714	(0,10]	ICb	Other	ICa	3.55071086720301	-12.2938165409371	F16_Kid_N_neg_1_1_CTCACACTCGCGGATC
F16	9971.83122414923	3938	0	0.00073723069270262	0.000112977106875796	0	0.000624253585826824	0.0161864903473952	0.0890944730708604	0.383236723709212	0.143734644168897	0.0144347136985711	0.00458375610915104	-0.142259642623692	-0.180997854076615	G1	0.0681198910081744	FALSE	0.538461538461539	0.116981132075472	TRUE	TRUE	TRUE	TRUE	0.0541125541125541	TRUE	TRUE	Pass	9	9	F16_Kid_N_neg_1_1	CD45-	8.14285714285714	(0,10]	Pod	Other	Pod	-6.2013250369874	1.58450692507321	F16_Kid_N_neg_1_1_CTCAGAAGTTCTGTTT
F16	6613.11979383725	3253	0	0.000221373808693993	0.000147611350503087	1.77398412273984e-06	7.37624581909069e-05	0.00899720703942493	0.0858023735239203	0.377950855255054	0.293921004766105	0.0243872441630009	0.00408152394515867	-0.0593743549633717	-0.15045523224006	G1	0.0681198910081744	FALSE	0.0252707581227437	0.129032258064516	TRUE	TRUE	TRUE	TRUE	0.0173611111111111	TRUE	TRUE	Pass	0	0	F16_Kid_N_neg_1_1	CD45-	8.14285714285714	(0,10]	NPC	Other	NPCa	-5.499686159515	-6.95897601785169	F16_Kid_N_neg_1_1_CTCATTAAGTGCGATG
F16	6754.24824006739	3174	0	0.000481573694747512	8.66867930455078e-05	1.62765551576993e-05	0.000394886901702004	0.0105697803613172	0.0765511889254559	0.315746524315095	0.288955477168494	0.0142385955327422	0.0025263068019891	-0.0898278603894681	-0.0941554729754194	G1	0.0405117270788913	FALSE	0.26027397260274	0.177664974619289	TRUE	TRUE	TRUE	TRUE	0.00492610837438424	TRUE	TRUE	Pass	1	1	F16_Kid_N_neg_1_1	CD45-	8.14285714285714	(0,10]	ICb	Other	ICa	3.4318399978299	-11.4485684667486	F16_Kid_N_neg_1_1_CTCATTAGTGACGCCT
F16	8336.30318674315	3679	0	0.000418434446006184	0	0	0.000418434446006184	0.0138993668034874	0.0932806980021161	0.381832017578984	0.187619959274157	0.0581619042442166	0.00386372825554542	-0.105303575703017	-0.18966552413746	G1	0.0969899665551839	FALSE	0.129032258064516	0.129032258064516	TRUE	TRUE	TRUE	TRUE	0.0714285714285714	TRUE	TRUE	Pass	10	10	F16_Kid_N_neg_1_1	CD45-	8.14285714285714	(0,10]	SSBpod	Other	Pod	-4.48911230279862	2.25154016683924	F16_Kid_N_neg_1_1_CTCGAAAAGTGCTGCC
F16	7555.11064844227	3314	0	0	0	0	0	0.0158495262194092	0.0815534955081068	0.357365516944794	0.118795665470814	0.0246134757254249	0.00400791023629533	-0.171219141881736	-0.219546215924494	G1	0.0681198910081744	FALSE	0.704918032786885	0.129032258064516	TRUE	TRUE	TRUE	TRUE	0.126984126984127	TRUE	TRUE	Pass	9	9	F16_Kid_N_neg_1_1	CD45-	8.14285714285714	(0,10]	Pod	Other	Pod	-6.88387968799464	2.33476413141985	F16_Kid_N_neg_1_1_CTCGTACAGTGGTAGC
F16	7603.02708830342	3286	0	0.00051275704227719	0.000163003998437533	8.70838180048031e-05	0.000349753043839657	0.00868213978341149	0.0771147915827329	0.318775292345973	0.317101484786815	0.013681616121464	0.00223230922731919	-0.0630284087738429	-0.195179657739515	G1	0.0482758620689655	FALSE	0.704918032786885	0.0742857142857143	TRUE	TRUE	TRUE	TRUE	0.00492610837438424	TRUE	TRUE	Pass	1	1	F16_Kid_N_neg_1_1	CD45-	8.14285714285714	(0,10]	ICb	Other	ICb	2.98857985326997	-10.7519195017023	F16_Kid_N_neg_1_1_CTCGTCAAGAAGAAGC
F16	5174.74371575984	2800	0	0.000503559904214584	0	0	0.000503559904214584	0.0132991152407323	0.0734472305832168	0.342014960781073	0.213371402343216	0.0145311932101042	0.00314045932043594	-0.157316190242942	-0.202021635226636	G1	0.0204081632653061	FALSE	0.357142857142857	0.116981132075472	TRUE	TRUE	TRUE	TRUE	0.00649350649350649	TRUE	TRUE	Pass	0	0	F16_Kid_N_neg_1_1	CD45-	8.14285714285714	(0,10]	NPC	Other	NPCa	-5.06735652157031	-6.06840943307228	F16_Kid_N_neg_1_1_CTCTGGTCAACCGCCA
F16	2462.19820865576	1766	0	0.000345582845284735	0	0	0.000345582845284735	0.00942435437432095	0.0595933068696427	0.300422715836139	0.199228943393331	0.0417009147251998	0.0040894413115498	-0.167112839058136	-0.131149105022694	G1	0.0337972166998012	FALSE	0.177664974619289	0.431578947368421	TRUE	TRUE	TRUE	TRUE	0.00492610837438424	TRUE	TRUE	Pass	3	3	F16_Kid_N_neg_1_1	CD45-	8.14285714285714	(0,10]	ICb	Other	ICb	1.61540931911161	-8.9456709961324	F16_Kid_N_neg_1_1_CTCTGGTCATGCTGGC
F16	21186.7905424124	5874	0	0.000167137814535442	7.49060175993439e-05	0	9.22317969360976e-05	0.0149477167957466	0.0992082451162779	0.387426747451316	0.26116907071702	0.0232576510778936	0.00337999699738888	-0.150231828452296	-0.189397319521515	G1	0.116981132075472	FALSE	0.037037037037037	0.704918032786885	TRUE	TRUE	TRUE	TRUE	0.0755939524838013	TRUE	TRUE	Pass	10	10	F16_Kid_N_neg_1_1	CD45-	8.14285714285714	(0,10]	SSBpod	Other	SSBpod	-4.33506590544711	2.2941770313527	F16_Kid_N_neg_1_1_CTCTGGTTCTTAGAGC
F16	12400.6147896592	4184	0	0.000190466519698404	0	0	0.000190466519698404	0.0142487494798467	0.0881658694265304	0.363717158902197	0.302096413542504	0.01712964544953	0.00298600285668885	-0.134697841209306	-0.22203709031374	G1	0.116981132075472	FALSE	0.302325581395349	0.704918032786885	TRUE	TRUE	TRUE	TRUE	0.012987012987013	TRUE	TRUE	Pass	6	6	F16_Kid_N_neg_1_1	CD45-	8.14285714285714	(0,10]	ICa	Other	ICa	5.01981491129705	-12.6171959730225	F16_Kid_N_neg_1_1_CTGAAGTGTAAGGGAA
F16	8986.86068644258	3620	0	0.000255351964600246	0	6.08141721220095e-05	0.000255351964600246	0.0109497173219397	0.074284180457635	0.302305892358865	0.321672404304469	0.0138232604824797	0.00227458333315954	-0.07366252642751	-0.222405771945087	G1	0.0526315789473684	FALSE	0.106382978723404	0.704918032786885	TRUE	TRUE	TRUE	TRUE	0.0066006600660066	TRUE	TRUE	Pass	1	1	F16_Kid_N_neg_1_1	CD45-	8.14285714285714	(0,10]	ICb	Other	ICb	4.16266624629355	-12.6870744137074	F16_Kid_N_neg_1_1_CTGATAGAGTACGCCC
F16	1457.76503958443	1073	0	0	0	0	0	0.00707091696044304	0.097848644077477	0.383207702914428	0.407531727236549	0.000267529123562793	0.00451463622141935	-0.0189755484981238	-0.0446686416423658	G1	0.0681198910081744	FALSE	0.2	0.0625	TRUE	TRUE	TRUE	TRUE	0.0046583850931677	TRUE	TRUE	Pass	0	0	F16_Kid_N_neg_1_1	CD45-	8.14285714285714	(0,10]	NPC	Other	NPCa	-5.62617769022476	-5.32979303001886	F16_Kid_N_neg_1_1_CTGATCCAGACCTTTG
F16	5153.55104117396	2744	0	0.000890324721216759	0.000247999276705133	4.94201174126308e-05	0.000642325444511626	0.0108994826603232	0.0723911336299258	0.335540759199873	0.241283467831729	0.00631760367980076	0.00388579930232786	-0.156184017614	-0.215203505178762	G1	0.0252707581227437	FALSE	0.431578947368421	0.226993865030675	TRUE	TRUE	TRUE	TRUE	0.0173611111111111	TRUE	TRUE	Pass	0	0	F16_Kid_N_neg_1_1	CD45-	8.14285714285714	(0,10]	NPC	Other	NPCa	-5.77818642717042	-4.74004370215223	F16_Kid_N_neg_1_1_CTGATCCCACTATCTT
F16	8313.95696659253	3550	0	0.00045230066837186	0	0	0.00045230066837186	0.0128064106230165	0.0851132424635584	0.372685853356644	0.114390396114434	0.0229316899553158	0.00578958972211936	-0.176277182317092	-0.236450515549581	G1	0.0681198910081744	FALSE	0.431578947368421	0.158878504672897	TRUE	TRUE	TRUE	TRUE	0.0292397660818713	TRUE	TRUE	Pass	9	9	F16_Kid_N_neg_1_1	CD45-	8.14285714285714	(0,10]	Pod	Other	Pod	-9.15023829935054	2.59066691181113	F16_Kid_N_neg_1_1_CTGCGGACAACACGCC
F16	12058.9732594173	4443	0	0.000977775660831694	8.96684856746989e-05	0	0.000888107175156995	0.01025202752485	0.0735747611754255	0.315763463820193	0.282784702773211	0.0234425493104446	0.00230631796027917	-0.160749020537459	-0.159124540683238	G1	0.0625	FALSE	0.142857142857143	0.302325581395349	TRUE	TRUE	TRUE	TRUE	0.035230352303523	TRUE	TRUE	Pass	19	19	F16_Kid_N_neg_1_1	CD45-	8.14285714285714	(0,10]	End	Other	End	12.2256320244165	-1.02591436142896	F16_Kid_N_neg_1_1_CTGCGGACATTTGCTT
F16	8804.29678729579	3825	0	0.000200216544877968	0.000133442583490269	0	6.67739613876996e-05	0.011112236206521	0.0922475048741561	0.373171994166665	0.28350314945353	0.0142177971641833	0.00322739403249352	-0.0671485649610243	-0.177327955906711	G1	0.0681198910081744	FALSE	0.116981132075472	0.0204081632653061	TRUE	TRUE	TRUE	TRUE	0.0173611111111111	TRUE	TRUE	Pass	0	0	F16_Kid_N_neg_1_1	CD45-	8.14285714285714	(0,10]	NPC	Other	NPCc	-7.1689856504152	-6.98429998451341	F16_Kid_N_neg_1_1_CTGTTTAAGAGACTAT
F16	7817.85150487043	3509	0	0.00057654854779732	0.000114373203811826	0	0.000462175343985494	0.0106095354743003	0.0743236136637753	0.298512668597019	0.292728367100305	0.0223997086868305	0.00310604544123051	-0.100413872315567	-0.180984650793805	G1	0.0227670753064799	FALSE	0.704918032786885	0.129032258064516	TRUE	TRUE	TRUE	TRUE	0.0126849894291755	TRUE	TRUE	Pass	1	1	F16_Kid_N_neg_1_1	CD45-	8.14285714285714	(0,10]	ICb	Other	ICb	2.6551838269436	-12.9328876015016	F16_Kid_N_neg_1_1_CTGTTTATCCCAAGTA
F16	7671.96510051487	3491	0	0.000635386556993091	0.000445665038576562	0.00014396242452543	0.00018972151841653	0.0131385423683728	0.0862189975285224	0.368763632146387	0.300786631591242	0.0176491801550972	0.00345830122338784	-0.130780957325031	-0.110296296699518	G1	0.057356608478803	FALSE	0.129032258064516	0.158878504672897	TRUE	TRUE	TRUE	TRUE	0.0173611111111111	TRUE	TRUE	Pass	0	0	F16_Kid_N_neg_1_1	CD45-	8.14285714285714	(0,10]	NPC	Other	NPCa	-7.46704830236573	-6.79576152210115	F16_Kid_N_neg_1_1_CTGTTTATCTTGACGA
F16	7513.39168539271	3492	0	0.000370457492316214	8.71186616001222e-05	0	0.000283338830716092	0.0135717938351351	0.081580185013021	0.346091411355415	0.282914668216285	0.0188520838202142	0.00341804949983608	-0.0608825739207165	-0.098584466706257	G1	0.037037037037037	FALSE	0.431578947368421	0.2	TRUE	TRUE	TRUE	TRUE	0.0173611111111111	TRUE	TRUE	Pass	0	0	F16_Kid_N_neg_1_1	CD45-	8.14285714285714	(0,10]	NPC	Other	NPCa	-6.97804408936297	-6.71814499040988	F16_Kid_N_neg_1_1_CTTAACTAGTTATCGC
F16	25478.9409429755	6567	0	0.000433786767651449	7.35538736983311e-05	4.76043848685905e-05	0.000360232893953118	0.0119884615335046	0.0982091400889417	0.381890429023073	0.206380778989364	0.0267125851056085	0.00429653032691735	-0.192046803295118	-0.210034974724853	G1	0.142857142857143	FALSE	0.538461538461539	0.2	TRUE	TRUE	TRUE	TRUE	0.126984126984127	TRUE	TRUE	Pass	9	9	F16_Kid_N_neg_1_1	CD45-	8.14285714285714	(0,10]	Pod	Other	Pod	-5.31545690267477	1.62754487982126	F16_Kid_N_neg_1_1_GAAACTCGTTAAGACA
F16	5169.5862982798	3052	0	0.000101120154907192	0	0.00012805524268442	0.000101120154907192	0.0111336879459331	0.0714402263154864	0.349286667814341	0.22006795740748	0.0148497231338781	0.00629454032393601	-0.0133312147411151	-0.144005762583047	G1	0.158878504672897	FALSE	0.0886075949367089	0.0625	TRUE	TRUE	TRUE	TRUE	0.0614406779661017	TRUE	TRUE	Pass	11	11	F16_Kid_N_neg_1_1	CD45-	8.14285714285714	(0,10]	RVCSB	Other	NA	2.80368794508723	4.33756482176887	F16_Kid_N_neg_1_1_GAAACTCTCTCGTATT
F16	6286.74500942121	2849	0	0.000101949766088684	0	0	0.000101949766088684	0.0109737407327463	0.0778854567405452	0.311609459547803	0.29121973019507	0.0165741527915283	0.00182796138377819	-0.0963213950751246	-0.179933344774008	G1	0.0742857142857143	FALSE	0.0442477876106195	0.158878504672897	TRUE	TRUE	TRUE	TRUE	0.138790035587189	TRUE	TRUE	Pass	12	12	F16_Kid_N_neg_1_1	CD45-	8.14285714285714	(0,10]	MSC	Other	ICb	6.41089027112969	-11.9035532301274	F16_Kid_N_neg_1_1_GAACATCAGGATTCGG
F16	4777.82981602482	2674	0	0.00103100710416935	0.000117289457189766	0	0.000913717646979582	0.0107173563400444	0.0689111850755227	0.321924301950588	0.262512837466067	0.0275808577214978	0.00267058694001956	-0.118486285337499	-0.17665201223746	G1	0.0742857142857143	FALSE	0.226993865030675	0.158878504672897	TRUE	TRUE	TRUE	TRUE	0.071969696969697	TRUE	TRUE	Pass	20	20	F16_Kid_N_neg_1_1	CD45-	8.14285714285714	(0,10]	End	Other	End	11.2778453651417	-0.462562877787998	F16_Kid_N_neg_1_1_GAACATCCATGCAACT
F16	4626.46176663909	2556	0	6.63949806505363e-05	0	0	6.63949806505363e-05	0.00610229047004464	0.0724987954988226	0.313573606599478	0.309075492202854	0.013763886191874	0.00172840060144979	-0.141455657342153	-0.121421195604988	G1	0.106382978723404	FALSE	0.431578947368421	0.057356608478803	TRUE	TRUE	TRUE	TRUE	0.0126849894291755	TRUE	TRUE	Pass	12	12	F16_Kid_N_neg_1_1	CD45-	8.14285714285714	(0,10]	MSC	Other	NA	6.4397917292704	-12.8350406900714	F16_Kid_N_neg_1_1_GAACATCGTCTAACGT
F16	1942.00516198148	1277	0	0.00139112113250431	0	0	0.00139112113250431	0.00952160050923617	0.0327571791974283	0.222288835125334	0.0749390006793113	0.0821686784570905	0.00451657644945342	-0.0934139078774015	-0.112085984785131	G1	0.116981132075472	FALSE	0.158878504672897	0.431578947368421	TRUE	TRUE	TRUE	TRUE	0.0155555555555556	TRUE	TRUE	Pass	3	3	F16_Kid_N_neg_1_1	CD45-	8.14285714285714	(0,10]	ICb	Other	ICb	2.37527241213265	-7.63341326377152	F16_Kid_N_neg_1_1_GAACCTAAGAAGGTGA
F16	21388.1037986553	5858	0	0.000477930645237811	0	5.76280582919684e-05	0.000477930645237811	0.0141930059640539	0.102226526832036	0.403962089669028	0.200734535966501	0.0306346906477213	0.00316725854719033	-0.191650742149213	-0.215637654308489	G1	0.129032258064516	FALSE	0.0886075949367089	0.431578947368421	TRUE	TRUE	TRUE	TRUE	0.0541125541125541	TRUE	TRUE	Pass	9	9	F16_Kid_N_neg_1_1	CD45-	8.14285714285714	(0,10]	Pod	Other	Pod	-5.77639836641858	2.45215888849826	F16_Kid_N_neg_1_1_GAATGAAGTCCTAGCG
F16	4866.5146080716	2830	0	0.000400934741528399	6.28021209622705e-05	5.4589929471099e-05	0.000338132620566128	0.0120172043587446	0.0744159836430607	0.327254128576163	0.270527139993247	0.0556834803638416	0.00430967951306939	-0.152730389392987	-0.0627196370466379	G1	0.0526315789473684	FALSE	0.177664974619289	0.431578947368421	TRUE	TRUE	TRUE	TRUE	0.0173611111111111	TRUE	TRUE	Pass	0	0	F16_Kid_N_neg_1_1	CD45-	8.14285714285714	(0,10]	NPC	Other	NPCa	-5.99897080153218	-7.58304620606059	F16_Kid_N_neg_1_1_GACACGCAGCTGGAAC
F16	2768.31428434114	1819	0	0.000249214139426667	0	0	0.000249214139426667	0.0083118663217261	0.0468078504209398	0.272976000693295	0.119496535729061	0.0625348081281649	0.00254560472975643	-0.0941742512061204	-0.11090259913776	G1	0.106382978723404	FALSE	0.0969899665551839	0.142857142857143	TRUE	TRUE	TRUE	TRUE	0.138790035587189	TRUE	TRUE	Pass	12	12	F16_Kid_N_neg_1_1	CD45-	8.14285714285714	(0,10]	MSC	Other	IPC	6.35581967015084	-11.6882732543543	F16_Kid_N_neg_1_1_GACAGAGCACATTCGA
F16	7238.18516680897	3187	0	0.000352700624801949	0.000152826405322175	0	0.000199874219479774	0.0157072843819186	0.0842598336998683	0.347285782088251	0.274116541959535	0.0176117219280527	0.00240441053384118	-0.177287290994401	-0.173548045952271	G1	0.0625	FALSE	0.431578947368421	0.106382978723404	TRUE	TRUE	TRUE	TRUE	0.00492610837438424	TRUE	TRUE	Pass	1	1	F16_Kid_N_neg_1_1	CD45-	8.14285714285714	(0,10]	ICb	Other	ICb	3.80464289513008	-11.6932831098047	F16_Kid_N_neg_1_1_GACAGAGTCGGAATCT
F16	10403.6598278219	4294	0	0.00122812061514073	0.000769044027258367	6.94634964008554e-05	0.000459076587882365	0.00913213365586192	0.0840256229724618	0.353199088215113	0.327311167538458	0.0146597654611598	0.00332641259454905	-0.0951518861955874	-0.136761463448927	G1	0.0742857142857143	FALSE	0.302325581395349	0.177664974619289	TRUE	TRUE	TRUE	TRUE	0.0173611111111111	TRUE	TRUE	Pass	0	0	F16_Kid_N_neg_1_1	CD45-	8.14285714285714	(0,10]	NPC	Other	NPCa	-6.99433266560093	-6.35583308288033	F16_Kid_N_neg_1_1_GACCAATAGCGTCAAG
F16	9366.55965045324	3836	0	0.000269992726418148	6.83399146617143e-05	4.16952674005529e-05	0.000201652811756434	0.00819096289521731	0.0788831284978435	0.313620726833275	0.298223449521783	0.00830225133480596	0.00242908035715619	-0.0870455268534437	-0.151440138712617	G1	0.0526315789473684	FALSE	0.538461538461539	0.226993865030675	TRUE	TRUE	TRUE	TRUE	0.00492610837438424	TRUE	TRUE	Pass	1	1	F16_Kid_N_neg_1_1	CD45-	8.14285714285714	(0,10]	ICb	Other	ICb	3.88696506627519	-12.1435119365641	F16_Kid_N_neg_1_1_GACCTGGAGGTCATCT
F16	8591.00696780908	3747	0	0.000702186298421822	0.000151560110729408	0	0.000550626187692415	0.0090611760371615	0.0929667648007118	0.351022428566532	0.307139499432279	0.022640651606412	0.00375379407654828	-0.126105416856445	-0.13577659827318	G1	0.0810810810810811	FALSE	0.158878504672897	0.704918032786885	TRUE	TRUE	TRUE	TRUE	0.045662100456621	TRUE	TRUE	Pass	15	15	F16_Kid_N_neg_1_1	CD45-	8.14285714285714	(0,10]	SSBpr	Other	SSBm.d	4.3331417801528	8.12255680133008	F16_Kid_N_neg_1_1_GACCTGGGTTAAGGGC
F16	1874.35019317378	1308	0	0.000344701582459396	0.000344701582459396	0	0	0.0202695812020656	0.184463616795333	0.450515247442896	0.209101200164998	0.00104031447451265	0.00221715256822938	-0.116962626344077	-0.119450404409716	G1	0.158878504672897	FALSE	0.0969899665551839	0.431578947368421	TRUE	TRUE	TRUE	TRUE	0.0170731707317073	TRUE	TRUE	Pass	7	7	F16_Kid_N_neg_1_1	CD45-	8.14285714285714	(0,10]	SSBm.d	Other	NA	6.69616114237851	7.71822638877201	F16_Kid_N_neg_1_1_GACGCGTGTCACACGC
F16	7885.50647197131	3451	0	0.000293857306376492	0.000169735255004564	4.41590876814339e-05	0.000124122051371928	0.00954555970322025	0.077000147632385	0.313947526223372	0.369992891986604	0.0107559409989919	0.00251591840841338	-0.104864473288005	-0.136823480882119	G1	0.0405117270788913	FALSE	0.142857142857143	0.226993865030675	TRUE	TRUE	TRUE	TRUE	0.00492610837438424	TRUE	TRUE	Pass	1	1	F16_Kid_N_neg_1_1	CD45-	8.14285714285714	(0,10]	ICb	Other	ICb	3.8516430398747	-12.5043698454224	F16_Kid_N_neg_1_1_GACGGCTAGCAGCCTC
F16	8072.45840737036	3477	0	0.000208188480027287	0	0	0.000208188480027287	0.00953648117305951	0.0792144220339797	0.318929504158451	0.3326927960355	0.0113047950885977	0.0030223840459433	-0.101034415081034	-0.167021262907804	G1	0.0442477876106195	FALSE	0.302325581395349	0.129032258064516	TRUE	TRUE	TRUE	TRUE	0.00492610837438424	TRUE	TRUE	Pass	1	1	F16_Kid_N_neg_1_1	CD45-	8.14285714285714	(0,10]	ICb	Other	ICb	3.61073188415673	-12.453263290775	F16_Kid_N_neg_1_1_GACGTGCGTAGGAGTC
F16	5639.18085621854	2928	0	0	0	0	0	0.0106076930512998	0.0723567454873616	0.355695911518152	0.140347194133305	0.00884877265946882	0.00586167083418394	-0.176540742636535	-0.154482724491679	G1	0.0625	FALSE	0.704918032786885	0.302325581395349	TRUE	TRUE	TRUE	TRUE	0.126984126984127	TRUE	TRUE	Pass	9	9	F16_Kid_N_neg_1_1	CD45-	8.14285714285714	(0,10]	Pod	Other	Pod	-6.31088816990135	2.77854235570846	F16_Kid_N_neg_1_1_GACGTTAAGTTAGGTA
F16	7158.65389660283	3288	0	0.000311634793527285	0	0	0.000311634793527285	0.00833757237928863	0.0866555482098961	0.358170351464814	0.29923104459097	0.0139526850963286	0.00272638051021083	-0.140977351259927	-0.130209171150192	G1	0.0742857142857143	FALSE	0.0886075949367089	0.431578947368421	TRUE	TRUE	TRUE	TRUE	0.0442477876106195	TRUE	TRUE	Pass	6	6	F16_Kid_N_neg_1_1	CD45-	8.14285714285714	(0,10]	ICa	Other	IPC	5.2083904852106	-9.57782526987293	F16_Kid_N_neg_1_1_GACGTTAGTGTGCCTG
F16	10879.3583653058	4089	0	0.000490199862081983	0.000315992902809407	0	0.000174206959272576	0.0145947347656566	0.0978305273432818	0.386170837027565	0.264922058431162	0.0237323666649999	0.00285631282576984	-0.00446147998384303	-0.0980820699931979	G1	0.129032258064516	FALSE	0.116981132075472	0.704918032786885	TRUE	TRUE	TRUE	TRUE	0.132841328413284	TRUE	TRUE	Pass	7	7	F16_Kid_N_neg_1_1	CD45-	8.14285714285714	(0,10]	SSBm.d	Other	RVCSBa	5.03538340317981	6.83869157069558	F16_Kid_N_neg_1_1_GACGTTATCCCAAGTA
F16	9949.54349559486	3898	0	0.00108374422150637	0.000497527920761775	0	0.000586216300744595	0.00834111701050605	0.0792533173349011	0.316394306225104	0.301770005039168	0.0101965055248335	0.00314779610235556	-0.0930098287657825	-0.171520101201883	G1	0.0279329608938547	FALSE	0.357142857142857	0.142857142857143	TRUE	TRUE	TRUE	TRUE	0.0126849894291755	TRUE	TRUE	Pass	1	1	F16_Kid_N_neg_1_1	CD45-	8.14285714285714	(0,10]	ICb	Other	ICb	2.91165483161175	-12.7930963476025	F16_Kid_N_neg_1_1_GACGTTATCCTATTCA
F16	14710.6717430011	4847	0	0.000352249565824276	6.74926313229266e-05	0	0.00028475693450135	0.0107895175631986	0.0767989754150787	0.328477467335328	0.256100637497007	0.017147544418732	0.0025084488841446	-0.147261700712932	-0.154547265296959	G1	0.0886075949367089	FALSE	0.226993865030675	0.302325581395349	TRUE	TRUE	TRUE	TRUE	0.0442477876106195	TRUE	TRUE	Pass	6	6	F16_Kid_N_neg_1_1	CD45-	8.14285714285714	(0,10]	ICa	Other	ICa	5.80708799463101	-10.9687695308087	F16_Kid_N_neg_1_1_GACTAACCAGTTCCCT
F16	7115.48945742577	3325	0	0.000406712142132102	0	0	0.000406712142132102	0.0127216109797131	0.0782723751324756	0.320510148652417	0.285237905212393	0.0132760107250206	0.00290121224998696	-0.133270208053881	-0.185232265831079	G1	0.0252707581227437	FALSE	0.0810810810810811	0.431578947368421	TRUE	TRUE	TRUE	TRUE	0.00492610837438424	TRUE	TRUE	Pass	1	1	F16_Kid_N_neg_1_1	CD45-	8.14285714285714	(0,10]	ICb	Other	ICb	2.83918763976994	-11.894661717971	F16_Kid_N_neg_1_1_GACTAACGTTCCGTCT
F16	3232.8763628585	2003	0	0.000353175259440202	0	0	0.000353175259440202	0.0147319050607441	0.0522673342294454	0.250465960351543	0.133116433108731	0.0955993412531426	0.00274675318591633	-0.054397180700822	-0.180251348208382	G1	0.129032258064516	FALSE	0.177664974619289	0.357142857142857	TRUE	TRUE	TRUE	TRUE	0.0977198697068404	TRUE	TRUE	Pass	12	12	F16_Kid_N_neg_1_1	CD45-	8.14285714285714	(0,10]	MSC	Other	ICb	9.23919791667015	-13.8360638761055	F16_Kid_N_neg_1_1_GACTACAGTCTCCACT
F16	7187.02737451565	3160	0	0.000949396134513991	0.000185023824782443	0	0.000764372309731548	0.0115283100115931	0.0700640223297233	0.303947497857378	0.25045316124493	0.0204826805467316	0.0029973930481413	-0.0728544466173981	-0.118681355175823	G1	0.0405117270788913	FALSE	0.226993865030675	0.226993865030675	TRUE	TRUE	TRUE	TRUE	0.0126849894291755	TRUE	TRUE	Pass	1	1	F16_Kid_N_neg_1_1	CD45-	8.14285714285714	(0,10]	ICb	Other	ICb	3.82288197738846	-12.7914524941528	F16_Kid_N_neg_1_1_GACTGCGGTCTCCACT
F16	16231.8916143292	5508	0	0.000742134944674992	0.000462123002852412	6.96218534963011e-05	0.00028001194182258	0.0120443898123776	0.0771713475689548	0.364808806358886	0.234914590858622	0.0293920060169266	0.00358766102220734	-0.104865631505494	-0.198750515699205	G1	0.0252707581227437	FALSE	0.116981132075472	0.0681198910081744	TRUE	TRUE	TRUE	TRUE	0.0173611111111111	TRUE	TRUE	Pass	0	0	F16_Kid_N_neg_1_1	CD45-	8.14285714285714	(0,10]	NPC	Other	NPCa	-6.41198877896212	-7.83839372267867	F16_Kid_N_neg_1_1_GAGCAGAAGGCTAGCA
F16	4589.88238548361	2394	0	0.000637248481776268	0.000373810268516713	0	0.000263438213259555	0.00868775696746489	0.0701610859389281	0.285813899880981	0.321658373623772	0.0342739810626219	0.003579707288404	-0.164167351959151	-0.180806827387479	G1	0.0886075949367089	FALSE	0.106382978723404	0.0279329608938547	TRUE	TRUE	TRUE	TRUE	0.138790035587189	TRUE	TRUE	Pass	12	12	F16_Kid_N_neg_1_1	CD45-	8.14285714285714	(0,10]	MSC	Other	ICb	6.66841517960163	-11.7705929160615	F16_Kid_N_neg_1_1_GAGGTGATCGTCTGCT
F16	6049.77799241935	3033	0	0.00090755359641538	0.00075213533639654	7.04932962208818e-05	0.00015541826001884	0.0093174566897212	0.081253418092997	0.358262668690732	0.287432599089612	0.016292478093064	0.00312036907141083	-0.155106068419791	-0.182618347104495	G1	0.057356608478803	FALSE	0.357142857142857	0.057356608478803	TRUE	TRUE	TRUE	TRUE	0.0173611111111111	TRUE	TRUE	Pass	0	0	F16_Kid_N_neg_1_1	CD45-	8.14285714285714	(0,10]	NPC	Other	NPCa	-7.37820660167203	-6.70938672047859	F16_Kid_N_neg_1_1_GATCGCGGTCGAGATG
F16	1726.01372018376	1191	0	0.000369005417802312	0	5.88112668744267e-05	0.000369005417802312	0.0105324126495524	0.0377319210644699	0.222927513467572	0.121626627526874	0.145149904400804	0.00285732509149775	-0.0497371038939731	-0.164668134383191	G1	0.0442477876106195	FALSE	0.226993865030675	0.538461538461539	TRUE	TRUE	TRUE	TRUE	0.0155555555555556	TRUE	TRUE	Pass	3	3	F16_Kid_N_neg_1_1	CD45-	8.14285714285714	(0,10]	ICb	Other	ICa	2.24049427667992	-7.8074697983211	F16_Kid_N_neg_1_1_GATCGCGTCTTAGAGC
F16	9090.67360301263	3947	0	0.000376176896680891	6.96973038192039e-05	2.04792043170394e-05	0.000306479592861687	0.0135728091229094	0.0908857291783347	0.377254649659489	0.227879396274832	0.0260936183275992	0.00443987597187021	-0.200210173585757	-0.239925389601634	G1	0.129032258064516	FALSE	0.704918032786885	0.26027397260274	TRUE	TRUE	TRUE	TRUE	0.0755939524838013	TRUE	TRUE	Pass	10	10	F16_Kid_N_neg_1_1	CD45-	8.14285714285714	(0,10]	SSBpod	Other	SSBpod	-3.34682304061241	2.18744201218861	F16_Kid_N_neg_1_1_GATCGCGTCTTGTACT
F16	19687.649037471	5609	0	0.00108380305801218	0.000226201523302083	1.37807372603152e-05	0.000857601534710098	0.0109119103333462	0.0801529744349876	0.331923965051795	0.289171220018498	0.0274150360836125	0.00233117069074341	-0.106848338209876	-0.176382024305861	G1	0.0969899665551839	FALSE	0.538461538461539	0.142857142857143	TRUE	TRUE	TRUE	TRUE	0.035230352303523	TRUE	TRUE	Pass	19	19	F16_Kid_N_neg_1_1	CD45-	8.14285714285714	(0,10]	End	Other	End	11.8691015275061	-0.683307890329892	F16_Kid_N_neg_1_1_GATCTAGCACTGAAGG
F16	12605.6421694152	4281	0	0.000214861828950441	0.000115111162448657	0	9.97506665017842e-05	0.0112751525708948	0.108775798411488	0.316186009872482	0.17051850983987	0.0423879927270848	0.00306032537763722	-0.0876827785485905	-0.16743835775274	G1	0.158878504672897	FALSE	0.431578947368421	0.0886075949367089	TRUE	TRUE	TRUE	TRUE	0.0676328502415459	TRUE	TRUE	Pass	17	17	F16_Kid_N_neg_1_1	CD45-	8.14285714285714	(0,10]	DTLH	Other	DTLH	7.11399644857635	9.26899081033208	F16_Kid_N_neg_1_1_GATCTAGCATACTCTT
F16	6075.44103145448	3041	0	0.000212211790160951	0	0	0.000212211790160951	0.0106614894000404	0.0937191994292698	0.368458046472218	0.297643540621162	0.0180373845170327	0.00374353243376602	-0.0561110938446272	-0.182633221954232	G1	0.0442477876106195	FALSE	0.2	0.0810810810810811	TRUE	TRUE	TRUE	TRUE	0.0173611111111111	TRUE	TRUE	Pass	0	0	F16_Kid_N_neg_1_1	CD45-	8.14285714285714	(0,10]	NPC	Other	NPCa	-6.02698394592609	-6.55265723442689	F16_Kid_N_neg_1_1_GATGAGGGTTAAGTAG
F16	8892.39896800351	3912	0	0.000866392879097671	0.000482539932234743	0	0.000383852946862928	0.0116492028280426	0.0835003586770596	0.3376580588213	0.301383435443414	0.039964069771311	0.00346337022360223	-0.0154989926212464	-0.160775837620142	G1	0.0742857142857143	FALSE	0.158878504672897	0.538461538461539	TRUE	TRUE	TRUE	TRUE	0.0173611111111111	TRUE	TRUE	Pass	0	0	F16_Kid_N_neg_1_1	CD45-	8.14285714285714	(0,10]	NPC	Other	NPCa	-6.15674140560291	-7.34396729413302	F16_Kid_N_neg_1_1_GATTCAGCACCGATAT
F16	5573.72089416987	2887	0	0.000395003997258512	0.000240218776048704	2.04625123068746e-05	0.000154785221209807	0.0111811561284892	0.0947901016111399	0.381869242740772	0.264577312299501	0.0185737614612482	0.00445650675597834	-0.0578040992777447	-0.137019975296414	G1	0.0405117270788913	FALSE	0.0886075949367089	0.0886075949367089	TRUE	TRUE	TRUE	TRUE	0.0173611111111111	TRUE	TRUE	Pass	0	0	F16_Kid_N_neg_1_1	CD45-	8.14285714285714	(0,10]	NPC	Other	NPCa	-6.23673825260416	-5.86392760631512	F16_Kid_N_neg_1_1_GATTCAGGTGCAGGTA
F16	2387.63398367092	1709	0	0.00103038958590595	0	0	0.00103038958590595	0.0158557804059185	0.0588351689619742	0.303898966469682	0.107696685092119	0.113382162517035	0.00227837064401899	-0.051332402460587	-0.164874161667461	G1	0.0681198910081744	FALSE	0.142857142857143	0.431578947368421	TRUE	TRUE	TRUE	TRUE	0.256704980842912	TRUE	TRUE	Pass	20	20	F16_Kid_N_neg_1_1	CD45-	8.14285714285714	(0,10]	End	Other	NA	10.6383221671196	-0.852481264697303	F16_Kid_N_neg_1_1_GCAAACTGTACAAGTA
F16	5175.85455739662	2673	0	0.00112599347166264	0	1.95107661141573e-06	0.00112599347166264	0.0125386296479373	0.0966867079660718	0.323739660806487	0.112010827904697	0.0641922099337312	0.00311107807088268	-0.0789428366068959	-0.173443649581791	G1	0.142857142857143	FALSE	0.158878504672897	0.0969899665551839	TRUE	TRUE	TRUE	TRUE	0.0676328502415459	TRUE	TRUE	Pass	17	17	F16_Kid_N_neg_1_1	CD45-	8.14285714285714	(0,10]	DTLH	Other	DTLH	8.84165392728931	9.12394357515702	F16_Kid_N_neg_1_1_GCAAACTGTGAAGGCT
F16	4158.90008350703	2568	0	0.000103266437111507	0	0	0.000103266437111507	0.00615909694879809	0.0781910156511447	0.2997117004798	0.361381597013223	0.0410290822266837	0.00342077778583014	-0.112014591626	-0.155058637429562	G1	0.0742857142857143	FALSE	0.26027397260274	0.704918032786885	TRUE	TRUE	TRUE	TRUE	0.087719298245614	TRUE	TRUE	Pass	18	18	F16_Kid_N_neg_1_1	CD45-	8.14285714285714	(0,10]	CnT	Other	CnT	11.2128901958449	9.00330014199331	F16_Kid_N_neg_1_1_GCACATAAGCGGATCA
F16	7607.87891871229	3464	0	0.000348993325084821	7.13259882474507e-05	3.84242853974549e-05	0.00027766733683737	0.0140418163549644	0.0838318584345564	0.371192726399239	0.301149639489123	0.0155545668242107	0.00291428530133134	-0.158124686311848	-0.18282724385697	G1	0.106382978723404	FALSE	0.302325581395349	0.158878504672897	TRUE	TRUE	TRUE	TRUE	0.0173611111111111	TRUE	TRUE	Pass	0	0	F16_Kid_N_neg_1_1	CD45-	8.14285714285714	(0,10]	NPC	Other	NPCa	-6.12646695489458	-7.42742570881432	F16_Kid_N_neg_1_1_GCAGCCAAGAGTACCG
F16	8704.99033136125	3809	0	0.000104220790913649	0	0	0.000104220790913649	0.0119013486640986	0.0961330756969275	0.351439406508808	0.294721263322797	0.0347291651336818	0.00428898624874863	-0.0214444334927893	-0.179627834239469	G1	0.0742857142857143	FALSE	0.177664974619289	0.158878504672897	TRUE	TRUE	TRUE	TRUE	0.0218068535825545	TRUE	TRUE	Pass	7	7	F16_Kid_N_neg_1_1	CD45-	8.14285714285714	(0,10]	SSBm.d	Other	RVCSBa	8.33267897096532	8.03368123811146	F16_Kid_N_neg_1_1_GCAGCCATCTGTGCAA
F16	7643.2394031034	3527	0	0.000559566607009746	0	0	0.000559566607009746	0.00879154475839757	0.0684924765169476	0.303263131250046	0.30334859541488	0.0144359234839216	0.00340076987642586	-0.138360456578988	-0.177842657588557	G1	0.0204081632653061	FALSE	0.0969899665551839	0.0526315789473684	TRUE	TRUE	TRUE	TRUE	0.00492610837438424	TRUE	TRUE	Pass	1	1	F16_Kid_N_neg_1_1	CD45-	8.14285714285714	(0,10]	ICb	Other	ICb	3.19563894744382	-12.7048164529405	F16_Kid_N_neg_1_1_GCAGTTAAGTCACGCC
F16	5982.00606009423	2987	0	9.83709802120175e-05	0	0	9.83709802120175e-05	0.0106482838350617	0.0649945250063539	0.294745551158171	0.269357891712985	0.0174694716409622	0.00249669406233037	-0.103909184895154	-0.211495794874299	G1	0.0307692307692308	FALSE	0.302325581395349	0.116981132075472	TRUE	TRUE	TRUE	TRUE	0.00492610837438424	TRUE	TRUE	Pass	1	1	F16_Kid_N_neg_1_1	CD45-	8.14285714285714	(0,10]	ICb	Other	ICb	2.4697703301573	-11.3366354055065	F16_Kid_N_neg_1_1_GCAGTTAAGTGAACAT
F16	11174.0620780829	4052	0	0.000480380293730376	0	0	0.000480380293730376	0.0117078075418802	0.0890668300414601	0.366354939279403	0.266642319310451	0.0181560186563089	0.00250223286886792	-0.0902486674829599	-0.155996894350032	G1	0.129032258064516	FALSE	0.0742857142857143	0.142857142857143	TRUE	TRUE	TRUE	TRUE	0.0442477876106195	TRUE	TRUE	Pass	6	6	F16_Kid_N_neg_1_1	CD45-	8.14285714285714	(0,10]	ICa	Other	Mes	5.34874223145487	-11.6007401688067	F16_Kid_N_neg_1_1_GCAGTTAAGTGACATA
F16	5960.45866465981	2826	0	0.000573407160471495	8.68111702703797e-05	0	0.000486595990201116	0.0118824114647524	0.0680605938363199	0.28255448367894	0.290122113466442	0.0118527804679256	0.00271158860325607	-0.0165068506343344	-0.183704590409139	G1	0.037037037037037	FALSE	0.142857142857143	0.0886075949367089	TRUE	TRUE	TRUE	TRUE	0.0126849894291755	TRUE	TRUE	Pass	1	1	F16_Kid_N_neg_1_1	CD45-	8.14285714285714	(0,10]	ICb	Other	ICb	3.28570716739579	-12.4474360966235	F16_Kid_N_neg_1_1_GCAGTTATCTCCCTGA
F16	6643.15171950668	3279	0	0.000210355244943451	0	0	0.000210355244943451	0.0121485608999005	0.0769121193788784	0.335409459431215	0.219555641618817	0.013928627867538	0.00288282332262574	-0.196560655923432	-0.170605542059182	G1	0.177664974619289	FALSE	0.142857142857143	0.158878504672897	TRUE	TRUE	TRUE	TRUE	0.0436893203883495	TRUE	TRUE	Pass	6	6	F16_Kid_N_neg_1_1	CD45-	8.14285714285714	(0,10]	ICa	Other	Mes	6.29451590186605	-13.1510193344303	F16_Kid_N_neg_1_1_GCATACAAGCCCAACC
F16	1634.79159321306	1276	0	0	0	0	0	0.0110743837015896	0.0555945926916511	0.277025244817434	0.203760062135816	0.0585783158396187	0.00285502506941037	-0.0575789646290846	-0.141425813065416	G1	0.0969899665551839	FALSE	0.431578947368421	0.129032258064516	TRUE	TRUE	TRUE	TRUE	0.00492610837438424	TRUE	TRUE	Pass	6	6	F16_Kid_N_neg_1_1	CD45-	8.14285714285714	(0,10]	ICa	Other	ICb	2.46144303981403	-9.56391213540289	F16_Kid_N_neg_1_1_GCATGATCAGCCTATA
F16	5688.56771503707	2790	0	0.00123322694638381	0	2.82566500163173e-05	0.00123322694638381	0.00760137536803868	0.0664307828551831	0.317921990980102	0.233219693096819	0.0227507784445007	0.00269852739360867	-0.130849275561348	-0.141540041478035	G1	0.0482758620689655	FALSE	0.2	0.704918032786885	TRUE	TRUE	TRUE	TRUE	0.035230352303523	TRUE	TRUE	Pass	19	19	F16_Kid_N_neg_1_1	CD45-	8.14285714285714	(0,10]	End	Other	End	11.5882030351592	-1.13295108267984	F16_Kid_N_neg_1_1_GCATGTATCCTGTACC
F16	6568.293405506	3160	0	0.00153397547995539	0.00057322909150606	0	0.000960746388449334	0.00963033694674837	0.0814417340159123	0.348698342329171	0.317809141307069	0.0206270397424801	0.00314867028680445	-0.056171037928963	-0.203342714745807	G1	0.0886075949367089	FALSE	0.0405117270788913	0.357142857142857	TRUE	TRUE	TRUE	TRUE	0.0173611111111111	TRUE	TRUE	Pass	0	0	F16_Kid_N_neg_1_1	CD45-	8.14285714285714	(0,10]	NPC	Other	NPCa	-5.56982844842181	-7.34508413323372	F16_Kid_N_neg_1_1_GCCAAATAGGATGCGT
F16	9542.08952792266	3790	0	0.000102739423884078	5.54249781831016e-05	0	4.73144457009763e-05	0.00998677940631765	0.0816981971357373	0.319071387682607	0.340995306465203	0.0152287586330226	0.00272490298957016	-0.141228010690597	-0.181521917379386	G1	0.0482758620689655	FALSE	0.226993865030675	0.116981132075472	TRUE	TRUE	TRUE	TRUE	0.00492610837438424	TRUE	TRUE	Pass	1	1	F16_Kid_N_neg_1_1	CD45-	8.14285714285714	(0,10]	ICb	Other	ICb	3.72857523817045	-12.2623747612336	F16_Kid_N_neg_1_1_GCCAAATCAATCTACG
F16	4279.95198606779	2381	0	0.00043180576858243	0	0	0.00043180576858243	0.00948039936282814	0.0720778818163691	0.307043247476004	0.319166811221308	0.0216883305951551	0.00310176467807278	-0.135316874234583	-0.142906921109561	G1	0.057356608478803	FALSE	0.177664974619289	0.177664974619289	TRUE	TRUE	TRUE	TRUE	0.00492610837438424	TRUE	TRUE	Pass	1	1	F16_Kid_N_neg_1_1	CD45-	8.14285714285714	(0,10]	ICb	Other	ICa	3.71304075070583	-12.1465748682142	F16_Kid_N_neg_1_1_GCCTCTACAATGAAAC
F16	9680.60596485395	4020	0	0.000735127654000966	0.000270186974563114	0	0.000464940679437852	0.0147693415145928	0.0971384474288339	0.397661225552105	0.275504535212324	0.0209257030876314	0.00356602519288844	-0.051870614821088	-0.154880526971564	G1	0.0742857142857143	FALSE	0.0742857142857143	0.357142857142857	TRUE	TRUE	TRUE	TRUE	0.0173611111111111	TRUE	TRUE	Pass	0	0	F16_Kid_N_neg_1_1	CD45-	8.14285714285714	(0,10]	NPC	Other	NPCa	-7.11848135788116	-6.80113991520745	F16_Kid_N_neg_1_1_GCCTCTACATGCATGT
F16	3984.81668156694	2383	0	0.000113418917481291	0	0	0.000113418917481291	0.00872103666474213	0.0939378951230313	0.354677539168062	0.30135372892195	0.0203086150648975	0.00365422925041276	-0.165344732861089	-0.144120990527873	G1	0.0405117270788913	FALSE	0.26027397260274	0.129032258064516	TRUE	TRUE	TRUE	TRUE	0.0173611111111111	TRUE	TRUE	Pass	0	0	F16_Kid_N_neg_1_1	CD45-	8.14285714285714	(0,10]	NPC	Other	NPCc	-3.67336401052724	-5.19230539024618	F16_Kid_N_neg_1_1_GCCTCTAGTGAGCGAT
F16	11097.9310884654	4293	0	0.000105920957178602	0.000105920957178602	1.89063018603874e-05	0	0.00885127228600952	0.0847438839297711	0.324218865456191	0.362811939780159	0.0211220222548344	0.00374153993155522	-0.12993518218606	-0.0893995971420788	G1	0.0886075949367089	FALSE	0.158878504672897	0.0482758620689655	TRUE	TRUE	TRUE	TRUE	0.087719298245614	TRUE	TRUE	Pass	18	18	F16_Kid_N_neg_1_1	CD45-	8.14285714285714	(0,10]	CnT	Other	CnT	11.3758299301267	9.05982838623172	F16_Kid_N_neg_1_1_GCGACCAAGATAGTCA
F16	10370.0305840467	3802	0	0	0	0	0	0.010595674216609	0.0794931351780893	0.324802829946366	0.307140523950957	0.017067803854233	0.00289283401837535	-0.0869636562694521	-0.230039316025617	G1	0.0681198910081744	FALSE	0.26027397260274	0.704918032786885	TRUE	TRUE	TRUE	TRUE	0.00492610837438424	TRUE	TRUE	Pass	1	1	F16_Kid_N_neg_1_1	CD45-	8.14285714285714	(0,10]	ICb	Other	ICb	4.02174019627589	-11.8958945913442	F16_Kid_N_neg_1_1_GCGAGAAAGTTAACGA
F16	9591.97092095399	3896	0	0.000420506675279785	0	7.31275397995069e-05	0.000420506675279785	0.0104075141769671	0.0772773725349147	0.335083754091854	0.257977066746991	0.0167220235103009	0.00368734691476221	-0.049904569628502	-0.176283369395341	G1	0.0526315789473684	FALSE	0.158878504672897	0.158878504672897	TRUE	TRUE	TRUE	TRUE	0.0126849894291755	TRUE	TRUE	Pass	1	1	F16_Kid_N_neg_1_1	CD45-	8.14285714285714	(0,10]	ICb	Other	UBCD	3.95562835497572	-12.7106240924715	F16_Kid_N_neg_1_1_GCGAGAATCGCGCCAA
F16	6604.93647707082	3237	0	0.00122234138956123	0.000460901854798348	0	0.00076143953476288	0.0146090569524653	0.0900039220743948	0.378623002873636	0.30059330920297	0.0184852822450813	0.00366211544181532	-0.0881943110769347	-0.112112954846093	G1	0.057356608478803	FALSE	0.0405117270788913	0.26027397260274	TRUE	TRUE	TRUE	TRUE	0.0173611111111111	TRUE	TRUE	Pass	0	0	F16_Kid_N_neg_1_1	CD45-	8.14285714285714	(0,10]	NPC	Other	Mes	-6.36237812169218	-6.52437390529605	F16_Kid_N_neg_1_1_GCTCCTAGTTCCTCCA
F16	6784.4980756016	3048	0	0.000299684230603003	0	6.65079215947036e-05	0.000299684230603003	0.0106975092118868	0.0715897802539588	0.301300802638056	0.285925249645265	0.0200664617121598	0.00183787956477379	-0.0908234004292437	-0.215161945581081	G1	0.0279329608938547	FALSE	0.177664974619289	0.704918032786885	TRUE	TRUE	TRUE	TRUE	0.0126849894291755	TRUE	TRUE	Pass	1	1	F16_Kid_N_neg_1_1	CD45-	8.14285714285714	(0,10]	ICb	Other	NA	3.90338431137603	-12.5516618096213	F16_Kid_N_neg_1_1_GCTGCGAAGCTGAACG
F16	5204.8830183075	2952	0	0	0	8.39799139468595e-05	0	0.0168570749086843	0.0755255166692042	0.355749283865251	0.122887036991596	0.031844340827652	0.00266663028063056	-0.161476762054848	-0.196676956221903	G1	0.0742857142857143	FALSE	0.0810810810810811	0.26027397260274	TRUE	TRUE	TRUE	TRUE	0.0714285714285714	TRUE	TRUE	Pass	10	10	F16_Kid_N_neg_1_1	CD45-	8.14285714285714	(0,10]	SSBpod	Other	NA	-4.55866119099112	2.70392268363324	F16_Kid_N_neg_1_1_GCTGCTTTCTCGTTTA
F16	3263.92739926716	2068	0	0.000169106542494157	0	0	0.000169106542494157	0.0128929423302299	0.0896433681952461	0.357044401707233	0.334778805633874	0.00664455813793075	0.00354640200234613	-0.0207729642572455	-0.130875920282616	G1	0.0482758620689655	FALSE	0.0307692307692308	0.116981132075472	TRUE	TRUE	TRUE	TRUE	0.0173611111111111	TRUE	TRUE	Pass	0	0	F16_Kid_N_neg_1_1	CD45-	8.14285714285714	(0,10]	NPC	Other	NPCa	-6.37294541934939	-6.4621381367187	F16_Kid_N_neg_1_1_GCTGGGTCATGAGCGA
F16	9503.35840549455	3850	0	0.00039465813270788	6.20650336252327e-05	0	0.000332593099082647	0.0104215537106817	0.0815854937994983	0.336944780457972	0.286451526305062	0.0218807517608551	0.00277455923260347	-0.0594466168135767	-0.172095052556304	G1	0.106382978723404	FALSE	0.26027397260274	0.116981132075472	TRUE	TRUE	TRUE	TRUE	0.012987012987013	TRUE	TRUE	Pass	6	6	F16_Kid_N_neg_1_1	CD45-	8.14285714285714	(0,10]	ICa	Other	ICa	5.14811594729728	-11.3370929296604	F16_Kid_N_neg_1_1_GCTTCCAGTCCTCTTG
F16	6132.95761271896	3087	0	0.000110768461761145	0.000110768461761145	0	0	0.0119055095343458	0.0833274479081639	0.352192819194658	0.25253784755144	0.0144610719465952	0.00354680792827539	-0.0655466754354248	-0.214290850003729	G1	0.0227670753064799	FALSE	0.357142857142857	0.357142857142857	TRUE	TRUE	TRUE	TRUE	0.0173611111111111	TRUE	TRUE	Pass	0	0	F16_Kid_N_neg_1_1	CD45-	8.14285714285714	(0,10]	NPC	Other	NPCa	-6.26188889898407	-6.29176206323475	F16_Kid_N_neg_1_1_GGAACTTTCTGGTATG
F16	4030.82680997536	2313	0	0.00111346212152363	0	0	0.00111346212152363	0.0105537865497757	0.0716292017788179	0.317736611562724	0.300500140413708	0.0175673297606201	0.00309808676605429	-0.175576879436559	-0.0991069590505108	G1	0.0810810810810811	FALSE	0.704918032786885	0.704918032786885	TRUE	TRUE	TRUE	TRUE	0.0442477876106195	TRUE	TRUE	Pass	12	12	F16_Kid_N_neg_1_1	CD45-	8.14285714285714	(0,10]	MSC	Other	ICa	6.30019987215527	-12.1707217740254	F16_Kid_N_neg_1_1_GGAATAACAGCTGCTG
F16	9801.76470423433	3710	0	6.59469889452349e-05	0	5.96028781737403e-05	6.59469889452349e-05	0.00799775998017447	0.0744144476859553	0.307256994360582	0.28155327271983	0.0125264281707412	0.00304595727504047	-0.108151897144799	-0.195054354416601	G1	0.057356608478803	FALSE	0.26027397260274	0.057356608478803	TRUE	TRUE	TRUE	TRUE	0.0066006600660066	TRUE	TRUE	Pass	1	1	F16_Kid_N_neg_1_1	CD45-	8.14285714285714	(0,10]	ICb	Other	ICa	4.32798170603345	-12.1323006825132	F16_Kid_N_neg_1_1_GGACATTCATCACGTA
F16	4787.48989117761	2513	0	0	0	8.23935487574651e-05	0	0.0108965492850738	0.0718665107240619	0.344819933086261	0.141320311530513	0.00569697603732804	0.00350950411814414	-0.0082510847319881	-0.146687875296166	G1	0.0625	FALSE	0.0810810810810811	0.302325581395349	TRUE	TRUE	TRUE	TRUE	0.0812720848056537	TRUE	TRUE	Pass	9	9	F16_Kid_N_neg_1_1	CD45-	8.14285714285714	(0,10]	Pod	Other	Pod	-6.47117752492816	2.77122074494082	F16_Kid_N_neg_1_1_GGACATTGTGATGTGG
F16	5728.92804542988	3043	0	0.000755999751162949	0.000219070310188926	0	0.000536929440974023	0.0151010011301363	0.0878213793521061	0.37593752245181	0.286344241502583	0.0192528865738792	0.00338603990719373	-0.0630035363079557	-0.17559768200603	G1	0.0482758620689655	FALSE	0.0625	0.158878504672897	TRUE	TRUE	TRUE	TRUE	0.0173611111111111	TRUE	TRUE	Pass	0	0	F16_Kid_N_neg_1_1	CD45-	8.14285714285714	(0,10]	NPC	Other	NPCa	-7.48303610576863	-6.34682289325069	F16_Kid_N_neg_1_1_GGACATTGTTCGTGAT
F16	8051.58326038085	3496	0	8.44356718654975e-05	0	0	8.44356718654975e-05	0.0155531278359569	0.0923844929994968	0.378475707295292	0.115862630227733	0.00526316187441173	0.0045804994562615	-0.182418589786042	-0.255677534254862	G1	0.106382978723404	FALSE	0.431578947368421	0.177664974619289	TRUE	TRUE	TRUE	TRUE	0.0541125541125541	TRUE	TRUE	Pass	9	9	F16_Kid_N_neg_1_1	CD45-	8.14285714285714	(0,10]	Pod	Other	Pod	-6.83939677284649	1.86952174261982	F16_Kid_N_neg_1_1_GGACATTTCTCTTATG
F16	6301.82385978903	3105	0	0.000200899957636637	0	0	0.000200899957636637	0.0127791000265911	0.0811094156729742	0.354271576028535	0.224355385188653	0.0198232213028231	0.00363041438248029	-0.0938860074845887	-0.0864157834363292	G1	0.0252707581227437	FALSE	0.357142857142857	0.2	TRUE	TRUE	TRUE	TRUE	0.0173611111111111	TRUE	TRUE	Pass	0	0	F16_Kid_N_neg_1_1	CD45-	8.14285714285714	(0,10]	NPC	Other	NPCa	-5.58636713157536	-6.98544300883628	F16_Kid_N_neg_1_1_GGATGTTGTCAACTGT
F16	13076.2471052053	4564	0	0.000366450352475728	0.000251719714298053	0	0.000114730638177675	0.0133036917335065	0.0955950381580876	0.358627411349721	0.298285828609386	0.0240392194755603	0.00255610330587641	-0.124740432086054	-0.160304278346262	G1	0.116981132075472	FALSE	0.226993865030675	0.177664974619289	TRUE	TRUE	TRUE	TRUE	0.0170731707317073	TRUE	TRUE	Pass	17	17	F16_Kid_N_neg_1_1	CD45-	8.14285714285714	(0,10]	DTLH	Other	SSBm.d	7.91713672586433	7.54060156003133	F16_Kid_N_neg_1_1_GGATTACTCAAGGTAA
F16	7242.83608477636	3122	0	0.00156739800422004	0	0	0.00156739800422004	0.0116715252884993	0.074165172182884	0.33463832044102	0.295415663664362	0.017028560773033	0.00222643157114772	-0.196118824879321	-0.155165697338274	G1	0.129032258064516	FALSE	0.704918032786885	0.538461538461539	TRUE	TRUE	TRUE	TRUE	0.256704980842912	TRUE	TRUE	Pass	20	20	F16_Kid_N_neg_1_1	CD45-	8.14285714285714	(0,10]	End	Other	End	11.1601144565799	-0.369086832382994	F16_Kid_N_neg_1_1_GGCCGATTCAATACCG
F16	5317.1302660962	2618	0	0.000436630800311272	6.2624050461999e-05	4.50186866608505e-05	0.000374006749849273	0.0117961560797856	0.0601256947817433	0.292303364678607	0.24681263120293	0.0223494506086022	0.0031392234837697	-0.166103174458099	-0.140236175823842	G1	0.0810810810810811	FALSE	0.158878504672897	0.431578947368421	TRUE	TRUE	TRUE	TRUE	0.0442477876106195	TRUE	TRUE	Pass	6	6	F16_Kid_N_neg_1_1	CD45-	8.14285714285714	(0,10]	ICa	Other	ICa	5.24063505645261	-10.9061540435619	F16_Kid_N_neg_1_1_GGCGACTTCATGTCTT
F16	1939.49892778847	1209	0	0.000571638260758487	0.000292168841069539	0	0.000279469419688948	0.0093466350007448	0.0509262529575731	0.204450679874659	0.217189702951653	0.094497894699615	0.00126159708979689	-0.0953510838696739	-0.123111983157184	G1	0.0969899665551839	FALSE	0.0969899665551839	0.226993865030675	TRUE	TRUE	TRUE	TRUE	0.138790035587189	TRUE	TRUE	Pass	12	12	F16_Kid_N_neg_1_1	CD45-	8.14285714285714	(0,10]	MSC	Other	NA	8.4023319313731	-12.5682829488876	F16_Kid_N_neg_1_1_GGCTCGACAATAACGA
F16	18805.3412122485	5393	0	0.000454120722350843	0	0	0.000454120722350843	0.0119596314327629	0.0827413495530803	0.348439184272001	0.244481822116523	0.0163375987820992	0.00308986334435969	-0.132840163169173	-0.213360879736878	G1	0.0886075949367089	FALSE	0.431578947368421	0.142857142857143	TRUE	TRUE	TRUE	TRUE	0.138790035587189	TRUE	TRUE	Pass	12	12	F16_Kid_N_neg_1_1	CD45-	8.14285714285714	(0,10]	MSC	Other	ICa	7.558732820611	-12.399864026211	F16_Kid_N_neg_1_1_GGCTGGTAGATAGTCA
F16	5014.80677578892	2660	0	0.000119787491244583	0	0	0.000119787491244583	0.0132670398375184	0.0746805272665941	0.342380376096334	0.206836459332251	0.0213183646734998	0.00330058905442982	-0.0796275995460439	-0.177656385698628	G1	0.177664974619289	FALSE	0.2	0.116981132075472	TRUE	TRUE	TRUE	TRUE	0.355978260869565	TRUE	TRUE	Pass	0	0	F16_Kid_N_neg_1_1	CD45-	8.14285714285714	(0,10]	NPC	Other	CnT	-5.58538597461337	-7.54494090576956	F16_Kid_N_neg_1_1_GGCTGGTCATGCTGGC
F16	18745.8503280029	5708	0	0.000536936813639261	3.47585951124452e-05	0	0.000502178218526816	0.00979648967916375	0.0901328258425486	0.340706732347282	0.287140043287707	0.0391755756074325	0.00376536978124712	-0.0388446915013912	-0.154718400493562	G1	0.0742857142857143	FALSE	0.158878504672897	0.226993865030675	TRUE	TRUE	TRUE	TRUE	0.018348623853211	TRUE	TRUE	Pass	16	16	F16_Kid_N_neg_1_1	CD45-	8.14285714285714	(0,10]	UBCD	Other	CnT	11.2715467641009	9.74506474812645	F16_Kid_N_neg_1_1_GGGACCTAGCGTTCCG
F16	7424.04905291671	3657	0	0.000340941063051055	0.000258807837300762	0	8.21332257502926e-05	0.0102253406317345	0.0862846919766901	0.378439804400026	0.27778373350311	0.0193877313817625	0.00400001755769913	-0.0811438988884829	-0.190212445489338	G1	0.0526315789473684	FALSE	0.0886075949367089	0.704918032786885	TRUE	TRUE	TRUE	TRUE	0.0173611111111111	TRUE	TRUE	Pass	0	0	F16_Kid_N_neg_1_1	CD45-	8.14285714285714	(0,10]	NPC	Other	NPCa	-6.17714111136134	-6.7957469519847	F16_Kid_N_neg_1_1_GGGAGATGTACTCAAC
F16	23484.8629488249	6182	0	0.000372722713179014	2.76291602639991e-05	0	0.000345093552915015	0.00926430854728912	0.0811274044678068	0.341372260619283	0.257832790160907	0.0157198304350837	0.0029834504668655	-0.108031740764022	-0.161978606417453	G1	0.0742857142857143	FALSE	0.431578947368421	0.116981132075472	TRUE	TRUE	TRUE	TRUE	0.0442477876106195	TRUE	TRUE	Pass	6	6	F16_Kid_N_neg_1_1	CD45-	8.14285714285714	(0,10]	ICa	Other	ICa	5.65734164159957	-11.3698810649664	F16_Kid_N_neg_1_1_GGGAGATTCTTCATGT
F16	4532.33849121776	2481	0	0.00173367859049059	0	0	0.00173367859049059	0.0107031263155613	0.0712367698847453	0.305772662835462	0.281313387791892	0.024667803529648	0.00268609555855246	-0.138003601963534	-0.152925025872964	G1	0.0810810810810811	FALSE	0.129032258064516	0.538461538461539	TRUE	TRUE	TRUE	TRUE	0.035230352303523	TRUE	TRUE	Pass	19	19	F16_Kid_N_neg_1_1	CD45-	8.14285714285714	(0,10]	End	Other	End	11.1228282671709	-0.5961321954849	F16_Kid_N_neg_1_1_GGGCATCGTACAGTTC
F16	5300.13208813083	2748	0	0.000737972478016723	7.37358507393003e-05	0	0.000664236627277423	0.0112409398704559	0.0699934750446836	0.302338805660622	0.317345599269302	0.0171527192917889	0.00328923114677115	-0.0995028116332557	-0.232960773211261	G1	0.0204081632653061	FALSE	0.26027397260274	0.0526315789473684	TRUE	TRUE	TRUE	TRUE	0.00492610837438424	TRUE	TRUE	Pass	1	1	F16_Kid_N_neg_1_1	CD45-	8.14285714285714	(0,10]	ICb	Other	ICb	2.55888036707437	-11.8629183205695	F16_Kid_N_neg_1_1_GGGTCTGAGATCGATA
F16	5913.64009706313	2917	0	0.000355272067453129	0	0	0.000355272067453129	0.0113814389775503	0.0792514747614123	0.342012966290409	0.2711736627867	0.016442311502558	0.00241503257551731	-0.0300610382623557	-0.124122724889993	G1	0.0969899665551839	FALSE	0.0742857142857143	0.0742857142857143	TRUE	TRUE	TRUE	TRUE	0	TRUE	TRUE	Pass	6	6	F16_Kid_N_neg_1_1	CD45-	8.14285714285714	(0,10]	ICa	Other	ICa	6.07675890591266	-10.324496527268	F16_Kid_N_neg_1_1_GGGTTGCCACCGAAAG
F16	7868.6369509941	3643	0	0.000880202385047583	0.000546594799608791	2.04823484420932e-05	0.000333607585438792	0.0143147870553062	0.0807385747669617	0.35922080440169	0.300587207218426	0.0211598849802705	0.00327210228541052	-0.159144443308235	-0.192744777064745	G1	0.0886075949367089	FALSE	0.177664974619289	0.0742857142857143	TRUE	TRUE	TRUE	TRUE	0.0173611111111111	TRUE	TRUE	Pass	0	0	F16_Kid_N_neg_1_1	CD45-	8.14285714285714	(0,10]	NPC	Other	NPCa	-7.38563538733796	-6.93776480438123	F16_Kid_N_neg_1_1_GGTATTGCACGAGGTA
F16	8062.90046763504	3528	0	0.000557280350438814	0	0	0.000557280350438814	0.00774313428069079	0.0763686966648021	0.316610921793366	0.33455966452222	0.0162675072707008	0.00234800142682233	-0.107858590317086	-0.212834208478526	G1	0.0681198910081744	FALSE	0.129032258064516	0.106382978723404	TRUE	TRUE	TRUE	TRUE	0.00492610837438424	TRUE	TRUE	Pass	1	1	F16_Kid_N_neg_1_1	CD45-	8.14285714285714	(0,10]	ICb	Other	ICb	3.7177548943912	-12.1475794803891	F16_Kid_N_neg_1_1_GGTATTGTCGGAATCT
F16	8032.06897488904	3660	0	0.000504495111252013	7.56886237951117e-05	0	0.000428806487456901	0.0127615179529304	0.0947761058723971	0.34544812001844	0.318708683512104	0.0170397227689136	0.00321535795836761	-0.0900794858477132	-0.159810655645451	G1	0.116981132075472	FALSE	0.26027397260274	0.177664974619289	TRUE	TRUE	TRUE	TRUE	0.094147582697201	TRUE	TRUE	Pass	15	15	F16_Kid_N_neg_1_1	CD45-	8.14285714285714	(0,10]	SSBpr	Other	SSBpr	3.99845767424771	7.96628416215482	F16_Kid_N_neg_1_1_GGTGCGTCAGATGGGT
F16	9596.73989139671	3687	0	0.00044200165906734	0.000108208798585613	7.50325052466171e-05	0.000333792860481727	0.0125424073958647	0.0787146988056647	0.318458545173299	0.326596518358338	0.0163786487536718	0.00166598917935141	-0.140840011733666	-0.169576289427912	G1	0.106382978723404	FALSE	0.0969899665551839	0.0625	TRUE	TRUE	TRUE	TRUE	0.138790035587189	TRUE	TRUE	Pass	12	12	F16_Kid_N_neg_1_1	CD45-	8.14285714285714	(0,10]	MSC	Other	ICb	6.75954300106266	-12.3363938084022	F16_Kid_N_neg_1_1_GGTGCGTTCGTCTGAA
F16	4795.17773035201	2702	0	0	0	0	0	0.00692017765573331	0.0780108998877345	0.325288190150613	0.304036762349475	0.0230005064828966	0.00341120971251327	-0.13480921216047	-0.173621662357549	G1	0.116981132075472	FALSE	0.226993865030675	0.704918032786885	TRUE	TRUE	TRUE	TRUE	0.00492610837438424	TRUE	TRUE	Pass	6	6	F16_Kid_N_neg_1_1	CD45-	8.14285714285714	(0,10]	ICa	Other	ICa	4.53672622886604	-11.9137644855946	F16_Kid_N_neg_1_1_GTACGTACATCGTCGG
F16	8166.75457964792	3407	0	0.000181711645440745	0	0	0.000181711645440745	0.00896987161650148	0.0702905440017114	0.291048109247521	0.413718443213561	0.0141321197198721	0.00231102940822208	-0.10549806087542	-0.214441597038289	G1	0.129032258064516	FALSE	0.0886075949367089	0.116981132075472	TRUE	TRUE	TRUE	TRUE	0.138790035587189	TRUE	TRUE	Pass	12	12	F16_Kid_N_neg_1_1	CD45-	8.14285714285714	(0,10]	MSC	Other	Mes	6.4520583361576	-12.7802846950448	F16_Kid_N_neg_1_1_GTACTCCAGACCGGAT
F16	21780.6448124858	6328	0	0.000771418601244857	0.000153360444090645	4.32773872641246e-05	0.000618058157154212	0.0133329532716638	0.0849505969561171	0.378034831622981	0.229477272850476	0.0275774835646169	0.00344292327696142	-0.00185755269100824	-0.178455711122914	G1	0.0526315789473684	FALSE	0.2	0.704918032786885	TRUE	TRUE	TRUE	TRUE	0.0173611111111111	TRUE	TRUE	Pass	0	0	F16_Kid_N_neg_1_1	CD45-	8.14285714285714	(0,10]	NPC	Other	NPCa	-7.10654796836644	-7.38117775819129	F16_Kid_N_neg_1_1_GTAGTCACAACGATCT
F16	10404.5599510408	3914	0	0.000948694140964232	0.00023471984091996	4.53002454617514e-05	0.000713974300044272	0.00817507830601981	0.066636384227868	0.288949376730472	0.321297877704985	0.0147044724231381	0.00217258247642063	-0.102923575876944	-0.178783487202155	G1	0.142857142857143	FALSE	0.704918032786885	0.158878504672897	TRUE	TRUE	TRUE	TRUE	0.0977198697068404	TRUE	TRUE	Pass	12	12	F16_Kid_N_neg_1_1	CD45-	8.14285714285714	(0,10]	MSC	Other	ICb	8.79665182991132	-13.4861888797972	F16_Kid_N_neg_1_1_GTCACAACAAGCCCAC
F16	12806.1875691134	4651	0	0.000412358596880915	3.05457309162832e-05	4.98403380119563e-05	0.000381812865964632	0.0158679367018962	0.0888370737584868	0.375791275846833	0.124746981146831	0.0152879232160991	0.00478315749971239	-0.198382446871582	-0.219256039218223	G1	0.0625	FALSE	0.0810810810810811	0.357142857142857	TRUE	TRUE	TRUE	TRUE	0.0541125541125541	TRUE	TRUE	Pass	9	9	F16_Kid_N_neg_1_1	CD45-	8.14285714285714	(0,10]	Pod	Other	Pod	-6.95181977969709	1.33941065821547	F16_Kid_N_neg_1_1_GTCACAATCTTTCCTC
F16	10250.153376079	3707	0	0	0	2.08739157163372e-06	0	0.00809514232997563	0.123183569519963	0.341279472166201	0.195999225172978	0.00181495641344365	0.00458687926387849	-0.149348442268217	-0.183213333914661	G1	0.142857142857143	FALSE	0.129032258064516	0.129032258064516	TRUE	TRUE	TRUE	TRUE	0.0170731707317073	TRUE	TRUE	Pass	17	17	F16_Kid_N_neg_1_1	CD45-	8.14285714285714	(0,10]	DTLH	Other	DTLH	7.27529312020222	8.64942871674252	F16_Kid_N_neg_1_1_GTCCTCAGTCCATGAT
F16	5157.56019388614	2834	0	0	0	0	0	0.011558611655522	0.0745993290129837	0.345541800341752	0.252696909582306	0.0140462133477018	0.00309526946038095	-0.0902970872352721	-0.162072235021577	G1	0.0279329608938547	FALSE	0.431578947368421	0.177664974619289	TRUE	TRUE	TRUE	TRUE	0.0173611111111111	TRUE	TRUE	Pass	0	0	F16_Kid_N_neg_1_1	CD45-	8.14285714285714	(0,10]	NPC	Other	NPCa	-5.78947313867915	-6.28636570217453	F16_Kid_N_neg_1_1_GTCGGGTCATATACCG
F16	3171.17029353576	2162	0	0.000194009869851617	0.000194009869851617	0.000167599541856176	0	0.00464762241522315	0.068638099373049	0.280598197165464	0.30318562264631	0.0684900045955316	0.00381845553832221	-0.0663709320551745	-0.154119949745273	G1	0.0742857142857143	FALSE	0.704918032786885	0.142857142857143	TRUE	TRUE	TRUE	TRUE	0.018348623853211	TRUE	TRUE	Pass	16	16	F16_Kid_N_neg_1_1	CD45-	8.14285714285714	(0,10]	UBCD	Other	CnT	11.9738384274199	9.96681483246488	F16_Kid_N_neg_1_1_GTCGTAATCAAGAAGT
F16	6384.08997781526	3120	0	0.000187554920051022	0	0	0.000187554920051022	0.00875866678854179	0.0852512899082747	0.321920162565815	0.343302019602381	0.00648064078775964	0.00375316184694105	-0.1318239163849	-0.117384399031574	G1	0.0337972166998012	FALSE	0.431578947368421	0.177664974619289	TRUE	TRUE	TRUE	TRUE	0.00492610837438424	TRUE	TRUE	Pass	1	1	F16_Kid_N_neg_1_1	CD45-	8.14285714285714	(0,10]	ICb	Other	ICb	2.67161040400814	-11.8358372778532	F16_Kid_N_neg_1_1_GTCTCGTCACTGTTAG
F16	5486.96701511252	2926	0	0.000571571463845659	0.000461250036356112	7.51109102625098e-06	0.000110321427489547	0.0103190452717651	0.0793307358615058	0.331031249575978	0.282236797050002	0.0191537071906586	0.00379727237777712	-0.0830504301475778	-0.160953577477539	G1	0.0227670753064799	FALSE	0.142857142857143	0.129032258064516	TRUE	TRUE	TRUE	TRUE	0.0173611111111111	TRUE	TRUE	Pass	0	0	F16_Kid_N_neg_1_1	CD45-	8.14285714285714	(0,10]	NPC	Other	NPCa	-6.8908304220712	-4.8176542684554	F16_Kid_N_neg_1_1_GTCTTCGCAGTTAACC
F16	10161.1204414284	4133	0	0.000530919817194561	0	0	0.000530919817194561	0.0105119664373943	0.109318007403138	0.326128793312242	0.197433362615993	0.0655455824139115	0.003553540202806	-0.119644698419425	-0.176853623624546	G1	0.142857142857143	FALSE	0.431578947368421	0.226993865030675	TRUE	TRUE	TRUE	TRUE	0.0361842105263158	TRUE	TRUE	Pass	14	14	F16_Kid_N_neg_1_1	CD45-	8.14285714285714	(0,10]	ErPrT	Other	ErPrT	-0.824019825111365	12.947229611719	F16_Kid_N_neg_1_1_GTGCAGCTCCACGTTC
F16	5379.74540282784	2799	0	0.000850632735955309	0	1.16226690890122e-05	0.000850632735955309	0.0107383609268153	0.0692751078728511	0.298603873150556	0.285591711474329	0.0273193107240835	0.00298818946157244	-0.108256819894706	-0.197546056042871	G1	0.0279329608938547	FALSE	0.0810810810810811	0.0886075949367089	TRUE	TRUE	TRUE	TRUE	0.0106007067137809	TRUE	TRUE	Pass	1	1	F16_Kid_N_neg_1_1	CD45-	8.14285714285714	(0,10]	ICb	Other	ICb	2.99740003513519	-11.7166379527514	F16_Kid_N_neg_1_1_GTGCAGCTCGGACAAG
F16	7982.02320555804	3451	0	0.000431918889947019	0	0	0.000431918889947019	0.00909077456608767	0.0750059336148242	0.300493229025391	0.35784632031679	0.0107214793819654	0.00275406525668351	-0.100506590206582	-0.200564007347283	G1	0.0279329608938547	FALSE	0.704918032786885	0.26027397260274	TRUE	TRUE	TRUE	TRUE	0.00492610837438424	TRUE	TRUE	Pass	1	1	F16_Kid_N_neg_1_1	CD45-	8.14285714285714	(0,10]	ICb	Other	ICb	2.38840059822535	-11.4739680546739	F16_Kid_N_neg_1_1_GTGCGGTGTACACCGC
F16	5291.55328204662	2660	0	0.00181922632218657	0.000106792288249325	0	0.00171243403393724	0.0103701456927035	0.0705199316568791	0.297671244688713	0.268289102925839	0.025466284726586	0.00228668038150949	-0.0943186365944536	-0.12929107213558	G1	0.0810810810810811	FALSE	0.0681198910081744	0.226993865030675	TRUE	TRUE	TRUE	TRUE	0.071969696969697	TRUE	TRUE	Pass	20	20	F16_Kid_N_neg_1_1	CD45-	8.14285714285714	(0,10]	End	Other	End	11.1728352591593	-0.631603874427219	F16_Kid_N_neg_1_1_GTGCGGTTCCCTCAGT
F16	7177.37219711025	3186	0	9.65375620221721e-05	0	0	9.65375620221721e-05	0.00813988799793817	0.0713867276482958	0.298610542353719	0.332228294825775	0.0192112000423877	0.00223963356349356	-0.0853636322353825	-0.129232799327227	G1	0.0969899665551839	FALSE	0.302325581395349	0.177664974619289	TRUE	TRUE	TRUE	TRUE	0.138790035587189	TRUE	TRUE	Pass	12	12	F16_Kid_N_neg_1_1	CD45-	8.14285714285714	(0,10]	MSC	Other	ICb	6.41156015205856	-12.2316656951277	F16_Kid_N_neg_1_1_GTGCTTCGTTGATTGC
F16	5079.10880434558	2741	0	0.00029138926573872	0.000115566690011963	0	0.000175822575726758	0.0114284860411835	0.0853767105789944	0.363530415307142	0.31330742290436	0.0181186199185215	0.00442172927437241	-0.0396533167368013	-0.180050403008927	G1	0.0742857142857143	FALSE	0.142857142857143	0.431578947368421	TRUE	TRUE	TRUE	TRUE	0.0173611111111111	TRUE	TRUE	Pass	0	0	F16_Kid_N_neg_1_1	CD45-	8.14285714285714	(0,10]	NPC	Other	Mes	-5.92089467070477	-6.07653612833511	F16_Kid_N_neg_1_1_GTGTTAGAGTACGATA
F16	5821.06100545368	3010	0	0.000193502027182218	9.61731437383959e-05	0	9.73288834438222e-05	0.0106997412522848	0.0939174132100549	0.34327300128088	0.38649528376835	0.000745941281720193	0.0039201803118122	-0.0740301219551765	-0.0911464124386758	G1	0.116981132075472	FALSE	0.302325581395349	0.2	TRUE	TRUE	TRUE	TRUE	0.0779727095516569	TRUE	TRUE	Pass	7	7	F16_Kid_N_neg_1_1	CD45-	8.14285714285714	(0,10]	SSBm.d	Other	SSBm.d	6.12530878581517	6.44477015661601	F16_Kid_N_neg_1_1_GTGTTAGCACCAGCAC
F16	6155.79014600129	3096	0	0.000113210226686868	0	0	0.000113210226686868	0.0121994095793011	0.0853310971329536	0.356551842249698	0.162661185704397	0.0115084930545879	0.00476021714891291	-0.151940954579856	-0.233394600275714	G1	0.129032258064516	FALSE	0.704918032786885	0.129032258064516	TRUE	TRUE	TRUE	TRUE	0.0541125541125541	TRUE	TRUE	Pass	9	9	F16_Kid_N_neg_1_1	CD45-	8.14285714285714	(0,10]	Pod	Other	Pod	-6.01481957560865	2.50038524685852	F16_Kid_N_neg_1_1_GTTCATTAGGGTCTCC
F16	2509.5929041664	1602	0	0.000381473317696982	0	0	0.000381473317696982	0.00718492407482882	0.0479061760986711	0.248228776565725	0.216295534345593	0.0809403274846708	0.00306142129675527	-0.120886245317531	-0.113692085274307	G1	0.0742857142857143	FALSE	0.158878504672897	0.106382978723404	TRUE	TRUE	TRUE	TRUE	0.138790035587189	TRUE	TRUE	Pass	1	1	F16_Kid_N_neg_1_1	CD45-	8.14285714285714	(0,10]	ICb	Other	ICa	2.93640186744739	-10.5756606011585	F16_Kid_N_neg_1_1_GTTCTCGGTACTTAGC
F16	6192.63138065144	2937	0	0.000875376986734902	0.000314188779408601	2.14985264134416e-05	0.000561188207326301	0.010642443839127	0.0955948475794987	0.383255038962844	0.283581181176785	0.0185382259202006	0.00338188821306271	-0.12968285392969	-0.152286053881755	G1	0.0526315789473684	FALSE	0.0337972166998012	0.142857142857143	TRUE	TRUE	TRUE	TRUE	0.0173611111111111	TRUE	TRUE	Pass	0	0	F16_Kid_N_neg_1_1	CD45-	8.14285714285714	(0,10]	NPC	Other	NPCd	-5.92507990891601	-6.21711071989648	F16_Kid_N_neg_1_1_GTTTCTAAGGGCATGT
F16	4275.05833654398	2222	0	0.000644865989322374	0.000334514199049708	0	0.000310351790272666	0.0112452791161481	0.0513071454088742	0.235139271182864	0.16996535478127	0.0732708013559313	0.00290154649296607	-0.0920045673076356	-0.146123841552977	G1	0.0681198910081744	FALSE	0.158878504672897	0.538461538461539	TRUE	TRUE	TRUE	TRUE	0.0977198697068404	TRUE	TRUE	Pass	12	12	F16_Kid_N_neg_1_1	CD45-	8.14285714285714	(0,10]	MSC	Other	NA	7.09255237582297	-12.4334499675929	F16_Kid_N_neg_1_1_GTTTCTACAGTACACT
F16	5870.84529724975	3250	0	0.000380098524364364	0.000122061441917897	0	0.000258037082446467	0.0120201737205984	0.0719149111121262	0.373466582980084	0.136473104400959	0.0170233620541937	0.00468994520191301	-0.101156618689891	-0.178067619191057	G1	0.0279329608938547	FALSE	0.431578947368421	0.0969899665551839	TRUE	TRUE	TRUE	TRUE	0.0173611111111111	TRUE	TRUE	Pass	0	0	F16_Kid_N_neg_1_1	CD45-	8.14285714285714	(0,10]	NPC	Other	NA	-5.50038823860934	-6.8011562435642	F16_Kid_N_neg_1_1_GTTTCTATCTGTTTGT
F16	17790.2746874517	5528	0	0.000473537056845403	0.00031200855783619	0	0.000161528499009213	0.0132407465385612	0.0970590639185318	0.356368452079082	0.259662500520698	0.0292484834060735	0.00276186383951869	-0.14437945712626	-0.186968358069808	G1	0.129032258064516	FALSE	0.142857142857143	0.26027397260274	TRUE	TRUE	TRUE	TRUE	0.0170731707317073	TRUE	TRUE	Pass	17	17	F16_Kid_N_neg_1_1	CD45-	8.14285714285714	(0,10]	DTLH	Other	DTLH	7.75718113359162	8.01123566305565	F16_Kid_N_neg_1_1_TAAACCGTCATAACCG
F16	9223.8765517082	3666	0	0.000170649368273697	0	2.51352287336034e-05	0.000170649368273697	0.0098320628280879	0.0800171942659832	0.31783187811749	0.300363660466232	0.0196267029814552	0.00222621995538027	-0.111247210113567	-0.253538625909658	G1	0.057356608478803	FALSE	0.26027397260274	0.26027397260274	TRUE	TRUE	TRUE	TRUE	0.00492610837438424	TRUE	TRUE	Pass	1	1	F16_Kid_N_neg_1_1	CD45-	8.14285714285714	(0,10]	ICb	Other	ICa	3.67131451473462	-11.763581687897	F16_Kid_N_neg_1_1_TAAGTGCAGGCTAGGT
F16	8556.79278418835	3566	0	0.000450759350382762	0	5.15311698590352e-05	0.000450759350382762	0.0156436241737471	0.0921143400514024	0.377652746313473	0.23327597005153	0.0202688653345913	0.00336139876643091	-0.168529482706569	-0.212904669986155	G1	0.106382978723404	FALSE	0.177664974619289	0.0886075949367089	TRUE	TRUE	TRUE	TRUE	0.0714285714285714	TRUE	TRUE	Pass	9	9	F16_Kid_N_neg_1_1	CD45-	8.14285714285714	(0,10]	Pod	Other	SSBpod	-4.74771767240807	2.35219374116734	F16_Kid_N_neg_1_1_TACACGATCCGCAAGC
F16	10437.107149327	3922	0	0.000277451716698794	5.00684493269676e-05	0	0.000227383267371827	0.00976827028782167	0.0772701688711104	0.329532093641545	0.332841067685093	0.0194989940252846	0.00273470856075927	-0.107845214031116	-0.184314569381497	G1	0.0810810810810811	FALSE	0.116981132075472	0.158878504672897	TRUE	TRUE	TRUE	TRUE	0.00815217391304348	TRUE	TRUE	Pass	1	1	F16_Kid_N_neg_1_1	CD45-	8.14285714285714	(0,10]	ICb	Other	ICa	5.24000360571894	-12.6832494612079	F16_Kid_N_neg_1_1_TACACGATCGTACGGC
F16	7258.18708341948	3377	0	0.000533787408221685	0.000311529094032775	0	0.00022225831418891	0.0100490163388665	0.0778875828251118	0.341852546195958	0.286330667527131	0.0131894629315316	0.0032727634260356	-0.123959195368233	-0.147128038127547	G1	0.0279329608938547	FALSE	0.142857142857143	0.538461538461539	TRUE	TRUE	TRUE	TRUE	0.0173611111111111	TRUE	TRUE	Pass	0	0	F16_Kid_N_neg_1_1	CD45-	8.14285714285714	(0,10]	NPC	Other	NPCa	-5.86301567835541	-6.36141587854362	F16_Kid_N_neg_1_1_TACCTATCACCGAAAG
F16	1963.68758901211	1525	0	0.000581945784811469	0.000227839962284968	0	0.000354105822526502	0.0161119827183525	0.0519306365996695	0.246115450113781	0.110322851945578	0.142002233078841	0.00331124883056969	-0.151467356470985	-0.146703388005498	G1	0.0810810810810811	FALSE	0.116981132075472	0.357142857142857	TRUE	TRUE	TRUE	TRUE	0.0977198697068404	TRUE	TRUE	Pass	12	12	F16_Kid_N_neg_1_1	CD45-	8.14285714285714	(0,10]	MSC	Other	NA	8.58087265158236	-12.8395656978182	F16_Kid_N_neg_1_1_TACCTATGTAAACGCG
F16	2769.7074984446	1688	0	0.000415344184568582	0	0	0.000415344184568582	0.00577081201586383	0.0463280488620017	0.216469604686282	0.244778908855766	0.0692091556825822	0.0028920580943209	-0.136174049673404	-0.126336693403696	G1	0.0969899665551839	FALSE	0.129032258064516	0.158878504672897	TRUE	TRUE	TRUE	TRUE	0.0977198697068404	TRUE	TRUE	Pass	12	12	F16_Kid_N_neg_1_1	CD45-	8.14285714285714	(0,10]	MSC	Other	NA	8.15112377833366	-12.8014788764808	F16_Kid_N_neg_1_1_TACCTATGTAAGGGAA
F16	9611.89660217889	3929	0	0.000628686605179098	0.000472727602744419	1.06394749570643e-07	0.000155959002434678	0.0103811305792891	0.0889798526255747	0.391468534274286	0.279673832740872	0.0158298692654147	0.00266400359652128	-0.00656559681538504	-0.13818611942637	G1	0.0969899665551839	FALSE	0.357142857142857	0.302325581395349	TRUE	TRUE	TRUE	TRUE	0.0173611111111111	TRUE	TRUE	Pass	0	0	F16_Kid_N_neg_1_1	CD45-	8.14285714285714	(0,10]	NPC	Other	NPCc	-5.29489547177684	-7.17861380870284	F16_Kid_N_neg_1_1_TACCTTACACAACTGT
F16	6224.34377349203	3254	0	0.00027917076486148	0	0	0.00027917076486148	0.0112346664714498	0.0821681312751327	0.351751049573439	0.254274000362975	0.0227415448934731	0.00365884190433477	-0.0679425012975551	-0.180785467594131	G1	0.0442477876106195	FALSE	0.704918032786885	0.704918032786885	TRUE	TRUE	TRUE	TRUE	0.0173611111111111	TRUE	TRUE	Pass	0	0	F16_Kid_N_neg_1_1	CD45-	8.14285714285714	(0,10]	NPC	Other	NPCa	-6.97646515814731	-6.06203077887592	F16_Kid_N_neg_1_1_TACGGATGTCATTAGC
F16	8293.85913841373	3404	0	0.000455947944606591	0.000133127437813205	0	0.000322820506793386	0.00978446307835602	0.0698110057972157	0.314933831976457	0.31509141034434	0.0110991723986782	0.00269108067405468	-0.0911223039950575	-0.177426301984323	G1	0.0526315789473684	FALSE	0.0742857142857143	0.0742857142857143	TRUE	TRUE	TRUE	TRUE	0.00492610837438424	TRUE	TRUE	Pass	1	1	F16_Kid_N_neg_1_1	CD45-	8.14285714285714	(0,10]	ICb	Other	ICb	4.36564023062061	-12.286378201141	F16_Kid_N_neg_1_1_TACGGGCGTGGCAAAC
F16	13923.5340365598	4506	0	0.000520851592771585	4.4347680024619e-05	2.13384493611867e-05	0.000476503912746966	0.0104954989351234	0.0846994432048381	0.343461741452563	0.315640223906621	0.0159496287618356	0.00204351901297123	-0.109332992437689	-0.215199248199746	G1	0.106382978723404	FALSE	0.116981132075472	0.177664974619289	TRUE	TRUE	TRUE	TRUE	0.0442477876106195	TRUE	TRUE	Pass	6	6	F16_Kid_N_neg_1_1	CD45-	8.14285714285714	(0,10]	ICa	Other	Mes	5.30124813027064	-12.2701069731078	F16_Kid_N_neg_1_1_TACTTACCAGCTGCTG
F16	6178.43538909098	3069	0	0.00160445381835545	0.000822614528831049	0	0.000781839289524401	0.0121311216881275	0.0783447369874095	0.348124738267302	0.274439558028034	0.0207521754300343	0.0027880436521942	-0.0959666456976948	-0.170101665619175	G1	0.057356608478803	FALSE	0.0810810810810811	0.116981132075472	TRUE	TRUE	TRUE	TRUE	0.0046583850931677	TRUE	TRUE	Pass	0	0	F16_Kid_N_neg_1_1	CD45-	8.14285714285714	(0,10]	NPC	Other	NPCa	-6.48860372121107	-6.38144693802708	F16_Kid_N_neg_1_1_TACTTGTAGCCGCCTA
F16	7109.31603896595	3324	0	0.000783836097883929	7.53110071030013e-05	7.07646547516692e-05	0.000708525090780928	0.00909430655644362	0.0736086975661073	0.321179767219934	0.216368975871246	0.0352278848129239	0.00179059994016191	-0.0827565138173935	-0.171898591205903	G1	0.0681198910081744	FALSE	0.357142857142857	0.538461538461539	TRUE	TRUE	TRUE	TRUE	0.035230352303523	TRUE	TRUE	Pass	19	19	F16_Kid_N_neg_1_1	CD45-	8.14285714285714	(0,10]	End	Other	End	11.7868790999499	-1.11518900766355	F16_Kid_N_neg_1_1_TAGAGCTAGCTTCGCG
F16	3491.82030356885	2031	0	0.000565435807752692	0	0	0.000565435807752692	0.014496770843905	0.0690431824162291	0.322243121657377	0.203650277567624	0.0339038837468374	0.00304056496124724	-0.132037070767032	-0.0366863490809826	G1	0.0810810810810811	FALSE	0.0810810810810811	0.0482758620689655	TRUE	TRUE	TRUE	TRUE	0.0707692307692308	TRUE	TRUE	Pass	1	1	F16_Kid_N_neg_1_1	CD45-	8.14285714285714	(0,10]	ICb	Other	ICb	3.69204514455751	-11.6989432527376	F16_Kid_N_neg_1_1_TAGTTGGCAAGTCTGT
F16	7280.60911102783	3541	0	0.000512446083389926	8.6523484497632e-05	0	0.000425922598892294	0.0129840777285116	0.0872507052463499	0.369117123799842	0.271955879304024	0.02490391876275	0.00300354025751578	-0.109678862402637	-0.15028051290854	G1	0.0969899665551839	FALSE	0.0969899665551839	0.129032258064516	TRUE	TRUE	TRUE	TRUE	0.0173611111111111	TRUE	TRUE	Pass	0	0	F16_Kid_N_neg_1_1	CD45-	8.14285714285714	(0,10]	NPC	Other	NPCa	-6.70524448950115	-6.21871514110991	F16_Kid_N_neg_1_1_TAGTTGGTCCTTGGTC
F16	6104.38091110648	3151	0.00012093398464358	0.000334577707949544	0	6.19888447016074e-05	0.000334577707949544	0.0128654151923302	0.0756170592831863	0.355860720716677	0.235717663158318	0.0140613469694327	0.00458207602560489	-0.171096591589585	-0.138666982558921	G1	0.0204081632653061	FALSE	0.0681198910081744	0.26027397260274	TRUE	TRUE	TRUE	TRUE	0.0173611111111111	TRUE	TRUE	Pass	0	0	F16_Kid_N_neg_1_1	CD45-	8.14285714285714	(0,10]	NPC	Other	NPCa	-5.92884005930088	-6.47102200238287	F16_Kid_N_neg_1_1_TATCAGGTCCTCAATT
F16	9804.74667875154	4279	0	0.000826093398621648	0.000302417657840999	0	0.00052367574078065	0.0149501036188163	0.0792367471444746	0.335383650945203	0.287843926858049	0.0255933604145091	0.00330564835215831	-0.0740176782866152	-0.156208333319143	G1	0.129032258064516	FALSE	0.142857142857143	0.142857142857143	TRUE	TRUE	TRUE	TRUE	0.0173611111111111	TRUE	TRUE	Pass	0	0	F16_Kid_N_neg_1_1	CD45-	8.14285714285714	(0,10]	NPC	Other	NPCa	-6.87552777563999	-7.25811093027707	F16_Kid_N_neg_1_1_TATCTCAGTGATAAAC
F16	5278.63956351233	2730	0	0.000164343656249017	0	7.00507899666557e-05	0.000164343656249017	0.0107013812720754	0.0698166845842368	0.295450677420212	0.274218253957368	0.0137298895257619	0.00538030019823794	-0.0510306690134056	-0.157560617853164	G1	0.0204081632653061	FALSE	0.177664974619289	0.2	TRUE	TRUE	TRUE	TRUE	0.00492610837438424	TRUE	TRUE	Pass	1	1	F16_Kid_N_neg_1_1	CD45-	8.14285714285714	(0,10]	ICb	Other	ICb	2.69621019133415	-11.4383514761069	F16_Kid_N_neg_1_1_TCAATCTAGCCGCCTA
F16	8521.80427717396	3590	0	0.000987213571912019	0.000632679735088356	0	0.000354533836823663	0.0133470869401227	0.0933487767349527	0.40145193954446	0.253294409780029	0.0254986148186027	0.00338419880236097	-0.0123336180759304	-0.133180470667332	G1	0.0742857142857143	FALSE	0.302325581395349	0.116981132075472	TRUE	TRUE	TRUE	TRUE	0.0173611111111111	TRUE	TRUE	Pass	0	0	F16_Kid_N_neg_1_1	CD45-	8.14285714285714	(0,10]	NPC	Other	NPCa	-6.72281040007483	-7.27449070389918	F16_Kid_N_neg_1_1_TCACGAAAGTCTCGGC
F16	3983.76917540792	2250	0	0.000266602469010066	0	0	0.000266602469010066	0.00808991443386917	0.12720261469798	0.404860749228595	0.297941464105557	0.00271006190464572	0.00469190057570837	-0.177966503997407	-0.178228776702829	G1	0.158878504672897	FALSE	0.0442477876106195	0.2	TRUE	TRUE	TRUE	TRUE	0.104477611940299	TRUE	TRUE	Pass	8	8	F16_Kid_N_neg_1_1	CD45-	8.14285714285714	(0,10]	ErPrT	Other	ErPrT	0.78765002281004	10.6602564515163	F16_Kid_N_neg_1_1_TCACGAACAAGGTGTG
F16	8208.58049449235	3639	0	0.0001601921564091	0	0	0.0001601921564091	0.0129982427846546	0.0736453434147156	0.297677555310898	0.271548634538764	0.024347281994581	0.00266849792109758	-0.134206580573581	-0.166706075999509	G1	0.142857142857143	FALSE	0.0810810810810811	0.142857142857143	TRUE	TRUE	TRUE	TRUE	0.0977198697068404	TRUE	TRUE	Pass	12	12	F16_Kid_N_neg_1_1	CD45-	8.14285714285714	(0,10]	MSC	Other	ICb	8.82964087486591	-13.3727103610125	F16_Kid_N_neg_1_1_TCACGAAGTATTACCG
F16	8522.78681917131	3632	0	0.00109992346320733	0	0	0.00109992346320733	0.0153381032494324	0.0764278362555604	0.311098794377679	0.203844744030632	0.0252399137764411	0.00253957247412188	-0.164231525946075	-0.215113922063833	G1	0.0625	FALSE	0.0204081632653061	0.0405117270788913	TRUE	TRUE	TRUE	TRUE	0.035230352303523	TRUE	TRUE	Pass	19	19	F16_Kid_N_neg_1_1	CD45-	8.14285714285714	(0,10]	End	Other	End	11.8094804993428	-0.745439248269381	F16_Kid_N_neg_1_1_TCAGATGCATGGGACA
F16	6841.00554656662	3241	0	0.000716491138357669	8.5961149104281e-05	5.83254246633796e-05	0.000630529989253388	0.0112156632983177	0.0835297595871624	0.347061599021533	0.271882981275618	0.0145390604380542	0.00288912219147274	-0.154903608365995	-0.156948228736275	G1	0.106382978723404	FALSE	0.26027397260274	0.057356608478803	TRUE	TRUE	TRUE	TRUE	0.071969696969697	TRUE	TRUE	Pass	20	20	F16_Kid_N_neg_1_1	CD45-	8.14285714285714	(0,10]	End	Other	End	11.4531300418115	-0.315481376063516	F16_Kid_N_neg_1_1_TCAGGATGTTCAACCA
F16	4955.64836365135	2538	0	0	0	0	0	0.00601581482754617	0.0728141661895923	0.31245963662466	0.359996101648324	0.0113567494377764	0.00358206724346636	-0.175236054875811	-0.192065257270142	G1	0.0810810810810811	FALSE	0.158878504672897	0.129032258064516	TRUE	TRUE	TRUE	TRUE	0.00492610837438424	TRUE	TRUE	Pass	1	1	F16_Kid_N_neg_1_1	CD45-	8.14285714285714	(0,10]	ICb	Other	Mes	4.64092689802033	-11.9717053127508	F16_Kid_N_neg_1_1_TCAGGTAAGATGAGAG
F16	3920.39651568938	2363	0	0	0	0	0	0.00747030490106509	0.0981985244331168	0.305757479714228	0.142439652462777	0.165632675369376	0.00399298832660887	-0.140482939294855	-0.196053145609265	G1	0.158878504672897	FALSE	0.0681198910081744	0.177664974619289	TRUE	TRUE	TRUE	TRUE	0.0676328502415459	TRUE	TRUE	Pass	17	17	F16_Kid_N_neg_1_1	CD45-	8.14285714285714	(0,10]	DTLH	Other	DTLH	6.90346399741702	9.06315782783215	F16_Kid_N_neg_1_1_TCAGGTAAGCTGCAAG
F16	2014.48546806798	1522	0	0.00153372179533939	0	0.000110853146305746	0.00153372179533939	0.00607017985370931	0.0702583953483639	0.323892032281906	0.245014717569051	0.0166115787288417	0.00396817910402913	-0.0700272399140705	-0.148521196602923	G1	0.0969899665551839	FALSE	0.26027397260274	0.704918032786885	TRUE	TRUE	TRUE	TRUE	0.256704980842912	TRUE	TRUE	Pass	20	20	F16_Kid_N_neg_1_1	CD45-	8.14285714285714	(0,10]	End	Other	End	10.5384860707996	-1.02387979764947	F16_Kid_N_neg_1_1_TCATTACCATAGAAAC
F16	2243.80221881275	1380	0	0.000415226385782911	0.000219379192851921	0	0.00019584719293099	0.00973417443406813	0.101201312288268	0.366556919651595	0.440809814726023	0.0119453429115797	0.00155059261169542	-0.0246748514426514	-0.137993564033293	G1	0.2	FALSE	0.0681198910081744	0.0742857142857143	TRUE	TRUE	TRUE	TRUE	0.0779727095516569	TRUE	TRUE	Pass	7	7	F16_Kid_N_neg_1_1	CD45-	8.14285714285714	(0,10]	SSBm.d	Other	NA	5.36646373681814	4.37453749208095	F16_Kid_N_neg_1_1_TCATTACCATCGGAAG
F16	9447.08109334796	3823	0	0.000811741864488691	0.000132893233172131	0	0.000678848631316559	0.0149244976581518	0.0910137651965814	0.374377771684833	0.233870571794137	0.0174633652368779	0.00441055798956997	-0.0747208896823557	-0.219252263909088	G1	0.158878504672897	FALSE	0.0810810810810811	0.0969899665551839	TRUE	TRUE	TRUE	TRUE	0.0541125541125541	TRUE	TRUE	Pass	9	9	F16_Kid_N_neg_1_1	CD45-	8.14285714285714	(0,10]	Pod	Other	Pod	-6.19865528399912	2.67424159677882	F16_Kid_N_neg_1_1_TCATTTGGTACAAGTA
F16	6571.80719411151	3068	0	0.000139249406020481	6.44500256125e-05	0	7.47993804079808e-05	0.0084135269675771	0.0795167021461515	0.360017406791348	0.261457724080221	0.0140467618409699	0.0029597036369325	-0.112794873441307	-0.165689271932915	G1	0.0625	FALSE	0.129032258064516	0.226993865030675	TRUE	TRUE	TRUE	TRUE	0.012987012987013	TRUE	TRUE	Pass	6	6	F16_Kid_N_neg_1_1	CD45-	8.14285714285714	(0,10]	ICa	Other	CnT	5.65645033934741	-9.52860138619235	F16_Kid_N_neg_1_1_TCATTTGGTATTCTCT
F16	8844.85806449019	3523	0	0.000131324553441136	0	0	0.000131324553441136	0.0103752313496604	0.0792473376957195	0.311632549164693	0.328767818005778	0.0120363703116479	0.00290767790821617	-0.0795725382652767	-0.167431793663245	G1	0.0279329608938547	FALSE	0.106382978723404	0.142857142857143	TRUE	TRUE	TRUE	TRUE	0.00492610837438424	TRUE	TRUE	Pass	1	1	F16_Kid_N_neg_1_1	CD45-	8.14285714285714	(0,10]	ICb	Other	ICb	3.83412293551325	-12.3609789966277	F16_Kid_N_neg_1_1_TCCCGATTCGCATGAT
F16	8750.37603323691	3612	0	0.000397809819991381	8.45319085345399e-05	2.70694597059574e-05	0.000313277911456841	0.00867096333209636	0.0790807372136249	0.309084521534121	0.329066751809169	0.0137273988962156	0.00291481710591676	-0.135712277371496	-0.211049949783937	G1	0.0681198910081744	FALSE	0.704918032786885	0.116981132075472	TRUE	TRUE	TRUE	TRUE	0.00492610837438424	TRUE	TRUE	Pass	1	1	F16_Kid_N_neg_1_1	CD45-	8.14285714285714	(0,10]	ICb	Other	ICb	3.68771919256832	-12.7190223580059	F16_Kid_N_neg_1_1_TCGAGGCGTTCTGGTA
F16	8218.07395519497	3563	0	0.00132085209191395	6.32882043477142e-05	0	0.00125756388756624	0.0122182898718791	0.0789206973180996	0.326680980652793	0.290161749218272	0.0190776398280187	0.00248138998607195	-0.10839668871803	-0.1847032525447	G1	0.0810810810810811	FALSE	0.357142857142857	0.2	TRUE	TRUE	TRUE	TRUE	0.071969696969697	TRUE	TRUE	Pass	19	19	F16_Kid_N_neg_1_1	CD45-	8.14285714285714	(0,10]	End	Other	End	11.8114865508671	-0.942181198249779	F16_Kid_N_neg_1_1_TCGAGGCTCAAACCAC
F16	7103.32889003881	3265	0	0.000233061617174788	0.000163764108300428	0	6.92975088743601e-05	0.00979275072081324	0.0941221173379007	0.384604116386875	0.286594027223032	0.0157987624636854	0.00279311391978936	-0.159908883203131	-0.150321792455359	G1	0.0442477876106195	FALSE	0.0742857142857143	0.0405117270788913	TRUE	TRUE	TRUE	TRUE	0.0173611111111111	TRUE	TRUE	Pass	0	0	F16_Kid_N_neg_1_1	CD45-	8.14285714285714	(0,10]	NPC	Other	NPCa	-7.63046314475258	-5.9138202221361	F16_Kid_N_neg_1_1_TCGCGAGCACGTAAGG
F16	7143.97032974806	3162	0	0.00208445696653723	0	0	0.00208445696653723	0.0160357735653128	0.0621090611017536	0.307233567178805	0.123373488370447	0.0230964085130647	0.00206036934511991	-0.148774466228959	-0.233968531031004	G1	0.057356608478803	FALSE	0.0886075949367089	0.357142857142857	TRUE	TRUE	TRUE	TRUE	0.035230352303523	TRUE	TRUE	Pass	19	19	F16_Kid_N_neg_1_1	CD45-	8.14285714285714	(0,10]	End	Other	End	12.1632280001369	-0.89236670272665	F16_Kid_N_neg_1_1_TCGCGAGTCATGTCCC
F16	2543.48630908206	1647	0	0.00104247660025163	0	0	0.00104247660025163	0.00957608614484536	0.0658147482962569	0.289036665091459	0.24002386432975	0.0324873397200268	0.00155908371984909	-0.181300312691523	-0.109238042291151	G1	0.0482758620689655	FALSE	0.0969899665551839	0.357142857142857	TRUE	TRUE	TRUE	TRUE	0.071969696969697	TRUE	TRUE	Pass	20	20	F16_Kid_N_neg_1_1	CD45-	8.14285714285714	(0,10]	End	Other	End	11.1556042176071	-1.10367289842716	F16_Kid_N_neg_1_1_TCGGTAAGTCATACTG
F16	2656.09937962875	1827	0	0.000182515898774112	0	0	0.000182515898774112	0.0101718240059921	0.0744613027957955	0.323571188424676	0.238803511869901	0.0325112369555762	0.00387487991394757	-0.107125989187981	-0.111695115010184	G1	0.0204081632653061	FALSE	0.0742857142857143	0.116981132075472	TRUE	TRUE	TRUE	TRUE	0.00649350649350649	TRUE	TRUE	Pass	0	0	F16_Kid_N_neg_1_1	CD45-	8.14285714285714	(0,10]	NPC	Other	NPCc	-4.70328914951464	-6.18470092286538	F16_Kid_N_neg_1_1_TCGTAGAAGCGTGTCC
F16	7469.96232672807	3344	0	0.000245692458158998	0	0.000120177484899978	0.000245692458158998	0.00975540634603751	0.0783148265152665	0.319666838623865	0.320772456509373	0.0244719155558822	0.00269718056598523	-0.156879517643685	-0.206579565450187	G1	0.0337972166998012	FALSE	0.302325581395349	0.116981132075472	TRUE	TRUE	TRUE	TRUE	0.00492610837438424	TRUE	TRUE	Pass	1	1	F16_Kid_N_neg_1_1	CD45-	8.14285714285714	(0,10]	ICb	Other	ICb	2.54472276571757	-11.9584139370623	F16_Kid_N_neg_1_1_TCTATTGAGTGGAGAA
F16	7697.86269523819	3302	0	6.40780990826259e-05	0	1.11003705038041e-05	6.40780990826259e-05	0.0139917864434101	0.0788929921263154	0.322017674395037	0.282314001178101	0.0163884076091628	0.00285779247421803	-0.135104556512944	-0.194270035703542	G1	0.057356608478803	FALSE	0.0969899665551839	0.2	TRUE	TRUE	TRUE	TRUE	0.00492610837438424	TRUE	TRUE	Pass	1	1	F16_Kid_N_neg_1_1	CD45-	8.14285714285714	(0,10]	ICb	Other	ICb	3.92553817388659	-12.1026449656523	F16_Kid_N_neg_1_1_TCTATTGCACATCCGG
F16	8240.02903288979	3607	0	0.000153821100829313	0	2.90494869137118e-05	0.000153821100829313	0.0120825089297631	0.0923270062348561	0.374176675634389	0.293455561594432	0.0198001273523607	0.00244023991710329	-0.0827464642658793	-0.140504653523586	G1	0.0810810810810811	FALSE	0.302325581395349	0.431578947368421	TRUE	TRUE	TRUE	TRUE	0.0173611111111111	TRUE	TRUE	Pass	0	0	F16_Kid_N_neg_1_1	CD45-	8.14285714285714	(0,10]	NPC	Other	NPCa	-6.60563750428759	-5.90133704090078	F16_Kid_N_neg_1_1_TCTATTGCAGCTTCGG
F16	9170.81834917697	3724	0	0	0	2.62219137016672e-05	0	0.0102841103919676	0.109904090718964	0.357753652918746	0.345764067872214	0.00431582147729365	0.00314761085311615	-0.104671081488194	-0.186015093849144	G1	0.2	FALSE	0.0625	0.704918032786885	TRUE	TRUE	TRUE	TRUE	0.104477611940299	TRUE	TRUE	Pass	8	8	F16_Kid_N_neg_1_1	CD45-	8.14285714285714	(0,10]	ErPrT	Other	ErPrT	1.1513425801312	11.0579171643746	F16_Kid_N_neg_1_1_TCTATTGGTCGGGTCT
F16	14008.5984376897	4432	0	0.000824623488894365	3.18147132691214e-05	2.66055878812228e-05	0.000792808775625243	0.0134516033064938	0.0714076192757723	0.305747652969342	0.269132830149604	0.0208522119835539	0.00178370728261447	-0.0875567499264082	-0.175629784705698	G1	0.142857142857143	FALSE	0.177664974619289	0.177664974619289	TRUE	TRUE	TRUE	TRUE	0.0977198697068404	TRUE	TRUE	Pass	12	12	F16_Kid_N_neg_1_1	CD45-	8.14285714285714	(0,10]	MSC	Other	ICa	9.3166921227568	-13.411552292846	F16_Kid_N_neg_1_1_TCTATTGGTTAGATGA
F16	2697.18068465412	1802	0	0	0	0	0	0.0116775270189904	0.119958735194385	0.373148812552879	0.322551933159988	0.00117196492658176	0.00393291364799262	-0.0815121872381214	-0.17039169055936	G1	0.0969899665551839	FALSE	0.106382978723404	0.2	TRUE	TRUE	TRUE	TRUE	0.027027027027027	TRUE	TRUE	Pass	7	7	F16_Kid_N_neg_1_1	CD45-	8.14285714285714	(0,10]	SSBm.d	Other	DTLH	7.5284574226118	7.33584386649078	F16_Kid_N_neg_1_1_TCTCATAAGCAGGCTA
F16	6584.58715779765	3149	0	0.000351177935502283	0.000105686850493873	0	0.00024549108500841	0.00853976075802449	0.0749603170892687	0.326380889294113	0.241568606944208	0.0128270261861545	0.00321136120846153	-0.0737507192077191	-0.130339807683863	G1	0.0681198910081744	FALSE	0.226993865030675	0.0742857142857143	TRUE	TRUE	TRUE	TRUE	0.0218068535825545	TRUE	TRUE	Pass	18	18	F16_Kid_N_neg_1_1	CD45-	8.14285714285714	(0,10]	CnT	Other	CnT	10.114269704969	8.14808416986419	F16_Kid_N_neg_1_1_TCTCTAATCCCAAGAT
F16	8742.23008941609	3637	0	0.000392679827588691	0	0	0.000392679827588691	0.0102218701114446	0.0777882283532029	0.321471636768592	0.341513460289466	0.0197119704622354	0.00269810897973634	-0.104834083482478	-0.200878304488171	G1	0.0742857142857143	FALSE	0.357142857142857	0.158878504672897	TRUE	TRUE	TRUE	TRUE	0.00492610837438424	TRUE	TRUE	Pass	1	1	F16_Kid_N_neg_1_1	CD45-	8.14285714285714	(0,10]	ICb	Other	ICb	3.55315047927866	-12.5385911590505	F16_Kid_N_neg_1_1_TCTGAGAAGACGACGT
F16	8538.96152684219	3658	0	0.000349769368563745	0.000151010129826636	0	0.000198759238737109	0.00982529958229589	0.0771254384534701	0.334579567273925	0.299953188979229	0.0151244925665833	0.00298976995675917	-0.145534322227646	-0.170620002830951	G1	0.0337972166998012	FALSE	0.106382978723404	0.129032258064516	TRUE	TRUE	TRUE	TRUE	0.00492610837438424	TRUE	TRUE	Pass	1	1	F16_Kid_N_neg_1_1	CD45-	8.14285714285714	(0,10]	ICb	Other	ICb	2.45125561298235	-11.5113406035301	F16_Kid_N_neg_1_1_TCTGAGACATAGGATA
F16	5724.89548742809	2923	0	0.000258852287108792	0	0	0.000258852287108792	0.00906615261799981	0.0683132490558768	0.288963750680656	0.311017749417405	0.0271737815246354	0.00211385027216576	-0.104326745595088	-0.201037904294415	G1	0.0742857142857143	FALSE	0.158878504672897	0.116981132075472	TRUE	TRUE	TRUE	TRUE	0.0126849894291755	TRUE	TRUE	Pass	1	1	F16_Kid_N_neg_1_1	CD45-	8.14285714285714	(0,10]	ICb	Other	ICb	5.82119617293263	-12.5787064277914	F16_Kid_N_neg_1_1_TCTTCGGTCTTTAGTC
F16	6143.88057095202	3126	0	0.000108095577342552	0	6.284917792821e-05	0.000108095577342552	0.0119891351144035	0.0837429758249188	0.364978467357139	0.101196149577519	0.00163338836158119	0.00309492036122625	-0.129412636761348	-0.206663498006626	G1	0.0625	FALSE	0.538461538461539	0.116981132075472	TRUE	TRUE	TRUE	TRUE	0.0812720848056537	TRUE	TRUE	Pass	9	9	F16_Kid_N_neg_1_1	CD45-	8.14285714285714	(0,10]	Pod	Other	Pod	-6.77762377158052	2.13488866368081	F16_Kid_N_neg_1_1_TCTTTCCCAAATACAG
F16	6228.07546827305	3038	0	0.000252259556077527	0	0	0.000252259556077527	0.00685099321095499	0.0661717297443941	0.299342895213945	0.323958768219292	0.00922231231558487	0.00333476338211419	-0.16451979288302	-0.190083405979748	G1	0.0405117270788913	FALSE	0.704918032786885	0.226993865030675	TRUE	TRUE	TRUE	TRUE	0.00492610837438424	TRUE	TRUE	Pass	1	1	F16_Kid_N_neg_1_1	CD45-	8.14285714285714	(0,10]	ICb	Other	ICb	3.95071127320937	-12.3293625883001	F16_Kid_N_neg_1_1_TCTTTCCCATCCCACT
F16	5416.40491230935	2733	0	0.00102116064996161	0	0.000107736803477877	0.00102116064996161	0.0108160933909058	0.0763418455726873	0.323646214941054	0.264647599628064	0.0256460163515322	0.00193004734410302	-0.0715553508789379	-0.174716494824931	G1	0.0886075949367089	FALSE	0.431578947368421	0.0526315789473684	TRUE	TRUE	TRUE	TRUE	0	TRUE	TRUE	Pass	6	6	F16_Kid_N_neg_1_1	CD45-	8.14285714285714	(0,10]	ICa	Other	ICa	5.56173466315067	-9.75776891794195	F16_Kid_N_neg_1_1_TGAAAGATCCATGCTC
F16	7060.14473091549	3154	0	0.000706320974860964	0	0	0.000706320974860964	0.0148024144784908	0.0833935956968841	0.369958544838423	0.0843102977680543	0.0139258159095754	0.00369869792501232	-0.0964801728881778	-0.171481110160284	G1	0.0625	FALSE	0.106382978723404	0.116981132075472	TRUE	TRUE	TRUE	TRUE	0.0381818181818182	TRUE	TRUE	Pass	9	9	F16_Kid_N_neg_1_1	CD45-	8.14285714285714	(0,10]	Pod	Other	Pod	-7.7538582239583	1.9970927892471	F16_Kid_N_neg_1_1_TGACAACAGGGAACGG
F16	11525.5450998569	4396	0	0.000494881163018163	0.000309642191171461	4.31401100014931e-05	0.000185238971846702	0.0136670244751754	0.0989541747260633	0.342334826116746	0.306225659566123	0.0206350709830311	0.00308069596730125	-0.0753579203730532	-0.125823112621088	G1	0.116981132075472	FALSE	0.057356608478803	0.0969899665551839	TRUE	TRUE	TRUE	TRUE	0.0170731707317073	TRUE	TRUE	Pass	17	17	F16_Kid_N_neg_1_1	CD45-	8.14285714285714	(0,10]	DTLH	Other	SSBm.d	7.35605448351101	7.85616376509078	F16_Kid_N_neg_1_1_TGACAACCACAGGTTT
F16	7600.70210400415	3502	0	0.000806472587449622	0.000408802965455694	2.3000420179166e-05	0.000397669621993928	0.00843780748664394	0.0797123207586155	0.343323502522317	0.329530014590834	0.0162801872942352	0.00318159947180179	-0.0713727047188669	-0.156789538481839	G1	0.0482758620689655	FALSE	0.142857142857143	0.177664974619289	TRUE	TRUE	TRUE	TRUE	0.00649350649350649	TRUE	TRUE	Pass	0	0	F16_Kid_N_neg_1_1	CD45-	8.14285714285714	(0,10]	NPC	Other	NPCc	-5.0972790665395	-6.03423295416586	F16_Kid_N_neg_1_1_TGACAACGTTTAAGCC
F16	4975.76631100586	2508	0	0.000555155944223238	0.000328131687223094	7.23988558697235e-05	0.000227024257000144	0.00869262420314427	0.0793394762126591	0.315913911264532	0.323825224117231	0.0162698052444566	0.00291833112720942	-0.0275059321667387	-0.0949345901634731	G1	0.142857142857143	FALSE	0.26027397260274	0.704918032786885	TRUE	TRUE	TRUE	TRUE	0.0333333333333333	TRUE	TRUE	Pass	6	6	F16_Kid_N_neg_1_1	CD45-	8.14285714285714	(0,10]	ICa	Other	ICa	5.02106682642156	-10.481826577111	F16_Kid_N_neg_1_1_TGACGGCGTTTGACAC
F16	6983.09445473838	3475	0	0.000285653925248778	0.000285653925248778	0	0	0.0107997459878495	0.0916363007727712	0.357203681050339	0.304669827266244	0.00881782377785831	0.00438395273755752	-0.125881639632163	-0.111426896486426	G1	0.0886075949367089	FALSE	0.538461538461539	0.538461538461539	TRUE	TRUE	TRUE	TRUE	0.027027027027027	TRUE	TRUE	Pass	7	7	F16_Kid_N_neg_1_1	CD45-	8.14285714285714	(0,10]	SSBm.d	Other	SSBm.d	6.77723365351812	6.61510921254144	F16_Kid_N_neg_1_1_TGACGGCTCCAACCAA
F16	4788.29792925417	2707	0	0.000459096238305369	0	0.000104513403395012	0.000459096238305369	0.00834969408991409	0.077997957541494	0.308615557377753	0.366251957428782	0.0306407349110455	0.00345652247772444	-0.0289424576107596	-0.169701699934136	G1	0.0681198910081744	FALSE	0.116981132075472	0.129032258064516	TRUE	TRUE	TRUE	TRUE	0.087719298245614	TRUE	TRUE	Pass	18	18	F16_Kid_N_neg_1_1	CD45-	8.14285714285714	(0,10]	CnT	Other	CnT	11.2986412732321	8.97205517241634	F16_Kid_N_neg_1_1_TGAGAGGAGGAGCGTT
F16	12925.0724069365	4677	0	0.000549453642300018	0.000302787378830922	2.57193933240113e-05	0.000246666263469097	0.0116727446458129	0.0870923748669101	0.358141002388779	0.289930974363883	0.0196458317738406	0.00357750356465512	-0.109984814988694	-0.164198268693014	G1	0.0681198910081744	FALSE	0.106382978723404	0.704918032786885	TRUE	TRUE	TRUE	TRUE	0.0173611111111111	TRUE	TRUE	Pass	0	0	F16_Kid_N_neg_1_1	CD45-	8.14285714285714	(0,10]	NPC	Other	NPCa	-7.8559448117816	-6.25983695977951	F16_Kid_N_neg_1_1_TGAGCCGTCTTGTACT
F16	6011.68599151168	3014	0	0.000201445829537281	0.000201445829537281	0	0	0.0103362234841079	0.0713640119937293	0.307870329630438	0.264491209543976	0.0169264642247253	0.00293462351624875	-0.150522674049625	-0.196798608412993	G1	0.0279329608938547	FALSE	0.0742857142857143	0.226993865030675	TRUE	TRUE	TRUE	TRUE	0.0126849894291755	TRUE	TRUE	Pass	1	1	F16_Kid_N_neg_1_1	CD45-	8.14285714285714	(0,10]	ICb	Other	ICb	2.29415893982327	-11.954762769643	F16_Kid_N_neg_1_1_TGATTTCCAGTGACAG
F16	12385.6864551037	4291	0	0.000387799064332544	0	3.05265889986597e-05	0.000387799064332544	0.00949186013515888	0.0726654668300236	0.308772982007331	0.3139948885178	0.015622073151079	0.00264187128003655	-0.074159184232472	-0.0873384346948088	G1	0.0625	FALSE	0.129032258064516	0.106382978723404	TRUE	TRUE	TRUE	TRUE	0.0126849894291755	TRUE	TRUE	Pass	1	1	F16_Kid_N_neg_1_1	CD45-	8.14285714285714	(0,10]	ICb	Other	ICa	4.7400331728618	-12.4793745352892	F16_Kid_N_neg_1_1_TGCACCTTCCAAGCCG
F16	9092.72434785755	3609	0	0.00113542147044975	0.000597325882055241	0	0.000538095588394513	0.00911967087199548	0.0725534312094677	0.304559049267859	0.304872078271113	0.0135730158296188	0.00256758331647514	-0.130919721594747	-0.213069388633075	G1	0.0526315789473684	FALSE	0.037037037037037	0.177664974619289	TRUE	TRUE	TRUE	TRUE	0.0126849894291755	TRUE	TRUE	Pass	1	1	F16_Kid_N_neg_1_1	CD45-	8.14285714285714	(0,10]	ICb	Other	ICb	3.74608217220953	-12.6552642513741	F16_Kid_N_neg_1_1_TGCCAAAGTTCGGGCT
F16	11164.8517161836	4046	0	0.00029201930856183	0	1.15769842747171e-05	0.00029201930856183	0.00998000735019408	0.0811174880220176	0.317204763674677	0.270486007058481	0.0164634780746783	0.00208758088822401	-0.108232293074432	-0.248658335647443	G1	0.0681198910081744	FALSE	0.177664974619289	0.26027397260274	TRUE	TRUE	TRUE	TRUE	0.00492610837438424	TRUE	TRUE	Pass	1	1	F16_Kid_N_neg_1_1	CD45-	8.14285714285714	(0,10]	ICb	Other	ICa	4.78819738559382	-12.2773290421301	F16_Kid_N_neg_1_1_TGCCCATCATCACCCT
F16	3398.88584315547	2073	0	0.000709813762921756	0	0	0.000709813762921756	0.00725432935211501	0.071149043873519	0.324291706802694	0.246482413196963	0.0479115684261697	0.00357817729064728	-0.0713110228320138	-0.0709938713788183	G1	0.0337972166998012	FALSE	0.0886075949367089	0.0969899665551839	TRUE	TRUE	TRUE	TRUE	0.0173611111111111	TRUE	TRUE	Pass	0	0	F16_Kid_N_neg_1_1	CD45-	8.14285714285714	(0,10]	NPC	Other	NA	-4.27118570484514	-5.65575525041793	F16_Kid_N_neg_1_1_TGCCCTATCAGCTGGC
F16	8545.38198761927	3713	0	0.000701216269557759	0.000144763939821793	0	0.000556452329735966	0.012313635352147	0.0938694748604401	0.366560784470637	0.319040982840939	0.0249441259011703	0.00377048407789093	-0.0750828162776725	-0.192168247901818	G1	0.0886075949367089	FALSE	0.357142857142857	0.704918032786885	TRUE	TRUE	TRUE	TRUE	0.087719298245614	TRUE	TRUE	Pass	18	18	F16_Kid_N_neg_1_1	CD45-	8.14285714285714	(0,10]	CnT	Other	CnT	12.0836516616739	8.8005699883046	F16_Kid_N_neg_1_1_TGCGCAGGTACCGGCT
F16	1740.30440122682	1353	0	0	0	0	0	0.00870548079388088	0.0735795685778096	0.288347228226475	0.251946503149533	0.043595493553713	0.00432681530223276	-0.0330597118212728	-0.147295879327731	G1	0.0442477876106195	FALSE	0.158878504672897	0.704918032786885	TRUE	TRUE	TRUE	TRUE	0.014792899408284	TRUE	TRUE	Pass	3	3	F16_Kid_N_neg_1_1	CD45-	8.14285714285714	(0,10]	ICb	Other	ICb	2.51898887005695	-11.3188380540311	F16_Kid_N_neg_1_1_TGCGCAGGTGATGATA
F16	3075.2068541822	2186	0	0.00121536054149371	0	0	0.00121536054149371	0.00680346400527209	0.0631996319491041	0.315309287389661	0.263838885792633	0.0846861893601811	0.0055136640183735	-0.124977996572321	-0.114164957607677	G1	0.057356608478803	FALSE	0.116981132075472	0.142857142857143	TRUE	TRUE	TRUE	TRUE	0.0218068535825545	TRUE	TRUE	Pass	18	18	F16_Kid_N_neg_1_1	CD45-	8.14285714285714	(0,10]	CnT	Other	CnT	10.43760258219	8.81738814589426	F16_Kid_N_neg_1_1_TGCGGGTAGATCCCAT
F16	8023.32282667104	3311	0	0.000145159558940179	0	0	0.000145159558940179	0.0144596927781311	0.073691454488475	0.310869692581145	0.298916278404832	0.0182309409484431	0.00222453995568845	-0.153019346175631	-0.190264470050935	G1	0.0405117270788913	FALSE	0.0810810810810811	0.538461538461539	TRUE	TRUE	TRUE	TRUE	0.0106007067137809	TRUE	TRUE	Pass	1	1	F16_Kid_N_neg_1_1	CD45-	8.14285714285714	(0,10]	ICb	Other	ICb	3.42588808237896	-11.97092361146	F16_Kid_N_neg_1_1_TGCGGGTAGTGTCTCA
F16	12827.4011364753	4106	0	0.000119911943481426	3.7095653695509e-05	4.30899839510593e-05	8.28162897859166e-05	0.00959773805259667	0.082549449141507	0.326444386134352	0.310467022751653	0.017706447053206	0.00231812896791297	-0.0873290045750617	-0.183403016221908	G1	0.0681198910081744	FALSE	0.226993865030675	0.0969899665551839	TRUE	TRUE	TRUE	TRUE	0.0126849894291755	TRUE	TRUE	Pass	1	1	F16_Kid_N_neg_1_1	CD45-	8.14285714285714	(0,10]	ICb	Other	ICb	4.88644208648487	-12.5538106673068	F16_Kid_N_neg_1_1_TGCGTGGAGAAAGTGG
F16	13315.6280869741	4788	0	0.000479454871806589	0.000195912698239325	0	0.000283542173567264	0.0130249196361261	0.0857121295538018	0.380121352553813	0.240842761027593	0.0161142917802803	0.00423611744195068	-0.15079184924612	-0.171308951225211	G1	0.0886075949367089	FALSE	0.704918032786885	0.357142857142857	TRUE	TRUE	TRUE	TRUE	0.0173611111111111	TRUE	TRUE	Pass	0	0	F16_Kid_N_neg_1_1	CD45-	8.14285714285714	(0,10]	NPC	Other	NPCa	-5.68219395297576	-7.67240815121847	F16_Kid_N_neg_1_1_TGGCTGGTCCAAATGC
F16	3035.06946238965	2069	0	0.000114618321667427	0	0	0.000114618321667427	0.00737602332558797	0.0700904032389983	0.296413269067875	0.327559855051399	0.0544711972645457	0.00343412190591631	-0.0866361315601246	-0.149506714667403	G1	0.0810810810810811	FALSE	0.431578947368421	0.704918032786885	TRUE	TRUE	TRUE	TRUE	0.087719298245614	TRUE	TRUE	Pass	18	18	F16_Kid_N_neg_1_1	CD45-	8.14285714285714	(0,10]	CnT	Other	UBCD	11.2502744662118	9.65410344426964	F16_Kid_N_neg_1_1_TGGGAAGAGAGGGATA
F16	4145.05886330545	2385	0	0.000151434084703495	0	0	0.000151434084703495	0.00989703385854041	0.0731571430738707	0.301118482648076	0.283192142092858	0.0219974000762285	0.00310859011489504	-0.0775925863412429	-0.244378079412318	G1	0.0279329608938547	FALSE	0.2	0.0742857142857143	TRUE	TRUE	TRUE	TRUE	0.0126849894291755	TRUE	TRUE	Pass	1	1	F16_Kid_N_neg_1_1	CD45-	8.14285714285714	(0,10]	ICb	Other	ICb	3.77839017573623	-12.2811706346968	F16_Kid_N_neg_1_1_TGGTTAGCAAGGGTCA
F16	5915.3391519868	2951	0	0.000119670528653129	0	0	0.000119670528653129	0.0149963082057817	0.0782337690057607	0.367472310936118	0.101947814307346	0.0226391724735212	0.00388900920830949	-0.158296879548135	-0.11261862014118	G1	0.0625	FALSE	0.158878504672897	0.357142857142857	TRUE	TRUE	TRUE	TRUE	0.0812720848056537	TRUE	TRUE	Pass	9	9	F16_Kid_N_neg_1_1	CD45-	8.14285714285714	(0,10]	Pod	Other	Pod	-6.8002259362217	2.87318212364783	F16_Kid_N_neg_1_1_TGGTTAGTCTAACCGA
F16	6950.15759791271	3275	0	0.000253338097420021	0.000174691637723105	0	7.86464596969151e-05	0.00958862155919607	0.0935494706572221	0.388865818536387	0.284959564101131	0.0124240462956276	0.00410333351208246	-0.0433831181914734	-0.163997910377007	G1	0.057356608478803	FALSE	0.538461538461539	0.158878504672897	TRUE	TRUE	TRUE	TRUE	0.0173611111111111	TRUE	TRUE	Pass	0	0	F16_Kid_N_neg_1_1	CD45-	8.14285714285714	(0,10]	NPC	Other	NPCa	-5.75053702082469	-7.2373145686965	F16_Kid_N_neg_1_1_TGTTCCGAGCAAATCA
F16	6464.4735651471	2936	0	0.000331005998790777	7.45914427957683e-05	0	0.000256414555995009	0.0107194628421509	0.0726394370133139	0.302758156109181	0.359479773995973	0.0190414352139207	0.00282936294214845	-0.114896658572723	-0.164863151654741	G1	0.0252707581227437	FALSE	0.116981132075472	0.0526315789473684	TRUE	TRUE	TRUE	TRUE	0.00492610837438424	TRUE	TRUE	Pass	1	1	F16_Kid_N_neg_1_1	CD45-	8.14285714285714	(0,10]	ICb	Other	ICb	2.7867334277343	-12.1873876862687	F16_Kid_N_neg_1_1_TTAACTCAGACCGGAT
F16	8312.26201993115	3441	0	0.000756489839011244	5.78497375872202e-05	8.44584601457365e-05	0.000698640101424024	0.0116854503385608	0.0768092869455269	0.317897636574774	0.270941055262029	0.016248957346055	0.00365532681625954	-0.0898194660474193	-0.167157437620638	G1	0.0482758620689655	FALSE	0.0625	0.357142857142857	TRUE	TRUE	TRUE	TRUE	0.0066006600660066	TRUE	TRUE	Pass	1	1	F16_Kid_N_neg_1_1	CD45-	8.14285714285714	(0,10]	ICb	Other	ICa	3.74319788297442	-12.1326891118713	F16_Kid_N_neg_1_1_TTAACTCAGTAGCCGA
F16	9698.47447408432	3706	0	0.000227766268008775	4.06613136900843e-05	5.5259275043141e-05	0.00018710495431869	0.0102335922602194	0.0748105099039925	0.315070871919949	0.349425434182695	0.0129734182828594	0.00267243491040109	-0.0881693287493244	-0.171147908267503	G1	0.0625	FALSE	0.538461538461539	0.129032258064516	TRUE	TRUE	TRUE	TRUE	0.00815217391304348	TRUE	TRUE	Pass	1	1	F16_Kid_N_neg_1_1	CD45-	8.14285714285714	(0,10]	ICb	Other	ICb	3.72307938342165	-12.0915263150239	F16_Kid_N_neg_1_1_TTAACTCGTGGTTTCA
F16	15666.828801953	5244	0	0.000252438834212414	9.41257089635919e-06	2.83447279569188e-05	0.000243026263316055	0.0132313762213835	0.107991346547622	0.363595197311034	0.304816226021329	0.0438244900366155	0.00295666129484167	-0.120397657957112	-0.192378521122459	G1	0.158878504672897	FALSE	0.177664974619289	0.0742857142857143	TRUE	TRUE	TRUE	TRUE	0.104477611940299	TRUE	TRUE	Pass	8	8	F16_Kid_N_neg_1_1	CD45-	8.14285714285714	(0,10]	ErPrT	Other	SSBpr	1.67317055851103	10.693908745677	F16_Kid_N_neg_1_1_TTAACTCTCCCAGGTG
F16	9172.71095979201	3790	0	0.000328362419667474	0	0	0.000328362419667474	0.00980050213990461	0.0806748957827414	0.32529453696461	0.282642860460374	0.0158116979235498	0.00316115092034278	-0.135632583246021	-0.159496529461737	G1	0.0681198910081744	FALSE	0.158878504672897	0.538461538461539	TRUE	TRUE	TRUE	TRUE	0.0126849894291755	TRUE	TRUE	Pass	1	1	F16_Kid_N_neg_1_1	CD45-	8.14285714285714	(0,10]	ICb	Other	ICb	4.17774550695308	-12.6853409529938	F16_Kid_N_neg_1_1_TTAGGACCAAGTAATG
F16	7222.64687724624	3512	0	0.000230428364085661	6.15348022954204e-05	0	0.00016889356179024	0.00900872380018991	0.0868249416110009	0.378481308247443	0.278216377414331	0.017517999384813	0.00316317958979001	-0.0772754814993291	-0.144025909903401	G1	0.0969899665551839	FALSE	0.704918032786885	0.704918032786885	TRUE	TRUE	TRUE	TRUE	0.0173611111111111	TRUE	TRUE	Pass	0	0	F16_Kid_N_neg_1_1	CD45-	8.14285714285714	(0,10]	NPC	Other	NPCa	-6.83097020611009	-6.55878680020126	F16_Kid_N_neg_1_1_TTAGGACCAGTCTTCC
F16	5833.54419308043	3123	0	5.97284964398141e-05	0	0	5.97284964398141e-05	0.00778699896955178	0.0844446831331837	0.319454402657415	0.324551908840447	0.0460183994772561	0.00336856126343473	-0.0854448299742842	-0.121532787233599	G1	0.0742857142857143	FALSE	0.2	0.704918032786885	TRUE	TRUE	TRUE	TRUE	0.087719298245614	TRUE	TRUE	Pass	18	18	F16_Kid_N_neg_1_1	CD45-	8.14285714285714	(0,10]	CnT	Other	NA	11.5347406829035	9.11233298736991	F16_Kid_N_neg_1_1_TTAGGCAAGGACATTA
F16	13249.9527564236	4575	0	0.00033441215401698	4.3664136876204e-05	0	0.000290748017140776	0.0139450970480615	0.0900290755858124	0.372517364627093	0.294846292151571	0.0155686717825337	0.00297129903195873	-0.0991944159748458	-0.204921323944777	G1	0.2	FALSE	0.0742857142857143	0.158878504672897	TRUE	TRUE	TRUE	TRUE	0.0333333333333333	TRUE	TRUE	Pass	6	6	F16_Kid_N_neg_1_1	CD45-	8.14285714285714	(0,10]	ICa	Other	IPC	4.91817321069732	-10.9094556054447	F16_Kid_N_neg_1_1_TTAGGCAGTCGAACAG
F16	5616.54451029136	2655	0	0.000310134309598038	0	0	0.000310134309598038	0.0177847768782128	0.077600967014045	0.312111364375772	0.278444532646906	0.0187201083537589	0.00276344589962459	-0.144294632872021	-0.15799577000453	G1	0.116981132075472	FALSE	0.0681198910081744	0.26027397260274	TRUE	TRUE	TRUE	TRUE	0.00815217391304348	TRUE	TRUE	Pass	6	6	F16_Kid_N_neg_1_1	CD45-	8.14285714285714	(0,10]	ICa	Other	ICa	4.59263363226615	-11.3791247643549	F16_Kid_N_neg_1_1_TTAGTTCGTAGCGTGA
F16	3744.17440313981	2097	0	0.000231796161855081	0.000159494759516823	0.000147310744453781	7.23014023382582e-05	0.0104102287664973	0.0693971292393687	0.279741574678573	0.293940696256801	0.00508395454484445	0.00474593658494277	-0.114463773978092	-0.151525170747978	G1	0.0307692307692308	FALSE	0.0810810810810811	0.177664974619289	TRUE	TRUE	TRUE	TRUE	0.00815217391304348	TRUE	TRUE	Pass	1	1	F16_Kid_N_neg_1_1	CD45-	8.14285714285714	(0,10]	ICb	Other	ICb	2.87688200578488	-11.6818732815721	F16_Kid_N_neg_1_1_TTATGCTGTTATCACG
F16	9992.34981470133	4122	0	0.000987645111168412	6.48522111440419e-05	0	0.00092279290002437	0.0137403663885657	0.0999260821256236	0.391452540038534	0.236243523351645	0.0178560321673321	0.00430688980737379	-0.131371888244454	-0.237705124668515	G1	0.0969899665551839	FALSE	0.302325581395349	0.226993865030675	TRUE	TRUE	TRUE	TRUE	0.100806451612903	TRUE	TRUE	Pass	10	10	F16_Kid_N_neg_1_1	CD45-	8.14285714285714	(0,10]	SSBpod	Other	SSBpod	-2.68667384108602	2.01983654936551	F16_Kid_N_neg_1_1_TTGCGTCTCTTAGAGC
F16	14224.2810588421	4821	0	0.000519704768076934	4.16750629727248e-05	7.56746616604644e-06	0.000478029705104209	0.0131745089294658	0.118238373993014	0.369771378756705	0.242741478575691	0.0225123412062862	0.00368854338567668	-0.127971367576839	-0.171697459489619	G1	0.158878504672897	FALSE	0.538461538461539	0.0742857142857143	TRUE	TRUE	TRUE	TRUE	0.0169971671388102	TRUE	TRUE	Pass	14	14	F16_Kid_N_neg_1_1	CD45-	8.14285714285714	(0,10]	ErPrT	Other	ErPrT	0.919816489868633	11.9633779319276	F16_Kid_N_neg_1_1_TTGGCAAGTCAACATC
F16	6328.46365524339	3192	0	0.000879791619424362	0.000493699188481094	0	0.000386092430943268	0.011167367102862	0.0897819507586886	0.373649533700128	0.277298921656076	0.0158379878247951	0.00416679042382941	-0.0982262074156636	-0.200371772628057	G1	0.0742857142857143	FALSE	0.431578947368421	0.0886075949367089	TRUE	TRUE	TRUE	TRUE	0.0173611111111111	TRUE	TRUE	Pass	0	0	F16_Kid_N_neg_1_1	CD45-	8.14285714285714	(0,10]	NPC	Other	NA	-6.99427296708384	-6.41812093794778	F16_Kid_N_neg_1_1_TTTCCTCGTCGCATAT
F16	7376.09275487177	3200	0	0	0	0	0	0.00908686065830454	0.072412758789252	0.294866457204453	0.312600896155462	0.0278773273472636	0.00248541514633851	-0.149073688867761	-0.135686308089579	G1	0.0810810810810811	FALSE	0.0969899665551839	0.129032258064516	TRUE	TRUE	TRUE	TRUE	0.0442477876106195	TRUE	TRUE	Pass	6	6	F16_Kid_N_neg_1_1	CD45-	8.14285714285714	(0,10]	ICa	Other	ICa	4.70838620803901	-12.0703290750699	F16_Kid_N_neg_1_1_TTTCCTCTCCAGTATG
F16	11037.0530686388	3978	0	0.000288891532405076	0	0	0.000288891532405076	0.0148223970368706	0.0781627202234277	0.336549063064394	0.349526244174911	0.0151623935744224	0.00213585888666305	-0.0807057951983332	-0.137183669947655	G1	0.106382978723404	FALSE	0.158878504672897	0.129032258064516	TRUE	TRUE	TRUE	TRUE	0.012987012987013	TRUE	TRUE	Pass	6	6	F16_Kid_N_neg_1_1	CD45-	8.14285714285714	(0,10]	ICa	Other	ICb	4.24800182989035	-11.4283260672158	F16_Kid_N_neg_1_1_TTTGCGCAGCAGGTCA
F16	32160.3238674701	7288	0	0.000417773633630299	0.000212781344212098	1.2167380565944e-05	0.000204992289418201	0.0121644870927394	0.103381458813555	0.354029870979827	0.272022859496148	0.0264475431720353	0.00259209632001841	-0.0446019260319846	-0.163100978423446	G1	0.158878504672897	FALSE	0.2	0.142857142857143	TRUE	TRUE	TRUE	TRUE	0.0170731707317073	TRUE	TRUE	Pass	17	17	F16_Kid_N_neg_1_1	CD45-	8.14285714285714	(0,10]	DTLH	Other	DTLH	7.43951959008199	8.64509196055396	F16_Kid_N_neg_1_1_TTTGTCATCACTCTTA
F16	3725.99995241411	2256	0	0.00267095518626166	0	0	0.00267095518626166	0.0172033350731216	0.0888062963387218	0.33235917723713	0.184933850745558	0.0448840972382749	0.00284773129434801	-0.14691935852663	-0.0465948448357406	G1	0.0954773869346734	FALSE	0.325	0.175572519083969	TRUE	TRUE	TRUE	TRUE	0.256704980842912	TRUE	TRUE	Pass	20	20	F16_Kid_N_pos_1_1	CD45+	8.14285714285714	(0,10]	End	Other	Mes	11.5278325208444	-0.53753915414404	F16_Kid_N_pos_1_1_AAAGATGAGGCGTACA
F16	10855.1285744444	4758	0	0.000170691872667939	7.73308188821826e-05	0	9.33610537857567e-05	0.0102687400074642	0.0825215580102861	0.32682317924753	0.356680089729695	0.0772363276539013	0.00344984500160607	-0.0618434918851269	-0.18806195944816	G1	0.148648648648649	FALSE	0.148648648648649	0.148648648648649	TRUE	TRUE	TRUE	TRUE	0.087719298245614	TRUE	TRUE	Pass	18	18	F16_Kid_N_pos_1_1	CD45+	8.14285714285714	(0,10]	CnT	Other	CnT	12.0168468462238	8.71537845675408	F16_Kid_N_pos_1_1_AACCGCGTCAGCAACT
F16	12172.6324263002	4776	0	0.0013288466755177	3.6090035533644e-05	0	0.00129275663998406	0.0102684283068112	0.0745217866361613	0.315261558365441	0.287915312668506	0.01874443697835	0.00274863218291967	-0.091866069592933	-0.237475261468485	G1	0.0431893687707641	FALSE	0.210526315789474	0.428571428571428	TRUE	TRUE	TRUE	TRUE	0.035230352303523	TRUE	TRUE	Pass	19	19	F16_Kid_N_pos_1_1	CD45+	8.14285714285714	(0,10]	End	Other	End	11.9448602032641	-0.953186628434224	F16_Kid_N_pos_1_1_AACGTTGAGTATCGAA
F16	9233.85100874505	3980	0	0.00129572409070277	0.000161605482698893	5.3504021162602e-05	0.00113411860800388	0.0124425711374791	0.0789291679645178	0.345628394076383	0.285057303053852	0.0125867362305546	0.00264313651697059	-0.0915623383277602	-0.202414312259481	G1	0.0431893687707641	FALSE	0.148648648648649	0.428571428571428	TRUE	TRUE	TRUE	TRUE	0.071969696969697	TRUE	TRUE	Pass	20	20	F16_Kid_N_pos_1_1	CD45+	8.14285714285714	(0,10]	End	Other	End	11.6668928206688	-0.883516406111824	F16_Kid_N_pos_1_1_AACTCTTCAATGGACG
F16	8027.82922886515	3670	0	0.00039361765708956	0	0	0.00039361765708956	0.00728187376913119	0.0662369474444632	0.28474514628785	0.290697183097284	0.00645005880966295	0.00283020579965926	-0.183342931197473	-0.18708960297003	G1	0.0954773869346734	FALSE	0.0833333333333333	0.257731958762887	TRUE	TRUE	TRUE	TRUE	0.138790035587189	TRUE	TRUE	Pass	12	12	F16_Kid_N_pos_1_1	CD45+	8.14285714285714	(0,10]	MSC	Other	ICb	7.35013146920076	-12.2622230263648	F16_Kid_N_pos_1_1_AAGACCTGTAAATGAC
F16	13804.8033924095	4754	0	0.000229828422788252	1.75646731258731e-05	0	0.000212263749662379	0.00635713456688095	0.0623419853584116	0.251284799684643	0.273178698041721	0.019048473911882	0.00209823065854073	-0.160938836231719	-0.193324409755674	G1	0.064	FALSE	0.0431893687707641	0.428571428571428	TRUE	TRUE	TRUE	TRUE	0	TRUE	TRUE	Pass	12	12	F16_Kid_N_pos_1_1	CD45+	8.14285714285714	(0,10]	MSC	Other	NA	9.63226201104323	-14.7431790763818	F16_Kid_N_pos_1_1_AAGTCTGTCCCGGATG
F16	6904.03788849263	3261	0	0.00116623433599552	0	0	0.00116623433599552	0.00985628309288772	0.0784307813386836	0.31884597178772	0.348920843126146	0.0133876207042989	0.00137430591478837	-0.141135527746269	-0.182729515407512	G1	0.0492957746478873	FALSE	0.0492957746478873	0.0729613733905579	TRUE	TRUE	TRUE	TRUE	0.071969696969697	TRUE	TRUE	Pass	20	20	F16_Kid_N_pos_1_1	CD45+	8.14285714285714	(0,10]	End	Other	End	11.8209559281348	-0.678619538747201	F16_Kid_N_pos_1_1_ACACCAAGTGTGACGA
F16	6157.89682845151	3252	0	0.00202500329882799	0	0	0.00202500329882799	0.00988517446035973	0.0698264901832454	0.297983092898242	0.341583103820951	0.0252901351327844	0.00148242478673497	-0.125310292292501	-0.174672312631754	G1	0.0492957746478873	FALSE	0.0431893687707641	0.325	TRUE	TRUE	TRUE	TRUE	0.071969696969697	TRUE	TRUE	Pass	19	19	F16_Kid_N_pos_1_1	CD45+	8.14285714285714	(0,10]	End	Other	End	11.7303048459422	-0.670327761876897	F16_Kid_N_pos_1_1_ACACCCTCAATGGAAT
F16	3265.23255678097	2307	0	4.94670940892322e-05	0	0	4.94670940892322e-05	0.00564349536387811	0.0536493058034443	0.243552786737061	0.127877251890052	0.177794163719913	0.00483035245956765	-0.0780739014717745	-0.194919342299944	G1	0.127272727272727	FALSE	0.257731958762887	0.0954773869346734	TRUE	TRUE	TRUE	TRUE	0.126984126984127	TRUE	TRUE	Pass	9	9	F16_Kid_N_pos_1_1	CD45+	8.14285714285714	(0,10]	Pod	Other	Pod	-6.36432765671443	2.52912311618511	F16_Kid_N_pos_1_1_ACACTGAGTTGGAGGT
F16	27355.0253835536	6911	0	0.00109282950063471	8.67478870692483e-05	2.01818091025729e-05	0.00100608161356546	0.0107217155493328	0.0743243916391712	0.331845982135152	0.268062938648013	0.0374789103902452	0.00248205803179019	-0.0436184762897592	-0.133072943442728	G1	0.0561797752808989	FALSE	0.127272727272727	0.608695652173913	TRUE	TRUE	TRUE	TRUE	0.035230352303523	TRUE	TRUE	Pass	19	19	F16_Kid_N_pos_1_1	CD45+	8.14285714285714	(0,10]	End	Other	End	12.11942188904	-0.8159677113645	F16_Kid_N_pos_1_1_ACGAGCCGTTGGTAAA
F16	19293.123984358	5613	0	4.43704512829158e-05	0	6.78031654462587e-06	4.43704512829158e-05	0.00970283843405517	0.0747968493350265	0.310789720853436	0.273613048485873	0.0192346657549217	0.0033666723941627	-0.165636462702849	-0.145722524838765	G1	0.0954773869346734	FALSE	0.210526315789474	0.127272727272727	TRUE	TRUE	TRUE	TRUE	0	TRUE	TRUE	Pass	12	12	F16_Kid_N_pos_1_1	CD45+	8.14285714285714	(0,10]	MSC	Other	ICb	10.0116755503881	-14.6582130487519	F16_Kid_N_pos_1_1_ACGATGTGTTACAGAA
F16	7153.70763172274	3159	0	0.000149229374691605	0	0	0.000149229374691605	0.00523152710141535	0.06781536590602	0.26556883472318	0.433774265362476	0.0161993318926512	0.00157007242458458	-0.0699821002397463	-0.114038165033384	G1	0.0954773869346734	FALSE	0.0833333333333333	0.210526315789474	TRUE	TRUE	TRUE	TRUE	0.138790035587189	TRUE	TRUE	Pass	12	12	F16_Kid_N_pos_1_1	CD45+	8.14285714285714	(0,10]	MSC	Other	ICb	6.36570322703788	-12.2871588634201	F16_Kid_N_pos_1_1_ACGGAGACACTGAAGG
F16	5562.99610644416	2536	0	2.26374351986632e-05	0	0	2.26374351986632e-05	0.0070487087598945	0.0894964309803869	0.32788620259767	0.407584250337345	0.0150281760382818	0.00220391601540486	-0.0564630715501621	-0.192688293144445	G1	0.064	FALSE	0.148648648648649	0.127272727272727	TRUE	TRUE	TRUE	TRUE	0.012987012987013	TRUE	TRUE	Pass	6	6	F16_Kid_N_pos_1_1	CD45+	8.14285714285714	(0,10]	ICa	Other	ICb	4.44674627835306	-10.7895550555137	F16_Kid_N_pos_1_1_ACTGAGTAGGATATAC
F16	11377.4141101897	4341	0	0.000409609258953795	0	0	0.000409609258953795	0.0156299563397753	0.0706747783437954	0.298833835606882	0.264704411161692	0.0201656491278714	0.00273433015981671	-0.123721306876495	-0.181997104829156	G1	0.0431893687707641	FALSE	0.024390243902439	0.428571428571428	TRUE	TRUE	TRUE	TRUE	0.0126849894291755	TRUE	TRUE	Pass	1	1	F16_Kid_N_pos_1_1	CD45+	8.14285714285714	(0,10]	ICb	Other	ICa	4.53586108012459	-12.4881017298698	F16_Kid_N_pos_1_1_ACTGAGTCATGACATC
F16	12114.0854788068	4449	0	0.000385366002267142	0	0	0.000385366002267142	0.0128108497324605	0.0688391065660694	0.301411750425971	0.235670406054853	0.0170581490209626	0.00173804507888337	-0.157857878735888	-0.191002248149998	G1	0.0561797752808989	FALSE	0.175572519083969	0.325	TRUE	TRUE	TRUE	TRUE	0	TRUE	TRUE	Pass	12	12	F16_Kid_N_pos_1_1	CD45+	8.14285714285714	(0,10]	MSC	Other	NA	9.76952526425059	-14.0183071760696	F16_Kid_N_pos_1_1_ACTGAGTGTTGCGCAC
F16	32671.8826847876	7634	0	0.000781043675999054	2.78066118302922e-06	0	0.000778263014816024	0.0115875925332902	0.0855017037451623	0.368590328608443	0.139396486889274	0.0318233147636382	0.00451931289251474	-0.18701915373471	-0.191056984960961	G1	0.148648648648649	FALSE	0.10989010989011	0.0954773869346734	TRUE	TRUE	TRUE	TRUE	0.0472854640980736	TRUE	TRUE	Pass	9	9	F16_Kid_N_pos_1_1	CD45+	8.14285714285714	(0,10]	Pod	Other	Pod	-7.37118594886529	1.35635782959449	F16_Kid_N_pos_1_1_ACTTTCAGTTTGTGTG
F16	9612.84210662992	4012	0	0.000550276379668045	0	3.39623152967324e-05	0.000550276379668045	0.00865758538011465	0.0742943677953368	0.298202261226507	0.354406577250744	0.0230847973043767	0.00208976870676118	-0.0489917169275201	-0.16843193680047	G1	0.0729613733905579	FALSE	0.257731958762887	0.0492957746478873	TRUE	TRUE	TRUE	TRUE	0.071969696969697	TRUE	TRUE	Pass	19	19	F16_Kid_N_pos_1_1	CD45+	8.14285714285714	(0,10]	End	Other	End	11.6190692569171	-0.652170314091476	F16_Kid_N_pos_1_1_AGCAGCCAGCTCCTCT
F16	9247.57624304277	3944	0	0.000481524560745975	0.000207551020881154	0	0.000273973539864821	0.0155074692091346	0.0828557989269338	0.334893947983078	0.299507101718957	0.0337409941079682	0.00153094315062416	-0.0968159401740748	-0.203440583682034	G1	0.0377358490566038	FALSE	0.10989010989011	0.175572519083969	TRUE	TRUE	TRUE	TRUE	0.071969696969697	TRUE	TRUE	Pass	20	20	F16_Kid_N_pos_1_1	CD45+	8.14285714285714	(0,10]	End	Other	End	11.3881487730753	-0.722973769082688	F16_Kid_N_pos_1_1_AGCGTATCAATACGCT
F16	6563.04189177001	3188	0	0.00324339881892886	0	3.27563635234901e-05	0.00324339881892886	0.00886841852348801	0.063338851846225	0.306817681312757	0.286450226529245	0.0229030916274909	0.0029613473059988	-0.146918304896908	-0.206227908347037	G1	0.0431893687707641	FALSE	0.428571428571428	0.127272727272727	TRUE	TRUE	TRUE	TRUE	0.035230352303523	TRUE	TRUE	Pass	19	19	F16_Kid_N_pos_1_1	CD45+	8.14285714285714	(0,10]	End	Other	End	11.4264740147473	-2.06450354360839	F16_Kid_N_pos_1_1_AGCGTCGAGCCACTAT
F16	24098.9059336138	6252	0	0.000123032653028685	0	7.44672069719384e-05	0.000123032653028685	0.012457533016053	0.0711896939484459	0.316388173504653	0.220734523622144	0.0214765298547712	0.00203409684704086	-0.15464927602223	-0.237234995161522	G1	0.0729613733905579	FALSE	0.148648648648649	0.148648648648649	TRUE	TRUE	TRUE	TRUE	0	TRUE	TRUE	Pass	12	12	F16_Kid_N_pos_1_1	CD45+	8.14285714285714	(0,10]	MSC	Other	ICb	9.74958002184137	-14.4746016927437	F16_Kid_N_pos_1_1_AGCTCTCAGATGTTAG
F16	20432.0145415051	6092	0	0.000450919293148057	1.69954423390931e-05	9.05758052682699e-06	0.000433923850808964	0.00927528477443267	0.0793526601839356	0.328018054249488	0.291986174521482	0.0352712231874029	0.00281009660528304	-0.109113538972175	-0.186972088524441	G1	0.0561797752808989	FALSE	0.127272727272727	0.10989010989011	TRUE	TRUE	TRUE	TRUE	0.071969696969697	TRUE	TRUE	Pass	19	19	F16_Kid_N_pos_1_1	CD45+	8.14285714285714	(0,10]	End	Other	End	12.0801367461745	-0.725663304970322	F16_Kid_N_pos_1_1_AGCTTGAAGATACACA
F16	14235.0293461755	4596	0	0.000355637878589239	0	1.76543380155176e-05	0.000355637878589239	0.0110119466833877	0.0672062094867185	0.306095422554496	0.235540611064237	0.0185423306215874	0.00235773635644818	-0.141378323466266	-0.201688363102304	G1	0.0729613733905579	FALSE	0.175572519083969	0.127272727272727	TRUE	TRUE	TRUE	TRUE	0	TRUE	TRUE	Pass	12	12	F16_Kid_N_pos_1_1	CD45+	8.14285714285714	(0,10]	MSC	Other	NA	9.53330253453687	-14.6238857715942	F16_Kid_N_pos_1_1_ATAACGCGTGCGAAAC
F16	12315.7787819704	4310	0	0.000895219031550695	6.81405564678177e-06	0	0.000888404975903914	0.0170291328349747	0.0833525870187162	0.361310176864949	0.263765685509017	0.0208967273809349	0.00195618736670116	-0.147912173248079	-0.173247081721036	G1	0.0492957746478873	FALSE	0.0431893687707641	0.210526315789474	TRUE	TRUE	TRUE	TRUE	0.035230352303523	TRUE	TRUE	Pass	19	19	F16_Kid_N_pos_1_1	CD45+	8.14285714285714	(0,10]	End	Other	End	11.8367214307206	-1.35843137144468	F16_Kid_N_pos_1_1_ATCACGACAAGTTAAG
F16	13062.4140045417	4827	0	0.00067354497071911	7.69113939985487e-06	0	0.000665853831319255	0.00964549157063788	0.120089193733473	0.335032346439561	0.230192317282441	0.0899422902360656	0.00285881268566658	-0.133396055373156	-0.162026568317276	G1	0.148648648648649	FALSE	0.175572519083969	0.210526315789474	TRUE	TRUE	TRUE	TRUE	0.1198738170347	TRUE	TRUE	Pass	14	14	F16_Kid_N_pos_1_1	CD45+	8.14285714285714	(0,10]	ErPrT	Other	ErPrT	-0.892237135262449	13.3859434830977	F16_Kid_N_pos_1_1_ATCCACCGTAGTAGTA
F16	5763.89433744709	3136	0	0.000933789761475127	0	0	0.000933789761475127	0.0119058935141986	0.0658180802650715	0.279468742853961	0.259785312612487	0.0496285415421348	0.00308327463009104	-0.106548106949489	-0.168663097708838	G1	0.0492957746478873	FALSE	0.148648648648649	0.127272727272727	TRUE	TRUE	TRUE	TRUE	0.071969696969697	TRUE	TRUE	Pass	19	19	F16_Kid_N_pos_1_1	CD45+	8.14285714285714	(0,10]	End	Other	End	11.2954720773525	-1.21995851730497	F16_Kid_N_pos_1_1_ATCCGAAGTTCGAATC
F16	7796.89546117709	3438	0	0.000733010199879987	0.000120155345773306	0.000179741598072995	0.000612854854106681	0.00669179043131222	0.0821357639655743	0.306268244986264	0.324429352166485	0.0331349584912575	0.00216955365906903	-0.0115888816516439	-0.107735189643219	G1	0.0833333333333333	FALSE	0.210526315789474	0.127272727272727	TRUE	TRUE	TRUE	TRUE	0.256704980842912	TRUE	TRUE	Pass	20	20	F16_Kid_N_pos_1_1	CD45+	8.14285714285714	(0,10]	End	Other	End	11.1979889272758	-0.690156622380854	F16_Kid_N_pos_1_1_ATGCGATTCAGCGACC
F16	16381.0585359565	5357	0	0.000460461578176942	0	1.64708163256324e-05	0.000460461578176942	0.0111194651221156	0.0821410767541427	0.319970765768012	0.357792108803525	0.0286966411625686	0.00277531243393	-0.0800050796680405	-0.185540659745281	G1	0.0431893687707641	FALSE	0.0729613733905579	0.064	TRUE	TRUE	TRUE	TRUE	0.071969696969697	TRUE	TRUE	Pass	19	19	F16_Kid_N_pos_1_1	CD45+	8.14285714285714	(0,10]	End	Other	End	12.1049272766976	-1.29621158344201	F16_Kid_N_pos_1_1_ATGTGTGGTCATATCG
F16	16619.5956097765	5742	0	0	0	0	0	0.0109231746075195	0.0905126623388068	0.344073694983645	0.269709463620412	0.0742456619100763	0.00293970881807725	-0.0892327215861229	-0.156451003747849	G1	0.10989010989011	FALSE	0.0729613733905579	0.428571428571428	TRUE	TRUE	TRUE	TRUE	0.045662100456621	TRUE	TRUE	Pass	8	8	F16_Kid_N_pos_1_1	CD45+	8.14285714285714	(0,10]	ErPrT	Other	SSBpr	2.74486792710182	9.8371142581545	F16_Kid_N_pos_1_1_CAACCTCAGGAGCGAG
F16	15175.6272838468	4854	0	9.80411117196115e-05	7.55981527635362e-06	2.92113910353381e-05	9.04812964432579e-05	0.00768184766444761	0.0642006426238926	0.275537280479482	0.239379844074452	0.0239726270144171	0.00257764842180038	-0.145593197390712	-0.196359611521598	G1	0.064	FALSE	0.0833333333333333	0.210526315789474	TRUE	TRUE	TRUE	TRUE	0	TRUE	TRUE	Pass	12	12	F16_Kid_N_pos_1_1	CD45+	8.14285714285714	(0,10]	MSC	Other	NA	10.0601313206879	-14.6662529768309	F16_Kid_N_pos_1_1_CACACAAAGTCCGGTC
F16	17792.3976608129	5577	0	8.71012640747204e-05	0	4.09053184149072e-05	8.71012640747204e-05	0.010630136483714	0.0785572272028758	0.328261082131442	0.273728521422086	0.0221282102166949	0.0033493846695437	-0.0318994476431692	-0.21698970146567	G1	0.0492957746478873	FALSE	0.127272727272727	0.127272727272727	TRUE	TRUE	TRUE	TRUE	0.0066006600660066	TRUE	TRUE	Pass	1	1	F16_Kid_N_pos_1_1	CD45+	8.14285714285714	(0,10]	ICb	Other	ICa	4.92443279356836	-12.9040977744833	F16_Kid_N_pos_1_1_CACTCCATCTGAAAGA
F16	18614.1155573503	5904	0	0.00147197116474897	0.000153369674868007	3.74908067931845e-05	0.00131860148988096	0.0123492214595602	0.0730259003406579	0.32090343387991	0.260544282396603	0.0248980473666318	0.00281867632298311	-0.0878227188033419	-0.208857950122193	G1	0.0561797752808989	FALSE	0.325	0.428571428571428	TRUE	TRUE	TRUE	TRUE	0.035230352303523	TRUE	TRUE	Pass	19	19	F16_Kid_N_pos_1_1	CD45+	8.14285714285714	(0,10]	End	Other	End	12.2876691328673	-0.880236464300431	F16_Kid_N_pos_1_1_CAGCATACATTTGCTT
F16	14855.7590755339	5146	0	0.00113846081051177	5.68360918724421e-05	0	0.00108162471863933	0.0151067203915004	0.0755180798084329	0.32414356029367	0.279857612379027	0.0154061100323732	0.00252453326235835	-0.100680171451594	-0.235892053896004	G1	0.0492957746478873	FALSE	0.0729613733905579	0.608695652173913	TRUE	TRUE	TRUE	TRUE	0.035230352303523	TRUE	TRUE	Pass	19	19	F16_Kid_N_pos_1_1	CD45+	8.14285714285714	(0,10]	End	Other	End	11.7498276843013	-1.14352997878527	F16_Kid_N_pos_1_1_CATATGGTCATTGCCC
F16	10412.5514402923	4224	0	0	0	0	0	0.0100202404822892	0.0899369322530836	0.334902015301619	0.380927566345318	0.0136277614857071	0.00372152991352256	-0.11168137328018	-0.157558411756808	G1	0.148648648648649	FALSE	0.0492957746478873	0.127272727272727	TRUE	TRUE	TRUE	TRUE	0.087719298245614	TRUE	TRUE	Pass	18	18	F16_Kid_N_pos_1_1	CD45+	8.14285714285714	(0,10]	CnT	Other	CnT	12.2368824990167	8.86299342761905	F16_Kid_N_pos_1_1_CATCAAGGTCTTCGTC
F16	16607.3381105868	5696	0	0.00128569993429594	1.4445052775779e-05	0	0.00127125488152016	0.0113640846348789	0.0713489653042437	0.316873343726267	0.267124484272461	0.0166911695335389	0.00288406088916949	-0.103981372559728	-0.224786646940901	G1	0.0377358490566038	FALSE	0.428571428571428	0.428571428571428	TRUE	TRUE	TRUE	TRUE	0.035230352303523	TRUE	TRUE	Pass	19	19	F16_Kid_N_pos_1_1	CD45+	8.14285714285714	(0,10]	End	Other	End	12.0585656603599	-1.57029551800848	F16_Kid_N_pos_1_1_CATCCACGTGGTAACG
F16	14246.9089283224	4933	0	5.66607824920614e-05	4.99664776686652e-05	0	6.69430482339614e-06	0.0104638346371225	0.13393514509894	0.352140917393507	0.236004691374643	0.0424869328145228	0.00377972991596128	-0.11757001461212	-0.230119269004316	G1	0.10989010989011	FALSE	0.210526315789474	0.257731958762887	TRUE	TRUE	TRUE	TRUE	0.0676328502415459	TRUE	TRUE	Pass	17	17	F16_Kid_N_pos_1_1	CD45+	8.14285714285714	(0,10]	DTLH	Other	DTLH	7.09675259600195	9.12335613877926	F16_Kid_N_pos_1_1_CATGCCTCACGCGAAA
F16	9017.27353398492	3960	0	0	0	0	0	0.00764381786425641	0.0698703093599498	0.291833711537956	0.36460578871753	0.0135042654860275	0.003610532188623	-0.144501343343421	-0.195544817067848	G1	0.0492957746478873	FALSE	0.175572519083969	0.428571428571428	TRUE	TRUE	TRUE	TRUE	0.00492610837438424	TRUE	TRUE	Pass	1	1	F16_Kid_N_pos_1_1	CD45+	8.14285714285714	(0,10]	ICb	Other	ICb	2.41105552098849	-12.256439034456	F16_Kid_N_pos_1_1_CATGGCGTCTGCGACG
F16	4660.83489806544	2630	0	0.00187176135415037	0	0	0.00187176135415037	0.0128575319531461	0.0614660639832953	0.279763900852329	0.271025468753999	0.0353174873669743	0.00212430413265783	-0.0892529538901978	-0.208376569743245	G1	0.0492957746478873	FALSE	0.428571428571428	0.0729613733905579	TRUE	TRUE	TRUE	TRUE	0.035230352303523	TRUE	TRUE	Pass	19	19	F16_Kid_N_pos_1_1	CD45+	8.14285714285714	(0,10]	End	Other	End	11.2328364565484	-1.80014195112025	F16_Kid_N_pos_1_1_CATTCGCGTGTCTGAT
F16	14447.6549055394	5113	0	0.000982602446524239	0	0	0.000982602446524239	0.0143781629339874	0.0832216071514026	0.351897746704324	0.192029425022746	0.0277590401744345	0.00400747527463496	-0.134013594094691	-0.188577908963565	G1	0.175572519083969	FALSE	0.148648648648649	0.210526315789474	TRUE	TRUE	TRUE	TRUE	0.126984126984127	TRUE	TRUE	Pass	9	9	F16_Kid_N_pos_1_1	CD45+	8.14285714285714	(0,10]	Pod	Other	NA	-6.33652799440382	2.31854088221221	F16_Kid_N_pos_1_1_CCACCTATCGCATGGC
F16	19613.3391331907	6195	0	0.000705119375670808	0	4.72334188116874e-05	0.000705119375670808	0.0110217682506292	0.0655005883116686	0.311771401859608	0.218947851119801	0.0335901994544915	0.0020859278179132	-0.0256877698446831	-0.0384555969449136	G1	0.0833333333333333	FALSE	0.127272727272727	0.0377358490566038	TRUE	TRUE	TRUE	TRUE	0.035230352303523	TRUE	TRUE	Pass	19	19	F16_Kid_N_pos_1_1	CD45+	8.14285714285714	(0,10]	End	Other	End	12.1540497301354	-0.924309047001337	F16_Kid_N_pos_1_1_CCCAGTTGTCCGTGAC
F16	6973.00313194827	3673	0	0.00328821913873308	0	0	0.00328821913873308	0.00811342362831942	0.0642800109195822	0.289462264261336	0.174253878807674	0.0509994526864826	0.00169964345370114	-0.141761235660849	-0.19870537554246	G1	0.0954773869346734	FALSE	0.148648648648649	0.325	TRUE	TRUE	TRUE	TRUE	0.035230352303523	TRUE	TRUE	Pass	19	19	F16_Kid_N_pos_1_1	CD45+	8.14285714285714	(0,10]	End	Other	End	12.3310834600404	-1.44924581165664	F16_Kid_N_pos_1_1_CGAGCCACAAGAGTCG
F16	5082.31348272881	3024	0	0	0	0	0	0.00651311478127938	0.06572934223874	0.242818595539023	0.136207392484485	0.189222283705024	0.00549824759779701	-0.115303579216119	-0.189736695864354	G1	0.10989010989011	FALSE	0.148648648648649	0.428571428571428	TRUE	TRUE	TRUE	TRUE	0.0170731707317073	TRUE	TRUE	Pass	17	17	F16_Kid_N_pos_1_1	CD45+	8.14285714285714	(0,10]	DTLH	Other	DTLH	7.27072526529789	7.95019736772737	F16_Kid_N_pos_1_1_CGCGTTTAGGTGATTA
F16	7314.83679409515	3540	0	0.00100916261906738	2.70702375436214e-05	0	0.000982092381523756	0.0117075391365953	0.0740225087527563	0.301987147073109	0.328610638608488	0.020054217714058	0.00119726620631123	-0.0885639912232399	-0.17177887224723	G1	0.0377358490566038	FALSE	0.148648648648649	0.325	TRUE	TRUE	TRUE	TRUE	0.071969696969697	TRUE	TRUE	Pass	19	19	F16_Kid_N_pos_1_1	CD45+	8.14285714285714	(0,10]	End	Other	End	11.2498625189628	-1.21261278660046	F16_Kid_N_pos_1_1_CGCTGGATCCTTGCCA
F16	1459.6883894183	1254	0	0.000366929376593133	0.000192319988132376	8.1683306401872e-05	0.000174609388460757	0.00697683535608202	0.0866897153491034	0.340340653124019	0.434935476376438	0.0555536981409139	0.00414057776148078	-0.0638481335789064	-0.150440931946555	G1	0.175572519083969	FALSE	0.148648648648649	0.0729613733905579	TRUE	TRUE	TRUE	TRUE	0.0128676470588235	TRUE	TRUE	Pass	0	0	F16_Kid_N_pos_1_1	CD45+	8.14285714285714	(0,10]	NPC	Other	NPCa	-5.02515470766895	-6.27243778368412	F16_Kid_N_pos_1_1_CGGACTGGTTAGATGA
F16	11617.736649344	4247	0	0.000430017557339465	0	8.01917624540185e-05	0.000430017557339465	0.00902315328744503	0.0699123107842422	0.303795216825589	0.276803945513051	0.01445423394534	0.00176247468363146	-0.132321259714529	-0.192915128014989	G1	0.0561797752808989	FALSE	0.10989010989011	0.10989010989011	TRUE	TRUE	TRUE	TRUE	0	TRUE	TRUE	Pass	12	12	F16_Kid_N_pos_1_1	CD45+	8.14285714285714	(0,10]	MSC	Other	NA	9.78260831006271	-14.4050883766344	F16_Kid_N_pos_1_1_CGTCAGGAGAGCTGGT
F16	22951.3565653711	6328	0	0.00112731054157533	1.57049930618071e-06	2.97929302195014e-05	0.00112574004226915	0.00928742249192326	0.070497169795798	0.302957541507467	0.295274709106642	0.0236922252515882	0.0024186289455144	-0.136677232879682	-0.213024113238533	G1	0.0492957746478873	FALSE	0.064	0.0833333333333333	TRUE	TRUE	TRUE	TRUE	0.035230352303523	TRUE	TRUE	Pass	19	19	F16_Kid_N_pos_1_1	CD45+	8.14285714285714	(0,10]	End	Other	End	12.4037063898521	-0.399247061968821	F16_Kid_N_pos_1_1_CTACCCATCATATCGG
F16	1924.48391526173	1444	0	0	0	0	0	0.00574591414409859	0.0543904839193276	0.236747336591265	0.235549607181995	0.121717012097175	0.00192844909422284	-0.0999040554074678	-0.174343987251041	G1	0.0954773869346734	FALSE	0.608695652173913	0.210526315789474	TRUE	TRUE	TRUE	TRUE	0.0977198697068404	TRUE	TRUE	Pass	12	12	F16_Kid_N_pos_1_1	CD45+	8.14285714285714	(0,10]	MSC	Other	ICb	10.5217635157702	-13.9704133933562	F16_Kid_N_pos_1_1_CTCGAGGCAGTTTACG
F16	7387.65036859362	3312	0	0.00235134402430611	0	0	0.00235134402430611	0.00916412046026656	0.0575638066298587	0.261410526935023	0.24132164182217	0.0231977903947601	0.00234110592142742	-0.132898792330101	-0.194270744335242	G1	0.0492957746478873	FALSE	0.0833333333333333	0.0729613733905579	TRUE	TRUE	TRUE	TRUE	0.035230352303523	TRUE	TRUE	Pass	19	19	F16_Kid_N_pos_1_1	CD45+	8.14285714285714	(0,10]	End	Other	End	11.5882362676004	-0.688590368013887	F16_Kid_N_pos_1_1_CTCGGGATCCTTGCCA
F16	13503.8660289395	4970	0	5.02985882267144e-05	0	0	5.02985882267144e-05	0.0172167946611531	0.0712292373985279	0.329229647772377	0.105089925479076	0.0443187086522456	0.00312052748479855	-0.174427523703694	-0.181755268272616	G1	0.148648648648649	FALSE	0.325	0.428571428571428	TRUE	TRUE	TRUE	TRUE	0.0472854640980736	TRUE	TRUE	Pass	9	9	F16_Kid_N_pos_1_1	CD45+	8.14285714285714	(0,10]	Pod	Other	Pod	-9.96004269598204	3.59135340572768	F16_Kid_N_pos_1_1_CTTTGCGCATACAGCT
F16	12918.5726595148	4226	0	0.00148821240487062	6.90308257038204e-05	6.75269154310579e-05	0.0014191815791668	0.0111032049711318	0.071753047873629	0.326208294896831	0.229831552285386	0.0583102659068698	0.0019002799026818	-0.13357331673617	-0.126387927636094	G1	0.0377358490566038	FALSE	0.210526315789474	0.428571428571428	TRUE	TRUE	TRUE	TRUE	0.035230352303523	TRUE	TRUE	Pass	19	19	F16_Kid_N_pos_1_1	CD45+	8.14285714285714	(0,10]	End	Other	End	11.8054285305662	-1.18385976202864	F16_Kid_N_pos_1_1_GAAATGAAGCCAGTAG
F16	5597.13448015815	2943	0	0.0015621418030983	9.67150860376721e-05	0	0.00146542671706062	0.0135942686813307	0.0741913253076075	0.297541502841549	0.299285037816885	0.035038121592672	0.00199932984144958	-0.106874524935662	-0.221501694018975	G1	0.0377358490566038	FALSE	0.127272727272727	0.127272727272727	TRUE	TRUE	TRUE	TRUE	0.071969696969697	TRUE	TRUE	Pass	19	19	F16_Kid_N_pos_1_1	CD45+	8.14285714285714	(0,10]	End	Other	End	11.7333605898597	-0.854545148880976	F16_Kid_N_pos_1_1_GACACGCAGCGAGAAA
F16	2909.43288038434	1835	0	0.00112486370469862	0	0	0.00112486370469862	0.00679600902436234	0.037270285750319	0.176252486130865	0.108410894623783	0.150998231959983	0.00527086001889501	-0.0882694259168128	-0.143328206257164	G1	0.10989010989011	FALSE	0.325	0.210526315789474	TRUE	TRUE	TRUE	TRUE	0.0977198697068404	TRUE	TRUE	Pass	12	12	F16_Kid_N_pos_1_1	CD45+	8.14285714285714	(0,10]	MSC	Other	ICb	9.85560474921505	-14.420687741883	F16_Kid_N_pos_1_1_GACTACAAGCTAAGAT
F16	11936.3629779849	4145	0	0.00114129610609625	0	0	0.00114129610609625	0.0178440310747659	0.085143478092565	0.356755927383939	0.207660768807406	0.0175499101595084	0.00194672819793064	-0.153604556406131	-0.198039021026749	G1	0.0561797752808989	FALSE	0.0833333333333333	0.175572519083969	TRUE	TRUE	TRUE	TRUE	0.035230352303523	TRUE	TRUE	Pass	19	19	F16_Kid_N_pos_1_1	CD45+	8.14285714285714	(0,10]	End	Other	End	11.8998515703061	-1.38757499966324	F16_Kid_N_pos_1_1_GACTACAAGGGCACTA
F16	7334.4680786865	3591	0	0.000361624470144089	0	0	0.000361624470144089	0.0084304932507941	0.0922506405344638	0.294018673861852	0.213493503926669	0.0891913509109333	0.00321415745678935	-0.0970065619233716	-0.136232007031302	G1	0.127272727272727	FALSE	0.0328358208955224	0.148648648648649	TRUE	TRUE	TRUE	TRUE	0.0169971671388102	TRUE	TRUE	Pass	14	14	F16_Kid_N_pos_1_1	CD45+	8.14285714285714	(0,10]	ErPrT	Other	ErPrT	-0.432692121644602	13.1281745674026	F16_Kid_N_pos_1_1_GATCGTATCTCCAGGG
F16	14804.9117556589	5172	0	0.000980081285043654	3.52591293129071e-05	0	0.000944822155730747	0.0168087948547248	0.0780516784117679	0.319250305227051	0.274118697473663	0.0309848177756302	0.00251945633026992	-0.135340921661055	-0.163537564091814	G1	0.0561797752808989	FALSE	0.428571428571428	0.210526315789474	TRUE	TRUE	TRUE	TRUE	0.035230352303523	TRUE	TRUE	Pass	19	19	F16_Kid_N_pos_1_1	CD45+	8.14285714285714	(0,10]	End	Other	End	12.0157361291014	-0.771994891355865	F16_Kid_N_pos_1_1_GATGAGGCAGTACACT
F16	29934.7438515691	6921	0	0.000659337612635978	5.03679969353243e-05	0	0.000608969615700654	0.0128134467697506	0.0845395972166607	0.349114008331335	0.311139006276536	0.0221102943899938	0.00196678425581351	-0.114436951600255	-0.182772716601841	G1	0.0492957746478873	FALSE	0.0377358490566038	0.0377358490566038	TRUE	TRUE	TRUE	TRUE	0.071969696969697	TRUE	TRUE	Pass	19	19	F16_Kid_N_pos_1_1	CD45+	8.14285714285714	(0,10]	End	Other	End	11.9173415381015	-0.976181827578463	F16_Kid_N_pos_1_1_GATGAGGGTGGCAAAC
F16	6341.70695732783	3125	0	0.000301904772541515	0	6.20759624764462e-05	0.000301904772541515	0.0135859040557369	0.0567868940591415	0.245504449557126	0.249766572760171	0.0247249324728399	0.0039503366551946	-0.152735159928928	-0.143648740269203	G1	0.0492957746478873	FALSE	0.175572519083969	0.0431893687707641	TRUE	TRUE	TRUE	TRUE	0.0066006600660066	TRUE	TRUE	Pass	1	1	F16_Kid_N_pos_1_1	CD45+	8.14285714285714	(0,10]	ICb	Other	ICa	4.44299126261428	-11.9695305041345	F16_Kid_N_pos_1_1_GATTCAGCATGCGCAC
F16	5975.20465632043	2928	0	4.53657309413669e-05	0	3.82096315608263e-05	4.53657309413669e-05	0.0113796662473279	0.0599891216723186	0.268074282509199	0.21419232797126	0.0420011253612659	0.00249523604278337	-0.122764611483693	-0.18326588010929	G1	0.0729613733905579	FALSE	0.0431893687707641	0.257731958762887	TRUE	TRUE	TRUE	TRUE	0.035230352303523	TRUE	TRUE	Pass	19	19	F16_Kid_N_pos_1_1	CD45+	8.14285714285714	(0,10]	End	Other	End	11.6991122232491	-0.914195233552346	F16_Kid_N_pos_1_1_GCAATCACAATACGCT
F16	8827.69498060611	3877	0	0.000732745767193215	0	0	0.000732745767193215	0.00878049005252693	0.0962036321625082	0.274363268324331	0.237432546847386	0.133968488032	0.0031778286951283	-0.137021734501135	-0.131826056556998	G1	0.148648648648649	FALSE	0.127272727272727	0.175572519083969	TRUE	TRUE	TRUE	TRUE	0.0169971671388102	TRUE	TRUE	Pass	14	14	F16_Kid_N_pos_1_1	CD45+	8.14285714285714	(0,10]	ErPrT	Other	ErPrT	-0.760715888016302	13.2162030378668	F16_Kid_N_pos_1_1_GCAGTTAAGCACACAG
F16	5971.51068173901	3084	0	0.0021702194925766	2.31228611639664e-05	0	0.00214709663141263	0.0111380048446618	0.0714781438185687	0.30388819458229	0.341819028839709	0.0283769147544636	0.00191973329650661	-0.116722725553012	-0.208998659028972	G1	0.0377358490566038	FALSE	0.210526315789474	0.210526315789474	TRUE	TRUE	TRUE	TRUE	0.071969696969697	TRUE	TRUE	Pass	19	19	F16_Kid_N_pos_1_1	CD45+	8.14285714285714	(0,10]	End	Other	End	11.6705181565609	-0.76567303273674	F16_Kid_N_pos_1_1_GCGCGATAGATCGATA
F16	8858.37275178098	3795	0	0.000264716887498333	0	4.75035986306088e-05	0.000264716887498333	0.0100907038227213	0.0745309979850635	0.320787699108715	0.323172458119504	0.0108336539048583	0.00219619023621293	-0.0620467453183312	-0.146451255997072	G1	0.064	FALSE	0.257731958762887	0.175572519083969	TRUE	TRUE	TRUE	TRUE	0.0442477876106195	TRUE	TRUE	Pass	6	6	F16_Kid_N_pos_1_1	CD45+	8.14285714285714	(0,10]	ICa	Other	ICa	4.99639581166963	-12.2726810107774	F16_Kid_N_pos_1_1_GCGCGATCAAGAAAGG
F16	7800.8997815479	3602	0	0.000277337377849666	0	0.00287090744585957	0.000277337377849666	0.009650154946951	0.0822449866029455	0.328070775770472	0.321019788679715	0.00512725892711068	0.00394777382611085	-0.13413312143899	-0.18546843543442	G1	0.0377358490566038	FALSE	0.428571428571428	0.0431893687707641	TRUE	TRUE	TRUE	TRUE	0.00492610837438424	TRUE	TRUE	Pass	1	1	F16_Kid_N_pos_1_1	CD45+	8.14285714285714	(0,10]	ICb	Other	ICb	4.45856469838089	-12.7535876792909	F16_Kid_N_pos_1_1_GGAAAGCCAGTAAGAT
F16	4737.24701125192	2908	0	0.000491800964954816	0.000126725553321864	0.000108807181361814	0.000365075411632952	0.0111590548581822	0.0525655054699703	0.266304766516684	0.158415815065898	0.104701546528792	0.00253007197813128	-0.075547162856766	-0.131719895531683	G1	0.0431893687707641	FALSE	0.0377358490566038	0.148648648648649	TRUE	TRUE	TRUE	TRUE	0.256704980842912	TRUE	TRUE	Pass	20	20	F16_Kid_N_pos_1_1	CD45+	8.14285714285714	(0,10]	End	Other	End	11.2729104122323	-0.94629965200035	F16_Kid_N_pos_1_1_GGACAAGTCAGGCCCA
F16	17138.6885843843	5143	0	0.00163458719080043	7.65802910595234e-05	2.36312575149244e-05	0.00155800689974091	0.00974522618693574	0.0843732649121604	0.351984556957	0.321482097280246	0.020197513519874	0.00254364317134135	-0.0314875844456019	-0.0984624165219694	G1	0.0431893687707641	FALSE	0.148648648648649	0.210526315789474	TRUE	TRUE	TRUE	TRUE	0.114754098360656	TRUE	TRUE	Pass	19	19	F16_Kid_N_pos_1_1	CD45+	8.14285714285714	(0,10]	End	Other	End	11.603611195893	-0.778969994428404	F16_Kid_N_pos_1_1_GGATGTTGTAAGGGAA
F16	7968.74023887537	3479	0	0	0	0	0	0.00943312685686131	0.0784003028126559	0.310137494062079	0.317627303577709	0.0206682133444727	0.00301532508333784	-0.0999529790988606	-0.196231306490559	G1	0.0492957746478873	FALSE	0.175572519083969	0.127272727272727	TRUE	TRUE	TRUE	TRUE	0.0066006600660066	TRUE	TRUE	Pass	1	1	F16_Kid_N_pos_1_1	CD45+	8.14285714285714	(0,10]	ICb	Other	ICa	3.43816484018304	-11.9730943090321	F16_Kid_N_pos_1_1_GGATGTTGTCTGGTCG
F16	7017.58997108411	3436	0	0.000125732168280146	0	3.72719882600882e-06	0.000125732168280146	0.01007348675838	0.0751333586947976	0.305020172304558	0.290945775483696	0.0163014449187071	0.00282699923398821	-0.141531272924536	-0.252816453364552	G1	0.0431893687707641	FALSE	0.608695652173913	0.0954773869346734	TRUE	TRUE	TRUE	TRUE	0.0066006600660066	TRUE	TRUE	Pass	1	1	F16_Kid_N_pos_1_1	CD45+	8.14285714285714	(0,10]	ICb	Other	IPC	3.93921150022691	-12.2576736207659	F16_Kid_N_pos_1_1_GGCTCGACAACACCCG
F16	2709.9629295455	1695	0	0.00269906419034049	0.000174759340584264	0	0.00252430484975623	0.00782914073275967	0.0476483353149896	0.24932807279765	0.135559695883615	0.0157281948270297	0.00371615336852228	-0.143453629793051	-0.159950713349972	G1	0.0833333333333333	FALSE	0.428571428571428	0.210526315789474	TRUE	TRUE	TRUE	TRUE	0.256704980842912	TRUE	TRUE	Pass	20	20	F16_Kid_N_pos_1_1	CD45+	8.14285714285714	(0,10]	End	Other	End	10.7239815799951	-1.36333059449828	F16_Kid_N_pos_1_1_GGTGTTAAGTTCGCGC
F16	19984.7352947916	5728	0	0.000196568443893894	0	1.7447511105755e-05	0.000196568443893894	0.00957634547359727	0.0679682771127742	0.294073790048151	0.241499741093808	0.0146191295281541	0.00182708709018066	-0.159617065589093	-0.261828820936609	G1	0.0729613733905579	FALSE	0.0561797752808989	0.0833333333333333	TRUE	TRUE	TRUE	TRUE	0	TRUE	TRUE	Pass	12	12	F16_Kid_N_pos_1_1	CD45+	8.14285714285714	(0,10]	MSC	Other	NA	9.88116565819032	-14.9011273390093	F16_Kid_N_pos_1_1_GTAGTCACAGCAGTTT
F16	22110.9725446118	5909	0	0.00142285679272581	9.48796907993117e-05	0.000115476074180683	0.0013279771019265	0.0129342359811336	0.085098587365984	0.351889157548568	0.297622368447708	0.0129999128126845	0.00203945166729424	-0.0971346062904197	-0.173987412442905	G1	0.0431893687707641	FALSE	0.325	0.210526315789474	TRUE	TRUE	TRUE	TRUE	0.035230352303523	TRUE	TRUE	Pass	19	19	F16_Kid_N_pos_1_1	CD45+	8.14285714285714	(0,10]	End	Other	End	11.7824699799407	-0.882944277274034	F16_Kid_N_pos_1_1_GTATTCTTCGGCGCAT
F16	1929.83488510775	1398	0	0	0	0	0	0.00736762935775369	0.150284516460382	0.395585595188712	0.305950381705151	0	0.00486831134756849	-0.117145426579959	-0.10288106276366	G1	0.0833333333333333	FALSE	0.210526315789474	0.148648648648649	TRUE	TRUE	TRUE	TRUE	0.0193236714975845	TRUE	TRUE	Pass	7	7	F16_Kid_N_pos_1_1	CD45+	8.14285714285714	(0,10]	SSBm.d	Other	DTLH	6.91392524843018	7.07648071584939	F16_Kid_N_pos_1_1_GTTAAGCAGCAAATCA
F16	3821.45863723642	2228	0	0.00167291497862704	0	0	0.00167291497862704	0.0132290344682882	0.0654255747020282	0.26421072888514	0.231578107736274	0.0167644150189735	0.00337597252680376	-0.177416515333441	-0.0887840541658289	G1	0.0561797752808989	FALSE	0.10989010989011	0.210526315789474	TRUE	TRUE	TRUE	TRUE	0.256704980842912	TRUE	TRUE	Pass	20	20	F16_Kid_N_pos_1_1	CD45+	8.14285714285714	(0,10]	End	Other	End	11.7084506556248	-0.753595991176799	F16_Kid_N_pos_1_1_GTTCGGGCATCCTTGC
F16	16359.2941312368	5330	0	0.000720550080742596	5.43299403898079e-05	1.55524638428934e-05	0.000666220140352788	0.00873246482492631	0.0804313699568842	0.322876937155123	0.301385977390634	0.0229880484295843	0.00193490383543416	-0.044760066745282	-0.135919748904379	G1	0.0833333333333333	FALSE	0.0954773869346734	0.428571428571428	TRUE	TRUE	TRUE	TRUE	0.035230352303523	TRUE	TRUE	Pass	19	19	F16_Kid_N_pos_1_1	CD45+	8.14285714285714	(0,10]	End	Other	End	12.3376831697893	-0.843720027877229	F16_Kid_N_pos_1_1_GTTCTCGAGCGAGAAA
F16	6654.73377970739	3717	0	0.000142884447036326	0	0	0.000142884447036326	0.0109313365037587	0.0733287020388748	0.309024446629907	0.138946466546843	0.114940368114509	0.00482105291667492	-0.146769481235053	-0.222504893683134	G1	0.175572519083969	FALSE	0.0492957746478873	0.257731958762887	TRUE	TRUE	TRUE	TRUE	0.100806451612903	TRUE	TRUE	Pass	10	10	F16_Kid_N_pos_1_1	CD45+	8.14285714285714	(0,10]	SSBpod	Other	SSBpod	-1.0202969846093	3.18208528901888	F16_Kid_N_pos_1_1_TAAGAGAAGACAAGCC
F16	7357.35627896521	3665	0	0.000120011130970055	0	0	0.000120011130970055	0.0109777950820715	0.0742944633743696	0.323349499282784	0.291475766099518	0.0130475701029938	0.00423076321882512	-0.158424658255102	-0.214707417524757	G1	0.0431893687707641	FALSE	0.0833333333333333	0.127272727272727	TRUE	TRUE	TRUE	TRUE	0.00492610837438424	TRUE	TRUE	Pass	1	1	F16_Kid_N_pos_1_1	CD45+	8.14285714285714	(0,10]	ICb	Other	Mes	3.20400479348448	-11.6683130822776	F16_Kid_N_pos_1_1_TACAGTGAGATATGGT
F16	7082.80076786438	3297	0	0.00131111553170435	0.000219482207871063	0	0.00109163332383329	0.0136698832751144	0.06841048397353	0.311768289392667	0.308094563155914	0.0168396011919507	0.00194009565139776	-0.0892119094787771	-0.16130795418514	G1	0.0328358208955224	FALSE	0.175572519083969	0.0492957746478873	TRUE	TRUE	TRUE	TRUE	0.035230352303523	TRUE	TRUE	Pass	19	19	F16_Kid_N_pos_1_1	CD45+	8.14285714285714	(0,10]	End	Other	End	11.4169498286147	-0.942771039024997	F16_Kid_N_pos_1_1_TACGGGCTCAGCGACC
F16	14222.7774691016	4876	0	0.00110814156826822	0	0	0.00110814156826822	0.0126418377750428	0.0795245539167696	0.326535256224514	0.327512339321263	0.0184631369015475	0.00266850561436238	-0.142066471034847	-0.186885546217821	G1	0.0492957746478873	FALSE	0.210526315789474	0.210526315789474	TRUE	TRUE	TRUE	TRUE	0.035230352303523	TRUE	TRUE	Pass	19	19	F16_Kid_N_pos_1_1	CD45+	8.14285714285714	(0,10]	End	Other	End	11.6805690285292	-0.814533870948736	F16_Kid_N_pos_1_1_TACTCATGTGTATGGG
F16	9743.81337863978	4390	0	0.00145292984338145	0	0	0.00145292984338145	0.00969347904976599	0.0645499200400048	0.296087618847186	0.290166097775318	0.0560347248579678	0.00225726262625514	-0.0733034825083707	-0.167239812672208	G1	0.064	FALSE	0.175572519083969	0.210526315789474	TRUE	TRUE	TRUE	TRUE	0.035230352303523	TRUE	TRUE	Pass	19	19	F16_Kid_N_pos_1_1	CD45+	8.14285714285714	(0,10]	End	Other	End	11.8204406419328	-1.23212880555149	F16_Kid_N_pos_1_1_TACTCGCGTCGAAAGC
F16	14238.151911525	4758	0	7.98717915318926e-05	0	3.54909133335096e-05	7.98717915318926e-05	0.00842993151801131	0.067408081473513	0.304694121206895	0.262876517231588	0.013246087324285	0.00223846936747825	-0.154833749029934	-0.212718915476713	G1	0.0729613733905579	FALSE	0.10989010989011	0.148648648648649	TRUE	TRUE	TRUE	TRUE	0	TRUE	TRUE	Pass	12	12	F16_Kid_N_pos_1_1	CD45+	8.14285714285714	(0,10]	MSC	Other	NA	10.2138296247704	-14.2874439436075	F16_Kid_N_pos_1_1_TACTTGTAGGGATGGG
F16	8470.70433857458	3729	0	0.000680703308984644	0	4.8803217321345e-05	0.000680703308984644	0.0100443749803394	0.0799586227380091	0.324420596275342	0.34533035187263	0.0182605559900121	0.00141148473065126	-0.100590870633966	-0.145227128639225	G1	0.0328358208955224	FALSE	0.0729613733905579	0.175572519083969	TRUE	TRUE	TRUE	TRUE	0.035230352303523	TRUE	TRUE	Pass	19	19	F16_Kid_N_pos_1_1	CD45+	8.14285714285714	(0,10]	End	Other	End	11.4927788083795	-1.0253387641197	F16_Kid_N_pos_1_1_TAGCCGGAGCGTTGCC
F16	8071.94041129818	3639	0	0.00145418865711856	2.40456759389679e-05	6.64612888821575e-05	0.00143014298117959	0.0102807611807923	0.0817437407945338	0.329776366690038	0.305989410705088	0.0172579115734021	0.00252782146034202	-0.0830942035113249	-0.219662285107458	G1	0.0431893687707641	FALSE	0.0833333333333333	0.175572519083969	TRUE	TRUE	TRUE	TRUE	0.071969696969697	TRUE	TRUE	Pass	19	19	F16_Kid_N_pos_1_1	CD45+	8.14285714285714	(0,10]	End	Other	End	11.490160204844	-0.756695406580701	F16_Kid_N_pos_1_1_TAGCCGGAGGCGATAC
F16	5346.788328543	2857	0	0.00107289339668292	0	0	0.00107289339668292	0.0069474224935213	0.0791934974531862	0.304432366495245	0.345973813187889	0.0145222440325434	0.00300724363644087	-0.128369558267385	-0.17749057287745	G1	0.0377358490566038	FALSE	0.0729613733905579	0.175572519083969	TRUE	TRUE	TRUE	TRUE	0.071969696969697	TRUE	TRUE	Pass	20	20	F16_Kid_N_pos_1_1	CD45+	8.14285714285714	(0,10]	End	Other	End	11.2047898580437	-0.675776592683073	F16_Kid_N_pos_1_1_TAGTGGTAGATCTGCT
F16	8982.24243952743	4231	0	0.000216876253399352	0	0	0.000216876253399352	0.00713403910467409	0.0742545929427751	0.264831664091742	0.208170826224652	0.165279247190618	0.0041065203263907	-0.0822325938239603	-0.17375396251435	G1	0.148648648648649	FALSE	0.428571428571428	0.0561797752808989	TRUE	TRUE	TRUE	TRUE	0.067741935483871	TRUE	TRUE	Pass	13	13	F16_Kid_N_pos_1_1	CD45+	8.14285714285714	(0,10]	ErPrT	Other	ErPrT	-0.00701687278027592	12.645709637148	F16_Kid_N_pos_1_1_TCAGATGGTGTGCCTG
F16	2345.65965121919	1755	0	0.000538577122459417	0	6.40255308121122e-05	0.000538577122459417	0.0128253939147453	0.112121469388041	0.441252852810647	0.274280647608216	0.000162728187165642	0.00427991413454075	-0.0203987845750142	-0.1310128430387	G1	0.148648648648649	FALSE	0.0954773869346734	0.210526315789474	TRUE	TRUE	TRUE	TRUE	0.0755939524838013	TRUE	TRUE	Pass	10	10	F16_Kid_N_pos_1_1	CD45+	8.14285714285714	(0,10]	SSBpod	Other	SSBpod	-2.36321950114062	1.71726964183771	F16_Kid_N_pos_1_1_TCAGCTCAGATGTGGC
F16	51672.4926710318	8873	0	0.000460025307419909	0	2.90113682617224e-06	0.000460025307419909	0.0139702969844365	0.0974183171428375	0.395298321396303	0.193196470051453	0.0371345009403613	0.00434137810562594	-0.166333919507644	-0.252750027061543	G1	0.175572519083969	FALSE	0.127272727272727	0.175572519083969	TRUE	TRUE	TRUE	TRUE	0.0714285714285714	TRUE	TRUE	Pass	10	10	F16_Kid_N_pos_1_1	CD45+	8.14285714285714	(0,10]	SSBpod	Other	NA	-5.20792563309573	1.5791921085573	F16_Kid_N_pos_1_1_TCAGGATCAGTCGATT
F16	23581.7449114362	6050	0	8.54303101545781e-05	0	3.55519070453675e-05	8.54303101545781e-05	0.008660614467429	0.0741099598158554	0.311305502187349	0.307849910395112	0.0173029477414684	0.00216227552208764	-0.104597961523451	-0.196328701491251	G1	0.10989010989011	FALSE	0.325	0.175572519083969	TRUE	TRUE	TRUE	TRUE	0	TRUE	TRUE	Pass	12	12	F16_Kid_N_pos_1_1	CD45+	8.14285714285714	(0,10]	MSC	Other	ICb	9.85846624079213	-14.6673394375613	F16_Kid_N_pos_1_1_TCGCGAGTCCTACAGA
F16	4904.01872848067	2843	0	9.6348852835916e-05	0	0	9.6348852835916e-05	0.00614865350251144	0.0567986905743845	0.236635450254236	0.236763220873166	0.0759483566413381	0.00248988737678167	-0.124679940358138	-0.168738068168676	G1	0.10989010989011	FALSE	0.210526315789474	0.428571428571428	TRUE	TRUE	TRUE	TRUE	0.0977198697068404	TRUE	TRUE	Pass	12	12	F16_Kid_N_pos_1_1	CD45+	8.14285714285714	(0,10]	MSC	Other	CnT	10.1249643064148	-14.1312237792637	F16_Kid_N_pos_1_1_TCTTCGGAGATGTGTA
F16	8558.35085297843	3903	0	0.000226362927247329	0	0	0.000226362927247329	0.0209451909529273	0.0707558439755934	0.331560397059783	0.194065784139811	0.0225960302069457	0.0035891928326137	-0.0748471834339695	-0.201373511480894	G1	0.175572519083969	FALSE	0.064	0.127272727272727	TRUE	TRUE	TRUE	TRUE	0.355978260869565	TRUE	TRUE	Pass	0	0	F16_Kid_N_pos_1_1	CD45+	8.14285714285714	(0,10]	NPC	Other	NA	-5.70495369226079	-7.62780327602497	F16_Kid_N_pos_1_1_TGACAACCAGTCTTCC
F16	7352.30282401962	3374	0	0.00109883666543796	0	0	0.00109883666543796	0.0105649134082942	0.0726455397852554	0.295248936874314	0.263928499131689	0.0198443547252857	0.00290716387291076	-0.0500559812704234	-0.172197079288781	G1	0.0328358208955224	FALSE	0.0954773869346734	0.0729613733905579	TRUE	TRUE	TRUE	TRUE	0.035230352303523	TRUE	TRUE	Pass	19	19	F16_Kid_N_pos_1_1	CD45+	8.14285714285714	(0,10]	End	Other	End	11.4506484616889	-1.00965433800221	F16_Kid_N_pos_1_1_TGATTTCTCGTTTATC
F16	26394.4122398294	6684	0	0.00223257596440258	0.000194502976451659	1.15432590842547e-05	0.00203807298795092	0.0147043151686881	0.0750796219012542	0.317583991773415	0.294914927562226	0.0174387750743912	0.0022019042015582	-0.0341828489015414	-0.184937137073518	G1	0.0431893687707641	FALSE	0.148648648648649	0.210526315789474	TRUE	TRUE	TRUE	TRUE	0.035230352303523	TRUE	TRUE	Pass	19	19	F16_Kid_N_pos_1_1	CD45+	8.14285714285714	(0,10]	End	Other	End	12.3883103849152	-0.403997662799865	F16_Kid_N_pos_1_1_TGCCCTACAAGTCTAC
F16	11352.9897673582	4322	0	0.000303380300091371	0	0	0.000303380300091371	0.012794448049408	0.0701434757795698	0.292174262058503	0.324027804013461	0.032479901400783	0.00205872384235963	-0.075824498725702	-0.174554178809592	G1	0.0492957746478873	FALSE	0.257731958762887	0.210526315789474	TRUE	TRUE	TRUE	TRUE	0.0066006600660066	TRUE	TRUE	Pass	1	1	F16_Kid_N_pos_1_1	CD45+	8.14285714285714	(0,10]	ICb	Other	ICb	4.83205795193494	-12.8222256437546	F16_Kid_N_pos_1_1_TGCTACCGTTTAGCTG
F16	26943.0755632766	6643	0	0.00177388780018562	2.81700583169241e-05	0	0.0017457177418687	0.014479579719643	0.0771831524807554	0.340791706071241	0.203279583429301	0.0245037615989968	0.00259869027984333	-0.141131353153491	-0.230174427192175	G1	0.0833333333333333	FALSE	0.127272727272727	0.0954773869346734	TRUE	TRUE	TRUE	TRUE	0.035230352303523	TRUE	TRUE	Pass	19	19	F16_Kid_N_pos_1_1	CD45+	8.14285714285714	(0,10]	End	Other	End	12.4525063768327	-1.4298714038811	F16_Kid_N_pos_1_1_TGGGAAGCACACTGCG
F16	12987.9089528895	4928	0	0.000971719199222816	1.0722784600409e-05	0	0.000960996414622407	0.0133134293758382	0.079020545332965	0.327564429924467	0.300897664834297	0.0135803075011781	0.00238949911779253	-0.181575934909371	-0.207023110310145	G1	0.0492957746478873	FALSE	0.10989010989011	0.0833333333333333	TRUE	TRUE	TRUE	TRUE	0.035230352303523	TRUE	TRUE	Pass	19	19	F16_Kid_N_pos_1_1	CD45+	8.14285714285714	(0,10]	End	Other	End	11.4966660948962	-1.3095942498653	F16_Kid_N_pos_1_1_TGTGTTTCACACCGAC
F16	3154.37438535087	2103	0	0.000330364106282963	0	0	0.000330364106282963	0.014276794401793	0.128810543605401	0.381466088339652	0.285903897035417	7.74384784997958e-05	0.00518731206545823	-0.0639689980024259	-0.183489975001276	G1	0.0833333333333333	FALSE	0.257731958762887	0.0377358490566038	TRUE	TRUE	TRUE	TRUE	0.0779727095516569	TRUE	TRUE	Pass	7	7	F16_Kid_N_pos_1_1	CD45+	8.14285714285714	(0,10]	SSBm.d	Other	DTLH	7.11522200234747	6.87088124975076	F16_Kid_N_pos_1_1_TTAGGACTCCTAAGTG
F16	19412.9718819652	5628	0	0.00140752411369852	4.90769739055932e-05	0	0.00135844713979292	0.0117569936194503	0.066105348954434	0.313696729956936	0.222283709597149	0.0254654534061173	0.00178346587833413	-0.150602325148933	-0.201823137779375	G1	0.0833333333333333	FALSE	0.0833333333333333	0.0729613733905579	TRUE	TRUE	TRUE	TRUE	0.035230352303523	TRUE	TRUE	Pass	19	19	F16_Kid_N_pos_1_1	CD45+	8.14285714285714	(0,10]	End	Other	End	12.2257481933053	-1.07517979406405	F16_Kid_N_pos_1_1_TTAGTTCTCGCAAGCC
F16	19733.4201830453	5763	0	0.00142055430760045	0.000208603042065409	4.03066411837374e-05	0.00121195126553504	0.0119429521767434	0.0758194324444039	0.32485614287352	0.312016491305469	0.0259802010177565	0.00164984543072825	-0.050394643682235	-0.158741750562521	G1	0.0492957746478873	FALSE	0.0833333333333333	0.0328358208955224	TRUE	TRUE	TRUE	TRUE	0.035230352303523	TRUE	TRUE	Pass	19	19	F16_Kid_N_pos_1_1	CD45+	8.14285714285714	(0,10]	End	Other	End	11.9880577173265	-0.851764322859256	F16_Kid_N_pos_1_1_TTATGCTAGATGTGGC
F16	18820.8299500983	5356	0	0.000200285556262443	0	7.27201513631927e-05	0.000200285556262443	0.0163799738634227	0.0702062029424832	0.308519606182706	0.185683150376636	0.0168271735311077	0.00205913199534126	-0.176707141272533	-0.233128502686193	G1	0.064	FALSE	0.0954773869346734	0.064	TRUE	TRUE	TRUE	TRUE	0	TRUE	TRUE	Pass	12	12	F16_Kid_N_pos_1_1	CD45+	8.14285714285714	(0,10]	MSC	Other	NA	9.57251101775532	-14.5916480599304	F16_Kid_N_pos_1_1_TTCTTAGCAAACCCAT
F16	8980.54864840528	4058	0	0	0	0	0	0.00999244243115587	0.0920109086767559	0.308034577672732	0.253746250960503	0.120868295357717	0.00250836612921442	-0.0528945498799595	-0.1601126773927	G1	0.148648648648649	FALSE	0.175572519083969	0.210526315789474	TRUE	TRUE	TRUE	TRUE	0.0218068535825545	TRUE	TRUE	Pass	18	18	F16_Kid_N_pos_1_1	CD45+	8.14285714285714	(0,10]	CnT	Other	SSBm.d	8.80175607069853	8.65872111483691	F16_Kid_N_pos_1_1_TTGGAACTCACCGTAA
F17	7037.24432499314	3217	0	0.000815847667107732	0.000381807260183151	0	0.00043404040692458	0.0098755933628951	0.0826552414509815	0.362708283948318	0.27218938241666	0.0242346259863402	0.00331807643522265	-0.0934002339197531	-0.209369966500346	G1	0.0386740331491713	FALSE	0.149606299212598	0.571428571428571	TRUE	TRUE	TRUE	TRUE	0.0173611111111111	TRUE	TRUE	Pass	0	0	F17_Kid_N_ldf_1_1	None	9.14285714285714	(0,10]	NPC	Other	NPCa	-6.19849436425916	-7.54220874544403	F17_Kid_N_ldf_1_1_AAACCTGAGGGCTCTC
F17	5597.68146690849	2674	0	0.00256400782159167	0	0	0.00256400782159167	0.0118324209882403	0.0757221163734004	0.330751845915463	0.237435478751538	0.0104895000820254	0.00306117495824263	-0.117498364565892	-0.180631790704089	G1	0.0712530712530712	FALSE	0.136531365313653	0.731343283582089	TRUE	TRUE	TRUE	TRUE	0.071969696969697	TRUE	TRUE	Pass	20	20	F17_Kid_N_ldf_1_1	None	9.14285714285714	(0,10]	End	Other	End	11.9378756569578	-1.07733185476128	F17_Kid_N_ldf_1_1_AAACCTGCACGAAACG
F17	7298.72817806856	3347	0	8.51495182959375e-05	0	0	8.51495182959375e-05	0.0114847606929138	0.0943423061144264	0.402546349381826	0.203524880171866	0.0246664329746765	0.00385687932808871	-0.142067860163416	-0.231873703466225	G1	0.0612244897959184	FALSE	0.254437869822485	0.389830508474576	TRUE	TRUE	TRUE	TRUE	0.0714285714285714	TRUE	TRUE	Pass	10	10	F17_Kid_N_ldf_1_1	None	9.14285714285714	(0,10]	SSBpod	Other	SSBpod	-4.72177017572232	2.96032865647852	F17_Kid_N_ldf_1_1_AAACCTGCATTCACTT
F17	9158.55405271676	3975	0	0.00095689529024392	0	0.000128603867061211	0.00095689529024392	0.0122830823441629	0.0777119256796723	0.375044602657465	0.136691092794737	0.00484391707541393	0.00461945524067645	-0.145105777136081	-0.222741785884516	G1	0.0567685589519651	FALSE	0.333333333333333	0.571428571428571	TRUE	TRUE	TRUE	TRUE	0.126984126984127	TRUE	TRUE	Pass	9	9	F17_Kid_N_ldf_1_1	None	9.14285714285714	(0,10]	Pod	Other	NA	-6.70835170181389	1.92167669296636	F17_Kid_N_ldf_1_1_AAACCTGCATTCTTAC
F17	3917.73043751233	2006	0	0.0011518648078737	0	0	0.0011518648078737	0.0100891778327103	0.054722156788888	0.299638953202484	0.0437521196127342	0.0311616437896102	0.00470252011023292	-0.116559496372771	-0.124272829966502	G1	0.0329289428076257	FALSE	0.0769230769230769	0.164556962025316	TRUE	TRUE	TRUE	TRUE	0.0278810408921933	TRUE	TRUE	Pass	4	4	F17_Kid_N_ldf_1_1	None	9.14285714285714	(0,10]	Pod	Other	Pod	-9.89621819075281	2.94581681383068	F17_Kid_N_ldf_1_1_AAACGGGAGAGGTTGC
F17	4222.33522396542	2299	0	0	0	0	0	0.013551820570277	0.0648160415449277	0.324462279089888	0.0962276328298705	0.0360141523891909	0.00377246455474614	-0.170516792740197	-0.165745104321882	G1	0.0329289428076257	FALSE	0.0712530712530712	0.289473684210526	TRUE	TRUE	TRUE	TRUE	0.0472854640980736	TRUE	TRUE	Pass	9	9	F17_Kid_N_ldf_1_1	None	9.14285714285714	(0,10]	Pod	Other	Pod	-8.44427787080618	2.97591865581566	F17_Kid_N_ldf_1_1_AAAGCAATCAGAAATG
F17	7372.33754920873	3266	0	0.000589019094653026	0	0	0.000589019094653026	0.0106341233614342	0.0976963264537252	0.362002674819353	0.309805323309564	0.0244172507177283	0.00240738331482626	-0.110793227470482	-0.155260651078374	G1	0.149606299212598	FALSE	0.731343283582089	0.731343283582089	TRUE	TRUE	TRUE	TRUE	0.087719298245614	TRUE	TRUE	Pass	18	18	F17_Kid_N_ldf_1_1	None	9.14285714285714	(0,10]	CnT	Other	CnT	10.964503392269	9.00734118248955	F17_Kid_N_ldf_1_1_AAAGTAGAGGTAAACT
F17	6983.49476375716	3145	0	0.000336888634747625	0	0	0.000336888634747625	0.0132799169118066	0.0780615984657197	0.373828526750188	0.136973460424611	0.0178799028042699	0.00493462313935103	-0.206907857674926	-0.229224377889288	G1	0.0386740331491713	FALSE	0.0660377358490566	0.389830508474576	TRUE	TRUE	TRUE	TRUE	0.0812720848056537	TRUE	TRUE	Pass	9	9	F17_Kid_N_ldf_1_1	None	9.14285714285714	(0,10]	Pod	Other	NA	-6.72657368755378	3.11825221936532	F17_Kid_N_ldf_1_1_AAAGTAGTCATTGCGA
F17	6681.32790660393	2990	0	0.000539397263468103	0	0	0.000539397263468103	0.0114443367490052	0.0796951178652226	0.319182329880085	0.263608591920881	0.00966198509818709	0.00245829850847183	-0.162793385416656	-0.179108076273702	G1	0.0418250950570342	FALSE	0.0660377358490566	0.389830508474576	TRUE	TRUE	TRUE	TRUE	0.0126849894291755	TRUE	TRUE	Pass	1	1	F17_Kid_N_ldf_1_1	None	9.14285714285714	(0,10]	ICb	Other	ICb	3.6917468299131	-13.6708284446928	F17_Kid_N_ldf_1_1_AACACGTGTCTAGCGC
F17	8331.93318563586	3336	0	0.00082094895821372	0	5.67611263866537e-05	0.00082094895821372	0.0129853683511864	0.07972619235139	0.339059518344706	0.286767787022931	0.0015602336793929	0.00376621966191978	-0.111985161769992	-0.161045692062895	G1	0.0612244897959184	FALSE	0.731343283582089	0.114754098360656	TRUE	TRUE	TRUE	TRUE	0.0126849894291755	TRUE	TRUE	Pass	1	1	F17_Kid_N_ldf_1_1	None	9.14285714285714	(0,10]	ICb	Other	ICb	3.60367661828607	-13.5691821779506	F17_Kid_N_ldf_1_1_AACGTTGAGAAACCTA
F17	9867.90594122369	3883	0	0.000550296596481407	0.000262678272827768	8.79619269010835e-05	0.000287618323653639	0.0128735184231233	0.102365669193467	0.357424600450112	0.292366885675621	0.0282228726005502	0.00267160593094229	-0.126157460340109	-0.16256554269581	G1	0.0898876404494382	FALSE	0.0898876404494382	0.0712530712530712	TRUE	TRUE	TRUE	TRUE	0.0170731707317073	TRUE	TRUE	Pass	17	17	F17_Kid_N_ldf_1_1	None	9.14285714285714	(0,10]	DTLH	Other	DTLH	7.29625423149822	8.34595182599622	F17_Kid_N_ldf_1_1_AACGTTGCACGACGAA
F17	3566.19918154416	2047	0	0.00221477620673491	0	0	0.00221477620673491	0.0136259655159471	0.074454160748978	0.325111484523173	0.274177031315807	0.0203350875572523	0.00247281424629266	-0.164221551217834	-0.128079466296447	G1	0.0898876404494382	FALSE	0.0973451327433628	0.465346534653465	TRUE	TRUE	TRUE	TRUE	0.256704980842912	TRUE	TRUE	Pass	20	20	F17_Kid_N_ldf_1_1	None	9.14285714285714	(0,10]	End	Other	End	11.5492327166049	-0.298528527054518	F17_Kid_N_ldf_1_1_AACGTTGGTGTGCGTC
F17	2363.11430395023	1675	0	0	0	0	0	0.0183680230331288	0.0547370693716624	0.34908604248637	0.121423823713093	0.110949774893063	0.00299747539159731	-0.0279557912086319	-0.203567988549296	G1	0.0526315789473684	FALSE	0.0831099195710456	0.136531365313653	TRUE	TRUE	TRUE	TRUE	0.0173611111111111	TRUE	TRUE	Pass	0	0	F17_Kid_N_ldf_1_1	None	9.14285714285714	(0,10]	NPC	Other	NA	-7.39050240439142	-4.87799927811026	F17_Kid_N_ldf_1_1_AACTCCCGTTTGGGCC
F17	14532.4317749524	5010	0	0.000392751601642199	0	4.48488584593105e-05	0.000392751601642199	0.00982003987199768	0.0756255726854713	0.32553647740316	0.295629490220137	0.0222037500819186	0.00367285375019358	-0.109102838485254	-0.184732095170744	G1	0.027823240589198	FALSE	0.225806451612903	0.0973451327433628	TRUE	TRUE	TRUE	TRUE	0.0126849894291755	TRUE	TRUE	Pass	1	1	F17_Kid_N_ldf_1_1	None	9.14285714285714	(0,10]	ICb	Other	ICb	2.91993226816954	-12.7283820564393	F17_Kid_N_ldf_1_1_AACTCTTCACAAGACG
F17	12128.2820651773	4098	0	0.000278636037362566	0	0	0.000278636037362566	0.0106610588696938	0.0785747659557524	0.341449929764818	0.313482669183599	0.0199705545488936	0.00242765229615791	-0.0476256968949543	-0.163555368589911	G1	0.0660377358490566	FALSE	0.389830508474576	0.254437869822485	TRUE	TRUE	TRUE	TRUE	0.0442477876106195	TRUE	TRUE	Pass	1	1	F17_Kid_N_ldf_1_1	None	9.14285714285714	(0,10]	ICb	Other	ICa	5.45067381394808	-12.8948360523391	F17_Kid_N_ldf_1_1_AACTCTTCACGGATAG
F17	11081.9281393731	4336	0	0.0012017057433917	0.000383874132635133	0	0.000817831610756562	0.0107946804053161	0.0788351311136004	0.364555247750512	0.242433693231385	0.0196193797970595	0.00351689464607325	-0.111509720120342	-0.188965722059251	G1	0.0254777070063694	FALSE	0.254437869822485	0.389830508474576	TRUE	TRUE	TRUE	TRUE	0.0173611111111111	TRUE	TRUE	Pass	0	0	F17_Kid_N_ldf_1_1	None	9.14285714285714	(0,10]	NPC	Other	NPCa	-6.72253610573351	-7.67239496952672	F17_Kid_N_ldf_1_1_AAGACCTAGGCATGTG
F17	13572.313408464	4710	0	0.000529466443888377	8.49807845364754e-05	0	0.000444485659351902	0.0126546102027212	0.100177356827853	0.356270196208248	0.29028072711262	0.0273568509921536	0.00284997175722117	-0.159306362949771	-0.191872106903088	G1	0.105590062111801	FALSE	0.105590062111801	0.0386740331491713	TRUE	TRUE	TRUE	TRUE	0.0882352941176471	TRUE	TRUE	Pass	8	8	F17_Kid_N_ldf_1_1	None	9.14285714285714	(0,10]	ErPrT	Other	ErPrT	2.45345941032293	10.4255804053812	F17_Kid_N_ldf_1_1_AAGCCGCAGATCTGCT
F17	9788.924205258	3765	0	0.000509209641504536	0	0	0.000509209641504536	0.0120697649689156	0.0694396604144342	0.308477565850612	0.210244220001174	0.012846409628081	0.00224797917706027	-0.154943629597886	-0.244113628574265	G1	0.105590062111801	FALSE	0.0973451327433628	0.201970443349754	TRUE	TRUE	TRUE	TRUE	0.0977198697068404	TRUE	TRUE	Pass	12	12	F17_Kid_N_ldf_1_1	None	9.14285714285714	(0,10]	MSC	Other	NA	8.12975485900593	-13.185020049327	F17_Kid_N_ldf_1_1_AAGCCGCTCCCTCAGT
F17	13692.5155424338	4698	0	0.00139134210467207	0	1.19872203657475e-05	0.00139134210467207	0.0154434956980894	0.0996652324954881	0.381708896389367	0.164840181112856	0.0243158507047954	0.00298871986821887	-0.169694343453653	-0.171909855347061	G1	0.0567685589519651	FALSE	0.333333333333333	0.225806451612903	TRUE	TRUE	TRUE	TRUE	0.100806451612903	TRUE	TRUE	Pass	9	9	F17_Kid_N_ldf_1_1	None	9.14285714285714	(0,10]	Pod	Other	NA	-3.48907872783538	1.88227028517914	F17_Kid_N_ldf_1_1_AAGGCAGCACTAAGTC
F17	10803.1846925666	4165	0	0.00062671655753475	0	0	0.00062671655753475	0.00918450498424859	0.108158115149631	0.337733226366703	0.23299164006198	0.0435946544575196	0.00354150365838202	-0.168381300463081	-0.140637571772649	G1	0.0898876404494382	FALSE	0.105590062111801	0.201970443349754	TRUE	TRUE	TRUE	TRUE	0.0169971671388102	TRUE	TRUE	Pass	14	14	F17_Kid_N_ldf_1_1	None	9.14285714285714	(0,10]	ErPrT	Other	ErPrT	0.462184592907507	11.831663883125	F17_Kid_N_ldf_1_1_AAGGCAGGTAGCTGCC
F17	7506.03484425842	3296	0	0.000526887358589606	0	3.09540798239472e-05	0.000526887358589606	0.0154088832949467	0.0888200823066197	0.38983982035543	0.128598753077695	0.0185245666883738	0.00483432249726025	-0.117974066263801	-0.213369454553576	G1	0.0303030303030303	FALSE	0.731343283582089	0.136531365313653	TRUE	TRUE	TRUE	TRUE	0.0812720848056537	TRUE	TRUE	Pass	9	9	F17_Kid_N_ldf_1_1	None	9.14285714285714	(0,10]	Pod	Other	Pod	-6.78430631608853	2.18659002246546	F17_Kid_N_ldf_1_1_AAGGCAGTCTTGTCAT
F17	14311.0474268871	4909	0	0.000753622439543893	2.66835928917579e-05	0	0.000726938846652135	0.0108976991336312	0.0979376712932853	0.349946272816182	0.295849096791061	0.0247724172417327	0.00325395868849766	-0.123205478617389	-0.139669178165083	G1	0.0831099195710456	FALSE	0.571428571428571	0.225806451612903	TRUE	TRUE	TRUE	TRUE	0.0342857142857143	TRUE	TRUE	Pass	8	8	F17_Kid_N_ldf_1_1	None	9.14285714285714	(0,10]	ErPrT	Other	ErPrT	2.62098335206531	10.242083816586	F17_Kid_N_ldf_1_1_AAGGTTCAGGCCCTTG
F17	8854.527190283	3548	0	0.000638092077984166	0	0	0.000638092077984166	0.00985920669475944	0.0681893242354727	0.292170358197249	0.305289897393989	0.0164356330026389	0.00305014236704912	-0.0899557551800831	-0.172870730929019	G1	0.0612244897959184	FALSE	0.254437869822485	0.389830508474576	TRUE	TRUE	TRUE	TRUE	0.0126849894291755	TRUE	TRUE	Pass	1	1	F17_Kid_N_ldf_1_1	None	9.14285714285714	(0,10]	ICb	Other	IPC	4.95998649907743	-13.5741029206158	F17_Kid_N_ldf_1_1_AAGGTTCTCGGTGTCG
F17	8473.74334791529	3402	0	0	0	0	0	0.0130332067492991	0.0855090222469666	0.351340839293071	0.282215260004634	0.0205886299416561	0.00219319224297731	-0.0646962975351692	-0.13227400877339	G1	0.0451866404715128	FALSE	0.0567685589519651	0.389830508474576	TRUE	TRUE	TRUE	TRUE	0.0442477876106195	TRUE	TRUE	Pass	6	6	F17_Kid_N_ldf_1_1	None	9.14285714285714	(0,10]	ICa	Other	ICa	5.91482818758808	-11.1835391065859	F17_Kid_N_ldf_1_1_AAGGTTCTCGTGTAGT
F17	10677.4717463606	4108	0	0.000544094121165876	0	1.98415353307931e-05	0.000544094121165876	0.00912522122013524	0.0632036014265973	0.288526706724579	0.326277089703138	0.0434872653625069	0.00206601879864911	-0.029022566290285	-0.0349953432719939	G1	0.164556962025316	FALSE	0.333333333333333	0.0526315789473684	TRUE	TRUE	TRUE	TRUE	0.0126849894291755	TRUE	TRUE	Pass	12	12	F17_Kid_N_ldf_1_1	None	9.14285714285714	(0,10]	MSC	Other	ICb	7.23383104759505	-13.1394956673348	F17_Kid_N_ldf_1_1_AAGTCTGTCACGATGT
F17	9008.09360827253	3591	0	0.000911796893397908	0	0	0.000911796893397908	0.0116589065872637	0.0792782367055777	0.323287998634525	0.240336936939585	0.0167180362894793	0.00309601773004002	-0.174207299845726	-0.169624506448643	G1	0.0712530712530712	FALSE	0.0898876404494382	0.225806451612903	TRUE	TRUE	TRUE	TRUE	0.0126849894291755	TRUE	TRUE	Pass	1	1	F17_Kid_N_ldf_1_1	None	9.14285714285714	(0,10]	ICb	Other	IPC	4.5410184568214	-13.4030236805794	F17_Kid_N_ldf_1_1_AATCCAGTCCTCTAGC
F17	7383.80581231478	3176	0	0.000256239517606742	0	0	0.000256239517606742	0.0120574515974709	0.0801054402797496	0.341058486006953	0.29632506303364	0.0169092887899062	0.00205338237472134	-0.150470298805731	-0.145155371493017	G1	0.0612244897959184	FALSE	0.571428571428571	0.465346534653465	TRUE	TRUE	TRUE	TRUE	0.0442477876106195	TRUE	TRUE	Pass	6	6	F17_Kid_N_ldf_1_1	None	9.14285714285714	(0,10]	ICa	Other	UBCD	5.93093916343148	-11.0889547120497	F17_Kid_N_ldf_1_1_AATCGGTAGCGAAGGG
F17	6652.36574292088	3014	0	0.000239969758929008	0.000162288756737547	0	7.76810021914602e-05	0.0117411290881633	0.063450141163268	0.303186490103252	0.285930835959307	0.00524006643280292	0.0028751887705679	-0.0906088155586557	-0.115108999505685	G1	0.0567685589519651	FALSE	0.164556962025316	0.181818181818182	TRUE	TRUE	TRUE	TRUE	0.0126849894291755	TRUE	TRUE	Pass	1	1	F17_Kid_N_ldf_1_1	None	9.14285714285714	(0,10]	ICb	Other	ICb	4.3402285138575	-13.4663608794968	F17_Kid_N_ldf_1_1_ACACCAACAGCTCCGA
F17	5598.85516764575	2746	0	0.000349749425600901	0	2.39284308370335e-07	0.000349749425600901	0.0111110412310375	0.0692259279977706	0.315211764469518	0.285217842579321	0.0198499181216663	0.00231198420770404	-0.119876907315394	-0.168369915462871	G1	0.0526315789473684	FALSE	0.731343283582089	0.164556962025316	TRUE	TRUE	TRUE	TRUE	0.0126849894291755	TRUE	TRUE	Pass	1	1	F17_Kid_N_ldf_1_1	None	9.14285714285714	(0,10]	ICb	Other	ICb	3.2864284065384	-12.7721005720279	F17_Kid_N_ldf_1_1_ACACCGGCAGTCTTCC
F17	3834.40627047317	2120	0	0.000142648597676767	0	0	0.000142648597676767	0.0065375136291702	0.0820210851643254	0.322099043444128	0.251215847083666	0.0198231815733306	0.00188207188699975	-0.127306520664174	-0.125900499176892	G1	0.0386740331491713	FALSE	0.0254777070063694	0.0831099195710456	TRUE	TRUE	TRUE	TRUE	0.0442477876106195	TRUE	TRUE	Pass	6	6	F17_Kid_N_ldf_1_1	None	9.14285714285714	(0,10]	ICa	Other	ICa	5.84091683802808	-10.957299657478	F17_Kid_N_ldf_1_1_ACACTGAAGCAGACTG
F17	5791.2408297346	2895	0	0.000886723935033575	0.000361942582157984	0	0.00052478135287559	0.0105768597770592	0.0747456537100057	0.341403636866697	0.255336995238519	0.017859109856197	0.00316019945219951	-0.0187420459603417	-0.177725257596836	G1	0.0526315789473684	FALSE	0.181818181818182	0.105590062111801	TRUE	TRUE	TRUE	TRUE	0.0173611111111111	TRUE	TRUE	Pass	0	0	F17_Kid_N_ldf_1_1	None	9.14285714285714	(0,10]	NPC	Other	NPCa	-5.47133588414556	-7.35267335910788	F17_Kid_N_ldf_1_1_ACACTGACAGTCTTCC
F17	16283.1268110691	5231	0	0.000190930398905627	0	0	0.000190930398905627	0.0112367683275515	0.0837138295194369	0.367112476109544	0.162672801907915	0.0200391924511944	0.00391371868003304	-0.183498958508662	-0.22635409811352	G1	0.0660377358490566	FALSE	0.0567685589519651	0.048780487804878	TRUE	TRUE	TRUE	TRUE	0.126984126984127	TRUE	TRUE	Pass	9	9	F17_Kid_N_ldf_1_1	None	9.14285714285714	(0,10]	Pod	Other	Pod	-7.11794016286746	1.70296114258164	F17_Kid_N_ldf_1_1_ACACTGATCTGTCCGT
F17	12012.8162148964	4143	0	0.000371952244029189	0.000111684890083901	4.46505483887176e-06	0.000260267353945289	0.0123411670138728	0.0995573918458025	0.37908642895702	0.255943598123289	0.0226695908192088	0.00271659640268445	-0.081336807319968	-0.0828970916057581	G1	0.125	FALSE	0.731343283582089	0.333333333333333	TRUE	TRUE	TRUE	TRUE	0.132841328413284	TRUE	TRUE	Pass	18	18	F17_Kid_N_ldf_1_1	None	9.14285714285714	(0,10]	CnT	Other	CnT	9.21463595363328	7.42182248774245	F17_Kid_N_ldf_1_1_ACAGCCGGTCAGCTAT
F17	9031.84228624251	3763	0	0.00102525956067782	0	0	0.00102525956067782	0.0134104380104669	0.0881045080687975	0.38640450216609	0.234462331455249	0.0161999194035203	0.00299065602847999	-0.134364496632566	-0.197676883482046	G1	0.0898876404494382	FALSE	0.389830508474576	0.289473684210526	TRUE	TRUE	TRUE	TRUE	0.0714285714285714	TRUE	TRUE	Pass	10	10	F17_Kid_N_ldf_1_1	None	9.14285714285714	(0,10]	SSBpod	Other	SSBpod	-4.00667659346373	3.02025401849142	F17_Kid_N_ldf_1_1_ACAGCTAAGTTCGCAT
F17	7867.560212683	3489	0	0.000438900058441869	0	0	0.000438900058441869	0.0137258727266742	0.0866258007833232	0.373166583561258	0.219892638844639	0.0190648733419479	0.00288207089532577	-0.0822859546050511	-0.210133730115596	G1	0.114754098360656	FALSE	0.465346534653465	0.0451866404715128	TRUE	TRUE	TRUE	TRUE	0.0714285714285714	TRUE	TRUE	Pass	10	10	F17_Kid_N_ldf_1_1	None	9.14285714285714	(0,10]	SSBpod	Other	SSBpod	-4.43721326177234	2.98402783421303	F17_Kid_N_ldf_1_1_ACATCAGCAGCCAATT
F17	10884.1723726062	4281	0	0.000323859980516262	0.000167965962839593	0	0.00015589401767667	0.0109056139396478	0.0954406586139996	0.357513821840096	0.329434607055767	0.0350428598011341	0.00261799987070062	-0.0753581557600619	-0.0784595852833616	G1	0.105590062111801	FALSE	0.105590062111801	0.0769230769230769	TRUE	TRUE	TRUE	TRUE	0.0170731707317073	TRUE	TRUE	Pass	17	17	F17_Kid_N_ldf_1_1	None	9.14285714285714	(0,10]	DTLH	Other	SSBm.d	7.15791187156606	7.76333723721892	F17_Kid_N_ldf_1_1_ACATCAGGTCTGGAGA
F17	5484.81964771625	2690	0	0.000736312570707892	0.000124774777825648	0	0.000611537792882243	0.011336449550282	0.0633549991377408	0.299261360390208	0.239359116759112	0.0179945243144043	0.00344057716968171	-0.0805809940359736	-0.19741854429344	G1	0.0232558139534884	FALSE	0.333333333333333	0.731343283582089	TRUE	TRUE	TRUE	TRUE	0.0126849894291755	TRUE	TRUE	Pass	1	1	F17_Kid_N_ldf_1_1	None	9.14285714285714	(0,10]	ICb	Other	ICb	4.28166242871446	-13.8398003776117	F17_Kid_N_ldf_1_1_ACATCAGTCTTGGGTA
F17	7488.4329128938	3103	0	0.000598759290906814	5.70286134458914e-05	0.00013676074329047	0.000541730677460923	0.0164220736812291	0.0652810118453117	0.297705402941278	0.256349438072583	0.0190391426773056	0.00146351539167232	-0.127262307366603	-0.150056549636123	G1	0.0660377358490566	FALSE	0.149606299212598	0.225806451612903	TRUE	TRUE	TRUE	TRUE	0.0126849894291755	TRUE	TRUE	Pass	12	12	F17_Kid_N_ldf_1_1	None	9.14285714285714	(0,10]	MSC	Other	NA	6.83867341560909	-12.9870623965362	F17_Kid_N_ldf_1_1_ACATGGTGTGCCTTGG
F17	5768.77258438025	2734	0	0.00116860796097863	0	0	0.00116860796097863	0.0103479101845482	0.0659806276394147	0.292076721307053	0.234143420456965	0.0205213750590265	0.00384174396234435	-0.0978141231054357	-0.211416148806048	G1	0.0612244897959184	FALSE	0.164556962025316	0.0612244897959184	TRUE	TRUE	TRUE	TRUE	0.0126849894291755	TRUE	TRUE	Pass	1	1	F17_Kid_N_ldf_1_1	None	9.14285714285714	(0,10]	ICb	Other	ICa	5.04806118208715	-13.2417906518232	F17_Kid_N_ldf_1_1_ACCGTAACACAGACTT
F17	7945.74427514782	3279	0	0.000661281782011728	0	0	0.000661281782011728	0.0140133425712889	0.0718114329726966	0.327113090414559	0.25138744018183	0.0147095750111424	0.00318136712001571	-0.0980783866046289	-0.202575437223022	G1	0.0232558139534884	FALSE	0.254437869822485	0.0898876404494382	TRUE	TRUE	TRUE	TRUE	0.0126849894291755	TRUE	TRUE	Pass	1	1	F17_Kid_N_ldf_1_1	None	9.14285714285714	(0,10]	ICb	Other	ICb	2.84336699787821	-12.9404545951847	F17_Kid_N_ldf_1_1_ACCGTAACATCGACGC
F17	7623.6579669255	3299	0	0.000207942655742361	0	0	0.000207942655742361	0.00860901290297348	0.0842034171611144	0.31545465536319	0.296190872632523	0.0170004635936423	0.00301422212981558	-0.138661557214472	-0.163319871333816	G1	0.0386740331491713	FALSE	0.225806451612903	0.114754098360656	TRUE	TRUE	TRUE	TRUE	0.0126849894291755	TRUE	TRUE	Pass	1	1	F17_Kid_N_ldf_1_1	None	9.14285714285714	(0,10]	ICb	Other	ICb	3.44653764773452	-12.4191609614204	F17_Kid_N_ldf_1_1_ACGAGGACATCGGTTA
F17	9653.56657941298	3906	0	0	0	0	0	0.0142555126444634	0.0846575043328204	0.388045472622989	0.100835753676466	0.0191726026446469	0.00422728138290514	-0.161236765416863	-0.184198880866301	G1	0.027823240589198	FALSE	0.149606299212598	0.201970443349754	TRUE	TRUE	TRUE	TRUE	0.0472854640980736	TRUE	TRUE	Pass	9	9	F17_Kid_N_ldf_1_1	None	9.14285714285714	(0,10]	Pod	Other	Pod	-6.39968308835491	1.6263850928737	F17_Kid_N_ldf_1_1_ACGATACAGGACCACA
F17	9656.32471852002	3860	0	0.000392135419877219	0	0	0.000392135419877219	0.00782309148932307	0.0765713581671266	0.337372936595701	0.278457685752729	0.0137474555362859	0.00146804867223144	-0.157800760624953	-0.235994812289015	G1	0.0254777070063694	FALSE	0.0769230769230769	0.731343283582089	TRUE	TRUE	TRUE	TRUE	0.0126849894291755	TRUE	TRUE	Pass	1	1	F17_Kid_N_ldf_1_1	None	9.14285714285714	(0,10]	ICb	Other	ICb	3.76680193361182	-13.7568102804491	F17_Kid_N_ldf_1_1_ACGATACCATGCCCGA
F17	11718.1662731596	3940	0	0.000906798574599362	0	0	0.000906798574599362	0.0116419273651821	0.0759392523870411	0.316174846293438	0.288746413382094	0.00955424308066649	0.0030572097079607	-0.152612281277805	-0.194154875873104	G1	0.048780487804878	FALSE	0.149606299212598	0.731343283582089	TRUE	TRUE	TRUE	TRUE	0.0126849894291755	TRUE	TRUE	Pass	1	1	F17_Kid_N_ldf_1_1	None	9.14285714285714	(0,10]	ICb	Other	ICa	5.19221932770263	-13.4662840214738	F17_Kid_N_ldf_1_1_ACGATACTCAGTGTTG
F17	8516.92107759259	3450	0	0.000272864285384171	0	0	0.000272864285384171	0.0127001690979307	0.0773869904224513	0.331660238186103	0.274870844524703	0.0222699463609738	0.00141076452929265	-0.0846908320594496	-0.151191793933272	G1	0.0329289428076257	FALSE	0.181818181818182	0.225806451612903	TRUE	TRUE	TRUE	TRUE	0.0442477876106195	TRUE	TRUE	Pass	6	6	F17_Kid_N_ldf_1_1	None	9.14285714285714	(0,10]	ICa	Other	ICa	5.77427842972877	-11.746389958836	F17_Kid_N_ldf_1_1_ACGCAGCAGAGATGAG
F17	10051.2923235568	3894	0	0.000350075642615401	6.36320979936851e-05	0	0.000286443544621715	0.0113048689815566	0.0756625113154343	0.334883540604127	0.233590449943049	0.0121734890248974	0.00202074527926802	-0.0958967212562847	-0.17484871100316	G1	0.0254777070063694	FALSE	0.465346534653465	0.164556962025316	TRUE	TRUE	TRUE	TRUE	0.0126849894291755	TRUE	TRUE	Pass	1	1	F17_Kid_N_ldf_1_1	None	9.14285714285714	(0,10]	ICb	Other	NA	3.92806265056517	-13.2000048230711	F17_Kid_N_ldf_1_1_ACGCAGCTCTACCTGC
F17	9477.85594152358	3964	0	0.00034862440495914	7.25853099139426e-05	3.47571349098976e-05	0.000276039095045197	0.0133535449167683	0.0814816351180138	0.381853781856889	0.211117724724983	0.0151398819143014	0.00282565450743301	-0.0180048916022915	-0.10321823096551	G1	0.0451866404715128	FALSE	0.225806451612903	0.465346534653465	TRUE	TRUE	TRUE	TRUE	0.0173611111111111	TRUE	TRUE	Pass	0	0	F17_Kid_N_ldf_1_1	None	9.14285714285714	(0,10]	NPC	Other	NPCa	-6.58276177182322	-7.78507893514475	F17_Kid_N_ldf_1_1_ACGGAGAGTTAAAGTG
F17	29647.9533272965	7251	0	0.000717126123575956	0.000139537487236846	0	0.000577588636339109	0.0108779346626488	0.0789770677281684	0.34672344563421	0.265812743364048	0.0186610377507436	0.00306898651069096	-0.00294678156327532	-0.194782064110574	G1	0.181818181818182	FALSE	0.225806451612903	0.136531365313653	TRUE	TRUE	TRUE	TRUE	0.355978260869565	TRUE	TRUE	Pass	6	6	F17_Kid_N_ldf_1_1	None	9.14285714285714	(0,10]	ICa	Other	NPCa	5.58420318575094	-8.80980132434102	F17_Kid_N_ldf_1_1_ACGGAGAGTTCTGAAC
F17	4348.92692091186	2517	0	0.000358900670784234	0.000152135572246402	0	0.000206765098537832	0.0128458698924999	0.0779498810773966	0.37008909367704	0.277150033898771	0.0301549398045651	0.0029478895915796	-0.0592260488145571	-0.221856161761772	G1	0.0567685589519651	FALSE	0.0769230769230769	0.389830508474576	TRUE	TRUE	TRUE	TRUE	0.0173611111111111	TRUE	TRUE	Pass	0	0	F17_Kid_N_ldf_1_1	None	9.14285714285714	(0,10]	NPC	Other	CnT	-6.17234025933612	-7.11109237317307	F17_Kid_N_ldf_1_1_ACGGGCTGTACAGACG
F17	9092.27527757487	3430	0	0.000368041072676703	0	0	0.000368041072676703	0.0105453221263756	0.0798262748401952	0.340452130849887	0.244206085824874	0.0258199511581825	0.00241556348323832	-0.12244229625006	-0.135408230356712	G1	0.0357142857142857	FALSE	0.254437869822485	0.125	TRUE	TRUE	TRUE	TRUE	0.0126849894291755	TRUE	TRUE	Pass	1	1	F17_Kid_N_ldf_1_1	None	9.14285714285714	(0,10]	ICb	Other	IPC	4.90279960846895	-13.110476964805	F17_Kid_N_ldf_1_1_ACGGGTCGTAACGCGA
F17	5049.49132148168	2381	0	0.00072563673195852	0	0	0.00072563673195852	0.0107649711224595	0.0589326064434399	0.284465167315551	0.261598016274107	0.0178025540611633	0.00239166950082947	-0.159907464012536	-0.20831247881061	G1	0.125	FALSE	0.389830508474576	0.0567685589519651	TRUE	TRUE	TRUE	TRUE	0.0126849894291755	TRUE	TRUE	Pass	12	12	F17_Kid_N_ldf_1_1	None	9.14285714285714	(0,10]	MSC	Other	ICb	6.92614621187098	-13.0301316695035	F17_Kid_N_ldf_1_1_ACGTCAAGTTCTCATT
F17	11756.1868169173	4490	0	0.000371609330243303	0.000293734846956193	0	7.78744832871105e-05	0.00984483043933526	0.0887567265458593	0.340643676251196	0.254616635930923	0.0293833298243598	0.00269233465478124	-0.0638758970649079	-0.177907077831745	G1	0.0612244897959184	FALSE	0.731343283582089	0.465346534653465	TRUE	TRUE	TRUE	TRUE	0.0170731707317073	TRUE	TRUE	Pass	17	17	F17_Kid_N_ldf_1_1	None	9.14285714285714	(0,10]	DTLH	Other	SSBm.d	7.77384899169715	7.34947777697708	F17_Kid_N_ldf_1_1_ACTGAACGTTCTGTTT
F17	7474.29317128351	3287	0	0.000362308611889981	0	6.10321510062399e-05	0.000362308611889981	0.0108507056755671	0.0816349000373487	0.373871569311039	0.156378830507873	0.0164424662816104	0.00464964353523759	-0.0898127401250864	-0.249217846213545	G1	0.027823240589198	FALSE	0.333333333333333	0.0451866404715128	TRUE	TRUE	TRUE	TRUE	0.0812720848056537	TRUE	TRUE	Pass	9	9	F17_Kid_N_ldf_1_1	None	9.14285714285714	(0,10]	Pod	Other	Pod	-6.67689035972905	4.70156030936366	F17_Kid_N_ldf_1_1_ACTGAACTCAACGGCC
F17	3626.61964879555	2108	0	0.00165874065150096	0	0	0.00165874065150096	0.0085739117067364	0.0690046743162716	0.320669118542503	0.236742784059249	0.0204223752180404	0.0019841430608041	-0.155482889507657	-0.178566980206377	G1	0.114754098360656	FALSE	0.136531365313653	0.201970443349754	TRUE	TRUE	TRUE	TRUE	0.035230352303523	TRUE	TRUE	Pass	19	19	F17_Kid_N_ldf_1_1	None	9.14285714285714	(0,10]	End	Other	End	11.7565945380834	-0.310006049222225	F17_Kid_N_ldf_1_1_ACTGAACTCAGCTCTC
F17	6493.37830719136	2935	0	0.000905840443495712	0	0	0.000905840443495712	0.00942753203034754	0.0701498036764977	0.309827058573061	0.294090889551761	0.0124408671351602	0.00247539784576296	-0.132601825807049	-0.16260354354658	G1	0.0451866404715128	FALSE	0.0769230769230769	0.289473684210526	TRUE	TRUE	TRUE	TRUE	0.0126849894291755	TRUE	TRUE	Pass	1	1	F17_Kid_N_ldf_1_1	None	9.14285714285714	(0,10]	ICb	Other	ICb	2.84282924960363	-13.1115102392421	F17_Kid_N_ldf_1_1_ACTGAACTCAGGCAAG
F17	9648.3279939022	3642	0	0.000393590235567664	0	2.30106257480514e-05	0.000393590235567664	0.00874306944037588	0.0806497928327325	0.322293562929433	0.316949785864351	0.013206948608295	0.0026260490898781	-0.133129106328563	-0.213022444053866	G1	0.0612244897959184	FALSE	0.571428571428571	0.181818181818182	TRUE	TRUE	TRUE	TRUE	0.0442477876106195	TRUE	TRUE	Pass	6	6	F17_Kid_N_ldf_1_1	None	9.14285714285714	(0,10]	ICa	Other	ICa	4.90125426832846	-12.8449757633545	F17_Kid_N_ldf_1_1_ACTGAACTCCACGACG
F17	6055.97343408829	2734	0	0.00152322224711535	0	0.000109019663293504	0.00152322224711535	0.0143216227129929	0.0731918102280533	0.348097816220385	0.202187286035	0.0224029154562391	0.00183847635722397	-0.123746550087355	-0.114888859568685	G1	0.0712530712530712	FALSE	0.149606299212598	0.201970443349754	TRUE	TRUE	TRUE	TRUE	0.035230352303523	TRUE	TRUE	Pass	20	20	F17_Kid_N_ldf_1_1	None	9.14285714285714	(0,10]	End	Other	End	11.3515237058993	-0.382990695764252	F17_Kid_N_ldf_1_1_ACTGAGTGTCTGGTCG
F17	8729.76083368305	3390	0	7.08238258902941e-05	0	0	7.08238258902941e-05	0.0153981421277965	0.0837894979317601	0.35964921155568	0.259931471769291	0.0209836302088692	0.00271045493581253	-0.132614509677816	-0.0429840957197765	G1	0.114754098360656	FALSE	0.149606299212598	0.254437869822485	TRUE	TRUE	TRUE	TRUE	0.157142857142857	TRUE	TRUE	Pass	6	6	F17_Kid_N_ldf_1_1	None	9.14285714285714	(0,10]	ICa	Other	IPC	5.80286484065801	-11.6000898399169	F17_Kid_N_ldf_1_1_ACTGATGAGCGATATA
F17	5001.65069635814	2721	0	0.000825450015649357	0	0	0.000825450015649357	0.0115390233656943	0.0842163689744021	0.356763610422068	0.230802047706096	0.0184234151401941	0.00378952421482477	-0.0651893606535535	-0.180488826836805	G1	0.027823240589198	FALSE	0.048780487804878	0.0660377358490566	TRUE	TRUE	TRUE	TRUE	0.0173611111111111	TRUE	TRUE	Pass	0	0	F17_Kid_N_ldf_1_1	None	9.14285714285714	(0,10]	NPC	Other	NPCa	-6.41002259875225	-7.3719242635245	F17_Kid_N_ldf_1_1_ACTGATGCAGCTGTTA
F17	8466.25879683168	3700	0	7.11730708077014e-05	0	0	7.11730708077014e-05	0.011737200922111	0.0913467708850847	0.337406381577185	0.16311373747726	0.0793766551246489	0.00242120117335086	-0.142657059390729	-0.181935767756611	G1	0.105590062111801	FALSE	0.0898876404494382	0.201970443349754	TRUE	TRUE	TRUE	TRUE	0.0170731707317073	TRUE	TRUE	Pass	17	17	F17_Kid_N_ldf_1_1	None	9.14285714285714	(0,10]	DTLH	Other	DTLH	7.19207761133555	8.50565036131513	F17_Kid_N_ldf_1_1_ACTGATGTCGATAGAA
F17	5839.72354817359	2861	0	0.000350372563875831	0	0	0.000350372563875831	0.00964777975709421	0.0798984587752143	0.365362208609098	0.243490191128322	0.0171675624812347	0.00332217915906741	-0.037160057123349	-0.100644984688445	G1	0.0418250950570342	FALSE	0.571428571428571	0.571428571428571	TRUE	TRUE	TRUE	TRUE	0.0173611111111111	TRUE	TRUE	Pass	0	0	F17_Kid_N_ldf_1_1	None	9.14285714285714	(0,10]	NPC	Other	NPCa	-8.40161402702791	-3.93837425980134	F17_Kid_N_ldf_1_1_ACTGTCCAGTTAGCGG
F17	6377.3799484969	2984	0	0.0011212054510233	0	0	0.0011212054510233	0.0140372769812455	0.0590274334827279	0.30967444858697	0.202878801762222	0.0200008558161402	0.00356619087523167	-0.131260678698972	-0.170967686962622	G1	0.0357142857142857	FALSE	0.731343283582089	0.254437869822485	TRUE	TRUE	TRUE	TRUE	0.0126849894291755	TRUE	TRUE	Pass	1	1	F17_Kid_N_ldf_1_1	None	9.14285714285714	(0,10]	ICb	Other	ICb	3.55901289791616	-12.6029055982429	F17_Kid_N_ldf_1_1_ACTGTCCTCCCTCAGT
F17	7552.3089840411	3265	0	0.000628024474663469	0	1.86049656182275e-06	0.000628024474663469	0.00832247313860943	0.0727784155158143	0.315197371033424	0.264652748650425	0.0147043157786215	0.00296121884422208	-0.186128244191346	-0.190562883878563	G1	0.0386740331491713	FALSE	0.289473684210526	0.333333333333333	TRUE	TRUE	TRUE	TRUE	0.0126849894291755	TRUE	TRUE	Pass	1	1	F17_Kid_N_ldf_1_1	None	9.14285714285714	(0,10]	ICb	Other	ICb	4.02388757690855	-13.2741263794039	F17_Kid_N_ldf_1_1_ACTTACTAGGCGTACA
F17	5702.21215662023	2758	0	0.000540967812463983	0	3.47684356408636e-05	0.000540967812463983	0.0117735643055058	0.067888361761861	0.314416996086644	0.241210330040295	0.0145214963798561	0.00308013784109586	-0.0426708916974083	-0.168038892749684	G1	0.0172413793103448	FALSE	0.136531365313653	0.125	TRUE	TRUE	TRUE	TRUE	0.0126849894291755	TRUE	TRUE	Pass	1	1	F17_Kid_N_ldf_1_1	None	9.14285714285714	(0,10]	ICb	Other	NA	2.99529098455084	-13.4594595764862	F17_Kid_N_ldf_1_1_ACTTGTTGTGTAAGTA
F17	6701.74400400344	2887	0	0.000783909697412212	0	0	0.000783909697412212	0.0149811523972051	0.0660623618290326	0.303486131001212	0.266494942906845	0.0134652374455037	0.00372268774253182	-0.123668794909793	-0.206559992940605	G1	0.0357142857142857	FALSE	0.254437869822485	0.181818181818182	TRUE	TRUE	TRUE	TRUE	0.0126849894291755	TRUE	TRUE	Pass	1	1	F17_Kid_N_ldf_1_1	None	9.14285714285714	(0,10]	ICb	Other	ICb	2.88179759442003	-13.2617218119504	F17_Kid_N_ldf_1_1_AGAATAGAGCTCCTCT
F17	7222.66718924269	3211	0	0.000328552165842453	8.21816818521438e-05	0	0.000246370483990309	0.0103059765285211	0.0805653054661385	0.336258996717473	0.267257528413138	0.012174952176487	0.00361678140929973	-0.151158134536795	-0.137477668672932	G1	0.0526315789473684	FALSE	0.0303030303030303	0.389830508474576	TRUE	TRUE	TRUE	TRUE	0.0126849894291755	TRUE	TRUE	Pass	1	1	F17_Kid_N_ldf_1_1	None	9.14285714285714	(0,10]	ICb	Other	ICb	3.30799521302694	-13.1032962683062	F17_Kid_N_ldf_1_1_AGAGCGAAGAAACCTA
F17	13091.1767678599	4746	0	0.000765681119988113	0	3.44096705565554e-05	0.000765681119988113	0.0103944322250152	0.0787751924565033	0.330642551184939	0.260375366188751	0.0144175824282762	0.00243663892900754	-0.0856219929207887	-0.132758266732816	G1	0.114754098360656	FALSE	0.164556962025316	0.389830508474576	TRUE	TRUE	TRUE	TRUE	0.0126849894291755	TRUE	TRUE	Pass	6	6	F17_Kid_N_ldf_1_1	None	9.14285714285714	(0,10]	ICa	Other	ICb	4.39495184866528	-13.6490987493258	F17_Kid_N_ldf_1_1_AGAGCGAAGTTCGATC
F17	9105.40798263742	3360	0	0.000474481126299002	0	5.21977526831986e-06	0.000474481126299002	0.00725611803462146	0.0746472279310222	0.320547134896416	0.307708746958189	0.0145667940957797	0.00256268206888349	-0.175986144204517	-0.214894848928113	G1	0.0418250950570342	FALSE	0.731343283582089	0.289473684210526	TRUE	TRUE	TRUE	TRUE	0.0126849894291755	TRUE	TRUE	Pass	1	1	F17_Kid_N_ldf_1_1	None	9.14285714285714	(0,10]	ICb	Other	ICb	3.87067561793829	-13.0424794817895	F17_Kid_N_ldf_1_1_AGAGCGATCGGTCTAA
F17	8893.09265455476	3383	0	0.000629196859793296	7.31576163452318e-05	0	0.000556039243448064	0.0137304410672409	0.0645406152907347	0.311060853146	0.184480094341306	0.0183108825814881	0.00279910764373215	-0.174103277241165	-0.122565471604091	G1	0.0712530712530712	FALSE	0.105590062111801	0.731343283582089	TRUE	TRUE	TRUE	TRUE	0	TRUE	TRUE	Pass	12	12	F17_Kid_N_ldf_1_1	None	9.14285714285714	(0,10]	MSC	Other	NA	9.18564913255738	-14.6771256836454	F17_Kid_N_ldf_1_1_AGAGCTTTCCTTTCTC
F17	9288.58917915109	3712	0	6.46818331579805e-05	0	0	6.46818331579805e-05	0.0106084486263071	0.0678120200763508	0.300158690495281	0.212980164846214	0.0152519901352528	0.00224031991631963	-0.171070034352196	-0.223421341332366	G1	0.0660377358490566	FALSE	0.149606299212598	0.114754098360656	TRUE	TRUE	TRUE	TRUE	0	TRUE	TRUE	Pass	12	12	F17_Kid_N_ldf_1_1	None	9.14285714285714	(0,10]	MSC	Other	NA	9.18861073734355	-15.0356241131237	F17_Kid_N_ldf_1_1_AGAGTGGAGTCAAGCG
F17	6371.70594741308	3086	0	0.000945165441756969	8.54055205884895e-05	0	0.000859759921168479	0.00978570647629309	0.0927291565336363	0.273313085255074	0.117439830793655	0.135617141999672	0.00277941886386096	-0.119717446965945	-0.17090221590462	G1	0.136531365313653	FALSE	0.114754098360656	0.114754098360656	TRUE	TRUE	TRUE	TRUE	0.1198738170347	TRUE	TRUE	Pass	14	14	F17_Kid_N_ldf_1_1	None	9.14285714285714	(0,10]	ErPrT	Other	ErPrT	-2.27447629793115	12.2572878227039	F17_Kid_N_ldf_1_1_AGAGTGGCAAACTGCT
F17	11367.0072329501	3844	0	0.000358132629590939	0	0	0.000358132629590939	0.0102327271692104	0.0649091644973753	0.302688163523347	0.229676812215673	0.017458106826791	0.00232083369030444	-0.173949167008028	-0.178795446403149	G1	0.0769230769230769	FALSE	0.164556962025316	0.136531365313653	TRUE	TRUE	TRUE	TRUE	0.0977198697068404	TRUE	TRUE	Pass	12	12	F17_Kid_N_ldf_1_1	None	9.14285714285714	(0,10]	MSC	Other	ICb	9.1695128738388	-14.7498788121935	F17_Kid_N_ldf_1_1_AGAGTGGCAATGAAAC
F17	16257.0446118795	4720	0	0.000678102897177543	0	0	0.000678102897177543	0.0109843614532634	0.0655954112221593	0.28767363711111	0.220578721481998	0.0205980384929264	0.00239803495890659	-0.121103976212019	-0.163773485466492	G1	0.105590062111801	FALSE	0.0526315789473684	0.0612244897959184	TRUE	TRUE	TRUE	TRUE	0.0977198697068404	TRUE	TRUE	Pass	12	12	F17_Kid_N_ldf_1_1	None	9.14285714285714	(0,10]	MSC	Other	NA	8.53654406982214	-13.546255772695	F17_Kid_N_ldf_1_1_AGAGTGGTCCATGCTC
F17	5952.44505053294	2793	0	0.000642752878385485	0	0	0.000642752878385485	0.010433332154211	0.0763634811984859	0.334298694066349	0.302604512789022	0.0206041445862301	0.00214095363600592	-0.0900966882750075	-0.180762531461502	G1	0.0451866404715128	FALSE	0.201970443349754	0.181818181818182	TRUE	TRUE	TRUE	TRUE	0.0126849894291755	TRUE	TRUE	Pass	1	1	F17_Kid_N_ldf_1_1	None	9.14285714285714	(0,10]	ICb	Other	ICb	3.1126187912198	-12.8970206083396	F17_Kid_N_ldf_1_1_AGAGTGGTCTGGTTCC
F17	11259.022316039	4269	0	8.56153087848911e-05	0	2.86758966834068e-06	8.56153087848911e-05	0.01313752089568	0.0892706128738186	0.358077281651848	0.287700926458666	0.0204962856999244	0.00299387580444973	-0.0466454589499311	-0.156430693179697	G1	0.0831099195710456	FALSE	0.254437869822485	0.136531365313653	TRUE	TRUE	TRUE	TRUE	0.0218068535825545	TRUE	TRUE	Pass	18	18	F17_Kid_N_ldf_1_1	None	9.14285714285714	(0,10]	CnT	Other	CnT	9.85992092533959	8.7912395589964	F17_Kid_N_ldf_1_1_AGATCTGAGTCCATAC
F17	10240.0612735617	4057	0	0.000473812794555179	0	0	0.000473812794555179	0.0107907706553136	0.113924225284857	0.35639742913761	0.228415307455839	0.0221169963926271	0.00326967292455105	-0.158289826550592	-0.157459553165064	G1	0.0769230769230769	FALSE	0.333333333333333	0.289473684210526	TRUE	TRUE	TRUE	TRUE	0.1198738170347	TRUE	TRUE	Pass	14	14	F17_Kid_N_ldf_1_1	None	9.14285714285714	(0,10]	ErPrT	Other	ErPrT	0.893330847179814	11.7837756639846	F17_Kid_N_ldf_1_1_AGATCTGTCTTGACGA
F17	5717.64860476795	2736	0	0.00118220837081224	0.00010577912750449	0	0.00107642924330775	0.00983719335134806	0.0737567219720509	0.312490870095484	0.256759278364985	0.0147345627588025	0.00280041365064685	-0.167054782335286	-0.119002850491743	G1	0.048780487804878	FALSE	0.731343283582089	0.731343283582089	TRUE	TRUE	TRUE	TRUE	0.0126849894291755	TRUE	TRUE	Pass	1	1	F17_Kid_N_ldf_1_1	None	9.14285714285714	(0,10]	ICb	Other	ICb	3.67724558817696	-13.7213387813195	F17_Kid_N_ldf_1_1_AGATTGCCATGGTCTA
F17	8712.12787316327	3579	0	0.00150663764398968	5.27438832784379e-05	0	0.00145389376071124	0.0118494031934469	0.119205213501274	0.359930279183298	0.221842675604684	0.0494662403682939	0.00280024537520802	-0.13643383343912	-0.133977814267261	G1	0.0898876404494382	FALSE	0.571428571428571	0.0712530712530712	TRUE	TRUE	TRUE	TRUE	0.1198738170347	TRUE	TRUE	Pass	14	14	F17_Kid_N_ldf_1_1	None	9.14285714285714	(0,10]	ErPrT	Other	ErPrT	-0.601928372868924	12.5536600198523	F17_Kid_N_ldf_1_1_AGCAGCCGTTCAGGCC
F17	10694.329952479	4003	0	0.000675976891933042	0.000178890563678402	0	0.00049708632825464	0.0129704099471736	0.0839624613219817	0.32709862466392	0.297184167249759	0.0331673282995554	0.00297594114888098	-0.184269828765165	-0.144757791332043	G1	0.0769230769230769	FALSE	0.333333333333333	0.731343283582089	TRUE	TRUE	TRUE	TRUE	0.0170731707317073	TRUE	TRUE	Pass	17	17	F17_Kid_N_ldf_1_1	None	9.14285714285714	(0,10]	DTLH	Other	SSBm.d	7.33006693911678	8.28902807014988	F17_Kid_N_ldf_1_1_AGCATACTCAGGTTCA
F17	8416.52563580153	3614	0	0.000114485826383092	0	0	0.000114485826383092	0.0116827286414167	0.0746997690191767	0.322335258541147	0.263820178335794	0.0114746982364942	0.0037904055558341	-0.11125008849869	-0.189923173166639	G1	0.027823240589198	FALSE	0.254437869822485	0.0660377358490566	TRUE	TRUE	TRUE	TRUE	0.0126849894291755	TRUE	TRUE	Pass	1	1	F17_Kid_N_ldf_1_1	None	9.14285714285714	(0,10]	ICb	Other	ICb	2.48076369519179	-12.6596683773427	F17_Kid_N_ldf_1_1_AGCCTAAAGTCCATAC
F17	3440.50781494789	1994	0	0.00139116415721402	0	0.000131016994576932	0.00139116415721402	0.00848096801279663	0.064891727447683	0.294094500130403	0.249969552529494	0.0343282788691535	0.00325664412249489	-0.174426263540406	-0.179271627618052	G1	0.0567685589519651	FALSE	0.181818181818182	0.389830508474576	TRUE	TRUE	TRUE	TRUE	0.035230352303523	TRUE	TRUE	Pass	19	19	F17_Kid_N_ldf_1_1	None	9.14285714285714	(0,10]	End	Other	End	11.4875252224206	-0.632875249525196	F17_Kid_N_ldf_1_1_AGCGTATTCGTCCAGG
F17	4617.51948379781	2611	0	0.000963991933058373	0.000267989804819045	0	0.000696002128239328	0.00951242665029612	0.0822542175966612	0.349982687561338	0.278605840643564	0.0300530361941984	0.00295891895251523	-0.113435710466723	-0.127128280396324	G1	0.0567685589519651	FALSE	0.114754098360656	0.571428571428571	TRUE	TRUE	TRUE	TRUE	0.0173611111111111	TRUE	TRUE	Pass	0	0	F17_Kid_N_ldf_1_1	None	9.14285714285714	(0,10]	NPC	Other	NPCc	-7.61416776881343	-6.19451831539303	F17_Kid_N_ldf_1_1_AGCTCCTAGAGACGAA
F17	11268.1704861655	4021	0	0.000235593135019703	2.76410977346598e-05	0.000123078546583106	0.000207952037285043	0.0103748310106311	0.133333979057823	0.361918653316714	0.191154532001232	0.0811588177423273	0.00295030146292629	-0.158665567029081	-0.202452535832626	G1	0.0973451327433628	FALSE	0.731343283582089	0.149606299212598	TRUE	TRUE	TRUE	TRUE	0.0676328502415459	TRUE	TRUE	Pass	17	17	F17_Kid_N_ldf_1_1	None	9.14285714285714	(0,10]	DTLH	Other	DTLH	7.09534134549013	9.27826365583334	F17_Kid_N_ldf_1_1_AGCTTGAGTCGCGTGT
F17	5260.0064420514	2447	0	0.000681415096266928	0	0.000137906961712579	0.000681415096266928	0.0098229409105746	0.0651091420708721	0.297350604186655	0.213852282102782	0.0320007422597537	0.00229858665669879	-0.148593429577884	-0.103455430075366	G1	0.0660377358490566	FALSE	0.465346534653465	0.571428571428571	TRUE	TRUE	TRUE	TRUE	0.0126849894291755	TRUE	TRUE	Pass	1	1	F17_Kid_N_ldf_1_1	None	9.14285714285714	(0,10]	ICb	Other	ICa	5.15834669931747	-13.2778781767688	F17_Kid_N_ldf_1_1_AGGCCACTCCGCTGTT
F17	8449.37471889674	3348	0	0.000817831671969287	0	9.87023511612251e-06	0.000817831671969287	0.0110189686953436	0.0767210766248408	0.326724752263168	0.263626701127851	0.0102704009185379	0.00267041581749272	-0.155137895380325	-0.22633865967898	G1	0.0612244897959184	FALSE	0.254437869822485	0.105590062111801	TRUE	TRUE	TRUE	TRUE	0.0126849894291755	TRUE	TRUE	Pass	1	1	F17_Kid_N_ldf_1_1	None	9.14285714285714	(0,10]	ICb	Other	ICb	3.9285866715017	-13.5596391996568	F17_Kid_N_ldf_1_1_AGGCCACTCTTAACCT
F17	16039.5148436639	4827	0	0.000947279770591235	0.00011964141831798	3.84295565854338e-06	0.000827638352273255	0.0119655730287359	0.0736747372476469	0.333229232581993	0.240660985296462	0.0185947385512262	0.0019489587645738	-0.119214616737415	-0.121906558037432	G1	0.0612244897959184	FALSE	0.731343283582089	0.0898876404494382	TRUE	TRUE	TRUE	TRUE	0.0126849894291755	TRUE	TRUE	Pass	1	1	F17_Kid_N_ldf_1_1	None	9.14285714285714	(0,10]	ICb	Other	ICa	5.6906093552355	-12.7855951086589	F17_Kid_N_ldf_1_1_AGGGAGTGTTAAAGTG
F17	9213.6780776991	3508	0	0.000808357121196524	0.000216201979795241	0	0.000592155141401283	0.0101336951919197	0.0595311488299837	0.275073013996456	0.241150665684331	0.029185678498712	0.00152909668693552	-0.0813336385369836	-0.148175204780661	G1	0.0660377358490566	FALSE	0.201970443349754	0.181818181818182	TRUE	TRUE	TRUE	TRUE	0	TRUE	TRUE	Pass	12	12	F17_Kid_N_ldf_1_1	None	9.14285714285714	(0,10]	MSC	Other	ICa	9.15173819729089	-15.4571652186698	F17_Kid_N_ldf_1_1_AGGGATGGTCGCGGTT
F17	4544.73062740627	2619	0	0.000289637385282259	0.000142748524821138	0	0.000146888860461121	0.00915346629328961	0.0739605122873013	0.342005198474257	0.218304769682804	0.0210258232258108	0.00382230399318282	-0.0319125836947593	-0.177024550015026	G1	0.0303030303030303	FALSE	0.114754098360656	0.105590062111801	TRUE	TRUE	TRUE	TRUE	0.0173611111111111	TRUE	TRUE	Pass	0	0	F17_Kid_N_ldf_1_1	None	9.14285714285714	(0,10]	NPC	Other	NPCa	-6.13101228335178	-6.69424117826695	F17_Kid_N_ldf_1_1_AGTAGTCGTATAAACG
F17	4694.48985483506	2483	0	0.000240202701987741	0.000148168999414567	0	9.20337025731742e-05	0.0132294395495954	0.0767737652391888	0.331657030324489	0.20770624995226	0.0210526200643171	0.00388418188520822	-0.102884225238612	-0.134982520354318	G1	0.0898876404494382	FALSE	0.201970443349754	0.164556962025316	TRUE	TRUE	TRUE	TRUE	0.118518518518519	TRUE	TRUE	Pass	11	11	F17_Kid_N_ldf_1_1	None	9.14285714285714	(0,10]	RVCSB	Other	RVCSBb	-1.5784963890139	-4.05772219271752	F17_Kid_N_ldf_1_1_AGTGAGGAGACTTTCG
F17	6437.5395816339	3019	0	0.000712448546508728	0.000200662602238166	0	0.000511785944270562	0.0087749375473792	0.0793574953532354	0.34858606899599	0.270854818595877	0.0214577661451614	0.00277912571237377	-0.144953317259779	-0.170191510286461	G1	0.048780487804878	FALSE	0.731343283582089	0.149606299212598	TRUE	TRUE	TRUE	TRUE	0.0173611111111111	TRUE	TRUE	Pass	0	0	F17_Kid_N_ldf_1_1	None	9.14285714285714	(0,10]	NPC	Other	NPCa	-6.94178800346509	-7.10861747349876	F17_Kid_N_ldf_1_1_AGTGAGGCAGCTGCTG
F17	5668.97803993933	2761	0	0.000937322959323605	0	0.000124352164483585	0.000937322959323605	0.0109024887509103	0.0872515785511817	0.371143900912836	0.245038114312948	0.0217656861371778	0.00450654706631814	-0.128403567626688	-0.16211311551966	G1	0.048780487804878	FALSE	0.465346534653465	0.105590062111801	TRUE	TRUE	TRUE	TRUE	0.0173611111111111	TRUE	TRUE	Pass	0	0	F17_Kid_N_ldf_1_1	None	9.14285714285714	(0,10]	NPC	Other	NPCa	-5.33307130497571	-7.44637173789309	F17_Kid_N_ldf_1_1_AGTGAGGGTACACCGC
F17	7506.0379358756	3294	0	6.30054043116858e-05	0	9.18478693225651e-05	6.30054043116858e-05	0.00876782692482613	0.0915806797850431	0.332519125910339	0.242135546459262	0.0434744457551276	0.00289622018393442	-0.12924297648833	-0.202603963329491	G1	0.105590062111801	FALSE	0.225806451612903	0.0831099195710456	TRUE	TRUE	TRUE	TRUE	0.054380664652568	TRUE	TRUE	Pass	16	16	F17_Kid_N_ldf_1_1	None	9.14285714285714	(0,10]	UBCD	Other	UBCD	11.7160861471213	11.3241225306974	F17_Kid_N_ldf_1_1_AGTGGGAGTCAGTGGA
F17	6371.75544301493	3158	0	0.000701041123668278	0.000108588862367543	0	0.000592452261300735	0.0131793224306101	0.0721721976882287	0.372147365240988	0.102653047195593	0.0189571307700814	0.00418434802369627	-0.199385959590026	-0.237349188981609	G1	0.0303030303030303	FALSE	0.0526315789473684	0.731343283582089	TRUE	TRUE	TRUE	TRUE	0.0472854640980736	TRUE	TRUE	Pass	9	9	F17_Kid_N_ldf_1_1	None	9.14285714285714	(0,10]	Pod	Other	Pod	-9.30851518288783	1.70684244374873	F17_Kid_N_ldf_1_1_AGTGGGATCCACGTGG
F17	4379.64442063291	2480	0	0.00103965747183987	0.00064617017049229	0	0.000393487301347578	0.0100184477255328	0.0723242228131195	0.343038294694431	0.257859052005913	0.0189434443024058	0.00348139254754636	-0.108496354558982	-0.191747253510093	G1	0.0254777070063694	FALSE	0.225806451612903	0.181818181818182	TRUE	TRUE	TRUE	TRUE	0.0173611111111111	TRUE	TRUE	Pass	0	0	F17_Kid_N_ldf_1_1	None	9.14285714285714	(0,10]	NPC	Other	NA	-5.04456179992929	-7.38707960406787	F17_Kid_N_ldf_1_1_AGTGGGATCTAACTTC
F17	6660.76979370499	2990	0	0.000376529541919505	0	6.24376529187307e-06	0.000376529541919505	0.010336789417158	0.0753423418598634	0.302921956207712	0.259398931772706	0.00929175465509265	0.00272447648695547	-0.193374197160056	-0.178598624336404	G1	0.0303030303030303	FALSE	0.201970443349754	0.731343283582089	TRUE	TRUE	TRUE	TRUE	0.0126849894291755	TRUE	TRUE	Pass	1	1	F17_Kid_N_ldf_1_1	None	9.14285714285714	(0,10]	ICb	Other	ICb	4.46597255794784	-13.1473984103216	F17_Kid_N_ldf_1_1_AGTGTCAAGCAGCCTC
F17	6009.20453415837	3145	0	0.00077913302763002	0.000212329634179853	0	0.000566803393450167	0.0120400113199199	0.0753403950966496	0.343718517339737	0.238215557428434	0.0164260247472419	0.00366950859766787	-0.0588556366541173	-0.143922570348041	G1	0.0232558139534884	FALSE	0.289473684210526	0.105590062111801	TRUE	TRUE	TRUE	TRUE	0.0173611111111111	TRUE	TRUE	Pass	0	0	F17_Kid_N_ldf_1_1	None	9.14285714285714	(0,10]	NPC	Other	NPCa	-6.75071210778526	-7.31294811779168	F17_Kid_N_ldf_1_1_AGTGTCAAGGAGTCTG
F17	10317.4764711794	3691	0	0.000355161543925048	0	7.46768575852623e-06	0.000355161543925048	0.00953100890547458	0.0725319347309777	0.318636142512468	0.302478854519898	0.0205541152982007	0.00221703444699909	-0.0967115688661393	-0.125169859214423	G1	0.048780487804878	FALSE	0.125	0.225806451612903	TRUE	TRUE	TRUE	TRUE	0.0442477876106195	TRUE	TRUE	Pass	1	1	F17_Kid_N_ldf_1_1	None	9.14285714285714	(0,10]	ICb	Other	IPC	5.51834508996766	-13.2288756042476	F17_Kid_N_ldf_1_1_AGTGTCATCACAATGC
F17	16671.5417975265	5221	0	0.000584173951002646	4.05126086937143e-05	0	0.000543661342308932	0.0148361065833544	0.096048271526511	0.409929937015829	0.178281941040398	0.0210152100271395	0.00408634727273631	-0.194538104039605	-0.23462021788511	G1	0.0898876404494382	FALSE	0.731343283582089	0.465346534653465	TRUE	TRUE	TRUE	TRUE	0.126984126984127	TRUE	TRUE	Pass	9	9	F17_Kid_N_ldf_1_1	None	9.14285714285714	(0,10]	Pod	Other	NA	-6.52607977887321	1.90147524565955	F17_Kid_N_ldf_1_1_AGTTGGTAGTATCGAA
F17	2384.96170441976	1626	0	0.00252490301304823	0	0	0.00252490301304823	0.00678879841079939	0.0465234492733657	0.265870281300035	0.134627300255723	0.0650370854729773	0.0060143502420666	-0.071145654638356	-0.18608367009401	G1	0.105590062111801	FALSE	0.136531365313653	0.254437869822485	TRUE	TRUE	TRUE	TRUE	0.0126849894291755	TRUE	TRUE	Pass	12	12	F17_Kid_N_ldf_1_1	None	9.14285714285714	(0,10]	MSC	Other	ICb	7.23998987250645	-13.2191572467945	F17_Kid_N_ldf_1_1_AGTTGGTTCACTCTTA
F17	7677.71227359588	3350	0	0.000977418466249703	0.000106720285154461	5.65722970539499e-05	0.000870698181095242	0.01115792850986	0.0774776340736329	0.363408713451306	0.0901853799140632	0.00946491912496089	0.0050026994465003	-0.143048497426791	-0.125281073345327	G1	0.0357142857142857	FALSE	0.571428571428571	0.149606299212598	TRUE	TRUE	TRUE	TRUE	0.0381818181818182	TRUE	TRUE	Pass	2	2	F17_Kid_N_ldf_1_1	None	9.14285714285714	(0,10]	Pod	Other	Pod	-9.7879701489864	2.28224962053701	F17_Kid_N_ldf_1_1_AGTTGGTTCTTGGGTA
F17	6293.62405697116	2955	0	0.000563569100200691	0.000214038764776055	0	0.000349530335424636	0.0159942957269675	0.0745865271565091	0.332630077950873	0.264610195178241	0.0151441851812681	0.00238990751186942	-0.076082249125191	-0.0819237034068243	G1	0.0329289428076257	FALSE	0.333333333333333	0.571428571428571	TRUE	TRUE	TRUE	TRUE	0.0173611111111111	TRUE	TRUE	Pass	0	0	F17_Kid_N_ldf_1_1	None	9.14285714285714	(0,10]	NPC	Other	NPCa	-6.27727482763084	-7.87731069265998	F17_Kid_N_ldf_1_1_ATAACGCAGTCAAGGC
F17	5847.20191218052	2884	0	0.000227988668674395	0	0	0.000227988668674395	0.0104952966952253	0.0772956476188416	0.354864844755166	0.226432999686596	0.0289603599137902	0.002601670271377	-0.053162929451339	-0.146740125883477	G1	0.0386740331491713	FALSE	0.149606299212598	0.389830508474576	TRUE	TRUE	TRUE	TRUE	0.0173611111111111	TRUE	TRUE	Pass	0	0	F17_Kid_N_ldf_1_1	None	9.14285714285714	(0,10]	NPC	Other	NPCa	-6.52686825577012	-6.2973930560933	F17_Kid_N_ldf_1_1_ATAACGCGTTACGACT
F17	7911.42318723209	3311	0	0.000277785183068206	0	2.80615966179502e-05	0.000277785183068206	0.0102661197551844	0.0764974383756427	0.327091679055508	0.2996365362633	0.0152531146236999	0.00249949968365247	-0.153226440215404	-0.184036119362564	G1	0.048780487804878	FALSE	0.0973451327433628	0.731343283582089	TRUE	TRUE	TRUE	TRUE	0.0126849894291755	TRUE	TRUE	Pass	1	1	F17_Kid_N_ldf_1_1	None	9.14285714285714	(0,10]	ICb	Other	ICb	2.6296742305845	-12.605214476154	F17_Kid_N_ldf_1_1_ATAACGCTCGTAGGTT
F17	24843.1648834937	6391	0	0.000519744798068538	3.90294063761331e-05	0	0.000480715391692404	0.0103181940120585	0.102831812700695	0.350995696832521	0.298099736342328	0.0394101612432637	0.00245326390684306	-0.143070403847525	-0.180512189996886	G1	0.136531365313653	FALSE	0.105590062111801	0.225806451612903	TRUE	TRUE	TRUE	TRUE	0.015	TRUE	TRUE	Pass	13	13	F17_Kid_N_ldf_1_1	None	9.14285714285714	(0,10]	ErPrT	Other	NA	1.55845199615029	11.1973120628034	F17_Kid_N_ldf_1_1_ATAAGAGCACTACAGT
F17	8824.48681052629	3427	0	0.000180283380575149	0	0	0.000180283380575149	0.0099417786510819	0.0710088724238401	0.297556804823341	0.352629401900531	0.0183896881346506	0.00137576388380509	-0.0782404726890149	-0.136608464188486	G1	0.181818181818182	FALSE	0.465346534653465	0.289473684210526	TRUE	TRUE	TRUE	TRUE	0.0126849894291755	TRUE	TRUE	Pass	12	12	F17_Kid_N_ldf_1_1	None	9.14285714285714	(0,10]	MSC	Other	ICb	7.15690051805704	-12.8930107578751	F17_Kid_N_ldf_1_1_ATAAGAGTCCGTTGCT
F17	8272.47195574644	3566	0	0.000454965714992306	0	1.26118493954271e-05	0.000454965714992306	0.0130936504628347	0.0959431585205058	0.398158110507419	0.192683616689141	0.0216587863121723	0.00378027210398184	-0.179882308447448	-0.17718686480563	G1	0.0973451327433628	FALSE	0.201970443349754	0.571428571428571	TRUE	TRUE	TRUE	TRUE	0.0714285714285714	TRUE	TRUE	Pass	10	10	F17_Kid_N_ldf_1_1	None	9.14285714285714	(0,10]	SSBpod	Other	SSBpod	-5.04454476536203	2.90606045121062	F17_Kid_N_ldf_1_1_ATCACGACATCCTAGA
F17	6029.86632732	2960	0	0.000588465949611604	0.000106270295879119	0	0.000482195653732485	0.0118503420680646	0.0793502867582805	0.379826338118901	0.138613315335362	0.0151381518435522	0.00279089565803145	-0.0602843206105306	-0.208622889828722	G1	0.0386740331491713	FALSE	0.0769230769230769	0.0612244897959184	TRUE	TRUE	TRUE	TRUE	0.0812720848056537	TRUE	TRUE	Pass	9	9	F17_Kid_N_ldf_1_1	None	9.14285714285714	(0,10]	Pod	Other	Pod	-6.98807032561286	2.6368946913132	F17_Kid_N_ldf_1_1_ATCACGATCGGTGTTA
F17	7674.8939615695	3524	0	0.000320473258734501	0.000163811723096821	0	0.00015666153563768	0.00792347586086302	0.0864875324119564	0.33312288499085	0.310843038079992	0.0225130063594217	0.00276483607155647	-0.0702731094544478	-0.172219455413638	G1	0.0769230769230769	FALSE	0.0418250950570342	0.027823240589198	TRUE	TRUE	TRUE	TRUE	0.0170731707317073	TRUE	TRUE	Pass	17	17	F17_Kid_N_ldf_1_1	None	9.14285714285714	(0,10]	DTLH	Other	SSBm.d	7.62320086863316	7.69554256935225	F17_Kid_N_ldf_1_1_ATCATCTCACATTAGC
F17	36347.7322582929	7362	0	0.000773067007011297	4.12744238193902e-05	0	0.000731792583191907	0.0131070663196217	0.0886476118645066	0.397436426114033	0.176485957558218	0.025303906116111	0.00408927326947472	-0.203250135281627	-0.241669244270137	G1	0.0418250950570342	FALSE	0.114754098360656	0.0612244897959184	TRUE	TRUE	TRUE	TRUE	0.126984126984127	TRUE	TRUE	Pass	9	9	F17_Kid_N_ldf_1_1	None	9.14285714285714	(0,10]	Pod	Other	NA	-6.60889029353798	1.59065519468533	F17_Kid_N_ldf_1_1_ATCATGGAGAGGGATA
F17	6242.9648108189	2865	0	0	0	0	0	0.0118942860803203	0.0674018795888714	0.32635295828278	0.226387765010093	0.0220380764611683	0.00237851219577025	-0.13522844935288	-0.183228084381939	G1	0.0418250950570342	FALSE	0.149606299212598	0.0232558139534884	TRUE	TRUE	TRUE	TRUE	0.0126849894291755	TRUE	TRUE	Pass	6	6	F17_Kid_N_ldf_1_1	None	9.14285714285714	(0,10]	ICa	Other	ICa	5.95559862205735	-10.4852311010498	F17_Kid_N_ldf_1_1_ATCATGGCAGCTATTG
F17	8289.42115945837	3498	0	0.00103485595871229	8.36426327126258e-05	0	0.000951213325999668	0.012778657234467	0.0901217266703851	0.379767411772864	0.152937820480914	0.0153307197558498	0.00292364249323845	-0.18594943820988	-0.208354911742379	G1	0.0612244897959184	FALSE	0.149606299212598	0.731343283582089	TRUE	TRUE	TRUE	TRUE	0.0541125541125541	TRUE	TRUE	Pass	9	9	F17_Kid_N_ldf_1_1	None	9.14285714285714	(0,10]	Pod	Other	NA	-6.28631532945894	2.49882501090406	F17_Kid_N_ldf_1_1_ATCCACCCACGCTTTC
F17	11705.5014240218	4100	0	0.00043068253291638	5.44506892832666e-05	0	0.000376231843633114	0.010799674791917	0.0828767420747455	0.353536151271747	0.286068849267095	0.0194113592387849	0.0021532764433938	-0.106142385240518	-0.179205812945078	G1	0.0898876404494382	FALSE	0.0418250950570342	0.0526315789473684	TRUE	TRUE	TRUE	TRUE	0.0442477876106195	TRUE	TRUE	Pass	6	6	F17_Kid_N_ldf_1_1	None	9.14285714285714	(0,10]	ICa	Other	IPC	5.41707607203119	-12.6146314121687	F17_Kid_N_ldf_1_1_ATCCACCTCAGGATCT
F17	21461.1293775876	6059	0	0.000652501482352662	5.32910403423377e-05	1.98232399290673e-05	0.000599210442010324	0.0122065367692856	0.077586344189618	0.358396543052805	0.137687113999431	0.0243290382056129	0.00419191459537377	-0.191677957415157	-0.197076435508236	G1	0.0303030303030303	FALSE	0.465346534653465	0.289473684210526	TRUE	TRUE	TRUE	TRUE	0.0472854640980736	TRUE	TRUE	Pass	9	9	F17_Kid_N_ldf_1_1	None	9.14285714285714	(0,10]	Pod	Other	Pod	-7.37138732961888	1.58369342665867	F17_Kid_N_ldf_1_1_ATCCACCTCAGTGCAT
F17	4191.36236827581	2158	0	0.000280705346656208	0	0	0.000280705346656208	0.0109526548988294	0.124961265917276	0.335635752960593	0.223594472344917	0.0753380017370204	0.00232456331428268	-0.134847079991412	-0.132731750976675	G1	0.105590062111801	FALSE	0.225806451612903	0.389830508474576	TRUE	TRUE	TRUE	TRUE	0.1198738170347	TRUE	TRUE	Pass	14	14	F17_Kid_N_ldf_1_1	None	9.14285714285714	(0,10]	ErPrT	Other	ErPrT	-2.68205480513468	12.8298975895586	F17_Kid_N_ldf_1_1_ATCCGAACATTGAGCT
F17	5754.44469004026	2848	0	0.000816818812377685	0.000116150386697925	0	0.00070066842567976	0.0131946762416537	0.0838587201729183	0.382039652057357	0.255871327582646	0.0230693589612116	0.00421555654318869	-0.0728682410490956	-0.146590369049329	G1	0.0526315789473684	FALSE	0.0769230769230769	0.571428571428571	TRUE	TRUE	TRUE	TRUE	0.0173611111111111	TRUE	TRUE	Pass	0	0	F17_Kid_N_ldf_1_1	None	9.14285714285714	(0,10]	NPC	Other	NPCa	-5.62909208233488	-7.23474821111541	F17_Kid_N_ldf_1_1_ATCTACTGTAGCTCCG
F17	7011.9843572014	3118	0	0.000436063804772173	0	0	0.000436063804772173	0.011285557324212	0.0684677675591996	0.312391836727727	0.290065406457037	0.01925019453282	0.00393996224055469	-0.114211618130314	-0.188821066396695	G1	0.0357142857142857	FALSE	0.0973451327433628	0.289473684210526	TRUE	TRUE	TRUE	TRUE	0.0126849894291755	TRUE	TRUE	Pass	1	1	F17_Kid_N_ldf_1_1	None	9.14285714285714	(0,10]	ICb	Other	ICa	4.6112302234595	-13.6732500716138	F17_Kid_N_ldf_1_1_ATCTGCCGTTAGATGA
F17	9986.57475465928	4066	0	0.000947859344920623	0.00040250221788037	0	0.000545357127040253	0.00924203455964385	0.0705500819352374	0.311564698703956	0.145572123585378	0.0343546339319441	0.00370382294766644	-0.144282653248195	-0.223729289201261	G1	0.136531365313653	FALSE	0.731343283582089	0.0386740331491713	TRUE	TRUE	TRUE	TRUE	0.126984126984127	TRUE	TRUE	Pass	9	9	F17_Kid_N_ldf_1_1	None	9.14285714285714	(0,10]	Pod	Other	Pod	-9.05220645320532	1.63421744537353	F17_Kid_N_ldf_1_1_ATGAGGGCACCAGGTC
F17	7359.11703603669	3358	0	0.000177778035638163	6.05194373006436e-05	0	0.000117258598337519	0.0127442836234937	0.0830003732328825	0.327242685686324	0.220064597611792	0.0488392687081675	0.00244024501757655	-0.0795156322135105	-0.145998601545403	G1	0.0769230769230769	FALSE	0.149606299212598	0.289473684210526	TRUE	TRUE	TRUE	TRUE	0.0218068535825545	TRUE	TRUE	Pass	18	18	F17_Kid_N_ldf_1_1	None	9.14285714285714	(0,10]	CnT	Other	SSBm.d	9.32116753996121	8.49598463222148	F17_Kid_N_ldf_1_1_ATGAGGGCATCCGCGA
F17	15661.1310688559	4832	0	0.000518397568599589	0	5.2777499826535e-06	0.000518397568599589	0.0111351561043116	0.0706011138065222	0.322376643555103	0.271321366861998	0.017904165425199	0.00165893202406023	-0.149906294239841	-0.194851181498871	G1	0.0451866404715128	FALSE	0.465346534653465	0.289473684210526	TRUE	TRUE	TRUE	TRUE	0.0126849894291755	TRUE	TRUE	Pass	1	1	F17_Kid_N_ldf_1_1	None	9.14285714285714	(0,10]	ICb	Other	ICb	5.24230550260463	-13.6859544643516	F17_Kid_N_ldf_1_1_ATGAGGGGTCGAAAGC
F17	8672.32408325731	3458	0	0.000567239134420417	1.56983113031165e-05	5.45347929034622e-05	0.000551540823117301	0.00883069487400555	0.0817506146126376	0.310266381827269	0.338102163217215	0.0450872093960286	0.00199999059595618	-0.0730132789819252	-0.14757608934119	G1	0.105590062111801	FALSE	0.201970443349754	0.0831099195710456	TRUE	TRUE	TRUE	TRUE	0.156521739130435	TRUE	TRUE	Pass	16	16	F17_Kid_N_ldf_1_1	None	9.14285714285714	(0,10]	UBCD	Other	UBCD	11.5742900672896	14.3323690793602	F17_Kid_N_ldf_1_1_ATGTGTGCAGCTGGCT
F17	4324.38820798367	2320	0	0.00054990595829278	0	0	0.00054990595829278	0.0109082097522433	0.0623749054662899	0.287417622445414	0.244351442829989	0.0198695888573196	0.00538974826294415	-0.0366195654373044	-0.140369361522971	G1	0.0254777070063694	FALSE	0.136531365313653	0.571428571428571	TRUE	TRUE	TRUE	TRUE	0.0155555555555556	TRUE	TRUE	Pass	1	1	F17_Kid_N_ldf_1_1	None	9.14285714285714	(0,10]	ICb	Other	ICb	3.08600410092988	-12.9260138745056	F17_Kid_N_ldf_1_1_ATTACTCCAACTGCTA
F17	8152.34293941901	3551	0	0.0003028115203725	0.000162797262606993	0.000171362028870455	0.000140014257765507	0.010048752689835	0.0853164596067256	0.327407020614531	0.249041322409485	0.0329237845655233	0.00380352188865322	-0.118865913382619	-0.144530737929558	G1	0.0831099195710456	FALSE	0.164556962025316	0.0660377358490566	TRUE	TRUE	TRUE	TRUE	0.054380664652568	TRUE	TRUE	Pass	16	16	F17_Kid_N_ldf_1_1	None	9.14285714285714	(0,10]	UBCD	Other	NA	11.7355836088163	10.3553940869427	F17_Kid_N_ldf_1_1_ATTACTCGTTCCATGA
F17	9420.19701560934	3979	0	0.000431636205743811	0	5.42707566130619e-06	0.000431636205743811	0.0121280961478836	0.0726587306447808	0.36344983378325	0.117844707180809	0.0185052004509213	0.00445609757602076	-0.167935861357071	-0.221059912174363	G1	0.0254777070063694	FALSE	0.181818181818182	0.465346534653465	TRUE	TRUE	TRUE	TRUE	0.0472854640980736	TRUE	TRUE	Pass	4	4	F17_Kid_N_ldf_1_1	None	9.14285714285714	(0,10]	Pod	Other	Pod	-7.861171284956	2.48033248431343	F17_Kid_N_ldf_1_1_ATTGGTGCACGGTAAG
F17	11168.961185129	3902	0	0.00054804442121166	5.24061944056962e-05	0	0.000495638226805964	0.0112035385477542	0.0779730427008202	0.326128119559597	0.30674700889024	0.0214072134765268	0.0017814754754293	-0.124767431867134	-0.221656332591582	G1	0.0769230769230769	FALSE	0.181818181818182	0.0898876404494382	TRUE	TRUE	TRUE	TRUE	0.0442477876106195	TRUE	TRUE	Pass	1	1	F17_Kid_N_ldf_1_1	None	9.14285714285714	(0,10]	ICb	Other	Mes	5.46988493915403	-13.1331687441702	F17_Kid_N_ldf_1_1_ATTGGTGGTCGCGGTT
F17	7354.83863305611	3199	0	0.000584306639205174	0	1.86879953857573e-05	0.000584306639205174	0.00920684142104534	0.0722497419976216	0.305256831785563	0.243457039954219	0.0159949475202177	0.00253453460064928	-0.116291491858611	-0.141234695841346	G1	0.048780487804878	FALSE	0.0898876404494382	0.201970443349754	TRUE	TRUE	TRUE	TRUE	0.0126849894291755	TRUE	TRUE	Pass	1	1	F17_Kid_N_ldf_1_1	None	9.14285714285714	(0,10]	ICb	Other	ICb	3.3967472286897	-13.3524002035532	F17_Kid_N_ldf_1_1_ATTGGTGTCAAGGTAA
F17	121753.632965866	11021	5.92418061692206e-06	0.000773359065876509	3.54635365621107e-05	3.16513383330114e-06	0.000737895529314398	0.00786372927590533	0.104121428752881	0.387752978913979	0.24054789617152	0.0311594624207239	0.00409955126769882	-0.180922329070657	-0.165940736879016	G1	0.125	FALSE	0.571428571428571	0.465346534653465	TRUE	TRUE	TRUE	TRUE	0.126984126984127	TRUE	TRUE	Pass	9	9	F17_Kid_N_ldf_1_1	None	9.14285714285714	(0,10]	Pod	Other	Pod	-4.37731532582579	1.69124611251345	F17_Kid_N_ldf_1_1_CAACCAAAGTTGAGAT
F17	12525.5666477238	4256	0	0.000409058568994856	4.09790420153254e-05	0	0.000368079526979531	0.0107977292938624	0.0721940076335279	0.305502827157483	0.342566870987826	0.0104002724305816	0.00263777071988098	-0.11211304444122	-0.19177720182897	G1	0.0612244897959184	FALSE	0.0254777070063694	0.0567685589519651	TRUE	TRUE	TRUE	TRUE	0.0126849894291755	TRUE	TRUE	Pass	1	1	F17_Kid_N_ldf_1_1	None	9.14285714285714	(0,10]	ICb	Other	ICb	3.85283309501461	-13.5948062683528	F17_Kid_N_ldf_1_1_CAACCTCTCCGCAGTG
F17	7072.06739161391	3029	0	0.000502883719670002	6.82087259077998e-05	0	0.000434674993762202	0.0102760639861467	0.0746548259634952	0.309185616346414	0.301293097102647	0.0143685564545609	0.00276669449475119	-0.107824250055565	-0.236008795362484	G1	0.0660377358490566	FALSE	0.181818181818182	0.731343283582089	TRUE	TRUE	TRUE	TRUE	0.0126849894291755	TRUE	TRUE	Pass	1	1	F17_Kid_N_ldf_1_1	None	9.14285714285714	(0,10]	ICb	Other	ICb	4.00233717626007	-13.6417545179112	F17_Kid_N_ldf_1_1_CAAGAAAAGCCGATTT
F17	6569.81004168956	2967	0	0.000442687778581548	0.000197546547296055	0	0.000245141231285493	0.00848096179713728	0.075685241112926	0.313462370831148	0.301813267922914	0.0147510644320847	0.00354377363113075	-0.0719737457342554	-0.171905610903977	G1	0.0418250950570342	FALSE	0.465346534653465	0.125	TRUE	TRUE	TRUE	TRUE	0.0126849894291755	TRUE	TRUE	Pass	1	1	F17_Kid_N_ldf_1_1	None	9.14285714285714	(0,10]	ICb	Other	ICb	2.75224832898048	-11.8781419052414	F17_Kid_N_ldf_1_1_CAAGAAAAGGATCGCA
F17	5501.02179263327	2803	0	0.000237302671862715	0	0	0.000237302671862715	0.0132099644009419	0.0714667645831749	0.338040118206541	0.23641095278803	0.0259391673339992	0.00299638732536087	-0.0944159075881991	-0.178758542508857	G1	0.0451866404715128	FALSE	0.731343283582089	0.125	TRUE	TRUE	TRUE	TRUE	0	TRUE	TRUE	Pass	6	6	F17_Kid_N_ldf_1_1	None	9.14285714285714	(0,10]	ICa	Other	Mes	5.76328339584055	-10.3480270239252	F17_Kid_N_ldf_1_1_CAAGAAACAACCGCCA
F17	4263.34476608464	2184	0	0.00109747947876098	0	0	0.00109747947876098	0.0141254595498017	0.0629410676962742	0.300687203782053	0.122778985092281	0.0279909503298634	0.00239257607977317	-0.127202466280366	-0.200326656624277	G1	0.0303030303030303	FALSE	0.136531365313653	0.465346534653465	TRUE	TRUE	TRUE	TRUE	0.0293333333333333	TRUE	TRUE	Pass	2	2	F17_Kid_N_ldf_1_1	None	9.14285714285714	(0,10]	Pod	Other	Pod	-10.1995282703355	2.78371853486044	F17_Kid_N_ldf_1_1_CAAGATCTCTATGTGG
F17	12357.0919293681	3909	0	0.000269168329023809	4.11537774434363e-05	8.86925524884891e-06	0.000228014551580373	0.0108493754298514	0.0592202658779049	0.27188669171464	0.246017421904039	0.01797570226004	0.00216682791613595	-0.18668167662773	-0.154817475423829	G1	0.0660377358490566	FALSE	0.0612244897959184	0.731343283582089	TRUE	TRUE	TRUE	TRUE	0	TRUE	TRUE	Pass	12	12	F17_Kid_N_ldf_1_1	None	9.14285714285714	(0,10]	MSC	Other	NA	9.09782460579097	-15.1832609526325	F17_Kid_N_ldf_1_1_CAAGGCCAGGATGGTC
F17	5776.68119956436	2963	0	0.00179632734882251	0.000648469559326765	0	0.00114785778949574	0.00859812413133506	0.0827247737721439	0.363648744397088	0.268879051102888	0.0310862537478968	0.00454541165726083	-0.142771678586463	-0.151360774396806	G1	0.0357142857142857	FALSE	0.114754098360656	0.201970443349754	TRUE	TRUE	TRUE	TRUE	0.0173611111111111	TRUE	TRUE	Pass	0	0	F17_Kid_N_ldf_1_1	None	9.14285714285714	(0,10]	NPC	Other	NPCa	-6.34460505279567	-7.92235786765301	F17_Kid_N_ldf_1_1_CAAGGCCTCTTAGAGC
F17	2479.50513598323	1454	0	0	0	6.75462103568779e-05	0	0.00623654859334119	0.0478971705593512	0.258917625320435	0.181928123823301	0.0373985987067821	0.00293540166464901	-0.0401231878004268	-0.0959239196554775	G1	0.048780487804878	FALSE	0.0973451327433628	0.731343283582089	TRUE	TRUE	TRUE	TRUE	0.0126849894291755	TRUE	TRUE	Pass	1	1	F17_Kid_N_ldf_1_1	None	9.14285714285714	(0,10]	ICb	Other	NA	2.85252157444408	-11.2078611757882	F17_Kid_N_ldf_1_1_CAAGGCCTCTTTAGTC
F17	3484.82549201212	2073	0	0.000301512906416105	0	0	0.000301512906416105	0.00885096409237181	0.0701687719071776	0.316340285362961	0.235383735321432	0.0184243638463068	0.00196587994905911	-0.0563496343175412	-0.0942952231528617	G1	0.0211480362537764	FALSE	0.333333333333333	0.731343283582089	TRUE	TRUE	TRUE	TRUE	0.0126849894291755	TRUE	TRUE	Pass	1	1	F17_Kid_N_ldf_1_1	None	9.14285714285714	(0,10]	ICb	Other	ICb	2.98110162688842	-13.2401892629172	F17_Kid_N_ldf_1_1_CACAAACGTAAGTAGT
F17	7717.46814406664	3508	0	0.000160325046030949	0	0	0.000160325046030949	0.00935081391176042	0.0811229735049615	0.353490948346027	0.250648882996872	0.02155351679684	0.00304221424231538	-0.0888615826677558	-0.149639568538986	G1	0.0526315789473684	FALSE	0.465346534653465	0.0769230769230769	TRUE	TRUE	TRUE	TRUE	0.0173611111111111	TRUE	TRUE	Pass	0	0	F17_Kid_N_ldf_1_1	None	9.14285714285714	(0,10]	NPC	Other	NPCa	-7.01154544549048	-7.19096471656627	F17_Kid_N_ldf_1_1_CACAAACTCGCGATCG
F17	8411.39465625128	3505	0	0.000118461339443088	0	0	0.000118461339443088	0.0116602119514563	0.0745892476849064	0.318215651103995	0.274980023041643	0.0176992975781152	0.00382824998532782	-0.0902026834020783	-0.17669151199503	G1	0.0232558139534884	FALSE	0.201970443349754	0.731343283582089	TRUE	TRUE	TRUE	TRUE	0.0126849894291755	TRUE	TRUE	Pass	1	1	F17_Kid_N_ldf_1_1	None	9.14285714285714	(0,10]	ICb	Other	ICb	2.73953723406812	-12.9171761719168	F17_Kid_N_ldf_1_1_CACACAAAGGGATGGG
F17	8516.81270095437	3425	0	0.000366215036780367	0	9.36917773750186e-06	0.000366215036780367	0.0104522999339693	0.125246857940862	0.37132513291802	0.286477271031972	0.0242398467193783	0.00278789959991768	-0.0897281616043789	-0.124884617566014	G1	0.125	FALSE	0.0973451327433628	0.181818181818182	TRUE	TRUE	TRUE	TRUE	0.0169971671388102	TRUE	TRUE	Pass	14	14	F17_Kid_N_ldf_1_1	None	9.14285714285714	(0,10]	ErPrT	Other	ErPrT	0.11554215811026	12.2119206813167	F17_Kid_N_ldf_1_1_CACACCTAGGATGGTC
F17	9467.85332203985	3941	0	0.000544753331678358	0.000357167304753487	2.02413387231404e-05	0.000187586026924871	0.0117154002937774	0.0947746518019247	0.358598088374535	0.280718432996764	0.0244648617397663	0.00217864577751035	-0.144713028696369	-0.117624411185271	G1	0.0712530712530712	FALSE	0.136531365313653	0.125	TRUE	TRUE	TRUE	TRUE	0.0170731707317073	TRUE	TRUE	Pass	17	17	F17_Kid_N_ldf_1_1	None	9.14285714285714	(0,10]	DTLH	Other	SSBm.d	7.78901829589359	8.28525859497226	F17_Kid_N_ldf_1_1_CACAGGCCATCTACGA
F17	8934.40562768384	3603	0	0.000243045119994932	8.22017152922193e-05	0	0.000160843404702712	0.0100624396027226	0.0931436653713108	0.331359988500924	0.15134726554213	0.0379888775682897	0.00278893943825353	-0.147571254103243	-0.145201225934845	G1	0.0712530712530712	FALSE	0.465346534653465	0.465346534653465	TRUE	TRUE	TRUE	TRUE	0.0676328502415459	TRUE	TRUE	Pass	17	17	F17_Kid_N_ldf_1_1	None	9.14285714285714	(0,10]	DTLH	Other	DTLH	10.0754046660914	9.47982837706799	F17_Kid_N_ldf_1_1_CACATAGTCTACGAGT
F17	6981.81433069909	3308	0	0.000899297368691852	0.000276460966248395	3.88486561841423e-05	0.000622836402443458	0.00664465606817541	0.0841882469741453	0.351355069526638	0.311683299558749	0.0178469945326774	0.00363730130372403	-0.0507008378301868	-0.180699835211383	G1	0.0357142857142857	FALSE	0.181818181818182	0.731343283582089	TRUE	TRUE	TRUE	TRUE	0.0173611111111111	TRUE	TRUE	Pass	0	0	F17_Kid_N_ldf_1_1	None	9.14285714285714	(0,10]	NPC	Other	NPCa	-6.77707730470618	-6.93010232604433	F17_Kid_N_ldf_1_1_CACATTTGTAAGTAGT
F17	7737.59411465399	3230	0	0.00105516977881152	0.000142132008568514	0	0.000913037770243012	0.0100668913614837	0.0739366462556334	0.331643245853134	0.247297702044813	0.0178191353606061	0.00246600312805038	-0.0575101063981298	-0.185672975974553	G1	0.0357142857142857	FALSE	0.149606299212598	0.289473684210526	TRUE	TRUE	TRUE	TRUE	0.0442477876106195	TRUE	TRUE	Pass	6	6	F17_Kid_N_ldf_1_1	None	9.14285714285714	(0,10]	ICa	Other	ICa	5.71720694560156	-12.0827970357673	F17_Kid_N_ldf_1_1_CACATTTGTCACCCAG
F17	13201.6927306374	4689	0	0.00060620048437921	0.000149527926043154	0	0.000456672558336056	0.0115587803271502	0.0847672481044207	0.340795651574327	0.272414109334999	0.0484659280153799	0.00278169427989881	-0.0801623248541504	-0.161033251140238	G1	0.114754098360656	FALSE	0.164556962025316	0.225806451612903	TRUE	TRUE	TRUE	TRUE	0.045662100456621	TRUE	TRUE	Pass	17	17	F17_Kid_N_ldf_1_1	None	9.14285714285714	(0,10]	DTLH	Other	SSBm.d	7.95030336828364	8.11435905049997	F17_Kid_N_ldf_1_1_CACCACTCACCAGGTC
F17	7815.34186002259	3324	0	0.000518600720030647	7.04134335480859e-05	0	0.000448187286482561	0.014315317046516	0.0678587135004955	0.309207455977999	0.259953469482231	0.00954440563230623	0.00206023989736387	-0.088117095625137	-0.0998472541286433	G1	0.105590062111801	FALSE	0.125	0.0451866404715128	TRUE	TRUE	TRUE	TRUE	0.0126849894291755	TRUE	TRUE	Pass	1	1	F17_Kid_N_ldf_1_1	None	9.14285714285714	(0,10]	ICb	Other	ICb	4.56247789443934	-13.5479872576032	F17_Kid_N_ldf_1_1_CACCACTCAGCTGGCT
F17	7441.59626763299	3320	0	2.29337790482883e-05	2.29337790482883e-05	0	0	0.0106957916836649	0.0714766829206922	0.335805697752385	0.105909453966372	0.0219450749496934	0.00250370601641143	-0.133156406462881	-0.183290260978058	G1	0.0418250950570342	FALSE	0.0712530712530712	0.136531365313653	TRUE	TRUE	TRUE	TRUE	0.0812720848056537	TRUE	TRUE	Pass	9	9	F17_Kid_N_ldf_1_1	None	9.14285714285714	(0,10]	Pod	Other	Pod	-6.93017312685962	2.42870873289744	F17_Kid_N_ldf_1_1_CACCACTCATTAGGCT
F17	6947.09737684536	3228	0	0.000969732844855481	0	0	0.000969732844855481	0.0125679270142867	0.0880599612026102	0.377219944227053	0.179090111479199	0.0235332017469616	0.00449040673754691	-0.246266068312004	-0.206185115314696	G1	0.105590062111801	FALSE	0.389830508474576	0.0769230769230769	TRUE	TRUE	TRUE	TRUE	0.0518518518518519	TRUE	TRUE	Pass	9	9	F17_Kid_N_ldf_1_1	None	9.14285714285714	(0,10]	Pod	Other	Pod	-4.96156375842319	3.96752384927519	F17_Kid_N_ldf_1_1_CACCACTGTTCCACTC
F17	10459.5706173194	3589	0	0.000384752174672782	3.19999617628065e-05	0	0.000352752212909975	0.0105006266146861	0.0652158366419903	0.286597122668332	0.340270587805147	0.0153869896291377	0.0019467571157584	-0.0537718860717285	-0.111228062051235	G1	0.149606299212598	FALSE	0.465346534653465	0.149606299212598	TRUE	TRUE	TRUE	TRUE	0.0126849894291755	TRUE	TRUE	Pass	12	12	F17_Kid_N_ldf_1_1	None	9.14285714285714	(0,10]	MSC	Other	ICb	7.08365965854905	-13.0776545962299	F17_Kid_N_ldf_1_1_CACCTTGCACTCTGTC
F17	4041.83735541942	2086	0	0.000110119228489987	0	0	0.000110119228489987	0.00642719732128075	0.0788774134276837	0.30205158635742	0.339232195209759	0.0195928537770009	0.00387536725060183	-0.0684536324315223	-0.105989670926043	G1	0.0386740331491713	FALSE	0.201970443349754	0.731343283582089	TRUE	TRUE	TRUE	TRUE	0.014792899408284	TRUE	TRUE	Pass	3	3	F17_Kid_N_ldf_1_1	None	9.14285714285714	(0,10]	ICb	Other	ICb	1.93250598796999	-10.197706742803	F17_Kid_N_ldf_1_1_CACCTTGTCTGCGACG
F17	5788.83130028479	2784	0	0.000554993997434355	0.000225859776768286	7.00371101572845e-05	0.000329134220666069	0.00818155635022405	0.0791038525520962	0.344553308022756	0.265608780110536	0.0196535223010733	0.00275610384159345	-0.0845068486391209	-0.179023073501063	G1	0.0386740331491713	FALSE	0.731343283582089	0.0973451327433628	TRUE	TRUE	TRUE	TRUE	0.0173611111111111	TRUE	TRUE	Pass	0	0	F17_Kid_N_ldf_1_1	None	9.14285714285714	(0,10]	NPC	Other	NPCa	-5.12930384161378	-6.49267316387177	F17_Kid_N_ldf_1_1_CACTCCAGTAGCTGCC
F17	6772.95408138573	3100	0	0.000181160139146556	2.53106342714927e-06	0	0.000178629075719407	0.0127729881528591	0.073280903950217	0.318835753230201	0.268684546588154	0.0126878209176043	0.00259501417716061	-0.118888450308586	-0.208441205798953	G1	0.0451866404715128	FALSE	0.571428571428571	0.731343283582089	TRUE	TRUE	TRUE	TRUE	0.0126849894291755	TRUE	TRUE	Pass	1	1	F17_Kid_N_ldf_1_1	None	9.14285714285714	(0,10]	ICb	Other	ICb	3.17619664230629	-13.2374077280339	F17_Kid_N_ldf_1_1_CAGAGAGAGTGACATA
F17	14700.2345833527	5149	0	0.000965623320631138	0.000443720828623469	0	0.000521902492007669	0.0136699975991067	0.0817823444922698	0.366100792424777	0.218133666301519	0.0220735378985772	0.00307234023861507	-0.113237097870969	-0.158445914231866	G1	0.0418250950570342	FALSE	0.125	0.571428571428571	TRUE	TRUE	TRUE	TRUE	0.0173611111111111	TRUE	TRUE	Pass	0	0	F17_Kid_N_ldf_1_1	None	9.14285714285714	(0,10]	NPC	Other	NPCa	-6.7612646480378	-7.68180036392616	F17_Kid_N_ldf_1_1_CAGCAGCAGCGAGAAA
F17	9419.11222746554	4000	0	0.000436812214819776	0	3.29570545289431e-05	0.000436812214819776	0.00953231610444905	0.0888085402801733	0.352370808093821	0.280304240313912	0.0252370181426911	0.00327448446985667	-0.192614326714037	-0.121654334476646	G1	0.105590062111801	FALSE	0.114754098360656	0.571428571428571	TRUE	TRUE	TRUE	TRUE	0.0882352941176471	TRUE	TRUE	Pass	8	8	F17_Kid_N_ldf_1_1	None	9.14285714285714	(0,10]	ErPrT	Other	SSBpr	3.51224801030124	9.12195776112618	F17_Kid_N_ldf_1_1_CAGCAGCCAGATAATG
F17	14270.4426999518	4334	0	0.000691894786616508	4.1209680816929e-05	2.26101033993902e-05	0.000650685105799579	0.0119641126882369	0.0735782592897641	0.312219714170143	0.276387847788365	0.0162142375478684	0.00140374718555833	-0.0250553662432833	-0.172359741427479	G1	0.0567685589519651	FALSE	0.731343283582089	0.149606299212598	TRUE	TRUE	TRUE	TRUE	0.0126849894291755	TRUE	TRUE	Pass	1	1	F17_Kid_N_ldf_1_1	None	9.14285714285714	(0,10]	ICb	Other	ICa	5.45808030962411	-13.055080148758	F17_Kid_N_ldf_1_1_CAGCAGCCAGATTGCT
F17	7625.64895729102	3343	0	0.000364788865893702	0.000156128967851066	0	0.000208659898042636	0.0105630618086573	0.0880684486144022	0.353896160970299	0.350148375490304	0.0178952174864581	0.00318694600717964	-0.119998596137666	-0.141583938718979	G1	0.181818181818182	FALSE	0.225806451612903	0.181818181818182	TRUE	TRUE	TRUE	TRUE	0.0193236714975845	TRUE	TRUE	Pass	7	7	F17_Kid_N_ldf_1_1	None	9.14285714285714	(0,10]	SSBm.d	Other	SSBm.d	6.14548485515685	6.99422877799246	F17_Kid_N_ldf_1_1_CAGCAGCGTCTAGTGT
F17	17597.9514120834	5404	0	0.00017663577801849	6.19714394921314e-05	3.65586338489654e-05	0.000114664338526359	0.010714465269275	0.0926168160543033	0.359194912558078	0.288269440678882	0.0297082137418784	0.00308573775612816	-0.0729332627864396	-0.157234803052688	G1	0.0898876404494382	FALSE	0.389830508474576	0.731343283582089	TRUE	TRUE	TRUE	TRUE	0.0218068535825545	TRUE	TRUE	Pass	18	18	F17_Kid_N_ldf_1_1	None	9.14285714285714	(0,10]	CnT	Other	CnT	9.3819390596448	8.25179975979096	F17_Kid_N_ldf_1_1_CAGCAGCTCTGGTATG
F17	5545.37774296699	2555	0	0.00138396787593974	0	0	0.00138396787593974	0.0085295487283654	0.0705552990225182	0.29009060051024	0.296469239696983	0.0216918909062177	0.00220721121942386	-0.110187686047003	-0.134132137940487	G1	0.125	FALSE	0.731343283582089	0.048780487804878	TRUE	TRUE	TRUE	TRUE	0.0126849894291755	TRUE	TRUE	Pass	12	12	F17_Kid_N_ldf_1_1	None	9.14285714285714	(0,10]	MSC	Other	ICb	6.94315292666165	-13.1270817263252	F17_Kid_N_ldf_1_1_CAGCATATCAAGCCTA
F17	6311.99543725646	2941	0	0.00163182437828663	0	0	0.00163182437828663	0.0108519369386321	0.065186665443403	0.284254132027739	0.298429063341297	0.0271001589727447	0.0025161218057059	-0.144894502431885	-0.18700829636303	G1	0.0898876404494382	FALSE	0.149606299212598	0.389830508474576	TRUE	TRUE	TRUE	TRUE	0.035230352303523	TRUE	TRUE	Pass	19	19	F17_Kid_N_ldf_1_1	None	9.14285714285714	(0,10]	End	Other	End	11.9113702360097	-0.198067238372235	F17_Kid_N_ldf_1_1_CAGCATATCCACGCAG
F17	5924.90158015855	2830	0	0.000724085463926592	0	0	0.000724085463926592	0.00861539530148594	0.0678610258265272	0.308602372826678	0.26788997651746	0.0216104841237781	0.00324685674212565	-0.107706050291533	-0.182243815919859	G1	0.0357142857142857	FALSE	0.114754098360656	0.225806451612903	TRUE	TRUE	TRUE	TRUE	0.0126849894291755	TRUE	TRUE	Pass	1	1	F17_Kid_N_ldf_1_1	None	9.14285714285714	(0,10]	ICb	Other	ICb	2.38988257348508	-12.5164171429041	F17_Kid_N_ldf_1_1_CAGCATATCGGAAATA
F17	13911.2099943382	4817	0	0.000961962288875153	3.35675192007852e-05	0	0.000928394769674368	0.0130256933273172	0.101634832084424	0.356905641294006	0.277021467279582	0.0328444408240437	0.00307533263079583	-0.153746572467884	-0.165339397128872	G1	0.136531365313653	FALSE	0.731343283582089	0.225806451612903	TRUE	TRUE	TRUE	TRUE	0.015	TRUE	TRUE	Pass	13	13	F17_Kid_N_ldf_1_1	None	9.14285714285714	(0,10]	ErPrT	Other	ErPrT	1.40591486706839	11.1870156607211	F17_Kid_N_ldf_1_1_CAGCATATCTTACCGC
F17	9555.13213411066	4011	0	0.000237804401264572	0	0	0.000237804401264572	0.0100359609664771	0.0923591073572342	0.348854316319242	0.298833095616464	0.032980661881122	0.00236444998396317	-0.110384729225612	-0.0791286622141575	G1	0.125	FALSE	0.0973451327433628	0.465346534653465	TRUE	TRUE	TRUE	TRUE	0.045662100456621	TRUE	TRUE	Pass	8	8	F17_Kid_N_ldf_1_1	None	9.14285714285714	(0,10]	ErPrT	Other	SSBpr	3.85090062025315	8.8716736445262	F17_Kid_N_ldf_1_1_CAGCCGATCGCATGGC
F17	6075.82270062171	2854	0	0.00246224407301655	0.000178331809131198	0	0.00228391226388536	0.0125021998051458	0.076710303969479	0.331244479595415	0.248250196337138	0.0162724462600473	0.00232730156577914	-0.209024362753781	-0.163843935863062	G1	0.0973451327433628	FALSE	0.0973451327433628	0.289473684210526	TRUE	TRUE	TRUE	TRUE	0.035230352303523	TRUE	TRUE	Pass	20	20	F17_Kid_N_ldf_1_1	None	9.14285714285714	(0,10]	End	Other	End	11.5772973588714	-0.380600002219128	F17_Kid_N_ldf_1_1_CAGCGACGTCAGAAGC
F17	5756.79190329228	2545	0	0.00112520632105757	0	0	0.00112520632105757	0.0100305635355612	0.0697058868279698	0.290378107011943	0.269780458173308	0.0110981565626345	0.00134972155833495	-0.113578093821015	-0.16086286034021	G1	0.136531365313653	FALSE	0.465346534653465	0.0898876404494382	TRUE	TRUE	TRUE	TRUE	0.0126849894291755	TRUE	TRUE	Pass	12	12	F17_Kid_N_ldf_1_1	None	9.14285714285714	(0,10]	MSC	Other	ICb	6.61047207200548	-13.1251685075145	F17_Kid_N_ldf_1_1_CAGCTAAAGATATACG
F17	12250.0104769317	4789	0	0.000786563193602605	0.000188992840622732	3.52415002932321e-05	0.000597570352979873	0.0118276008455733	0.0653870224086837	0.329980444492272	0.182584472340385	0.0221550311826061	0.00342338620457079	-0.136474284911657	-0.168096205696592	G1	0.0357142857142857	FALSE	0.731343283582089	0.0567685589519651	TRUE	TRUE	TRUE	TRUE	0.0173611111111111	TRUE	TRUE	Pass	0	0	F17_Kid_N_ldf_1_1	None	9.14285714285714	(0,10]	NPC	Other	NPCa	-5.96857131090593	-7.87859626850101	F17_Kid_N_ldf_1_1_CAGCTAACACGCTTTC
F17	7654.60832197718	3182	0	0.000603828035620789	0.000151572578586449	0	0.00045225545703434	0.0119388236107741	0.0702989305958248	0.317699911025673	0.247478648744845	0.0102323420130309	0.00381842872005921	-0.13056941942851	-0.162247167975073	G1	0.0386740331491713	FALSE	0.0526315789473684	0.0567685589519651	TRUE	TRUE	TRUE	TRUE	0.0126849894291755	TRUE	TRUE	Pass	1	1	F17_Kid_N_ldf_1_1	None	9.14285714285714	(0,10]	ICb	Other	ICb	3.16613952082116	-13.4684341830671	F17_Kid_N_ldf_1_1_CAGCTAACATCACGAT
F17	8225.45470317041	3217	0	0.000588887260374315	0	2.77683735744112e-05	0.000588887260374315	0.00994844183214884	0.0736155645995777	0.310633433811	0.250122118688228	0.0227460779021842	0.00162546136013201	-0.120856450019987	-0.175511754164332	G1	0.0418250950570342	FALSE	0.0898876404494382	0.465346534653465	TRUE	TRUE	TRUE	TRUE	0.0126849894291755	TRUE	TRUE	Pass	1	1	F17_Kid_N_ldf_1_1	None	9.14285714285714	(0,10]	ICb	Other	UBCD	5.34383165084528	-13.6181639534563	F17_Kid_N_ldf_1_1_CAGCTAATCAGGCCCA
F17	7885.62063109147	3387	0	0.000540954363401671	7.68211803804698e-05	0	0.000464133183021201	0.00895018409885981	0.0720406083444905	0.317493750851617	0.271931388178865	0.0142010577189783	0.0021666630948676	-0.122404048832141	-0.186191781051026	G1	0.0451866404715128	FALSE	0.0567685589519651	0.389830508474576	TRUE	TRUE	TRUE	TRUE	0.0126849894291755	TRUE	TRUE	Pass	1	1	F17_Kid_N_ldf_1_1	None	9.14285714285714	(0,10]	ICb	Other	ICb	4.180027074246	-13.4465206156607	F17_Kid_N_ldf_1_1_CAGGTGCCACAGCCCA
F17	17544.0370278799	5515	0	0.00039491963199707	0.00019396188756682	0.000115265052884351	0.00020095774443025	0.0122064343235705	0.0867541294915775	0.357999567216934	0.265731289314433	0.0336081857623797	0.0026409529610693	-0.0798526557417218	-0.157593871432142	G1	0.0769230769230769	FALSE	0.465346534653465	0.389830508474576	TRUE	TRUE	TRUE	TRUE	0.0218068535825545	TRUE	TRUE	Pass	18	18	F17_Kid_N_ldf_1_1	None	9.14285714285714	(0,10]	CnT	Other	CnT	9.33261417803057	8.48600806767967	F17_Kid_N_ldf_1_1_CATATGGAGTGGCACA
F17	10091.1959914067	4119	0	0.000383791662052436	0.00020739513654335	0	0.000176396525509086	0.0093438002954468	0.0852555829387373	0.333471434367425	0.220232996254907	0.0523963896904856	0.0021661864849534	-0.0967716456828457	-0.210550910169655	G1	0.0831099195710456	FALSE	0.333333333333333	0.114754098360656	TRUE	TRUE	TRUE	TRUE	0.0170731707317073	TRUE	TRUE	Pass	17	17	F17_Kid_N_ldf_1_1	None	9.14285714285714	(0,10]	DTLH	Other	NA	7.52059609737768	8.10495008580154	F17_Kid_N_ldf_1_1_CATATGGCATTTGCTT
F17	2852.42319785405	1636	0	9.59223489672876e-05	9.59223489672876e-05	0	0	0.00628180634785457	0.0553134544471375	0.248808347207208	0.209229793922765	0.0709448119081501	0.00276759023366245	-0.0989323597482971	-0.149531363995113	G1	0.0898876404494382	FALSE	0.465346534653465	0.571428571428571	TRUE	TRUE	TRUE	TRUE	0.0977198697068404	TRUE	TRUE	Pass	12	12	F17_Kid_N_ldf_1_1	None	9.14285714285714	(0,10]	MSC	Other	ICb	7.6961465549904	-12.649913584817	F17_Kid_N_ldf_1_1_CATCAAGAGCTGATAA
F17	5494.2557518063	2840	0	0.000421089080018852	0.000243744710662749	0	0.000177344369356103	0.010237581882237	0.0640732620820575	0.332086357398151	0.202274841155213	0.0183961396428422	0.00418912916521024	-0.0631247092388052	-0.130537678280654	G1	0.0303030303030303	FALSE	0.333333333333333	0.465346534653465	TRUE	TRUE	TRUE	TRUE	0.0173611111111111	TRUE	TRUE	Pass	0	0	F17_Kid_N_ldf_1_1	None	9.14285714285714	(0,10]	NPC	Other	NPCa	-6.54962163204756	-7.77076079636331	F17_Kid_N_ldf_1_1_CATCAAGGTTCTGAAC
F17	5841.01684633932	2645	0	0.00123258466996826	0.000200815863490745	0	0.00103176880647751	0.00687514894486607	0.0606324919955605	0.288577230849627	0.280737123051935	0.0271623033980554	0.00240378932173439	-0.143795565758273	-0.186748322041282	G1	0.0451866404715128	FALSE	0.125	0.333333333333333	TRUE	TRUE	TRUE	TRUE	0.0126849894291755	TRUE	TRUE	Pass	1	1	F17_Kid_N_ldf_1_1	None	9.14285714285714	(0,10]	ICb	Other	ICb	5.05638691452148	-13.3181673254783	F17_Kid_N_ldf_1_1_CATCAGAAGGGCTTCC
F17	5784.14954151445	2727	0	0.000690291103537275	0	8.58975361942946e-05	0.000690291103537275	0.0135284621228384	0.0523877904437624	0.276139951415532	0.125907462032505	0.0509753620734699	0.00271800097232939	-0.0899542630026607	-0.165923310057196	G1	0.0526315789473684	FALSE	0.571428571428571	0.149606299212598	TRUE	TRUE	TRUE	TRUE	0	TRUE	TRUE	Pass	12	12	F17_Kid_N_ldf_1_1	None	9.14285714285714	(0,10]	MSC	Other	ICb	9.23644371367407	-15.0189011802253	F17_Kid_N_ldf_1_1_CATCAGAGTACCGCTG
F17	8083.20606431926	3534	0	0.00108023341550075	0	0	0.00108023341550075	0.0114731152017102	0.121473437167333	0.354894301686119	0.216038438662693	0.0516078268571777	0.00492577954022064	-0.182345837924565	-0.183913584904954	G1	0.0898876404494382	FALSE	0.289473684210526	0.181818181818182	TRUE	TRUE	TRUE	TRUE	0.1198738170347	TRUE	TRUE	Pass	14	14	F17_Kid_N_ldf_1_1	None	9.14285714285714	(0,10]	ErPrT	Other	ErPrT	0.421044863041763	12.1308671028483	F17_Kid_N_ldf_1_1_CATCAGATCAGTGCAT
F17	9187.77678548895	3529	0	0.000167905903444924	0	0	0.000167905903444924	0.0114410108298657	0.0692424913431836	0.315654712041714	0.273550545301824	0.0130153969268909	0.00158276230905065	-0.0919875886950138	-0.215426115014221	G1	0.0612244897959184	FALSE	0.105590062111801	0.181818181818182	TRUE	TRUE	TRUE	TRUE	0.0126849894291755	TRUE	TRUE	Pass	1	1	F17_Kid_N_ldf_1_1	None	9.14285714285714	(0,10]	ICb	Other	ICb	4.39119972353896	-13.6479904247056	F17_Kid_N_ldf_1_1_CATCCACTCTTTACAC
F17	6349.18597461843	2813	0	0.000786253497112239	0	0	0.000786253497112239	0.0131325976043114	0.0738260736210505	0.324931448246907	0.27970241869705	0.0186363366258598	0.00212840944226744	-0.156746553811187	-0.155689603886068	G1	0.105590062111801	FALSE	0.571428571428571	0.149606299212598	TRUE	TRUE	TRUE	TRUE	0.071969696969697	TRUE	TRUE	Pass	20	20	F17_Kid_N_ldf_1_1	None	9.14285714285714	(0,10]	End	Other	End	11.5126018291095	-0.379041678467112	F17_Kid_N_ldf_1_1_CATCGAAGTCTAGTCA
F17	2808.08128555714	1776	0	0.00123202831291628	0	0	0.00123202831291628	0.00656156045930895	0.0629564578248779	0.262308479007522	0.160271022401817	0.0787677380327943	0.00245866579324856	-0.177359057658518	-0.164936714745748	G1	0.136531365313653	FALSE	0.0612244897959184	0.105590062111801	TRUE	TRUE	TRUE	TRUE	0.156521739130435	TRUE	TRUE	Pass	16	16	F17_Kid_N_ldf_1_1	None	9.14285714285714	(0,10]	UBCD	Other	NA	11.3792635825266	13.9308093370433	F17_Kid_N_ldf_1_1_CATGACAAGCTCTCGG
F17	8198.54630717315	3359	0	0.00133065508442096	0.00012410197428029	0	0.00120655311014067	0.00895769688732785	0.0672263164586176	0.306754130245506	0.21946848091188	0.0367932086039327	0.00115929994149922	-0.147047925116588	-0.0157275122350263	G1	0.0712530712530712	FALSE	0.289473684210526	0.125	TRUE	TRUE	TRUE	TRUE	0.114754098360656	TRUE	TRUE	Pass	19	19	F17_Kid_N_ldf_1_1	None	9.14285714285714	(0,10]	End	Other	End	12.3647259441586	-0.44192057687277	F17_Kid_N_ldf_1_1_CATGCCTAGATCACGG
F17	6946.06572553848	3072	0	0.000386473662797315	0	0	0.000386473662797315	0.00989254679447799	0.0717455801164048	0.320852436420136	0.240839393431144	0.00867341808803152	0.00303654162075635	-0.146860620525949	-0.223105745127615	G1	0.0526315789473684	FALSE	0.389830508474576	0.0451866404715128	TRUE	TRUE	TRUE	TRUE	0.0126849894291755	TRUE	TRUE	Pass	1	1	F17_Kid_N_ldf_1_1	None	9.14285714285714	(0,10]	ICb	Other	ICb	3.93903845938717	-13.6541138770973	F17_Kid_N_ldf_1_1_CATGCCTTCAATCTCT
F17	24926.2862365285	6394	0	0.000391934108570116	7.42372478176692e-05	0	0.000317696860752446	0.0123915212738863	0.0840422861204587	0.375229629782268	0.150443044870569	0.0195726758496253	0.00408511940007191	-0.220405155306749	-0.231226174284559	G1	0.027823240589198	FALSE	0.201970443349754	0.333333333333333	TRUE	TRUE	TRUE	TRUE	0.0472854640980736	TRUE	TRUE	Pass	9	9	F17_Kid_N_ldf_1_1	None	9.14285714285714	(0,10]	Pod	Other	Pod	-7.07443689965114	1.43440229917358	F17_Kid_N_ldf_1_1_CATTATCGTAAGCACG
F17	10415.5791579873	3921	0	0.000330452887468087	0	0	0.000330452887468087	0.0107111524746279	0.0779410734221318	0.330139468884829	0.220663207466743	0.0296029697445808	0.00359017036739226	-0.143154029183421	-0.12682113228881	G1	0.0612244897959184	FALSE	0.181818181818182	0.289473684210526	TRUE	TRUE	TRUE	TRUE	0.0442477876106195	TRUE	TRUE	Pass	6	6	F17_Kid_N_ldf_1_1	None	9.14285714285714	(0,10]	ICa	Other	ICa	5.87648828041268	-11.5996384510153	F17_Kid_N_ldf_1_1_CATTATCGTGCGGTAA
F17	6417.07203678074	3119	0	0.00114430433522751	0.000749799991165824	0	0.000394504344061684	0.0103664272822679	0.0818980416604665	0.368663760760648	0.27828965779201	0.0190186361596223	0.00251190587187523	-0.0578569611955763	-0.232378759462101	G1	0.0357142857142857	FALSE	0.149606299212598	0.731343283582089	TRUE	TRUE	TRUE	TRUE	0.0173611111111111	TRUE	TRUE	Pass	0	0	F17_Kid_N_ldf_1_1	None	9.14285714285714	(0,10]	NPC	Other	NPCd	-5.4459644546396	-7.71301324648342	F17_Kid_N_ldf_1_1_CATTCGCTCATGTGGT
F17	18857.4853303855	5741	0	0.000748009091859812	0.000331466689391127	0	0.000416542402468685	0.0109943248845834	0.0763462862988851	0.361030867780987	0.250955370086912	0.0228850192447218	0.00329026846820862	-0.0934977235225284	-0.186150390002991	G1	0.0660377358490566	FALSE	0.289473684210526	0.181818181818182	TRUE	TRUE	TRUE	TRUE	0.0173611111111111	TRUE	TRUE	Pass	0	0	F17_Kid_N_ldf_1_1	None	9.14285714285714	(0,10]	NPC	Other	NPCa	-6.64588757054743	-7.74026975425056	F17_Kid_N_ldf_1_1_CCACCTAAGCTACCGC
F17	9038.88097210044	3651	0	0.000373502555931761	5.30484041185632e-05	8.8838339286718e-05	0.000320454151813198	0.0105162584017264	0.0751865338059307	0.30340569857789	0.29903537273394	0.0290269387420331	0.00286715437818515	-0.0932241061157673	-0.159805690655198	G1	0.048780487804878	FALSE	0.254437869822485	0.149606299212598	TRUE	TRUE	TRUE	TRUE	0.0126849894291755	TRUE	TRUE	Pass	1	1	F17_Kid_N_ldf_1_1	None	9.14285714285714	(0,10]	ICb	Other	ICb	3.61146470750253	-13.259528950495	F17_Kid_N_ldf_1_1_CCACCTATCACTCCTG
F17	3399.57551866502	2206	0	0.000582096020177177	0	0	0.000582096020177177	0.0100607224715055	0.0834290642728247	0.372180406984049	0.250302830910539	0.0231645595107603	0.00395680157424422	-0.117101499668692	-0.165613113195862	G1	0.0232558139534884	FALSE	0.136531365313653	0.0831099195710456	TRUE	TRUE	TRUE	TRUE	0.0173611111111111	TRUE	TRUE	Pass	0	0	F17_Kid_N_ldf_1_1	None	9.14285714285714	(0,10]	NPC	Other	NPCa	-5.60547328815249	-7.54074748298419	F17_Kid_N_ldf_1_1_CCACGGATCGTCTGAA
F17	13802.9210050309	4567	0	0.00175809099258571	9.32346408074852e-05	0	0.00166485635177822	0.0114315189075614	0.0941003456373243	0.338198878659206	0.280143002546216	0.0375349853088176	0.00339226459373249	-0.162051332361018	-0.191856324554477	G1	0.105590062111801	FALSE	0.0973451327433628	0.333333333333333	TRUE	TRUE	TRUE	TRUE	0.015	TRUE	TRUE	Pass	13	13	F17_Kid_N_ldf_1_1	None	9.14285714285714	(0,10]	ErPrT	Other	ErPrT	3.02449918040842	10.0717688198351	F17_Kid_N_ldf_1_1_CCAGCGAAGCTTCGCG
F17	14043.5019046877	4664	0	0.000270840037481517	9.53586152275373e-05	5.54622843533547e-05	0.00017548142225398	0.0131306679835029	0.0965359882400381	0.382723171844836	0.27775611500247	0.0204099965570188	0.00338328561130379	-0.0102776976082531	-0.203882745771932	G1	0.136531365313653	FALSE	0.465346534653465	0.125	TRUE	TRUE	TRUE	TRUE	0.094147582697201	TRUE	TRUE	Pass	15	15	F17_Kid_N_ldf_1_1	None	9.14285714285714	(0,10]	SSBpr	Other	RVCSBa	4.27659774866235	7.16017254943549	F17_Kid_N_ldf_1_1_CCAGCGAGTAGATTAG
F17	9579.1749466255	3810	0	0.00125823481476214	0.00036061316144324	8.99190513845333e-05	0.000897621653318899	0.00588082227700777	0.0729185898142722	0.290953494436384	0.255718836399365	0.0423136371773895	0.0031468696290088	-0.0485082371518169	-0.182777152813827	G1	0.164556962025316	FALSE	0.254437869822485	0.254437869822485	TRUE	TRUE	TRUE	TRUE	0.054380664652568	TRUE	TRUE	Pass	16	16	F17_Kid_N_ldf_1_1	None	9.14285714285714	(0,10]	UBCD	Other	UBCD	11.5361346204302	12.4946841059346	F17_Kid_N_ldf_1_1_CCATGTCAGTTATCGC
F17	6557.71043310594	3116	0	0.000498925420132989	0	0	0.000498925420132989	0.00964086130913532	0.0793314050284772	0.361737308975101	0.206498977938255	0.0222336991619325	0.00461400720897713	-0.167879890688262	-0.237224011216441	G1	0.0612244897959184	FALSE	0.0567685589519651	0.181818181818182	TRUE	TRUE	TRUE	TRUE	0.0518518518518519	TRUE	TRUE	Pass	10	10	F17_Kid_N_ldf_1_1	None	9.14285714285714	(0,10]	SSBpod	Other	NA	-4.52640921235862	3.31805612044228	F17_Kid_N_ldf_1_1_CCATTCGGTCTAGTCA
F17	10100.3712641941	3505	0	0.000538290502038545	0	0	0.000538290502038545	0.0114224935149042	0.0752810926859329	0.298842682355828	0.29159587752637	0.0150196239457274	0.00230523239620866	-0.126671255993606	-0.180352031370039	G1	0.0418250950570342	FALSE	0.0303030303030303	0.125	TRUE	TRUE	TRUE	TRUE	0.0126849894291755	TRUE	TRUE	Pass	1	1	F17_Kid_N_ldf_1_1	None	9.14285714285714	(0,10]	ICb	Other	ICb	5.33376711410069	-13.6915361206908	F17_Kid_N_ldf_1_1_CCATTCGTCAAACGGG
F17	4826.23518242958	2622	0	0.000873396197689642	0.000456502927553055	0	0.000416893270136587	0.0131457993734806	0.0714290082154499	0.342623800537997	0.214195346681005	0.0139302573250949	0.00497814761366617	-0.0743532370683521	-0.0754977244563526	G1	0.0357142857142857	FALSE	0.731343283582089	0.201970443349754	TRUE	TRUE	TRUE	TRUE	0.0173611111111111	TRUE	TRUE	Pass	0	0	F17_Kid_N_ldf_1_1	None	9.14285714285714	(0,10]	NPC	Other	NPCa	-5.94978943177143	-7.22345851290726	F17_Kid_N_ldf_1_1_CCCAATCGTTGCTCCT
F17	7517.74821122343	3252	0	0.000402205749703186	0	0	0.000402205749703186	0.0111242341087221	0.0757479303981577	0.319886673140119	0.281395176711108	0.00746929616511523	0.00318808609356663	-0.142061624852373	-0.214279180203735	G1	0.0612244897959184	FALSE	0.0567685589519651	0.254437869822485	TRUE	TRUE	TRUE	TRUE	0.0126849894291755	TRUE	TRUE	Pass	1	1	F17_Kid_N_ldf_1_1	None	9.14285714285714	(0,10]	ICb	Other	ICb	3.20339939765133	-13.4585335840101	F17_Kid_N_ldf_1_1_CCCAGTTAGAGCAATT
F17	4273.67495186344	2128	0	0.000107159809826432	0	0	0.000107159809826432	0.006776407591352	0.0496181351928	0.232472222382689	0.159008244538038	0.0418415077983012	0.00315276070878307	-0.0642014690766393	-0.0992993421996119	G1	0.0660377358490566	FALSE	0.0526315789473684	0.0386740331491713	TRUE	TRUE	TRUE	TRUE	0.0977198697068404	TRUE	TRUE	Pass	12	12	F17_Kid_N_ldf_1_1	None	9.14285714285714	(0,10]	MSC	Other	ICb	7.50008719785118	-12.1303417495034	F17_Kid_N_ldf_1_1_CCCAGTTCATTTGCTT
F17	5654.00372209112	2725	0	0.000418418694779801	0	0	0.000418418694779801	0.0127087092794391	0.0715195026993713	0.321350101574305	0.209984403862277	0.0199369779241097	0.00177879449283424	-0.172910013328931	-0.115909988357695	G1	0.0254777070063694	FALSE	0.201970443349754	0.465346534653465	TRUE	TRUE	TRUE	TRUE	0.0126849894291755	TRUE	TRUE	Pass	1	1	F17_Kid_N_ldf_1_1	None	9.14285714285714	(0,10]	ICb	Other	ICb	2.6733422365379	-12.757392183415	F17_Kid_N_ldf_1_1_CCCATACAGGCACATG
F17	8529.84205124893	3811	0	0.000475630563615335	0.000119568719230175	0	0.000356061844385161	0.0125270719537399	0.0866092891358619	0.37200763190713	0.256421838122561	0.0222251155219583	0.00376508981986674	-0.0229127385487052	-0.23040197274871	G1	0.0418250950570342	FALSE	0.465346534653465	0.0567685589519651	TRUE	TRUE	TRUE	TRUE	0.0173611111111111	TRUE	TRUE	Pass	0	0	F17_Kid_N_ldf_1_1	None	9.14285714285714	(0,10]	NPC	Other	NPCa	-8.26749746369619	-5.93136165957337	F17_Kid_N_ldf_1_1_CCCATACCAGATTGCT
F17	6005.53507883261	2730	0	0.000281433582251243	9.46024973785019e-05	0	0.000186831084872741	0.0122280372452857	0.067981144976618	0.306594302849369	0.256332439950998	0.00840798933471561	0.00293829081409606	-0.161452700375766	-0.167423977683183	G1	0.0526315789473684	FALSE	0.0831099195710456	0.0254777070063694	TRUE	TRUE	TRUE	TRUE	0.0126849894291755	TRUE	TRUE	Pass	1	1	F17_Kid_N_ldf_1_1	None	9.14285714285714	(0,10]	ICb	Other	ICb	4.24488438602731	-13.7128507678596	F17_Kid_N_ldf_1_1_CCCATACGTCCATGAT
F17	18436.8222439396	5347	0	0.00226373199408406	0.000470400244466802	0	0.00179333174961726	0.00979880309445729	0.0674546995803428	0.308526898637867	0.248657383371801	0.0291914915443289	0.00170446307697148	-0.0971353697924419	-0.17149670935329	G1	0.0769230769230769	FALSE	0.114754098360656	0.181818181818182	TRUE	TRUE	TRUE	TRUE	0.035230352303523	TRUE	TRUE	Pass	19	19	F17_Kid_N_ldf_1_1	None	9.14285714285714	(0,10]	End	Other	NA	12.5356513998754	-0.550433760461331	F17_Kid_N_ldf_1_1_CCCATACTCACTTCAT
F17	7116.12374546546	3334	0	0.00026907111840869	9.9110198879458e-05	1.74540056095878e-05	0.000169960919529232	0.0104963896467265	0.0717685167441635	0.329261897083617	0.229002632394896	0.0192873111659004	0.00373148470493008	-0.114167269840901	-0.204027393321879	G1	0.048780487804878	FALSE	0.048780487804878	0.0769230769230769	TRUE	TRUE	TRUE	TRUE	0.118518518518519	TRUE	TRUE	Pass	11	11	F17_Kid_N_ldf_1_1	None	9.14285714285714	(0,10]	RVCSB	Other	RVCSBb	-1.48001349648867	-4.62878451803786	F17_Kid_N_ldf_1_1_CCGGTAGCAAGCTGGA
F17	6848.10828700535	3094	0	0.000183596935149233	8.94503705629172e-05	0	9.41465645863159e-05	0.0108249393027149	0.0806467308198944	0.343273565170895	0.249649918993146	0.0123813741009698	0.00360596551275517	-0.0589323214751543	-0.193429776206581	G1	0.048780487804878	FALSE	0.465346534653465	0.164556962025316	TRUE	TRUE	TRUE	TRUE	0.0126849894291755	TRUE	TRUE	Pass	1	1	F17_Kid_N_ldf_1_1	None	9.14285714285714	(0,10]	ICb	Other	IPC	3.61460184950136	-12.6207650097038	F17_Kid_N_ldf_1_1_CCGGTAGGTTTAGCTG
F17	7130.76564407063	2943	0	0.000666071736012218	7.91123223068475e-05	0	0.00058695941370537	0.0092713331407889	0.0697349870208415	0.309455234812298	0.253262431780696	0.0126821340394468	0.00235319292431973	-0.15352757792763	-0.23791308194534	G1	0.0357142857142857	FALSE	0.465346534653465	0.181818181818182	TRUE	TRUE	TRUE	TRUE	0.0126849894291755	TRUE	TRUE	Pass	1	1	F17_Kid_N_ldf_1_1	None	9.14285714285714	(0,10]	ICb	Other	ICa	5.49536482302135	-13.3605460548576	F17_Kid_N_ldf_1_1_CCGTGGAAGGTCATCT
F17	10430.8748391355	3967	0	0.000564819559478474	0	0	0.000564819559478474	0.0100501120960037	0.0729410862819821	0.320884985573873	0.221524754254293	0.0237742643608456	0.00262327408076992	-0.170299404965924	-0.176672461581926	G1	0.0973451327433628	FALSE	0.333333333333333	0.114754098360656	TRUE	TRUE	TRUE	TRUE	0.0126849894291755	TRUE	TRUE	Pass	12	12	F17_Kid_N_ldf_1_1	None	9.14285714285714	(0,10]	MSC	Other	ICb	7.1114549078256	-13.0673512185705	F17_Kid_N_ldf_1_1_CCGTGGATCAAAGTAG
F17	9676.16366902482	3683	0	0.000294508990838872	8.10801428983071e-05	0	0.000213428847940565	0.00930029211580848	0.0687449381251649	0.318705683564767	0.221496250814822	0.0107945208065929	0.00285333386540608	-0.203151867403683	-0.175298606531871	G1	0.0386740331491713	FALSE	0.105590062111801	0.0712530712530712	TRUE	TRUE	TRUE	TRUE	0.0126849894291755	TRUE	TRUE	Pass	1	1	F17_Kid_N_ldf_1_1	None	9.14285714285714	(0,10]	ICb	Other	ICb	4.04188125719956	-13.4686456273683	F17_Kid_N_ldf_1_1_CCGTTCAAGACTAAGT
F17	11792.1304890175	4060	0	0.000199075792296335	0	0	0.000199075792296335	0.010962401498013	0.079402748658273	0.339034676608599	0.298670957776693	0.0163715900783167	0.0016643231454311	-0.181358260931706	-0.200354085950961	G1	0.0660377358490566	FALSE	0.465346534653465	0.0526315789473684	TRUE	TRUE	TRUE	TRUE	0.0442477876106195	TRUE	TRUE	Pass	1	1	F17_Kid_N_ldf_1_1	None	9.14285714285714	(0,10]	ICb	Other	ICa	5.23421767855709	-12.0736766828813	F17_Kid_N_ldf_1_1_CCTAAAGGTCGCTTCT
F17	12289.7662773584	3781	0	0.000370081218771546	0	0	0.000370081218771546	0.00887517206314377	0.0617228343041278	0.281910700974142	0.170396733075666	0.023805107501141	0.00113025783022099	-0.132830463595727	-0.152655207900275	G1	0.048780487804878	FALSE	0.731343283582089	0.181818181818182	TRUE	TRUE	TRUE	TRUE	0	TRUE	TRUE	Pass	12	12	F17_Kid_N_ldf_1_1	None	9.14285714285714	(0,10]	MSC	Other	ICa	9.04856883166709	-14.8469147004225	F17_Kid_N_ldf_1_1_CCTACACGTCCGAAGA
F17	12443.9107455821	4160	0	0.000189291063202803	4.46580584360979e-05	0	0.000144633004766705	0.00893997265485256	0.0705224046057563	0.312348413221958	0.312506342669779	0.0167644998172677	0.00197775810616085	-0.119716461864943	-0.155040312603207	G1	0.0386740331491713	FALSE	0.0567685589519651	0.254437869822485	TRUE	TRUE	TRUE	TRUE	0.0126849894291755	TRUE	TRUE	Pass	1	1	F17_Kid_N_ldf_1_1	None	9.14285714285714	(0,10]	ICb	Other	ICb	5.2283074970763	-13.410564380002	F17_Kid_N_ldf_1_1_CCTACACGTGCCTTGG
F17	13069.9623489184	4154	0	0.000908416759380594	5.36133697480693e-05	0	0.000854803389632525	0.0106948372032665	0.0640702204633256	0.296086542525484	0.196958367827836	0.0200758733124758	0.00218360925823888	-0.171296641338515	-0.159610167613545	G1	0.105590062111801	FALSE	0.0612244897959184	0.731343283582089	TRUE	TRUE	TRUE	TRUE	0.0977198697068404	TRUE	TRUE	Pass	12	12	F17_Kid_N_ldf_1_1	None	9.14285714285714	(0,10]	MSC	Other	ICb	8.35395447535571	-13.4497880816851	F17_Kid_N_ldf_1_1_CCTACACTCAGGATCT
F17	5630.80690738694	2659	0	0.000211190463736057	0	0	0.000211190463736057	0.00986806131160367	0.0780474144619496	0.324536138772474	0.262513738518379	0.0234573869516721	0.00370491581832661	-0.097934380446324	-0.214558470993796	G1	0.048780487804878	FALSE	0.0660377358490566	0.149606299212598	TRUE	TRUE	TRUE	TRUE	0.0442477876106195	TRUE	TRUE	Pass	6	6	F17_Kid_N_ldf_1_1	None	9.14285714285714	(0,10]	ICa	Other	ICa	5.91894427000136	-11.3485573997216	F17_Kid_N_ldf_1_1_CCTAGCTAGCCTATGT
F17	4812.4767550816	2496	0	0.000241888763441733	0	0.000553706039551534	0.000241888763441733	0.00778494418740488	0.0714177329520572	0.308486620384638	0.250956434927976	0.0158781287628869	0.00220353352786803	-0.120416257044018	-0.210451413429575	G1	0.0211480362537764	FALSE	0.731343283582089	0.289473684210526	TRUE	TRUE	TRUE	TRUE	0.0126849894291755	TRUE	TRUE	Pass	1	1	F17_Kid_N_ldf_1_1	None	9.14285714285714	(0,10]	ICb	Other	NA	3.64627593746308	-12.7685029255331	F17_Kid_N_ldf_1_1_CCTAGCTCATACGCCG
F17	14989.7117818198	4494	0	0.000809925368049551	2.80323354377007e-05	2.05332324605393e-05	0.00078189303261185	0.00819866728766429	0.0725187493534434	0.307971393127883	0.311407976801193	0.0110192967540129	0.00225318519297027	-0.0824575722108689	-0.149919471148015	G1	0.0898876404494382	FALSE	0.731343283582089	0.149606299212598	TRUE	TRUE	TRUE	TRUE	0.0126849894291755	TRUE	TRUE	Pass	1	1	F17_Kid_N_ldf_1_1	None	9.14285714285714	(0,10]	ICb	Other	ICb	4.827841812735	-13.5686048614316	F17_Kid_N_ldf_1_1_CCTCTGAAGAAACCTA
F17	4469.03203299708	2522	0	0.000557743866116584	0	0	0.000557743866116584	0.0121156218553064	0.0702886151362804	0.333652825984791	0.260809741337125	0.0135726838186833	0.00326885741901474	-0.131106292681592	-0.132552107461645	G1	0.0303030303030303	FALSE	0.201970443349754	0.731343283582089	TRUE	TRUE	TRUE	TRUE	0.0173611111111111	TRUE	TRUE	Pass	5	5	F17_Kid_N_ldf_1_1	None	9.14285714285714	(0,10]	NPC	Other	NPCa	-5.39224737853519	-6.0499606560488	F17_Kid_N_ldf_1_1_CCTTCCCTCTCCTATA
F17	2598.56924948169	1542	0	0.000488659572917605	0.000247823571389639	0	0.000240836001527966	0.00719204987963166	0.0623256309772241	0.28509879201203	0.199537295319415	0.0481217167306092	0.00373341676480269	-0.108885509076038	-0.199934815151154	G1	0.0386740331491713	FALSE	0.181818181818182	0.254437869822485	TRUE	TRUE	TRUE	TRUE	0.355978260869565	TRUE	TRUE	Pass	6	6	F17_Kid_N_ldf_1_1	None	9.14285714285714	(0,10]	ICa	Other	ICb	1.70840963795614	-5.63128215467117	F17_Kid_N_ldf_1_1_CCTTCGAGTGGTACAG
F17	14179.0077373761	5045	0	0.000319724682776196	4.21267697691074e-05	6.21793567511343e-06	0.000277597913007088	0.0120187548111454	0.0767949055230104	0.356355456265236	0.143721860303041	0.0327004927004041	0.00463975984016777	-0.182381787636393	-0.251308339762715	G1	0.0386740331491713	FALSE	0.149606299212598	0.571428571428571	TRUE	TRUE	TRUE	TRUE	0.0472854640980736	TRUE	TRUE	Pass	9	9	F17_Kid_N_ldf_1_1	None	9.14285714285714	(0,10]	Pod	Other	NA	-7.52377456124603	1.48983073337864	F17_Kid_N_ldf_1_1_CCTTTCTTCGAGCCCA
F17	7433.12634377103	3222	0	0.000618972027687237	0	2.46132402353975e-05	0.000618972027687237	0.0102741158816473	0.072336593517221	0.309939240841079	0.227013454400532	0.018983818118275	0.00246190288656427	-0.142390166162538	-0.145476564649748	G1	0.0660377358490566	FALSE	0.164556962025316	0.0567685589519651	TRUE	TRUE	TRUE	TRUE	0.0126849894291755	TRUE	TRUE	Pass	1	1	F17_Kid_N_ldf_1_1	None	9.14285714285714	(0,10]	ICb	Other	ICa	5.05114249816812	-12.929972651068	F17_Kid_N_ldf_1_1_CGAATGTCATCGGTTA
F17	5302.2747103364	2641	0	0.000364344859049262	0.000245652130099525	0	0.000118692728949737	0.0102919632010722	0.0781347459635399	0.346957833982618	0.267928142873054	0.0176391278559649	0.00312462798944564	-0.127266329470874	-0.138607412802856	G1	0.0232558139534884	FALSE	0.125	0.114754098360656	TRUE	TRUE	TRUE	TRUE	0.0173611111111111	TRUE	TRUE	Pass	0	0	F17_Kid_N_ldf_1_1	None	9.14285714285714	(0,10]	NPC	Other	NPCa	-6.07153751021965	-7.74983361184897	F17_Kid_N_ldf_1_1_CGACTTCCAGTCACTA
F17	10929.1087767129	4328	0	0.000425467792985632	2.81603827251367e-05	6.03269839624582e-05	0.000397307410260495	0.0161192529942818	0.0890851566766798	0.389435474520621	0.22665633824418	0.0188337459974011	0.0034214429336643	-0.117192937288601	-0.189542999620724	G1	0.0831099195710456	FALSE	0.225806451612903	0.105590062111801	TRUE	TRUE	TRUE	TRUE	0.0714285714285714	TRUE	TRUE	Pass	10	10	F17_Kid_N_ldf_1_1	None	9.14285714285714	(0,10]	SSBpod	Other	SSBpod	-4.29520106268544	2.98423631866125	F17_Kid_N_ldf_1_1_CGACTTCGTTACCGAT
F17	11682.1026828546	4147	0	0.000702436798204174	0	6.89480509503584e-05	0.000702436798204174	0.0110933141561835	0.0683672474589737	0.305137595382753	0.281417879898872	0.0116236914014222	0.002634967813984	-0.0958409855410358	-0.203125536639722	G1	0.0612244897959184	FALSE	0.465346534653465	0.201970443349754	TRUE	TRUE	TRUE	TRUE	0.0126849894291755	TRUE	TRUE	Pass	1	1	F17_Kid_N_ldf_1_1	None	9.14285714285714	(0,10]	ICb	Other	ICb	4.57217209120735	-13.4864566919329	F17_Kid_N_ldf_1_1_CGACTTCTCCGTTGTC
F17	17082.8456973745	5534	0	0.000709745824553056	0.000194294709814704	2.68976636807454e-05	0.000515451114738352	0.0110973518525514	0.085102995718152	0.338866935416445	0.271384210772137	0.0284029160463135	0.00415283558054757	-0.109981049241241	-0.234048119389869	G1	0.125	FALSE	0.254437869822485	0.571428571428571	TRUE	TRUE	TRUE	TRUE	0.045662100456621	TRUE	TRUE	Pass	8	8	F17_Kid_N_ldf_1_1	None	9.14285714285714	(0,10]	ErPrT	Other	SSBm.d	3.98386432540881	8.75834009331481	F17_Kid_N_ldf_1_1_CGACTTCTCTGACCTC
F17	5606.96053885642	2929	0	0.00127399267166804	0.000118401811722777	0	0.00115559085994526	0.0105733833475435	0.0866080404314465	0.352172501253748	0.287016082481616	0.0266568237892647	0.00461471630101034	-0.133772331381599	-0.130008582811602	G1	0.0232558139534884	FALSE	0.164556962025316	0.0567685589519651	TRUE	TRUE	TRUE	TRUE	0.0173611111111111	TRUE	TRUE	Pass	0	0	F17_Kid_N_ldf_1_1	None	9.14285714285714	(0,10]	NPC	Other	NPCa	-5.87361840017727	-5.75979354558482	F17_Kid_N_ldf_1_1_CGAGCACAGCTAGTGG
F17	8699.36576280003	3390	0	0.00073538623967402	0.000209816519879155	0	0.000525569719794865	0.00891782491176508	0.0744546466951429	0.328154602741137	0.277915416214925	0.0218083617583861	0.0023476464784981	-0.101999064161834	-0.0899159622825027	G1	0.048780487804878	FALSE	0.125	0.125	TRUE	TRUE	TRUE	TRUE	0.0126849894291755	TRUE	TRUE	Pass	1	1	F17_Kid_N_ldf_1_1	None	9.14285714285714	(0,10]	ICb	Other	IPC	5.37589477461702	-13.4483071850089	F17_Kid_N_ldf_1_1_CGAGCCACATATACGC
F17	10312.0031798096	3872	0	0.000109566406300333	4.95320832444025e-05	0	6.00343230559308e-05	0.0106827145027475	0.0716664773872499	0.312781138822971	0.304038835522201	0.0111034415422666	0.00258047614429044	-0.114514070048802	-0.207674318272715	G1	0.0451866404715128	FALSE	0.731343283582089	0.571428571428571	TRUE	TRUE	TRUE	TRUE	0.0126849894291755	TRUE	TRUE	Pass	1	1	F17_Kid_N_ldf_1_1	None	9.14285714285714	(0,10]	ICb	Other	ICb	3.55486611980429	-13.6431842722938	F17_Kid_N_ldf_1_1_CGAGCCATCTTGTTTG
F17	6766.79624148747	3013	0	0.00169324277591794	0.000298591400637581	0	0.00139465137528036	0.0119476993264711	0.0759131608855018	0.324913165886891	0.307859927246596	0.0213701566391807	0.00176629566890288	-0.0758620296434135	-0.175153161216405	G1	0.149606299212598	FALSE	0.164556962025316	0.164556962025316	TRUE	TRUE	TRUE	TRUE	0.071969696969697	TRUE	TRUE	Pass	20	20	F17_Kid_N_ldf_1_1	None	9.14285714285714	(0,10]	End	Other	End	11.8125630950622	-0.404001317091452	F17_Kid_N_ldf_1_1_CGATCGGCAACACCCG
F17	3471.50520392976	1967	0	0.000370790028912902	0.000191661627208488	9.34422312955638e-05	0.000179128401704414	0.00848884293734563	0.0646605338124466	0.30558762120964	0.219673725939695	0.0245529459303463	0.00424441514217845	-0.132197744536813	-0.105541622116143	G1	0.0357142857142857	FALSE	0.136531365313653	0.164556962025316	TRUE	TRUE	TRUE	TRUE	0.0126849894291755	TRUE	TRUE	Pass	1	1	F17_Kid_N_ldf_1_1	None	9.14285714285714	(0,10]	ICb	Other	ICb	2.16442548730173	-10.402017021958	F17_Kid_N_ldf_1_1_CGATGGCGTGTCTGAT
F17	6479.23185374279	2909	0	0.000513178447762166	8.31597349845893e-05	0	0.000430018712777577	0.00814230190326859	0.0709375831590656	0.304068404463389	0.322828877842401	0.0301831376726326	0.00305889802104806	-0.103255604145558	-0.163987287460151	G1	0.0386740331491713	FALSE	0.389830508474576	0.731343283582089	TRUE	TRUE	TRUE	TRUE	0.0126849894291755	TRUE	TRUE	Pass	1	1	F17_Kid_N_ldf_1_1	None	9.14285714285714	(0,10]	ICb	Other	ICa	5.46081555572695	-13.4967533253472	F17_Kid_N_ldf_1_1_CGATTGATCAGAGCTT
F17	5522.32720960288	2719	0	0.000759111714052467	0	0.000263026465985035	0.000759111714052467	0.00604501351885556	0.0766693684061834	0.294253856059447	0.192652333360469	0.0584383650089129	0.00294594187190119	-0.175987349665499	-0.182760085841198	G1	0.0712530712530712	FALSE	0.0567685589519651	0.181818181818182	TRUE	TRUE	TRUE	TRUE	0.054380664652568	TRUE	TRUE	Pass	16	16	F17_Kid_N_ldf_1_1	None	9.14285714285714	(0,10]	UBCD	Other	UBCD	11.5845662114157	12.0699906415848	F17_Kid_N_ldf_1_1_CGCCAAGAGTACGTTC
F17	5488.05714332582	2676	0	0.000846417182235993	0	2.58448704031853e-05	0.000846417182235993	0.0103616136717777	0.0687037871320311	0.307646240630214	0.256366327271238	0.0228148963860191	0.00241109195534476	-0.0266861837282563	-0.192033347862853	G1	0.027823240589198	FALSE	0.0769230769230769	0.571428571428571	TRUE	TRUE	TRUE	TRUE	0.0126849894291755	TRUE	TRUE	Pass	1	1	F17_Kid_N_ldf_1_1	None	9.14285714285714	(0,10]	ICb	Other	ICb	2.90295346427115	-13.2307470304302	F17_Kid_N_ldf_1_1_CGCGGTACACTGAAGG
F17	7544.27200234175	3470	0	0.000475389607681309	0	0	0.000475389607681309	0.013076052689777	0.0887693243927711	0.378536279808619	0.17027131008734	0.0199537180185872	0.00410394243918235	-0.139558216971545	-0.200424508746953	G1	0.048780487804878	FALSE	0.0831099195710456	0.201970443349754	TRUE	TRUE	TRUE	TRUE	0.126984126984127	TRUE	TRUE	Pass	9	9	F17_Kid_N_ldf_1_1	None	9.14285714285714	(0,10]	Pod	Other	NA	-6.42929602147251	2.28543764520545	F17_Kid_N_ldf_1_1_CGCGGTAGTGTTAAGA
F17	6930.47075199938	3199	0	0.00122442803814638	0.000669198999030156	0	0.000555229039116228	0.00736626108484343	0.0857767336754884	0.373146792125445	0.309513186776521	0.0174344301749376	0.00446011456549905	-0.0450992949208052	-0.0936837202049179	G1	0.0357142857142857	FALSE	0.0612244897959184	0.465346534653465	TRUE	TRUE	TRUE	TRUE	0.0173611111111111	TRUE	TRUE	Pass	0	0	F17_Kid_N_ldf_1_1	None	9.14285714285714	(0,10]	NPC	Other	NPCa	-6.42914157153459	-7.47745823752841	F17_Kid_N_ldf_1_1_CGCTATCAGCCAGAAC
F17	9610.18381004562	3917	0	0.000440090475681885	0.000183529932038813	0	0.000256560543643072	0.0103203559225722	0.0866235911220883	0.358005436572892	0.310872696960085	0.0209652200504079	0.0028413317261433	-0.00895472508436787	-0.0826942331760253	G1	0.0526315789473684	FALSE	0.333333333333333	0.0526315789473684	TRUE	TRUE	TRUE	TRUE	0.0173611111111111	TRUE	TRUE	Pass	0	0	F17_Kid_N_ldf_1_1	None	9.14285714285714	(0,10]	NPC	Other	NPCa	-5.56896076682072	-7.62609315375886	F17_Kid_N_ldf_1_1_CGCTATCCAAGTTAAG
F17	7926.93522425715	3162	0	7.95659263996048e-05	0	0	7.95659263996048e-05	0.00999624356151334	0.0688305005479359	0.296767524517078	0.265309647936056	0.0120557609428893	0.00215155061794451	-0.0747243952858063	-0.214655762944482	G1	0.048780487804878	FALSE	0.571428571428571	0.389830508474576	TRUE	TRUE	TRUE	TRUE	0.0126849894291755	TRUE	TRUE	Pass	1	1	F17_Kid_N_ldf_1_1	None	9.14285714285714	(0,10]	ICb	Other	ICa	4.48125393552933	-13.1864986320972	F17_Kid_N_ldf_1_1_CGCTTCACATTCCTGC
F17	4836.82256761451	2577	0	0	0	0	0	0.00782940704442542	0.0792465271382318	0.327056961479118	0.263581082314612	0.012289342973571	0.00322207468607415	-0.1981742850755	-0.158407752693586	G1	0.0232558139534884	FALSE	0.0612244897959184	0.254437869822485	TRUE	TRUE	TRUE	TRUE	0.00492610837438424	TRUE	TRUE	Pass	1	1	F17_Kid_N_ldf_1_1	None	9.14285714285714	(0,10]	ICb	Other	ICb	1.87727342863536	-9.64752238119646	F17_Kid_N_ldf_1_1_CGCTTCATCTGGCGTG
F17	8279.34309589325	3306	0	0.000339499262658743	0	7.59934026399183e-06	0.000339499262658743	0.00715644690059235	0.0806847607563334	0.335494158341801	0.294790164230326	0.0165026303860403	0.00199098360451415	-0.0939567569717961	-0.174599291993237	G1	0.0660377358490566	FALSE	0.105590062111801	0.225806451612903	TRUE	TRUE	TRUE	TRUE	0.0442477876106195	TRUE	TRUE	Pass	6	6	F17_Kid_N_ldf_1_1	None	9.14285714285714	(0,10]	ICa	Other	ICa	5.94391219568717	-11.0135498446812	F17_Kid_N_ldf_1_1_CGGACACAGCAATCTC
F17	4398.99851145797	2325	0	0.000416228010255545	0	0	0.000416228010255545	0.010782668522964	0.0743259707250062	0.322935839227559	0.247733074863284	0.0210798311086711	0.00359365943920999	-0.169726641806362	-0.216725470970866	G1	0.048780487804878	FALSE	0.333333333333333	0.389830508474576	TRUE	TRUE	TRUE	TRUE	0.0442477876106195	TRUE	TRUE	Pass	6	6	F17_Kid_N_ldf_1_1	None	9.14285714285714	(0,10]	ICa	Other	ICb	5.98099921467517	-11.2956299007881	F17_Kid_N_ldf_1_1_CGGACACGTTCAGGCC
F17	9741.5590179233	3813	0	0.000756777040996737	0	0	0.000756777040996737	0.0112485154739588	0.0793528830692776	0.35029216100978	0.172051671378635	0.0206665873448851	0.00426543566887873	-0.146522344278011	-0.209119469296321	G1	0.0418250950570342	FALSE	0.0712530712530712	0.0329289428076257	TRUE	TRUE	TRUE	TRUE	0.0812720848056537	TRUE	TRUE	Pass	9	9	F17_Kid_N_ldf_1_1	None	9.14285714285714	(0,10]	Pod	Other	Pod	-7.05498556718062	1.93301585506165	F17_Kid_N_ldf_1_1_CGGACGTCAATGTAAG
F17	7673.08556908069	3195	0	0.000890273016015865	8.54046742771808e-05	0.000266341617978719	0.000804868341738684	0.0115050674509217	0.088594161446784	0.331276533493833	0.268974415358747	0.0362400368726821	0.00303294346117222	-0.132911777528263	-0.139311632004208	G1	0.114754098360656	FALSE	0.149606299212598	0.0612244897959184	TRUE	TRUE	TRUE	TRUE	0.054380664652568	TRUE	TRUE	Pass	16	16	F17_Kid_N_ldf_1_1	None	9.14285714285714	(0,10]	UBCD	Other	UBCD	11.6793702537971	10.9326897215913	F17_Kid_N_ldf_1_1_CGGACTGGTGAGTATA
F17	4090.97827573322	2485	0	0.000243204751075516	0	0	0.000243204751075516	0.00702697825492861	0.0800724218507376	0.312056909865478	0.29741107758084	0.0650634361864083	0.00259592623192791	-0.148633319843652	-0.125513675572371	G1	0.0769230769230769	FALSE	0.125	0.465346534653465	TRUE	TRUE	TRUE	TRUE	0.0170731707317073	TRUE	TRUE	Pass	17	17	F17_Kid_N_ldf_1_1	None	9.14285714285714	(0,10]	DTLH	Other	DTLH	7.75989124687838	7.84666387499464	F17_Kid_N_ldf_1_1_CGGACTGGTTGGTAAA
F17	8997.78980899851	3564	0	0.000339315883616582	0	1.54151839310947e-06	0.000339315883616582	0.0128246310813336	0.0733229706983889	0.317087830617069	0.300592313746994	0.0155190218924952	0.00250657202250558	-0.0975196389284178	-0.173648873230497	G1	0.0526315789473684	FALSE	0.149606299212598	0.0898876404494382	TRUE	TRUE	TRUE	TRUE	0.0126849894291755	TRUE	TRUE	Pass	1	1	F17_Kid_N_ldf_1_1	None	9.14285714285714	(0,10]	ICb	Other	ICb	3.48845248800213	-13.4375996760704	F17_Kid_N_ldf_1_1_CGGAGCTTCTAACGGT
F17	5721.71156378128	2764	0	0.000586676490628566	0.000112545975696575	0	0.000474130514931991	0.00983425072774235	0.074463176468763	0.331408834957531	0.182650738865979	0.0197731527041877	0.00173812206428676	-0.112665745212694	-0.175494795013713	G1	0.0612244897959184	FALSE	0.181818181818182	0.0831099195710456	TRUE	TRUE	TRUE	TRUE	0.035230352303523	TRUE	TRUE	Pass	19	19	F17_Kid_N_ldf_1_1	None	9.14285714285714	(0,10]	End	Other	End	11.9829423887593	-0.589587703568659	F17_Kid_N_ldf_1_1_CGGAGTCTCGGGAGTA
F17	4152.38198583357	2402	0	0.000127191651425842	0.000127191651425842	0	0	0.00695058553712624	0.0788726425492572	0.344401172778195	0.301271692834724	0.011598610307037	0.0033734759462665	-0.120278731396698	-0.0579474586281027	G1	0.0232558139534884	FALSE	0.254437869822485	0.389830508474576	TRUE	TRUE	TRUE	TRUE	0.0173611111111111	TRUE	TRUE	Pass	0	0	F17_Kid_N_ldf_1_1	None	9.14285714285714	(0,10]	NPC	Other	NPCa	-5.0891906266863	-7.44003056380627	F17_Kid_N_ldf_1_1_CGGAGTCTCTGCGGCA
F17	31273.7368384598	7169	0	0.000730381139479059	3.5597868419475e-05	0	0.000694783271059584	0.0107375093152999	0.08602755575113	0.380691633344015	0.159893123007959	0.0274185249180243	0.00367011276485196	-0.189695040439719	-0.261835726675863	G1	0.027823240589198	FALSE	0.0898876404494382	0.201970443349754	TRUE	TRUE	TRUE	TRUE	0.0472854640980736	TRUE	TRUE	Pass	9	9	F17_Kid_N_ldf_1_1	None	9.14285714285714	(0,10]	Pod	Other	Pod	-7.41959149758845	1.45165467651587	F17_Kid_N_ldf_1_1_CGGCTAGTCACAAACC
F17	5825.53089938784	2767	0	0.000413212830798471	0	3.87069213617159e-05	0.000413212830798471	0.00899329275652226	0.121455258027023	0.32630919146103	0.23089719422896	0.0759956403762304	0.00494161593919975	-0.188123590567803	-0.129212658571101	G1	0.125	FALSE	0.0973451327433628	0.201970443349754	TRUE	TRUE	TRUE	TRUE	0.1198738170347	TRUE	TRUE	Pass	14	14	F17_Kid_N_ldf_1_1	None	9.14285714285714	(0,10]	ErPrT	Other	ErPrT	-1.65752883013713	13.3981946914664	F17_Kid_N_ldf_1_1_CGGCTAGTCCCAAGAT
F17	6888.68645140142	3004	0	0.000416368744448315	0	0	0.000416368744448315	0.0110002941643904	0.0784886033409211	0.308387728318287	0.269142060255539	0.0128628463995252	0.00286871307381482	-0.115747074280916	-0.164468071223613	G1	0.0191458026509573	FALSE	0.164556962025316	0.0973451327433628	TRUE	TRUE	TRUE	TRUE	0.0126849894291755	TRUE	TRUE	Pass	1	1	F17_Kid_N_ldf_1_1	None	9.14285714285714	(0,10]	ICb	Other	ICb	2.95995311417046	-13.3924061567836	F17_Kid_N_ldf_1_1_CGGTTAACAGGACGTA
F17	3337.04346423018	2002	0	0.000357451944135432	0	0	0.000357451944135432	0.00451887108701417	0.0729382497983593	0.279679509098999	0.231537267981129	0.0990877439453669	0.00148075995305744	-0.0966354653722408	-0.210375534384079	G1	0.125	FALSE	0.289473684210526	0.571428571428571	TRUE	TRUE	TRUE	TRUE	0.054380664652568	TRUE	TRUE	Pass	16	16	F17_Kid_N_ldf_1_1	None	9.14285714285714	(0,10]	UBCD	Other	UBCD	11.6244079891699	11.8676148990513	F17_Kid_N_ldf_1_1_CGGTTAAGTCCTCTTG
F17	13884.7831691924	4149	0	0.000143338003082504	4.46972568905934e-05	0	9.86407461919111e-05	0.0102466938698654	0.0651732895865208	0.29239105600323	0.257108141977088	0.0147581779576633	0.00158519620476619	-0.131937342013191	-0.201990356674115	G1	0.0612244897959184	FALSE	0.0526315789473684	0.571428571428571	TRUE	TRUE	TRUE	TRUE	0	TRUE	TRUE	Pass	12	12	F17_Kid_N_ldf_1_1	None	9.14285714285714	(0,10]	MSC	Other	Mes	9.06988941622791	-15.6851166901863	F17_Kid_N_ldf_1_1_CGGTTAATCTCTGTCG
F17	9913.15520943274	3769	0	0.000438117740364884	5.73330129975702e-05	0	0.000380784727367314	0.0109330086218346	0.0753740249683049	0.318886878064867	0.306580467171013	0.0136223544236219	0.00251275028324264	-0.100927528107323	-0.129369362097198	G1	0.0660377358490566	FALSE	0.333333333333333	0.0831099195710456	TRUE	TRUE	TRUE	TRUE	0.0126849894291755	TRUE	TRUE	Pass	1	1	F17_Kid_N_ldf_1_1	None	9.14285714285714	(0,10]	ICb	Other	ICb	3.4584327836717	-13.0402008265429	F17_Kid_N_ldf_1_1_CGGTTAATCTTGCATT
F17	7234.84153747397	3284	0	0.00037495806980172	0	0	0.00037495806980172	0.0143758993160671	0.0808350378698706	0.365253568584703	0.246083368170928	0.0178865248217825	0.00356734136685976	-0.153897118564437	-0.184618348323045	G1	0.125	FALSE	0.254437869822485	0.164556962025316	TRUE	TRUE	TRUE	TRUE	0.0755939524838013	TRUE	TRUE	Pass	10	10	F17_Kid_N_ldf_1_1	None	9.14285714285714	(0,10]	SSBpod	Other	SSBpod	-4.20770390519955	3.11571500744543	F17_Kid_N_ldf_1_1_CGTAGCGAGGATCGCA
F17	2377.90270875096	1538	0	0.000215832703462828	0	0	0.000215832703462828	0.00455161954913185	0.0758073431912107	0.298744295057379	0.316774691869446	0.0304220371353528	0.00429695880341102	-0.0881583224446718	-0.103156452914574	G1	0.027823240589198	FALSE	0.201970443349754	0.465346534653465	TRUE	TRUE	TRUE	TRUE	0.00492610837438424	TRUE	TRUE	Pass	1	1	F17_Kid_N_ldf_1_1	None	9.14285714285714	(0,10]	ICb	Other	ICb	3.02276624464699	-11.2085513735169	F17_Kid_N_ldf_1_1_CGTAGGCCATCGTCGG
F17	7778.78032208974	3503	0	0.000154033852880547	2.6840917824933e-05	0	0.000127192935055614	0.00717273496772987	0.0949115831889352	0.325658566404899	0.329210255825826	0.0606556593647662	0.00239247915620092	-0.12742954842145	-0.188464057723747	G1	0.136531365313653	FALSE	0.0973451327433628	0.254437869822485	TRUE	TRUE	TRUE	TRUE	0.0169971671388102	TRUE	TRUE	Pass	14	14	F17_Kid_N_ldf_1_1	None	9.14285714285714	(0,10]	ErPrT	Other	NA	0.0298024673415523	12.0985431313997	F17_Kid_N_ldf_1_1_CGTCACTAGACGCACA
F17	7882.84025105709	3294	0	0.000469018527419734	7.93278881647372e-05	1.26942178029673e-05	0.000389690639254997	0.0097720155331809	0.0815345845044989	0.333609746121908	0.263982866618098	0.0160927660190462	0.0022264051976074	-0.0976329503365678	-0.202176754708178	G1	0.0567685589519651	FALSE	0.465346534653465	0.731343283582089	TRUE	TRUE	TRUE	TRUE	0.0442477876106195	TRUE	TRUE	Pass	6	6	F17_Kid_N_ldf_1_1	None	9.14285714285714	(0,10]	ICa	Other	ICa	5.81014568956174	-11.3708859900073	F17_Kid_N_ldf_1_1_CGTCACTGTCCGACGT
F17	7106.13808985452	3132	0	0.0011147529755089	0	0	0.0011147529755089	0.00982958450432083	0.0633948674707971	0.306972187871639	0.209578512466329	0.0383657663102402	0.0034165632915731	-0.120047766407134	-0.156747892685625	G1	0.0386740331491713	FALSE	0.181818181818182	0.0831099195710456	TRUE	TRUE	TRUE	TRUE	0.0126849894291755	TRUE	TRUE	Pass	1	1	F17_Kid_N_ldf_1_1	None	9.14285714285714	(0,10]	ICb	Other	NA	3.15430781211796	-12.3227701240002	F17_Kid_N_ldf_1_1_CGTCCATTCACAACGT
F17	12164.9145086622	3865	0	0.000267475592735757	0	4.65749561079547e-07	0.000267475592735757	0.0115327123357341	0.0663094061981238	0.28905609905615	0.269574250882597	0.0241473400667006	0.00133697216584884	-0.0463298096098536	-0.113409754219755	G1	0.0898876404494382	FALSE	0.125	0.0567685589519651	TRUE	TRUE	TRUE	TRUE	0.0977198697068404	TRUE	TRUE	Pass	12	12	F17_Kid_N_ldf_1_1	None	9.14285714285714	(0,10]	MSC	Other	NA	8.9636387490991	-13.9998731528501	F17_Kid_N_ldf_1_1_CGTTCTGCATGGGAAC
F17	6437.7562904362	3115	0	0.000185983680582594	0	0	0.000185983680582594	0.0109591973165474	0.0792502306718336	0.373100993371667	0.130327497751009	0.0175981354438008	0.00428028962606364	-0.158741127327638	-0.210982416264012	G1	0.027823240589198	FALSE	0.465346534653465	0.048780487804878	TRUE	TRUE	TRUE	TRUE	0.0812720848056537	TRUE	TRUE	Pass	9	9	F17_Kid_N_ldf_1_1	None	9.14285714285714	(0,10]	Pod	Other	Pod	-6.58051942503893	2.3121572888405	F17_Kid_N_ldf_1_1_CGTTCTGGTCAAACTC
F17	8060.03830501848	3600	0	0.000925118772050463	0.000129089648718378	0	0.000796029123332085	0.0111625209371659	0.101132946938675	0.391653009239768	0.253433652323841	0.0192126604024491	0.00269534049202764	-0.194616579198615	-0.205784325357513	G1	0.0898876404494382	FALSE	0.105590062111801	0.0567685589519651	TRUE	TRUE	TRUE	TRUE	0.0755939524838013	TRUE	TRUE	Pass	10	10	F17_Kid_N_ldf_1_1	None	9.14285714285714	(0,10]	SSBpod	Other	SSBpod	-3.0527491563478	1.91320342059985	F17_Kid_N_ldf_1_1_CGTTGGGCAAGACACG
F17	16710.3905363124	5295	0	0.000383532936624209	0.00035730799334686	0	2.62249432773488e-05	0.0108152075254434	0.0962971058146733	0.369406283311871	0.270049276267211	0.0214916018870432	0.00258841875526832	-0.129438272283098	-0.192054220529602	G1	0.0769230769230769	FALSE	0.333333333333333	0.254437869822485	TRUE	TRUE	TRUE	TRUE	0.0170731707317073	TRUE	TRUE	Pass	17	17	F17_Kid_N_ldf_1_1	None	9.14285714285714	(0,10]	DTLH	Other	SSBm.d	7.81291875906064	7.50730239368716	F17_Kid_N_ldf_1_1_CTACACCAGCCGGTAA
F17	8779.65491697481	3457	0	0.000325049908269744	7.18540829451643e-05	8.91746306631425e-06	0.00025319582532458	0.0107932398790883	0.0732878731403603	0.318215420715231	0.3029402085477	0.025230739686006	0.00225773021580927	-0.089469872462202	-0.239851171449982	G1	0.0567685589519651	FALSE	0.181818181818182	0.136531365313653	TRUE	TRUE	TRUE	TRUE	0.0126849894291755	TRUE	TRUE	Pass	1	1	F17_Kid_N_ldf_1_1	None	9.14285714285714	(0,10]	ICb	Other	ICa	3.30593456404696	-13.1558139983143	F17_Kid_N_ldf_1_1_CTACACCAGTTGCAGG
F17	6314.73944772359	2941	0	0.000415834177097542	0	0	0.000415834177097542	0.0116175163218446	0.0728378539262687	0.36692652357741	0.137818049701812	0.0219297485368099	0.00384016954393795	-0.0973435944744668	-0.182493121575495	G1	0.0232558139534884	FALSE	0.571428571428571	0.0898876404494382	TRUE	TRUE	TRUE	TRUE	0.0472854640980736	TRUE	TRUE	Pass	9	9	F17_Kid_N_ldf_1_1	None	9.14285714285714	(0,10]	Pod	Other	Pod	-6.86815182850317	2.36066410445282	F17_Kid_N_ldf_1_1_CTACACCTCATGCATG
F17	7339.41338170563	3251	0	0.000763207771945474	8.5550396830538e-05	0	0.000677657375114936	0.0127775615055336	0.0838434437673742	0.37648364455365	0.132548309403414	0.00201982264158869	0.00407867594337479	-0.225026962073471	-0.182543682303434	G1	0.027823240589198	FALSE	0.389830508474576	0.389830508474576	TRUE	TRUE	TRUE	TRUE	0.0381818181818182	TRUE	TRUE	Pass	9	9	F17_Kid_N_ldf_1_1	None	9.14285714285714	(0,10]	Pod	Other	Pod	-6.8772329963328	1.82648212874186	F17_Kid_N_ldf_1_1_CTACATTTCGGTGTCG
F17	8230.53856524449	3366	0	0.000719669789529584	0	8.00724278581762e-06	0.000719669789529584	0.00925491012139413	0.071563696779186	0.305650996806765	0.310526653653718	0.0186881405474025	0.00240136231919389	-0.114521245138479	-0.149147809756941	G1	0.0567685589519651	FALSE	0.125	0.225806451612903	TRUE	TRUE	TRUE	TRUE	0.0126849894291755	TRUE	TRUE	Pass	1	1	F17_Kid_N_ldf_1_1	None	9.14285714285714	(0,10]	ICb	Other	ICa	4.07900562162471	-13.2420865033627	F17_Kid_N_ldf_1_1_CTACCCAAGGACAGCT
F17	9272.48694234874	3837	0	0.000766233438388694	0.000207504418989687	1.31890531107928e-05	0.000558729019399007	0.0139849171998324	0.0744908818772242	0.337987263789883	0.277258870593263	0.0238955933414755	0.00292723943973571	-0.0402094587797105	-0.125353467727655	G1	0.0418250950570342	FALSE	0.731343283582089	0.149606299212598	TRUE	TRUE	TRUE	TRUE	0.0173611111111111	TRUE	TRUE	Pass	0	0	F17_Kid_N_ldf_1_1	None	9.14285714285714	(0,10]	NPC	Other	NPCa	-6.54905586861114	-7.75001619458635	F17_Kid_N_ldf_1_1_CTACCCACACATGGGA
F17	6759.77142745316	2930	0	0.000826590563818401	0	0	0.000826590563818401	0.00939751918394434	0.078754282588641	0.338489610950286	0.251215316114916	0.014248643641011	0.00491120402463513	-0.0807285963582368	-0.111737694883106	G1	0.0386740331491713	FALSE	0.0712530712530712	0.571428571428571	TRUE	TRUE	TRUE	TRUE	0.0442477876106195	TRUE	TRUE	Pass	6	6	F17_Kid_N_ldf_1_1	None	9.14285714285714	(0,10]	ICa	Other	ICa	5.81434498621197	-11.5895169081685	F17_Kid_N_ldf_1_1_CTACCCATCGCAGGCT
F17	10846.0934233825	4096	0	0.00023308600069266	0.000126151563663344	0	0.000106934437029316	0.0112530831052092	0.0943846250111821	0.366978098173604	0.258244612684221	0.0211366138931154	0.00260097162706357	-0.0524109912599286	-0.122468713194779	G1	0.0769230769230769	FALSE	0.125	0.048780487804878	TRUE	TRUE	TRUE	TRUE	0.0170731707317073	TRUE	TRUE	Pass	17	17	F17_Kid_N_ldf_1_1	None	9.14285714285714	(0,10]	DTLH	Other	SSBm.d	7.81468999226731	7.96983868272076	F17_Kid_N_ldf_1_1_CTAGAGTAGTGCCATT
F17	15153.4485783628	4972	0	0.00107002664669449	0.000412522496568589	0	0.000657504150125896	0.0119737520454977	0.0797285781844366	0.353423225550963	0.257808470033952	0.0219069830046205	0.00325341574429794	-0.131797847017465	-0.146835785734769	G1	0.0612244897959184	FALSE	0.289473684210526	0.149606299212598	TRUE	TRUE	TRUE	TRUE	0.0173611111111111	TRUE	TRUE	Pass	0	0	F17_Kid_N_ldf_1_1	None	9.14285714285714	(0,10]	NPC	Other	NPCa	-6.6626145544728	-7.94909124369088	F17_Kid_N_ldf_1_1_CTCACACAGGCTAGGT
F17	7100.04157488444	3061	0	0.00198454270588278	0.000172524202876766	0	0.00181201850300601	0.0171119837242054	0.0704770019631698	0.31401311625743	0.256141701038479	0.0243224401180725	0.00191813811957749	-0.0137033747185575	-0.209746197234278	G1	0.0831099195710456	FALSE	0.731343283582089	0.136531365313653	TRUE	TRUE	TRUE	TRUE	0.035230352303523	TRUE	TRUE	Pass	20	20	F17_Kid_N_ldf_1_1	None	9.14285714285714	(0,10]	End	Other	End	11.7037817932048	-0.415304698120034	F17_Kid_N_ldf_1_1_CTCAGAACACCTCGTT
F17	7865.7136657359	3274	0	0.000681989020722506	0	7.82652055520987e-05	0.000681989020722506	0.0122418812093248	0.0690507129372976	0.314867094022622	0.262926913839922	0.0147196473029347	0.00222346145316999	-0.128768911382912	-0.195487160203924	G1	0.0451866404715128	FALSE	0.0769230769230769	0.0526315789473684	TRUE	TRUE	TRUE	TRUE	0.0126849894291755	TRUE	TRUE	Pass	1	1	F17_Kid_N_ldf_1_1	None	9.14285714285714	(0,10]	ICb	Other	ICb	4.00079025157023	-12.8007224686686	F17_Kid_N_ldf_1_1_CTCATTATCGAACTGT
F17	10807.0267647839	4073	0	0.000777222162436236	0	1.74527155318965e-05	0.000777222162436236	0.0117132476047522	0.120666884411544	0.354930989516827	0.206950282313784	0.0405410181024959	0.00296522481969698	-0.147721237630403	-0.170472289821517	G1	0.0769230769230769	FALSE	0.333333333333333	0.333333333333333	TRUE	TRUE	TRUE	TRUE	0.0361842105263158	TRUE	TRUE	Pass	14	14	F17_Kid_N_ldf_1_1	None	9.14285714285714	(0,10]	ErPrT	Other	ErPrT	-0.00566374517856168	12.5548171515155	F17_Kid_N_ldf_1_1_CTCATTATCGAATGGG
F17	5958.07630682947	3066	0	0.000506231583277722	0	0	0.000506231583277722	0.0103681321539234	0.0947198902890398	0.343599887066226	0.247625424625258	0.0569235607262356	0.00242960541274998	-0.159873940508986	-0.169397352843835	G1	0.0973451327433628	FALSE	0.571428571428571	0.731343283582089	TRUE	TRUE	TRUE	TRUE	0.0170731707317073	TRUE	TRUE	Pass	17	17	F17_Kid_N_ldf_1_1	None	9.14285714285714	(0,10]	DTLH	Other	SSBm.d	7.74935229284994	8.39912293472758	F17_Kid_N_ldf_1_1_CTCCTAGAGATAGCAT
F17	3313.00864945515	1893	0	0	0	0	0	0.00739812451568772	0.0737642397846677	0.306392281436909	0.274156321394591	0.0343662986437946	0.00270152484252937	-0.0949909626293613	-0.119223310343902	G1	0.0612244897959184	FALSE	0.389830508474576	0.149606299212598	TRUE	TRUE	TRUE	TRUE	0.0333333333333333	TRUE	TRUE	Pass	6	6	F17_Kid_N_ldf_1_1	None	9.14285714285714	(0,10]	ICa	Other	ICa	5.60708442345559	-9.46541287915724	F17_Kid_N_ldf_1_1_CTCGAAACAGGATCGA
F17	7788.82231434894	3452	0	0.000860468240032487	0.000314279683805852	0	0.000546188556226635	0.0113404176459885	0.0789403617385122	0.357571568528317	0.278780607906938	0.0197686673126849	0.00322038993568853	-0.0138273223234702	-0.142850727281903	G1	0.0612244897959184	FALSE	0.731343283582089	0.571428571428571	TRUE	TRUE	TRUE	TRUE	0.0173611111111111	TRUE	TRUE	Pass	0	0	F17_Kid_N_ldf_1_1	None	9.14285714285714	(0,10]	NPC	Other	NPCa	-6.91878889963801	-7.4335207364306	F17_Kid_N_ldf_1_1_CTCGGGACAGTAAGAT
F17	4795.84774383522	2334	0	9.52259496503743e-05	0	0	9.52259496503743e-05	0.0108619957587304	0.0779963641372499	0.328254474477161	0.26897631365671	0.0274939881228207	0.00303150666883042	-0.164993997618263	-0.158490831057933	G1	0.0660377358490566	FALSE	0.201970443349754	0.731343283582089	TRUE	TRUE	TRUE	TRUE	0.0442477876106195	TRUE	TRUE	Pass	6	6	F17_Kid_N_ldf_1_1	None	9.14285714285714	(0,10]	ICa	Other	ICa	5.76711312602373	-10.1151248289934	F17_Kid_N_ldf_1_1_CTCGGGAGTAGTAGTA
F17	2605.34471248803	1751	0	0.000478658281332734	0	0	0.000478658281332734	0.00932031683131407	0.0739086243016979	0.337818590341577	0.268013358226339	0.0107380401120939	0.00439982487950846	-0.0661256461696939	-0.16408628313587	G1	0.0303030303030303	FALSE	0.465346534653465	0.181818181818182	TRUE	TRUE	TRUE	TRUE	0.0173611111111111	TRUE	TRUE	Pass	0	0	F17_Kid_N_ldf_1_1	None	9.14285714285714	(0,10]	NPC	Other	NPCa	-4.89674952425051	-6.27883911456147	F17_Kid_N_ldf_1_1_CTCGTACCAAACGTGG
F17	8169.28508274774	3488	0	0.0003038586239114	0	0	0.0003038586239114	0.0113325985510294	0.0869282592183072	0.37914315590073	0.274689729761253	0.0277041612575717	0.00287749121155461	-0.0387407713526455	-0.11314967372278	G1	0.048780487804878	FALSE	0.0898876404494382	0.731343283582089	TRUE	TRUE	TRUE	TRUE	0.0173611111111111	TRUE	TRUE	Pass	0	0	F17_Kid_N_ldf_1_1	None	9.14285714285714	(0,10]	NPC	Other	NPCa	-7.44600834748072	-6.64700518679421	F17_Kid_N_ldf_1_1_CTCGTACCACGAAGCA
F17	8644.40987583354	3333	0	0.000216511999435122	0	0	0.000216511999435122	0.00954796869290698	0.0716414774951541	0.305702916916773	0.356316191420143	0.0205241541244841	0.00210293975672016	-0.158791980169176	-0.189960341886093	G1	0.0303030303030303	FALSE	0.731343283582089	0.254437869822485	TRUE	TRUE	TRUE	TRUE	0.0126849894291755	TRUE	TRUE	Pass	1	1	F17_Kid_N_ldf_1_1	None	9.14285714285714	(0,10]	ICb	Other	ICb	5.25836170243118	-13.4400442254563	F17_Kid_N_ldf_1_1_CTCGTCAAGATCGGGT
F17	6540.0025407838	2902	0	9.22169159172898e-05	0	0	9.22169159172898e-05	0.0124647847568744	0.0797267291661195	0.318303009023424	0.251443428371928	0.0118705858869147	0.00301045726441264	-0.153463323756175	-0.149752800842477	G1	0.0232558139534884	FALSE	0.289473684210526	0.136531365313653	TRUE	TRUE	TRUE	TRUE	0.0126849894291755	TRUE	TRUE	Pass	1	1	F17_Kid_N_ldf_1_1	None	9.14285714285714	(0,10]	ICb	Other	ICb	2.97178579906444	-13.0904839040912	F17_Kid_N_ldf_1_1_CTCGTCAAGGAACTGC
F17	6820.54059113684	2848	0	0.000199465496618221	0	5.24289621528465e-05	0.000199465496618221	0.0101528083298347	0.0785963068366138	0.325334261896692	0.242960208134845	0.0155104308486793	0.00339714520605213	-0.173363029765	-0.19961563822192	G1	0.0451866404715128	FALSE	0.389830508474576	0.0526315789473684	TRUE	TRUE	TRUE	TRUE	0.0442477876106195	TRUE	TRUE	Pass	6	6	F17_Kid_N_ldf_1_1	None	9.14285714285714	(0,10]	ICa	Other	ICa	5.88105364389803	-11.3496818937133	F17_Kid_N_ldf_1_1_CTCTAATCAGCTTCGG
F17	6625.31784189613	3004	0	0.00032644752686219	0	0.000217347092361261	0.00032644752686219	0.0105831896710039	0.0670631446706631	0.302892394593948	0.235509190907893	0.0156743992945923	0.00433857898723375	-0.0672830254981718	-0.146646133571409	G1	0.0451866404715128	FALSE	0.333333333333333	0.0660377358490566	TRUE	TRUE	TRUE	TRUE	0.0126849894291755	TRUE	TRUE	Pass	1	1	F17_Kid_N_ldf_1_1	None	9.14285714285714	(0,10]	ICb	Other	ICb	6.1256862925123	-12.5944043578461	F17_Kid_N_ldf_1_1_CTCTAATTCAGCATGT
F17	4223.18023791827	2366	0	0.000856332441617715	0.000749651275605132	0	0.000106681166012583	0.0102235630801512	0.0843347690170199	0.359987312958541	0.294354470373366	0.0267554408232758	0.00248568879336742	-0.0724612908588872	-0.113990727908937	G1	0.0451866404715128	FALSE	0.731343283582089	0.0831099195710456	TRUE	TRUE	TRUE	TRUE	0.0173611111111111	TRUE	TRUE	Pass	0	0	F17_Kid_N_ldf_1_1	None	9.14285714285714	(0,10]	NPC	Other	NA	-5.94059218906506	-7.95554382412937	F17_Kid_N_ldf_1_1_CTCTGGTGTAGCGTAG
F17	14331.7419511929	4317	0	0.000400839322777744	0	5.09793527416968e-06	0.000400839322777744	0.0120745124704826	0.0653401156389804	0.277394300841741	0.236943372224657	0.0192440879995797	0.00196514170641888	-0.175610534538247	-0.131872584519146	G1	0.0660377358490566	FALSE	0.731343283582089	0.0973451327433628	TRUE	TRUE	TRUE	TRUE	0	TRUE	TRUE	Pass	12	12	F17_Kid_N_ldf_1_1	None	9.14285714285714	(0,10]	MSC	Other	NA	9.07032109684415	-15.1567665746403	F17_Kid_N_ldf_1_1_CTCTGGTTCAAGATCC
F17	18947.4984540471	5757	0	0.000758123726029641	3.37199890550891e-05	6.82990913953919e-06	0.000724403736974552	0.0117630226442333	0.0913729164102599	0.349305565485686	0.267690993365051	0.0301086788930982	0.00295358697061013	-0.0696860497284155	-0.140216927459954	G1	0.114754098360656	FALSE	0.731343283582089	0.0612244897959184	TRUE	TRUE	TRUE	TRUE	0.0882352941176471	TRUE	TRUE	Pass	8	8	F17_Kid_N_ldf_1_1	None	9.14285714285714	(0,10]	ErPrT	Other	ErPrT	2.96320387115745	9.90437655062433	F17_Kid_N_ldf_1_1_CTGAAGTCACCAACCG
F17	6452.14195711533	2988	0	0.0022125713770844	0	0	0.0022125713770844	0.011301424777152	0.0809179616032417	0.340816502891055	0.236046678485005	0.0112503542186358	0.00260528815094733	-0.202136620409086	-0.175907115952864	G1	0.0712530712530712	FALSE	0.105590062111801	0.0357142857142857	TRUE	TRUE	TRUE	TRUE	0.035230352303523	TRUE	TRUE	Pass	20	20	F17_Kid_N_ldf_1_1	None	9.14285714285714	(0,10]	End	Other	End	12.4203420848574	-0.769338802755808	F17_Kid_N_ldf_1_1_CTGATCCTCGAATGGG
F17	10950.0823929511	4360	0	0.000330423403386802	5.12069823407108e-05	2.40977534572338e-05	0.000279216421046092	0.0102338342025237	0.102332164415827	0.35150466468445	0.203047519795777	0.0382584944871196	0.00363144358852389	-0.225727866671693	-0.165543834487093	G1	0.0898876404494382	FALSE	0.0973451327433628	0.0973451327433628	TRUE	TRUE	TRUE	TRUE	0.0676328502415459	TRUE	TRUE	Pass	17	17	F17_Kid_N_ldf_1_1	None	9.14285714285714	(0,10]	DTLH	Other	DTLH	7.14934916593068	9.08853264916178	F17_Kid_N_ldf_1_1_CTGCCTAGTGTCTGAT
F17	6492.01727589649	2867	0	0.000457260528222096	0.000214937169563232	0	0.000242323358658864	0.00785167649349879	0.0722607762129108	0.310782183947272	0.294830890877732	0.0165801478178679	0.00322446618672274	-0.116435034479132	-0.136864759970603	G1	0.0329289428076257	FALSE	0.289473684210526	0.0898876404494382	TRUE	TRUE	TRUE	TRUE	0.0126849894291755	TRUE	TRUE	Pass	1	1	F17_Kid_N_ldf_1_1	None	9.14285714285714	(0,10]	ICb	Other	ICa	3.61147252164558	-12.751153927033	F17_Kid_N_ldf_1_1_CTGCGGAGTAGTACCT
F17	9713.99812075699	3535	0	0.00038349991397456	0	0	0.00038349991397456	0.00989760900283278	0.0693795861585015	0.299559452319397	0.332533961537498	0.0137446517055037	0.00144997209739414	-0.160915773957095	-0.144975044326328	G1	0.0386740331491713	FALSE	0.465346534653465	0.0712530712530712	TRUE	TRUE	TRUE	TRUE	0.0126849894291755	TRUE	TRUE	Pass	1	1	F17_Kid_N_ldf_1_1	None	9.14285714285714	(0,10]	ICb	Other	CnT	3.90672696802297	-13.5034664883869	F17_Kid_N_ldf_1_1_CTGGTCTGTTCCCGAG
F17	4917.02105508216	2875	0	0.000215884115883817	0	1.91437892647881e-05	0.000215884115883817	0.0204081539785841	0.0925717985998792	0.345854074762354	0.0646117664750202	0.0895512119503195	0.00481858626670007	-0.088979482527055	-0.173660491551615	G1	0.0831099195710456	FALSE	0.333333333333333	0.333333333333333	TRUE	TRUE	TRUE	TRUE	0.0676328502415459	TRUE	TRUE	Pass	17	17	F17_Kid_N_ldf_1_1	None	9.14285714285714	(0,10]	DTLH	Other	DTLH	7.19992463916377	8.81663588097511	F17_Kid_N_ldf_1_1_CTGTGCTGTAATCGTC
F17	12399.0886232349	4642	0	0.000438559870458709	4.31154454259968e-05	0	0.000395444425032713	0.0103531870401696	0.100392087995429	0.345901552136808	0.249683887539093	0.0288769006573853	0.00281789379159924	-0.133215531049446	-0.0912207234805623	G1	0.114754098360656	FALSE	0.114754098360656	0.389830508474576	TRUE	TRUE	TRUE	TRUE	0.0169971671388102	TRUE	TRUE	Pass	14	14	F17_Kid_N_ldf_1_1	None	9.14285714285714	(0,10]	ErPrT	Other	NA	0.864327429493779	11.2762866402393	F17_Kid_N_ldf_1_1_CTGTTTACAGTTCCCT
F17	5681.62550235592	2710	0	0.000682627940707249	0	0	0.000682627940707249	0.00918777802125649	0.0725637883745699	0.324357261267882	0.256889868585039	0.0361050207229508	0.00219566849132643	-0.107956473608935	-0.0202236082283941	G1	0.0418250950570342	FALSE	0.136531365313653	0.333333333333333	TRUE	TRUE	TRUE	TRUE	0.0442477876106195	TRUE	TRUE	Pass	6	6	F17_Kid_N_ldf_1_1	None	9.14285714285714	(0,10]	ICa	Other	ICa	6.01233498885094	-11.1729545906152	F17_Kid_N_ldf_1_1_CTTAACTTCACTCTTA
F17	10896.9280233135	3844	0	0.000278928682626559	0	1.53971799159648e-05	0.000278928682626559	0.0109132788557098	0.080019855468678	0.329059056620744	0.296866137031641	0.0252435922012919	0.0021141445035564	-0.0954568223577952	-0.142919444528057	G1	0.0526315789473684	FALSE	0.149606299212598	0.225806451612903	TRUE	TRUE	TRUE	TRUE	0.0442477876106195	TRUE	TRUE	Pass	1	1	F17_Kid_N_ldf_1_1	None	9.14285714285714	(0,10]	ICb	Other	ICa	5.09208810261115	-12.951860545576	F17_Kid_N_ldf_1_1_CTTACCGAGGTGGGTT
F17	7273.23980202276	3303	0	0.000495007855679662	0	0	0.000495007855679662	0.0112002458684529	0.0805163862221286	0.334565202519074	0.256869705844367	0.017172286022657	0.00379811199356978	-0.12181683711609	-0.20781624202272	G1	0.0232558139534884	FALSE	0.0898876404494382	0.389830508474576	TRUE	TRUE	TRUE	TRUE	0.0769230769230769	TRUE	TRUE	Pass	3	3	F17_Kid_N_ldf_1_1	None	9.14285714285714	(0,10]	ICb	Other	ICb	1.48955608280691	-9.75053794693786	F17_Kid_N_ldf_1_1_CTTACCGCAAGCGCTC
F17	4155.42237290182	2375	0	0.00031443107970226	0.000150873786359583	3.9903705407737e-05	0.000163557293342676	0.00927737585272336	0.0906960013946908	0.35607318471277	0.205773492387204	0.00417910137962732	0.00429960082225228	-0.128136695622075	-0.20439141328295	G1	0.0769230769230769	FALSE	0.136531365313653	0.731343283582089	TRUE	TRUE	TRUE	TRUE	0.0434782608695652	TRUE	TRUE	Pass	11	11	F17_Kid_N_ldf_1_1	None	9.14285714285714	(0,10]	RVCSB	Other	SSBpod	0.835611543714317	3.40889851018713	F17_Kid_N_ldf_1_1_CTTACCGGTTGCGTTA
F17	6037.65133660521	2824	0	0.00076930844616905	9.10798998052139e-05	0	0.000678228546363836	0.00996821379862845	0.0739405592820244	0.32322990597957	0.265253732674437	0.0073137282358963	0.00417057813289861	-0.100266104705622	-0.146665802896871	G1	0.0191458026509573	FALSE	0.048780487804878	0.731343283582089	TRUE	TRUE	TRUE	TRUE	0.0126849894291755	TRUE	TRUE	Pass	1	1	F17_Kid_N_ldf_1_1	None	9.14285714285714	(0,10]	ICb	Other	ICb	2.89632925945541	-13.2967035145947	F17_Kid_N_ldf_1_1_CTTAGGACAGCTTAAC
F17	7421.35027664145	3231	0	0.000837267045315931	0	0	0.000837267045315931	0.00992925445497969	0.07780294804689	0.30347979283985	0.299245058073354	0.0738158621375741	0.00291748513455322	-0.170540373735492	-0.152738674041485	G1	0.114754098360656	FALSE	0.0712530712530712	0.164556962025316	TRUE	TRUE	TRUE	TRUE	0.156521739130435	TRUE	TRUE	Pass	16	16	F17_Kid_N_ldf_1_1	None	9.14285714285714	(0,10]	UBCD	Other	NA	11.3952787771645	14.7585656184088	F17_Kid_N_ldf_1_1_CTTAGGATCACCAGGC
F17	12026.437814699	4123	0	0.00032209487782075	7.85691935176616e-05	0	0.000243525684303089	0.0101911016844423	0.0770430575827597	0.317153269002362	0.29884906817634	0.016553768271742	0.00230783129536204	-0.131924207510977	-0.152686357393545	G1	0.0660377358490566	FALSE	0.465346534653465	0.181818181818182	TRUE	TRUE	TRUE	TRUE	0.0442477876106195	TRUE	TRUE	Pass	1	1	F17_Kid_N_ldf_1_1	None	9.14285714285714	(0,10]	ICb	Other	ICb	5.21838471460464	-12.6918013933476	F17_Kid_N_ldf_1_1_CTTCTCTGTCCAGTGC
F17	11064.3230647838	3865	0	0.000318989442420992	0	0	0.000318989442420992	0.0111272075111187	0.0510525259100979	0.247201734040943	0.237405377551013	0.0276025211648784	0.00208611994080013	-0.105353952400062	-0.164529001904648	G1	0.0831099195710456	FALSE	0.0386740331491713	0.201970443349754	TRUE	TRUE	TRUE	TRUE	0.0977198697068404	TRUE	TRUE	Pass	12	12	F17_Kid_N_ldf_1_1	None	9.14285714285714	(0,10]	MSC	Other	ICb	7.99851395165265	-13.2294037510318	F17_Kid_N_ldf_1_1_CTTCTCTTCATTGCGA
F17	7096.7535709679	3220	0	0	0	0	0	0.0103555077431873	0.0743534912322943	0.364976967649318	0.120761818792235	0.0037465763627934	0.0042019749062239	-0.219341851420071	-0.19763712361945	G1	0.0254777070063694	FALSE	0.571428571428571	0.731343283582089	TRUE	TRUE	TRUE	TRUE	0.0278810408921933	TRUE	TRUE	Pass	4	4	F17_Kid_N_ldf_1_1	None	9.14285714285714	(0,10]	Pod	Other	Pod	-6.82102480295064	1.83055338387613	F17_Kid_N_ldf_1_1_CTTCTCTTCTGACCTC
F17	7773.67955468876	3505	0	0.000898900491107174	0.000435178282625897	0	0.000463722208481278	0.0120428656475505	0.084846097334962	0.366139666835931	0.27426196995306	0.016497177072713	0.00353249037560122	-0.0490015598898756	-0.149371377245931	G1	0.0526315789473684	FALSE	0.465346534653465	0.181818181818182	TRUE	TRUE	TRUE	TRUE	0.0173611111111111	TRUE	TRUE	Pass	0	0	F17_Kid_N_ldf_1_1	None	9.14285714285714	(0,10]	NPC	Other	NPCa	-5.60645139393698	-7.33000639610083	F17_Kid_N_ldf_1_1_CTTTGCGCAGCGTCCA
F17	4255.8981381375	2320	0	0.000627776167569752	0	0	0.000627776167569752	0.0120005791714113	0.0628888115295492	0.300290181499513	0.247379128689463	0.0162175040795657	0.00306273365354734	-0.162638410028601	-0.140690044069227	G1	0.0418250950570342	FALSE	0.125	0.0831099195710456	TRUE	TRUE	TRUE	TRUE	0.0126849894291755	TRUE	TRUE	Pass	1	1	F17_Kid_N_ldf_1_1	None	9.14285714285714	(0,10]	ICb	Other	ICb	3.84162474644067	-13.4659514320789	F17_Kid_N_ldf_1_1_CTTTGCGGTTAAGAAC
F17	8566.4826060543	3768	0	0.000136298996544765	0	8.78522790302386e-06	0.000136298996544765	0.0114860518989766	0.0635076158158982	0.317683115114937	0.151451225152014	0.0249820047177596	0.00314558638584462	-0.105163617804585	-0.127588223138545	G1	0.0303030303030303	FALSE	0.149606299212598	0.0898876404494382	TRUE	TRUE	TRUE	TRUE	0.0173611111111111	TRUE	TRUE	Pass	0	0	F17_Kid_N_ldf_1_1	None	9.14285714285714	(0,10]	NPC	Other	NPCa	-5.28989306919186	-7.3520771940921	F17_Kid_N_ldf_1_1_GAAACTCCAGACACTT
F17	6932.10997539214	2966	0	0.000656168067930589	0	0	0.000656168067930589	0.0125127595521096	0.0721660866400128	0.309465795214382	0.243371832706921	0.0143740094432132	0.00301066205997324	-0.139122106633164	-0.252559431853717	G1	0.0451866404715128	FALSE	0.0973451327433628	0.571428571428571	TRUE	TRUE	TRUE	TRUE	0.0126849894291755	TRUE	TRUE	Pass	1	1	F17_Kid_N_ldf_1_1	None	9.14285714285714	(0,10]	ICb	Other	ICb	3.15833739591722	-13.2173409235246	F17_Kid_N_ldf_1_1_GAACATCAGCTGAACG
F17	4040.41077932946	2184	0	0.000364006604506965	0	0	0.000364006604506965	0.0171242323168622	0.0629781970129038	0.326750431339036	0.0988186894945746	0.0351270304098352	0.00320964127834281	-0.144625419172485	-0.139710865083315	G1	0.0329289428076257	FALSE	0.254437869822485	0.571428571428571	TRUE	TRUE	TRUE	TRUE	0.0812720848056537	TRUE	TRUE	Pass	9	9	F17_Kid_N_ldf_1_1	None	9.14285714285714	(0,10]	Pod	Other	Pod	-5.82111182452412	6.27851425654508	F17_Kid_N_ldf_1_1_GAACCTAGTACACCGC
[truncated: 21,025 more rows]
