# Supplementary material for: Single cell derived mRNA signals across human kidney tumors
Source: Nat Commun. 2021 Jun 23;12:3896. doi: 10.1038/s41467-021-23949-5 (PMC8222373; doi:10.1038/s41467-021-23949-5)
Supplement: Supplementary file 9 — Source Data [file 41467_2021_23949_MOESM9_ESM.zip › SourceDataForFigures/SupFig16.tsv]

TARGET.WT_TARGET.50.PAJLUJ.06A.01R	TARGET.WT_TARGET.50.PAJNGH.02A.01R	TARGET.WT_TARGET.50.PAJNTJ.02A.01R	TARGET.WT_TARGET.50.PAJPDC.02A.01R	TARGET.WT_TARGET.50.PALFME.02A.01R	TARGET.WT_TARGET.50.PALJIP.02A.01R	rowName
38	39	52	24	69	55	PrimitiveVesicle
0	0	0	1	0	0	Nephron
27	16	5	26	0	5	MSC
9	7	11	17	6	11	Vascular
3	3	0	9	0	0	Leucocytes
19	34	31	20	22	21	Intercept
