# Supplementary material for: Single cell derived mRNA signals across human kidney tumors
Source: Nat Commun. 2021 Jun 23;12:3896. doi: 10.1038/s41467-021-23949-5 (PMC8222373; doi:10.1038/s41467-021-23949-5)
Supplement: Supplementary file 9 — Source Data [file 41467_2021_23949_MOESM9_ESM.zip › SourceDataForFigures/SupFig5.tsv]

Tumour	B	T	NK	Monocytes	Endo	Adrenal	rowName
2.2671178422737	-0.382987164749546	-0.407255652291945	-0.375032324721913	-0.396347510174096	-0.329965701520586	-0.375529488815613	DCN
2.26514056452974	-0.411616589915524	-0.390936513740856	-0.413962597155161	-0.363988822389432	-0.276505792160504	-0.408130249168264	COL1A2
2.26761536320218	-0.385883844449113	-0.392770102193052	-0.377923238506463	-0.38629464719176	-0.3564663200345	-0.36827721082729	FBLN1
2.26462450170393	-0.376406153431275	-0.380106280581121	-0.425297153530682	-0.413036182998829	-0.265841708929781	-0.40393702223224	COL1A1
2.26685296821857	-0.406976534649227	-0.387548136898016	-0.319275936542236	-0.367262302285909	-0.39179219788974	-0.393997859953444	PCOLCE
-0.356072809089956	2.26762550900773	-0.381443012530254	-0.375879527878245	-0.377557480839179	-0.379891281485821	-0.396781397184279	MS4A1
-0.391591465293874	2.26760486372914	-0.385973554514126	-0.360236803048987	-0.363586270362202	-0.374768075174863	-0.39144869533509	TCL1A
-0.377006415685805	2.25897815130902	-0.187237161155424	-0.396502387399686	-0.409949378769886	-0.448034333390509	-0.440248474907705	CD79A
-0.384296298076828	2.26773454604362	-0.368082856653803	-0.370878985064177	-0.384307117326618	-0.375638370627508	-0.384530918294683	IGHD
-0.343453203366548	2.26739004319535	-0.36959501050159	-0.380440100649114	-0.37743870573952	-0.395940539873636	-0.400522483064944	IGHM
-0.398850508203046	0.0201833162627525	2.14635872591235	0.139272911275292	-0.602591337197476	-0.66714081041521	-0.637232297634657	IL7R
-0.522463760757777	-0.404641683402887	2.11171954432698	0.45414034432281	-0.539876743006896	-0.514361497175178	-0.584516204307048	TRAC
-0.567361731546369	0.880407426549639	1.89425672888109	-0.28299156108274	-0.632899900338529	-0.657046324766324	-0.634364637696768	CCR7
-0.5416518022313	-0.243760235526675	2.24229603116258	-0.234002279564448	-0.542638740204015	-0.479268280790998	-0.200974692845142	LEF1
-0.549588193750784	-0.567694823476213	1.80834004126628	1.04517425485654	-0.504136846831151	-0.613792029680637	-0.618302402384036	CD3D
-0.602154862483089	0.616829434562049	-0.508016139908151	2.04522201541843	-0.423732188773101	-0.561921834233189	-0.566226424582951	GZMB
-0.460687293569239	-0.224255734557515	-0.245358871195629	2.25347282134113	-0.341851187621083	-0.510400761647913	-0.470918972749747	GNLY
-0.435666635029193	-0.340268209974919	-0.289745636812359	2.26420204839889	-0.342359089499472	-0.419962167414046	-0.436200309668905	PRF1
-0.457225956326068	-0.249078714901685	-0.121142483406512	2.2391420283437	-0.320610301791957	-0.580527690846337	-0.510556881071141	NKG7
-0.484814941839512	-0.358959022739674	0.265359965128522	2.17108019316706	-0.464968479669428	-0.558798030945447	-0.568899683101517	KLRB1
-0.594972333527657	-0.0721214968660535	-0.236713656951176	-0.419596507129213	2.23264514824183	-0.381655749658635	-0.527585404109093	LST1
-0.381603718285096	-0.379114823629435	-0.381603718285096	-0.375741467592493	2.26776507753168	-0.369238160063988	-0.380463189675576	LYZ
-0.192624292605641	-0.358991391524843	-0.432247187345947	-0.473891067068047	2.25367998481308	-0.282230402878896	-0.51369564338971	PLAUR
-0.40175489979046	-0.393868395378139	-0.407985304439523	-0.36152866978606	2.26696755930512	-0.329928160409564	-0.371902129501376	FCN1
-0.38035215510599	-0.38035215510599	-0.38035215510599	-0.372793402258905	2.26777382856173	-0.38035215510599	-0.37357180587887	S100A9
0.202452153884465	-0.461626643755839	-0.496909441930107	-0.490064659795502	-0.460709480570532	2.19318575619253	-0.486327684025012	RAMP2
0.253877830793795	-0.25537669433239	-0.579684861344228	-0.579707666869732	-0.431414174246176	2.16443575373829	-0.572130187739563	SDPR
-0.366654528419085	-0.216729435526863	-0.484649232087555	-0.457394465404395	-0.226059996997501	2.25225038611311	-0.500762727677707	EGFL7
0.735908537793462	-0.541648837838636	-0.563889556402627	-0.544325468459883	-0.521451235733681	1.99220046051027	-0.556793899868901	SPARCL1
-0.138992507522466	-0.527397867141632	-0.522025324501401	-0.497781339484079	-0.377687144046127	2.23813016388448	-0.174245981188773	HYAL2
-0.430728692606277	-0.316216908948704	-0.421893399160053	-0.396094721066901	-0.382691191592783	-0.317799064209517	2.26542397758423	STAR
-0.372852380828625	-0.361745985924585	-0.437717283960208	-0.387219453402585	-0.374242350469171	-0.332876762938502	2.26665421752368	CYP11A1
-0.422420281829134	-0.371279153180197	-0.376731947445895	-0.375743221422964	-0.351967898581608	-0.369118622382279	2.26726112484208	CYP21A2
0.350328715183296	-0.468487061986814	-0.525380432431728	-0.500944993733107	-0.524991018377463	-0.480867136413764	2.15034192775958	DLK1
-0.283822707273618	-0.374271975027043	-0.429615761281992	-0.395359111875239	-0.403342889482434	-0.379012592089598	2.26542503702992	DHCR24
