# Supplementary material for: Single cell derived mRNA signals across human kidney tumors
Source: Nat Commun. 2021 Jun 23;12:3896. doi: 10.1038/s41467-021-23949-5 (PMC8222373; doi:10.1038/s41467-021-23949-5)
Supplement: Supplementary file 9 — Source Data [file 41467_2021_23949_MOESM9_ESM.zip › SourceDataForFigures/SupFig1C.tsv]

CapMes	RVCSB	SSBpod	Pod	SSBpr	ErPrT	SSBm.d	DTLH	CnT	UBCD	MPC	ICa	ICb	End	rowName
3.37474540632131	0.282983581429243	0.155928203064636	-0.369931614638317	-0.290321025764409	-0.296402460417759	-0.0456555355585382	-0.47223355371738	-0.444156628610769	-0.414916971612548	-0.426144759239895	-0.172151342776422	-0.400754380615523	-0.480988917863632	NKAIN3
3.15441437641922	0.0470669908625188	-0.487192186549663	-0.859490831131632	-0.205378782994775	-0.800822160321084	0.240752408540488	-0.497443450973032	-0.0168698576027771	-0.629778252125201	-0.125439677690135	0.374512845413227	0.408147590333294	-0.60247901218045	NNAT
3.27880187082701	0.0605525314418638	-0.0336245868784154	0.415301266049326	-0.348215765043571	-0.604785779254408	-0.0546047428076163	-0.613304749516548	-0.559912573862208	-0.609911222146963	-0.38352239694125	0.138325754432066	-0.0979649415962055	-0.587134664703076	TMEM100
3.24986488405464	0.191161729593621	0.602566403502102	0.0623271291621081	-0.13108094172618	-0.534635966461201	-0.0268346790654387	-0.552385862743069	-0.499409948169099	-0.524507016246668	-0.25785427303978	-0.478012704168163	-0.559931821553079	-0.541266933139793	SIX1
2.04335248379322	1.88206688253995	0.954289296927164	-0.697385405266129	0.550140223355035	-0.594596819697045	0.42484620146498	-0.616557682789121	-0.446486665995196	-0.686488252544455	-0.699520691575914	-0.591305990623824	-0.748637859710712	-0.773715719877953	LYPD1
-0.38962525946528	2.62114377878886	-0.0989858078991796	-0.619865442060536	1.13946124028094	-0.373441869724802	-0.507623851219961	-0.689641947029016	1.12306614770967	0.529269443056231	-0.716110687945622	-0.669882498240659	-0.64692169187878	-0.700841554371856	PCP4
0.177790309181325	2.68276436025766	-0.23458280546535	-0.556294181170772	1.46917716999537	0.845716547180491	-0.415633587641532	-0.592353374635704	-0.608344233422738	-0.65231717067056	-0.267002568507953	-0.576706192661702	-0.653084633189861	-0.619129639248675	FAM132A
2.04335248379322	1.88206688253995	0.954289296927164	-0.697385405266129	0.550140223355035	-0.594596819697045	0.42484620146498	-0.616557682789121	-0.446486665995196	-0.686488252544455	-0.699520691575914	-0.591305990623824	-0.748637859710712	-0.773715719877953	LYPD1.1
0.161604131881362	2.3084701406856	0.760166389950057	-0.528649947167181	1.76510382250357	0.583913196099711	-0.344995759168844	-0.556035540305398	-0.558783131472567	-0.621545634345089	-0.734144035005231	-0.742143317789848	-0.749246211787838	-0.743714104078302	LRRTM1
-0.0693400718854288	1.69006401323199	0.195751156002112	-0.643666360861138	1.85071439506762	1.78317644076967	-0.202714877698141	-0.559669735472434	-0.660781019289907	-0.673415440552423	-0.655422851647681	-0.677250697228434	-0.691910956917113	-0.685533993518698	CDH6
-0.314462395914062	0.737548922829362	2.91188680208314	1.307619822848	-0.370861881653319	-0.479859961800727	-0.424833419456651	-0.486051451538633	-0.484808592292533	-0.470568080242956	-0.483455357997376	-0.483402230870887	-0.470328548888738	-0.488423627104617	OLFM3
0.474496979023289	1.13494819126182	2.99143800829377	0.175954320393994	-0.176123636455083	-0.5729811564098	-0.422729106417253	-0.608626581524169	-0.625492394621257	-0.592087899856851	-0.591527005903264	-0.543403364936912	-0.368562635255199	-0.275303717593084	COL13A1
-0.455705107864191	0.359698816709154	1.85907870367563	-0.0729260239033708	-0.300451597347948	-0.553406211734878	-0.499269464993989	-0.564312668830098	-0.593714454585116	-0.574559824473125	2.64551151807859	-0.451008424167435	-0.270423086877647	-0.528512173685582	FBLN2
-0.0467946890575707	0.399542530111698	3.03048467951752	1.14456299012887	-0.331553443645884	-0.417227169064004	-0.403805202694455	-0.634332790377702	-0.575372058687852	-0.677204231982275	-0.189119107556341	-0.42140119992189	-0.208002143815402	-0.669778162954715	C17orf58
-0.421770787599508	0.118096526489787	2.00959738283738	2.62490545091787	-0.383347653565865	-0.444714745180485	-0.414773621414114	-0.445555903081281	-0.450436897924411	-0.424522692944194	-0.448053268538873	-0.444855255648242	-0.443308863761876	-0.431259670586198	SOST
-0.397292717910652	-0.16312924515243	1.3761377912591	3.06727993043281	-0.34391550688662	-0.394940982298052	-0.352092075233115	-0.409069922443554	-0.413628160934491	-0.369791380387216	-0.383470598896362	-0.415188673895159	-0.404821975459341	-0.396076482194919	PTPRO
-0.439260521348167	0.0617844215559302	1.68716626271486	2.86380165141376	-0.328335586850907	-0.414498142971321	-0.37528247073453	-0.443574231446285	-0.444196646726708	-0.408930861754247	-0.443519263810401	-0.448543917187814	-0.443099299441292	-0.423511393412885	NPHS2
-0.45390673476363	0.516085811858875	1.23321599427126	3.01658348563636	-0.247792858291492	-0.359519873975951	-0.460389744650915	-0.468620253037344	-0.475156173795645	-0.456963942580067	-0.468001079324495	-0.463878348677584	-0.470842165659187	-0.440814117010183	CLIC5
-0.421770787599508	0.118096526489787	2.00959738283738	2.62490545091787	-0.383347653565865	-0.444714745180485	-0.414773621414114	-0.445555903081281	-0.450436897924411	-0.424522692944194	-0.448053268538873	-0.444855255648242	-0.443308863761876	-0.431259670586198	SOST.1
-0.2728460261851	-0.288358324824158	-0.14983139808935	3.4722317964478	-0.25582606536725	-0.278324225497587	-0.257042564581261	-0.284801774733223	-0.280680732422877	-0.272384144249776	-0.277080936645652	-0.28754200624705	-0.282694459132662	-0.284819138471848	DDN
-1.07994572557925	0.798751628226547	0.502164596973113	-0.809695154747821	2.15884968764071	1.200115630665	1.00812621894098	0.113128560524022	-0.325144276728635	-0.154447946287493	-0.568407136494353	-1.01781093112262	-0.949921037074074	-0.875764114936124	JAG1
-0.883158444163933	0.325246181507629	-0.707760788349108	-0.870911166313103	1.72909092617487	1.34768943666445	1.15981791449958	1.10282853314501	0.543063960453988	-0.193414950697192	-0.887182936351331	-0.887214650124892	-0.892474973091744	-0.885619043354217	HNF1B
-0.677280844915372	-0.357979536944504	-0.63814618765586	-0.686154603321331	0.997018003352287	1.70369330246397	0.908364404368899	2.15708192867369	-0.139017341987468	-0.591849554558028	-0.674635249881842	-0.678596232738745	-0.678864758203005	-0.643633328652691	FXYD2
-0.959919978807578	0.855200606902573	-0.772746260700962	-0.948182511392323	1.36811008994177	1.57319180489651	0.531400759938178	0.616521196287505	0.637652502353105	0.90346468809762	-0.951479056063831	-0.949568297053698	-0.958194229034198	-0.945451315364664	C14orf105
-0.588425786638175	-0.578465609940213	-0.588189958847069	-0.594351138865499	1.69925947533711	2.44484611142105	0.63156414524398	0.788930892643603	-0.488786428283958	-0.475185202037973	-0.572619722297302	-0.523776165650124	-0.585803822682126	-0.568996789403311	SPP1
-0.310651662627738	-0.301782168219203	-0.283612655965661	-0.293663258658526	0.0918591345309662	3.45551746805441	-0.311905084230637	-0.271301489445804	-0.276572485560233	-0.283964554311645	-0.293656169240529	-0.317080198339033	-0.302386376872208	-0.300800499114158	CUBN
-0.439198451166095	-0.253220179202819	-0.421795870794728	-0.439631758037504	1.34126986574138	3.06445156760544	-0.159101564421285	-0.0640216885710898	-0.416758153172696	-0.428901243809016	-0.4439436843486	-0.449348116182151	-0.445060403834901	-0.444740319805926	RP5.887A10.1
-0.423466446503927	-0.350526013321254	-0.408698794221367	-0.424019007422512	1.12021487142917	3.1765502601794	-0.267617822689152	-0.0641022819296145	-0.361420218321334	-0.363870000968793	-0.405811910546176	-0.398903966779533	-0.413237162524386	-0.415091506380525	SLC3A1
-0.512281016917916	-0.128041392556124	-0.413368816708147	-0.500594925464878	1.65967672980296	2.86426246712556	-0.293477800618294	-0.0190393591936776	-0.323243801145391	-0.2463463830953	-0.517513652820647	-0.519764839029032	-0.526989547022491	-0.523277662356618	PDZK1
-0.289326016558456	-0.17476553567417	-0.289334584158543	-0.391517308219382	0.119477611613652	3.44593106963677	-0.188662393916081	-0.270083339059743	-0.254117991900187	-0.322186515181271	-0.35727123403029	-0.302304658383166	-0.344744485531639	-0.381094618637495	APOM
-0.823861279807521	-0.862919009535384	-0.880712144352054	-0.898221768511731	-0.070821264928973	-0.63637124531257	1.61644589156378	1.43206830892343	1.22738256202659	0.834398486502266	-0.436669819149084	-0.789588441359379	-0.820428881918628	1.10929860585926	LIMCH1
-0.750699854391882	-0.516904042014409	-0.670921680359906	-0.744565660106799	0.0296328062625736	-0.152545161780914	1.24942249339412	2.00729503984862	1.48050391581137	1.05941585386918	-0.744871238127689	-0.741722871393567	-0.75257061063871	-0.751468990371977	MAL
-0.67997486485497	-0.610342333315177	-0.760159295510314	-0.791429159068805	0.433609400630645	-0.545363186795613	2.49360758188426	1.18150914936694	0.263312069675586	0.519023964684637	-0.755091339181803	-0.769506436372272	-0.814277946920583	0.835082395777462	TSPAN15
-0.53803253542139	-0.505510612088779	-0.557566354487719	-0.558309611355079	-0.158148308193211	0.724958308037202	1.92379568639793	2.48449293412674	-0.205200050533141	-0.519043614859505	-0.543721990111682	-0.500079843306524	-0.49122531076982	-0.556408697435023	CLDN10
-0.541362991114759	-0.589616361645622	-0.592383694123016	-0.649203118552876	0.158473397590077	-0.451943488862591	2.1546956471603	2.31197346889872	0.327193077723012	-0.0631594648067858	-0.137136832091531	-0.649041853773893	-0.614521804716251	-0.663965981684793	DNER
-0.497210605710638	-0.493939342676381	-0.489065162093279	-0.499210649690267	-0.444606961315804	-0.439461051226659	1.0136217308789	3.0564505454081	0.402675157618725	0.359227972611647	-0.50027905836494	-0.475877460997822	-0.497601130602467	-0.494723983839114	TFCP2L1
-0.359982118123289	-0.361702777019256	-0.361702777019256	-0.361175644313802	-0.361702777019256	-0.350964314767732	0.983642358333787	3.24617791201548	-0.295319013524467	-0.347289925939127	-0.352413084316516	-0.361702777019256	-0.358223885176386	-0.357641176110919	KCNJ1
-0.528017886084197	-0.536916211370365	-0.546599669568322	-0.5362824329924	-0.382249173594017	-0.434617185310312	1.28473867234206	2.85578009064426	0.489088305676793	0.520973530930415	-0.555477080832414	-0.555477080832414	-0.541049618433879	-0.533894260575208	TMEM213
-0.496766250163813	-0.343028786892159	-0.493411647389217	-0.544498190335704	-0.10191658020539	-0.458735005864173	1.71791386680451	2.71488597638021	0.516040219684169	-0.357763002794282	-0.546606954984818	-0.531612856922031	-0.535973832498448	-0.538526954818849	TMEM72
-0.362282462346028	-0.376257966712714	-0.372710514507348	-0.362521647016245	-0.363511623941355	-0.344446091315392	0.400479878121673	3.38805680030476	0.0234531783902648	-0.159944491593684	-0.37388407956611	-0.365526105571684	-0.3727860574383	-0.358118816807837	ATP6V1B1
-0.577353449854992	-0.5800157280965	-0.556166837122326	-0.582852252311208	-0.550281968028101	-0.557028398327181	0.511658378356656	1.51014000196953	2.39205910548884	1.23985543627727	-0.555853154320122	-0.541057321447235	-0.570626317072787	-0.582477495511832	TFAP2A
-0.606531015105721	-0.62575375544582	-0.641167973108644	-0.610933337853338	-0.62094413368763	-0.579381576754579	-0.383227736147022	0.869045744896665	1.93603614968523	2.31918733813682	-0.587944651712038	0.131931628121455	-0.0149242172876325	-0.585392463737747	GATA3
-0.750699854391882	-0.516904042014409	-0.670921680359906	-0.744565660106799	0.0296328062625736	-0.152545161780914	1.24942249339412	2.00729503984862	1.48050391581137	1.05941585386918	-0.744871238127689	-0.741722871393567	-0.75257061063871	-0.751468990371977	MAL.1
-0.425231444046074	-0.657758902570964	-0.712705166721949	-0.720709117802494	-0.0990825629857824	-0.128759028476688	0.617818507971759	1.73323596409775	2.14240764440099	1.13199609178129	-0.70589306147078	-0.726472751102112	-0.722506755197497	-0.726339417877447	CLDN6
-0.148899679082239	-0.63705513208845	-0.704051451946554	-0.784486679589477	-0.0474878812015944	0.0124364617530407	0.707278178163444	0.999088055138054	1.56413159665878	2.22918785755357	-0.799659926814783	-0.799155917396614	-0.794665025257869	-0.796660455889307	CLDN4
-0.309394223671702	-0.3067870719858	-0.301198311275898	-0.306959019111468	-0.312043658117954	-0.301154395610955	-0.302240125473653	-0.195923748021365	0.107282792326817	3.4526882577015	-0.297460377641461	-0.304090910248672	-0.310164880630742	-0.312554328238647	ELF5
-0.352529877402005	-0.341827017091978	-0.34796612174612	-0.352660909006092	-0.316668905071197	-0.303799689333077	-0.336222807205305	-0.309226225478944	0.730998828000015	3.32982718182694	-0.350608121746687	-0.343228167501592	-0.347276590090064	-0.358811578153894	AGR2
-0.353955916582926	-0.355202235787835	-0.360767519073906	-0.356109861709393	-0.353875474159303	-0.318739562647116	-0.32592972828637	-0.199516335560722	0.434036921083412	3.39872430595109	-0.336672239866939	-0.203395622242788	-0.31460444471552	-0.353992286401686	ADH1C
-0.36177692945077	-0.352359515054148	-0.360774947483442	-0.36352002450714	-0.359466927741533	-0.342095802326668	-0.338766987811064	-0.231067730550071	0.871041041061139	3.2843463998275	-0.349504372953525	-0.362759208136042	-0.365816098207116	-0.367478896667119	SMIM22
-0.30769819307771	-0.271112576261504	-0.257237087060765	-0.238398536680526	-0.0120575261145148	-0.262420659528874	-0.277768181945234	0.00745357144358462	-0.163819410653548	3.44204402498722	-0.410101442490392	-0.414843563244151	-0.416600878503326	-0.417439540870263	CAPS
-0.275894191244282	-0.268821043387819	-0.278701811838479	-0.282154759474868	-0.277626907106584	-0.282821268451622	-0.284241597618558	-0.266167182351114	-0.284811461365351	-0.278717779053337	3.47331093670593	-0.252080626383219	-0.188749556565229	-0.252522751865466	PRRX1
-0.411459914943182	-0.351026487988818	-0.398098407998335	-0.378171966025895	-0.394338932020322	-0.345213243232399	-0.388675735588015	-0.389943026659149	-0.387182911296827	-0.374147558981399	3.33901041057215	0.314601746762639	0.454323723285791	-0.289677695886238	MGP
-0.397773864282343	-0.40552840084195	-0.391694572334351	-0.400300099678862	-0.404492172301335	-0.39241936617146	-0.398900573487526	-0.395867279739369	-0.384668394710295	-0.39668989268607	3.1631809458046	0.0510321570929769	1.12946296422182	-0.375341450885838	OGN
-0.334517074231248	-0.259980285933284	-0.33118589892696	-0.331043436441781	-0.338015850718815	-0.330812282943537	-0.338015850718815	-0.336281897544238	-0.338015850718815	-0.329689987603355	3.39061051498674	-0.285588852526403	0.491294626611982	-0.32875787329147	LUM
-0.296107071090061	0.338274817820173	0.00147541857595874	-0.325177049287517	-0.293224671414221	-0.378023189169367	-0.204826976100423	-0.359304430675377	-0.370481438033956	-0.396305142888846	3.40294593846243	-0.361255936526614	-0.372804097832003	-0.385186171840173	SFRP2
-0.536699200690897	-0.511472900751376	-0.516280211448382	-0.520130084732303	-0.525856385494447	-0.530906652018575	-0.546750210415017	-0.548477213092831	-0.540990852517356	-0.532612062452599	-0.155196150060671	1.74412294440186	1.5533179357074	2.1679310435652	EMCN
-0.444661544047358	-0.530892521146594	-0.510532023305863	-0.572479536894125	-0.557990527900712	-0.442543820015073	-0.552931901620934	-0.305690150258963	-0.394687243275207	-0.450568299399314	2.06639639670125	2.25859567150819	0.993499341329217	-0.555513841674519	FGF7
-0.25710576767849	-0.395934987533539	-0.467192191323162	-0.46993250921572	-0.470218974518577	-0.472239619380875	-0.472613377260726	-0.479243767856711	-0.453027577785779	-0.477253856515394	3.02047998126792	1.22691189248809	0.511031281864851	-0.343660526551888	POSTN
-0.544194759205145	-0.432716903465564	-0.647343124996151	-0.660199072311802	-0.590170929791826	-0.598164085659847	-0.589842281160219	-0.652160547083778	-0.644105950534721	-0.65253980114081	1.14632002971544	1.80232745290849	1.32055478710135	1.74223518562458	LDB2
-0.360817901217536	-0.380572806941263	-0.394703474087743	-0.405617700451379	-0.398397521212646	-0.386372727892015	-0.360731750151465	-0.360320701924599	-0.357564889846091	-0.391760181152873	-0.164134725016847	3.21395927525794	1.0516995010206	-0.304664396384084	ITGA4
-0.370629858972881	-0.373346697590243	-0.463970474920969	-0.48661471620622	-0.450861496652066	-0.45452037430767	-0.442162694121868	-0.471541567095323	-0.376181844733742	-0.387648725259876	0.309254051348409	1.41506414320819	2.97868420102851	-0.425523945724251	TNC
-0.588901887894651	-0.556304726202345	-0.622138521985053	-0.644259479027255	-0.557457654185336	-0.573288652006378	-0.55647427435354	-0.517446727738582	1.09684013066818	-0.085779253343157	0.21975027446762	1.44981358754717	2.56324334361416	-0.627596159560826	MOXD1
-0.577315499036964	-0.106659808850844	-0.347508183335035	-0.526557386336312	-0.266309372186105	-0.46287086250076	-0.271178344175649	-0.363429423860474	-0.568000388554505	-0.440788975601685	0.715976045115346	0.587961592624025	3.17634214511178	-0.54966153841282	GUCY1A3
-0.592578518422816	0.105574131175404	-0.128126066205846	-0.661276100468964	-0.455363597980487	-0.666533015586382	-0.506137529577716	-0.48341086744645	-0.495770562064141	-0.453721869456539	1.90324101820454	0.390213091234016	2.55939922722781	-0.515509340632429	PRSS23
-0.602124926830385	-0.580934310842152	-0.582627086547546	-0.605125821592762	-0.522808023270414	0.565888810321343	-0.596010997382164	-0.59789821905457	-0.589536686785074	-0.409427011670699	1.61523409306087	0.951541937634891	2.45165815586971	-0.497829912911046	SULT1E1
-0.290231552389564	-0.257659112624773	-0.285699178445215	-0.297792606477495	-0.285079965747006	-0.231831760529817	-0.280820261654631	-0.278026651918647	-0.29087303511759	-0.160140117654597	-0.265189621561543	-0.275108027114765	-0.273818152630561	3.4722700438662	RNASE1
-0.291044476182219	-0.307062459687917	-0.284572699388553	-0.293823631543142	-0.292247404099005	-0.28836822090835	-0.271013232366256	-0.242216190463808	-0.254804188233234	-0.214821938856564	-0.222686177548625	-0.273817396023255	-0.236481519601053	3.47295953490198	ICAM2
-0.265940376633433	-0.249103458532245	-0.274092426849303	-0.269911948082828	-0.275331315656817	-0.267599981243627	-0.276619985969689	-0.273161008118462	-0.262996762702318	-0.276619985969689	-0.264014167440735	-0.265549335758582	-0.253337005913333	3.47427775887106	PECAM1
-0.273135732402101	-0.264484768146444	-0.273696885482733	-0.270459224941702	-0.276772159690859	-0.274883989905057	-0.272817651208249	-0.276772159690859	-0.276772159690859	-0.276772159690859	-0.204852446997772	-0.269884140964084	-0.262495406604051	3.47379888541563	PCAT19
-0.282216974863907	-0.276413530314008	-0.276459222331058	-0.275549041961648	-0.274857588812487	-0.276546926307001	-0.282940139952319	-0.282940139952319	-0.282940139952319	-0.275872463550055	-0.24805170400281	-0.25764845566394	-0.180707590226434	3.47314391789031	ECSCR.1
