# Supplementary material for: Single cell derived mRNA signals across human kidney tumors
Source: Nat Commun. 2021 Jun 23;12:3896. doi: 10.1038/s41467-021-23949-5 (PMC8222373; doi:10.1038/s41467-021-23949-5)
Supplement: Supplementary file 9 — Source Data [file 41467_2021_23949_MOESM9_ESM.zip › SourceDataForFigures/SupFig1B.tsv]

0	5	11	10	15	7	9	2	4	8	13	14	17	18	16	12	1	3	6	19	20	rowName
68	72	3	0	1	1	0	0	0	0	0	0	0	0	0	0	0	0	2	0	0	NPCa
1	4	0	0	0	0	0	0	0	0	0	0	0	0	0	0	0	0	0	0	0	NPCb
12	11	1	0	0	1	0	0	0	0	0	0	0	0	0	0	0	0	0	0	0	NPCc
8	4	3	1	0	0	0	0	0	0	0	0	0	0	0	0	0	0	1	0	0	NPCd
0	0	7	0	9	9	0	0	0	0	0	0	1	2	0	0	0	0	0	0	0	RVCSBa
1	0	47	3	10	0	0	0	0	0	0	0	0	0	0	0	0	0	0	0	0	RVCSBb
0	0	2	0	0	1	0	0	0	0	0	0	0	0	0	0	0	0	0	0	0	PTA
0	0	9	78	0	0	12	0	0	0	0	0	0	0	0	0	0	0	0	0	0	SSBpod
0	0	6	0	36	1	0	0	0	29	4	0	0	0	0	0	0	0	0	0	0	SSBpr
0	0	0	0	26	60	0	0	0	10	0	0	22	3	0	0	0	0	0	0	0	SSBm.d
0	0	0	8	0	0	59	95	99	0	0	0	0	0	0	0	0	0	0	0	0	Pod
0	0	0	0	8	0	0	0	0	55	90	94	0	0	0	0	0	0	0	0	0	ErPrT
0	0	0	0	0	13	0	0	0	0	0	0	61	4	0	0	0	0	0	0	0	DTLH
1	0	1	0	1	2	0	0	0	1	0	0	7	68	8	0	1	0	1	0	0	CnT
0	0	0	0	0	0	0	0	0	0	0	0	1	4	71	0	0	0	0	0	0	UBCD
0	0	0	0	0	0	0	0	0	0	0	0	0	0	0	24	18	8	68	0	0	ICa
0	0	0	0	0	0	0	0	0	0	0	0	0	0	0	38	72	86	10	0	0	ICb
0	0	0	0	0	0	0	0	0	0	0	0	0	0	0	0	2	2	6	0	0	IPC
0	0	0	0	0	0	0	0	0	0	0	0	0	0	0	0	0	0	0	98	96	End
1	0	1	0	0	0	0	0	0	0	0	0	0	0	0	4	3	1	8	0	0	Mes
0	0	0	0	0	0	0	0	0	0	0	0	0	0	0	0	0	0	0	0	0	Leu
8	8	19	10	8	10	28	5	1	4	6	6	7	19	21	33	3	2	4	2	4	NA
