# Supplementary material for: Single cell derived mRNA signals across human kidney tumors
Source: Nat Commun. 2021 Jun 23;12:3896. doi: 10.1038/s41467-021-23949-5 (PMC8222373; doi:10.1038/s41467-021-23949-5)
Supplement: Supplementary file 9 — Source Data [file 41467_2021_23949_MOESM9_ESM.zip › SourceDataForFigures/Fig5CMouse.tsv]

Dendritic	NK	Parietal_endoderm	CD8_T	B	Notochord	Neural_crest	Monocytes	Blood_progenitors_1	Caudal_neurectoderm	Caudal_Mesoderm	Endothelium	Erythroid2	CD4_T	Cardiomyocytes	Spinal_cord	Gut	Mixed_mesoderm	NMP	Somitic_mesoderm	Blood_progenitors_2	Erythroid3	Haematoendothelial_progenitors	Erythroid1	Pharyngeal_mesoderm	Surface_ectoderm	Intermediate_mesoderm	Paraxial_mesoderm	Mesenchyme	Nascent_mesoderm	Rostral_neurectoderm	rowNames
0.199361819061302	-1.2538781959334	-1.74231341080907	-1.11621512516592	-2.01317795440283	-1.75833005862508	0.539455994447712	2.20150429042133	-0.325890517028451	-1.90417698416043	-2.08697049694529	-1.29951922018915	-2.27817803624377	-1.62053190857202	-1.13062387984279	-0.900144170485327	-1.80739984646748	-1.93001611992647	-2.61565901130716	-1.31815602253137	-0.0794005239069766	-1.09808862558358	-1.71872282140355	-2.0384323061701	-1.32824463355183	-1.35749331536116	-2.24775440092228	-2.60295736494719	-2.14049755834483	-1.80353780531089	-2.8267106934144	GOSH029.MRT_fresh___GOSH029___NB8350518_AAACCCACATCGGAGA
-0.537105006471354	4.650923530519	-2.26145167417915	5.42568157075054	-1.82161179882913	-2.28224062913612	-2.07849934721599	-1.70204036844109	-0.33013506218502	-2.43634275714927	-2.708802500744	-1.6867228926167	-2.92787594219874	-0.777841504670244	-1.46750363630048	-2.78553705452384	-2.63352605171145	-3.59796716072994	-2.36051506731979	-2.21104629257812	-2.49837364566731	-1.54886544480205	-2.69089644828489	-2.19663200943403	-2.11216714711393	-1.76197090125417	-1.99389107229711	-2.6937741923982	-3.66421387155119	-2.34091843864746	-3.23198999653741	GOSH029.MRT_fresh___GOSH029___NB8350518_AAAGGATCATAATCCG
0.574279953278444	-1.09230688029598	0.208275717995138	-1.13003431175378	-1.70844388742516	-1.77701203507854	-1.6183737629383	3.71956027720908	0.126371919153205	-1.3946314854079	-1.33364060021356	0.0462462262291871	-1.48132510627295	-1.06294049856666	-1.14263657825361	-1.85585630209247	-1.57858916820839	0.449148269356013	-2.23006778472157	-2.34192664859826	0.713593296327685	-1.06148972940603	-1.66183215473995	-0.745429088206126	-1.45176056475247	-1.18099805889373	2.44557089506495	-1.10913472621321	-1.08585189947455	-1.75484847854154	-2.07787788299532	GOSH029.MRT_fresh___GOSH029___NB8350518_AAAGGGCTCGCTGTCT
-0.633473318273346	4.04202474681883	-2.65393293701004	1.8088304164204	-1.92504878925234	-2.67832987324189	-2.43922872202549	-2.02610882875774	-1.15480339952849	-2.28974330361891	-2.43806940289244	-1.97945836801892	-2.63411389185556	1.42730916385185	-1.72219299666154	-3.27981401765679	-3.13780151112441	-2.42402070553915	-6.55890865500864	-3.51781584842357	-3.2834888281279	-1.82591110013862	-3.15790905272332	-3.54274049896056	-2.82005545725778	-2.06776587900737	-2.60286267524954	-3.16128623737589	-4.30014843694973	-2.46140638497671	-4.19944628885452	GOSH029.MRT_fresh___GOSH029___NB8350518_AAAGGTATCGCTCTAC
-0.349737001946425	-1.28787198437675	0.768446725293101	-1.08619354766043	-1.50221216611998	-1.55295171850664	-1.41431586659457	3.7625441539392	-0.220255631215357	-1.95869346596254	-1.84317925509496	-1.14773139225248	-1.77735321909244	-0.485717820464933	-0.998563545321777	-1.92418746243231	-0.372339443302327	-2.49087218595611	-2.56613944456092	-0.907580317482202	-0.870709188646866	-1.01281245642972	0.203536243479321	-1.2336008766511	-1.74757761132169	-1.19893393541815	2.22141944636533	-1.83297992680863	-2.49331606674411	-1.59287906181808	-2.61226519744071	GOSH029.MRT_fresh___GOSH029___NB8350518_AAAGTGACAACCCTCT
-0.460627292755664	-1.28380583567685	-1.57232527141696	-1.26649093612259	-1.23968173884279	-1.58677926113446	-1.44512354058488	0.665540564753645	-0.0469343678902024	-1.11031246347463	-1.21549071056671	-1.17273212610276	-1.28766896292069	-0.211325636305973	-1.02031499483139	-1.92375553467961	-1.5194499655358	-1.85681790612015	-2.31468121667254	-1.84353722064146	-0.236589148866167	-0.662131937369182	-1.77102974707599	-2.6806707961674	-1.38440655300731	-1.02173855878157	3.15918215080957	-1.55744658951345	-0.85008176044177	-1.62757633136129	-2.0030098999143	GOSH029.MRT_fresh___GOSH029___NB8350518_AACAACCAGATCCCGC
-0.569852505167371	2.27420707998218	-2.2187551066326	6.76546874433801	-1.85868834062969	-2.23915156281117	-2.03925694872164	-1.90481565258951	0.300078747931559	-1.87160305733539	-2.65765987839048	-1.65487729594125	-2.72079543747124	1.22177682517385	-1.43979693407574	-2.72943641783541	-2.49526201212561	-3.32943368345455	-3.7000346367532	-2.79751750531801	-0.261865762514365	-1.6316747834145	-2.64009189505177	-2.17529027566235	-2.78663829942995	-1.728704610199	-2.52367673733038	-2.64291530689819	-3.27747635071146	-2.29672152593963	-2.40822849098847	GOSH029.MRT_fresh___GOSH029___NB8350518_AACAGGGCATCATGAC
1.00326879631596	-0.941109580460557	-1.78007196288037	-1.02246335544002	-1.99615955990274	-1.79643571554377	-1.63606344326916	2.68742103347034	-0.423010976156766	-1.39578453290067	-1.79277115265396	-1.2528933746606	-1.97850059582777	-1.19171484775232	-1.15512619979008	-2.19784092943404	-0.905587961380342	1.07205419180306	-2.7466698857855	-2.08071068504292	-0.632254647807513	-1.31325435912289	-1.83446459417563	-1.25338553146769	-1.7135978282169	-1.37358773130522	2.9923487662452	-1.84977479301739	-0.662495523721146	-1.78963081452463	-1.4216964290823	GOSH029.MRT_fresh___GOSH029___NB8350518_AACCACAAGTCTAGCT
-0.599980196517958	-1.82844956563851	-1.76349402615305	-1.61057171036701	-1.09452023175332	-1.77970538202467	-1.62082666812187	-0.670701150138392	0.344106968262721	-1.6851263442855	-1.69586255885502	-1.31531696160822	-1.74847673575486	-0.525705716249697	-1.1443684273789	-1.61259432802132	-1.51549209075852	-2.13517724902401	-1.6040830286377	-2.15016105745021	-0.32736859047937	-1.1157824006124	-1.57296848418685	-3.5464497175723	-1.77869789290635	-0.87795042666062	1.02684539469472	-1.89236826647883	-2.36389943393775	-1.8254627014149	-2.66115253718626	GOSH029.MRT_fresh___GOSH029___NB8350518_AACCTTTCAGACCCGT
-0.56168066875164	3.64984968472941	-2.12543004173798	5.87233434160887	-2.4855752689915	-2.14496858412931	-1.95348191816178	-1.85829165940682	-0.32791260571941	-1.83052302988995	-2.54587364300237	-1.58527000554013	-2.74633162511968	0.985208557857437	-1.37923633326585	-2.6287939750039	-2.52217896039476	-2.5344977169623	-3.48875201158956	-2.84660938971434	-2.68194008762639	-1.60431629164782	-2.52904460249708	-2.9463589740698	-2.1109539233176	-1.65599200237303	-2.31452391329602	-2.53174925626469	-3.44381899948174	-2.20011704497982	-1.2554906860424	GOSH029.MRT_fresh___GOSH029___NB8350518_AACCTTTGTCATTGCA
0.363384985702445	-0.486802615412122	0.459080676184356	-1.09012122867897	-1.76792190355129	-1.39163026466087	-1.26739597908154	2.87071637606914	0.122928155416886	-0.989174867736295	-0.74104039874289	0.353971401719943	-0.964720692538153	-0.757912498288021	-0.894832230967975	-1.33421295082264	-0.82531960343226	-1.39736158391081	-2.05802295831878	-0.764392960615156	-0.522662726786839	-0.779055013528184	-1.09065366288869	-2.16464112723872	-1.46966270393795	-1.07438803793676	2.70652108908183	-0.412075436864071	0.222619591007386	-1.35902094727154	-2.50971276242759	GOSH029.MRT_fresh___GOSH029___NB8350518_AACCTTTGTTCCGCTT
-0.747021277579583	-2.62865284468564	-2.55707528055505	-2.09387731568838	7.15519012345471	-2.58058182877627	-0.0377777516798785	-1.1046024207381	-1.11265781650159	-1.50255509620576	-2.15290627379638	-1.90721626427061	-2.81236744965164	0.200302901769876	-1.65934002276245	-3.15228211808888	-2.98916487445074	-3.26399768134195	-4.26422324778259	-3.34720721140468	-2.50625646533721	-2.11633782560962	-3.04265833712332	-3.85094301588897	-2.27609278673618	-1.99230091365527	-1.80068632428621	-3.042044890598	-4.14321067329967	-2.37860025778498	-1.24971725962846	GOSH029.MRT_fresh___GOSH029___NB8350518_AACTTCTAGCCATTTG
2.73807253830869	-1.04975211382928	-2.21727517679347	-1.42499330918308	-1.59734867185045	-2.23765802835023	-2.03789674578665	0.1542764824374	-0.964800909677827	-1.03083951405775	-2.17277545564229	-1.65377347773119	-2.86909271085013	0.604006002698168	-1.43883657642354	-2.75894136550835	-2.70326934868728	-2.07748447007481	-3.69756667999295	-3.15186207699392	0.638821557865138	-1.22893962413728	0.0443631178098869	-2.34950992080404	-2.17388546912242	-1.72755154849876	-2.12273330696254	-2.43004527791844	-2.71690742381254	-2.2951895917896	-1.70285148570079	GOSH029.MRT_fresh___GOSH029___NB8350518_AAGATAGAGCGAGGAG
0.478509261346603	-1.34130161451435	-1.62782278836014	-1.56623373941415	-0.704146857851447	-1.64278695275575	-1.49613128665151	4.88893419609762	-0.326200568053187	-1.70512212323171	-1.47114397899659	-1.21412541934897	-1.87581770653365	-0.825573287385221	-1.05632850281374	-2.01047266789114	-1.8557503853157	-1.86664275204205	-2.71458561669286	-2.25175782083207	-1.04323044958178	-1.53723835963639	-1.93694280963375	-1.6509463070148	-1.12821980516274	-1.2682899299761	1.71203207734132	-1.9027210000681	-1.35569981132077	-1.68502401516315	-2.77626514429771	GOSH029.MRT_fresh___GOSH029___NB8350518_AAGCGTTAGTGCGTCC
1.08080991160705	-0.61540988417271	-1.1533974042392	-0.161051443996532	-0.523361302124424	-1.16400029571727	-1.06008710208763	-0.360039658094913	0.296251476355826	-1.14076723837704	-1.38155761125819	-0.860271226764591	-1.59804685934672	0.565316566056458	-0.748463875724843	-1.37840533260315	-1.15893886816912	-0.666222133774638	-1.92342558801057	-1.28809603430016	0.176281052476628	-0.0742554815823266	-1.372425072782	-2.0174117384481	-1.0123897618254	-0.898649609476722	3.54251837275973	-1.37389279487761	-1.86884151285632	-1.19392745885304	-1.9168675909504	GOSH029.MRT_fresh___GOSH029___NB8350518_AAGTGAATCGAGAACG
-0.633585798277975	-1.05077278523513	-1.43780953545178	-1.71038390944382	-1.72724532662929	-1.62896100331659	-1.4835396140132	1.26202489368394	-0.320006625079608	-1.00855626768543	-1.59442814178727	-0.43525854603674	-1.37141249799749	-0.894967477575446	-1.04743827852352	-1.94984587805277	-1.1562532261102	-1.12606572533832	-2.21364040186347	-1.18889981937384	0.833740265699332	-1.74854885644697	-2.01375842010025	-0.847910854335359	-1.36807156569317	-1.2388268253856	0.693012928021501	-1.2535516085225	-1.45358572691035	-1.54677741031423	-1.9155120672261	GOSH029.MRT_fresh___GOSH029___NB8350518_AAGTGAATCTCAGAAC
-0.100345638886149	-1.29359549541455	1.08988561061873	-1.31141739339041	-1.53082646834495	-1.63950228366274	-1.49313984811585	0.932993569636706	0.0232513393357626	-1.63009047812161	-1.23872889648103	-1.21169783722501	-1.02654543866302	-0.595785849216134	-1.05421642761163	-1.76107150374794	-1.79910042479395	0.503697876873241	-2.50167086652706	-2.37137982610823	-1.1036614755327	-1.35106835898402	-1.70718208522658	-0.0771341705513506	-1.55859765263909	-0.701635503825581	2.36480273207195	-0.807546935269578	0.245938334706229	-1.68165489520861	0.541378391352162	GOSH029.MRT_fresh___GOSH029___NB8350518_AATAGAGGTCTTCAAG
0.331981379711186	-1.0505830241379	-1.49935869082109	-1.27694285678767	-1.559483466876	-1.68406418637262	-1.53372359923776	3.08694636232091	-0.427620515360324	-0.852055428906436	-1.28655312001238	-0.361601634576636	-1.37140425415228	-0.962639559679608	-1.0828701784179	-2.01358745964623	-0.781424648740593	0.0300919219338693	-2.77344990512515	-0.919834650508652	1.64487387713537	-0.973970631597943	-1.78010326798841	-1.9772371890637	-1.10368590716194	-1.28110763838332	0.991168264434888	-1.49264473670778	-1.68300715617446	-1.6513827505946	-1.91263059012658	GOSH029.MRT_fresh___GOSH029___NB8350518_AATCACGAGACGACTG
-0.717403856195884	3.12667371558564	-2.66404575498831	4.1460348201746	-2.08561933839656	-2.68853565580562	-2.44852340906494	-2.35761311504696	-0.982627997158168	-1.91812471359824	-3.19103604361926	-1.98700109899459	-2.88422106865032	2.58019633711081	-1.72875541730745	-3.2632092284367	-3.02297670512864	-2.61050167598379	-3.19272608234687	-3.33089879896574	-1.77633274225069	-2.04584426058168	-2.15675464400039	-1.94265095834715	-2.454581602012	-2.07564510597066	-2.55226296248189	-3.17333232635197	-4.31653416313593	-1.64645816431289	-3.36050611077852	GOSH029.MRT_fresh___GOSH029___NB8350518_AATCACGAGTATTCCG
-0.680116305637339	1.06126840889264	-2.01646612122449	1.6791203311527	-2.09031674676876	-2.03500298577263	-1.85333322153328	-2.07600713737653	-0.877423049901004	-1.99438500549379	-2.41535493957487	-1.50399834216661	-1.36171004570671	1.47525419461395	-1.30852734956089	-2.4098438615291	-2.02615417343929	-1.92656912264617	-3.36269400352774	-2.07228634261619	-2.2169202421589	-1.90673346625862	-2.39938866951882	-2.82711368878644	-2.08854094871429	-1.57109465107278	-2.36823748796851	-2.40195466443982	-3.26726554330893	-2.08732416349146	-3.17925451875158	GOSH029.MRT_fresh___GOSH029___NB8350518_AATCACGGTAGTCTGT
0.528507817227014	-1.37434622991511	-1.05526287822541	-1.39461994120078	-1.80408225819098	-1.7077637222407	-1.55530741875366	1.70098544867243	-0.736328774038539	-0.544087397930151	-1.83779457744454	-1.26214743910419	-1.44390738878509	-0.47592218584185	-1.09810921790438	-1.85797223838271	-1.87131213522811	-0.225362151819943	-2.66009369951291	-1.88725917735163	-1.55668212396955	-1.55069964654246	-1.90142222436411	-1.42728816119433	-1.57996759807208	-0.599828214127686	0.467154690356036	1.06856393019693	-2.33894529876948	-1.11940758428091	-1.35181496790487	GOSH029.MRT_fresh___GOSH029___NB8350518_AATCGTGTCTGCAGCG
-0.633577792711252	2.38514229750057	-2.66273205130918	3.48121800375511	-1.6693865267428	-2.68720987557985	-2.44731598452844	-1.73372336144879	-1.1586321500458	-2.63357406349776	-3.18946246862233	-1.98602126197441	-3.43196766139747	-0.414473135594277	-1.72790292731257	-3.26794215271201	-2.94254271270362	-3.06077197265649	-4.44041831781495	-3.42973397755743	-2.242628313513	-1.82675054162046	-3.16837909976697	-3.66986231986161	-2.77625397772189	-2.07462155650378	-2.58794767171311	-3.17176748147481	-4.31440557851963	-2.75629969335947	-4.49427544974953	GOSH029.MRT_fresh___GOSH029___NB8350518_AATGAAGCAAGCTCTA
0	0.403456820059677	0	-0.205917243959354	-1.10880311634696	0	0	2.69113953096476	0.853846760930497	0	0.732217339798369	0	0	-0.491568798487742	0	-0.0677855596349214	-0.295299034031349	-1.51567992883313	0.575976703624878	-0.506003307460389	-1.30562953312981	0	0	0.351269243891507	0	0	0	0	0	0	-0.362514187147274	GOSH029.MRT_fresh___GOSH029___NB8350518_AATGGCTGTCGCCTAG
-0.69827465522763	-0.110252248824352	-2.28663521925412	6.78364305290207	-2.18235595245388	-2.30765568019028	-2.10164553362208	-0.387388906281291	-0.433185045339869	-1.74451008432266	-2.11662822885834	-1.70550625309271	-1.45321381788376	1.91469717433485	-1.48384576927393	-2.63048546842112	-2.62974194374754	-3.39802700592973	-3.81323269412128	-3.08162898375777	-0.749107733271761	-1.97156851976029	-2.72086229401629	-2.8986782018052	-2.13513222744357	-1.78159222419429	-2.33461130268434	-2.65438394009686	-3.70501858838515	-2.36698692628734	-1.93700285210901	GOSH029.MRT_fresh___GOSH029___NB8350518_AATTTCCCAAACTCGT
-0.695305388786512	-2.0761222266335	-2.29866106489523	0.543403554227341	-2.10361646515173	-2.31979207639775	-2.11269848363652	-1.87083449804054	-0.793449663030035	-2.44162490243509	-2.59226882233092	-1.71447583195993	-2.24966908432884	4.47335087253959	-1.49164959387448	-2.8368433424657	-2.70070302198826	-3.45912713535025	-3.44422640174499	-2.46900265195786	-1.01128704103485	-1.96458505254779	-2.73517182169393	-3.76543016773422	-2.58756493611692	-1.79096195352547	-2.59083473904121	-2.7380969155279	-3.66489043727602	-2.28082821143787	-3.23682834386662	GOSH029.MRT_fresh___GOSH029___NB8350518_ACACTGAAGGCCTAAG
-0.647688036291408	-0.611160633487735	0.702547122405147	-1.41303661144468	-1.68022819402189	-1.41280941244921	-1.28668441181324	1.62699253789882	-0.290898504698804	-1.04848283560904	-1.14703906020273	-0.604813763328469	-1.29964523103721	-0.268934833159976	-0.908450635616605	-1.19785370836641	-1.00927697773017	-1.55900272125199	-1.96720682057757	-0.777040540638129	0.488323823969811	-1.78231755575686	-0.754025678529015	-0.417854458003159	-0.586034691328317	-1.09073909296575	0.698930576962258	-0.82528970590232	-0.999944026989482	-1.4491336109238	-1.9261133736214	GOSH029.MRT_fresh___GOSH029___NB8350518_ACAGAAACAAGGCGTA
-0.661462784513126	1.64414351835508	-1.89286829268241	3.628161336958	-1.4261753260252	-2.41138694397621	-2.19611645019084	-2.15292164206457	-1.03970682189037	-2.47658346490249	-2.86208688983716	-1.78217034147765	-2.94463541815661	0.309451417864652	-1.55054601326245	-2.97805772412753	-2.93456221256167	-2.81768639763882	-3.98464104150455	-2.0631284499826	-1.95044956153039	-1.88200892126362	-2.84316757845219	-2.92557104980206	-2.37925975592671	-1.86167644757012	-2.22200297465705	-2.84620816693981	-3.87156261131835	-2.20048847979144	-3.67542973968614	GOSH029.MRT_fresh___GOSH029___NB8350518_ACAGCCGCAACACTAC
-0.344332860494386	2.27108691803253	-1.06308533665863	4.41323812503621	-1.52890554358388	-1.07285801207397	-0.977081316177982	-1.06430239732431	-0.462579345409298	-1.05144412429048	-1.27338039159755	-0.792911205939481	-1.05573213508088	0.712663775832971	-0.689858472350746	-1.27047493923316	-1.06819289891417	-1.78597477212727	-0.568880192720492	-1.09251387911018	-1.01709179477834	-0.968066475984292	-1.26496293920445	-1.17844613359621	-1.04106067600647	-0.828284526319764	-0.748622162916877	-1.26631573732277	-1.72250951974959	-0.995492310499388	-1.67610991566678	GOSH029.MRT_fresh___GOSH029___NB8350518_ACCAACACAAGCGATG
-0.543462005673679	-0.982472595343205	0.122027655225568	-1.69549664931059	-1.99043294839371	-1.63032647445296	-1.48478318615426	2.13825025272877	-0.327861358675369	-1.63386225704644	-1.12234528304045	-0.688892595409652	-1.31920036174088	-0.867399548972488	-1.04831629017238	-1.91843364647486	-1.33127528359498	-2.44016815124617	-2.2999607942373	-1.84795357267755	0.258023620741946	-1.28531229604149	-1.33820805550358	-0.993199977389268	-1.29980288076419	-1.11639179766743	0.926569496192964	-1.23575390661125	-0.989614328200992	-1.5011021554669	-2.07130011321058	GOSH029.MRT_fresh___GOSH029___NB8350518_ACCAACAGTGGCCACT
-0.595421334436672	7.22961318808669	-1.86593996490025	1.6382961085701	-1.95053895724703	-1.88309308045237	-1.71498469026412	-1.5148861002422	-0.811924741855198	-1.62650300052298	-1.84319075013776	-1.39172713305406	-2.41680973462182	-2.69460810844719	-1.21084775539298	-2.29456098621815	-2.15636268983834	2.7152809885858	-3.11167396509624	-2.97822987265043	-1.36152543040807	-1.67576331918735	-2.22027792218264	-2.99395493409419	-1.80644533395921	-1.45381480364149	-2.0043323559958	-1.65504732554921	-2.74567251395239	-1.93150856112355	-3.20176287393082	GOSH029.MRT_fresh___GOSH029___NB8350518_ACCCAAAAGGTACAGC
0.212305155392033	-1.54780043701336	0.987227377491148	-1.69606320815128	-1.46551483571723	-2.00448586789143	-1.82554044246117	-0.461612887155982	-0.864265121960498	-1.67710669938099	-2.37913402396381	-1.48144422552801	-2.07900928529774	0.557134906301525	-1.28890453639722	-2.22774165049628	-2.23799697206447	-0.821525385288345	-2.9221983851501	-2.65216368570383	-1.79941130335579	-1.62730522189434	-2.36340718576551	-0.607325795962318	-0.522955952180087	-1.54753435115946	0.333764596030768	-2.53297336204222	-1.1125250922227	-2.05602243175009	-2.79627999440364	GOSH029.MRT_fresh___GOSH029___NB8350518_ACCCAAAAGTTTCTTC
-0.435391981893199	-0.797630289903462	-1.59803240701225	-1.15252631653989	-1.59056955436015	-1.61272271594456	-1.46875095883293	1.71794868064312	-0.0414815497688136	-1.2783793100509	-1.66829254690463	-0.765709260244584	-1.78033456829928	-0.50771380243584	-1.03699689672463	-0.791001924379171	-1.78844494091559	-1.36278209958712	-1.63583308121503	-2.21611253066134	-0.0620281133053572	-0.700885042145827	-1.71227962855204	-1.55966931271194	-1.65506046011198	-0.750865002157704	3.24434711219553	-0.676731918219626	-2.12070332283882	-1.3453739582471	-2.15509980866729	GOSH029.MRT_fresh___GOSH029___NB8350518_ACCCAAATCGATACAC
0.397136659260271	-1.20754268272901	-0.763494377553442	-1.15732443530148	-1.89948916399182	-1.72324803592228	-1.56940940934501	4.40145092657274	-0.0240023024423194	-1.51197939703861	-1.52060908472607	-1.00528730145975	-1.98813729862907	-1.4353562346442	-1.10806578705105	-2.11807593214466	-1.98823063497133	-2.9761335539342	-2.48827327807962	-2.10862622271639	-0.585928487809679	-1.08959474962442	-1.95445396810537	-1.52944045759386	-1.89360035946898	-1.33040874663938	-1.73600529875966	-1.71209646230566	-1.55850150060508	-1.76755380223883	-2.23057757402437	GOSH029.MRT_fresh___GOSH029___NB8350518_ACCGTTCAGTCGCCCA
0.50454660478775	-0.797931907562637	-0.937050046933519	-1.4374084471973	-1.9964182551102	-1.52984705883108	-1.39327381719794	3.8615815619536	0.330842782249348	-1.32871744704728	-1.24303787908155	-0.829766488515672	-1.56981122473211	-1.05997467112848	-0.983707017199151	-1.4890884099293	0.366450663434337	-1.57687031325584	-2.25173083447989	-1.47794812713907	0.314123463028794	-1.18847951091189	-1.55890896748808	-1.66679997368338	-1.49013924902385	-1.18109631675867	1.70235761731766	-1.21555917265726	-0.178099881869226	-1.27196433952459	-2.30018654500754	GOSH029.MRT_fresh___GOSH029___NB8350518_ACCTGAACAGAAATTG
-0.694280728146908	-1.98733132864298	-2.04654382135343	0.373008561836387	0.502336212683264	-2.06535718261398	-1.88097762393089	-2.11562509479412	-0.890510731912302	-1.37643925837205	-2.4513824834115	-1.52643204965813	-2.61606930222596	4.2264907847312	-1.32804540286034	-2.53047775369094	-2.42531111693633	-1.51921562081389	-3.41285209981258	-2.3807952888588	-1.62657307432331	-1.94567670601363	-2.43517805974708	-2.64925452550039	-1.24859223105736	-1.59452917015136	-2.27529611009067	-2.43778232916471	-3.31600022435261	-2.1184587853929	-3.22667642336087	GOSH029.MRT_fresh___GOSH029___NB8350518_ACGATCACAGTTACCA
-0.714237835781146	2.18467324853967	-2.2713581982789	4.87618365783315	-2.09631846513177	-2.29223822141374	-2.08760442963257	-2.22817025392638	0.619800262841746	-1.83915288440145	-2.42110429914812	-1.69411175755513	-2.78416070115438	1.37414532068062	-1.47393218850236	-2.78523768603165	-2.59060043183191	-2.66744333484506	-3.78775646802236	-2.18565196977463	-2.23297626011371	-2.01229137833258	-2.70268419985139	-3.81938604136214	-2.17478420261946	-1.76968939791525	-2.46040143666635	-2.50365350834027	-3.539225381903	-2.35117307516824	-2.90528499885942	GOSH029.MRT_fresh___GOSH029___NB8350518_ACGCACGAGACCGTTT
-0.741854313126011	1.87021386571309	-1.72528454202962	5.6619981027997	-1.64127446952903	-1.74114464774921	-1.5857083462427	-1.14833270647855	-0.0448286911607111	-1.14466783270439	-1.13879983525592	-1.20574574777483	-1.06487057566793	1.07214693492302	-1.11957348812261	-2.13894271414425	-1.99945112427108	-2.70648417871617	-2.37432056075633	-1.66668108879997	-1.13451721084674	-2.04928778334785	-1.95672118163684	-1.03158097078236	-1.76757889843094	-1.34422556720927	-1.95223455473017	-1.6983742187445	-2.7954661262317	-1.58883127756886	-2.76785594469481	GOSH029.MRT_fresh___GOSH029___NB8350518_ACTACGACACGCGCAT
-0.298365462883935	-1.04492955651842	-1.25706311761444	-1.4773146269029	-1.76324910019805	-1.594098430903	-1.45178930991343	2.79381126753297	0.337618838176145	-1.41819437228018	-1.69434203175311	-1.15597624891043	-1.20847026363862	-0.181804949918598	-1.02502129447084	-1.90148646654049	-1.22380427279369	-2.58142352247427	-2.41746464184605	-1.9838596572402	-1.05120986826573	-0.948217169891951	-1.69835756652183	-1.90530134393273	-1.50087742001634	-1.23070066018814	2.4243536517013	-1.54145023484187	-0.709465707803216	-1.5620064381272	-1.93124768291838	GOSH029.MRT_fresh___GOSH029___NB8350518_ACTATCTCAGCACACC
0.0487059470982497	-0.695032476655804	-0.503718181847845	-1.22931248690222	-1.89901479531225	-1.68166356764985	-1.53153728970297	3.33432973879929	0.00336406977840704	-1.52112226300561	-1.55581287240377	-1.11031716673377	-1.59619575111609	-0.747162706525983	-1.08132655647899	-2.04817289628117	-1.88507361182414	-1.8464056238841	-2.37213432242926	-0.764990142417535	-0.394559813607114	-1.25778020631317	-1.40825792732759	-1.04558542615031	-1.56466586497173	-0.99544901291727	2.11837155712894	-1.33667976430148	-0.766798074906234	-1.63023377673924	-2.29665831872272	GOSH029.MRT_fresh___GOSH029___NB8350518_ACTATGGGTAACAGTA
-0.67977468047403	-0.203411664681888	-2.61224372529822	4.55677809225466	-1.95535364823044	-2.63625742311981	-2.40091218388393	-2.26132304507039	-1.13666321115481	-2.38898781978549	-3.12898675502721	-1.9483641162282	-3.36066898747036	-0.473298216178181	-1.69513998886123	-3.21510956077949	-3.03107875421496	-3.18926772885299	-4.28950959954172	-3.38073658586687	-2.79489194250577	-1.94419695176339	-3.10830315001578	-3.71500856219718	-2.66679283274335	-2.03528445180238	-2.42516928796984	-3.11162728428264	-4.23259970725868	-2.70403722202526	-2.41237805076415	GOSH029.MRT_fresh___GOSH029___NB8350518_ACTATGGTCGATGGAG
0.545884658711669	-1.2102256526504	0.512099867521962	-1.52548840322654	-1.76191100843202	-1.84841515210453	-1.68340254659636	1.71445068316246	-0.563931550154599	-1.36508632416963	-1.66883730991248	-0.636448943718997	-1.71554099558478	-1.06572741989476	-1.18854949932824	-2.24027615631862	-1.63542026447738	-1.80200082780467	-2.79595115291713	-1.85477552782579	0.567391489830113	-1.50339570164542	-0.870209439618296	-2.79020675570706	-1.20931590608966	-1.42704221012764	0.954265174364758	-2.245822187723	-1.48491043412559	-1.84156173833474	-2.14595438382639	GOSH029.MRT_fresh___GOSH029___NB8350518_ACTATTCCAATTTCCT
5.32520107508801	-1.97173578275305	-1.49717999335148	-1.78380313653588	-2.3154136076885	-2.32348659625285	-2.11606318454013	0.934615720791775	-0.525449740190534	-1.57064514632279	-2.20908472043545	-1.60282898278854	-1.74355759331065	1.4426257072143	-1.49402520723117	-2.85757802976445	-2.71890682691484	-2.88889320003996	-3.4361579555109	-2.8472413295287	-1.41578721301794	-1.6399233313939	-2.54019673666734	-2.70387943572668	-2.36275635162992	1.05670225152212	-1.91953734086654	-2.12042301533832	-4.63987381756515	-2.31832329535993	-3.52378324017249	GOSH029.MRT_fresh___GOSH029___NB8350518_ACTATTCCAGTAGGAC
0.872216110157502	-1.56366170978945	-1.60133919000858	0.388082524752711	-0.223422054360689	-1.61605989736308	-1.47179022178855	1.16067150317557	1.09724902839953	-0.320012739979211	-1.91810935071566	-1.19437240312117	-1.62874498917452	-1.32209003090449	-1.03914273787922	-1.91373283024701	-1.60903277708307	-0.663147606401002	-2.67042110709299	-1.77714965267855	-2.26224341055268	-0.809644347822282	-1.90543003332476	-1.16013775340468	-1.70157476804673	-0.248801775164082	-1.62686525109266	-1.66572309538503	-1.26470929822243	-1.39128214298834	-2.52474604076027	GOSH029.MRT_fresh___GOSH029___NB8350518_ACTGTGAAGGTTCCAT
1.19687280162137	-1.03239331688444	-1.59791763304805	-1.34177232951082	-1.10615150020076	-1.57379994535035	-1.4710907689704	4.04212549373229	0.203763670293765	-1.36990302779997	-1.2067753747586	0.2001848760266	-1.22678953942269	-0.32862626120296	-1.0386488962259	-1.7763628476141	-0.449092024360344	-2.12422877189503	-2.35275558215914	-1.54684035272575	0.685529229446599	-0.978256129196457	-1.65611210852418	-1.52673973242907	-1.25833654160958	-1.24706275780231	3.65960438087594	-1.10393220521594	-1.7397906950614	-1.5006788007416	-2.48568127467131	GOSH029.MRT_fresh___GOSH029___NB8350518_ACTGTGACAATTCTCT
-0.65004075304695	2.41406118324591	-2.03902022756619	5.66291964444258	-1.5876219559523	-2.05776442632632	-1.8740626918304	-2.01918937884048	-0.887236997462944	-2.01669213529218	-1.6186321091682	-1.52082051348401	-2.44251865547888	1.1305668622963	-1.32316318434253	-2.49590536252099	-2.30631073160652	-3.15196938821882	-3.40030562385296	-2.11970120264145	-2.30990673707578	-1.82960825141665	-2.42622575179746	-2.24513546534071	-1.96471981953293	-1.58866729236846	-2.25087852143818	-2.42882044728611	-3.30380979948796	-2.11067081467368	-3.50875687012752	GOSH029.MRT_fresh___GOSH029___NB8350518_ACTTAGGCAAAGGCAC
0.362153041188408	-0.535893035065419	-0.848690915128438	-0.837984137381947	-1.77301055279486	-1.69731040963727	-1.54578729929514	2.53660223241106	-0.13133564971452	-1.36194350830589	-1.81174154465233	-1.10507308980049	-1.68291049339422	-0.862313112352643	-1.09138763295795	-2.06715914745876	-1.21169433724603	-1.953696260416	-2.44819129533672	-2.23136198956189	-0.541661483409349	-1.19269533870869	-1.68061997893361	-1.929686131915	-1.7764228458899	-1.29583616325606	0.581153679310445	-1.50397930176369	-0.83381874628927	-1.64177889677231	-2.41586624721992	GOSH029.MRT_fresh___GOSH029___NB8350518_ACTTTCAGTAGCGTCC
-0.563838276248105	-1.04880912090145	-1.49594868899815	-1.64066793732051	-2.05947679869933	-1.50970056805381	-1.37492585362448	3.87923890022159	-0.650930778048037	0.167970297691527	-0.888254346035646	-1.11576600496184	-1.84906530349462	-1.19265020409301	-0.970752621375635	-1.86723715641307	-1.78780190464487	0.0295455028340847	-0.261576418301931	-1.56545086753203	-1.14435578500492	-1.56942751334838	-1.59108912696966	-1.2584088778249	-1.53590729056549	-1.16554250965403	1.71894024985691	-0.994813359560532	-0.394415582388569	-1.54851589769982	-2.73286191295337	GOSH029.MRT_fresh___GOSH029___NB8350518_ACTTTGTAGCAGATAT
0.443466964794703	-0.680926429384191	-1.7717431879626	-1.31296933698933	-1.93929806300559	-1.7880303762985	-1.62840846950724	2.27942876470629	0.315999818084654	-0.537971824569916	-1.75894458695218	-1.00108350174863	-1.6362831096665	-0.753524990989874	-1.14972148227287	-1.64522314847483	-2.07922349329401	-2.03754707165722	-2.82974194640083	-1.82992818469511	-0.496735841577923	-1.33792792177434	-2.00578278491566	-1.60421984774962	-0.641522767597328	-1.36161077954055	-0.285008547707004	-1.73520692865856	-1.83155486184964	-1.83400173640904	-2.912675006741	GOSH029.MRT_fresh___GOSH029___NB8350518_AGAACAAAGAGTCTTC
-0.512061654888384	1.27486838504069	0.0576532574274762	-1.93030658553894	-1.07570988232139	-1.3323769936239	0.277335933455596	-1.50129471807758	0.301054409646092	-0.770884662890131	-1.58014691106043	-0.534664140993632	0.609614768313699	-0.0664331727588567	-0.856731782838463	-1.14942039204629	-0.437385304267334	-0.74177149738041	-0.537003447919917	-1.21403155817547	0.806509404182769	-0.789724932481232	-1.05302590357527	-1.32523809638358	14.2153738782211	-0.580871518985722	-0.263735135127359	3.41950068707573	5.59689741097931	-0.535580514728035	-1.5835046450618	GOSH029.MRT_fresh___GOSH029___NB8350518_AGAAGTATCACTTGGA
-0.657052178040209	-3.31916851704584	-2.67557345966775	-1.82177301656613	4.80455777596219	-2.70016933176716	-2.45911851791678	-0.927867466015915	-1.16421982026173	-2.64627485326565	-2.01418686061385	-1.99559913520475	-3.44116977221168	-0.288321135175491	-1.73623598774299	-3.29910731879614	-3.13092937968312	-4.1641896290661	-4.3904314008727	-3.10043788189381	-2.95449611459413	-1.88890789555256	-3.1836590637554	-3.2116415839639	-2.62883975988044	-2.08462671739988	-2.61781071133351	-1.59293507225054	-4.33521242006083	-2.35632609541116	-2.88229504944804	GOSH029.MRT_fresh___GOSH029___NB8350518_AGACACTAGCAGCAGT
-0.424587216631244	-0.826713043602491	-1.31753368032929	-1.11655458003264	0.0712719810516276	4.13113864765275	-1.21094468909822	-0.591840973333554	0.331406113852169	-1.30310615617293	-1.8902043421037	-0.982693659023952	-1.13442332347703	0.318077286920512	-0.854975363350799	-1.6459180262096	-1.63471807283103	-0.654769106293295	-2.19714209906922	-1.87679932300022	-1.43436197851568	-1.19412528678763	-1.56773047214493	-1.52836626746421	-1.40000449654146	-1.02653354598221	3.32476260048226	-1.56940706105282	-0.707402282723996	-1.36383143669935	-2.07728503975592	GOSH029.MRT_fresh___GOSH029___NB8350518_AGACACTCAGGACAGT
-0.724415087550122	7.58447216109895	-2.63582546628948	1.05321222858696	-2.25871249911215	-2.66005594510926	-2.42258615278461	-2.21972113369952	-1.14692431243727	-2.86594970175261	-3.15723333650334	-1.96595275755619	-2.79681263731583	-1.5619894413716	-1.71044267741748	-1.11527532349286	-3.04673762101643	-2.922584900426	-3.05227173982594	-3.39120091175098	-2.61024506489749	-2.06234541976539	-3.13636301253784	-2.51337867333612	-2.9593901138713	-2.05365775683557	-2.78863337553451	-3.13971715505873	-4.27080903246431	-2.72844761864445	-4.4256028544209	GOSH029.MRT_fresh___GOSH029___NB8350518_AGACCATAGGGATGTC
0.996530120369575	-1.8473781023138	0.209568922551222	-1.59085015545965	-2.040289339607	-2.12206585755016	-1.93262377479315	2.71718284631661	-0.501655359351117	-2.27030010709599	-2.31211709862439	-1.56834341474544	-2.4543775611807	-1.60062661994867	-1.36450965015145	-2.58791288199844	-1.97784850502677	-2.43297543597533	-3.21633988690875	-2.43286780148181	-1.55789516228726	-1.50174103932715	-2.24263120122083	-2.36141438848009	-2.24203181305823	-1.63831028324286	1.89965726583845	-2.52963291717781	-2.46723380499441	-2.17662547522158	-3.41811160173428	GOSH029.MRT_fresh___GOSH029___NB8350518_AGACCATGTAGACACG
-0.380221509890819	-1.13382207735441	-1.7915010996979	-1.03568234081942	-1.40026327935898	-1.81253846871787	-1.65072866372552	0.273482349466345	-0.0526371162221003	-1.47601605011645	-1.69786288779856	-1.32430104058159	-1.76378674218066	0.336529554073483	-1.16548043173905	-2.06776193078266	-1.70617493102438	-0.865820508018605	-1.42471394626668	-2.0692977094846	-0.0517952291348005	-0.635958231719475	-1.8054401416688	-1.87881293079867	-1.73674573586695	-1.1577836835071	3.02490070055994	-1.05613773977324	-1.42836129805597	-1.49692236731635	-1.68471189379746	GOSH029.MRT_fresh___GOSH029___NB8350518_AGACTCACAGAAATCA
0.660214280818425	-0.774018469164011	-1.30873116364537	-1.59099787549988	-1.99403348100204	-1.53415216950007	-1.39719459995894	6.10130618657461	-0.237535034257451	-1.21945259995494	-1.82089267021622	-1.05380741623769	-1.7275704499247	-0.203188663526579	-0.986475246578979	-1.33785907204424	-1.19826123380324	-1.99218165428346	-2.43095657325441	-1.5060937540405	-1.0544071642873	-1.18995154796834	-1.57417050018369	-1.5443878945763	-0.976397257438199	-1.16720740894719	-1.24730223214464	-1.21741530127769	-1.67034832784008	-1.50532835861646	-2.40716294486807	GOSH029.MRT_fresh___GOSH029___NB8350518_AGACTCAGTCACCCTT
0.832785955209355	-1.36499717260818	-0.0577466161748301	-1.0761729559544	-1.72808741548428	-2.28638723725595	-2.08227577734356	3.33203179358253	-0.751019080108055	-1.54547458223526	-2.3864589248957	-1.26993197319363	-2.14083408050429	-0.472339228072772	-1.47016994694997	-2.77992999955148	-1.77106348703147	-1.76649522685468	-3.47175396135432	-2.55772941200931	-1.94116549919293	-1.00273127133259	-2.17674619879349	-3.02757389934007	-1.97227413166283	-1.09837021823826	-0.996553364182981	-2.45674481306562	-2.19650546757738	-2.10212337531396	-3.79391811523812	GOSH029.MRT_fresh___GOSH029___NB8350518_AGAGAGCAGGATGTTA
-0.826242831885141	-3.35126445853532	-2.68142366918397	-2.29610694899841	4.80463896037574	-2.70607332078419	-2.46449544318978	-1.73913668735797	-1.16676541655133	-3.20883515898198	-3.21185158346405	-1.99996256354165	-3.23397113048234	-1.25301042464609	-1.740032311952	-3.32403014474438	-3.21492326931537	-3.19610933943883	-4.37047164099881	-3.64774306168535	-3.01382073656411	-2.33132246699409	-3.19062021538587	-3.06541369554406	-3.00955692798991	-2.08918480681277	-2.49377630270756	-0.468411011379216	-4.34469147243484	-2.77564812933573	-4.26626342859066	GOSH029.MRT_fresh___GOSH029___NB8350518_AGATAGAGTACCACGC
-0.4730052444188	-0.0582717861259691	1.18016265110172	-1.26247198207922	-1.83127331199895	-1.49199876865668	-1.35880433776775	2.32180939854919	0.425406677422179	-0.663504318063879	-1.35302111411935	-0.465794363470984	-1.36301391431331	-0.213865596927315	-0.959370186652179	-1.36025292913005	-1.37141217506732	-1.61412548395219	-2.46541914076246	-1.58049173346995	0.137051401822782	-1.00263360422091	-1.3249461667197	-1.98618097557281	-1.18441720566378	-0.709087720878819	2.84910989660072	-1.34371087511224	-1.6839589562184	-1.43890877659673	-2.84135976936768	GOSH029.MRT_fresh___GOSH029___NB8350518_AGATCGTCATCAGCGC
-0.551979893947989	-0.438529631862904	-2.33471331890285	0.914890288722335	-2.19036765478299	-2.35617574968494	-2.14583409616191	-1.90299116833136	0.649003844744767	-2.30914726825113	-2.79655645485324	-1.61377026932238	-3.05776253727165	4.64510918614625	-1.51504466105946	-2.87654550018821	-2.72218971426812	-2.8790850759931	-7.55358289375211	-2.34496090793018	-2.18398485151239	-1.59244506238784	-2.77807032064017	-3.24770204349826	-2.43252681114744	-1.81905144277317	-2.27385539720868	-2.78104129171439	-2.79801183451287	-2.4167544765949	-3.82377906388832	GOSH029.MRT_fresh___GOSH029___NB8350518_AGATGAACACGTACTA
0.183314773280947	-0.738004906167616	-1.61783200873557	-1.43717354291821	-1.62771485843413	-1.63270433041353	-1.4869487650151	5.28510474469135	-0.364562962992311	-1.4103344759394	-1.64611436898923	-1.20667371171345	-1.85302715150892	-1.22584325500716	-1.04984527542669	-2.01456794664386	-1.97901469195665	-1.4619211410858	-2.59991979860986	-1.77925251692064	-1.75003369954504	-0.921557480984275	-1.92505480260079	-2.73438865987968	-1.29489468726319	-1.26050578708225	2.05726194398712	-1.92711352735383	-1.78925571308869	-1.67468216240253	-2.87634862826942	GOSH029.MRT_fresh___GOSH029___NB8350518_AGATGCTCATCCAACA
-0.529729335032873	6.93723364821352	-2.29273497831964	4.65457418765795	-2.44199047200015	-2.31381151280268	-2.10725181978801	-1.75421928478386	-0.197941145687699	-2.52995727247477	-2.74627413608994	-1.7100558100754	-2.5695582108589	0.506470008354424	-1.48780403144305	-2.83189003685485	-2.70402255937682	-3.40921870328145	-3.76873193693282	-3.13218350922548	-2.95245339792706	-1.53160932326731	-2.72812038411488	-4.27002797884714	-0.960627466582836	-1.78634474581605	-1.94515003489011	-2.7310379368809	-3.71490198409782	-2.37330102914031	-3.96380955361186	GOSH029.MRT_fresh___GOSH029___NB8350518_AGATGCTTCCACAGCG
-0.580799598424127	-2.3924605013157	-2.70346519999622	1.37120442736056	-1.8779276825663	-2.72831747383085	-2.48475380551871	-2.07937948898783	-1.01543835486579	-2.5672521621651	-3.23825327688343	-2.01640242605731	-3.35104839676381	7.71231796081254	-1.75433552567349	-3.33411527715453	-3.166252136988	-3.31318876773189	-4.50834562559017	-3.24431897185617	-0.914997745247398	-1.69148136792594	-2.29350390083209	-2.6520199321899	-2.97084688983136	-2.10635808376301	-2.63427920366451	-3.22028760063592	-4.27552640558199	-2.79846419323112	-3.9863724023616	GOSH029.MRT_fresh___GOSH029___NB8350518_AGCATCATCCAGTTCC
0.923693313653685	-1.30660413199658	-1.99600979729095	-1.70995983243217	-1.90035431043962	-2.01435861201176	-1.83453182222514	1.9588938571866	-0.868521908470156	-1.67768387139489	-1.97628276295141	-0.95016396684322	-1.64644672698196	0.0987376847973138	-1.29525280998059	-2.47863041451993	-1.66695282844583	-2.08328891965095	-3.32858068166158	-1.89943650633347	-0.249377944774194	-1.30333496904814	-1.72190918169724	-1.80050832439458	-1.73486883719359	-0.762950738790591	0.0685713083832937	-1.87646141677716	-2.51697650061184	-1.8307732933409	-2.74539696312021	GOSH029.MRT_fresh___GOSH029___NB8350518_AGCCACGAGCCTTCTC
0.147876104069339	-0.79394552616647	-1.25521602860179	-1.2779631000491	-2.01128407143526	-1.65659622842994	-1.50870777403321	3.77536758833443	0.472111266102106	-1.41179980544351	-1.56818209847281	-1.09498306287327	-1.63785457769191	-0.778996610153709	-1.06520800570569	-1.79847626097954	-0.66691230473652	-1.81633395224549	-2.38365837483338	-1.77456929267878	-0.855635759564583	-1.29293671257644	-1.63781319872943	-1.09753481179655	-1.8209633518251	-1.27895118172786	3.63727855077855	-1.60114020299712	-2.02870865244761	-1.34348526116516	-3.03646449224786	GOSH029.MRT_fresh___GOSH029___NB8350518_AGCCAGCTCGAACACT
0.348153377481197	-0.934077527824479	-1.8082268875529	-1.36481929581866	-1.03485315536342	-1.82484946133882	-1.66194062349854	2.38779185492928	-0.34474392041977	-1.29108403919215	-1.78649761074418	-1.20841083452568	-1.23594709032274	-0.29115240762161	-1.17339652358628	-2.2328320597803	-1.33108446718428	-0.0213604519424011	-2.96930523839837	-1.52111646513875	0.0671791762346735	-1.35719809360123	-1.91529111678797	-1.86546790883797	-1.85865989708164	-1.40884865907651	1.35788177210512	-2.01743022678945	-1.93840389610022	-1.68654338764027	-2.08244117557717	GOSH029.MRT_fresh___GOSH029___NB8350518_AGCGATTAGCGCCGTT
-0.626936610538881	7.85010768461186	-2.19806267279239	2.87058414757269	-2.28614155903489	-2.2182689086448	-2.02023854089084	-1.87538068953353	-0.0994640814204896	-1.27155248528579	-1.98502694130534	-1.63944366883317	-2.74680920207828	-0.515618971905976	-1.42636917780258	-2.70839930317113	-2.56380916468018	-3.5687052317403	-3.66552757389682	-3.26050278713834	-1.63917590979581	-1.77948406294707	-2.61547001284985	-3.1178003032381	-2.1765262853601	-1.71258245878677	-2.32016927234226	-2.13538591108978	-3.56150512882759	-2.19131063238639	-3.52306931337907	GOSH029.MRT_fresh___GOSH029___NB8350518_AGCGTATCAGAAGCTG
-0.724687686344786	1.65003733842742	-2.19353769680709	6.98656631879375	-2.12220694020815	-2.21370233569636	-2.0160796372366	-2.22609741626856	-0.954472041829571	-1.8521972861655	-2.62745406697405	-1.63606867715411	-2.84209626276305	0.299102661865333	-1.4234328255522	-2.68825617860506	-2.49506956519032	-2.30983672124543	-3.65798164517938	-2.75288458347546	-4.92453907462121	-2.03458323488624	-2.61008575372707	-2.2699407394435	-2.00567418858937	-1.70905690212508	-2.3796398846057	-2.06857101210831	-3.55417334280576	-2.00266547382491	-2.17284204878758	GOSH029.MRT_fresh___GOSH029___NB8350518_AGCTCAAAGCACCTGC
-0.142719892557609	-0.879721928889276	-0.983417715585901	-1.51347351713877	-1.87942753976632	-1.64893537161095	-1.11065687558235	1.74117224993548	0.524028095865412	-1.2372975214069	-1.39580468029557	-0.469783295607276	-1.77510811726215	-0.588967104207161	-1.06028199786256	-1.0675914111424	-1.32565530440921	-1.53858116705684	-2.38980076497484	-2.16376714136246	-0.00925443628377259	-1.1857583124645	-1.43005146319677	-1.07503439211451	-1.08909605889206	-0.743574742990113	1.01443671282078	-0.585684893356902	-1.29829046816003	-1.504730154765	-1.95182020166488	GOSH029.MRT_fresh___GOSH029___NB8350518_AGCTCAAGTGTGCTTA
-0.66803083574923	5.34223851008678	-2.28252734223941	4.18569635718504	-2.21534920872222	-2.30351004049809	-2.09786998546821	-1.98265611784504	-0.200123884196615	-2.04035424555466	-2.73404726851788	-1.70244235821498	-2.82385135455051	-0.803060308824058	-1.48118008133313	-2.80415599812478	-2.62608935967017	-3.42846967969475	-3.80638232690748	-3.40601028276155	-1.77916069136818	-1.89228718760543	-2.7159743400551	-2.86376474627362	-2.18087765739875	-1.77839164297096	-1.92440806414997	-2.7188789033927	-3.69836262482344	-2.36273469965026	-4.23279337001027	GOSH029.MRT_fresh___GOSH029___NB8350518_AGGAATACACTCACTC
0.96094210091017	-0.923226833402231	-1.783917643669	-1.30744285106567	-1.63339470974908	-1.8003167487061	-1.63959800697443	2.72382429861681	-0.489487988194874	-1.15417314819241	-0.920974293282399	-0.761885384476999	-1.61755389553033	-0.274152526992326	-1.15762174307575	-2.07950615722154	-1.75600917645894	-0.784446538597649	-2.93711280066649	-1.70427927902833	-0.439826553913192	-1.31934367719194	-1.65407568439874	-0.836385970660903	-1.80218812892871	-0.760440443703634	-1.81083031399124	-1.31149617026079	-1.12091873496711	-1.72602445438909	-3.02626013361079	GOSH029.MRT_fresh___GOSH029___NB8350518_AGGACGAAGACAACTA
0.798798304520548	-0.896344122434365	-0.735723171078478	-1.45566920261365	-2.20097499114111	-1.7564520892399	-1.59964925446235	5.0683036973977	-0.152920825981469	-1.49607331573372	-1.78089121614741	-1.13815745155555	-1.76283160697541	-0.991721091447802	-1.1294163266749	-2.15207700313338	-1.66841698653146	-3.52562743234057	-2.66559903414444	-1.1610004040705	-0.997365789377896	-1.14594597686247	-1.82479436386535	-1.48663005778204	-1.70820043422571	-1.35604345623242	0.0476880733472864	-1.58285014344799	-0.681821101498531	-1.8016115521784	-2.51766213981479	GOSH029.MRT_fresh___GOSH029___NB8350518_AGGACGAAGCGCTGCT
-0.0689401384664298	-0.89002214154786	0.771557755901069	-0.939864973634654	-1.55399920943098	-1.49655213933496	-1.36295121775123	1.71316111336798	-0.0781335754264649	-1.34969844806967	-1.22198689464376	-0.41285394356487	-0.742145681761193	-0.73451412357523	-0.962298049710307	-1.83262953729767	-1.48067469785838	-1.18575588927867	-2.20431523933142	-1.61103129522689	0.951422983447437	-1.33487870771291	-0.574339949280539	-1.87237749972622	-1.11614537369881	-0.36438425783328	2.83143917403858	-1.76641037717604	0.711644598233384	-1.20598874550619	-1.5646183175084	GOSH029.MRT_fresh___GOSH029___NB8350518_AGGACGAAGGCACTCC
0.456927373470678	-1.21954992830031	-2.16074368348285	-0.930229909268342	-1.88389040626633	-1.77537797419053	-1.98593867244603	7.06063472561498	-0.560578885858909	-1.52075195559275	-2.12768045957549	-1.56160279493175	-2.70179833518903	-1.15067311930222	-1.40215209939223	-2.19647416892287	-2.54004479754292	-1.72292316315256	-3.60329377772834	-1.88983914654943	-0.894649343482463	-0.916805473149963	-2.5232237139627	-2.67641162014372	-2.1673783993673	-1.65825862152491	-1.65073466156604	-2.21799938072701	-3.50103743904159	-2.23667159798673	-3.07121464355021	GOSH029.MRT_fresh___GOSH029___NB8350518_AGGCTGCTCATGCAGT
2.1609349717729	-1.00705960573795	-1.70632208243946	-1.07002296428963	-2.41154387144355	-1.72200787104992	-1.56827995706695	5.07623810537261	-0.518531514513132	-1.70759676142674	-1.42371957770135	-1.13991699584734	-1.79255298138571	-1.42467235171761	-1.10726834858791	-2.11431056725296	-1.98199434150476	-2.7320869902176	-2.66203839815377	-1.84295004132975	-1.03180857868914	-1.19036540463022	-1.82518256606402	-2.46444334556128	-1.80876012947044	-1.32945129526902	-2.34747452787353	-1.9097122257779	-1.04618146673172	-1.76628175196524	-3.08326903307668	GOSH029.MRT_fresh___GOSH029___NB8350518_AGGGTTTAGTGGAAGA
1.23995468209772	-1.11152853860429	-0.0590542442526016	-1.47856637344388	-1.79796711019793	-1.64106728140072	-1.49456513462388	5.75164099302482	-0.00307556626624707	-1.59500259373467	-1.30795650509827	-1.03432531111568	-1.53541200445811	-1.25183627885425	-1.05522273686841	-1.93160832611441	-1.5077141040706	-2.7200184975455	-2.38862358942157	-2.38484613823771	-0.990182633410209	-1.26512404119763	-1.25747919450488	-0.741127796941258	-1.51135993700724	-1.26696228255426	1.47722110322795	-1.94842016561905	-0.952568091818674	-1.68326013000046	-2.53409763161301	GOSH029.MRT_fresh___GOSH029___NB8350518_AGGTAGGAGAGTTGTA
-0.483975475036269	-0.836735894089621	0.0672181168592894	-1.34683838752574	-1.70109800694598	-1.68845183420133	-0.712381711693872	1.11070323095889	-0.143961577896686	-1.20250005267871	-1.40081485015392	-0.246722844117204	-1.75826887728157	-0.765571474890571	-1.08569148002004	-1.37748174428085	-1.29030284362069	-1.73226421790362	-2.61684485765054	-0.808293887853307	0.0385774585274434	-1.37217617637411	-1.45622975672126	-0.311856400370376	-1.55797420962941	-0.772393548963328	1.0240739703116	-1.45982280503644	-1.41570770399502	-1.73186296878175	-0.902449766631372	GOSH029.MRT_fresh___GOSH029___NB8350518_AGGTCTAAGGGATCAC
-0.6994084918372	7.16117217475719	-2.16642620122758	0.601874689178207	-1.7759524618429	-2.18634161097485	-1.99116147227757	-1.06448458867962	-0.942675041677489	-2.14270296225628	-2.59497948975305	-1.61584733845863	-2.55131821004871	-0.837958126703665	-1.40583960487773	-2.66224451751747	-2.49565987960406	-3.31991977977774	-3.61277004323263	-1.92795059172908	0.0989034027500367	-1.23281918283315	-2.5778258438667	-3.88244445270871	-2.25785510109519	-1.68793344994346	-2.20801821100339	-3.06863689146829	-3.38314159008355	-2.14309434589901	-1.7132987774631	GOSH029.MRT_fresh___GOSH029___NB8350518_AGGTCTAGTACACGCC
0.210217032424294	-0.844073102956306	-0.954206192826646	-1.50873695075689	-1.82946747839783	-1.82540269989811	-1.66244447307937	2.89745991389224	-0.648245447127562	-1.76106248200711	-1.86251154771166	-0.4741506618333	-1.4410587536651	-0.868609926065617	-1.17375226153395	-2.24649974714759	-1.30888630685974	-3.23433559097736	-2.99765663208057	-2.80432453525343	0.689779188481511	-1.07360972338028	-1.93240184682392	-1.9354680624072	-1.41900153647804	-1.12152211757336	2.21676154826178	-0.994671585734194	-0.791499465399049	-1.81307542610226	-2.9122283567054	GOSH029.MRT_fresh___GOSH029___NB8350518_AGTAACCGTTGACGGA
0.0342479878624537	-0.675899433077723	-1.77517005594891	-1.10678342746672	-1.81532994245698	-1.95518702759386	-1.78064263191969	2.85918580063644	-0.670593712790682	-1.74579510701501	-1.95815813396341	-0.298930318568036	-1.71189837228519	-0.125461332753905	-1.25720488716721	-1.61272128646883	-1.39390846778857	-1.48370988640202	-2.95480437451682	-1.78846416003512	-0.613068321262998	-1.35680406935632	-2.42679841676837	-1.34885730228329	-2.13630240553597	-0.384115752983911	0.628493871495194	-1.56623591346087	-2.02295832568461	-1.88385360054893	-0.775980580613884	GOSH029.MRT_fresh___GOSH029___NB8350518_AGTACCAGTTCAAGTC
-0.527639824071569	-1.47593280653058	-1.71928075376252	-1.39425767243901	-1.87987571932406	-1.73508566817058	-1.58019026679998	1.84254374712932	-0.356580964294233	-1.4234200850251	-1.63290786578674	-1.28234011777375	-1.6886088861125	-0.471694104492011	-1.11567750342652	-1.53402130153219	-1.07557653188613	-2.65146475018201	-2.76156303296496	-1.05446688289623	-0.294696047833953	-1.12740319749761	-1.06926787824565	-1.75428372300512	-1.42437230416234	-1.33954781957278	1.83829110661824	-1.77064018374074	-1.59228764520862	-1.77969578728904	-2.57577399556969	GOSH029.MRT_fresh___GOSH029___NB8350518_AGTTAGCAGCGTTACT
0.90502199533306	-0.904716998947992	-1.30858658102229	-0.689940849930987	-1.69926723541144	-1.34870644489007	-1.22830407517156	7.84029615045774	0.0959918452944407	-0.869457811863806	-0.948819112969552	-0.99678097347555	-1.39908823819902	-1.14227913074415	-0.867231783936493	-1.21011663712067	-1.63569315129377	-2.5842505129158	-1.97584772744269	-1.27890241348146	-0.609515998487862	-0.526517109985696	-1.5190499661071	-0.396301424820411	-1.36199901253098	-1.00370812797734	-1.44212654271172	-1.34063951397655	-1.59970893845903	-1.38338251666342	-2.1458655617617	GOSH029.MRT_fresh___GOSH029___NB8350518_ATACCGAGTCATATGC
-0.554808801216659	-1.72596409377482	-2.31604307175789	1.51981634831326	-0.715035917917978	-2.33733387166617	-2.12867427932999	-1.90316123121989	-1.00777769303155	-2.32623456876644	-2.10719851361182	-1.72744034905734	-2.59726449277924	6.11828369492883	-1.50292914433687	-2.86197755769508	-2.7371678879153	-2.7156674253292	-3.79860876261446	-2.90277626224512	-1.80853761596268	-1.59863405340327	-2.75585463400641	-2.17826261590314	-2.46101542833756	-1.80450484309818	-2.31535318584337	-2.80889521347094	-3.7526679201428	-2.39742816230982	-4.32440148919407	GOSH029.MRT_fresh___GOSH029___NB8350518_ATACTTCCAAGTGCAG
-0.610250146234486	-1.04957370326783	-2.30603750105952	1.28320908087635	-2.04879033300817	-2.32723632227953	-2.11947816322345	-1.09153601098609	-0.829432953147644	-0.837270156610208	-2.6656572842913	-1.7199776093741	-2.59621914427008	7.56865818960448	-1.4964363187104	-2.83689076146877	-2.66991809684857	-3.25125371141442	-3.84558827698729	-2.53922523226976	-0.429047143123037	-1.74283937392187	-1.74559268048738	-3.06751825296467	-2.66137344852108	-1.79670917599537	-2.37797098269472	-1.96174866244076	-3.73645596595233	-2.11392078291529	-1.08561774965836	GOSH029.MRT_fresh___GOSH029___NB8350518_ATAGACCCATAGAATG
-0.654334807970989	6.11217843919105	-1.68689977071168	2.02339723742805	-1.16912298632135	-1.70240701490826	0.485849102937285	-1.8011415002659	0.0822637972576273	-1.66842753918192	-2.02059516441663	-0.812667887432585	-1.98613293223905	-2.92645557823079	-1.09466480131281	-2.09424311582785	-2.03592665869749	-2.00219886817336	-2.72966195152106	-2.3177768194035	-0.570928981226137	-1.81815772339015	-2.00723838295961	-1.85873867709894	-1.59383560735279	-1.31431873750085	-1.18791080210306	-2.00938499787088	-1.40182659490197	-1.63883181931267	-2.65964484216545	GOSH029.MRT_fresh___GOSH029___NB8350518_ATAGACCTCATTGCGA
-0.606518423337051	3.87096017993734	-2.51561106528715	4.91165221898425	-1.88171909989741	-2.53873644343369	-2.31209714394916	-2.07544077682768	-0.277001843746885	-1.9455979402095	-3.01323863001518	-1.87628982798399	-2.79494162278988	0.91657863005424	-1.63243301989489	-2.89279090203646	-2.78725684823016	-3.73011593698864	-4.19507680065177	-3.03001149267929	-2.25729667214434	-1.7465819464021	-2.99332015719701	-1.78794736907234	-2.43351161334619	-1.95999478853239	-2.43703063545726	-2.99652132440175	-4.07602650372737	-2.60400891800342	-1.94114643043167	GOSH029.MRT_fresh___GOSH029___NB8350518_ATCAGGTTCGCCACTT
0.400415993257896	-0.860814214515784	-1.66294186730672	-1.62708075946319	-1.45673407012827	-1.6782288725389	-1.52840921834412	3.98746676511049	0.0811337322714373	-1.65152941111768	-1.49654908606891	-1.08639046080695	-1.7414703474026	-0.793398925518785	-1.07911801304121	-2.05881503054935	-0.903462000399898	-2.77007355364658	-1.59214011669219	-1.80667355733369	-0.526491968485611	-1.27379774040061	-1.97873092559634	-2.3221876892725	-1.56540146877835	-1.29565235203854	1.57219923474206	-1.50188637301968	-0.879280125523837	-1.72137716849074	-2.9832549539004	GOSH029.MRT_fresh___GOSH029___NB8350518_ATCATTCTCTGGGCCA
-0.321699139757505	-1.10679775864584	-0.892946670202179	-1.3059479419961	-1.69244881419163	-1.84878618521951	-1.68374045666483	3.18626898614304	-0.644789730597052	-1.50670132443298	-1.42296129814038	-1.08399261041268	-1.09922981683199	-0.714877900322715	-1.18878807734603	-1.92506635371186	-1.273558494713	-2.42108792315699	-2.783035289902	-2.045614844309	-0.318202118029477	-1.50487731366642	-2.08417111456658	-0.712385721518581	-1.95998494660938	-0.881616089762417	1.86272914740493	-2.18215925587643	-0.842584699889372	-1.83157299830912	-1.87145315049673	GOSH029.MRT_fresh___GOSH029___NB8350518_ATCCACCCACTACAGT
-0.0322102136950868	-1.46929841655263	-1.60512930931108	-1.71157849174223	-1.87298995813256	-1.61988485827655	-1.4752737189537	0.903493637128885	0.896472340290119	-0.723874316449199	-1.35935892267954	-0.662771920933235	-0.891208132826189	-0.881020811267431	-1.04160222614595	-1.25758828577744	-1.86953826619931	-1.28084850046212	-2.67674157601485	-0.676849479831991	-0.548444485760336	-1.77030199080982	-1.75516506828628	-0.656667177772623	-0.64731505833201	-1.25060869884956	-0.383191321227616	-2.02923776509013	-2.08657663414517	-1.66153309375654	-0.507425461255233	GOSH029.MRT_fresh___GOSH029___NB8350518_ATCCACCGTCTGTAGT
-0.313023739372372	-0.939403040511581	-1.26050417671808	-1.30140902124493	-1.53159952192445	-1.72480316980351	-1.57082571256725	2.52843695016077	-0.255180848283391	-1.38384667834699	-0.923210125008712	-1.27474068887585	-1.90750988878144	-0.613229845006328	-1.10906575374891	-1.61302752942393	-1.97379234713978	0.55606389040222	-2.40757599725254	-1.09169027398829	-0.028363362122573	-0.962309354101769	-1.73316907217705	-1.79120519770834	-1.86620740853927	-1.331609365282	3.62604605324965	-1.27923909873767	-0.181975480390751	-1.76914891956812	-0.984059384166568	GOSH029.MRT_fresh___GOSH029___NB8350518_ATCCGTCGTACAACGG
-0.60510918872806	-0.0484880294538944	-2.26148642002274	6.48012603314113	-1.98915671349929	-2.2822756943895	-2.07853128210722	-1.85254338392609	-0.984038507307581	-2.23672223339034	-2.70884411986375	-0.992736423379805	-2.72784355540264	0.318006606971125	-1.46752618361043	-2.77608977991062	-2.59222423840359	-2.78606285853249	-3.77129411876852	-2.80253806934244	-1.88797846311812	-1.72653960209947	-2.69093779228892	-3.16341614934327	-2.36591739784533	-1.76199797287638	-2.20363865961808	-2.69381558061703	-3.6642701699915	-2.34095440545006	-4.02963411059291	GOSH029.MRT_fresh___GOSH029___NB8350518_ATCCTATGTCACTCAA
-0.639753816377418	3.19664562541218	-2.34796305847543	6.29517161199976	-2.20626315959529	-2.36954729077215	-2.15801192660898	-1.55152357339917	-1.02166700751281	-2.64231282701767	-2.81242720199244	-1.75124814161078	-2.09358821386042	2.3685491746684	-1.5236426962175	-2.8818383071672	-2.68957943504022	-3.50945239696752	-3.78501432831216	-2.68325824693275	-2.87903826291729	-1.04836871813608	-2.79383615705563	-5.22304524147646	-2.38249203889008	-1.82937474786195	-2.66836387240412	-2.38415797763258	-3.56376122412931	-2.4304698082232	-4.26886681952668	GOSH029.MRT_fresh___GOSH029___NB8350518_ATCGGATTCATGGCCG
-0.549715635252028	-1.41262197129378	-1.83402813555124	-1.2123043460279	-1.40864500090419	-1.86333865226976	-1.69699378888501	2.150377042813	-0.586158727268745	-1.94794095963488	-1.9097896543621	-1.3771273376509	-2.27655329043273	-1.48441219580537	-1.1981454597538	-2.27888832901448	-1.7183215061043	-1.01521654801456	-2.65290152932854	-1.69723238131403	-0.853394334043161	-1.23772058284076	-2.04221547959015	-2.36069696527387	-2.0608908512848	-1.43856368279809	2.15959678799174	-2.38775103065069	-1.58295742069875	-1.91124623444894	-3.78102101959754	GOSH029.MRT_fresh___GOSH029___NB8350518_ATCGGCGAGCACTAGG
-0.181473555113398	-0.657781958008015	-0.674044769660247	-1.15454789791301	-1.87703919591941	-1.72721556928191	-1.5730227511604	1.60940564478168	0.107561320405696	-1.17164691286136	-1.28912652266533	-0.284027681349038	-1.46233714161858	-0.350281574439632	-1.11061695083197	-0.91517163463348	-0.818463800505072	-0.762008518031809	-2.69346030440791	-1.19087769973305	-0.741655925624332	-0.818926430332453	-1.54152116846703	-1.8041716254622	-1.16437315224845	-1.33347182344214	1.63153362832271	-2.03866703004106	-0.478216399812297	-1.77162334332005	-2.63894314089451	GOSH029.MRT_fresh___GOSH029___NB8350518_ATCTCTACAGAGTCAG
-0.423032479246403	-0.752223026496074	0.379754594930163	-1.53021243552645	-1.76356027803308	-1.40003800276508	-1.2750531375503	2.19209221506373	0.186116672263462	-1.07316072534153	-1.13535510586719	-0.968363443228751	-1.30772187295073	-0.533144044358722	-0.900238490975557	-1.55970324921913	-1.00322178601833	-1.53591437364675	-1.98102515582902	-1.63613517482691	0.188083225244382	-1.51336241462213	-1.51048088176021	-0.701633072477679	-1.21874042176709	-1.08087911065531	3.06140733020342	-1.29630925812005	-0.730076880518087	-1.21994198514997	-1.82749186326663	GOSH029.MRT_fresh___GOSH029___NB8350518_ATCTCTATCAGCGCAC
-0.530907713353218	-1.60243902351504	-2.31674629615441	0.773591589501614	-2.36545859646652	-2.33804356062723	-2.12932061259716	-1.85255774857082	-0.85900255243949	-1.86406391532984	-2.05456938615707	-1.72796485493195	-2.93303119651262	6.16593576246742	-1.5033854814635	-2.87285445546253	-2.71843133921795	-3.09712038505502	-3.863446450091	-3.15834127141765	-1.01167036276511	-1.53623387071453	-1.90126741292758	-3.4762111769229	-2.46176267095601	-1.80505274820615	-2.47643480185666	-2.75963950685796	-3.75380734957123	-2.04364268078009	-3.08883680536635	GOSH029.MRT_fresh___GOSH029___NB8350518_ATCTTCAGTCGTTCAA
-0.558926368326958	-1.62992467876867	-0.154674981278287	-1.48550806349366	-1.79937580672878	-1.97436908466111	-1.79811225917264	1.8324838223156	-0.851279804504011	-1.36640946539244	-2.3433882674966	-1.45918598199398	-1.87714509531609	-0.488200868931925	-1.26953914243309	-2.4022531682644	-2.09419257059609	-1.12481127770908	-3.08096568151953	-1.43141732216447	-0.411832499953708	-1.18494871561355	-1.92452549617981	-3.01277822913101	-1.5326055482836	-1.52428312382884	2.34589159031583	-1.89731707050889	-2.03447249720573	-1.90954852634771	-1.73338054079062	GOSH029.MRT_fresh___GOSH029___NB8350518_ATGAAAGGTCAATCTG
-0.660336082357321	1.65750550107556	-2.6215325396698	5.43620845998439	-1.99193859484549	-2.64563162721949	-2.4094495295315	-2.13738239279104	-1.14070504441454	-2.33185588705749	-3.14011304345776	-1.95529225713198	-3.0889246144609	1.6177944463731	-1.70116769620641	-3.23271357476102	-3.06874216478808	-2.92463557026791	-4.37171329506263	-3.29445500231423	-2.96949835345303	-1.89400848345928	-3.11935589011482	-3.0421314343564	-2.74008132530269	-2.04252167062812	-2.52316352794864	-3.12269184459044	-4.24765030633149	-2.71365244267484	-4.15519812529223	GOSH029.MRT_fresh___GOSH029___NB8350518_ATGACCACAATAGGAT
0.726001326028952	-1.029178815914	-2.33369742558875	0.358735433227825	-2.05029495901221	-2.3551505175198	-2.14490038901517	-1.49180557038684	-0.810394097235423	-1.5878097581263	-1.96176137365057	-1.7406079984486	-2.63022006032911	4.5975345845088	-1.5143854264848	-2.86528496025268	-2.67740282026078	-3.24662506722389	-3.89171444859686	-2.96803590226485	-1.78263065073099	-1.65237999152754	-1.60020046350656	-2.82774308321852	-2.22717068503415	-1.81825992709382	-2.31324918362889	-2.37102324600866	-3.78127314259301	-2.41570288508056	-2.38720160227566	GOSH029.MRT_fresh___GOSH029___NB8350518_ATGAGGGGTGTGGACA
-0.794414244046789	-1.2041695032506	-1.98961449041306	0.0239979273163087	-0.835738117568524	-2.00790451469047	-1.82865389818072	-2.3107858776914	-0.581633265823079	-1.96587400532071	-2.2115483260719	-1.48397082581025	-2.3253868771149	4.33200955241753	-1.29110276060933	-1.97476193359116	-2.28936038546914	-2.96797432941048	-3.24711152579909	-1.98062989513727	-0.72356468077537	-1.85374493834969	-2.36743797218305	-3.78642068055722	-1.87907676901863	-1.55017366802407	-2.33874666520436	-2.6319945644081	-3.22375803916173	-1.72166326258672	-1.90193386084869	GOSH029.MRT_fresh___GOSH029___NB8350518_ATGCATGGTGGTAACG
-0.172346360379848	-0.766483286382978	1.4157063260536	-1.51485786440714	-1.9105644680542	-1.54459586893804	-1.40670596444314	2.63704165058007	-0.132981052903733	-1.16215888538906	-1.154646324365	-0.926058872508497	-1.32870701882187	-0.468163270116755	-0.993190650163507	-1.88127275748919	-1.02196211964872	-2.36143318217471	-1.5462536734691	-1.64930719139758	1.6648497725658	-1.51787541130709	-1.68620824780419	-0.760905992386745	-1.24045176616731	-1.03083016931719	2.65323242819501	-1.18594801851631	-1.11076097709504	-1.58430837822058	-2.65335913502284	GOSH029.MRT_fresh___GOSH029___NB8350518_ATGCCTCCACTGTGAT
-0.763416793900537	1.15800882398084	-2.37101575294091	4.93014260512137	-2.61789175460708	-2.39281190284451	-2.17919964905521	-2.36384147428463	-1.03169790526678	-2.55163499598444	-2.8400400831917	-1.76844218910487	-2.58389728333801	-0.885257264304339	-1.53860207533706	-2.70603717016551	-2.76072145399194	-2.24011436955843	-3.89356659625486	-3.08490289177653	-1.96235350378812	-2.14719528951815	-2.82126650826269	-3.5565251824467	-2.36230502823538	-1.84733585545821	-2.53936561691161	-2.82428367493642	-3.84173975981422	-2.45433256777314	-4.12012992712591	GOSH029.MRT_fresh___GOSH029___NB8350518_ATGCCTCGTTAGGGAC
-0.455469179673689	-0.712107524816828	-1.33887388767072	-1.23751949521243	-1.70591820758332	-1.35118181768826	-1.00666061580607	0.212396889027102	0.408444072481706	-0.967099780177891	-1.30802555718305	-0.998610433486548	-1.14716778330658	-0.732224456987043	-0.868823473496384	-1.46561243892095	-0.448076464439535	-2.69162533585718	-1.80359084964633	-1.1650281765038	-1.48678458453419	-0.908083163906804	-1.59312313863273	-1.03541265839133	-0.9298716064303	-0.231892375919032	2.43872535810348	-0.940270033305203	-0.792740021870058	-1.38592153281791	-0.754826667576872	GOSH029.MRT_fresh___GOSH029___NB8350518_ATGGAGGAGTTGAATG
0.99445222152621	-1.4514836407597	-1.17896428604656	-1.16518634112052	-1.92084400247497	-2.06853384536361	-1.88387069811735	2.00383037448081	0.052986700662925	-1.84607390009236	-1.95746306782936	-1.23932873855676	-1.65745584630942	-0.85210730091857	-1.33008802889936	-2.18414997404372	-2.39739990453454	-1.43927801531231	-3.10215007373711	-2.57497586757337	-1.11648911039168	-1.33526824249042	-1.997218750026	-1.50739953151561	-1.52886136278202	-1.25395008682945	2.80102008631597	-1.53974875946115	-2.53298170004392	-2.00361140346528	-3.66668406474803	GOSH029.MRT_fresh___GOSH029___NB8350518_ATGTCCCGTCTCGCGA
-0.654772941990163	2.77457825291812	-2.19156450537476	6.75857002320665	-2.38184559461248	-2.21171100521278	-2.01426607776467	-2.0768627645724	-0.0762127170559416	-2.32342995478158	-2.6250905471397	-1.27512444447053	-2.2385334523934	0.176145818245693	-1.42215238005999	-2.50139065269169	-2.56448495930684	-2.16097098065443	-3.65469111680031	-2.80105872854769	-2.5461933181107	-0.960945052986106	-0.861605393416251	-4.92377351625129	-1.67252677168425	-1.7075195241983	-2.66149219441269	-2.61052666875904	-3.55097619492941	-2.26857545473716	-3.34334907542268	GOSH029.MRT_fresh___GOSH029___NB8350518_ATGTCTTAGTTAGTAG
-0.834954915201476	-3.6912704526396	-2.74909580501247	-2.29102896566071	7.39085301234609	-2.77436754949207	-2.52669287670128	-1.66744246470644	-1.19621153081379	-1.96188862762641	-3.29291033561688	-2.05043639943983	-2.59236659394571	-1.17716155456756	-1.78394618662747	-3.38786799843707	-3.20870562735199	-2.63964014123867	-3.20700613730283	-3.15557824203841	-1.55418763630654	-2.35844091096826	-2.60977400685971	-4.1596759542712	-3.04180700863497	-2.14191037929214	-2.6288099538782	-3.41088870933289	-3.95185609132584	-2.84569824464543	1.13185610307405	GOSH029.MRT_fresh___GOSH029___NB8350518_ATGTCTTCACAGCTTA
-0.0293620550512684	-0.659247533786775	-1.10195995617517	-1.13998018843973	-1.68624747991483	-1.49624822576139	-1.36267443529621	1.16512082852729	-0.64513059235541	-0.665548455859105	-1.77590429507444	-1.10582385713821	-1.09405739478264	-0.405696774083499	-0.962102630231465	-1.51878311396192	-1.3017237992966	0.664264703355317	-1.73685129574867	-0.316161991405639	0.482551126690219	-1.14199657516603	-1.2771750099437	-0.734315851677388	-0.765340278082782	-0.571293713334432	0.739639291318095	-1.71853349913541	-1.94407673976166	-1.53471768741765	-2.21993374317713	GOSH029.MRT_fresh___GOSH029___NB8350518_ATTACCTGTCTTAGTG
0.850487833267259	-0.568472384212656	-0.926326434562384	-1.31419863475834	-1.92488402289823	-1.5608685818574	-1.42152597191672	4.43156765512327	-0.0577110109624751	-1.076959462893	-1.36334675317491	-0.989437901815117	-1.51264425734899	-0.555827190695276	-1.00365416793493	-1.84319075411939	-0.417298104667046	-3.27789222102824	-2.27338808292196	-1.84235692180074	-0.603123911103831	-0.91770274391153	-1.73542197834202	-2.19926945864196	-1.22180527641379	-1.17699796817222	3.60972252705118	-1.75496402605691	-1.32093936089695	-1.49899206416809	-2.23115602103897	GOSH029.MRT_fresh___GOSH029___NB8350518_ATTATCCGTGTTACTG
0.158669370224283	-1.16141629591194	-1.62533563270304	-1.88126645756396	-1.42948077913045	-1.67115652307287	-1.52196823505744	6.52230775740667	-0.303670372163601	-1.45007099905585	-0.843449056094537	-1.23509235994966	-2.29514430430282	-1.62313925199647	-1.07457042133414	-2.06913425668332	-2.05664359066381	-2.23813488464451	-2.41657243409483	-0.851004405195789	-1.6896012310983	-1.81203042302566	-1.97039220801493	-1.1127558241923	-1.40536796421805	-1.29019224682283	0.393775390132807	-1.97249941826493	-1.30950112610143	-1.53936416575029	-2.97700145793578	GOSH029.MRT_fresh___GOSH029___NB8350518_ATTCACTAGGGCAATC
-0.677123540923837	-0.050862442243323	-1.62433206806503	3.12040091798739	0.684536725147129	-2.1438174582135	-1.95243355611177	-2.10327325726278	-0.306201373515098	-1.25012661308313	-2.54450736605522	-1.58441924930974	-2.21212296797414	5.22398728675823	-1.37849614774565	-0.760737373344488	-2.50806940039194	-2.20567476561363	-3.5425019824507	-1.84275864908407	-1.8622681616215	-1.07002401606796	-2.52768735707832	-5.32502249501743	-2.06697735682717	-1.65510329224254	-2.2996907819153	-2.94629720631845	-3.4419708282176	-2.19893632290909	-2.06945697068631	GOSH029.MRT_fresh___GOSH029___NB8350518_ATTCACTCAGGTTTAC
-0.661563069000899	4.23967612473748	-1.88780422664702	4.75187389668791	-2.12813574976062	-1.90515833484373	-1.73508012466446	-1.86154499855469	-0.821438517972612	-1.30134587838923	-1.5811111509578	-1.40803477793523	-2.45079486269535	-0.184709711680955	-1.22503593548312	-2.35131747989363	-2.31175409551115	-2.76952497051325	-3.14813518856711	-2.68359950028996	-0.962522579608172	-1.84997691041569	-2.24629415987213	-1.93366829514887	-2.53488985300842	-1.47084996446985	-2.28749988771219	-1.62917848045736	-3.05879560153051	-1.8661207857175	-2.97640017598772	GOSH029.MRT_fresh___GOSH029___NB8350518_ATTCATCAGGGTTAAT
-0.523692610417749	-1.18951394435015	-2.733770739233	5.33950127348188	-1.22592669141109	-2.7589016042475	-2.51260761475102	-0.551659547376411	-1.18954314902715	-2.5867871565209	-2.71394572825226	-2.03900606927791	-3.5149787372092	6.15472729553979	-1.7740014285702	-3.38019955127558	-3.18580946774264	-3.64110929247851	-4.393677715586	-3.646286565041	-2.75391806901557	-1.54423119350794	-3.08252154328414	-3.84909022203254	-2.95363860506702	-2.12997011973606	-2.44993211240911	-3.6473435573161	-4.42950905328291	-2.68175965859623	-3.60070088252339	GOSH029.MRT_fresh___GOSH029___NB8350518_ATTCCTAAGATACAGT
0.070606984859211	-0.791306263402339	-0.559462293575924	-1.37271416230164	-1.93780528410689	-1.61096388049334	-1.46714913898513	2.34168342970669	-0.194450297533858	-1.33559089727047	-1.54544402846625	-0.812789652563822	-1.51251790066024	-0.828657497163717	-1.03586594787227	-1.23032394628531	-1.55150652665506	-2.14230903911061	-2.597493527818	-0.559386451422918	0.409531343468602	-1.50848920063441	-1.32718088203611	-1.50786242383024	-1.14573073936995	-0.849265196291609	-1.33696522967558	-1.9327946044812	-1.33554003734443	-1.60605103064959	-2.05826495887852	GOSH029.MRT_fresh___GOSH029___NB8350518_ATTCCTATCGCCGAAC
-0.758815629852501	4.33234315160684	-2.31199828072264	0.532637596212618	-1.63483378076029	-2.33325189788693	-2.12495671347511	-2.25897085293703	-0.301116558700502	-2.28668096888265	-2.76934802368065	-1.33896805235629	-2.94104997522817	-2.51699395002934	-1.50030439421725	-2.86554468466707	-2.66009935620124	1.01419088306463	-2.79249569591206	-2.35215851046674	-2.96212055820699	-2.13137447216142	-2.75104174591551	-3.14690324993079	-2.41550115680594	-1.80135341422302	-0.161016397517866	-2.75398381163297	-3.74611417433956	-2.30048364852126	-4.33576099619566	GOSH029.MRT_fresh___GOSH029___NB8350518_ATTCGTTGTAGTGTGG
-0.531765924879855	-0.768762794122511	-1.04268492149058	-1.45739392578755	-0.237404502623462	-1.08647682393413	-0.989484342922768	1.48894000548464	0.281237160968602	0.337732929817314	-1.2895446256196	-0.802976385500971	-1.08999749671526	-0.148494466149637	-0.698615505098187	-1.345385554616	-1.02482445568305	-0.184457049120295	-1.79532370534978	-1.5966591424613	0.584469714651414	-1.45863444862543	-1.28102032246041	-1.70409608177359	-0.286595669175821	-0.838798733235952	4.27563855066699	-1.28239029293785	-0.561164650549086	-1.11441081095522	-1.01541474135041	GOSH029.MRT_fresh___GOSH029___NB8350518_ATTCTACGTCCGATCG
-0.436045925438706	-0.694886331766942	-1.35913144758709	-1.23192229617339	-1.9233691728138	-1.37162560024448	-1.24917718067793	5.92719239541538	-0.591397617547905	-1.3442484111346	-0.844102925540953	-1.01371970619382	-1.89561657025498	-0.926859766671337	-0.881969030918318	-1.67865202920952	-1.60254987383443	-2.29222925886001	-1.79322978059217	-1.62381376611517	-1.17722290785721	-1.22674107155539	-1.61722756529472	-0.733579313396779	-1.38723671591161	-0.486383895758448	1.4839924107743	-1.61895708822336	-2.20219090258374	-1.40689093759082	-2.91369244071036	GOSH029.MRT_fresh___GOSH029___NB8350518_ATTTCACAGTGCGTCC
0.396558316086493	-0.466576117374961	-1.24446298098424	-1.2285626292782	-1.49238727011202	-1.25590301534478	-1.14378543797496	5.85839996573701	0.0965586958032875	-1.45401658856213	-1.49059957834891	-0.777560357066378	-1.31457604412804	0.0206794385841812	-0.807558247070917	-1.56494224710851	-1.58895818457663	-2.34959310925679	-2.00458024436255	-0.691903700737044	-0.949171038503165	-1.30252866767419	-1.31360436949454	-0.942442674799696	-1.15211236333057	-0.902970582797404	-1.44734889379807	-1.38876138305551	-2.01639441143909	-1.2881930538965	-2.42369419596124	GOSH029.MRT_fresh___GOSH029___NB8350518_ATTTCTGCACGGCACT
0.273962391013082	-1.43578258224453	-1.76009926206561	-1.58309348460868	-1.80843687747692	-1.77627941072705	-1.6177065417799	1.15400773561386	-0.547471905352715	-1.41577749375613	-2.04036040300557	-1.07462127165248	-1.64364144389565	-1.05199700833572	-1.14216549344068	-2.09297572116045	-0.931954625072183	-1.53294381356501	-2.77380282691454	-1.05085202675037	-1.86279285306883	-1.64394238749901	-1.91432802192389	-1.57432433487645	-1.6557251151486	-1.28449909933722	0.372505945125283	-1.96162847299855	-2.3740707841452	-1.82194864628921	-2.42810984500849	GOSH029.MRT_fresh___GOSH029___NB8350518_CAACAGTAGATTAGAC
0.777068035855685	-0.871912108427003	0.61283760972286	-0.796089143157286	-1.97206277409434	-1.71463738121068	-1.56156744913771	5.00158110192576	-0.739292458543959	-1.85747034649837	-1.23415307848139	-1.20365228982827	-2.17734558834526	-1.61154371485488	-1.1025290496278	-2.07873574807438	-0.777374281796258	-0.891995831523198	-2.50518751922969	-0.811334600679796	-0.7888696796754	-1.14129643320728	-2.02165870692732	-2.6424751986639	-2.05463573089633	-1.32376101508606	0.108366555271688	-1.91486404126412	-0.739852283841097	-1.75872176230146	-3.23019730284827	GOSH029.MRT_fresh___GOSH029___NB8350518_CAACCTCGTTGTATGC
-0.507755987425729	-0.412007224654319	-0.433374793809919	-1.37977857717914	-1.92994311070086	-1.18847996206018	-1.08238140789581	1.99728256691794	0.267247086822854	-0.334166973999377	-0.852309668973282	-0.681696215127144	-0.70913421106973	-0.236348834346268	-0.764204546938483	-1.45580833768141	-0.703769255825132	0.68978187024047	-1.70594679600988	-1.45014378670901	-0.149644722620393	-1.14341739151516	-1.40128804471246	-1.42690619104145	-0.925264068418329	-0.886146999335845	2.32531726379305	0.567527764682143	-0.615380343726401	-1.14299644309856	-0.000619922212705814	GOSH029.MRT_fresh___GOSH029___NB8350518_CAAGACTTCTCCGAAA
-0.0689290436332792	-1.29923280147428	-0.800863228417716	-1.54443641214195	-2.16407718168075	-2.20298073688072	-2.00631518214151	2.30923567653937	-0.396866953195092	-2.00703215749172	-1.93281453059254	-1.470672058179	-1.75830390669602	-0.483886176757293	-1.41653872987797	-2.68475951989886	-1.44029145707792	-2.37695343695102	-3.40722837840999	-1.66423250765477	-0.140317558201213	-1.3378286653053	-2.54406309511225	-1.55355407982569	-1.95406821213934	-0.562907761855793	0.147225829425706	-2.5403083095505	-2.88560439218664	-2.04211102505339	-2.92785681906917	GOSH029.MRT_fresh___GOSH029___NB8350518_CAAGAGGCAGGAGACT
0.0103986903871065	-1.09377326230195	-0.368443815505819	-1.39678515088774	-2.05641243415297	-1.84164213596998	-1.67723417441219	5.92812689021154	-0.420193063422214	-1.32372285771703	-1.41297783754923	-1.36109221398092	-2.44780625557044	-0.744985901452784	-1.18419438195837	-2.23919546217534	-2.08773636724828	-2.8689918158626	-2.99190338023869	-1.89777530595415	-1.32984756343226	-1.21449661642664	-2.00462972550853	-2.57383095749713	-1.86650621393641	-1.42181320088538	-2.0674695893823	-2.13821446157919	-1.40418973481757	-1.88899188737784	-3.21765099350737	GOSH029.MRT_fresh___GOSH029___NB8350518_CAATGACGTTTAAGGA
-0.628238504625394	-0.536689750929594	-2.02546007259035	3.81012448515092	-2.30260487564245	-2.04407961626533	-1.86159955870788	-1.46060389769453	-0.881336579692071	-1.88724055655848	-2.42612803644427	-1.51070655699918	-1.4628567216274	2.51811046259997	-1.31436371408939	-2.27038966166331	-2.39137166365332	-3.2950207980689	-2.33584820916494	-2.37950187816907	-1.46160389675719	-1.77177335273355	-2.4100905527661	-2.60622526189743	-2.75752480030007	-1.57810213249494	-1.85039952742726	-2.56811932018963	-3.28183837797576	-1.43890219220577	-3.15095335530003	GOSH029.MRT_fresh___GOSH029___NB8350518_CAATGACTCTCTGAGA
-0.0351157522423754	-1.2442969635386	-1.7885602742439	-1.43496558065014	-1.68045458715175	-1.80500205781312	-1.64386504691584	1.22923846029995	-0.426566329201593	-1.45282531520463	-1.84021818118814	0.122126175200089	-1.25572417436373	-0.95817914246951	-1.1606344438681	-0.960074040851235	-2.02833183898748	-1.86745989642403	-2.71644066650093	-0.600785495454802	-0.795821486391806	-1.45499240587184	-2.2027245246057	-2.0094919124444	-0.852000167596506	-0.456549815522141	1.30162000555122	-1.5098652154445	-1.31828147361909	-1.85140977028822	-2.83019344991498	GOSH029.MRT_fresh___GOSH029___NB8350518_CAATTTCTCATTGGTG
0.16609037056614	-0.845872033567004	-1.49713509040877	-1.30123313606196	-1.66705449283812	-1.53472333661073	-1.39771477756489	6.7400048408142	-0.661719732195858	-1.68561762823392	-1.82153073928348	-1.13425944339369	-1.94394589086799	-1.0537626800423	-0.98684251276517	-1.66444836617189	-1.92745567566981	-1.93562797352642	-1.94782484939926	-1.39574460008081	-0.983905934802212	-1.36935845149267	-1.80952942597862	-1.56612952892515	-1.61593422977107	-1.1848609765603	-1.86017821030374	-1.81146460362426	-2.46404978826927	-1.5741820170183	-2.37314705506738	GOSH029.MRT_fresh___GOSH029___NB8350518_CACAACAGTATCGTGT
-0.155533126735986	-1.24145734927559	-1.30219637654108	-1.25379875869995	-1.3114682139998	-1.66642111960311	-1.51765557280131	1.09987858895452	-0.190625957351664	-1.57346457887885	-1.52163653544522	-1.23159259163591	-1.41497527808591	-1.08100537621828	-1.07152550936364	-2.04216232668838	-1.91240583265667	-1.84642680495594	-2.39887587817436	-2.01318671184193	-0.559433827819764	-0.909381281164094	-1.80688156925455	-1.88449415406535	-1.83451008486342	-0.902317428872366	3.07785578339801	-1.21498513128595	-0.429806004649544	-1.70926583096852	-2.35583228884259	GOSH029.MRT_fresh___GOSH029___NB8350518_CACACAAGTACCCGAC
0.279213213014661	-1.46626047563456	-1.95726672155394	-1.77178421169567	-2.02043083884369	-1.97525938094956	-1.7989230765031	4.21955228605384	-0.402695976913062	-2.14062866175021	-2.18160413138723	-1.45984396832189	-2.66275028591066	-1.2922490672793	-1.27011161188439	-2.00125961995871	-2.21048203241702	-2.09297176164131	-2.5360003630279	-2.36074616315451	-0.826264146966461	-1.31170296504723	-2.32894743209025	-1.89494847881811	-2.02619767611227	-1.52497046421431	-2.21009225749411	-2.32171462013169	-2.19057347110155	-2.02604451386288	-3.62081248860671	GOSH029.MRT_fresh___GOSH029___NB8350518_CACAGATGTAGTTACC
1.71389716855693	-0.589703576588395	-0.1694317717396	-1.45576855763338	-1.98628302430045	-1.53434804939685	-1.39737299317147	2.15699411521177	-0.150753905095604	-1.48659139978492	-1.82112516101823	-0.816313766160963	-1.51378669034786	-0.733269188725639	-0.986601199319078	-1.87170490688358	-1.03891722545049	-2.25944736746942	-2.36320539067155	-1.17083988975372	-0.756813294395664	-1.09026264850245	-1.27313098622384	-1.72395869433662	-1.28482930398379	-1.14177124713688	-1.41705038358568	-1.81037427571723	-1.17135891964632	-1.57379708093946	-1.7660486150546	GOSH029.MRT_fresh___GOSH029___NB8350518_CACAGATGTCAACGCC
-0.0219017362445246	-0.895488424520382	0.683382743650096	-1.32295553202662	-1.96142181515443	-1.59395703910102	-1.45166054050832	2.36580103822081	-0.041741120683915	-1.3766103838075	-1.41171858112075	-1.1669316324706	-1.43530767177877	-0.116859729461377	-1.02493037812271	-1.88882471830183	-1.03149975590957	-2.43239209796863	-2.26729054588449	-1.64641476223588	-0.462639063886259	-1.06287886774059	-1.60566048329503	-1.12996496626878	-1.46825769173097	-1.23059150069041	1.88071337728538	-0.5211835880755	-0.833575014799358	-1.59687774078196	-3.03220444830099	GOSH029.MRT_fresh___GOSH029___NB8350518_CACATGAGTGGATCAG
-0.317941870583792	-1.20698394346546	1.21293451814874	-1.39482990259153	-1.92236904459607	-1.50166009997332	-1.36760317807342	1.38935378083427	-0.0678549140302746	-1.95677469141656	-1.68430519134688	-0.558780059731659	-1.44398577114611	-0.86563661056971	-0.965582519680375	-0.789248612212385	-1.41549693550893	-0.764629148399274	-2.38471717866339	-0.785112392172138	1.44353750478437	-1.23040435374518	-1.24026520676411	-1.62540775519533	-1.27692571078736	-0.866366209038467	0.572446881978296	-1.12083458287263	-0.962562630621225	-1.35594101927821	-1.20179882177324	GOSH029.MRT_fresh___GOSH029___NB8350518_CACGGGTCAGTAGTTC
-0.52837036329134	-0.913165171225088	-1.75586916293249	-1.48221175512399	-0.989882763356593	-1.79776552837692	-1.63727454041217	2.96174431323832	-0.62708074513846	-1.65935375929872	-2.13377664775956	-1.32866457355914	-2.14143473954924	-0.877766995728598	-1.15598128279199	-2.17144967156586	-1.97527540799741	-0.84857380590001	-2.93041088853174	-1.16126803770101	-0.380002121184138	-1.49513848631652	-1.27014309822588	-1.51004559412804	-1.6528207532408	-1.38793889997347	1.68598626208106	-1.72656746026593	-2.88637284902282	-1.84398718523178	-4.08112865831576	GOSH029.MRT_fresh___GOSH029___NB8350518_CACGGGTTCCTACCGT
-0.461324386311667	-1.69369539692042	-2.17353785654607	1.23330030210745	-2.11308510094988	-2.1935186419473	-1.99769779189293	-1.65985984930701	-0.945769529719575	-0.892095397543641	-2.60349794271454	-1.62115162683545	-2.77840406074266	4.60193480988291	-1.41045450784434	-2.68517609785626	-2.56567930246111	-3.1671520840061	-3.62462956343134	-2.88775784667567	-2.2715937299723	-1.3452164501638	-2.58628798712471	-3.07482790937483	-2.43035241663141	-1.69347437300364	-2.38040167009042	-2.58905385908347	-3.5217677455737	-1.84760089815716	-1.98255748552575	GOSH029.MRT_fresh___GOSH029___NB8350518_CACGTTCAGAGGGCGA
0.927421995493837	-0.955202997848707	-0.929193057443498	-0.295906756401321	-1.65272706668318	-0.937734894900422	-0.854020974839079	2.48771748337314	-0.404318921021012	-0.856489210025722	-1.11300210675098	-0.693046515008701	-0.569064838625763	0.0774111721204268	-0.602972951486326	-1.16294069379261	0.238383387806892	-1.38817368306632	-1.47497199063788	0.569599560948827	0.33607195235905	-0.0598212530302454	-1.10564480620762	-0.649621691692254	-0.944702302948204	-0.723964676122081	3.23670016774402	1.05690571098703	-1.5055648233869	-0.961844635491594	-1.53122549054317	GOSH029.MRT_fresh___GOSH029___NB8350518_CACTAAGGTCACCACG
0.503508635359158	-1.57610223875227	-2.04907266796888	-1.43082015944641	-1.55940671710549	-2.0920219002262	-1.90526191606169	4.94513970516086	-0.683317990992867	-1.88927156222274	-2.22724551455075	-1.41628569010214	-2.3471573537509	-0.384795864229812	-1.34519108397622	-2.12480663378387	-1.91252257619604	-2.16100327484791	-2.99186689027278	-1.82061887987172	-0.760031629012869	-1.47562797992813	-1.80356058862253	-2.53583468455002	-1.88951086192874	-1.39325035501899	1.45020068949031	-2.46925522787416	-2.26637330774219	-2.14580906928624	-2.50044604692672	GOSH029.MRT_fresh___GOSH029___NB8350518_CACTGAAAGGCTGAAC
0.724293736037158	-0.852374996083402	-0.724564889063682	-1.12589797991466	-1.95725604516041	-1.76846969380972	-1.6105940176633	1.95905226263241	-0.549583921248533	-2.0622557509846	-1.7527353433767	-0.842180049874589	-1.52617453305398	-0.8635143939549	-1.13714376705988	-1.860368587366	-1.94309070073275	-2.74046439222966	-2.57123374669911	-1.57554812874632	-0.763214889735757	-1.26735663287332	-2.00930246590489	-1.22314013978236	-1.36496928463745	-1.05577003458445	0.219925787918844	-2.1007988446382	-1.45076782708049	-1.56253943646158	-2.5643732631032	GOSH029.MRT_fresh___GOSH029___NB8350518_CACTGGGTCCAGCAAT
0.469004864756848	0.385261974182511	1.28198110773539	-0.72093043739341	-0.478856721002167	-1.1000349346266	-1.00183208744366	1.96081339425074	-0.0126171096977752	-1.07807860454105	-1.30563681313053	-0.542979798931549	-1.38483663971372	-0.284934578971466	-0.707333506385408	-1.30265776178751	0.236477816900481	-0.840645827833901	-1.81772749435818	-0.648784308965454	-0.40850327320508	-1.57152022421755	-1.06134752727771	-0.621141144506404	-1.15824400555001	-0.849266076692696	0.986002386696353	-1.34491209025853	1.25289649342582	-1.12831750900802	-0.959402208883578	GOSH029.MRT_fresh___GOSH029___NB8350518_CACTTCGTCATCCTAT
0.0534038990094803	-1.52789251118329	-1.83476444811027	-1.85480599630842	-1.77199068033187	-1.85163097499826	-1.68633128500371	7.08496685203269	-0.145902317761792	-1.72116140945902	-1.37039477011055	-1.36847460970403	-2.25182446452722	-1.44657910815062	-1.19061730573305	-2.29711536209408	-2.21042027953673	-2.5489157090947	-3.02398730432083	-1.88555092465647	-1.12977975495862	-1.85469010376133	-2.11186537732717	-2.47524347590106	-1.62855315474278	-0.663598218487198	-1.99546840864384	0.208557065772955	-2.97285563010535	-1.89923754559786	-3.55949926417619	GOSH029.MRT_fresh___GOSH029___NB8350518_CAGAGCCCACAGAAGC
-0.581016838260223	5.50187903263246	-2.22201621058737	0.925094456530363	-2.0805277412951	-2.24244264527222	-2.04225422808807	-1.83533782258593	-0.335786914253504	-2.47635493481393	-2.46719933245399	-1.65730961795747	-2.39509454983405	-0.477688999124116	-1.44191313313789	-2.74733015760688	-2.63276755139044	-2.27432877594945	-2.7540543234571	-2.96254871042954	0.150103790081046	-1.66105335773963	-2.64397227558326	-2.03642068660481	-2.29433963597286	-1.73124544285967	-2.82752246187447	-2.64679983725203	-3.60031687371838	-2.21701474068799	-3.78153655381158	GOSH029.MRT_fresh___GOSH029___NB8350518_CAGATACTCCCAGGCA
-0.668132179973856	1.07063050478863	-2.12992180743855	5.31795946913831	-1.12082686532301	-2.14950164149925	-1.95761029825634	-2.08603770367217	-0.366640472776391	-2.35475975042961	-2.55125395083799	-1.58862022704693	-1.71044669195894	0.573801028741079	-1.38215113466278	-2.64173507982813	-2.55968342155914	-3.77640082280805	-3.50028176570676	-2.41882849047167	-0.513926675573764	-1.88272725363735	-2.53438934477399	-2.63480977384409	-1.94904926531883	-1.6594916838166	-2.44726521583661	-2.53709971440653	-3.45109697511824	-2.10330213728429	-2.65878504173964	GOSH029.MRT_fresh___GOSH029___NB8350518_CAGGTATAGTTGGGAC
-0.0348316684835306	-1.0518794855542	0.496495546398631	-1.70180850799379	-2.12528310956057	-2.09889127793555	-2.02724308982075	3.67677784543895	-0.241292105805189	-1.56323802058394	-2.18284340089911	-1.54209028181636	-2.01212132238265	-0.385933968268888	-1.43131466938479	-2.71652023202471	-2.23430852809311	-2.45123366494369	-3.62102092784336	-2.87404077772983	-0.714386944061088	-1.42204014268668	-2.40757927470818	-1.77488899852032	-1.21437754983123	-1.70820776311266	-1.51957606692907	-2.37385432440986	-2.55991992549341	-2.28319086793964	-2.93938998167529	GOSH029.MRT_fresh___GOSH029___NB8350518_CAGTTCCGTAACCAGG
0.813856459127487	-0.900653680018865	-0.069668026959675	-0.490540531743574	1.01456502503629	-2.38804669167355	-2.17485984010529	-0.949303309250692	-1.0296433106798	0.325664940108606	-2.41842407484608	-1.76492039097911	-2.70732295885353	0.453927948723902	-1.53553799671544	-2.93764543547208	-2.85568023015973	-2.14774812672195	-3.94607297698194	-3.28275013402962	-0.768925104482389	-1.43081766481424	-1.53917706767688	-3.04689240416624	-2.39591856790516	-1.84365694302699	-0.327626425195725	-2.15031604041154	-2.53176831080109	-2.44944484009371	-2.01409147856825	GOSH029.MRT_fresh___GOSH029___NB8350518_CAGTTCCGTGTTAGCT
-0.668473440713066	-3.43441074602933	-2.72107604432963	-1.85643698107004	6.73086785438911	-2.74609021021519	-2.50093992564184	-2.11809719090205	-1.18401931810213	-2.2123391581664	-3.01371319721378	-2.02953762352124	-3.09688051840361	0.968700541641435	-1.76576357359186	-2.22396187767807	-3.14816226652651	-3.25075270719876	-4.5377137761451	-3.5058243051769	-0.551266351471896	-1.92167723756053	-3.23780249067559	-4.18904932684603	-2.83715475878531	-2.12007926808735	-2.50135287718602	-3.24126511632345	-4.40893993049725	-2.81669387759313	-3.10703520168792	GOSH029.MRT_fresh___GOSH029___NB8350518_CATACCCCAGCTGGTC
2.21927127943292	-1.44231353206154	-1.95053741662591	-1.55707561870272	-2.23831967564827	-1.9684682152183	-1.79273817498174	3.12656120990734	-0.35763308009729	-1.43242014945781	-2.33638449686034	-1.45482485922347	-2.35626041332948	-0.982745625039297	-1.26574482414162	-1.81590011453172	-1.65342434129154	-3.51491268640483	-2.90157483801035	-2.31599289674689	-2.39301941836626	-1.59158407217129	-1.81015193026798	-2.59864636634985	-1.95793005164207	-1.51972744283816	2.2391074498961	-2.51045078656826	-0.935656862131053	-2.01907874308601	-2.53518576342764	GOSH029.MRT_fresh___GOSH029___NB8350518_CATACCCCATTGGGAG
0.0628239599297286	-1.20768907168191	-1.62482942688692	-1.62193563391182	-1.39967670588473	-1.63976607406537	-1.49338008929492	1.7418826116229	-0.19768484666008	-1.60703689060769	-1.65242343354145	-1.21189279533122	-1.59745214213465	-0.29530236519853	-1.05438604748876	-1.99657380168114	-0.923144535484294	-2.50217081909853	-2.70959383499595	-1.39603754578828	-0.226863688150675	-1.24291985426905	-1.65239233431423	-2.86269383639873	-1.88481422219063	-1.26595770423236	1.92927458666867	-1.93544864441371	-0.454693623431546	-1.68192546782465	-3.30833381014341	GOSH029.MRT_fresh___GOSH029___NB8350518_CATACCCGTACAGCGA
0.92646211596175	-0.513757543874952	-1.38596954143309	-1.08169167431198	-1.52952024117978	-1.39871040991928	-0.324466201724187	1.8071532638395	-0.154208947974285	-0.913149359175327	-1.38425972111686	-0.788260347785813	-1.0911698153618	-0.66449884715044	-0.899384835447801	-1.7062571517386	-1.51503992391823	-0.706543726078729	-1.5740885363804	-1.70740616096289	-0.229458309180358	-1.02644431114855	-0.402520297925867	-1.214004630455	-1.17210025325126	-1.07985416178133	1.6382921535226	0.596401418365612	-1.62607177014145	-1.43467211437191	-1.08444895252303	GOSH029.MRT_fresh___GOSH029___NB8350518_CATACTTCAATTGCAC
1.43144194752824	-1.01766356059042	-1.55378477475588	-1.26982764012896	-1.58144348865571	-1.56806832636304	-1.42808297737182	2.37352872668153	0.122755055956756	-1.50186546929237	-1.15764340163965	-1.13290839191767	-2.15017231894094	-0.843589115023576	-1.0082836759314	-1.47285292680628	-1.35463999131346	-2.15586587410938	-2.30820535155672	-1.67848887794357	-0.692239139845111	-0.834089864124304	-1.41211659792775	-1.3524154189103	-1.64455030871354	-0.932460194245634	2.34925880332619	-1.85082236095002	-0.474412344110787	-1.52285542472083	-2.06033676693321	GOSH029.MRT_fresh___GOSH029___NB8350518_CATAGACGTCCAGCCA
-0.662519116685109	1.13156853759365	-2.35661781995732	6.92097068199569	-1.44253864877465	-2.37828161329382	-2.16596651449419	-2.14484457691257	-1.02543294592143	-2.29025539671733	-2.14082446116452	-1.75770336879442	-2.4150332102713	1.84036160135226	-1.52925895328414	-2.9007835240447	-2.73574954470413	-2.8260049897781	-3.9299368972115	-2.89192857388882	-3.28328228715088	-1.88265685979848	-2.80413443899473	-3.03649746608984	-2.65989433673049	-1.83611795536114	-2.31218936612532	-2.8071332840004	-3.81841089262572	-2.35108401031314	-4.98471771347912	GOSH029.MRT_fresh___GOSH029___NB8350518_CATAGACTCTCTGACC
1.17254207531797	-1.28063383400094	-0.820285818276063	-1.49686404755969	-1.82030860383064	-1.92958807945934	-1.75732896538176	2.95854050504175	-0.514643877879637	-1.48072946574942	-1.56574589870934	-1.18262089410682	-2.30931029554118	-0.591952459024368	-1.24074450652493	-2.35311774255949	-1.05525340053922	-2.18014152900102	-3.03554276321574	-2.09248853108851	-0.56056212866662	-1.62977377383466	-2.09458193460445	-1.50813429550297	-1.95361094597842	-1.46927124753571	1.15076065534273	-2.13254420806063	-2.20133454075348	-1.97919897513633	-1.50359497821176	GOSH029.MRT_fresh___GOSH029___NB8350518_CATCAAGTCCCTCTCC
-0.717195349556887	-2.08972447358173	-2.70272047751022	1.26898654361266	-0.372025019113011	-2.72756590529883	-2.48406933137377	-1.91355649923339	-1.17603227718345	-2.3794160049574	-2.65430712226855	-2.01584696848104	-3.48910523599541	4.78708763213608	-1.75385225956229	-3.33565999263618	-3.17611038172597	-3.43309169657701	-4.45697912636878	-3.40745621852183	-3.34400851495984	-2.04778937375583	-3.21596124147952	-3.33118429202312	-2.5376094244603	-2.10577784613741	-2.24450439628761	-3.21940050928827	-4.37919853768845	-2.48705473340166	-3.29091761748149	GOSH029.MRT_fresh___GOSH029___NB8350518_CATCCACCAAACACCT
0.257941157914588	0.312785494187034	0.197648726334061	-0.994825294388868	-2.18881461206566	-1.11577773996685	-1.01616949350213	4.31065697717494	0.201465732659652	-1.26585874226643	-0.625884091225937	-0.409900618626102	-1.03210810861272	-0.685091015959547	-0.717456288263641	-1.36934009404181	-1.32020498044608	0.880619240813511	-1.84374133192327	-0.429110729924288	0.718185650687111	-1.40570360798645	-1.26617357144555	-0.141811127884389	-0.538454807164552	-0.861420082085252	-0.429611294912652	-0.896014331837205	0.280844433402607	-1.14446507155096	-1.82959802522315	GOSH029.MRT_fresh___GOSH029___NB8350518_CATCCCAGTGAGAGGG
-0.633202389973589	-0.863605505335743	-1.0047971840586	-1.60271073172324	-0.268986988668189	-1.01403403118596	-0.9235086979731	-1.57353940640849	0.340777526071695	-0.993794250424583	-1.2035619226338	-0.749436493443361	-0.687139625446361	-0.848547060958285	-0.65203406209673	-0.89860462255706	-1.38302734564356	0.943107183776488	-0.0604617471434775	-1.67244824869388	-1.58316438014667	-1.71903224425533	-1.19560599269112	-2.01403524111382	-1.25304757161703	-0.782870321832552	3.12808527104151	-0.330036025505563	-0.480393957913757	-1.04010546947354	-0.331040617237957	GOSH029.MRT_fresh___GOSH029___NB8350518_CATCCCATCCTTGAAG
1.96881371808332	-1.66155508757673	-2.15798368838362	-0.549383282808158	-1.25174473958095	-2.17782148823931	-1.98340196203228	7.44636196453905	-0.548636403618681	-1.77485076998825	-1.90676058270387	-1.46351396288821	-2.52069970247006	-0.895604561205878	-1.40036108042396	-2.66729590064904	-1.75014004629696	-1.90425915168225	-3.55930251541804	-2.77735856566897	-1.67503557846398	-1.03940237105401	-2.36402751352853	-2.26504305486922	-1.8668773563842	-1.68135561229414	-1.86582738404834	-2.57052619507958	-3.49656543884655	-2.10303129544125	-3.91670528193055	GOSH029.MRT_fresh___GOSH029___NB8350518_CATCGCTGTGCTGTCG
-0.471076518380494	-1.69511691593289	-1.26487577386835	-1.79421508329806	-1.51410420170152	-1.81223506602636	-1.65045234654485	-0.31709176310787	-0.0982341074149634	-0.828466470972971	-1.60935518970671	-1.21406684426886	-1.5995216852828	-1.00826102518873	-1.1652853407625	-1.33228711957876	-2.05204769372241	-2.14205059432843	-2.46315140534676	-2.2459215924953	-0.674075526896412	-1.70573940949698	-1.94848170102248	-1.54182267011974	-1.70963346699869	-0.941689602626334	2.07141850296158	-1.0461256206433	-1.09016616548	-1.85882874358888	-3.38984165952618	GOSH029.MRT_fresh___GOSH029___NB8350518_CATCGCTGTTAAGACA
0.00539566293436822	-1.13640680529204	-1.65417591782322	-1.54006290842589	-1.88553673010112	-1.66938233989236	-1.52035243761022	3.99553829442051	-0.304162697653979	-1.52744970748035	-0.656813617562108	-1.23378112425082	-1.97510319996635	1.72076713246347	-1.07342960373778	-2.05478707418764	-1.14773584917934	-2.76725381371614	-2.48012728232764	-2.15580791633783	-1.64009117611733	-1.56671001754152	-1.75613846722307	-0.770810076113019	-1.86096830993974	-1.28882251433379	0.66636602072704	-1.81410674274372	-1.90762170764199	-1.71230318605172	-2.60805088971986	GOSH029.MRT_fresh___GOSH029___NB8350518_CATCGTCGTACAATAG
-0.508584051569478	-0.917727939723155	-0.912370212726161	-1.33445700670063	-1.84710775716604	-1.58231665569291	-1.44105932300031	2.06723273820416	-0.0446466767368601	-0.690626968768919	-1.33773079297447	-1.16943397311097	-1.60786481705938	-0.113791330621799	-1.01744549473169	-0.263435117189063	-1.66834015070907	-0.711823145657509	-2.50510937232049	-1.21253943545312	-0.00846125782421971	-1.10864705739904	-1.57255001461774	-1.81875707335216	-1.02600779509894	-1.09552960924556	1.96904981903306	-1.62136557520688	-1.17777892766454	-1.43412723297011	-2.06895137808072	GOSH029.MRT_fresh___GOSH029___NB8350518_CATGCAATCCACACCT
-0.586902522282566	1.06824277074184	-2.23121240281914	5.95475036024802	-1.88082837548837	-2.25172337578012	-2.05070644476325	-1.94486148870666	-0.970865402028029	-2.35751004029517	-2.67258142433724	-1.66416867585349	-2.12159297394415	2.42566641573349	-1.44788073602516	-2.74757645152962	-2.59520344122114	-1.942164524679	-3.72080864071277	-2.8231926553624	0.0271907921780721	-1.67702270770128	-2.6549148047988	-3.97520721364903	-2.30709027913506	-1.73841049674949	-2.65189064763708	-1.68719338244323	-3.61521739780468	-1.95321408672958	-3.72517127431099	GOSH029.MRT_fresh___GOSH029___NB8350518_CATGCCTAGACATATG
-0.727026214026139	7.38325181323196	-2.08307044528199	1.56280799917272	-2.04486722238248	-2.10221958658517	-1.91454922966466	-2.08027751706195	-0.906404528209021	-1.52453225266565	-2.49513464993848	-1.22793409775135	-2.49907970764387	-2.08316496392821	-1.35174829868118	-2.55939709412691	-2.14815678659075	-1.05587619712072	-3.41760373245386	-2.66293623027492	-2.18908378732059	-2.0335811581723	-2.47864101043465	-2.89201266702605	-2.00459689712375	-1.62298825650638	-2.06355294901931	-2.48129176073807	-3.37518405021461	-1.92255164828542	-2.07930682384318	GOSH029.MRT_fresh___GOSH029___NB8350518_CATGCCTCACGACGCT
1.30003873762639	-0.910217948196965	1.11859897977223	-1.44788855547948	-1.25382292284008	-2.05348612800985	-1.54603230893994	1.27360013250154	-0.800488444231889	-2.01249923038194	-2.43729267097559	-1.30746827798576	-1.81695856575389	-0.950647827453842	-1.32041219557454	-2.05811809098829	-2.3116681541382	-1.08955364029564	-3.39323604793849	-1.76588011075697	-1.6499417928755	-1.49738683209458	-1.60412955806927	-2.11447710047787	-2.21716436422643	-1.58536429397106	1.38109197421006	-1.40789955736814	-2.52472300936178	-2.10628251867754	-3.20624357866606	GOSH029.MRT_fresh___GOSH029___NB8350518_CATGCCTCACGTTGGC
-0.63316589330154	1.72521464614997	-2.21746456784994	6.77309411232691	-2.00614817666369	-2.23784916043093	-2.03807081503241	-2.03892930491746	-0.964883319234153	-1.64477013981106	-2.65611405067209	-1.65391473665539	-2.83455498201334	1.34965618044234	-1.43895947627023	-2.48670098350612	-2.5541139958552	-2.66164080150572	-3.24590637062244	-2.83745176155108	-2.58197546736615	-1.79700816116243	-2.6385562857499	-3.20936212027489	-2.05315727627202	-1.72769910925996	-2.26260428582785	-1.82678306670876	-3.44116079621038	-2.20996155906511	-3.0347212106521	GOSH029.MRT_fresh___GOSH029___NB8350518_CATGCTCGTATTCCGA
0.898220006372738	-0.581903217986679	-1.30508793437272	-1.623805194558	-1.37119382879391	-1.31708527864161	-1.19950580886845	3.59837180027881	-0.567881713316834	-1.29079669614447	-0.0921577664155925	-0.973410893948613	-0.948956758411288	-0.236541643944647	-0.846899056588964	-0.574533231017406	-1.53683433879001	-0.0472859743906302	-2.1763873564742	-1.7275754442241	-0.784758216051565	-1.69247424808077	-1.55292130599154	-0.793059384599793	-0.96506959947567	-0.284259031966595	4.22264351396195	-1.53053791683044	-0.420627994203033	-1.14973561996539	-1.23191994060113	GOSH029.MRT_fresh___GOSH029___NB8350518_CATGGATAGGATATAC
-0.690828957853007	-1.56963741281788	-2.8275302573807	0.424671958484953	-1.74548236620937	-2.8673406817719	-2.61136606684837	-2.3564416484793	-1.23629833651095	-2.89617769314091	-2.89672331579097	-2.1191495353873	-3.18224395587891	4.95675945439584	-1.84372884405502	-3.50665855348385	-3.33914039357364	-2.46592820439951	-4.66942452664998	-3.43470903989735	-2.00975086573294	-1.98781961441559	-3.38076395543065	-4.63408765440704	-2.96451388114077	-2.21368894268469	-2.68616003824602	-3.38437946935257	-4.60361162906323	-2.94106177330851	-4.91304834902756	GOSH029.MRT_fresh___GOSH029___NB8350518_CATTCCGGTCCAATCA
-0.61189114108736	3.29556016521027	-1.76664757933703	6.56280569650388	-1.8896130169466	-1.78288792502783	-1.62372509761703	-1.85298903365475	-0.122947666224907	-1.13493780638229	-2.11611834799809	-1.31766906597076	-1.42125036419	2.44741453249274	-1.14641483447997	-1.9525541352325	-1.97367671962947	-0.231318898952953	-1.97233066718961	-2.55385085800582	-0.687727062418516	-1.71240092889502	-2.10213012769095	-2.67224632162072	-1.36549877709198	-1.37645286127675	-1.74981215502326	-2.10437822334109	-2.86248635788283	-1.40477856803425	-0.00650769515877742	GOSH029.MRT_fresh___GOSH029___NB8350518_CATTCTAAGTGGACGT
-0.461161894047682	-0.0860807352271241	-0.818967921696941	-1.30392367346779	-1.95777667395867	-0.826496487277077	-0.752713095784281	6.79214509443499	-0.35635675901664	-0.809999893289035	-0.980972699815497	-0.610834163567238	-0.864358894384566	-0.00124417261001519	-0.531445538644971	-1.0446658613901	0.457605406462593	-1.09917793170956	-1.29636812932254	-0.934214324044295	1.46991318929484	-1.25758498618725	-0.974488155955609	-2.34979625159578	-0.870231091635071	-0.638084670818532	-1.45084419949784	-0.915062308126894	1.46005327645842	0.67835688367338	-1.15277379130416	GOSH029.MRT_fresh___GOSH029___NB8350518_CATTGTTAGGGTTTCT
-0.674901178958016	4.34387861748164	-2.15935095993426	4.11356328505864	-2.11684968070121	-2.17920132877253	-1.98465862077849	-1.97271643723238	-0.301511866484738	-2.13570519770318	-2.58650465408553	-1.61057020979102	-1.83179324228018	-0.0640411404772631	-1.40124833173925	-2.67724431154967	-2.59073059864927	-3.90101754327233	-2.2833457510277	-2.94053078174286	0.556578412379743	-1.90230700045586	-2.56940702957837	-2.50586595114485	-2.25717933009529	-1.68242089824027	-2.50023007655136	-2.57215484841724	-3.47335460864887	-2.23522993453133	-2.91260244842561	GOSH029.MRT_fresh___GOSH029___NB8350518_CATTGTTAGTCAGGGT
0.0928286922948155	-1.04247315478388	-0.778825798263682	-1.50909904570791	-1.5649547586213	-1.82138781331525	-1.65878800538044	1.31222064101177	-0.229775423009742	-1.20054286042881	-1.78277678529562	-1.34612296434963	-1.53271136361451	-0.490829729626383	-1.1711706491551	-1.73140130584248	-1.50685236586693	-0.27870913353463	-2.67784987421874	-1.28642590456836	-0.28295521146312	-1.59864499534457	-1.98533884274513	-1.435145351122	-0.394511509764635	-1.18010612851695	0.378424456870559	-2.02678588676566	-1.8574446322127	-1.86821681363694	-2.89149270545063	GOSH029.MRT_fresh___GOSH029___NB8350518_CCAATGACAGGCGATA
0.169817432059726	-1.4714410815681	-1.90819280851994	-1.56263371961233	-1.67147853895786	-1.92573434380831	-1.75381926227125	6.23334472379209	-0.830310182862888	-1.78862967310707	-2.28566345707862	-1.42324177447896	-2.54762485280441	-0.807257002922045	-1.23826651581307	-2.3540505068182	-2.17523829265595	-1.6258834587651	-1.63981532663669	-1.13465720430147	-0.507619133001009	-1.61567721405599	-2.2705544892764	-2.2853966193853	-1.43944175104208	-1.48673537488481	-2.16643866137098	-1.96838873386307	-2.21919388000274	-1.97524615757275	-3.08585315128089	GOSH029.MRT_fresh___GOSH029___NB8350518_CCACAAAAGCGTGTTT
-0.412375192197369	-0.589703364564377	-1.87580931783289	-1.43565318186762	3.01087929442989	-1.8930531598577	-1.72405560867558	-1.46248592020545	-0.816219184325396	-1.98398173977994	-2.24293798567532	0.557722730603122	-1.9618031909531	0.16139581405876	-1.21725218644138	-1.70484015866713	-1.58169692134961	-0.316813641928662	-2.89837981036467	-2.44277489041422	-2.11751788613449	0.0944400700461395	-0.402690567211863	-5.44090790176644	-2.03935962808531	-1.46150433903155	-1.32094045540072	-1.1929758018664	-1.07145279412553	-1.94172472029304	-1.66334101656522	GOSH029.MRT_fresh___GOSH029___NB8350518_CCACTTGCAGGATCTT
-0.620885965604045	-2.08647613985502	-2.25934112265512	-1.679189283648	-1.37072591054855	-2.28734986876398	-2.08315247234911	2.82146820777351	-0.487011313021044	-2.20979779044171	-2.65512932436325	-1.69049894994131	-2.36764886455272	-0.919579412164687	-1.47078892867363	-2.7821012804461	-2.59739196830466	0.702915994081974	-3.53500560264168	-1.4761893982151	-1.12252531718085	-1.75571827441295	-2.48564910242208	-1.98014383859692	-1.2346948864264	-1.76591541588462	2.47827549226255	-2.69980472996579	-2.75777919186622	-2.20620370425796	-4.27010644279714	GOSH029.MRT_fresh___GOSH029___NB8350518_CCACTTGTCCATGCAA
0.398536698279822	-1.26033265571777	-1.27958789334597	-1.50630946624768	-1.53630085069307	-2.031739405465	-1.85036098913483	4.96808697446903	-0.402458616523597	-1.94161786310226	-1.58360835346532	-1.32940525949619	-2.02587301082097	-0.441746151766518	-1.3064288346595	-2.39498709130123	-1.71369145916924	-2.65356282844265	-3.01920691679997	-2.62808320566905	-1.09236858194698	-1.11883101791254	-1.75640159773211	-1.70218556367282	-1.66436789629094	-1.55362734455869	1.96541914485128	-2.17612427286546	-1.57919315366861	-2.02447398485268	-2.87477846408055	GOSH029.MRT_fresh___GOSH029___NB8350518_CCATAAGAGCCTCTTC
-0.341814231407181	3.20929447451474	-1.74120148361582	4.34028697774679	-2.10337047588824	-1.75720790976554	-1.6003376010149	-0.805767069728054	-0.757647401146818	-1.86136092961616	-1.90494581049398	-1.29868987987063	-2.10597837414037	6.34740760785561	-1.12990232686068	-2.13915027060523	-2.0034146228212	-2.3289273212453	-2.90365790243627	-1.56679631329257	0.620044961328634	-1.00514312480412	-2.07185187351433	-2.45406484856902	-1.58151590367213	-1.35662697654827	-2.59807957750174	-1.64238699001856	-1.91333990948054	-1.80238680531437	-3.21476644463752	GOSH029.MRT_fresh___GOSH029___NB8350518_CCCATTGCACTCCACT
0.461942583272544	-1.04129980829232	-1.53862656124279	-1.46390328848949	-1.63471459296935	-1.59277166736999	-1.45058098985197	6.97978723434515	-0.6867481688972	-1.47222391264955	-1.35982750961815	-0.977533427197611	-1.91680478263959	-0.932996900519708	-1.02416817219953	-1.97386020690392	-1.96792228233889	-1.97650160867157	-2.63193900564252	-1.48091889785986	-1.07839952991643	-1.43413222833398	-1.87797183519472	-1.95970042666092	-1.64899385860739	-1.22967635157311	-1.61584633708571	-1.87998020768231	-2.55724833012021	-1.49089526386637	-3.49440794894931	GOSH029.MRT_fresh___GOSH029___NB8350518_CCCGAAGCACTGGAAG
1.61509668293846	-0.865875931592554	-1.86694937744902	-1.72890340183813	-1.96564366055611	-1.88411177227615	-1.71591244094199	6.18127268801982	-0.239409359686238	-1.6898886016542	-1.56218525622639	-1.39248001195638	-2.44528862162769	-1.12484343050454	-1.21150278446247	-2.30899209255337	-2.21498897520446	-1.38885333942054	-2.83497993144711	-2.30219414228412	-0.711281079240028	-1.86303782733771	-1.23833301263716	-1.11100427699955	-1.87356477780258	-1.45460126994479	2.89345135301408	-1.33849180501027	-1.74981778838774	-1.75809100055759	-3.68116381083536	GOSH029.MRT_fresh___GOSH029___NB8350518_CCCTAACAGTACAGCG
0.0661441600475686	-1.2247373612679	-1.78492652764467	-1.64138530651019	-1.75062577385871	-1.80133490709774	-1.64052527184097	4.54871002257971	-0.77667343936538	-1.2738450939431	-1.47856763920256	-0.937680969245633	-2.38929965605119	-0.493862525484613	-1.15827642914303	-2.13990374345313	-1.6714841894596	0.62603435611644	-1.20053462196864	-1.1538613974964	-1.5611079566614	-1.65458979931863	-1.79129902515914	-2.19431642607351	-1.98581943917678	-1.39069458724035	0.67309416137623	-1.85276566409676	-1.36275972313213	-1.75203772496535	-3.13653774041814	GOSH029.MRT_fresh___GOSH029___NB8350518_CCCTCTCCAGGTAGTG
0.267468685417598	-1.28822455135293	-1.7217587828637	-1.37441100590178	-1.79895235722029	-1.73758647716839	-1.58246782237546	2.51287695537936	-0.536943009975216	-0.819012424938861	-1.5410904392227	-0.183104543941536	-1.5699537191495	-0.806975049807248	-1.11728554871813	-1.32258957537408	-0.979514950175835	-1.12443120078608	-1.36096871335896	-2.27166489055213	-0.294228068360434	-1.43577510986738	-1.61917513440019	-0.915831008847891	-1.17911253454817	-1.31904923779894	1.96621624939356	-1.41246000436239	-1.4889513387554	-1.59877371837872	-2.40325523129064	GOSH029.MRT_fresh___GOSH029___NB8350518_CCCTCTCGTTCTGAGT
-0.692198063492339	-2.76470466494593	-2.7797124636988	1.50753778713838	-1.98938391905784	-2.80526565940092	-2.55483263569771	-0.774558557032198	-1.20953372936678	-2.15820569621948	-2.82063272515773	-1.98429670753616	-2.92518316374086	7.32702916718865	-1.80381398148975	-3.08460367693945	-3.25030845409811	-3.39581330498761	-4.63549688974449	-3.22563888409694	-1.46699801134498	-1.98743665043607	-3.30757383906308	-4.36330791143532	-3.06371813959028	-2.16576481859539	-2.59788307322667	-3.06131687433025	-4.50394809878304	-1.55283061486649	-2.48084135617696	GOSH029.MRT_fresh___GOSH029___NB8350518_CCGAACGGTCTGATCA
0.143946047684709	-1.59900229877649	-1.92687752990623	-1.48627001803095	-1.73923432494772	-1.94459082912646	-1.7709923823727	2.83077425254944	-0.838440448505709	-1.86846497724485	-1.63900639967747	-1.4371779322418	-1.71907295472736	-0.336028041392064	-1.2503914251758	-2.36284701877894	-2.07357628615201	-1.59631791338035	-2.91542868764305	-1.06966954487332	-0.76554419735263	-1.4207546502219	-2.08639355467177	-2.19599974464246	-1.75940985037795	-1.50129325191423	2.4924301800694	-2.16542727033645	-1.04013415213457	-1.51678104321457	-3.35824264082643	GOSH029.MRT_fresh___GOSH029___NB8350518_CCGGACACATGCTGCG
0.0578703023165499	-0.18590506302237	-0.698390770018024	0.538000590494915	-1.75193190044341	-1.61086568789207	-1.46705971228093	1.40881730823909	-0.327952148115859	-1.09925338059828	-1.91194431823625	-0.855530897557459	-1.21809418843716	1.33431681448965	-1.03580280904388	-1.09113970873544	-0.40780968122281	-1.47168951919663	-1.93428509224681	-2.0813306983828	-0.175403597902295	-1.10023239615097	-0.704243713882735	-1.00981654699632	-1.36565215316215	-0.656991685486286	1.21771687958896	-1.93963751072996	-0.319779221170018	-1.49516917811112	-2.62061142551616	GOSH029.MRT_fresh___GOSH029___NB8350518_CCGGACATCTCTATGT
-0.562093603276163	4.59438405545532	-2.03024536162129	1.27046206434758	-2.06276916050096	-2.0489088952516	-1.86599771598032	-1.18032249337584	-0.883418798109725	-1.83255473896568	-2.43185993115677	-1.51427570536899	-2.0229661923529	-2.13980052763914	-1.31746898895944	-2.51431885582276	-2.42339362603838	-2.72132097519032	-3.38567250466286	-3.13958617105001	-1.62257477069935	-1.59926718022492	-2.41578455781799	-2.3080334338302	-1.87926458674246	-1.58183050755724	-2.11270626956675	-2.4183680871079	-3.28959194735191	-2.10158760245136	-3.37964131454128	GOSH029.MRT_fresh___GOSH029___NB8350518_CCGGGTACAAGTACCT
1.3293871477823	-1.14208268234139	-1.75460551492694	-1.5815743201065	-1.98015955742673	-1.86984972101121	-1.70292359836961	4.17030962056687	-0.0590775427100704	-1.61849311901166	-1.80421070097869	-1.07394830102078	-2.22908386683314	-0.651962210643611	-1.20233214232018	-2.23485302273189	-1.52207730120209	-1.36343043936731	-2.7250568700418	-2.27227537085396	-0.456160659551549	-1.25176866490466	-2.18022941005162	-2.1184239248846	-1.88256851419789	-1.44359045934043	1.90695191185222	-1.9532322355915	-1.10291197441337	-1.59319576661735	-3.04746509654089	GOSH029.MRT_fresh___GOSH029___NB8350518_CCGGTAGCAACCAACT
-0.366114106089414	-1.17741404721214	-1.71951903672411	-1.0933022909554	-1.64078341631924	-1.73532614160735	-1.58040927257658	2.93361133938492	-0.252075410758858	-1.35233146567036	-2.05941639483549	-0.599935527978044	-1.28359339423796	-1.01625491262168	-1.11583213026052	-2.11303139238109	-0.476562416763702	-2.14188372175134	-2.73639293808041	-1.62518074047863	-0.0940110168159116	-1.06723456460993	-1.9505423480152	-1.13868984732046	-1.33931741669096	-0.527907445091705	0.839068519930538	-2.37586842804686	-1.13597943380824	-1.7799424434457	-1.40193044067626	GOSH029.MRT_fresh___GOSH029___NB8350518_CCGTTCAAGCAGGGAG
-0.59896486774905	1.03248328251225	-2.18230082383362	5.9241519741896	-1.72397097883001	-2.20236216498331	-2.00575183169171	-1.95532775816929	-0.949582551620957	-2.04970533690275	-2.61399436321005	-1.5441962299039	-2.16304233931271	2.88868189477436	-1.41614098193799	-2.69782986457892	-2.58398690431284	-2.87525450230496	-3.39804736289741	-2.69144626225066	-1.1658281754516	-1.70538861821183	-2.59671502291758	-2.22081088178481	-1.47375605517043	-1.56619862679439	-2.35244734268662	-0.790942813635012	-3.53596631840089	-1.91262510443052	-1.54244677774558	GOSH029.MRT_fresh___GOSH029___NB8350518_CCTATCGAGTATAACG
-0.683082463843894	5.83741759938911	-2.02600679299139	0.763202210059724	-2.32678312901554	-2.04463136252914	-1.86210204921415	-1.98138502586068	-0.881574473637658	-1.36953622145469	-2.42678290676781	-1.5111143330427	-2.6281295244041	-2.00197849223822	-1.31471849247609	-2.5041265306129	-2.39680008116497	-1.99204714091052	-3.32369233890351	-2.70077668586041	-1.30877186801102	-1.91509726054721	-2.13360559085978	-3.33812228755142	-1.9528144538202	-1.57852810022565	-2.14069835712426	-1.94557392486111	-3.2827242251067	-2.09720009173313	-3.08622814777954	GOSH029.MRT_fresh___GOSH029___NB8350518_CCTCACAAGTTGCGAG
0.0137558388853503	-0.756192687163477	-0.915686190540538	-1.44987121586788	-1.68857667584165	-1.92367658477838	-1.75194520449407	2.36994570914026	-0.45239387630847	-1.67658384118883	-1.66173032771761	-1.2627484519534	-1.66971893279919	-0.90476606910103	-1.23694335609866	-1.68038976402233	-1.82153511761031	-2.87053852947519	-2.84395519103295	-2.33271586043896	-0.51044767674316	-1.20458442287245	-2.13071248463977	-1.49354283211662	-1.76715210151169	-1.16009248333365	2.59250901943335	-2.07099974393	-2.24958482481995	-1.97313549229322	-2.68675760879218	GOSH029.MRT_fresh___GOSH029___NB8350518_CCTCATGGTTGTAAAG
2.83202794306787	-0.966114275753149	-2.28671898513764	-1.77915207842898	-2.03624053783703	-2.30774021611244	-2.10172252281278	1.57700470571056	-0.995017930173604	-1.89752588608392	-2.49112691958224	-1.68491152047902	-1.83441833654105	-0.329997384867025	-1.48390012672054	-2.82883500862186	-2.37034656081884	-2.27170570193888	-3.1958365332384	-2.15023601773441	-1.93128870636711	-1.39206237422158	-2.55099720843173	-1.96921223799304	-2.35585209235112	-1.40347060437387	0.0511691309864331	-2.50350262899726	-3.54560957192662	-2.31009262802456	-4.04432841308755	GOSH029.MRT_fresh___GOSH029___NB8350518_CCTCATGTCGCTATTT
0.263543873166295	-1.10894470610608	0.415009389635454	-0.839722663808775	-1.74528131802915	-1.61951822065757	-1.47493981198439	1.81642926986761	0.228702759664376	-0.913788294708598	-1.57791452127213	-1.04997369491432	-1.38035401020506	-0.609436301689598	-1.04136647447622	-1.38517697243677	-1.30461875225826	-0.463403405520045	-2.4915593258816	-1.52193238031817	-0.893557626050578	-1.28773982551962	-1.90950760067299	-1.31359558687014	-1.18106173825046	-0.920756700339737	2.4770838960681	-1.35608642042834	-1.37690072124035	-1.25593119668934	-2.21003255714139	GOSH029.MRT_fresh___GOSH029___NB8350518_CCTCATGTCGTTGTGA
0.346758832257327	-0.865920733177015	0.615936556712007	-1.42729859867486	-1.41706630109284	-1.28840000612229	-1.17338134177898	2.19940209728274	-0.0147294879973634	-0.418821252090448	-1.52918634174633	-0.952210629076633	-1.08113274728174	-0.587010391284384	-0.828454138383165	-0.891909609881407	-1.30220241565519	1.63419841291215	-1.84546591086905	-0.820492412394145	-0.616513513554755	-0.525718177224056	-1.51909967607448	-2.44073796426658	-1.6961311133529	-0.247848929086593	3.01335872670586	-0.824882640591401	0.12962543378748	-1.32152556228342	-3.14591492815011	GOSH029.MRT_fresh___GOSH029___NB8350518_CCTCCTCAGAGTTGTA
-0.708562096152178	3.28276865487954	-2.22349595421263	6.34413412248273	-1.98730704431185	-2.24393599180748	-2.04361425987397	-1.71194647483259	-0.502933230754187	-2.17616062320485	-2.66333854043181	-1.65841329727834	-2.85563148677157	1.46976048824665	-1.44287336995199	-2.72243117923333	-2.51808134539618	-3.00942716101104	-2.38229078894154	-2.62798440800177	0.356123615635104	-1.38032124141152	-2.6457330193175	-4.1903249736021	-1.76535069956775	-1.7323983594746	-2.36446770154405	-2.64856246399069	-3.49551555601015	-2.214246462044	-3.50566740767442	GOSH029.MRT_fresh___GOSH029___NB8350518_CCTCCTCCAGGAGGTT
-0.614421373222741	-0.832690696371613	-0.689122961236368	-1.37932562928695	-1.64487075713948	-1.7871721300969	-1.62762684107288	3.94288766438652	-0.338509966568425	-1.69941643255989	-2.1212032918277	-1.1973928069175	-1.88587829277906	-0.484141808441518	-1.14916962134918	-2.19040352101673	-2.10194729316432	0.0941693425179406	-2.71267228886104	-1.59248937986955	-2.24752661818472	-1.41649656656718	-1.89265121847201	-1.39181819548828	-2.06437318365065	-1.37976041989714	1.66756315509578	-1.88343863800365	-2.3341603931522	-1.83312142417002	-3.58848082753908	GOSH029.MRT_fresh___GOSH029___NB8350518_CCTCTAGTCCCGAAAT
0.630643586701238	-1.09498357696687	-0.371824846069454	-1.34572694907027	-1.89734075645459	-1.09315274852813	-1.53108483288434	4.80627283631495	-0.126619993859493	-1.6029682046899	-1.69918908612652	-0.887791182741167	-1.62205429817775	-0.96860272523554	-1.08100710387608	-2.04518105678658	-1.30120046416567	-1.64252309714521	-2.39579195802177	-1.99176493912591	-0.253721444348483	-1.52266641780292	-1.65731417303667	-1.1475802173829	-1.07287662450926	-1.29792050524685	1.91813019660959	-1.69699184052329	0.0745417810063649	-1.70441973159494	-2.72242605496569	GOSH029.MRT_fresh___GOSH029___NB8350518_CCTTGTGTCGATACGT
-0.0748607773679568	-1.27080027266451	-1.73892056149284	-1.71852041271511	-1.79497611759138	-1.75490601970068	-1.59824120638583	2.00497224931229	-0.346495772872248	-1.26883602678778	-1.70976051395731	-0.262945483333853	-1.50925174217612	-0.775862559015245	-1.12842218843995	-2.1465147936749	-1.46527581584426	-1.39247426854323	-2.89985419700095	-1.47123678593862	0.197607997614922	-1.29436492747006	-1.90175549338445	-1.86417527110621	-1.55383376045044	-1.33426660627589	1.62981983183684	-1.2824403674267	-1.07933774112679	-1.80002573224093	-2.92323890203399	GOSH029.MRT_fresh___GOSH029___NB8350518_CGAAGGAAGGACGGAG
-0.743718349690188	-1.24967202191435	-2.0429171462139	1.07166707668638	-2.2666376643798	-2.32692022084952	-2.11919028095216	-1.47275335677224	-1.00328768622368	-2.25776063362402	-2.48120000346905	-1.34791393026658	-2.56503442862838	4.4797908327903	-1.49623306231751	-2.85090534091965	-2.65997292908934	-2.11721918772778	-3.77914300711321	-3.11022727707845	-0.483837519632337	-1.84025227904346	-2.64444443454191	-2.14693808338707	-2.37171705960848	-1.79646513445373	-1.88401434153183	-1.97823533826496	-2.84074589692954	-2.29405001810166	-3.69388607069496	GOSH029.MRT_fresh___GOSH029___NB8350518_CGAAGTTCAGCATACT
-0.601444936401519	-1.57587188959287	-2.19970541265598	-0.365790439262574	-1.53097715180671	-2.2199267498017	-2.02174838245549	-1.96598630901864	-0.957155794357867	-1.03531226474597	-2.0944369923573	-1.64066892027947	-2.28641356555078	5.07740075323175	-1.42743518630979	-2.60454089291718	-2.57157219111568	-2.27504217138838	-3.62044761855965	-2.87969313111351	-1.68646104055349	-1.71298870227556	-2.61742470545499	-2.83879630272675	-2.28038380652401	-1.71386237109753	-2.35982668862481	-0.762056666449983	-3.56416684840544	-2.27700243116984	-3.53403474282481	GOSH029.MRT_fresh___GOSH029___NB8350518_CGAATTGTCGATGGAG
-0.632754356830645	3.9007800899884	-2.28624785692356	3.85502849826916	-2.20475056839806	-2.3072647569355	-2.10128950905591	-2.05962024120948	-0.994812928586847	-2.47385832914021	-2.73850375971578	-1.70521733561632	-2.96139461395736	0.0125293620700476	-1.48359440169656	-2.81473130973106	-2.65652789705588	-1.69628839928013	-3.81258672195618	-2.89397402084399	-1.31638833035151	-1.80036120924032	-2.72040137241827	-3.57807368302314	-2.11857180772296	-1.32356547445113	-2.75857143780662	-2.7233106701879	-3.70439094798886	-2.36658595215536	-4.69510104865188	GOSH029.MRT_fresh___GOSH029___NB8350518_CGACAGCTCCGCGATG
-0.752316337772023	2.09611609013985	-0.238531503037701	5.76187927847807	-2.44962427540324	-2.00599675721102	-1.82691645094354	-2.18418555379446	-0.864916565287182	-2.01490250794845	-2.26511302107198	-1.27195718412931	-1.80316407492747	1.52184638538559	-1.28987605339777	-2.43790950911625	-2.26917577398791	-3.68278871829444	-3.12087917169574	-2.53509497225081	-0.155656728302407	-2.09351731820085	-2.36518861347824	-2.47858309685976	-2.38273249668868	-1.54870081142756	-1.91339720212563	-0.905559851791827	-3.22069507054637	-1.90680012253057	-2.63016425327238	GOSH029.MRT_fresh___GOSH029___NB8350518_CGATGCGGTAGGCTCC
-0.68434127099759	-2.1465203293292	-2.76422147105567	3.05516852563058	-1.84805568159697	-2.78963226196887	-2.5405948704321	-1.6022280437751	-1.20279314797647	-2.67845514559166	-3.31102809708446	-2.06171800561892	-3.17401593269353	5.80711721621224	-1.79376154999486	-3.39140905806744	-3.16058253375809	-4.22933966326674	-4.60966384076764	-3.00785969107065	-1.51863970650049	-1.96591220299894	-3.28914114047405	-3.5236935381801	-3.01848354777441	-2.15369527999751	-2.60173636061638	-3.2926586695714	-4.47884815489515	-2.86135542226352	-3.99151764705916	GOSH029.MRT_fresh___GOSH029___NB8350518_CGCAGGTTCACCCATC
-0.139900102814511	-0.868812993773753	0.837512548041495	-1.3770689565422	-1.93150771808324	-1.44501098602842	-1.31601127104501	2.35688016474809	-0.185803516905746	-1.02812236686408	-1.32176873235267	-0.864858860079612	-1.16482235467245	-0.545476872556843	-0.929156570704605	-1.75131663138767	-1.6135895792706	0.0583539663527501	-2.36232796801124	-0.837052333630251	-0.878508695174974	-1.46654737949545	-1.34455728615431	-1.26523103396064	-1.33727824270054	-1.11559985256174	0.832782862603673	-1.91634737185373	-0.0154503728758925	-1.36281766627018	-2.41127528327872	GOSH029.MRT_fresh___GOSH029___NB8350518_CGCCATTGTATCGTGT
-0.519663203359076	0.940509504270574	-0.7282579209844	-1.99915748380969	-1.49429698089681	-1.53030890639299	-0.478290931664955	-1.57868152676219	0.270261873698181	-1.2616314547194	-1.49348338242598	-1.1309968949967	-1.28467141292992	-0.724143547985305	-0.984003989818016	-1.87213473385599	-0.245264084260407	-1.61161011090613	-1.51975520856103	-1.75362934429202	1.86871304817599	-1.45532766865047	-0.563116519244402	-0.505443649886767	15.1151014133677	-1.18145287949553	2.20776260565086	2.27813482611764	3.48105917871798	-0.515733125992318	-1.54980830771743	GOSH029.MRT_fresh___GOSH029___NB8350518_CGCGTGATCGATCCAA
0.105625807452435	-0.733918060727209	0.59726731452795	-1.35022437402754	-2.08875374924796	-1.86776542025429	-1.70102536831124	1.41369588590881	-0.404072179372743	-0.771648917571184	-2.06965817938134	-0.562129951233567	-1.53035952645657	-0.210193497221185	-1.20099191600886	-1.52081113219041	-1.68965363619205	-2.57821673400594	-2.98875331317715	-2.32059041276347	0.0500590170143272	-1.56434781427327	-2.12070946969868	-0.94327105685629	-1.3837191152325	-0.767810063364927	1.31468959957668	-1.61984309764625	-1.8892181313136	-1.91578681735957	-2.55692344020936	GOSH029.MRT_fresh___GOSH029___NB8350518_CGGAACCCAGAGATGC
-0.620378424581772	-1.11796900299147	1.13906382170617	-0.940759279860153	-1.94624556383047	-1.47101674399835	-1.33969543049529	1.20698911824557	0.394465210016015	-0.872482270278983	-1.44864493818785	-0.962468487275876	-0.642999805379172	-0.229500680006707	-0.945878534155093	-1.18390167053438	-1.67682209604012	-1.20442437514228	-2.20835115662543	-1.60013755867963	0.465624213813979	-1.4739676408897	-0.612993106601129	-0.131531350532205	-1.36715230042733	-0.806544737113155	0.843413609626318	3.09404106426112	-0.588900810224992	-1.44133192545803	-0.751314756451026	GOSH029.MRT_fresh___GOSH029___NB8350518_CGGAGAACAACGTTAC
-0.679195877785938	6.30733658497345	-2.24791905705447	1.90454675656135	-2.26986170589465	-2.26858361007482	-2.06606152412168	-2.05042665682489	-0.978134953129586	-2.22330343850793	-2.03658878250476	-1.67662947547149	-2.0565761248753	2.46093857305907	-1.45872203593914	-2.77962094121634	-2.66460946459229	-3.62054538663214	-3.74866894812127	-3.0056510771987	0.611933444681352	-1.91922959087652	-2.67479401648298	-3.04358649731506	-2.22750852683158	-1.75142719702041	-2.43794183719111	-2.67765454006059	-3.64228706942104	-2.32691028923086	-2.97736203374983	GOSH029.MRT_fresh___GOSH029___NB8350518_CGGAGAACATTAAGCC
0.375545551650731	-0.588206977018336	-1.93051588790242	-1.07943729455068	-1.69564791467657	-1.9482626336302	-1.77433639578071	6.21816686477274	-0.840023603876408	-1.60487192266854	-2.31240239381823	-1.43989163238131	-2.49207438179445	-0.811652513527128	-1.25275243233352	-2.38020850615824	-2.25816452926819	-3.10423678073185	-3.21936189834045	-2.63168794986266	-0.792867453505227	-1.52156366326441	-2.09834011967961	-2.10320944759624	-1.71495539002443	-1.50412801552684	-0.596137138295191	-1.81454959071556	-1.14837062704889	-1.99835366357453	-2.77236427851267	GOSH029.MRT_fresh___GOSH029___NB8350518_CGGGTCATCACAACCA
0.146356219349838	-0.860924603429725	2.07449877255358	-1.5940796409459	-1.88424803151286	-1.35142997726598	-0.38197859878893	1.88881355500273	0.273485951790918	-1.30230302308024	-1.48722500141337	-0.99879383940589	-1.00920257446976	-0.716736043775631	-0.868983042596164	-1.5052314147013	-0.911540733221886	-3.03871481946087	-1.59622823170069	-1.91114342349643	-0.417708277939002	-1.59862584117438	-1.59341573342652	-0.697115106878858	-1.33019538956166	-1.04335198691409	3.17827414722895	-1.31566040069675	-1.21760222798976	-1.38617607273091	1.02671704578577	GOSH029.MRT_fresh___GOSH029___NB8350518_CGTAAGTCACGACAAG
0.417453934257904	-0.886767107594595	-1.53992463120921	-1.64239920458305	-1.55780799892615	-1.55408077001194	-1.41534412487146	4.32427769226922	-0.67006598936201	-1.52306183662001	-0.554229863125759	-1.14856583407103	-2.18427271614252	-0.260105421404525	-0.99928953677441	-1.77749265056573	-1.88756622923239	-0.541781521394521	-1.08937896910003	-2.13081497560579	-0.752510870814655	-1.6294827681349	-1.49037271078213	-0.954480859517502	-0.921731206953709	-1.19980560331897	2.01044750791324	-1.51321714767694	-0.27343127212204	-1.41921489018849	-2.92517089421573	GOSH029.MRT_fresh___GOSH029___NB8350518_CGTAATGAGCTAGCCC
1.28294871934321	-0.698098462050861	-1.69566523026252	-1.65832028117646	-1.70834037531825	-1.71125305311831	-1.25017544819415	2.30000661527098	-0.474864636993966	-1.28913479073145	-1.33254098911682	-1.26472627947538	-1.62293377506044	-0.833467174559044	-1.10035289268862	-1.433051232006	-1.15758347111787	-0.21153950565129	-2.29474158213821	-1.12569363811436	-0.997376271980015	-1.67295633057536	-1.80160833736822	-0.856226851015046	-1.63562181466323	-1.32114819348306	0.389570123945903	-1.53043286170855	-2.03113094655596	-1.58290829579131	-3.37895214509562	GOSH029.MRT_fresh___GOSH029___NB8350518_CGTCCATAGGCAATGC
-0.477925020736752	1.03697925288278	-2.30782061973277	9.14262509583238	-1.95630533340987	-2.32903583271308	-2.12111702689702	-1.73707145609802	-0.301990347564787	-2.44579326937291	-2.26169368660367	-1.72130756354502	-2.76121053344567	0.955778713328063	-1.49759342198474	-2.78322023255561	-2.57378333371478	-3.79984201430814	-3.84856183672479	-2.87644819910874	-1.62539479863266	-1.39723338738816	-2.74607075615342	-3.07022174147794	-2.53371628925133	-1.79809846202417	-1.90543803005951	-0.325043050579768	-3.73934514030512	-2.38891677567428	-3.12533079251429	GOSH029.MRT_fresh___GOSH029___NB8350518_CGTTAGAAGGTGCTGA
-0.120048010334185	-1.05573672945912	-1.03742713593994	-1.27594752136502	-1.0735868091964	-1.53596793694148	-1.39884826933696	3.15691544704151	-0.0735246818612062	-1.07429901969306	-1.10461362911712	-1.09052552700005	-1.28325361322072	-0.105354619455461	-0.987642803272578	-1.70034689656381	-0.919287743310455	-2.23393026461035	-2.26487593121849	-1.73425073536505	0.529679459974479	-1.34169862214625	-1.16293147206273	-0.667276784398367	-0.817538865399291	-1.15830157341281	3.30242575390853	-1.47661752215359	-0.199950246173191	-1.36167983203986	-1.53509023170716	GOSH029.MRT_fresh___GOSH029___NB8350518_CGTTCTGTCAAAGGAT
0.957546648758806	-0.842007224335999	-1.2606526430461	-0.567483173561863	-1.44807032382412	-1.27224150488733	-1.15866535002943	2.71633265917575	0.190688453501175	-1.24684798914474	-1.04600995794583	-0.940268455409475	-1.43475913460285	-0.0715649057840943	-0.818064059871395	-1.54558748386781	-1.1400997571222	-1.14702636224444	-2.10228629119158	-1.7285414028193	0.14920158474668	-0.632814958476387	-1.50004784909898	-1.28780393165799	-1.28253602501867	-0.982215671021422	5.12099269446194	-1.59383549811633	-0.325934854909071	-1.30495161604877	-1.9876037438936	GOSH029.MRT_fresh___GOSH029___NB8350518_CTAACCCGTGGCAACA
0.115182592610165	-0.810456851760421	-1.41395744933213	-1.4132748050965	-1.96945579531839	-1.57842433394311	-1.43751447846778	3.47413824522782	-0.521124375876509	-1.39373252671137	-1.18533302461222	-0.151006504818261	-1.30894784743125	-0.799112071965502	-1.01494269277095	-1.93995909621933	-1.33102083623473	-1.33098307961818	-2.60823108363037	-2.07115271435554	-0.408289039920529	-1.35860737819257	-1.4935322357566	-0.859261244872642	-1.25574528641981	-0.890396887658669	0.498916225475384	-1.55438232739855	-0.71509040370687	-1.61900659385592	-2.67461740199926	GOSH029.MRT_fresh___GOSH029___NB8350518_CTAACCCTCCCGGTAG
0.534818496491861	-0.359196614543588	1.92736182871272	-1.17585478977165	-1.9204809452792	-1.4299821511785	-1.30232409756025	2.46253870572649	-0.206900807211531	-1.20342722683929	-1.47156933117741	-0.738454602923544	-1.10478212832324	-0.531329836280967	-0.919492879019315	-0.97206328269563	-1.51934742342596	-0.753659579610873	-1.14309784483097	-1.48929717242679	-0.229912758137569	-1.27649101561146	-1.03304538688418	-1.23505554882861	-1.12935355174597	-1.07640180743523	1.05413216277963	-1.42464147745143	-0.217268114801769	-1.25254918739282	-1.59899710031053	GOSH029.MRT_fresh___GOSH029___NB8350518_CTACATTTCAGTCCGG
0.0636350064705323	-1.04946285991449	-1.86674345580357	-1.21640094650742	-1.18381244581419	-1.99794980522039	-1.81958787031707	1.11866130584471	-0.0582441359336319	-1.37452687614207	-1.91902460279742	-1.43001574003754	-1.48313140968046	-0.446332388518222	-1.2847017824832	-1.88831739585071	-1.08776024293382	-2.5664653178686	-2.80619355040587	-2.66858096798179	0.00987335943023728	-1.0623954582695	-1.94190442756392	-1.08060333386066	-2.0338864215422	-1.0668796809797	2.29028023002487	-1.75097694508215	-1.53127127371731	-2.04931832288994	-2.08203745197475	GOSH029.MRT_fresh___GOSH029___NB8350518_CTACCCATCAATCCAG
-0.0197294208398682	-1.57151432705207	-1.73289101895607	-0.890359634553337	-1.35020445327574	-2.08229034257984	-1.89639911870494	0.943180727339601	-0.460542035661718	-1.78721361914919	-2.17127162573655	-1.19949120937796	-1.24872295600496	-0.796705572219905	-1.338933594713	-2.5565338879058	-1.87036033867514	-2.69994437855224	-2.35537874611983	-2.39878340388049	-0.180399321718618	-0.928911783860758	-2.38245161933222	-2.65240934831079	-1.79373332896366	-0.847525830942453	3.08543229640288	-2.14952613625032	-2.22099034796777	-2.13582730731061	-3.70889132481537	GOSH029.MRT_fresh___GOSH029___NB8350518_CTCAGGGCAGTAACAA
-0.561006200592355	1.52560603272888	-2.0675061187109	5.2642888545264	-1.97764481684375	-2.08651218108487	-0.436819137164459	-1.83868187971252	-0.89963203709404	-2.04486609446221	-2.47649145396859	-1.54206695675714	-2.50156043728336	-0.473565345642709	-1.34164827925542	-2.54983263928141	-2.4215567789415	-2.41654780756308	-3.44780919176775	-2.63780739634817	-1.55307236731366	-0.650242667143839	-2.46012105196361	-5.08615004132572	-2.18570221392531	-1.61086158104876	-2.26392320600803	-2.46275199633897	-3.34996528389106	-2.14015769187885	-3.40746710382028	GOSH029.MRT_fresh___GOSH029___NB8350518_CTCATTATCATTACTC
0.716196538189228	-0.906300623302209	0.283762571855962	-0.899761623531558	-1.85949847267177	-1.39230138093884	-1.26800718314471	3.05019987119186	-0.0729375663238555	-0.819257510153691	-1.03252965277632	-1.02900044047516	-0.790163654265609	-0.729601577143256	-0.895263765472145	-1.66848485512825	-0.763069995972609	-2.20267307318236	-1.54275840468786	-1.47710992808463	0.925984232555446	-0.496849687219112	-0.816163489990773	-1.99270583030499	-0.610632319706599	-0.848899547657409	2.46321070861761	-1.12610070140822	-0.930474538433733	-1.38395436789851	-1.82883160023292	GOSH029.MRT_fresh___GOSH029___NB8350518_CTCCCTCAGCAGCGAT
-0.374992753000406	-0.38326616171601	-1.53612352107926	6.25489135153787	-2.21784585993079	-1.55024471723511	-1.41185052604111	-1.27731475378857	0.185894908447686	-1.25291551936825	-1.83999299337738	-1.14573074387355	-0.843598371544952	1.56323580447791	-0.996822916328183	-1.83579470979428	-1.54350378138909	-3.23011780584817	-2.56166632240486	-1.57864680184709	-2.41651781217004	-1.07862450046287	-1.82783005013779	-1.88695811732322	-1.63227693444358	-1.19684403420037	-2.33803310899624	-1.82978479914727	-2.48896988541564	-1.59010246187982	-2.42192397598338	GOSH029.MRT_fresh___GOSH029___NB8350518_CTCGAGGAGTGCGACA
-0.72071367334303	7.79693923895705	-2.31170233559857	0.238743444973776	-2.20852846003071	-2.33295323221397	-2.12468471042759	-2.11963973628791	-1.00588891249632	-2.6568261894239	-2.76899353594107	-1.72420277421357	-2.92573313215823	-1.06217763241119	-1.50011234919118	-2.23221478613155	-2.65015598873353	-2.35433881858987	-3.85503505367	-2.8443126413283	-1.10565911532127	-2.03180789796056	-2.75068960145346	-2.73785143577473	-1.57489799508845	-1.80112283370568	-2.31793058050407	-2.88690411254261	-3.745634656585	-2.39293489392443	-3.90237654909262	GOSH029.MRT_fresh___GOSH029___NB8350518_CTCTCAGCAAGAATAC
-0.196969580472486	-0.30550951403566	-1.5153613365629	-1.25863396337451	-1.47142731640563	-1.52929167119222	-1.3927680103912	1.24524844277712	-0.659377785539822	-1.01091337215338	-1.3545645141288	-0.906462177969806	-1.75193713209477	-0.402018422534452	-0.983349897371739	-1.70399103606855	-0.541021274392645	-1.7530787133765	-2.22722857671481	-0.406965008706578	0.06399272699214	-1.04630200657538	-1.6584553498535	-1.08060001807581	-1.65439432334148	-1.18066753775697	2.21276745173892	-0.832105661477625	-1.30782850466642	-1.56861070014293	-1.28807970232486	GOSH029.MRT_fresh___GOSH029___NB8350518_CTCTGGTTCCCAAGTA
0.400740369383414	-0.834164929833344	-1.9224681506367	-1.46138698826955	-1.69335387127463	-1.94014091554524	-1.76693972361461	2.39970528495222	-0.211609939017925	-1.47395472443793	-1.55206961093455	-0.564306091851973	-2.03071639082549	-0.580384849380035	-1.24753008606971	-2.36545173874926	-1.76644661444359	-1.85248316704189	-3.14655610754707	-1.0883379717043	0.057560751729033	-1.0979023666245	-1.49725786169449	-1.98067522997062	-1.39791588440309	-0.950929245911124	0.629891885053218	-2.07176094655148	-1.67808977150016	-1.92518175589272	-2.98571408822365	GOSH029.MRT_fresh___GOSH029___NB8350518_CTGCAGGTCACTGCTC
-0.0422197439896124	-0.473894810563813	-1.63074367665833	-1.13388956103717	-1.94573606250901	-1.64573469204349	-1.49881587394135	1.21376226543005	-0.327359094734646	-1.03460133057498	-1.42800378202749	-0.341031407884801	-1.47621826362773	-0.384960582005518	-1.05822392876857	-0.724321071502852	-1.68717102328147	-1.13929474974078	-2.46431210739332	-1.0254576909445	-0.964259819783759	-1.57091782188532	-2.04954192318822	-2.29378440539356	-1.49579683616766	-0.252372810439059	-0.00673319323566168	-1.44144930356804	-1.29120750454102	-1.527747400281	-0.99790086184002	GOSH029.MRT_fresh___GOSH029___NB8350518_CTGCATCCACAAATGA
-0.677841974877334	7.04089344475695	-2.07141745453392	1.20058354554904	-2.09078926474686	-2.09045947283176	-1.90383897043626	-1.94952986576433	-0.90133397305562	-1.51274703370166	-2.48117651373777	-1.54498425972175	-2.50647536923474	-2.252283599223	-1.34418642747615	-2.5438645637195	-2.37912446761832	-3.05224505264854	-3.45433180346919	-2.63897043719283	-1.27474523718132	-1.90432916470433	-2.46477514198657	-2.42376972544798	-2.20107750857433	-1.61390903060688	-2.04214189458997	-2.46741106361781	-3.35630279317443	-2.14420647092303	-2.90340745236199	GOSH029.MRT_fresh___GOSH029___NB8350518_CTGCTCACACAGAGCA
0.368213889689704	-0.962261260829895	1.77679889888928	-1.15641433841324	-0.902804693737316	-1.81331692398129	-0.63745186464338	0.207745331880069	-0.398612978181201	-1.55271183255369	-1.73725528667014	-1.34015805704339	-2.812067496673	-0.473609058167247	-1.16598098628847	-2.19928596058808	1.35222221329605	-2.1108728663932	-2.62034669531965	-1.63193582152583	0.731879335363024	-1.1108248773246	-1.62922786941214	-1.67665400506578	-1.31235112715434	-1.39994513024516	2.75188883482015	-1.68221297188747	-1.30977593324848	-1.85993841677688	-2.08916088523084	GOSH029.MRT_fresh___GOSH029___NB8350518_CTGGCAGCAGCCCACA
1.75274917772009	-0.719065305215494	-1.52977364589049	-1.52575493553453	-1.89037629979801	-1.73205465260865	-1.57742983751551	5.46431389246067	-0.437172400360085	-1.16897735189327	-1.89422483728416	-1.28010000195471	-1.61393208248996	-0.754989031198481	-1.11372852999137	-2.10767965894947	-1.8733436355819	-2.85101581717707	-1.58005812269269	-1.33250005249603	0.438735320151346	-1.26943093521697	-1.41097219759264	-1.63164669429586	-1.37677284818028	-0.932610315819622	-0.237120610370906	-1.01480726649018	-2.13345428101872	-1.7765868424538	-3.20312306876743	GOSH029.MRT_fresh___GOSH029___NB8350518_CTGTCGTCAAGCACAG
-0.619161496946716	1.38613688068867	-2.10900203812381	5.22639508479927	-2.02212944691628	-2.12838956202066	-1.93838294648001	-0.649581400730676	-0.917688118367356	-1.49136891596909	-2.52619592104156	-1.57301703984894	-2.54905086696281	0.706114261570337	-1.36857585561063	-2.38233352976822	-2.50891316655998	-3.54249385377713	-3.51700850928265	-2.60518168449013	-2.41795945601173	-1.75343661681345	-2.50949695658338	-3.30786675467111	-1.98663819283855	-1.64319240790707	-2.28552767047283	-2.51218070537601	-3.41720082346134	-2.18311176602132	-1.19917428641623	GOSH029.MRT_fresh___GOSH029___NB8350518_CTTAGGAAGTCAGAGC
-0.541730859127089	-2.43056403266524	-2.42616105026628	0.652812532340155	-2.11740701459423	-2.44846413698188	-2.2298836702092	-1.90973810720058	-1.05569322780537	-1.74314061113292	-2.44059059206403	-1.78155149570478	-3.0296838893686	4.88178295257434	-1.57438702058875	-2.99291357464395	-2.80266451779591	-2.79101941171245	-4.04590839858435	-2.93582866724405	-1.81906591860703	-1.57155518761376	-2.70955633969234	-3.73513655140786	-2.62562443835045	-1.89030135869568	-2.5423842443633	-1.27397656250829	-3.93109128817876	-2.51141565506065	-2.80682132988624	GOSH029.MRT_fresh___GOSH029___NB8350518_CTTCAATAGGTCTTTG
0.258896901925059	-0.644655069002658	-1.35133186020208	-1.23222243341272	-1.78245602686198	-1.75881299772458	-1.60179939879052	6.38965442384797	-0.325304117787752	-1.23470211532834	-1.5457549017216	-1.2998761433043	-2.20966060530618	-1.03836757631244	-1.13093441453207	-2.0313569153484	-2.01867931206546	-1.3223253959697	-2.72039040178453	-0.364238076475035	0.746157589311451	-1.62145990752352	-0.86421652335667	-2.42489230102118	-1.68722006664787	-1.35786616151486	-0.386723020162594	-1.63875107285536	-2.32950948346978	-1.80403316107151	-2.25710196965273	GOSH029.MRT_fresh___GOSH029___NB8350518_CTTCAATCAGCTTCGG
3.19691697007715	-0.42754503276359	-1.60241311250673	-1.19454308337311	-1.83941630268078	-1.61714369215994	-1.47277726353561	5.45405586474873	-0.51991592593193	-1.30253599652576	-1.589657959316	-1.00077816695036	-2.12192184823252	-0.775206417336373	-1.03983962881398	-1.97673111850731	-1.85051135679517	-0.663934587167031	-1.6668523286277	-1.63715895901211	-0.83705261774212	-1.21765854758115	-1.83042174116053	-1.59148831700411	-1.8929908337169	-1.24849242115679	-0.461307783544772	-0.575645227283371	-0.38731859427608	-1.53421450428127	-3.25123954930778	GOSH029.MRT_fresh___GOSH029___NB8350518_CTTCAATTCACATACG
1.18179903062678	-1.47922861988921	-0.209567897757841	-1.53035384615194	-2.04808901394875	-1.91891843057979	-1.7476118225231	4.79868039119051	-0.608139310349301	-1.64461665520122	-1.80798038658291	-1.41820437538534	-2.39140717326288	-1.3079102075685	-1.23388381518113	-2.34193140369878	-2.19061668329961	-1.13581450252526	-2.61949050541908	-1.61984326454593	-0.731946085330244	-1.7617874026552	-1.71585905065956	-0.983570396128046	-0.948012527129387	-1.16967813610026	-1.85060202350386	-2.03445116885273	-2.24034709282246	-1.96825500302526	-3.49104948020447	GOSH029.MRT_fresh___GOSH029___NB8350518_CTTCTAACACAGTACT
-0.662698965254467	-0.589726655509856	-2.10318711273972	2.20655038162142	-1.52178898438833	-2.1225211814939	-1.93303845083903	-1.70620008128147	-0.915157875229745	-1.68677163434209	-1.61048287731292	-1.56867992848097	-2.49330865557521	4.14218123730263	-1.36480242801834	-2.58889432789048	-2.44181316903583	-2.13163123813094	-3.42092256361738	-2.59753020607458	0.558881866054574	-1.8668109277911	-2.50257778946531	-1.89357654908067	-2.45878988630368	-1.63866180951458	-2.30130246611595	-2.5052541386449	-3.40777894171269	-1.7806679913673	-2.21935952853457	GOSH029.MRT_fresh___GOSH029___NB8350518_CTTCTAATCTACTCAT
0.423551884397392	-0.546147609927146	-1.35883793904738	-1.30578777931796	-1.62082139131679	-1.37132939355478	-1.24890741709414	7.7671874476259	-0.187043728679743	-1.58197420677515	-1.6275960411265	-1.01350079036257	-1.53423631111053	-1.10285400166521	-0.881778567043177	-1.71270294435108	-1.75212143935081	-2.34549733953119	-2.26602179987328	-1.91048345995033	-0.776119130104025	-1.04796574021938	-1.47832507419764	-1.15078370438532	-1.11522906987724	-1.05871504372992	-1.34776587126456	-1.61860746955207	-2.20171533280928	-1.40658711524505	-2.26934252107215	GOSH029.MRT_fresh___GOSH029___NB8350518_CTTGAGAAGTGGTTAA
-0.715365351180736	0.657372530554436	-2.0536542353798	7.09629837995652	-2.56708995506198	-2.07253296088342	-1.88751280267514	-2.1626301883519	-0.386218200239901	-0.638546764110243	-2.36200111663663	-0.843984777029283	-2.10704590020081	-0.0764176984034536	-1.33265950032634	-2.51562756948199	-2.28270311058459	-2.66490608721657	-3.42470955001093	-2.87478908598883	-1.31991488688902	-2.00122145939115	-1.56282801287621	-1.51903541501706	-1.77112854159068	-1.60006912608028	-2.25855286941499	-2.17647601510581	-3.25322917902012	-1.8013949264717	-3.09997779201226	GOSH029.MRT_fresh___GOSH029___NB8350518_CTTGATTCAGTCGGAA
0.0496590222069254	-1.1912657647599	-2.03832840734496	-0.135079189153428	-1.81805312033612	-2.05706624637626	-1.87342684013627	6.94239360671013	-0.886935966365963	-2.00580993377701	-1.67255057453898	-1.52030451351017	-2.46407694931212	-1.78693237410402	-1.3227142476255	-1.89795362031025	-2.4072919149516	-2.58262228900464	-3.39915193240981	-2.69377970631809	-1.32420611547713	-1.40591183158665	-2.34675899564802	-1.41682227368685	-1.56012548110118	-1.58812827262613	-2.22546144993132	-2.42799637154794	-3.30268884816267	-1.50892412817088	-3.43628415563187	GOSH029.MRT_fresh___GOSH029___NB8350518_CTTTCAAAGGTGGCTA
1.44486645138289	-0.932963743816739	-1.797886105904	-1.06725194378441	-1.70336744882309	-1.82054380477838	-1.65801934357917	2.47264868912349	-0.088599542022969	-1.66827741605467	-1.54855756735512	-1.31255518760618	-1.72837320610739	-0.835789723686269	-1.17062794319277	-2.10629360878716	-1.9864051429073	-2.34441828461362	-2.74588999772392	-2.15756145000129	-0.922892092938541	-1.62005132096185	-1.64893304131925	-1.32963800095063	-1.81409475360266	-1.40552453914216	2.14136518326913	-1.61836966218131	-2.00730897359796	-1.86735110512176	-3.3106589748283	GOSH029.MRT_fresh___GOSH029___NB8350518_GAACACTTCCATATGG
-0.657453822741016	-3.44078972191606	-2.58380303710611	-1.85308937074521	6.18712043408615	-2.60755528685321	-2.37477235851572	-2.20511764619024	-1.12428784064293	-2.84562455980671	-2.88941521298475	-1.92715138796027	-2.80678006248661	0.956348749420528	-1.67668422709663	-3.18662377205805	-3.02647534644893	-3.17670834098932	-4.30879491984591	-3.39258859664667	-1.82516480679719	-1.88404909682115	-2.56326382421931	-4.13611193395191	-2.74553578715494	-2.01312538221963	-2.65652975897214	-3.07774957964684	-4.18651746487434	-2.67459713619149	-3.85841684827612	GOSH029.MRT_fresh___GOSH029___NB8350518_GAAGAATTCTGGGCAC
-0.673116369132531	-1.51248964484057	-2.11166061587811	1.08389562209409	-1.19866140547638	-2.13107257940983	-1.94082644425179	-2.09089372956352	-0.918844942861964	-1.17971975627854	-2.36025717601449	-1.57499996259329	-2.32066187473169	5.84885920855644	-1.37030106272709	-2.60803381762365	-2.48959114556842	-2.60834290098957	-3.47549224131645	-2.66879604789185	-0.100276051555193	-1.89457360194662	-2.51266039249414	-2.59616149377898	-2.30675532747479	-1.64526379271502	-2.17853571697428	-0.603326027631365	-3.42150849786232	-1.9692252306467	-1.93491528905285	GOSH029.MRT_fresh___GOSH029___NB8350518_GAAGCCCTCCTACGGG
-0.226297816531194	-1.29041213158445	-0.886177475458325	-0.970223962907536	-0.982038844340732	-1.81864623019507	-1.65629117018573	1.77617720382666	-0.320620757248804	-1.1549101009135	-1.4182851757836	-0.514913236609744	-1.58859574646357	-0.0941351470520324	-1.16940778368565	-2.2263020392222	-1.66338295252392	-0.654018462771875	-2.79045913161404	-1.65356561573683	-0.606583053836485	-0.67407499960669	-2.1827041454645	-3.28212381642981	-1.29315182204412	-0.662084391898745	2.57978823703676	-1.4320305205565	-1.63176860468365	-1.79122997484559	-3.00803279869454	GOSH029.MRT_fresh___GOSH029___NB8350518_GAAGTAAAGACGAGCT
4.7662030981194	0.749597430052375	-0.956619435882592	-0.662425776533209	-1.49543007850294	-0.965413397120234	-0.87922854851091	4.5304644804944	-0.41625293586236	-0.765474127049904	-1.14585385563	0.556830697316308	-1.80084844351665	0.342857723754911	-0.620770506282421	-1.14323937859229	-0.961215485846918	-2.09245875271466	-0.988340303326365	-0.983100767820934	-0.137537266935917	-0.875462931567086	-1.13827939450049	-1.60018549076715	-1.19249773967834	-0.745333463829653	-1.29571191747971	-1.35193264023639	-1.55000358697862	-0.990234769017973	-2.0114713443121	GOSH029.MRT_fresh___GOSH029___NB8350518_GAATCGTCAAGTATCC
-0.277648513553274	-1.31538464516263	-1.66262298985903	-1.5890608844005	-1.84329713842546	-1.89213081702128	-1.72321560567197	2.6185622427592	0.164779133662671	-1.23687539043204	-1.68576532458732	-0.881187524386521	-1.01358647657442	-0.60143840878738	-1.21665911073802	-2.30709169628525	-2.11497976272945	-2.26363556788264	-3.10048546084623	-1.85594125646742	-0.310618501864323	-0.856515569530743	-2.0510477671843	-2.9241242037675	-1.87161675454961	-1.43766431303779	2.56824067948059	-1.44366167262114	-2.17248293794034	-1.94077866345531	-2.0410413699943	GOSH029.MRT_fresh___GOSH029___NB8350518_GAATCGTGTCCTCATC
-0.610195011105544	-0.409599101741604	-2.10058106358919	0.847965177573983	-1.45336917269728	-2.11989117559072	-1.93064323208639	-1.95367271109182	-0.914023907458216	-1.20431236711842	-2.29396169431913	-1.56673618464082	-2.36621784386772	5.37584610405388	-1.36311130781956	-2.58823306679504	-2.3936284660189	-3.06320485582946	-3.29682683802636	-1.79547348622767	-2.26258196968712	-1.72946808237934	-2.4994768572264	-2.53210668015569	-2.2647321566644	-1.60153550601757	-2.40699172407192	-2.26415039976335	-3.40355637903034	-1.90597980978087	-1.41862805403788	GOSH029.MRT_fresh___GOSH029___NB8350518_GACAGCCAGTATAGAC
-0.510455885395992	-1.45248332178015	-1.80633592013773	-1.40483899882049	-1.32507898570466	-1.84884326826826	-1.68379244376824	-0.00376866426241373	-0.435532393458894	-1.24889252122709	-1.57133088225089	-1.36641431479062	-2.11930018839158	-0.736945291343996	-1.18882478231944	-2.26108629751634	-1.88421553460896	-2.11321491068833	-2.70458466346807	-1.9281909852648	-0.583368764531438	-1.04584105440524	-2.2656279452975	-2.76173887454916	-1.46243791230592	0.0162706599621173	3.71505502444036	0.802374400569426	-1.63312310556025	-1.89637816521418	-3.45916366706465	GOSH029.MRT_fresh___GOSH029___NB8350518_GACATCAGTTAGGCCC
-0.429653294560875	-2.42949670666209	-2.28862886018308	2.67014430826217	-0.620917021728922	-2.30966764815756	-2.10347788821835	-1.62846330896776	-0.995848972346673	-1.92255279782645	-1.92895815059308	-1.70699322707183	-2.53152866105489	3.41848460282659	-1.48513948487534	-2.81945551943504	-2.59563517389744	-3.15946166918711	-3.77721511179408	-1.87110149605778	-0.885152778999951	-1.26988013724254	-2.72323452303898	-2.49316050636022	-1.97955034334801	-1.78314553499216	-2.22307878581225	-2.72614685068459	-3.70824887043371	-2.17193519151628	-2.79484648941319	GOSH029.MRT_fresh___GOSH029___NB8350518_GACCAATAGGTATAGT
0	-0.164976933677128	-1.2969280288996	0	0	-1.3088503612152	-1.1920060429469	-0.404843571159868	0.3709587775169	-1.66701547195805	-1.55348085837094	-0.96732475931206	-1.65784556783	0.819509091361149	-0.841603922012175	-1.54993630509936	-1.30315908149729	-0.302041243206203	-2.16277975607119	-1.33282985186616	-2.4258006089305	-0.0834959529209977	-1.54321185214528	-1.73153977201882	-1.60149365276567	-1.01047900958197	-0.913293630024083	-1.46297082264969	-2.10140315097487	-1.34250170857698	-2.24267165091227	GOSH029.MRT_fresh___GOSH029___NB8350518_GACCAATTCACAGAGG
0.601962598955729	-0.572297587427147	-0.924918805256593	-1.5082759028773	-2.10092669277429	-1.70211949400807	-1.55016706477553	5.17479262343137	-0.288488865434848	-1.61166256121606	-1.44945679603712	-1.17146134689778	-2.22258602965786	-1.38997209465482	-1.09447992248752	-2.0877500882561	-1.52485353727636	-1.53866784685977	-2.55057189237666	-1.52519796377112	-0.803332306818938	-1.26565455032109	-1.94170371633428	-1.72730306922899	-1.81233706108146	-1.29867139552284	2.45488447347903	-0.665531149325776	-0.507669654478438	-1.7458820325239	-3.10956087530493	GOSH029.MRT_fresh___GOSH029___NB8350518_GACCGTGGTGGGTCAA
1.07395713589067	-0.890287153472514	0.978536859890381	-1.59471462998331	-1.92432068602933	-1.82442274007046	-1.66155199669626	6.18197950816739	-0.181664733307058	-1.67112662032697	-1.76793703679837	-1.05636628983694	-2.01318893190716	-0.851965756209063	-1.1731221375268	-2.23872651234194	-1.77737507388078	-2.87017854508724	-2.93228820485379	-2.01856805342531	-0.586845275118055	-1.19480257785242	-1.99337413815564	-1.1446834256991	-0.875169950760167	-1.13599391910042	0.969380898835128	-1.86792752290082	-1.6960013603224	-1.81521847222895	-3.35170469103677	GOSH029.MRT_fresh___GOSH029___NB8350518_GACCGTGTCCGGCTTT
-0.378469859702229	-0.638440322699096	-1.17457322898914	-0.803410756338797	-0.517831062860406	-1.18537078448411	-1.07954979431407	0.11570689156355	0.0914845282985466	0.714520015535658	-1.40692234829543	-0.876065395078505	-1.03846727135974	0.389923522436865	-0.762205314543554	-1.4037121953118	0.0535006401918563	-0.595927645400442	-1.95873876196221	-0.867653944106959	0.872588329494503	-1.0644324723267	-1.39762214078028	-1.61909228274786	-1.04985682150202	-0.915148386543449	1.83852718819602	-1.39911680955165	-0.952865245691005	-1.21584739602291	7.12998134478109	GOSH029.MRT_fresh___GOSH029___NB8350518_GACTATGAGATGGTAT
0.967518971511987	-1.63360922565547	-1.82441043610685	-1.75498402237713	-2.14372768652005	-1.84493617336444	-1.68023414491778	1.10485365265511	-0.134199979019126	-1.19698874476384	-1.82214477965408	-1.18076905776472	-1.20298995431493	-0.832899753663295	-1.18631248107235	-1.74984361907081	-1.50980238642493	-2.38354154774611	-2.92402192785755	-1.80953301940243	-1.25714156424313	-1.5795178429436	-1.95730770300797	-2.02962127982927	-1.63293033908379	-0.89207969771418	-0.544147565131132	-1.95507127102601	-2.07632490129651	-1.84705144588536	-2.83846992710227	GOSH029.MRT_fresh___GOSH029___NB8350518_GACTATGCATGAGATA
0.555855647153138	-1.23436935484945	-1.7038319032969	-1.01099336153487	-1.23253457426715	-1.71949480031846	-1.56599123439321	2.97985949206826	0.11602182573877	-1.25930606289324	-1.66194673640951	-0.449454751459104	-1.45676523899201	-0.701306928948178	-1.10565241887848	-0.931534300188642	-1.16171805168498	-1.62737048282948	-2.73790313007857	-0.138792361245193	0.408244730363627	-0.969825209511497	-1.95136860118985	-0.726738648413921	-1.78907153384761	-1.32751111532257	3.30615819413346	-1.20519775038096	-1.87046665915006	-1.63164721096961	-2.26674966066211	GOSH029.MRT_fresh___GOSH029___NB8350518_GACTCTCTCTCTCTTC
-0.527916283303073	-1.53518532177836	-1.19577607960321	-1.38221714511626	-1.0049508164161	-1.20676854755702	-1.09903732600163	-1.07882808169672	-0.0153201047380465	-0.591154325210845	-1.43231945733917	-0.891879720862167	-1.3856623802118	-0.723216043232119	-0.775964291014882	-1.48310710754272	-1.43700804860801	-0.940470793758637	-1.99409700471529	1.06759175923729	-1.09120573491942	-1.45625045000537	-1.42285136679574	-1.37590689122657	-1.09463311314546	-0.931668220344091	2.88088248191624	2.89440226262003	-0.83512311497752	-1.23779530873804	-1.80362250420306	GOSH029.MRT_fresh___GOSH029___NB8350518_GACTGATCAGTCAGAG
3.65164101885848	-0.999438607841564	-2.49720974078033	-1.27272589919757	-1.56607955285446	-2.52016596019105	-2.29518449380853	-1.70879344244331	-1.0866085792046	-1.61741415559	-2.51026481833229	-1.86256504418494	-2.86870580797136	-0.318313541777155	-1.62049201273792	-3.09168668017818	-2.97670890003087	-3.14099962722851	-4.16439043160011	-3.4648713779954	-1.26864646796637	-1.66951513310494	-2.97142446102781	-2.85824145074214	-2.18508921272633	-1.8182905376279	-2.12321402194746	-2.60812410022605	-3.09898451999072	-2.58496097622099	-3.85752584468591	GOSH029.MRT_fresh___GOSH029___NB8350518_GAGGCCTAGCCGAACA
-0.784757378675803	0.218324916931207	-2.01566390432987	6.69945138739185	-1.97002932906118	-2.03419339430039	-1.85259590429992	-1.4504332514357	-0.39462577051325	-1.92904984571503	-2.41439403151962	-1.50340000189852	-2.38903213788887	0.429324787942009	-1.30800677411663	-2.37895898628528	-2.15918408171225	-2.38921762207397	-3.32041088650994	-1.80305471859915	0.0321222155199899	-2.1800735403172	-2.17180123025525	-3.12523410975912	-1.67723136912509	-1.57046961767456	-2.30180572463123	-2.6295083322731	-3.26596571704829	-1.80617206116872	-1.48646283067777	GOSH029.MRT_fresh___GOSH029___NB8350518_GAGGGATGTTAAGCAA
1.72742112012674	-0.913595987947958	0.665209406438419	-1.17751912617556	-1.75575673831524	-1.61858242272509	-1.47408755505453	2.71882015867662	0.104058555856116	-1.30528271635735	-1.28943857150835	-1.06371690421548	-1.60597860640695	-0.280479758181511	-1.04076474701101	-1.94925244235933	-0.850550000491571	-1.38491798079544	-2.39206277420154	-1.98302581423493	1.35441995226681	-1.03342512559297	-0.711369260003502	-1.07378523138794	-1.28633985463349	-1.22235476526699	3.4314904425579	-1.39381011806221	-0.771373413071906	-1.52787795101941	-2.48394032666697	GOSH029.MRT_fresh___GOSH029___NB8350518_GAGGGATGTTGCATCA
-0.615948475367953	6.16545380495751	-2.32396033672641	1.44082007598439	-1.89864622903036	-2.345323918055	-2.13595103445888	-1.40988414977359	-0.392602164638064	-2.298512035558	-1.84269640967637	-1.73334550821762	-2.66111314535262	-3.53279438061431	-1.50806682437819	-1.55116058000217	-2.68251392906473	-3.40579405605447	-3.87547670972063	-2.8358325910339	-1.62178368226359	-1.75888104841022	-2.76527537044185	-2.76849812267855	-2.15343993183383	-1.81067344296318	-2.24667281185184	-2.55687107950763	-3.76549620758915	-2.40562363770293	-3.6197815528004	GOSH029.MRT_fresh___GOSH029___NB8350518_GAGGGTAGTTTCCATT
-0.717938068996019	1.8217660410189	-2.25304899559975	5.25297701275936	-1.78678691422013	-2.2737607068515	-2.07077644862764	-2.23030375859444	-0.980367138573631	-2.22837720216115	-1.83423266925527	-1.6804556836018	-2.7509781558064	2.62705224377337	-1.46205096114022	-2.03048875547563	-2.71109076126177	-3.14658959868186	-3.75722372293405	-3.08173752120515	-1.7205664007746	-2.02078009321609	-2.68089811924539	-4.14447148823797	-2.18216506020073	-1.75542409978212	-2.13032331463531	-2.6837651707761	-3.65059907192476	-2.33222049234813	-3.91483823445581	GOSH029.MRT_fresh___GOSH029___NB8350518_GAGTCATAGGAAAGAC
-0.443586830723919	1.11191006780602	0	-1.20411392354354	1.13997904492827	0	2.21145446364764	0.0476071519176356	0	0.179980592742157	0.657075392748532	1.83133929729136	0.308968309748519	-0.955656021090979	0	1.16959056656303	0.877160235443831	-0.646577470982539	0.671694472175451	1.48744963546529	0.385278376625634	-1.15894230985492	0	-0.160669299607787	0.380607041467684	2.64565377905156	2.40346296586554	3.83932484308554	1.23269016552649	1.14294954762427	1.6155487469074	GOSH029.MRT_fresh___GOSH029___NB8350518_GAGTCATAGGGCATGT
-0.645529867106443	0.233186791527075	-1.28971048792449	-1.78031835464559	-2.15756017049689	-1.31422113386462	-1.17667601190754	1.89812965295069	-0.179231894671325	-1.28778450657528	-1.41519875520787	-0.22418153311259	-0.569006751895514	-0.923193176544538	-0.845057382743772	-1.1924261749589	-1.51390231910324	-1.53690193856719	-1.91539709889844	-0.781865088554432	0.795779937323298	-1.77038971300776	-0.906186198222966	-0.0179141297214332	-1.26360797194636	-0.930414049934811	0.640406639378094	-1.79785751302905	-1.17309648225591	-1.34801056709274	-1.99641806699964	GOSH029.MRT_fresh___GOSH029___NB8350518_GAGTCTACATTGCCGG
-0.567025864394398	7.33015727241433	-2.14212577917367	1.22105752910223	-1.73815505325246	-2.16181780126898	-1.96882696389395	-1.70317969324317	-0.932101221364815	-1.75123680758323	-2.56587206075939	-1.21018305329595	-2.68792341971419	-2.22950963033654	-1.39007054903855	-2.62906411384266	-2.45320999494852	-3.33474351700768	-3.57224623642836	-2.71684094378162	-1.04155179933824	-0.654826513845679	-2.54891082430502	-5.26298584082795	-2.1424328502994	-1.6690001970086	-2.18835251545215	-2.55163672374446	-3.47087098268621	-2.21739946584968	-3.85577692345412	GOSH029.MRT_fresh___GOSH029___NB8350518_GAGTCTATCGACGAGA
4.96990036985064	-1.51487468512922	-2.44349121672434	-1.82469976977282	-1.84355359065364	-2.46595361528993	-2.24581181940712	-2.23225718616859	-1.06323408720731	-0.735082165102332	-2.54878512003221	-1.82249862785716	-1.76523612943006	0.245184077497339	-1.5856329307204	-2.85249586776862	-2.63722427022178	-2.49768620436268	-4.07480848582869	-3.32634893718206	-2.0182419448444	-1.75749857792265	-2.90750490562019	-2.83074805601808	-2.55641585893423	-1.90380385771506	-1.88802362951159	-2.64127730896706	-3.83788913629059	-2.35746396889078	-0.700679764518789	GOSH029.MRT_fresh___GOSH029___NB8350518_GAGTGAGTCAAGCGTT
0.38708361123008	-1.34349470909476	-1.72963578732363	-1.28269024692093	-0.209431824958706	-1.74553589294393	-1.58970757408668	2.80579972081151	-0.261540544768074	-1.52644338841267	-2.0717850394832	-0.0178723152572222	-1.80711542695846	-0.586405722196851	-1.12239710286721	-2.1346522435173	-1.56813134667855	-0.59151972098082	-2.66682522145585	-2.05073529599922	0.785376627597925	-1.22640439248524	-2.2711184230581	-0.742211531430774	-1.56872726776748	-0.683574981249778	0.327565156828595	-1.65609291616895	-1.03050282602395	-1.50464008455002	-2.9179046940213	GOSH029.MRT_fresh___GOSH029___NB8350518_GAGTGAGTCTCTATGT
-0.647385707620093	-1.79810902756792	-1.76305044744433	-1.70335366932095	-0.742709822935552	-1.77925772560874	-1.62041897510458	1.65759145052802	-0.0679248661308095	-1.71382660234869	-1.48950469930707	-1.31498611466985	-2.69953138015451	0.733417717614231	-1.14408057980937	-2.17068005081493	-1.67306147166885	-3.44220169072659	-2.94009361483238	-0.136550873970644	-2.13353217988305	-1.0795700989422	-2.09784990824404	-3.98515271036424	-1.8734083165408	-1.3736502182686	1.86760521111023	-1.06496726520683	-2.85665795096637	-1.23509081747511	-1.07057990363726	GOSH029.MRT_fresh___GOSH029___NB8350518_GAGTGTTGTGTTGCCG
0.971912076666127	-1.34309583478047	-1.71136084064326	-1.46837076085167	-1.19705393160733	-1.72709294928723	-1.57291107775679	2.63448268676682	-0.411897149510637	-0.797009519350367	-1.46780573556053	-0.653733550068624	-1.50330391949556	-0.742198010356736	-1.11053810494439	-1.70465050228873	-0.203456900776694	-0.900702821878253	-2.85389512679177	-1.64071215781242	0.122256630496119	-1.25460394139486	-2.13150224630181	-1.89271165837699	-1.52760930150501	-1.333377156447	2.93851714458454	-1.66202979620698	-2.14079096365384	-1.77149757068993	-0.896820016901724	GOSH029.MRT_fresh___GOSH029___NB8350518_GAGTTGTAGAAGCCTG
-0.663506327438874	-1.31226659235623	0.309358191759477	-1.80428044559182	-1.96464843739746	-1.85325947899733	-1.68781440841138	3.35868944541056	-0.799061522606273	-1.6549942812209	-1.4530450510778	-1.35282258007462	-2.2846143023332	-0.737115057232816	-1.19166445015326	-2.27144770850672	-2.14790174898787	-2.16724631795102	-2.43435113022218	-2.14902105526723	-1.5420397698635	-1.85174318522755	-2.04369286922568	-1.48868628481603	-1.61178869020064	-1.40969937407074	2.340783128924	-1.98990762299312	-1.12593474561115	-1.90090791943582	-3.41964169616532	GOSH029.MRT_fresh___GOSH029___NB8350518_GAGTTTGCAGTAGAGC
2.6397548563036	-1.62835061537261	-0.875959748790633	-1.53723139892993	-1.83660514540162	-2.15763488996991	-1.96501747146199	2.82251936927554	-0.930297694384679	-1.96380234673818	-2.30206954563225	-1.59463122177363	-2.48222495324428	-0.463963259226554	-1.38738089508035	-2.53790956335087	-2.40823367208807	-1.60941506165323	-2.18540537513078	-1.09282952066613	-1.82968390749754	-1.54096784379901	-2.447697182468	-2.45354722570217	-1.95081974372793	-1.66577084077973	-2.1499905097432	-2.51123348212982	-1.8935501399485	-2.21310900932979	-2.89753514259643	GOSH029.MRT_fresh___GOSH029___NB8350518_GATAGCTAGCCTTGAT
-0.0164956287937816	-0.912303509496806	1.03970330204969	-1.65849564221074	-2.06558653691892	-1.28874191939268	-0.997551380158114	0.982329442264358	0.0925578548617865	-1.08791009832043	-0.941474861340234	-0.132665390074675	-0.735826984123275	-0.600266923873656	-0.828673992048545	-0.951643805430783	-1.46317224742772	-0.865797228531621	-2.12955202264298	-1.39509633520518	0.510577074135057	-1.43628296825379	-1.22463020361758	-1.97484942168473	-0.72197829323869	-0.525218370675786	2.23029369097458	-1.49527630549274	-0.194969737223595	-1.13863182524282	-0.946170475659644	GOSH029.MRT_fresh___GOSH029___NB8350518_GATAGCTTCCCGAAAT
0.011672525326379	-1.27216247717148	-0.474093623958095	-1.25153835360073	-1.92111606673882	-1.65668302892476	-1.50878682563255	1.47715080863808	-0.132464499143825	-1.45664067704808	-1.59741138895875	-1.08754278040072	-0.873573614660828	-0.717904446416836	-1.06526381929527	-1.97625885387516	-0.100046785236988	-2.74168673385563	-2.50162585533042	-1.82863307253249	0.28489693962427	-0.728835076914839	-1.62252115933803	-1.15804160478112	-1.2488298134177	-0.623244475138194	1.95825671494442	-1.6936828859745	-0.00802005511468685	-1.53042762206796	-1.0991136610329	GOSH029.MRT_fresh___GOSH029___NB8350518_GATCAGTAGTCAGCCC
-0.765818135207664	-2.77305051835467	-2.5998041215319	1.28198698776851	-2.19639439166592	-2.62370346521304	-2.38947894893881	-2.44054724532381	-1.13125037780179	-2.35310075506012	-3.11408640134059	-1.9390859323575	-1.66954729225657	4.86312000387727	-1.68706766789605	-3.20199425764497	-3.02620761938682	-2.75786009670906	-4.33547860675848	-3.59225961668942	-1.34093954158977	-2.16819852881564	-3.09350129244125	-2.9830135937765	-2.77888115534753	-2.02559234999466	-2.50195629546283	-3.09680959705457	-4.21244390680644	-2.69116049414355	-3.34672219666683	GOSH029.MRT_fresh___GOSH029___NB8350518_GATGCTAAGAGGCGGA
0.767367359031134	-1.04364095102263	-1.42409834764026	-1.56290994019434	-1.72796869446509	-1.55830543994298	-0.82592495523217	3.28749769737011	-0.193580039214537	-1.54354084628829	-1.1503652731587	-1.12909430911892	-1.32390728789868	-0.902653173218815	-1.00200604195218	-1.89975547427322	-1.52672012043812	-2.27735064546793	-1.92717041856436	-1.40887012269973	-0.919656079169112	-1.31415559457259	-1.69847989550501	-2.6040886736229	-1.40352296219023	-0.917381563222237	2.18667691843408	-1.67803027447901	-0.443870274005809	-1.59837043072358	-3.09165063763392	GOSH029.MRT_fresh___GOSH029___NB8350518_GATGCTATCAAAGCCT
0.012560740844738	-0.515767673024266	0.496721147538923	-1.20666916501652	-1.29660966612773	-1.47408639015076	-1.34249104172161	2.19525523607896	0.263700908345694	-0.953133475432512	-1.74960030462016	-1.08944483251231	-1.28391631399677	-0.757585797009126	-0.947852347447741	-1.74560826863833	-0.592175053649508	-3.04856080721373	-2.43582024178693	-1.12761946314237	0.809065595663159	-0.853156184878554	-0.6016592703177	-2.25400361641568	-1.55208863947082	-1.1380470981991	3.10364590697397	-1.54940399232416	0.185189068382416	-1.27926531703835	-2.01582171328211	GOSH029.MRT_fresh___GOSH029___NB8350518_GCACGGTAGTGATTCC
-0.598934491026537	-1.23195667264782	-2.04471836517127	-1.54606566177405	-1.87126587360142	-2.06351494547347	-1.87929984786947	0.587175538514176	-0.889716422841618	-1.7830934192619	-1.51068436256789	-1.288679961463	-1.95484025323351	-0.369012944287019	-1.32686082588449	-2.4875032604906	-2.07942366254663	-1.84763008604924	-3.36793136385188	-1.51592656974763	0.119771748326923	-1.69645172444682	-1.81534584304908	-0.146015893308883	-2.06307928800798	-0.773683787465988	2.92525655029419	-2.43560789987709	-1.63513056340582	-2.11656918320305	-2.85027079625198	GOSH029.MRT_fresh___GOSH029___NB8350518_GCACGGTGTGGTAATA
-0.6165849930704	6.19836864005656	-2.05058984096866	2.7229907448435	-1.01076074837175	-2.06944039626722	-1.88469631897315	-1.73393341702879	-0.892271272708593	-1.61669659504816	-2.45622886955228	-1.52944980767035	-2.53790107698713	-2.51324738190489	-1.33067095023139	-2.53781417970955	-2.44027228501811	-2.94384900258697	-1.87084788393926	-2.75820497110904	0.228870612377768	-1.71378481568916	-2.43999240972264	-2.63637354035946	-2.24836684998614	-1.59768155625332	-1.45323786047364	-2.44260182778406	-3.32255596081516	-2.05203976343728	-3.24407518370068	GOSH029.MRT_fresh___GOSH029___NB8350518_GCACTAACAACGATTC
0.575190222125405	-1.01506464317861	-0.10165811602665	-1.82150972418971	-2.07288542111248	-1.74455151146965	-1.5888110707883	3.57024048434447	-0.752190399033711	-1.52234821215863	-1.85271046637393	-1.28933598595112	-1.92305348130854	0.284364645467531	-1.12176413569689	-1.70566744813636	-1.42403104869975	-0.645827387098072	-1.8088748442992	-0.896494535690901	-0.232634309508868	-1.67365377299369	-1.52201929234213	-1.62558681188646	-1.77975341679531	-1.34685578711831	0.934389978288546	-2.039312651629	-0.772141394080091	-1.78940500323817	-1.3674574832192	GOSH029.MRT_fresh___GOSH029___NB8350518_GCAGTTACAATAAGGT
0.170638825246004	-1.15849252745178	0.198807419819905	-1.14112455826541	-1.76068789272089	-1.82794039510606	-1.66475562194151	3.98072123865204	-0.78814480751352	-1.54352861193775	-1.43021845308266	-1.3509657445417	-2.42429734118198	-1.46180555397115	-1.17538402502898	-2.24486307522701	-2.12925444226472	-1.29181748451192	-2.57669034353674	-1.22478442897221	-0.730687256274754	-1.71521540921502	-2.15524964987117	-2.08028282081493	-1.77333952869002	-1.4112349698301	2.52094341196684	-2.00118821835665	-0.987247619262692	-1.87493786633359	-3.56101895129015	GOSH029.MRT_fresh___GOSH029___NB8350518_GCATCGGGTCCATAGT
-0.733063001029285	-0.97900070595809	-2.46914325308368	-0.6399800986599	-1.80923675072667	-2.4918414643507	-2.26938859596902	-2.33002378981014	-1.07439603421037	-2.16541406717506	-2.83720122110439	-1.84163141652718	-1.9380416415622	3.65382589839248	-1.60227907755859	-3.05707142005505	-2.94383106879218	-2.34186300216062	-4.11758626817569	-2.6516249099176	-0.663141260016066	-2.07420852611051	-2.938028208116	-3.24693178655028	-2.58608638738085	-1.92379019752464	-2.41894559223504	-2.51269079305426	-4.00073504205226	-2.55590824018098	-3.9966425019607	GOSH029.MRT_fresh___GOSH029___NB8350518_GCATGATGTGTGTACT
-0.609009288070731	-2.72086674854088	-2.53824107961716	0.129898091955994	-1.98698037578761	-2.56157448977869	-2.33289638124858	-1.73891089285561	-1.10446250795887	-2.51044631805805	-2.38904510459164	-1.89316861591765	-3.10986295378293	7.53827095105862	-1.64711811296939	-3.12124029129038	-2.9330655378126	-3.90075781309188	-4.19912747332408	-2.98779480425076	-1.72894310731559	-1.7545466487653	-3.02024756222651	-4.81796691382122	-2.89016914834554	-1.97762657222235	-2.55442968849722	-1.46638315520698	-4.11269375307353	-2.62743414455893	-4.27880871490853	GOSH029.MRT_fresh___GOSH029___NB8350518_GCATTAGCACACCGCA
-0.491773319107533	-0.857657425926731	-1.3989495699424	-1.36184098071445	-1.99848667600671	-1.50765135471777	-1.37305957864589	3.65877886518069	0.341342947954792	-1.01379464139413	-1.19313506942234	-1.10086515722979	-1.03158694875585	-0.648437311567568	-0.969434956628188	-1.83725162586065	-1.10404702270586	-1.92672631940585	-2.29449597302025	-1.30408368536137	0.114386536227412	-1.11161004614391	-1.37082584915639	-1.92118249851207	-1.33428668058888	-0.947048834608454	2.06323638432858	-1.00472271294684	-0.784351959687089	-1.393027914077	-1.95539818871438	GOSH029.MRT_fresh___GOSH029___NB8350518_GCCAGCACAACTCCAA
-0.680800998489701	1.30012921922909	-2.33479607382363	5.53743196408527	-2.59221156748226	-2.35625926535085	-2.14591015617716	-2.176913287781	-1.01593766958366	-2.30922911697222	-2.79665558000322	-1.7414274345435	-2.85646145632713	1.36181599918937	-1.51509836247106	-2.88154928441559	-2.6469292373935	-2.9048780849667	-3.89354657351705	-3.08077327495193	-1.4205944514603	-1.92901635222801	-2.77816879054115	-2.8790914155273	-2.39570881465094	-1.8191159198363	-2.65445251312023	-1.52331667815276	-3.7830532744208	-2.41684013949991	-3.47428330421731	GOSH029.MRT_fresh___GOSH029___NB8350518_GCCAGCAGTCTTGAGT
-0.540816875349229	-2.30708218210485	-2.22840275972717	-1.36774109330205	-0.940038837285343	-2.24888790434773	-1.48324999480644	0.958718146648034	-0.656300725918429	-2.20400085249241	-2.26164968071444	-1.55212110359393	-2.90917259759333	-0.735547844581821	-1.44605749942839	-2.73554737689696	-0.839704511240622	-1.38192808251743	-3.3975073912881	-2.55085162215771	-1.02046597713013	-1.55643562020161	-1.76675114982668	-1.7918359863941	-2.04743498577072	-1.73622141200031	4.29117200425565	-2.36998162470219	-3.44547815728071	-2.30670819480221	-4.23352239324007	GOSH029.MRT_fresh___GOSH029___NB8350518_GCCAGGTCATTCGGGC
-0.715435773387555	0.926671676855685	-2.46888557789899	4.98707382422226	-2.39793142564513	-2.49158142042302	-2.26915176680779	-2.29242937305994	-0.210229582748277	-2.40294003224506	-2.95727010389956	-1.84143922730738	-3.18271184717053	1.74365211123831	-1.60211186670247	-3.01393573785965	-2.75699864300876	-3.56008038708993	-4.11715656455247	-3.18068569566854	-1.40464665323786	-2.02813795503231	-2.93772160097193	-3.01910013961204	-2.61157710615339	-1.92358943436769	-2.52728134531785	-2.9408633090258	-4.00031753280505	-2.55564151036407	-4.1750667286205	GOSH029.MRT_fresh___GOSH029___NB8350518_GCCATTCCAAATGGTA
-0.508576575029484	-1.07667526264691	-2.03977485756322	2.36401978976326	-1.31235376672998	-2.05852599344661	-1.87475627196484	-1.71857785783826	-0.887565358919932	-2.26659607755608	-2.33379955253531	-1.52138336066132	-2.44231083680042	0.482179615062758	-1.32365287964636	-2.51113183939272	-2.25098180748029	-2.13186638745525	-3.40156405797152	-2.64439379291066	-2.44236693202131	-1.46005879878243	-2.42712368439622	-2.17748550059389	-2.34571191804586	-1.58925524925967	-1.90225343226504	-2.42971934016717	-3.30503252104091	-1.72484360732453	-3.58098594483362	GOSH029.MRT_fresh___GOSH029___NB8350518_GCCCGAATCCGACGGT
1.13030858338836	-1.23725621886352	-2.11379215270386	0.661426696781908	-1.94005039555572	-2.13322371091609	-1.94278553891274	-2.20799489415474	-0.919772436521755	-1.90647040621114	-2.27591003807248	-1.57658978739542	-2.52192906435273	4.75271634012687	-1.37168426188116	-2.4245260587105	-2.53474153312601	-0.519643168239772	-3.52499658773584	-2.87621332901644	-0.881874996333298	-2.0377368042704	-2.5151967035457	-2.37344523962608	-2.19770863935267	-1.64692454271237	-1.54240846288928	-2.51788654785838	-3.02361678683934	-1.94749780778645	-3.03774246353362	GOSH029.MRT_fresh___GOSH029___NB8350518_GCCGATGTCGAAGTGG
-0.538498038104226	-1.5406055140556	-1.5331217272576	2.63513672797741	-1.2485681533646	-1.54721532867983	-1.40909157851636	-1.62372200063349	-0.667105848018408	-0.894401636567312	-1.09979069710089	-1.14349183051726	-1.27580038241052	8.28140959910193	-0.994874989074636	-0.66302921068964	-1.76799404842116	-1.68213726592359	-2.5566604787769	-2.15668468210099	-0.513052118674392	-1.50561523680828	-1.82425822217197	-2.30589072633924	-1.57373171253101	-1.1945052385384	-1.53073149387875	-1.82620915133661	-2.4549885390067	-1.30330208721956	-0.715971455527563	GOSH029.MRT_fresh___GOSH029___NB8350518_GCCGTGAGTTTCACTT
0.322112004594814	-0.987561709401343	2.02417373586342	-1.69806247333093	-1.71807555313438	-1.74210296495652	-1.16659035621946	1.77394543014646	-0.0438146442806948	-1.40820992125059	-1.63253626188145	-1.25425885054448	-1.55094217744561	-0.917768554106738	-1.12018969570761	-2.05827844122307	-1.67809939001388	-2.28830751065698	-2.27738577023539	-0.591157153790312	0.609430922974688	-1.1918415870871	-1.96465631247343	-2.2755183247928	-1.57713089180344	-1.34496542216229	2.31513482762075	-1.29882941505952	-1.20883185898874	-1.78689350308902	-3.44302121303083	GOSH029.MRT_fresh___GOSH029___NB8350518_GCGTGCAAGCTCACTA
0.232030021339128	-0.97500274759573	0.244333023099063	-1.76263450554687	-2.08281484496863	-1.79865979651686	-1.63808897501709	6.61660510097638	-0.775520024013604	-1.81161198034943	-2.13483805896349	-1.32932549534124	-1.7670304978698	-1.66378272759753	-1.15655630618367	-2.20536058071979	-2.05384297249959	0.319609957719845	-2.46924774354662	-2.39440826432778	0.10020891966417	-1.53391110843321	-2.04241629381951	-0.481264368588772	-1.74147143915897	-1.38862930676949	-1.02007494254444	-1.72643259407873	-1.45363687697626	-1.84490444555532	-2.97951122279846	GOSH029.MRT_fresh___GOSH029___NB8350518_GCTTCACTCTATTGTC
0.204411625436629	-0.891396016284337	-2.08350808840099	-1.83912195212612	-2.2274569511935	-2.10266125284701	-1.91495146728377	1.53585695326132	-0.714529821361371	-1.67125913275448	-2.12398959667471	-1.30310252912443	-1.31802982244706	-0.629388084378432	-1.3520322945215	-2.57167002456996	-1.93209169845457	-0.324975973406096	-3.18497543581757	-2.42181874640951	-0.953538165895845	-1.83710122426424	-2.25946302011286	-0.0550592221768403	-2.30167333277161	-1.09762459474338	-0.309635479384061	-2.46105114594267	-2.92177702158366	-1.39481719960509	-3.14154104496757	GOSH029.MRT_fresh___GOSH029___NB8350518_GGAGAACGTGACTGAG
-0.672427887729587	-0.252943880060684	-2.25220931999454	5.14015110850864	-2.75398680237034	-2.2729133123202	-2.07000470310806	-2.13334175222567	-0.980001771299322	-1.83463797006561	-2.69773186305854	-1.37822990669267	-1.48486202916585	0.273226229361677	-1.46150607794947	-2.67077949264928	-2.56410281096503	-3.13063415498745	-3.4406282488896	-3.10181921100897	-2.56042201789148	-1.90182332889786	-2.28232751886985	-3.3179838578603	-2.62989584656584	-1.75476988107838	-1.74822399593422	-2.68276497408778	-3.64923855158496	-2.33135131078253	-3.25664267764809	GOSH029.MRT_fresh___GOSH029___NB8350518_GGAGCAAAGTACTCGT
0.087940629053903	-0.971838959324542	-1.48531108451192	-1.60029283411306	-1.68335808202812	-2.18363813556408	-1.98869934282253	0.0307034727042802	0.0590501940601488	-1.86636322418753	-2.19244157003822	-1.60232472207575	-1.9696013318034	-0.857415016216143	-1.404101243048	-2.17726129351979	-2.19756081284549	-2.71165937417952	-3.35486961673502	-2.47766186722099	-1.78986213253132	-1.22670490439396	-1.70490660742939	-2.21575780665344	-2.25714737582487	-1.66227937897171	1.48774364626268	-1.99738629757632	-3.43181690289839	-1.82936156150703	-3.57808757183578	GOSH029.MRT_fresh___GOSH029___NB8350518_GGAGGTAGTCTAGATC
0.588810385762484	-0.833590976628102	-1.79755500231648	-0.629180131739055	-1.92906413014573	-1.81407947215261	-1.5491125490875	6.54520671981473	-0.782168455941908	-1.80121372341934	-2.1531259210717	-1.34072162928063	-2.39371249746249	-1.05660970698446	-1.16647131241796	-2.23034402297908	-2.16392367399145	-2.24592810251483	-2.66578482684361	-2.28428307855966	-1.43274965036844	-1.66116324204499	-2.01941022171124	-0.655873188497608	-1.9661134682454	-1.37614522757605	-0.954560651965549	-1.86342629761017	-0.856145247714144	-1.86072057053043	-3.23282475781444	GOSH029.MRT_fresh___GOSH029___NB8350518_GGCGTCATCATCACAG
0.39923648620119	-0.478638617221291	-0.0905594575464342	-1.26066026786477	-1.92263234461115	-1.58123911887155	-1.44007798056375	2.22129810392149	0.47094242147825	-1.33860023103171	-1.12926843119681	-0.611180579793502	-1.10197964497688	-0.488536236352243	-1.01675262773799	-1.45030192512315	-1.09611797977424	-1.45599332739637	-1.96464160566729	-1.06246763017948	-0.0189172152517932	-0.841822101465867	-1.40343242567125	-1.81023456219209	-0.372780328489068	-0.996633107478503	2.02125820350985	-1.79646866114838	-0.353814486216863	-1.5472540318394	-2.60794923018068	GOSH029.MRT_fresh___GOSH029___NB8350518_GGGACCTAGGTACAAT
0.965362557424768	-1.23994858285727	-1.80513412403284	-0.949769814346399	-2.07887883032641	-1.82172826682364	-1.65909806575966	8.05779265004799	-0.528724663977009	-1.49604937282397	-1.54103370062443	-1.34637458143118	-2.12331491398491	-0.747729945297148	-1.17138956417886	-2.23739345468527	-2.16279054572218	-2.20800787047267	-2.66422547572555	-1.45982822289534	-1.5405929741662	-1.31907077682303	-2.09655836044619	-1.62015805694035	-1.54232042971392	-1.40643898594972	-2.04969168198773	-2.15022225442956	-2.472438376845	-1.86856602041431	-2.07887746865985	GOSH029.MRT_fresh___GOSH029___NB8350518_GGGCGTTGTCTCTCAC
0	-0.235535013720221	-1.63256772138074	2.47827861988172	-0.961185720251704	-1.64757550474906	-1.50049235273066	-0.509858936335624	-0.710377692035791	-1.31582457214651	-1.95551537837539	-1.21766446784652	-2.08688924964464	4.35931376723347	-1.05940758981845	-1.95105350915138	-1.64041134501639	-1.12955172557321	-2.72249834959106	-1.67776078993032	-1.89687408439062	-0.105104365521658	-1.94258879515636	-1.56460651472174	-1.73475804449283	-1.27198686235195	2.73503952486258	-1.94249898064952	-2.64523772903588	-1.68993568377181	-2.93643284263579	GOSH029.MRT_fresh___GOSH029___NB8350518_GGGTAGAAGAGAGAAC
0.579321594709921	-1.02061047391893	0.265433775062215	-1.51725498670211	-1.79805235544295	-1.73646021691342	-1.58144210616707	3.05855349250262	-0.506815711930851	-0.579244893790744	-1.65931393525698	-1.04031792856217	-1.6741928210202	-0.754148045625931	-1.11656135206748	-2.10759859489916	-1.19079507680523	-2.53729192246415	-2.76999301698765	-1.67360827833677	0.355427272287289	-1.0766357575519	-1.26014167533403	-3.10467815843385	-1.74705626839026	-0.868840907739076	0.499021391665172	-1.83173959913433	-1.04189749930642	-1.43997363295276	-2.51305667968231	GOSH029.MRT_fresh___GOSH029___NB8350518_GGGTCACAGAAACACT
-0.726233381530004	0.232709801227402	-2.59615714493091	7.63532355670253	-1.99993807737125	-2.62002296287583	-2.38612701417451	-0.553481865967047	-1.12966347222551	-2.34196340649915	-3.1097179952191	-1.93636580395857	-2.35173853906879	1.52624711005995	-1.6847010679441	-3.19246784219178	-3.00002949828773	-3.79549825671291	-2.62112969469002	-3.33869815704146	-2.32159068239263	-1.24236308606476	-3.08916176288391	-4.8878116344122	-2.70264373865524	-2.0227508713454	-2.62522612309119	-3.09246542664394	-4.18240342964004	-2.6071509368265	-3.98304748858954	GOSH029.MRT_fresh___GOSH029___NB8350518_GGGTCTGGTTGTGCAT
1.83741080508195	-1.41079283971211	0.146308344752987	-1.4866513802163	-1.83229252080367	-1.97597966637209	-1.79957906025933	1.31439096999336	-0.685014332877372	-1.71991598873608	-1.56879179284341	-1.24571929814827	-1.49455910950665	-0.153499520118807	-1.27057476264213	-2.06865513063708	-1.93285686853579	-0.789164849117643	-2.97728053865955	-1.42591480413101	-0.589283820261205	-1.03447989648632	-2.14851417714139	-1.64200098088285	-1.75288473577108	1.3688190377163	-1.81108651553605	-2.22487142187275	-3.68287351564223	-1.95583130413532	-2.72989245680286	GOSH029.MRT_fresh___GOSH029___NB8350518_GGGTTTACAGAGTAAT
1.53511299619508	-0.825643479164524	-1.29972871008004	-1.16134958757918	-1.46799048902552	-1.31167678835147	-1.19458014792194	6.66770647511732	-0.186750695812851	-1.17029670791496	-1.09721827665928	-0.969413671100852	-1.28248015906053	-0.530136647651677	-0.843421343035736	-1.13542518340756	-0.751471381369711	-1.5593618119943	-1.7329269883859	-0.4977594797892	-0.735842417890492	-1.00285929124309	-1.49883555689271	-1.57166160479481	-1.45689493570156	-0.987483611762786	0.573074796377574	-1.5481983083293	-0.539533269522923	-1.34540080489238	-2.63545729473668	GOSH029.MRT_fresh___GOSH029___NB8350518_GGTCTGGAGGTGGGTT
-0.601132518903509	7.31170369081605	-2.20984370002142	1.62449483091196	-2.11005740535995	-2.23015823588625	-2.0310664783987	-1.89616362573042	-0.961567258020619	-1.80178081826592	-2.64698565493078	-1.64823064781336	-2.76631811497937	-2.79265714021411	-1.43401413457763	-2.71734333153982	-2.55327563588749	-3.07356120200378	-3.6851738199713	-2.87276218643474	-1.99467281113611	-1.71282516185552	-2.62948823162927	-2.71054433870452	-1.96889422443708	-1.72176144209268	-2.31116644233668	-2.55598492916498	-3.58059384245637	-2.28749697505111	-2.7739385278686	GOSH029.MRT_fresh___GOSH029___NB8350518_GGTGTCGGTATCCCTC
0.595171272362942	-1.19938694054766	-1.17005866482716	-1.44344093950481	-2.19383078546722	-1.73187579637244	-1.57726694821915	1.77951380751643	-0.513895814380653	-1.90684869397664	-1.76099520540897	-0.961031669481104	-1.80859877254351	-0.772235066372813	-1.11361352363592	-1.61790113342878	-1.70053643241969	-1.4399787071924	-2.71386199339071	-1.09293997284143	-0.421943362281237	-1.50210922976181	-1.7778578166423	-1.36733208147797	-1.56006711587327	-0.701795140201873	-1.39365186788415	-2.07398638564659	-1.19266285264652	-1.67062456816258	-2.2688602761565	GOSH029.MRT_fresh___GOSH029___NB8350518_GGTGTCGGTGATCATC
-0.100951670872699	-1.08513251592832	-1.39492686526947	-1.45533118736249	-1.57180190797342	-1.73432118918232	-1.57949403474725	1.16822199489151	-0.116616824696781	-1.23728026211495	-1.75743760260523	-1.25982975825087	-1.20430713495936	-0.219240121384259	-1.11518593576235	-1.43557269875038	-1.51747163179065	-2.00765854231128	-2.23806446897486	-1.687092330725	-0.252042614793013	-1.22247163968125	-1.72162740643582	-1.44355379775362	-1.60174576767951	-0.964289049949717	2.9211336083305	-1.15005307790845	-1.381571082292	-1.77891165307606	-1.20549886108632	GOSH029.MRT_fresh___GOSH029___NB8350518_GGTGTCGTCCATTCGC
0.511332912711991	-0.560160071903898	-0.722056451928254	-0.597592270717121	-1.24725165777861	-1.67421778166202	-1.52475620749908	3.32595636135291	0.0459141704488346	-1.43719479562409	-1.27239071927472	-1.23735482731468	-1.75353705020559	-0.688562322315119	-1.07653884133942	-2.04956773610539	-0.938645690199835	-2.03120619416894	-2.57969873114523	-2.42107733908653	-0.0571656250492963	-1.22939604026618	-1.97400161263234	-1.38236370622616	-1.38531404734401	-1.24736768663959	4.60816582693912	-0.844384373431399	-0.719226489734085	-1.62098774791747	-2.64209201883707	GOSH029.MRT_fresh___GOSH029___NB8350518_GGTGTTATCTGCCCTA
0.886225682185984	0.362431612364056	0.24767779123947	-1.03703158276217	-0.950937898059938	-0.124680019956543	-0.113549525313921	0.952055499597239	-0.0537577213089216	-0.438113930232052	-0.147983321977287	0.367167628044085	0.359453058855507	-0.0612000546109861	-0.0801705045140227	-0.20995780621285	0.431528107771414	-1.70619902394286	-0.178035916402727	0.305245600684651	1.02268704006596	-0.871738784635558	0.0354871084128236	1.31620953793422	0.0629432540974393	0.670683999154983	5.31568967784135	0.499422696959597	1.78883059049411	-0.12788561991278	0.436306034720259	GOSH029.MRT_fresh___GOSH029___NB8350518_GGTTAACTCGCATAGT
-0.590433454733357	-1.29770563315357	-1.72088088479598	-0.61364369755206	-1.98743757850899	-2.01548571575212	-1.45409613496806	4.79914431096606	-0.596078315414019	-1.84972173483432	-1.69731860346215	-1.48957382192773	-1.88134719522978	-1.76082373591493	-1.29597754900081	-2.43842777467201	-2.01180180765961	-0.620308168490449	-2.38861015492614	-1.30192818616653	-1.65706810526219	-1.2712006818465	-2.37637665583897	-1.90561434535142	-1.92602105181815	-1.55602662476169	0.962255451554299	-2.49016561038575	-2.65974797684543	-2.06730509246109	-3.60777811271069	GOSH029.MRT_fresh___GOSH029___NB8350518_GGTTCTCAGCTCCCTT
0.892483042270687	-0.852852957192224	1.27846018636387	-1.73076464119657	-2.22485218851954	-1.55573398228079	-1.41684975078037	6.38170990572783	-0.670778797432172	-1.34226838670771	-1.40669655471238	-1.14978766447078	-1.51749666689862	0.635692937854578	-1.00035256886013	-1.92175632239362	-1.22252030889052	-0.768577848241434	-2.29044184082906	-1.29575882409072	-0.940395254976608	-1.7158981507751	-1.76929459532788	-0.968205115974806	-1.43752301166891	-1.20108194196359	0.0139449904608189	-1.42386408986536	-1.38347507560089	-1.59573285930417	-2.70987434556578	GOSH029.MRT_fresh___GOSH029___NB8350518_GGTTCTCTCAACTGGT
-0.706354580104672	5.31567405437478	-2.29158112419459	2.28106098312388	-0.348750875111441	-2.31264705158764	-2.10619131291401	-2.1184370515667	-0.997133588272442	-2.40487657754532	-2.7448920314113	-1.70919519819955	-2.57271858037147	-2.66960744520033	-1.48705527119157	-2.80456127816808	-2.58981617725556	-1.93063035688363	-3.8214805712913	-2.84718572974294	-0.697367241959539	-1.99299704609806	-2.72674741559101	-3.31885507643762	-2.59143057794784	-1.78544574036047	-2.38119872886898	-2.55433681236903	-3.71303240256353	-2.37210662891161	-4.27824030178727	GOSH029.MRT_fresh___GOSH029___NB8350518_GGTTCTCTCTTTCCGG
-0.653927135776879	5.40598156810917	-1.87373589576016	1.12705461698835	-1.50115676879786	-1.89096067733873	-1.72214992726134	-1.86098424266121	-0.815316978084669	-1.9809544255895	-2.24439042324937	-1.39754179414136	-2.22769563577888	-1.96399077836437	-1.21590669917492	-2.23717532528983	-2.1716619111818	-3.96813306922558	-3.12467459509869	-2.56701097462758	-1.16395908048395	-1.82912108419337	-2.22955428342508	-0.897010356456167	-0.0497662617988568	-1.4598888681374	-2.07502850796181	-1.12361245848599	-2.90673066248425	-1.86639847698044	-2.69138446791245	GOSH029.MRT_fresh___GOSH029___NB8350518_GTAACCACATTGTAGC
-0.714695814607317	7.45159328250458	-1.97475836220253	1.47684257080116	-2.1796598455068	-1.99291181783966	-1.81499963656624	-2.01385607338481	-0.859274791053308	-1.22005353890403	-2.36539672767537	-1.47289025670747	-2.14782387816421	-2.7899169673394	-1.28146230602026	-2.40511191698367	-2.18077184429588	-2.54087225752422	-3.29314141859337	-2.2127267772499	-0.767966959594953	-1.99439288717673	-0.33591650436471	-2.56137981200717	-1.84887152288821	-1.53859877305234	-2.15757401542189	-2.35227361834056	-3.19968676154474	-2.04415080575671	-3.21975652810904	GOSH029.MRT_fresh___GOSH029___NB8350518_GTAACCATCACGTCCT
1.04483001453196	-0.536768126199163	0.0420517878818436	-1.43063242681299	-1.69607833138153	-1.62498981728074	-1.47992294560505	2.9246406612117	-0.505295525770357	-1.92603990039007	-1.41354052186368	-0.987392341111397	-1.68651827121503	-0.947757592092731	-1.04488476603512	-1.91673496356566	-1.85814551320775	-2.03747290294481	-2.10880722345966	-1.68374240202876	-0.0739797910583095	-1.25013918640453	-1.91595893614207	-1.88403104729674	-1.39309012098715	-1.23385027823279	-0.453741259170933	-1.91800793343936	-0.287817422912143	-1.66676930439484	-2.4257060362338	GOSH029.MRT_fresh___GOSH029___NB8350518_GTAAGTCGTACCGCGT
-0.709575693708073	2.19383023490958	-2.4167428463451	4.21572912204581	-2.37448174847767	-2.4389593538871	-2.22122740267731	-2.19809783558347	-1.05159509338985	-2.55466921884574	-2.27168613073552	-1.80254812916908	-3.10904561548533	0.317029413860772	-1.56827534963882	-2.99235719357964	-2.88206797142018	-2.42052071965583	-3.66833348688177	-3.29396095934895	-2.04414291715071	-2.0094706114136	-2.87567707764901	-3.99522109883786	-2.51165701274127	-1.88296332824352	-2.66078124036743	-2.87875243299657	-3.91583104014997	-2.50166649814973	-3.23180959856286	GOSH029.MRT_fresh___GOSH029___NB8350518_GTACAACCATAGATCC
-0.0966311778822817	-1.32444518932608	2.55479659629048	-1.60686626094315	-2.04081549027114	-1.92315525977851	-1.75147041947004	0.804144704991252	0.205164790099475	-1.57279579822798	-1.96942625251332	-0.941923224004016	-1.35577496618514	-0.931460986961034	-1.23660813889008	-1.36115550061055	-1.52049383811016	-2.01620114163325	-3.08298274462399	-1.59279645565141	0.783070055713887	-1.78173595777716	-1.82072559911653	-0.102765171890082	-1.54226066173677	-1.48474423032521	0.680380379887187	-1.62057827726997	-1.48414520601823	-1.89135175796096	-3.0044179780757	GOSH029.MRT_fresh___GOSH029___NB8350518_GTAGAAACATCTTAGG
2.23977032179853	-0.435405975937566	-0.773438306034364	-1.53947562224805	-1.87913306131289	-0.780548329339188	-0.710866843877079	6.66364338510142	-0.336545499201762	-0.330769581140009	-0.275994843510195	-0.576875513949848	-0.939584730021849	-0.758656242878312	-0.501900411810258	-0.987365085930552	-1.05178996610692	0.446061438444673	0.685158168848082	-1.11339896697463	-1.50884416636867	-1.51003320333651	-0.920312564906255	-1.62533740531331	-0.784649664869933	-0.602611059395079	-1.19152863166176	-0.921296781176541	0.17550779122532	-0.800616706704242	-1.85156088832559	GOSH029.MRT_fresh___GOSH029___NB8350518_GTAGATCGTTCGTGCG
0	-1.34201219415979	-0.978855233020916	0	-0.4099394409305	-0.987853602334317	-0.899665460943986	-0.0572013067957745	-0.425928377833208	-0.968136374193369	-1.17248824432026	-0.730087469454029	-1.48470706227318	0.327403758119973	-0.63519978351576	-0.483683410855191	-0.983558114219076	0.15645399217086	0.415633691307556	0.622740380245115	0.505947580810717	-0.0630184934179674	-1.16473772134757	-1.11521951668376	0.030105310431506	-0.762658100022969	-1.16585965116516	-1.39345315174919	-0.13271119782195	-1.01325192570253	-0.731156992043421	GOSH029.MRT_fresh___GOSH029___NB8350518_GTAGGTTAGCCGTTAT
1.96693223899891	-1.11942440169283	-1.71949633205962	-1.32039532739	-1.79302109973996	-1.7353032282246	-1.58038840472834	5.67740058767822	-0.748202858500379	-1.70066715506176	-2.05963983996867	-1.28250090867325	-1.56091388332175	-0.470894248907809	-1.11581739672538	-2.15336987041812	-2.15655291116402	0.575057853655082	-2.86746201388875	-2.29854121041189	-1.7080671980421	-1.36875355431593	-2.04602496069593	-2.49700606784984	-1.77844793246467	-1.33971578366893	-1.58918972125543	-2.04821305540692	-2.78608753127622	-1.77991894094579	-3.46465118750837	GOSH029.MRT_fresh___GOSH029___NB8350518_GTAGTACGTACAAAGT
-0.212213313748367	-0.821003764841631	-1.5123062085951	-1.11427515504285	-1.79622754869529	-1.65716658601229	-1.50922721437944	2.74437130320641	0.487347444470755	-0.933702908264894	-1.38998736297742	-0.935424900180446	-1.39950044185374	-0.567676326779791	-1.06557475135705	-1.95266477091439	-1.31980193226998	-2.48358803229154	-2.54869747272815	-1.49005815424014	0.620402508484418	-0.80731957449603	-1.26785347981643	-1.69787527822599	-0.0725465872006535	-1.27939151805812	2.05767709322183	-1.80036047731815	-0.65909303107646	-1.69977335763014	-2.90396839616684	GOSH029.MRT_fresh___GOSH029___NB8350518_GTAGTACTCCTTGGAA
1.79877683018076	-0.479071378877284	-1.79864176240966	-0.189080341553721	-1.99129958060853	-1.81517622255728	-1.6531309387369	4.14430596040832	-0.334261096243888	-1.98690911834894	-2.15444148534652	-1.34153219850432	-2.24612201313359	-0.341208698883567	-1.16717653393861	-2.20002476803675	-2.10304966323385	-1.86790505328076	-1.28135099762596	-2.51002907741299	0.930244709489607	-0.843162868914031	-2.08186703702349	-1.07309417502678	-1.91733006688759	-1.40138057484544	-0.981700921726537	-2.21473174034273	-1.41183997470942	-1.8618455190622	-3.38117875159412	GOSH029.MRT_fresh___GOSH029___NB8350518_GTATTGGGTACTCGTA
-0.247591678961839	-1.44784709542269	-1.61169679141766	-1.14706412417336	-1.65130627177904	-1.84910257693269	-0.85049572569138	0.418424124292937	-0.641113436690207	-1.03918667223179	-1.21049647864877	-1.25285044032693	-1.69059679170174	-0.588817512896367	-1.18899152039391	-1.96431446901848	-1.92683870430249	-1.24239092693956	-2.58406320668698	-1.98552215320915	-0.451406704559983	-0.563577475049954	-2.00183032604916	-3.38474486771248	0.121039990599443	-1.10364006927851	3.05292474172753	-0.561451492248834	-1.46111978298922	-1.89664414086377	-2.18850959004667	GOSH029.MRT_fresh___GOSH029___NB8350518_GTATTGGTCAATGCAC
0.577939646461002	-1.07141756629563	-1.34539009741345	-1.31554492533747	-1.84937223406157	-1.82397079770869	-1.66114040035014	3.315881965602	0.00928704201593067	-1.4637722196369	-1.02120881905252	-1.31611799391592	-1.61657413302204	-0.756357753264713	-0.600831234611375	-2.23323121528765	-0.828392402934872	-2.30586137943731	-2.75202980012902	-2.41705534126982	2.19015753096196	-0.775996402606871	-1.83111614434244	-2.40580494147232	-1.55367932954548	-1.08292122961049	1.36541318210402	-1.80984240508201	-0.970390466156199	-1.72736946588557	-2.21961160377843	GOSH029.MRT_fresh___GOSH029___NB8350518_GTATTTCAGCATACTC
-0.580820383667545	-1.10864487463872	-0.871915470458917	-1.62754032706211	-1.90388750034899	-1.91891481447969	-1.74760852924122	3.15703011117717	-0.344397756763219	-1.38553140345535	-1.63344090786837	-1.41820170285434	-1.58437297666285	-0.760593955638444	-1.23388148999246	-2.34074873738257	-2.12909138028633	-2.44625847426429	-2.60152709881188	-1.70151289329399	-0.280905300860447	-1.63990116328891	-1.15169749106215	-1.4296941607279	-1.85685290276455	-1.08342445893038	2.61084414828422	-1.32198321305476	-1.32262685786439	-1.968251293953	-2.23707420289091	GOSH029.MRT_fresh___GOSH029___NB8350518_GTCACGGCACACAGCC
-0.569742709216014	-1.56462686201814	-1.41290702449795	-1.03451687924446	-1.91279475472446	-1.97422463715823	-1.79798070685664	5.19325057162142	0.145067502279857	-1.49197341276259	-1.6597758159852	-1.45907922598116	-1.09561409406542	-0.921961999152568	-1.26944626123861	-1.65745360782403	-2.16282973834527	-1.93150304589106	-3.08757172413876	-2.08242085414144	-1.51457695510225	-1.22867991632393	-2.32772740806761	-2.80918924309895	-2.24366189960788	-1.43677308597267	1.78734056365943	-1.43259080998906	-2.32100279751321	-2.02498316617259	-3.60277257872855	GOSH029.MRT_fresh___GOSH029___NB8350518_GTCACTCTCTCCTGTG
-0.49100063018798	-0.46973316594689	-1.43960714851501	-1.47501718219565	0.114579442167957	-1.42375233769065	1.60037523744752	-1.30367053628291	0.131392177541359	0.673631863861276	-0.551423397332077	-1.42991910019106	-1.32765245133042	-0.803163323546534	-1.26458243924298	-1.66522396914596	-1.48818571445899	-1.28038204008289	-0.8940132844978	-1.63917444455862	0.0164579492274656	-0.958984992192517	-1.90325230087088	-2.14632721496292	7.26277300522711	-0.403891980116641	-0.145655601321559	2.38092222186008	1.64077555915661	-1.93964561819752	-2.0656905880541	GOSH029.MRT_fresh___GOSH029___NB8350518_GTCATCCAGCTGCCAC
0.574548549164633	-1.34337190204026	-0.253265543538297	-1.45045834607978	-1.70347885169159	-1.8549242177545	-1.68933053181041	2.9437636228825	-0.799779300500365	-1.53307293171457	-1.93720902372958	-0.164170372086019	-1.17397391224077	-0.933759079420718	-1.19273489388668	-2.26828061509355	-1.31469581463194	-1.80522168041817	-2.70921891623505	-1.50361097078871	-0.969586532222267	-1.4498425149411	-2.29927546839659	-1.46033926473576	-1.72886995922123	-1.20641939110922	-0.066586402051321	-1.28199296901246	-1.82514774506716	-1.82396580857993	-1.61949138961705	GOSH029.MRT_fresh___GOSH029___NB8350518_GTCATGAAGGGCTGAT
-0.662173749658738	-2.29806780634199	-2.33150306332061	-1.73017157447009	-1.28839218285848	-2.35293598303269	-2.14288355151474	-1.3101674812458	-1.01450478495024	-2.23121239228077	-2.22130138782923	-1.73897131475793	-2.7717932550419	-0.704949986215312	-1.51296145857754	-2.85816527367624	-1.98189498968177	0.976175945347654	-3.84178641157274	-2.09854734462705	-2.43622621075634	-1.88013764987221	-2.35098032996002	-2.55383411392856	-2.32804871230883	-1.81655022774122	1.586310100312	-2.30387695391815	-2.60231494850967	-2.29241216804453	-4.3659251163788	GOSH029.MRT_fresh___GOSH029___NB8350518_GTCCACTCACTGCGTG
-0.742332831560853	-0.980127895375295	-2.23967962124985	3.34308728970517	-1.10402009454394	-2.26026843121463	-2.05848866190364	-2.27805451137305	-0.352477616790916	-2.04570551467193	-2.0519625602775	-1.67048402246333	-2.91374758133765	2.56027741269405	-1.45337529245468	-2.58307720263518	-2.46906802772903	-3.1050211648077	-3.73492872155311	-3.22356209729871	-2.83368994549477	-2.08365463681235	-2.66498992966756	-1.9731523824576	-1.67268038079522	-1.74500758332879	-1.90747721125584	-2.66783996839239	-3.62893677088768	-2.31838132201069	-3.54225832875606	GOSH029.MRT_fresh___GOSH029___NB8350518_GTCCTCATCGTGGACC
-0.271029995193073	-0.829435953112868	0.700512581461187	-1.18995928763912	-1.43993343991017	-1.52066622938505	-1.38491258316904	2.71044002744297	-0.148644835126737	-0.218810852567997	-1.51269331667643	-0.771375930493488	-1.22119145663394	-0.440260119654002	-0.977803651697588	-1.57245369057315	-0.783976496884729	0.648356645377471	-2.28640748206322	-2.07734467255488	0.443131947265345	-1.24819284984515	-1.62072628404424	-0.968843959956879	-1.37068880900109	-0.204856799180013	4.515905268292	-1.06084129030883	-0.451944530560381	-1.47127997634849	-2.52797332115249	GOSH029.MRT_fresh___GOSH029___NB8350518_GTCGCGACAGCTTCCT
6.74458777266072	-1.09684451660889	-2.59684782484681	-1.69323871652958	-1.77555116915157	-2.62071999203803	-2.38676181781446	-1.07907551433896	-1.12996400714248	-2.26709234941068	-2.60259752393221	-1.93688095342603	-3.11171092029922	-0.0476416912691158	-1.68514926469298	-3.21640112343001	-2.87885280961663	-2.62263530241006	-4.33054863494741	-3.15365766712897	-1.96827318060296	-1.65484831826928	-3.08998360141968	-2.6631836003287	-2.75939711135946	-2.02328900263859	-2.06129081815538	-2.8078282267265	-3.26974868829799	-2.68810031403921	-3.98495696312976	GOSH029.MRT_fresh___GOSH029___NB8350518_GTCGTTCAGAGCTGCA
0.319322920337375	-0.911720173219166	-0.68645412629441	-0.600211367583956	-1.93096839091537	-1.79685764800755	-1.63644770877532	2.2482825279909	-0.122199175461223	-1.37573641232781	-1.69328717898251	-1.24089489111128	-1.39722183184989	-0.977684556732059	-1.15539750660014	-2.19812596000129	-1.62351466987169	-2.24094710993169	-2.89163121783799	-1.93135486904193	-0.454646791691417	-0.990114324054973	-2.0578622132756	-1.92078672978378	-1.63592947294071	-1.38723798405242	2.31495944961368	-1.83362510118632	-1.42115988452223	-1.51800919505668	-3.053608952415	GOSH029.MRT_fresh___GOSH029___NB8350518_GTCGTTCGTTTACGAC
3.15411850892969	0.0772548515519249	-2.21758106444114	-1.76801401290005	-1.51755131235883	-2.23796672794591	-2.03817788700371	-1.40124575405559	-0.407201179240246	-1.38889912864959	-1.59542534168366	-1.37302191889741	-2.71992882949849	-0.301402113640199	-1.43903507336264	-2.63569547704535	-2.61548083002411	-2.89274225315363	-3.69807678355866	-2.94987665656649	-0.645748005099816	-1.35474928202117	-2.7393337703229	-3.32336599135813	-1.66809669708573	-1.54546345729626	-1.66663061930914	-1.94312776091313	-2.68140250635765	-2.29550622824165	-2.42153889876534	GOSH029.MRT_fresh___GOSH029___NB8350518_GTCTACCCAACGATCT
-0.746961883393832	-0.873854526350691	-2.05160685853462	2.59262457384273	-1.72308833399737	-2.34393415492062	-2.13468533892672	1.6878181247583	0.0289835769637812	-2.29475047413021	-2.45034800349079	-1.60217413067542	-2.5284670713063	3.19069982926116	-1.50717319273074	-2.84305283381365	-2.61561594710545	-2.40778028761632	-3.87318022750857	-2.53184093670963	-3.08460687008515	-2.10108610013767	-2.76363675765293	-1.36770966704625	-2.3043488040593	-1.80960049641619	-2.72153903431077	-2.69506098250511	-3.5367351160178	-1.74102219973898	-3.63703816092301	GOSH029.MRT_fresh___GOSH029___NB8350518_GTCTGTCTCTGCATGA
0.265861368743396	-1.56427453914505	-2.03761498007075	-1.49335093652408	-1.72268163972765	-2.08638763610509	-1.90013063667411	6.47258596823005	-0.646208779459015	-1.62903617193197	-1.77623958058174	-1.3923275896662	-1.97157481634111	-1.02415897616955	-1.3415681955831	-2.52010649444722	-2.35850927805165	-2.71901780625373	-3.40659121986595	-1.32107286519809	-2.01276051437981	-1.48346450072054	-2.45997420607915	-1.86544667257763	-2.2273180978335	-1.58400293485105	-2.13220905808395	-2.4626049934121	-2.52858612161371	-2.14002994477109	-3.79198621696218	GOSH029.MRT_fresh___GOSH029___NB8350518_GTCTTTAGTCACAGAG
0.401015078217754	-0.8504862834329	-0.81193825550454	-0.985361059163219	-0.223395134765808	-0.819402199136082	-0.746252132342576	1.49346312010496	-0.353297946827632	-0.581195219999788	-0.149872220569521	0.0826886958382648	-0.203768240645428	0.170451898451916	-0.526883840149657	0.0409515842133501	-0.465739448379649	-1.67267936202509	-1.35400236794553	-0.0542662809626898	0.126165044023081	-1.26502504698258	-0.966123571381133	0.647658324605077	-0.862761404578503	-0.632607628165813	2.74525821072422	-0.96715677963485	-1.31557771171153	-0.573333327664133	-1.36203849318803	GOSH029.MRT_fresh___GOSH029___NB8350518_GTGAGGAAGGAAACGA
0.27445981941747	-0.709286171704619	-2.28771908735719	1.25857972010724	0.485465361297115	-2.3087495120195	-2.10264171637072	-1.64892779593483	-0.995453103733159	-1.9944114377492	-2.18946744619609	-1.70631466530108	-2.95244599137282	6.65586170078304	-1.48454911412126	-2.80978666948603	-2.56549033073399	-3.14350506944873	-3.8150401714364	-2.85455876120822	-2.19178337567169	-1.89330342496405	-2.72215198632423	-2.40166219929612	-2.43803667731779	-1.78243670125308	-2.41407391509256	-2.81475403557139	-3.70677477207174	-2.20126300370094	-2.01636634524533	GOSH029.MRT_fresh___GOSH029___NB8350518_GTGAGGAGTTTGAACC
2.22924632082185	-0.712451201237058	-0.432022245486191	-1.10842501822924	-1.18393669167496	-1.67545742345083	-1.52588518339055	3.35562095211879	-0.130700750833215	-1.05912861584471	-1.26834789858958	-0.288008414030897	-1.35368487209833	-0.48629047105815	-1.07733594345458	-1.98163187624936	-1.05222926897426	-1.41462301268732	-2.07884787819337	-1.86032810509291	0.800146341157292	-1.0472417283693	-2.09706482214939	-1.10666810697512	-1.06763803644729	-0.938990117073817	-0.264674237672018	-1.63222416792787	-0.419756267410157	-1.71853446374295	-1.26697014351098	GOSH029.MRT_fresh___GOSH029___NB8350518_GTGAGTTAGAAACACT
0.615686533999725	-1.08084595171586	-0.411848834638463	-1.34842521988224	-1.92947850286161	-1.61274667718065	-1.46877278099005	3.0974433397236	0.132623452237937	-1.41247743310406	-1.18129383524672	-0.981333219457231	-1.69706312917584	-0.660986196116972	-1.03701230403999	-1.9424482655426	-1.77734343760044	-2.05285704932929	-1.95164846033442	-1.1244806260932	-0.367132382423818	-1.39364294170528	-1.6213493575196	-0.464838235150127	-1.06083291132729	-1.22468707120684	1.7164627168396	-1.4939820943942	-0.359242032918174	-1.65421138563669	-1.85840996239451	GOSH029.MRT_fresh___GOSH029___NB8350518_GTGAGTTCATCGTGGC
-0.105383779076472	-1.10199588782262	-1.26905286815884	-1.69561449941552	-2.04736040924453	-2.00729315559154	-1.82809711662499	0.799413113329345	-0.308212572749754	-1.37479128013601	-2.05721959373592	-1.09218235856073	-1.41111462202161	-0.735564452569822	-1.29070965057119	-1.31762449456517	-1.93877898307209	-1.44481103481931	-3.00269879259043	-1.93890028092099	-0.593124925985049	-1.54735792069394	-2.14225827984113	-1.0402417706116	-1.97135537084399	0.677515640799944	1.96872650454307	-1.96716475693187	-3.28875677171256	-1.61840360492572	-3.42615572930862	GOSH029.MRT_fresh___GOSH029___NB8350518_GTGAGTTGTCGTTATG
-0.499046534101002	1.56706849935333	-2.0814232707087	8.33933412113843	-1.90903078528189	-2.10055726995141	-1.91303531216006	-1.71135448129614	0.0257808766695072	-2.05863084804345	-2.32917431807632	-1.55244718249565	-2.27892913194005	0.451973263393807	-1.35067941239742	-2.55940048831158	-2.40476608884004	-2.39690869309937	-3.16687984505618	-2.02652935803949	-1.46872569346707	-1.43784134218989	-1.39406961808217	-1.87502605893834	-2.60432544926442	-1.62170488896837	-2.21202782332793	-2.95633052239325	-3.37251514510855	-1.79275159976198	-2.36898105125519	GOSH029.MRT_fresh___GOSH029___NB8350518_GTGATGTTCATTTACC
0.0871990530239223	-1.30275847108778	0.655584973788608	-1.54017634508745	-1.92901117920471	-1.88163803916648	-1.71365954412296	6.54609989718749	-0.811297378273069	-1.63289467834738	-2.23329618323106	-1.39065176378087	-2.302160848179	-1.26487670971243	-1.20991214923876	-2.29929858450716	-2.18305897749994	-2.30322849358821	-3.10926961550011	-1.5651835586795	-0.99638522658071	-1.63256344231117	-2.218562342599	-0.698681030578943	-2.21084909134159	-1.45269146004085	1.18494019127118	-2.22093495516292	-3.02103297800023	-1.93001610983176	-3.1514150611862	GOSH029.MRT_fresh___GOSH029___NB8350518_GTGCACGGTATACGGG
0.567297822426963	-0.997898886546479	0.171314094679566	-1.30259201791621	-1.82297762139756	-1.72337085420291	-1.56952126333308	3.74905218676124	0.143578616960185	-1.210402536439	-1.17277419255511	-0.628323362451119	-1.54118674517907	-0.607998170610321	-1.10814476043849	-2.11039284515259	-1.24123565202976	-2.18025885307181	-2.76451374906663	-1.23048896902881	0.127647830527734	-0.91155046195814	-1.79145748161367	-1.64663595509457	-0.503099782471476	-1.05539890574849	2.40843672031638	-1.82257771466742	-0.981563272182676	-1.71103688441264	-2.29084322424168	GOSH029.MRT_fresh___GOSH029___NB8350518_GTGCGTGAGCCTGAGA
1.4078904833213	-0.804180347561313	-1.46839458412369	-1.48615359469678	-2.20703733209398	-1.4880735437662	-0.745051498577079	5.73307892654349	0.0976197034974958	-1.22361810741617	-0.908948069941722	-0.99574668527978	-1.78063663141615	-0.530575134919673	-0.956846227641662	-1.83947869080449	-1.40569602830536	-1.36541401992128	-2.15865349117474	-1.60810514106671	0.292310006093643	-1.46230876492842	-0.72770420484358	0.077787356815454	-1.31284414782072	-1.14884567804521	1.84119770477974	-1.56775631067671	-0.56367318107471	-1.52633282932323	-2.9133510691887	GOSH029.MRT_fresh___GOSH029___NB8350518_GTGCTTCGTTGTGGAG
-0.70692850235273	-1.41643894898061	-2.37558281488672	3.97390089660803	-1.80809630502996	-2.3974209486391	-2.18339723389925	-1.27548060428189	-1.03368516673346	-1.40853139860126	-2.84551058205804	-1.72943088451541	-2.39681345074012	4.24997287856198	-1.5415657380539	-2.83901802452919	-2.30351763779511	-3.19309213163253	-3.96156325287143	-1.83168313892263	-1.80011618101244	-1.99990452188408	-2.82670084537872	-1.86296234944652	-2.38877559048814	-1.85089420266706	-2.4594169284534	-1.97370831678732	-3.84913973741497	-2.04490987519388	-3.20435155510792	GOSH029.MRT_fresh___GOSH029___NB8350518_GTGGGAAGTGAGATTA
-0.614980580863058	-1.95599919060619	-2.15990740750577	-1.71047212449628	-1.43316536509123	-2.17976289162624	-1.98517005152332	5.99600683010714	-0.361936981478816	-2.13625555194979	-2.09147314698628	-1.61098524092704	-2.63320425679437	-1.34023373815135	-1.4016094222918	-2.66689970139484	-2.54332777135996	-2.28170201217868	-3.60189918935226	-1.8706891140503	-2.14680973626275	-1.74579057455969	-2.45560398439709	-1.85660799494113	-2.295106476417	-1.68285444472736	-2.05989422264087	-2.57281767226825	-3.49968242709477	-1.99398008527093	-4.08287939857258	GOSH029.MRT_fresh___GOSH029___NB8350518_GTGGTTAGTCGTTGCG
-0.363463354821163	-1.26128276589934	-0.691762285132599	-1.10275059003511	-0.503046679074949	-1.44206329336777	-1.31332672621976	0.623410862053516	-0.0715347897124158	-1.30538031548724	-1.27866143267011	-1.06577770041994	-1.44149413245579	-0.469664772963207	-0.927261174731471	-0.741469315693145	-1.7495407732912	3.21477764767151	-2.34179045679601	-2.09281372374752	1.68123231418346	-0.454221238150993	-0.835558967972038	-1.83525824760553	-1.70225235161449	-1.11332412903479	5.46034907552372	-1.93649627719796	-0.863091164801758	-1.4791396271037	0.323056125334116	GOSH029.MRT_fresh___GOSH029___NB8350518_GTGGTTATCTCTCCGA
-0.650343719571392	-0.872165193828629	-2.38633287757923	1.75553686632332	-0.545778492833354	-2.40826983394702	-2.19327761230575	-1.55804948330254	-0.526692812154425	-2.05557582058888	-1.1058175021361	-1.77986659629938	-2.75704449254606	6.1362315358559	-1.54854168022053	-2.94895539271645	-2.7424202800179	-2.94152385812852	-3.93446791403648	-3.18855266751009	-2.42427523673408	-1.85275971558651	-2.83949232168944	-3.24958136735778	0.665069971395764	-1.85926992781172	-2.42167353630861	-2.43411059988027	-3.86655798662528	-2.26858498216608	-4.14604830144634	GOSH029.MRT_fresh___GOSH029___NB8350518_GTGTAACAGGTCGTCC
0.0710385604891353	-0.96510137164876	-1.28788325589512	-1.37637325023936	-1.4573248742403	-2.21241511813805	-2.01490733278259	2.39838237918092	-0.50207894255057	-1.86538128837384	-1.91049919857146	-1.38499192683113	-1.99862523128932	-0.313976853633906	-1.42260513173963	-1.92391108330179	-1.22946547031014	-2.38064289289247	-3.38976546692603	-2.93334620641894	-1.96792600362407	-1.32798888051063	-2.26096836215874	-0.602511418812806	-1.90871543094592	-1.16540038868919	0.86479758343821	-2.2354286916338	-1.77116972995572	-2.25093804741045	-3.81741072025022	GOSH029.MRT_fresh___GOSH029___NB8350518_GTGTTAGGTAGTTCCA
-0.74134427467612	-1.14323557945428	-1.07802561366492	-1.98698223789126	6.12031510751147	-1.08793563127919	-0.990812918917652	-1.91302612147442	-0.469080294410742	-0.809415526332793	-1.2912760911513	-0.804054538134578	-0.901608532351097	-0.00296644942702506	-0.699553532866252	-1.37776026131194	-1.47279718006758	-1.24898121924951	-1.79773427808399	-1.77544511066772	-2.15541717910582	-2.00628483216716	-1.28274034245017	-1.42396734457294	-0.266452127454896	-0.839924984368157	-1.27315188790436	-1.28411215238055	-1.74671714305471	-1.11590712513388	-1.93034013121784	GOSH029.MRT_fresh___GOSH029___NB8350518_GTTACAGCACGTCATA
-0.506938395049862	2.65413480351245	-1.95315970199359	6.33731099705328	-2.10501198530404	-1.97111460659409	-1.7951483164352	-1.68812798275243	-0.84987658588892	-1.88237967356248	-2.33952551165306	-1.45678071298375	-2.5317894342639	-0.120760533084714	-1.26744648036378	-2.42732477757747	-2.36828432588176	-3.37858605483354	-3.25712311687019	-2.70247575445962	-1.23041062554903	-1.45020252329686	-2.32406049841213	-2.87847841973412	-2.00853446523362	-1.52177055106169	-2.0891814108569	-1.84844279127105	-3.16469060785809	-2.02179317481085	-3.44406901379433	GOSH029.MRT_fresh___GOSH029___NB8350518_GTTCATTAGCTGAGTG
-0.65275455049951	-1.37725063657362	-1.7382271934502	-1.75135836105582	-0.383208595909311	-1.75420627770047	-1.59760393208965	0.698705373210008	-0.756353201000861	-2.11650069793279	-1.53191104155714	-1.29647148034925	-2.78218858575188	-1.1136720882639	-1.127972247309	-2.12629213444384	-1.85220352377426	-2.28080777048858	-2.46676275336411	-1.39060254250025	-1.11003217310699	-1.8173334939147	-2.06831277208926	-1.50774661159706	-1.67586653928755	-1.35430960988351	1.96453152591701	1.3366960619712	-1.67303732822702	-1.79930799944375	-3.64516192762991	GOSH029.MRT_fresh___GOSH029___NB8350518_GTTCGCTCACAGCGCT
-0.670619650307702	-2.35155981309999	-2.99720492843444	-2.0793532757038	-1.67859359308416	-3.0247574775185	-2.75472987477601	0.291873691514903	0.364279733784238	-2.99703313934915	-3.5900993587813	-0.951345858521915	-3.81608347607875	1.59486205925972	-1.9449494240516	-3.70228930828159	-3.43561497089078	-3.56760521209189	-4.99819110973708	-3.95743969504587	-1.22373420822244	-1.17403977816006	-2.87767225955364	-5.23982834289365	-0.386202356932575	-2.33522030529967	-2.69995136600573	-0.978501708896231	-4.67585358332383	-3.10252585164082	-4.02199888118651	GOSH029.MRT_fresh___GOSH029___NB8350518_GTTGCGGAGAGTATAC
-0.642028041047087	0.124403851539832	-2.25086146339328	7.74392239424147	1.17952174347147	-2.2715530652131	-0.505583441992253	0.752803942152913	-0.235598727567866	-2.18117722613643	-2.69611737915254	-1.6788240941705	-2.16222194272559	1.47915913654796	-1.46063142540387	-2.77295541945898	-2.62320969787053	-3.46146086395	-3.75357575614909	-1.84602804168165	-1.71970078046837	-1.82231203997941	-2.6782951794116	-1.2602162041455	-2.33511201167998	-1.75371972195377	-1.58505128332215	-2.67942194316819	-3.47267725105966	-2.32995609088613	-1.56076700747636	GOSH029.MRT_fresh___GOSH029___NB8350518_GTTGTGACAACAGCCC
-0.233070222218925	-0.667714925355198	1.6897098232675	-1.5049165599302	-1.98504331127198	-1.34487924892995	-1.22481854248792	2.49414844573198	0.0827926670362135	-0.837756611185637	-1.35882652210178	-0.610334667486474	-1.31389633553842	-0.478808295680573	-0.864770858512324	-1.61710966322593	-1.64113151521212	0.201299522511502	-2.22231486511977	-1.52038095874193	1.02699410636364	-1.4760365104304	-0.571555118485089	-0.373672267051203	-0.838077290891793	-1.03829459175481	2.22280268553766	-0.694278375926103	-0.560501309238569	-1.37945692114251	-1.92821166226003	GOSH029.MRT_fresh___GOSH029___NB8350518_GTTGTGACAGAAACCG
0.181329748240253	-0.860621958891957	-0.953798789026485	-1.52001652987695	-2.07160465160271	-1.87308183733908	-1.70586717565583	2.23086691748268	-0.742598019131793	-1.39419495143535	-2.04105701169846	-1.3843281792684	-1.54742195380371	-0.282234673889234	-1.20441042556672	-1.94433100865772	-1.93885768488491	-2.10194432510814	-2.94590068572338	-2.49132752163826	-0.550073934577855	-1.33339066973381	-1.46884307406736	-1.57087021697547	-0.892180261112038	-0.43123231059767	-1.05731335045057	-1.87982572629894	-1.38205657602082	-1.92123992279572	-2.36667553688734	GOSH029.MRT_fresh___GOSH029___NB8350518_GTTTGGAGTGAGGATC
-0.719107024618079	2.08124957569027	-2.5707041548246	6.3340932648938	-1.47362371170279	-2.59433598985011	-2.36273318094574	-2.33203781124725	-1.11858813603557	-2.64765904986411	-2.45680503913135	-1.91738147562291	-2.88942965233516	2.50045266511693	-1.66818408641307	-3.14382471632872	-2.80015798274882	-3.13426526037079	-2.20547288992613	-3.5540506911948	-1.46188985938671	-1.2146011957718	-3.05887530509341	-4.58203976957754	-2.41091537951913	-2.00291961497619	-2.20958607921657	-3.03604172153118	-4.16529344018889	-2.52150658324498	-2.95587733177763	GOSH029.MRT_fresh___GOSH029___NB8350518_GTTTGGAGTTAAGCAA
0.600211666792963	-1.11670309198171	-0.202280516802182	-1.34947774155694	-2.15698371533384	-1.73339239191462	-1.57864815351546	2.75018761646984	-0.0367493536685718	-1.29884363293148	-1.58831134774039	-0.530055461077286	-1.4108285207818	-0.474000622196463	-1.11458870979488	-2.11413301905073	-1.6834544407816	-1.7478299418167	-2.59895083895754	-2.20219923953328	1.03441617491636	-0.937033305723373	-1.57942180218947	-1.7690846523338	-1.52674955409235	-0.721790087584305	-0.871851998563913	-2.03169590200832	-1.36782443447882	-1.39278628654352	-3.13152846400507	GOSH029.MRT_fresh___GOSH029___NB8350518_TAACGACGTGGCTGAA
-0.340413674229341	-0.360165062356615	-0.993681398410073	-1.26483761965644	-1.21685484135403	-1.27603757227378	-1.16212253306439	4.26356366829736	-0.00247441913178781	-1.09633131166496	-0.605457558316397	-0.473902640501588	-1.34464019909591	0.213784077549055	-0.820504969310194	-1.16875490989659	-0.922075854591215	-1.52072453788547	-1.81627474615742	-1.15015049654721	2.10925957134337	-1.28676966131052	-1.0689067606027	-1.73047876687028	-0.792355380756186	-0.431178980332952	2.39976238590641	-0.701477321340568	-0.339116579303899	-1.24448543223652	-2.4365238810951	GOSH029.MRT_fresh___GOSH029___NB8350518_TAACGACTCGAAGTGG
0.496075021689196	-1.03056507885427	0.191185915488268	-1.42204818492873	-1.97416681695379	-1.68294350436149	-1.53270296328955	1.47143465979066	-0.253809521378936	-1.34005667641772	-1.79535446320834	-0.567560111139173	-1.43484850998583	-0.469636165953467	-1.08214956863405	-0.359752721841065	-1.46974638864109	-1.59187956192378	-2.18873067220446	-1.21107941404149	0.0162493486073287	-1.15111063969464	-1.66222124648115	-1.42534370797325	-1.50730928168424	-1.28482115106837	1.1592117530958	-1.58574250914866	-1.01454913895645	-1.72621301639566	-2.3105749245809	GOSH029.MRT_fresh___GOSH029___NB8350518_TAAGCCAGTACTCCGG
-0.113777936688981	-1.38051535443092	-0.230544089387079	-1.14785671568249	-1.95781613363041	-1.90702708172673	-1.7367820438779	2.70894599129101	-0.00582768526193883	-1.31267362558178	-1.72290604910085	-1.27589697717981	-1.75147141999584	-0.585911487782728	-1.22623755848952	-1.93039327423064	-1.19541439417507	-2.51081425903476	-2.72202737689373	-1.20145587702088	1.33082505984637	-0.867135856351132	-1.78904497740974	-2.07680926911139	-1.35208814720886	-1.19254759688275	1.64983511961998	-2.12384099537088	-1.54209030236272	-1.95605792028335	-2.7125235553949	GOSH029.MRT_fresh___GOSH029___NB8350518_TAAGCCAGTGCGTTTA
0.64828013012601	-1.38535913048406	-1.87515116155948	-1.67186003785481	-2.3115030167036	-1.89238895331965	-1.7234506975027	5.264203212336	-0.660315463064824	-1.69641918360017	-2.08402908009557	-1.13338681121274	-2.11970229648044	-1.29718337903751	-1.21682509496934	-2.32149452608402	-2.19144057470386	-1.355015871816	-2.95100458060264	-1.29940303364888	-1.08332723026996	-1.43377802282059	-2.17809067205652	-1.99712391779436	-1.62974252386921	-1.43294533154872	-0.511813869019885	-2.00539787745924	-0.170579789552256	-1.87486246294505	-2.71026815710971	GOSH029.MRT_fresh___GOSH029___NB8350518_TACCGGGAGGCTTAGG
-0.760796679947121	-2.20207424212854	-2.57702516042868	-0.428873165170812	-1.1982555313007	-2.61216871527683	0.680757382022324	-2.41542693955829	0.0573336992989392	-1.64622653429887	-2.73912751868411	-1.93056100885486	-2.35535558658123	1.68653716762363	-1.67965070788794	-2.82400942902305	-3.01499926343794	-3.67519231261239	-1.34865953222312	-2.43961695572742	-0.277372674883737	-2.15434332475715	-2.93152605343754	-3.29235421710582	1.05408250194045	-2.01668711297391	-1.76440384204342	-1.76397417142987	-2.73923329802418	-2.19134668615243	-0.138307163455974	GOSH029.MRT_fresh___GOSH029___NB8350518_TACCTCGAGCGATGGT
0.420083424955568	-1.0769580405506	-1.65857644848437	-1.38318241480815	-1.52075409456552	-1.67382332352217	-1.52439696361581	2.36125150617471	-0.721694845554568	-0.951774740056686	-1.6191821962429	-1.16962960719133	-1.79827122037013	-0.201274905941343	-1.07628520079547	-2.04722304088054	-1.82604259679296	-1.49429685747823	-2.76587095563199	-1.90896761624146	-0.609858010735747	-1.49086958527765	-1.69407776231712	-2.12199549447925	-1.38064521806269	-0.26623846764357	-0.240851412105206	-2.0246246428432	-2.05099473955521	-1.57407657677086	-3.20875608690526	GOSH029.MRT_fresh___GOSH029___NB8350518_TACCTCGAGTCCTGTA
-0.536620024279228	-0.398549101756298	-0.530743887805301	-1.49449099605049	-1.23486966619121	-1.35239853514022	-1.23166656336708	1.76251769611449	-0.298040801951704	-1.21582237662795	-1.60515137544709	-0.999509666088866	-1.5910998259493	-0.656095952266746	-0.869605835032804	-1.67795873336072	-1.67957474424133	-0.750281551401591	-2.04514513735429	-1.75594914499265	0.496425131217194	-1.07020033934547	-1.44891992460022	-2.13326482326418	-1.03002114589345	-1.04409974802605	3.51356114696427	-1.31005144337522	-1.00021889348784	-1.38716953282349	-3.14327212180787	GOSH029.MRT_fresh___GOSH029___NB8350518_TACCTGCCACGACGAA
1.39400982107409	-1.08529993858251	0.860701308040445	-1.19480886143281	-1.75238975244799	-1.81530884436615	-1.65325172106793	3.50208640567745	-0.433005822328779	-1.11675134646322	-1.09529180976208	-0.716854950734126	-1.22359005608529	-0.856335501612484	-1.16726181109312	-2.17103876782389	-2.03969014406956	-2.25686851730381	-2.5984624607899	-2.07111908460319	0.986219077959066	-0.635733656194105	-2.0623136358032	-2.23030883712291	-1.03782323750434	-1.4014829635967	2.59566878663014	-1.77966498988371	-1.4232065159105	-1.8619815506593	-1.67707520216206	GOSH029.MRT_fresh___GOSH029___NB8350518_TACGGTATCCAGTGCG
-0.608100983795724	-2.21479461580712	-2.33748688988211	-0.0932205312415181	6.79273631416678	-2.35897481740279	-2.14838328416167	-1.47768747413243	-1.01710852190193	-2.19883186258236	-2.79987868193879	-1.74343440250018	-2.79276443772651	-1.58838967591152	-1.51684448970231	-2.89205963016484	-2.77812208327171	-2.85067353443984	-3.35326789617865	-3.02726720183514	-0.578380425713803	-1.7392490446143	-2.78137058674021	-3.68411696227308	-2.44515188245363	-1.82121242256054	-2.63893048880984	-2.78434508724096	-3.78741318431401	-2.41962551006442	-3.68539083248645	GOSH029.MRT_fresh___GOSH029___NB8350518_TAGAGTCAGAGCAACC
0.816445620489868	-1.43121218609555	-1.83447362983631	-1.34911200622353	-1.63953933666952	-2.02197168877309	-1.84146526074023	1.78845228544597	0.240938139335607	-1.30014114835733	-2.19096834832974	-1.16797387312079	-1.57033388271393	-0.985664792912998	-1.30014809476698	-2.46627393336122	-1.06484609726737	-2.9049567561016	-3.21689530401327	-2.57847069367066	0.174078179592625	-0.95169822905971	-1.71762015767631	-2.57261312239383	-1.88435256116529	-1.19254817421352	1.61045559734149	-2.56003098851864	-1.79439299515602	-1.88813002505392	-2.76728737701515	GOSH029.MRT_fresh___GOSH029___NB8350518_TAGATCGCAAACTAAG
-0.233272740155602	-1.10410438392407	-0.819395874210711	-1.3489471031458	-1.56148160944537	-1.71683074923582	-1.56356500975873	3.34831508273905	-0.456438292481111	-1.73833141309871	-1.72048382691946	-0.869333698383636	-1.66283357281196	-0.244322864298607	-1.10393940728752	-1.73190138368334	-1.94644827510146	-2.09427881139274	-2.82856674763363	-0.74826164456621	-0.00755334306855373	-0.59758590610448	-1.43469265650683	-3.37975179073038	-1.53830024825904	-1.30748539787357	2.21478397812574	-1.55535718401857	-1.05043329742895	-1.64157131254469	-2.67586703063096	GOSH029.MRT_fresh___GOSH029___NB8350518_TAGGAGGAGGAACGCT
-0.755507834265809	-2.41105545192573	-2.68387710800313	2.20747970312667	0.25273098085787	-2.70854931344771	-2.46675039784668	-2.44475702408466	-1.16783297912964	-2.65448757330923	-3.21479035119658	-2.00179248167306	-3.15148004631834	4.78026182986641	-1.74162440009152	-3.30760152050098	-3.0402649446521	-2.70417347157525	-4.47568018242085	-3.19661026507376	-1.22405318733469	-2.14667380187519	-3.19353955692208	-2.44183644108572	-2.65531282675863	-1.68262209761691	-2.64661545530602	-3.19695484615269	-4.34866676169563	-2.77818778129267	-4.21170474906357	GOSH029.MRT_fresh___GOSH029___NB8350518_TAGGGTTCATACCAGT
-0.397226134741978	-1.2708653076301	-1.2580403732798	-1.18585845550096	-1.32672428669206	-2.00347509936591	-1.82461990774907	-0.157907009196002	-0.0146091586968758	-1.40353726239603	-1.80505470170522	-1.20893045887705	-1.76553005393237	-0.623004528654232	-1.28825460208805	-2.44390851243216	-2.30580769266147	-2.21081584364262	-3.10501018427097	-2.50879101659254	-0.588338409846558	-0.586345406003414	-2.16103988544545	-2.07537768558649	-1.95704992800145	-1.54675400192409	2.54851604353908	-2.31933618261336	-1.3830530455357	-1.94978236929607	-3.42488624464369	GOSH029.MRT_fresh___GOSH029___NB8350518_TATATCCCATCTCAAG
-0.182223054115801	-1.08512763534623	-1.64752783236822	-1.38400803523601	-1.906221485968	-1.68684731035826	-1.53625826684184	5.95209624168948	-0.480798460895144	-1.43112674532996	-1.40369522865195	-0.978383793017583	-2.32344556783476	-0.798244346615312	-1.08465975508088	-2.04552811892889	-1.88848342589684	-1.90974438111303	-2.41843117517366	-0.848363410538529	-0.335702433856875	-1.4628278998015	-1.3361540494257	-0.784943491584078	-1.75345075123158	-1.30230609242775	1.13696884291737	-1.9910195678531	-0.121213574551602	-1.73021719164434	-2.55492928013537	GOSH029.MRT_fresh___GOSH029___NB8350518_TATCAGGTCCGTGTAA
-0.240558841674899	-0.776885516113933	-0.554567656642698	-1.47604658960874	-1.9316641012008	-1.90481357128345	-1.73476613900237	2.69927752455248	-0.432047447799794	-1.45824428971663	-1.80689324970804	-1.27679256882612	-1.89611833070093	-0.316814275959677	-1.22481424905272	-2.20521888278755	-1.99855993317849	-1.34381085811285	-2.90273483730045	-1.70060545589978	0.212065017538982	-1.48783943657858	-1.82265061185397	-1.35021074745906	-1.48546892244014	-1.22518874608785	1.86384404974285	-1.85540712590126	-1.37380989211455	-1.95378749912588	-2.84887056014085	GOSH029.MRT_fresh___GOSH029___NB8350518_TATCGCCCATGGTACT
-0.732337551410251	-3.73359741963176	-2.90699843681333	-2.0156807528106	8.19834092828598	0.0477623664631239	-2.67182112368932	-1.8794600575399	-1.26491955785367	-2.88635636327101	-3.48944893024789	-2.16820941528798	-2.63912201379923	0.821568914251424	-1.8864125311419	-3.57241945490736	-3.34926507161056	-2.47853986191602	-4.75732685628371	-3.72137488406367	-1.52013624291374	-2.10050219606297	-3.45903114274157	-3.78252943645135	-2.87230230661694	-2.26493747982284	-2.88057443019354	-2.34030099360927	-4.32775524073643	-3.00914952972663	-2.24342747166214	GOSH029.MRT_fresh___GOSH029___NB8350518_TATCTTGCATATGGCT
0.684467484335375	-1.26898701372329	-1.69148227043051	-1.3735275621054	-1.74456393178247	-1.80018013991505	-1.639473593589	3.20387967553939	-0.0857541387348122	-1.47112701290651	-1.73734940307103	-1.20983990552366	-2.15402232922465	-0.925523892737107	-1.15753390225167	-2.17118256227869	-1.0403785534523	-2.10370647528452	-2.502740975246	-2.38024654759725	-0.250343593172777	-0.962724550341184	-1.95278305516955	-1.50335762128875	-1.62473075444637	-1.37746819054977	1.54994299753007	-2.03200757420035	-0.883822284997278	-1.84646387791686	-2.98670242122722	GOSH029.MRT_fresh___GOSH029___NB8350518_TATGTTCAGGCTCTCG
0.00674579443475265	-1.44664326199505	0.225937972431414	-1.39625213783387	-1.27701288493126	-1.79889475081773	-1.63830295436473	0.981360621334047	-0.229645104712534	-1.43846382565782	-1.58160442383644	-1.32949914171005	-1.95880286641448	-0.870931987182244	-1.15670738415787	-2.07111951905749	-2.04446658962317	-2.58709529481403	-2.57926638122035	-2.30250008600146	-1.04516328992508	-1.48259996179747	-1.97485562410596	-1.90361116456005	-1.93643567394044	-1.38881069984259	2.45688638684198	-2.01412163734367	-1.33017602034727	-1.8451454406757	-3.30706171459619	GOSH029.MRT_fresh___GOSH029___NB8350518_TATTGGGCAATCTCTT
-0.125517989773652	-1.57833908081268	-1.87721209758446	-0.67292448974371	-1.32141519211115	-1.89446883500979	-1.72534490299534	0.904541234889852	0.0100907055817058	-1.75111038287694	-1.00309437400025	-1.40013454872611	-2.60144695900385	-0.310646596699116	-1.21816247977635	-2.2976777728573	-0.480769378383765	-2.45465048648862	-3.13047156976967	-2.34761929810848	-0.0638052339290193	-0.448790559605726	-1.37116690559813	-2.61760425845725	-1.52990739669833	-1.4625972905774	3.31460914912273	-2.32918048331218	-1.06166882583143	-1.94317679332352	-3.61499827173071	GOSH029.MRT_fresh___GOSH029___NB8350518_TATTTCGCAACCCTAA
-0.557587918978346	-0.972895647368534	-1.16553088288875	-1.4924040759327	-1.05476128610084	-1.17624531437627	-1.07123897755793	1.78590903663065	-0.50715638177796	-1.15276785055119	-1.39609128344933	-0.869321084623125	-1.51398524869265	0.28416983536629	-0.756337545652212	-1.45584029452853	-0.230307343992487	-1.16953494384605	-1.0252554224439	-0.916228471105227	1.10249216358228	-0.657557642499622	-1.3868626727432	-3.81463353857678	-1.23848710758905	-0.908103199202113	1.82636864002922	-1.3883458349418	-0.952573920782992	-1.20648730446901	-2.07230864309033	GOSH029.MRT_fresh___GOSH029___NB8350518_TATTTCGGTCAATCTG
2.25107374143132	-1.09732919660677	0.0552885883720833	-1.16429332834406	-1.87341514884409	-1.51420613851797	-1.37902920063751	3.94938731123067	-0.471289023907136	-1.47243639875886	-1.2122627313902	-1.01112931252795	-1.21884596214831	-0.163372646927583	-0.973649748416204	-1.34035043515218	-0.913041469662733	-1.91019099896887	-1.64957663002166	-1.97247291334352	-0.0217366617541993	-1.20728209644067	-1.28823062324635	-0.993631448983752	-0.956183669317659	-1.16902097022916	1.62569766971732	-1.51024311300907	-1.73844594381681	-1.47619306735089	-2.60850550033706	GOSH029.MRT_fresh___GOSH029___NB8350518_TCAAGACTCATTTGGG
-0.0059958799795814	-1.59461749945117	-0.844240671707294	-1.62897247328124	-2.25529757052726	-2.11126521839751	-1.92278733548798	1.63925297560265	-0.475136687266047	-1.71137436520666	-2.07103958678449	-1.40846692400587	-1.59916680442922	-0.510499470074606	-1.35756473074701	-2.11195088490787	-2.09798590860516	-1.77409351021736	-3.02425778622949	-1.59648452029629	-1.73189819388629	-1.49858686864555	-2.24489998782957	-1.32558867859079	-1.97625220301313	-1.29447923802762	-0.208844739709194	-2.4376451439939	-2.53999157950183	-2.16554714499696	-3.62302172028877	GOSH029.MRT_fresh___GOSH029___NB8350518_TCAAGCATCTGAGAAA
-0.457361307238375	-1.05847802765065	-1.67721200260878	-1.3888079403255	-1.34859979333718	-1.69263018959622	-1.54152489410615	3.077644072715	-0.729803717091924	-1.08049646024019	-1.73467197365437	-0.0862320471571074	-1.71481238687871	-0.529785982212512	-1.08837820448611	-2.05634910759479	-1.6471254001709	-0.676592214997849	-2.76672232842342	-0.549130448657686	0.628287358182137	-1.30290891159529	-1.73738077839586	-1.12307109816133	-1.80235218712219	-1.30677068078565	0.458742485321892	-1.32526916384619	-1.28842528641408	-1.60209759736923	-2.58737488792131	GOSH029.MRT_fresh___GOSH029___NB8350518_TCAAGTGCAGGCGTTC
0.243478811655169	-1.04292456983013	-1.95587347689146	1.20085836594389	-2.25761559859197	-1.97385332854024	-1.79764254587999	-1.74187636460211	-0.728271273604537	-1.5631296761061	-1.46685402610324	-1.45880480498532	-1.87060398584737	5.10114032791096	-1.26920750606962	-2.42363098978751	-2.25655419620752	-3.42708896366368	-3.26164865512741	-2.37870712702104	-0.70589982635679	-1.51541527592436	-1.62274559033317	-1.95788812662282	-1.85691781585808	-1.52388494176797	-2.26720717178985	-2.32977850281003	-3.16908771779352	-1.8177143602567	-2.26143815794758	GOSH029.MRT_fresh___GOSH029___NB8350518_TCAATCTCATGGTGGA
-0.534163661902949	-1.46024841360555	-1.91082745936024	-1.49558819816039	-0.963386992612626	-1.92839321432938	-0.971696076823401	0.122349975309974	-0.831456596061396	-1.12401067489979	-1.84719685828413	-1.42520685113176	-2.25410996487251	-0.669609234204611	-1.23997619625093	-1.42711209474507	-2.00777604524792	-1.87492791561385	-2.66289912064223	-1.33152449907397	-2.53983808356963	-1.51860759360267	-2.27368945460401	-1.79628958200557	-2.10684468980153	-1.48878811745215	2.66930292944124	-1.92809773462155	-3.09609997979291	-1.97797338928938	-3.33602739863824	GOSH029.MRT_fresh___GOSH029___NB8350518_TCAATTCGTTGCCTAA
-0.621972953671458	-0.634741358512453	-2.46427909219323	6.46513799646192	-1.879973839584	-2.48693258845581	-2.26491794760143	-2.09224709702459	-0.225263162588392	-2.4372942441689	-2.31322484643889	-1.83800344091268	-2.98853731545357	3.45262327487725	-1.59912262107721	-1.88931083208295	-2.82784455685474	-3.12525420030546	-4.03188031613549	-2.94332419742922	-1.24467454867263	-1.78365466383177	-2.93224035360934	-2.12674808197803	-2.76384383271315	-1.92000037081914	-2.85203422031925	-2.93537619981471	-3.99285367716981	-2.55087315406926	-4.1238092712642	GOSH029.MRT_fresh___GOSH029___NB8350518_TCACATTCAACCTAAC
-0.646711793635161	-0.606622519377206	-2.4493686916888	1.70956924326399	-1.75234800906069	-2.47188512039959	-2.2512138043429	-0.193418220085488	-1.06579154748633	-2.26908765024474	-2.36266301488935	-1.82688239235964	-2.91062681746467	5.24151050075407	-1.58944694805321	-3.0394943749304	-2.95034016253871	-3.66842546119559	-3.47113274829964	-3.40675073708885	-0.254416612937262	-1.84732895432074	-2.91449850034845	-3.60241404338294	-2.19541607435854	-1.90838319052967	-2.33083003376355	-2.91761537276022	-3.96869446254562	-2.53543880635935	-3.58434694843482	GOSH029.MRT_fresh___GOSH029___NB8350518_TCACTCGGTCTTACTT
-0.606599907621647	3.66720140707864	-2.29216111402372	5.7246059612588	-1.70901219635638	-2.31323237311701	-2.10672438133859	-1.44100834231046	-0.997385958713694	-2.26706102714429	-2.74558675238079	-1.7096277885279	-2.30173845484567	1.65963573506603	-1.48743163881109	-2.83663713732137	-2.72711373375247	-3.17371175784593	-3.82244777242599	-3.08204644551811	-1.81666719066996	-1.7324091765423	-2.72743754423229	-3.6270732640473	-2.4248798586681	-1.78589762938981	-2.25631570584316	-2.73035436674411	-3.71397215590936	-2.29743847176403	-3.63091851865984	GOSH029.MRT_fresh___GOSH029___NB8350518_TCACTCGGTGGCTTAT
-0.634060291464311	-1.15975734308792	-1.84354719862661	-1.66872360602151	-1.56300001202737	-1.86049446312529	-1.69440350756031	2.13146009144536	-0.802180998048776	-1.69879541788211	-1.83234755795643	-1.37502529859347	-2.13982108976366	-1.01247451644536	-1.19631661758066	-2.27913719516764	-1.52653565068431	-0.944698544301549	-3.0229290119375	-1.71475032695943	-1.21416516704462	-1.77527219960496	-2.19363281810148	-1.91423055089717	-1.80163487248124	-1.40287845672689	2.02279368887623	-1.00739746576284	-1.66424164120448	-1.90832891945319	-1.49534023783963	GOSH029.MRT_fresh___GOSH029___NB8350518_TCAGTCCTCGGCATAT
0.194159286736416	-0.276831098460729	-0.671221094485684	0.628623827909329	-2.14038297606142	-1.83663320360737	-1.67267240186593	6.0831118764255	-0.234594109941238	-1.50336909521427	-1.86327889012926	-1.22687627645066	-1.62363339439816	0.65174781447408	-1.18097358816376	-2.24590592540394	-1.82141391511349	-1.73769665335922	-1.94117228907093	-1.52030796381129	-1.42332585181234	-1.36438700056465	-2.05290229136879	-2.9535271874579	-1.37343058731819	-1.13344485743639	-1.7039524663472	-2.00325799833721	-1.28755437950323	-1.8838541722851	-3.45265025848313	GOSH029.MRT_fresh___GOSH029___NB8350518_TCAGTGATCAACCCGG
-0.585860890053403	2.95789745177952	-2.22661538328152	4.97669996626067	-2.10615598947381	-2.24708409700115	-0.802044636044475	-1.9412935032845	-0.968865105141956	-1.71900187558044	-2.6670750417947	-1.66073994988049	-2.6357188781972	0.570962241288049	-1.02333191899313	-2.74813944510617	-2.61697005576733	-3.24076564997833	-3.71314257091345	-2.88005911846752	-1.14274326637175	-1.67400531995402	-2.64944482120917	-3.56653863461358	-1.85444518356387	-1.73482880860189	-2.23217527997606	-2.65227823542049	-3.60776888013354	-2.30485801045992	-2.432812547462	GOSH029.MRT_fresh___GOSH029___NB8350518_TCATCCGAGAGTACCG
0.298330172380273	-0.739397945041126	-0.0202172508260585	-1.39994165170751	-2.1591758619856	-1.57129235492905	-1.43101918891074	2.61317496582425	-0.386053817216239	-0.872504746333782	-1.13452195710156	-0.234622902256587	-0.73355481709553	-0.842113723138273	-1.01035675866587	-1.93024316459795	-1.10793088250164	-1.84091179966829	-2.29637398703048	-1.03042771850297	0.491614259762268	-0.865527705248328	-1.66591473836621	-2.17346768155517	-1.1349446401633	-0.712580004615832	1.73437852967796	-1.60285673320424	-0.606392539206688	-1.51962558113267	-1.87624476748664	GOSH029.MRT_fresh___GOSH029___NB8350518_TCATTACCAGGTGTGA
-0.525322816383322	-1.03589112273243	-1.84666406874927	-1.06037465292888	-1.61983494571734	-1.86363998584899	-1.69726822166818	1.6411914989022	-0.48361259471866	-1.7769360436131	-0.821213797657736	-1.3773500425839	-1.64634333272019	-0.133296331640533	0.676045044719634	-1.25503591334865	-1.98585860947467	-1.75619295084508	-2.86642571495087	-1.74335635980369	-0.701251897113651	-1.49137862983239	-1.87166026284455	0.233703124565715	-1.29931753012221	-1.40514685077616	0.201478375598316	-2.35067767464997	-1.79492813090813	-1.91155531549973	-1.88031646676411	GOSH029.MRT_fresh___GOSH029___NB8350518_TCATTACGTAGCTTGT
2.82745997137438	-1.20271758608772	-1.76933487763856	-0.707884986773489	-1.28016292468328	-1.90851338085843	-1.73813565739944	3.97730868375424	-0.684229391316503	-1.68803615521132	-1.72330294271899	-1.4105143731394	-1.66129080492951	-0.851275531063916	-1.22719326375239	-2.24855746887804	-2.20589020583508	-2.23162207531271	-2.79792138416216	-2.57914093526271	-1.75351211746027	-0.804981189086782	-1.97915519159924	-2.50584826150744	-1.88335402943939	-1.45846936774549	1.53994124769524	-1.99508055624662	-2.04537982106601	-1.57473375092696	-3.63409449947479	GOSH029.MRT_fresh___GOSH029___NB8350518_TCATTGTAGTAAGACT
-0.593523079755726	1.89090518433357	-2.63045992528555	7.61509452818169	-2.08187268813638	-2.65464108003993	-2.41765468615126	-1.45272783702841	-1.14458960951195	-2.79153508960768	-3.15080640682128	-1.96195082333582	-2.47163103681031	0.783348942257314	-1.70696086481724	-3.2306974389858	-3.0224514411544	-3.70332268447541	-4.38660075871068	-3.35330995939293	-3.16210824319543	-0.941587368727973	-3.12997856692024	-5.47187669510131	-2.65087380896688	-2.04947728849907	-2.68331024397458	-3.13332588167903	-4.2621152849925	-2.72289353406557	-3.78288617669615	GOSH029.MRT_fresh___GOSH029___NB8350518_TCCACCAAGTCGTTAC
1.46297966486955	-1.04954505526267	-0.329054884769925	-1.14349571432884	-1.8535802171218	-1.79364493611194	-1.63352180363956	2.08936101027714	-0.345952231726477	-0.910202452717343	-1.91075226196136	-0.754541344874176	-1.66507242876801	-0.452345673434614	-1.15333170059835	-2.18365191003829	-1.58586303284121	-1.57572666151199	-2.96386743080456	-1.42299939916819	-0.239845778790839	-1.11776555023586	-1.75843638089388	-1.36878691132509	-1.05533897232346	-1.38475765625442	1.90475814573728	-1.35579343659456	-1.40866020216853	-1.75300463456609	-0.68418685109224	GOSH029.MRT_fresh___GOSH029___NB8350518_TCCATCGTCGGCATAT
0.210052916275272	-1.05182260178686	-1.49729370132094	-1.18680438965631	-1.28263269207386	-1.51105794473571	-1.3761620539231	1.99241415791671	0.021794108358856	-0.743744628405899	-1.79348202254139	-0.579108781173025	-0.405976737273914	-0.516352924453114	-0.971625428209008	-1.83997818745987	-1.53520915788544	1.37331098921821	-2.49691303908163	-1.79061720360923	-1.60114502306396	-0.867963522648718	-1.78162653172163	-1.91679395650257	-0.604774198695407	-1.12777027223822	-0.77726302445922	-1.18224772601363	-1.5686274444282	-1.54990817337061	-2.05494485364606	GOSH029.MRT_fresh___GOSH029___NB8350518_TCCATGCCAGATCATC
-0.0799376500027578	-1.12784584703094	-0.243008203684352	-0.894836195233161	-1.51041078061104	-1.43162489547077	-1.30382018999482	2.76267341374652	0.0902865272307021	-0.563932653381574	-1.25590058130751	-0.770525268083285	-1.0682336650578	-0.0736383466261786	-0.920549180091007	-1.39372524381436	-0.166926991481603	-0.304106182828617	-1.73400246774658	-0.898212419258145	0.671510400038782	-0.654754120449532	-1.54423105578843	-1.85211898144793	-1.06229821061478	-0.367011722758589	3.45579724261585	-0.54350777507725	-1.28632236797682	-1.28761585749668	-2.22715141442082	GOSH029.MRT_fresh___GOSH029___NB8350518_TCCCACAAGTCAGGGT
0.661513551073624	-1.36222155958495	-1.07711004775036	-1.19534102172377	-1.92774150612768	-1.83689393314204	-1.67290985542832	3.74151455003434	0.089582878162275	-1.39886289884457	-1.91115433526527	-1.00788878581886	-1.95945191644298	-0.985938406967999	-1.18114123987206	-2.17292320348969	-1.82122114768246	-2.56702729164679	-2.87498170508171	-2.54461562725657	-1.10175538829067	-0.960382005362605	-2.10158847074989	-3.27127764867168	-1.8670814911059	-1.4030076261839	0.992437541796781	-1.61073921141645	-1.61897297129944	-1.88412160533638	-2.69522165020304	GOSH029.MRT_fresh___GOSH029___NB8350518_TCCGATCAGGTAGCCA
0.310538056943045	-0.983809192567425	-1.26930133981014	-1.28533004556555	-1.95561327151327	-1.4599734427492	-1.32963799214088	4.80405594480484	0.431706891532588	-0.68879710115557	-1.23867727481123	-1.07901445494362	-1.59723002925662	-0.66549663884589	-0.938777580586483	-1.79196806712679	-0.619768272695197	-1.0844726211689	-2.40212104173077	-1.40753323065908	0.207141009881646	-1.54319221048922	-1.31912486856466	-0.558710202253437	-1.11172999484106	-1.12715140107802	2.1722883876498	-1.50117909268112	-0.707881485960638	-1.49751025743542	-2.28047413894528	GOSH029.MRT_fresh___GOSH029___NB8350518_TCCGATCTCCGCGAGT
0.102694461665873	-1.78365900358399	-2.19518939625944	-1.33543079924154	-1.9083557742637	-2.23781997603011	-2.03804423599545	4.00916226533569	-0.568189035782427	-1.4884281107309	-2.42506289432143	-1.27324304041662	-1.8911517538277	-0.822773810131818	-1.43894071040752	-2.7443059724313	-2.63883793712775	-1.51903781428936	-3.68128864086159	-2.98264872034738	-1.05524088675838	-1.37595262404672	-2.36660298303044	-1.8052396196342	-2.46792363595787	-1.72767657786501	-1.46660630342104	-2.51885094790158	-3.08356466232185	-2.1477931100381	-3.26007805557576	GOSH029.MRT_fresh___GOSH029___NB8350518_TCCGGGAAGGCGATAC
0.0604526211186599	-1.16068330331175	-1.76070334186998	-1.78529946548825	-2.06067420871358	-1.77688904368473	-1.61826175129129	3.62598493869572	-0.19327146610286	-1.34755400608665	-1.61760903960627	-1.31323550609004	-1.86615994232054	-0.872098952209333	-1.14255749355266	-2.17567723657594	-2.00293470494671	-2.22746688491299	-1.81290057442411	-1.64587020803525	0.319919695561543	-1.88253379630458	-1.68866959077287	-1.51272636017177	-1.84932950910334	-1.37182151161463	0.769122013049543	-2.09729762389027	-1.12292843174277	-1.82257395328498	-3.44709517078689	GOSH029.MRT_fresh___GOSH029___NB8350518_TCCTCCCAGGTCTGGA
0.395806962196472	-0.725472803751068	-0.0189433401707991	-1.18173392228283	-1.94986310991887	-1.52751100080195	-1.39114630486352	3.46932595048808	0.140820109003768	-1.05301266743902	-1.30029102141607	-0.669588296800782	-1.0069358664778	-1.25499226678567	-0.982204908434372	-1.8250148920056	-0.84455101200745	-2.39736157385655	-2.3075811741309	-1.83640252020338	0.0119322742255979	-1.2359818670682	-1.67201284475161	-1.22541048407888	-0.745318051318295	-1.16937018589872	1.97908108216233	-1.1172698631838	-0.372615254485769	-1.30838534685814	-1.92891231859372	GOSH029.MRT_fresh___GOSH029___NB8350518_TCCTCGAGTTTACTTC
2.33898592902397	-0.825407689949167	0.711769485333205	-1.67036595660698	-1.91712142278906	-1.55389895772636	-1.41517854341958	5.51120839272323	-0.669987598179667	-1.02618964284795	-0.944993779100991	-1.148431463076	-1.632620612548	-0.247772947690807	-0.999172629649539	-1.57696509469141	-1.79265383376036	-2.48171078550744	-2.37320314110196	-1.4382891798487	-1.50264140201512	-1.63500450266187	-1.83213861542821	-0.815575703704465	-1.3243456949263	-0.742396552717449	-2.05142541691895	-1.32087658666966	-1.24653547536197	-1.59385065514043	-2.56639833294139	GOSH029.MRT_fresh___GOSH029___NB8350518_TCCTCTTAGTCTGCAT
0.502333724707169	4.20929988041822	-2.3638302411108	2.75723550005749	-1.49368341583473	-2.38556033641617	-2.17259544794898	-2.11621812972715	-0.490206310806143	-2.51434309474224	-2.83143316373516	-1.76308281422307	-2.40948312186627	-1.02099625763589	-1.53393924532404	-2.81992717502301	-2.75598227661922	-3.03827671641921	-2.42861748853926	-2.4272765999985	-0.147178383946084	-1.98938797333816	-2.81271648330151	-1.83840232749073	-2.26751289745147	-1.84173738837628	-2.37190930302683	-3.25875166083144	-3.83009712671148	-2.44689455911425	-3.93601560869851	GOSH029.MRT_fresh___GOSH029___NB8350518_TCCTCTTCAGATTTCG
-0.704228016351076	-1.50250281257588	1.06154222162486	-1.57342529527613	-1.76334731441254	-2.08036811996484	-1.89464849767074	-0.152642052873654	-0.575308576738416	-1.19003007044851	-1.54328653825784	-1.13579201260044	-2.04156518432169	-0.787178584656884	-1.33769758627407	-2.54473462884512	-2.33334710049644	-2.6008660620579	-3.18461980236204	-2.40661086322986	-1.51062734910925	-1.63156458982534	-1.82352186400645	-2.21022048047827	-2.4586213291486	-1.60611814743759	1.72583717394134	-2.43852137107245	-3.34010078770419	-2.03528188668103	-1.79930565850815	GOSH029.MRT_fresh___GOSH029___NB8350518_TCCTCTTCAGGTCAAG
-0.574486868714081	8.08503505860014	-1.9880334116685	1.25239050907571	-2.25795703822729	-2.00630890148773	-1.82720072932641	-1.72289315753725	-0.865051151125726	-1.81085424472488	-2.38129779140426	-1.14402685193474	-2.5040814464242	-2.4246981618512	-1.29007676530136	-2.4666205449393	-2.39295218973995	-2.55945918404895	-3.25601926953822	-2.13087753455516	-2.28624660810993	-1.62892899336448	-2.36555665000989	-2.02039294395112	-2.07626563583858	-1.54894179790617	-2.76802595791538	-2.63606175794616	-2.96034975758249	-1.81479989177364	-3.3060016765269	GOSH029.MRT_fresh___GOSH029___NB8350518_TCCTCTTGTATCTCGA
-0.703115505136774	6.80005506925242	-2.20622217586066	0.461234558970862	-2.00686556116413	-2.22650341996715	-2.02773793696224	-2.05863206280012	-0.29446607665707	-2.62331916535785	-2.64264773614385	-1.64552950333265	-2.25932438925566	-2.41646986211987	-1.43166405125038	-2.72054443114504	-2.58243635363482	-3.37862467449098	-3.61476646919023	-2.62313140647815	-1.62468088835955	-1.07639230654848	-2.62517898787544	-4.82795537879717	-1.53042668523779	-1.71893979427138	-0.452595707391574	-2.78944665783892	-3.57472591292354	-2.28374819156805	-3.59302851253199	GOSH029.MRT_fresh___GOSH029___NB8350518_TCCTTTCGTAGGTACG
-0.661123879390953	1.2747405695893	-2.16156927599873	6.20056520551941	-1.91101279936176	-2.18144003725717	-1.98669747420373	-2.08089330934676	-0.940561652266887	-2.30888323408128	-2.58916178807229	-1.61222475962364	-2.38972381375351	1.10108002610661	-1.40268784376961	-2.66492651100424	-2.52774961626652	-2.56328946795013	-3.60467055017857	-2.67851223031364	-2.73862743645834	-1.8664543926841	-2.57204659905811	-3.91151576824312	-2.23892017361293	-1.68414926077837	-1.31008732872279	-2.57479724075013	-3.50237514065312	-1.72635176780235	-2.6455907912741	GOSH029.MRT_fresh___GOSH029___NB8350518_TCGAACAAGTCCCAGC
0	-0.712341446668861	-1.04986740470218	-0.175487209573625	-0.669837987392433	-1.05951857100228	-0.964932720098427	0.503294195294665	0.283575040835317	-0.596692209146304	-1.25754774412287	-0.783052499393344	-0.840803953539997	0.163925895387023	-0.681281077824944	-1.31244221264994	-1.3065519762169	-0.619623374768272	-1.75077715867968	-1.5101232360442	-0.8536681544663	-0.0675902420511952	-0.871031665196652	-1.54168499003217	-1.3048582860855	-0.817986003584148	-1.32824270773281	-1.21142712114569	-1.70109259973266	-1.08675944476875	-1.59787414201063	GOSH029.MRT_fresh___GOSH029___NB8350518_TCGAAGTGTCGACTTA
-0.708069930903488	2.72034190639158	-2.15640202695559	5.70256929315448	-2.62643618175744	-2.17622528699664	-1.98194825763382	-2.17918777421438	-0.938313231940203	-2.32322646955723	-2.58297237562991	-1.60837072314237	-2.64511749176392	-1.21155399515648	-1.39933470700041	-2.48846110075559	-2.47096353610694	-3.60314680539182	-1.59036998636229	-2.59555806021706	-1.29395542211789	-1.98877587561538	-2.56589810061512	-3.11020127209026	-1.54183256409356	-1.68012328818851	-2.39896081819909	-2.56864216687567	-3.3555469551656	-2.23217737689194	-1.94519673242013	GOSH029.MRT_fresh___GOSH029___NB8350518_TCGACCTGTTAGTCGT
-0.585818780223325	-1.25632422919534	-1.66563019896618	-1.46449645905159	-1.14110434747795	-1.68094191735338	-1.53088006291847	2.00444075410413	-0.213656937739563	-1.43388807102453	-1.71535600937811	-1.24232439689419	-2.02662406284358	-0.294761000212337	-1.0808625280936	-1.65821540602051	-1.94911784899583	-2.12049387336712	-2.53991476510093	-0.575861625367541	-0.125804554889828	-1.63777919338545	-1.77319675093711	-0.82936846379102	-1.4299440654316	-1.29774691908633	2.13173188808327	-1.95958267720987	-1.16606575412008	-1.72415996735516	-1.4828087245529	GOSH029.MRT_fresh___GOSH029___NB8350518_TCGATTTCAAGCCCAC
-0.753988741226789	-1.63921167689248	-2.36675872595146	4.28896288413645	-1.94172210800536	-2.38851574207947	-2.17528701721802	-2.18516460768025	-0.167306627199381	-2.55171213276264	-2.83494094908841	-1.41320477102227	-2.27602768935499	0.448388236783429	-1.53583960083532	-2.9291687590115	-2.81679995775394	-3.11066763723798	-3.9468480485658	-3.16475638177316	-0.465487097867283	-2.12228891117712	-2.81620108106964	-1.86693079014164	-2.45668708431787	-1.8440190666155	-2.76692193307397	-2.81921283058832	-3.8348421296219	-2.4499259500739	-3.97447292847051	GOSH029.MRT_fresh___GOSH029___NB8350518_TCGCACTTCTGTCAGA
-0.609179384634968	-0.802252340502555	0.316998330715474	-1.65846001657674	-1.85433645408773	-1.78575942210995	-1.62634024903207	3.14121843571505	0.0192553392083573	-1.55973228049235	-1.62014350800578	-1.12523198416849	-2.08948105184447	-0.906912600931766	-1.14826123593118	-2.1763598878886	-1.59150383859957	-2.18443790306921	-2.3975458318621	-1.90710600833525	-0.533557070670052	-1.41000246561078	-1.93629341224746	-1.58246648122499	-1.87749660615836	-1.37866975910827	1.28908698007649	-2.1691313412187	-2.06174690892339	-1.83167239459231	-3.52106489753291	GOSH029.MRT_fresh___GOSH029___NB8350518_TCGGGACAGCAATAAC
0.967889502788905	-0.903418613441638	-1.44712552369361	-1.56902064088397	-1.79020208993926	-1.46042858370266	-1.33005250153247	5.12109551718627	-0.629686399004706	-1.43127891668683	-1.73338978773207	-1.07935083343752	-2.16385385294362	-1.40356849993407	-0.939070240788786	-1.80650883474529	-1.78984153728905	0.635220253890962	-1.98777231199681	-2.06252519512997	-1.53536476887789	-1.52748525762502	-1.7219315258386	-1.842663223222	-1.53770812122588	-1.12750278607473	0.248505751244069	-1.08523778191336	-1.21818137278763	-1.49797710034258	-2.19939066865398	GOSH029.MRT_fresh___GOSH029___NB8350518_TCGGGTGCAAGCAGGT
-0.576010647273149	0.694507331845842	-2.16960813504134	6.69880591485073	-1.80879957782725	-2.18955279550375	-1.99408598639844	-1.90246547355712	-0.944059593613209	-1.26543037361413	-2.59879086028568	-1.61822061075436	-2.17070379484177	1.27585253545819	-1.4079044287674	-2.68802763857269	-2.59461207827761	-3.22659527874755	-3.55856453029553	-2.12266326334812	-2.9778923558775	-1.6445998535876	-2.5816120200189	-2.06420346267053	-1.46731884913255	-1.69041259856006	-2.0629247715029	-2.58437289132563	-3.51540044610258	-1.86469524069105	-2.17187075143758	GOSH029.MRT_fresh___GOSH029___NB8350518_TCGGGTGTCGTCAACA
-0.609305100429386	4.75559808839605	-2.16235462616056	1.97120967600141	-1.96158717808279	-2.182232606945	-1.9874192892296	-1.83556543158214	-0.940903380960954	-2.29335770134376	-2.59010249288886	-1.61281051969617	-3.07414249021862	-1.86901851592507	-1.40319747403562	-2.66390019032909	-2.51997899764317	-2.10359230314935	-2.17781825786826	-2.81721111650345	0.411171693488015	-1.73112001579377	-1.80977170026921	-2.89208014171949	-2.17110556375299	-1.68476115275389	-2.26476706231539	-2.40397353894134	-3.50364763786802	-2.17227933915278	-3.54536153751349	GOSH029.MRT_fresh___GOSH029___NB8350518_TCGGTCTTCCTTATAC
0.750330886034938	-1.11258131227189	-0.671435804314539	-1.09518319613885	-1.68960224927165	-1.5527707117038	-1.78733643052459	2.51437714577991	-0.104678037769027	-1.4731162412646	-1.73824365944285	-1.45044128987179	-1.80644397341055	-0.0969278974780075	-1.26193097659635	-2.19089340329722	-1.05435672945144	-1.09402968606736	-2.75459946210648	-1.51573589388026	0.43072040295292	-1.1420321239897	-2.01570280232555	-1.11433881929226	-1.58643013321306	-1.31341982806293	3.06410211495361	-1.64839617599974	-0.854553085869064	-1.93329871435954	-2.81461785758573	GOSH029.MRT_fresh___GOSH029___NB8350518_TCGTCCACAAATCAGA
0.438623172132279	-1.54808537339567	-2.07642180143879	-1.63233570188646	-2.1645945367767	-2.09550982343575	-1.90843846371474	3.97287552520898	-0.903511509924608	-2.16931348842279	-1.77286498159457	-1.24477583346082	-1.92159200437486	-0.412507746559834	-1.34743385361576	-2.56543364267385	-2.05986681465661	-2.11626739524167	-2.74326283587333	-1.68242356805206	-1.59087633566713	-1.65488713843522	-2.21978632638519	-1.13520626925928	-1.89461285582298	-1.59533809222628	-0.278323287245736	-2.26249936468567	-2.27842027507746	-2.1493866691456	-3.7638259763053	GOSH029.MRT_fresh___GOSH029___NB8350518_TCTACATCAAAGCTCT
0.0368324200402627	-0.757903771758245	0.821169806950325	-1.55769152248795	-2.14403920612384	-1.847982912364	-1.6830088939696	1.19023559495499	-0.401219494414265	-1.4201260120923	-1.78296936146097	-0.568607921322714	-1.35107198343858	-0.321139514758247	-1.18827156483575	-1.12876938432996	-1.21900821743978	-1.59740964090215	-2.70007733848842	-1.59090137357787	-0.243971911840971	-1.80453903837229	-2.07247206028787	-0.942085765588384	-1.25541549692332	-0.672630137377024	1.12652353832536	-1.83425937047206	-1.48218375689873	-1.80548463463091	-1.81652127913055	GOSH029.MRT_fresh___GOSH029___NB8350518_TCTCCGAGTATAGCTC
-0.587716030029812	0.829514352356794	0.835746974824073	9.09466441020239	-2.02539301370784	-1.85883812249176	-1.69289503256358	-0.797480915610384	-0.233535032562367	-1.6576041187265	-2.20626400669675	-1.37380115613063	-1.96833125360641	0.208834489915639	-1.19525157392504	-1.25451493990063	-2.17853883064802	-3.32429799896138	-3.02184625914925	-2.39220782397627	-3.08547780223921	-1.65408466061796	-2.19167989470198	-2.81930823678347	-1.87993978970301	-1.43508911381188	-1.94707392997783	-1.57131799513807	-2.98442694711849	-1.52608294203424	-1.80751723591697	GOSH029.MRT_fresh___GOSH029___NB8350518_TCTCTGGCATAGAAAC
0.117387633561552	-0.943158496292412	-1.52372146750918	-1.360403906627	-1.67353299161074	-1.53772865471406	-1.40045180346663	1.83806674599035	-0.167025874704554	-1.39950254240495	-1.34000824688378	-1.13648056713488	-0.696042301393547	-0.63189613786381	-0.988774962476462	0.0795790548762613	-0.82113169957627	-2.57871744027775	-2.44810005094516	-2.00233405533186	0.808884700683184	-1.17417148246808	-1.62827669364298	-0.916715789175008	-1.20676605802199	-1.12640796096844	3.03065353012357	-1.36790696349774	-0.755007743405204	-1.43827409069809	-1.95661313948597	GOSH029.MRT_fresh___GOSH029___NB8350518_TCTGTCGCAACGGTAG
0.852974660322305	-1.37960466701101	-1.37353895831586	-1.40672832536614	-1.80923408893525	-2.26452330079023	-2.06236368871827	1.10336376468505	-0.241279057295144	-1.9141605184303	-2.1941091492538	-1.10749219558738	-1.99732499509832	-0.815110320370441	-1.45611121630707	-2.52654866043277	-2.35655100103185	-2.79264731861902	-3.73696015673434	-2.66338684084602	-0.551233520691465	-1.55913235985898	-2.07550997170716	-2.05018267484175	-2.20356442817901	-1.72801760239916	1.16196414461689	-2.64210974521831	-2.86508765384311	-2.32274558689862	-2.84301497698294	GOSH029.MRT_fresh___GOSH029___NB8350518_TCTTCCTAGTTGAAAC
-0.683528712091827	0.879809566279673	-2.45275769871987	6.37772448636102	-1.93963862060529	-2.47530528171766	-2.25432863937661	-1.33545117406792	-1.06726620300077	-2.92463924518702	-2.78314256826306	-1.82941011196904	-2.87239344438089	1.15089654073476	-1.59164614611626	-3.02511272736173	-2.87344973380158	-1.67434019412975	-4.09026143250217	-2.48516287644745	-2.37220837346492	-1.94373728952993	-2.91853107247335	-3.55195029155143	-2.40003709829207	-1.91102367665682	-2.41668123689169	-2.92165225746679	-3.97418564624669	-2.47230248475554	-3.85307383327417	GOSH029.MRT_fresh___GOSH029___NB8350518_TGAATCGAGGACGCTA
-0.684540727879744	8.82305705654892	-1.22332937108483	0.710457543739629	-2.18527567883223	-1.23457512949895	-1.1243615454011	-1.6095619821737	-0.532306184821455	-0.88052239342023	-1.4653232246632	-0.912430576774602	-0.971469158507146	-2.17862206271401	-0.793844202358113	-1.51734924736783	-1.38533160012149	-1.70425474808301	-1.96296858567753	-1.53442469169591	-0.504871256063671	-1.86723100799598	-1.455636968643	-1.11538584629633	-1.20185054836717	-0.953135890150483	-1.73644871670919	-1.45719368061543	-1.9821517754219	-1.04892455418601	-0.553244678133073	GOSH029.MRT_fresh___GOSH029___NB8350518_TGAATGCAGCTGGCTC
-0.668639528875278	1.52246775010809	-1.61398839998034	5.22732372424149	-0.54488868647309	-1.62882538833228	-1.48341610571492	-1.92602596784437	-0.70229328899195	-0.625126876944176	-1.01031142125553	-1.20380692355621	-2.09126013000404	0.534416708014745	-1.04735107672715	-1.92884968278561	-1.62174275981238	-1.75951865084245	-2.69151514982135	-1.89814903051804	1.02840484139317	-1.85083710072635	-1.92048130086908	-2.37375285315356	-1.41899600160277	-1.2575111058959	-1.13656678843273	1.2084356874759	-2.61513378828991	-1.67070349033591	-2.02403045302231	GOSH029.MRT_fresh___GOSH029___NB8350518_TGACCCTCAAGATCCT
-0.637680358972654	-1.49107593562976	-1.65709270272873	-1.81376571930347	-1.23626150420994	-1.67232593806597	-1.52303325347345	3.8789881134194	-0.172765833367302	-1.46348308261954	-1.66351836956347	-1.23595663298671	-2.37898755726235	-1.56005166059971	-1.07532236691464	-2.07397629133538	-1.30344783507631	0.523627160657324	-2.35702426528041	-1.22207000656056	-1.65752323659089	-1.22309870928045	-1.97177101733562	-3.48590412299361	-2.1282545061214	-1.29109507677119	3.34262820720947	-1.97387970213526	-1.99994504194024	-1.71532246594386	-3.50911342652127	GOSH029.MRT_fresh___GOSH029___NB8350518_TGACCCTGTAGGAGTC
-0.467642431548474	-1.13837026885309	-1.68714311772736	-1.31712019364186	-1.81641866795735	-1.70265259895169	-1.55065257811849	2.88747459318496	0.220840168816394	-1.48773226757611	-1.17841944309308	-0.412944215647532	-1.45297940557758	-0.85846541494426	-1.09482271431819	-1.91496838173167	-1.3383543399431	-1.36195925233494	-2.59424099440519	-1.4410779246473	0.132765403507993	-0.962758412527534	-1.64534714856498	-2.00399584908606	-1.38623936575561	-0.511056146694238	0.459839021351153	-2.12115235305617	-1.63012515130546	-1.58022332252417	-2.70269297057793	GOSH029.MRT_fresh___GOSH029___NB8350518_TGACTCCGTTGCATTG
1.20690598798063	-1.03673412149054	0.483890249887207	-1.54535794386385	-2.04941899988176	-1.80918654893659	-1.64767597813735	3.81242071944921	-0.172937900321854	-1.54660173607461	-1.43544356706155	-1.25225739976846	-1.95645597412978	-0.65500813579181	-1.16332511366925	-2.0569303856814	-1.67788309031056	-2.58301843896829	-2.88153193953368	-2.10124037009126	-0.595734684178283	-1.33873455019456	-1.31692977017445	-1.11011502943517	-1.21968249353547	-1.10435154873274	1.16479875128241	-1.55328866804316	-0.546210486137101	-1.85570184725076	-2.42330712341492	GOSH029.MRT_fresh___GOSH029___NB8350518_TGAGACTTCCGTATGA
-0.532342182582527	-1.97238044322614	-2.10034645001276	-1.47218697679064	-1.58944249077713	-2.1401509925287	-1.9490944049131	2.63005053313599	-0.772101989966396	-1.76957535044272	-2.04395858660476	-1.58170949490147	-2.05608489607581	-0.737658620913055	-1.37613857350211	-2.60134253358087	-2.4226466504893	-1.15671112611154	-3.19220747243007	-1.57183235535381	-0.828615166292633	-1.52735742306332	-1.65889666778021	-2.71154426045865	-2.0992915074024	-1.65227265038796	2.88107181976478	-2.52606295668806	-1.70369378329468	-2.19517559013769	-2.59403974786752	GOSH029.MRT_fresh___GOSH029___NB8350518_TGATCTTTCAGAGTTC
0.900531632491601	-0.764272417019931	-2.19514394619401	0.905589556969316	-1.90006019231003	-2.21532335092883	-2.01755594041845	-1.92005909942863	-0.955170967648923	-2.18003971424668	-1.83757917356934	-1.37799808685777	-2.83613846089982	7.0699487468484	-1.42447515462031	-2.72653747372083	-2.58360050590762	-3.04881893104341	-3.62190886817699	-2.33815844504311	-1.47785393688564	-1.71669493051859	-2.61199702639306	-2.76463020309223	-2.16515785275265	-1.62954699486211	-2.24090511987742	-2.61479039254859	-3.55677593712689	-2.08646313616336	-4.07456394073807	GOSH029.MRT_fresh___GOSH029___NB8350518_TGATGGTCACAGTGTT
1.48477755749965	-1.77244675496926	-2.14495367365114	-1.80930284133702	-1.71902373460889	-2.16467169186725	-1.97142608059961	5.27290375078793	-0.933331720489547	-1.98460699143454	-2.37032203622996	-1.59983187182759	-1.81413600028812	-0.650531530955846	-1.39190562934389	-2.6441495661713	-2.46952501827958	0.0609703746890634	-3.34686130516042	-0.997153457779	-1.58943274153786	-1.90253292011479	-1.89000442446593	-1.83265488243224	-2.04813728190356	-1.67120350200866	0.8533512673077	-1.28743602019913	-3.4121645879056	-2.22032673172957	-4.13170812931882	GOSH029.MRT_fresh___GOSH029___NB8350518_TGATGGTTCGGCCCAA
-0.581470220008637	-2.00707317432865	-2.11734105296424	0.767482875723733	-2.07612229708953	-2.13680523532162	-1.94604733175084	-1.89785733301952	-0.921316666230097	-2.06125710054852	-1.66842277568654	-1.25441345654186	-2.55056619599698	1.8753481740894	-1.37398721802939	-2.44487583126735	-2.46454623383183	-3.24900107412035	-3.53091479558426	-2.49654515548456	-1.38752255050396	-1.65549892628834	-2.5194195322778	-3.83213831163832	-2.20271703252098	-1.64968960687963	-2.30538774227551	-2.31744739357308	-3.43071246918973	-1.41323924246932	-2.89925978330669	GOSH029.MRT_fresh___GOSH029___NB8350518_TGCGATAGTCGCCACA
-0.528973951789207	-1.0319771268007	-0.982234561469062	-1.36430221768704	-1.93374861558049	-1.71531238644778	-1.56218219498298	0.199722348631525	-0.739583497504577	-1.47395387487655	-1.7060622604826	-1.26772638838947	-1.23559096629909	-0.324505682561015	-1.10296308477174	-2.01540921973882	-1.68106786832806	-2.39925612325352	-2.81496371765235	-0.177155022747345	-0.656504606768326	-1.49145549647254	-1.7078955022601	-0.653777877995422	-1.73846128549832	-1.25228028734456	3.17020102300139	-1.49183349468703	-2.32929681090538	-1.67098830515611	-1.22413463827254	GOSH029.MRT_fresh___GOSH029___NB8350518_TGCGATATCACTAGCA
-0.579162395308702	-0.169656141923001	2.56917565882822	-1.44567601928314	-1.69158618814641	-1.63222995952249	-1.48651674239015	0.893729332264421	-0.32707472800641	-1.45530255346601	-1.93730167612404	-1.20632312105649	-1.2632443623694	0.17828105237529	-1.04954025018147	-2.00637564597156	-1.94530086874528	-0.297858099086194	-2.65949507350927	-1.7447853316248	-1.73619799086938	-1.61728081254573	-1.92449549131276	-0.754943611821959	-1.51261087123432	-1.26013955589009	2.84094655624266	-1.46136743293697	-0.235628602783186	-1.67419559514428	0.863634609517725	GOSH029.MRT_fresh___GOSH029___NB8350518_TGCTCCACACTAACGT
0.403620978229355	-1.32219540344987	-1.98262123253545	-1.6707373810787	-1.36055295469216	-2.00084696955673	-1.82222639760687	7.0499712172823	-0.862696154594145	-1.78274046738147	-2.37481499783521	-1.4787548451679	-2.67179375534353	-0.334089774782915	-1.28656468823655	-2.45083541323371	-1.29335205103316	-1.99789812673987	-2.30582979716437	-2.52111917069401	-1.48900994343758	-1.23740436882646	-1.81772445047277	-2.57047268685376	-1.7968704327849	-1.54472499227919	-1.41350415790737	-2.33107203687742	-3.08134096096822	-2.05228997510231	-3.28739384672162	GOSH029.MRT_fresh___GOSH029___NB8350518_TGCTGAAAGCTCGACC
1.02387566874098	-1.23769149280353	-1.70149530572014	-1.37111989081158	-1.68003148825671	-1.71713672298941	-1.56384366847639	4.54275136588057	-0.241376550222471	-1.57041761616028	-1.82003782802476	-1.26907469065406	-2.06898111011483	-0.615739234081168	-1.1041361514828	-2.10529930998998	-1.65255709934923	-2.09270531881523	-2.73772334777395	-2.12827854293331	-0.482631840922578	-1.16699962017382	-2.02460557844892	-1.74603271494883	-1.86309887429764	-1.02073141617612	1.47194502622144	-1.89998047941375	-0.645294639358936	-1.62127344411928	-2.2109788644265	GOSH029.MRT_fresh___GOSH029___NB8350518_TGGAACTTCCGCAACG
1.01011930804955	-1.71080242129922	0.528514278564793	-1.46124030674172	-1.98179497820117	-1.79666952708032	-1.63627638186989	1.05784085274917	-0.324908081397163	-2.05811497679773	-1.88001474880356	-0.562626284609745	-1.60491209170322	-0.662401825756692	-1.15527654295535	-1.17600920587472	-0.715459656497673	-1.42424776621207	-2.8405693895065	-0.911926168140027	-1.65807738280182	-1.65421538011405	-2.00628794280014	-2.19097393224927	-1.30669579746201	-1.38709274800874	-2.24882859952812	-2.26996724596565	-2.3655820387206	-1.84286300506811	-2.8501403419245	GOSH029.MRT_fresh___GOSH029___NB8350518_TGGATGTTCGATACTG
-0.642694944294409	-2.24703277090823	-2.59120760179761	2.52676228503397	-1.93438398960155	-2.61502791984066	-2.38157789102098	-2.17597179931127	-0.2000382978109	-2.94450945976851	-3.10378935435089	-1.93267414527479	-3.07284318484867	1.45398825892115	-1.68148920512648	-2.77792563547563	-3.13150551949535	-1.41469390541635	-4.32114290081358	-3.56742143832091	-3.33667854301893	-1.84596584512754	-3.08327231223144	-2.98079128989774	-2.69926472886686	-2.0188945205443	-2.6567917433306	-3.08656967759527	-4.19851502775184	-2.68226189516662	-3.22932930147338	GOSH029.MRT_fresh___GOSH029___NB8350518_TGGGTTAGTGCGTCGT
1.41909767939779	-1.42886023030711	-2.06896192566169	-1.22152334683241	-1.96774952195296	-2.08798137090183	-1.90158209481239	4.60742676254452	-0.449026071428375	-1.91252453252826	-2.09086176759791	-1.54315278270653	-2.0188167786627	-1.49306728801506	-1.34259298305715	-2.5590605503922	-2.419850430713	-2.81050690917818	-3.2575160662414	-2.18541449550096	-0.507306768261998	-1.53163243260243	-2.46185331350073	-1.86088266959414	-2.21138412081175	-1.61199584781838	0.846701193932297	-1.49527983815346	-1.41036661874341	-2.14166465546915	-3.90495551364004	GOSH029.MRT_fresh___GOSH029___NB8350518_TGGTAGTTCGAATCCA
-0.770614423432673	-0.921819368554338	-2.42247446901184	-2.71003118491717	-0.627914258688065	-2.44474366591564	0.458461008414825	-2.05198615051466	-0.532053346554547	-1.65076786332604	-1.96159267385093	-1.8068231084995	-2.76255825017461	-1.10320274840905	-1.57199472034278	-2.65340711743524	-0.740567210760106	-2.27057458490036	-2.11450798920513	-1.88229420258312	-0.699552720807929	-2.35439725759716	-3.09079036979765	-1.79184856786426	9.20237542301081	-1.88742902276668	-1.82246966691924	1.12683552497928	0.293302799294707	-1.8880219851417	-2.75087007925855	GOSH029.MRT_fresh___GOSH029___NB8350518_TGGTGATTCTGGCTGG
-0.691747652770679	2.34554884960361	-2.38299381486034	5.28242904715681	-1.65014403067338	-2.40490007606659	-2.19020868106978	-2.15364823570055	-0.240051388500245	0.341179705304716	-2.85438759477105	-1.77737612807839	-3.05426601070031	0.787045169591507	-1.54637489207389	-2.93946563414114	-2.79344655123394	-2.19812513907632	-3.97392196542758	-3.17622787932957	-1.79807242666187	-1.17666467822812	-3.26417955027215	-5.47357575848217	-2.23526965847518	-1.85666835493031	-2.06490029557521	-2.83855158719911	-3.86114772733377	-2.46673153535958	-3.51394526003871	GOSH029.MRT_fresh___GOSH029___NB8350518_TGGTTAGCAGGTCCCA
2.21731527577217	-1.01055206173117	-1.42427743722217	-0.918048893384117	-1.43105441554105	-1.43737046053402	-1.30905283421335	7.65115568746306	-0.619744532139119	-1.10818340899889	-1.41356621267094	-1.06230939454944	-1.87262802405702	-0.788263967963248	-0.924243636107292	-1.78335756066741	-1.78498038968504	-2.45930935872555	-2.30683154996763	-1.29893101217039	-1.04725332838041	-0.298259047052525	-1.19315510782767	-2.92416557599056	-1.32600040582816	-1.07396838917447	-1.68287108613594	-1.69655705979069	-1.70493006264974	-1.26183051652875	-2.78799772990742	GOSH029.MRT_fresh___GOSH029___NB8350518_TGTACAGCACCAGCTG
0.651832988471611	-0.805072859922238	-1.13342866649825	-0.753608713964757	-2.08894356033157	-1.89067805620046	-1.72189253641311	3.26024717118112	-0.675464860019149	-1.81955767180134	-1.6542444966955	-1.21870055363518	-1.81801345640446	-1.35399493970392	-1.21572497094574	-2.28969701953914	-1.48617152752845	-1.78755456158338	-2.83614618568239	-1.12700536829867	-1.20280047624758	-1.78429262017649	-2.1651288290385	-0.94733901022254	-1.90160047882848	-1.45967067457124	-1.84047285696777	-1.9761632308593	-1.19557475784698	-1.93928855126075	-3.54474516145819	GOSH029.MRT_fresh___GOSH029___NB8350518_TGTCAGACAGCGTATT
-0.713258155315901	-2.54622777299475	-2.03766833695673	1.41293191973584	-0.541031610385405	-2.0564001081274	-1.8728201697012	-2.15319260059939	-0.886648750544633	-1.5384421975031	-2.21354577587767	-1.51981219441828	-1.96930895517398	4.00755077227971	-1.32228591404402	-2.51267006838648	-2.3850238660978	-3.40676373025984	-2.92611504261958	-2.67250377442966	-1.16385401337531	-1.99468690075601	-2.42461714008977	-1.47856231731297	-2.12220247791973	-1.58761399021624	-1.96113731922265	-2.4272101152696	-2.4962862228196	-2.10927141901519	-2.06296661981044	GOSH029.MRT_fresh___GOSH029___NB8350518_TGTCCCACACATAGCT
0.102347877823678	-1.43764951024851	-0.0779330984634024	-1.37972246154397	-1.8553364259277	-1.89696351942999	-1.72761688074944	1.94782160309336	-0.430668651159602	-1.14474063423823	-1.64378818002681	-1.36135746456436	-1.73634524644227	-1.00850855589908	-1.21976658690306	-1.23671080581303	-1.94428894119689	-3.02100673564161	-2.82277752644063	-1.69904865731012	-0.0453465152377618	-1.40784671924204	-1.96433396290899	-1.44291666479362	-1.75712104052503	-1.39394162336249	2.51652242769114	-1.6686839390653	-1.73670412007577	-1.84270511430213	-1.96294364964886	GOSH029.MRT_fresh___GOSH029___NB8350518_TGTGATGCAATTTCCT
-0.565565566327907	5.46380595534615	-2.21824876144042	1.1540988013141	-0.86922235840837	-2.23864056291533	-2.038791567054	-1.1784101188722	-0.965224544670389	-1.89425579176314	-2.65705337012923	-1.65449963408937	-2.78582814924673	0.441793310793017	-1.43946835601271	-2.72580910691453	-2.55484250699277	-2.46457131029777	-2.41993488499811	-2.68308272932469	-0.908942300712939	-1.62044186423124	-2.63948939600446	-3.04103014115784	-2.13967341800895	-1.72831010011294	-2.87169736563858	-2.64231216351613	-3.59421250298067	-2.29619738792235	-1.39573758673941	GOSH029.MRT_fresh___GOSH029___NB8350518_TGTGCGGGTTCTCACC
-0.680948677701113	6.32001084856755	-1.77137914181397	0.398141563847607	-2.1359386817155	-1.78766298356543	-1.62807387483474	-1.92416613026598	-0.770778577820897	-1.15493423346975	-2.1217858881964	-0.935862578360391	-1.88638723797132	-2.39199793469497	-1.1494852450572	-2.18580053921984	-2.07985150177425	-1.32972014445645	-1.56509148820906	-0.876534163070987	0.498352325917253	-1.89312952480989	-2.10776020363261	-3.00037664681172	-1.56103815726233	-1.3801393762251	-2.03952038908306	-2.74044725232516	-2.87015287451021	-1.83362489778296	-2.79283895809493	GOSH029.MRT_fresh___GOSH029___NB8350518_TGTGGCGAGACGCATG
-0.712154341866355	0.398872245408362	-2.52739665491523	3.85569879461768	-1.91188738875518	-2.55063037501519	-2.32292927475621	-1.175329126594	-0.0450222479511045	-2.7179192243321	-3.02735559524677	-1.88508020986819	-1.70849034616075	1.86559082265485	-1.6400809373068	-3.10629980076823	-2.91354119409447	-2.18630147428864	-4.21473065506234	-3.06508260690389	-3.39420278645876	-2.02333161547057	-1.7533775740525	-3.22340463905457	-2.42775183092631	-1.96917732655251	-2.57356974509129	-3.01055996937693	-4.09512260977851	-2.6162086498773	-4.15632738226775	GOSH029.MRT_fresh___GOSH029___NB8350518_TGTGGCGCACAGTGAG
0.198368204697791	-0.830974115320366	0.817264069448167	-1.65625369893511	-2.03204975244644	-1.44833366827394	-1.31903732920477	1.7535974726333	0.117905314528857	-1.53791431923328	-1.32387498208936	-0.526244613904555	-0.606204595238214	-0.624348430381481	-0.931293088745396	-1.4644585547419	-1.01443267666392	-2.70622399998087	-2.39326574725541	-0.237073228421623	1.42946872239527	-1.36534996686743	-1.41047558452519	-1.743322031716	-0.899686339466923	-1.07224884844773	1.84442694291308	-1.97109705982149	0.288460326283828	-1.48557121720321	-2.14081999375162	GOSH029.MRT_fresh___GOSH029___NB8350518_TGTGTGATCAGAGTTC
1.1201071020428e-05	-0.622175834391536	-0.26891165623976	-1.21896230659957	-1.93325307882295	-1.39277247445262	-0.577123861988956	1.37295321805561	-0.159324340301708	-1.02050528963332	-1.42452753546766	-1.02934860893913	-0.932622259242361	-0.797991275123111	-0.895566683330885	-1.04728783291992	-1.27741856741478	-1.35805918826827	-2.14480985007676	-0.492795391903617	-0.337262733794842	-1.31870167986314	-1.39703390999191	-0.318521066033305	-0.810140309775358	-0.344441664575834	2.59565763116373	-1.08553518029847	0.0383233812073584	-1.42858151093424	-1.4004854055411	GOSH029.MRT_fresh___GOSH029___NB8350518_TGTTCCGTCACTCTTA
-0.588083260851727	0.270318335974503	-2.34687983924554	4.38972814022644	-1.05667082413613	-2.36845411378104	-2.15701634023942	-1.90175696533787	-1.02119566732495	-2.00700300520679	-2.81112970490582	-1.75044021336998	-2.62577336768155	0.357177674166956	-1.52293977243764	-2.89586756282299	-2.75524713298785	-3.10194835884887	-3.91369767107162	-2.17982071118673	-1.69875952756916	-1.68755422326072	-2.79254723684047	-2.58527568916625	-3.08617975082238	-1.82853077636146	-2.27032520531293	-3.4657193906209	-3.80263251256463	-2.42934852497965	-3.88582598448726	GOSH029.MRT_fresh___GOSH029___NB8350518_TGTTCTAGTCTTCAAG
-0.349802553018385	-1.2480758666351	-1.65568367124333	-0.948941947069115	-1.05450420100968	-1.67090395370945	-1.52173821318758	2.34513767626312	-0.222976253121078	-0.914032148167612	-1.48570741661794	-0.466365802114731	-1.41065006489875	-0.706469507589421	-1.07440801669788	-1.97213860280858	-1.83820082956302	-2.47126075361403	-2.59746224071443	-1.78918153907757	-0.653202525060488	-0.725515270183294	-1.68798390087048	-2.13787888334416	-1.62581437652887	-0.873027919292621	1.8762123771254	-1.8947543003124	-1.17845213197281	-1.53577220931212	-2.58366877002681	GOSH029.MRT_fresh___GOSH029___NB8350518_TGTTCTATCCACGGAC
0.373690104599442	-1.30492404878518	-2.06397166357773	-1.12660616519882	-1.82811620196123	-2.08294523459696	-1.89699554688727	7.65491903714491	-0.898094092880621	-1.91694861710582	-2.47225782783683	-1.38327973572632	-2.26738441450872	-1.62920279136154	-1.33935469685457	-2.52170187669936	-2.31385847303378	-1.88164622887594	-2.82517243256384	-1.62139640403305	-1.90017613259671	-1.48604971029954	-2.40299616018354	-1.79337373251327	-1.9743292264833	-1.60810777155216	-1.53841126582545	-2.34560826968347	-3.34423843167696	-2.13649903700407	-3.77636628038163	GOSH029.MRT_fresh___GOSH029___NB8350518_TGTTGAGGTGAAGCTG
-0.70299676148564	2.27324323045944	-2.16991024017061	8.59870096182854	-0.797440978373732	-2.18985767780929	-1.99436365110432	-2.17257573884175	-0.104985828383948	-1.2734095610501	-2.59915272657669	-1.61844593842478	-1.18716510219319	2.75868853811277	-1.40810047115062	-2.68840439611824	-2.59498410359053	-2.77317264050658	-3.61858008721923	-2.9404903101897	-2.92025762862142	-1.13458393810027	-2.58197149425779	-3.51315750478725	-2.00134005724919	-1.69064797853876	-2.05586605896512	-2.58473274999955	-3.51588994486922	-2.00186302036355	-3.90321699134963	GOSH029.MRT_fresh___GOSH029___NB8350518_TGTTTGTGTGCTTATG
-0.666851507724921	7.29393347058403	-2.04619716449737	0.475191587767176	-2.12754303366229	-2.06500733902885	-1.88065901175038	-1.81201937624923	-0.890359891433151	-1.82534695665483	-2.45096725235911	-1.18476640540567	-1.73964900379252	-1.72534188131272	-1.32782044992297	-2.5475003813997	-2.50092444631303	-1.31350695216109	-3.4122740088053	-2.70559917493529	-1.59333545683994	-1.87399111548968	-2.43476557350498	-2.79031418428408	-2.11734637869017	-1.59425907846641	-2.05896094853256	-2.43736940179458	-3.31543853874369	-0.47113668738002	-3.78918548718328	GOSH029.MRT_fresh___GOSH029___NB8350518_TTACGTTCAGGCACTC
-0.144181747076317	-0.944701078135498	1.85338419187112	-1.3057615201885	-1.10590888656606	-1.70382804909639	-1.55172309291314	2.14044700042603	-0.063529150560036	-1.26966182899125	-1.54384125096796	-1.07781397525516	-2.09661469661972	0.111664820430339	-1.09557854056176	-1.58600146500494	-1.97593615399455	-0.872137428433086	-2.81545157613787	-1.69954547928283	0.0380267169924968	-1.38570333832912	-0.964191486568096	-0.247034605062549	-1.82228116968428	-1.28876567576589	3.11345197730301	-1.66696202516291	-1.84823900764105	-1.74763451561382	-2.1425336955896	GOSH029.MRT_fresh___GOSH029___NB8350518_TTAGGGTCAGCCCAGT
0.2898211114057	-1.09591789662586	-0.918944589771644	-1.08981592043867	-1.88123677899272	-1.61484647985613	-1.47068512907226	3.33979988699291	-0.20255533684839	-1.34261332271207	-1.49529812743744	-1.00821815546408	-1.39649683912346	-0.648974689436295	-1.03836249824056	-1.90963096005162	-1.21516870097919	-2.21920939650138	-2.39695429495098	-1.01757701966545	0.409550686451217	-0.850901365318552	-1.78494482305422	-0.88883065996344	-1.29913478216257	-1.24671889159043	1.98737297435581	-0.840547478383202	-0.606957429772275	-1.58474666854201	-2.48982810923021	GOSH029.MRT_fresh___GOSH029___NB8350518_TTAGTCTGTCGTGGAA
0.0410064756507249	-1.40969016904487	-0.747077088984411	-1.35104118357164	-2.01132278237341	-2.01615279515935	-1.83616583419279	3.03484572549749	-0.869295498317663	-1.54987030702815	-1.58390233713967	-0.496102892093495	-2.07899484232228	-1.02530160592325	-1.29640648775657	-2.45293257465097	-2.22855991694051	-1.16513597057678	-3.3315454384476	-2.64025121076468	-0.965428087016881	-1.38030632524589	-2.3219423945968	-2.22644512018831	-1.7618753814384	-1.5565416337793	-2.09276133377837	-2.28769334617588	-1.60867502773405	-2.06798932288995	-3.22249005730735	GOSH029.MRT_fresh___GOSH029___NB8350518_TTCACGCGTAACGGTG
-0.453407984814659	-1.02133146074335	-2.15066308079292	3.21922582721584	-0.0658995424864834	-2.17043358414912	-1.97667359446546	-1.63578525474581	-0.935816049571372	-0.854999709913851	-2.40026857025555	-1.60409028152047	-2.53404195749128	3.86201887995477	-1.39561058392565	-2.58567862695139	-2.53752930519019	-2.44354351116165	-3.53353207369487	-2.85539892323392	-2.63347072223855	-1.32306089817223	-2.55906934100802	-3.78070998932746	-1.96205940734541	-1.67565188769035	-2.16227125601711	-1.89091261831813	-3.48470391105522	-2.00138218130227	-1.76565863884634	GOSH029.MRT_fresh___GOSH029___NB8350518_TTCCAATAGGTTATAG
-0.595339262009917	3.23055004735295	-2.14512560123696	2.29454130754771	-2.13970321965358	-2.16484519994002	-1.97158409917635	-1.93597050883249	-0.93340653118194	-1.65887208921158	-2.5694652949636	-1.59996010547423	-2.19146545915026	-1.27631868586507	-1.39201719677655	-2.6481201132337	-2.52362148488906	-3.74402772614444	-3.57724879191774	-2.98057426965365	-0.799516549161934	-1.69352280407856	-2.55248030607983	-2.59923638575794	-1.13063399777666	-1.67133745640919	-2.07752793251087	-1.81486472288223	-3.47573157278505	-2.22050470080155	-3.36224462079103	GOSH029.MRT_fresh___GOSH029___NB8350518_TTCCACGGTTTCCATT
-0.566307706963308	0.87030729314174	-2.40651291436843	7.12965174919282	0.270135752230834	-2.42863538072551	-2.21182507620784	-1.95580705139503	-1.04714375249165	-2.31019782532219	-2.88468861004166	-0.965144994495294	-2.69232727696374	1.53341278811251	-1.56163693125196	-2.97242675924433	-1.78616626786321	-2.8515089552609	-3.37952799175258	-3.06527108116996	-2.37351908959656	-1.63450123307521	-3.00245008721881	-2.49149948056977	-2.18943397007552	-1.87499285393691	-2.37287342511944	-2.86656684129749	-3.89925555499505	-2.49107708929182	-4.24002865587904	GOSH029.MRT_fresh___GOSH029___NB8350518_TTCCGGTCAATAGGAT
0.500447740935247	-0.470375288748968	1.33027250578365	-1.33529132665819	-1.76591170044367	-1.59154737329757	-1.44946599154818	1.60700970179437	-0.0170586244804301	-1.39328333317718	-1.59661406843874	-0.313435108375145	-1.19995443380859	-0.4985064969196	-1.02338093882008	-1.2088868782816	-1.21174066987182	-0.367979217284828	-2.62991594898625	-1.85729384939635	0.316782502269758	-1.40013504159245	-0.979050553806728	-1.11381935678701	-1.32328557634688	-1.22873115302452	1.14750340671045	-1.28226986797082	-0.275763156672803	-1.63246703461916	-1.48674851129094	GOSH029.MRT_fresh___GOSH029___NB8350518_TTCCGTGCAACGGCTC
-0.603759026472592	-1.23031758417578	-0.660894355119104	-1.25820505438754	-2.16323269272431	-1.96755054299672	-1.68168108751334	1.79823379462171	-0.357804469600088	-1.95054039279187	-2.12262089543597	-1.45414664031689	-1.84251113988833	-0.322129433530475	-1.2651547516905	-2.16182461535375	-2.10856248698831	-2.28348471503349	-2.90165522564423	-2.4304620168048	-1.09975565874528	-1.34214552610283	-2.3957225024842	-2.00570118653715	-2.0984193803659	-1.01407090030868	1.66812292365391	-2.11073321273796	-0.557030651195865	-2.0181374769475	-2.47867002301353	GOSH029.MRT_fresh___GOSH029___NB8350518_TTCCGTGGTTGCTGAT
-0.14213061103395	-0.189364031970235	-1.61388359805741	-1.219359073038	-2.09520605643265	-1.6287196229917	-1.00077516988324	2.63665681747763	-0.372780802129731	-0.856566147280714	-1.8315129174684	-0.143558875798988	-1.41695702831704	-0.725075118113703	-1.04728306855136	-1.01304628344555	-0.991728044531739	-1.31442452366037	-2.69134038031043	-2.18294389955709	0.668915979691796	-1.18316433859512	-1.51624202638568	-0.773072950679643	-1.43341023500536	-1.2228652619207	0.46635315089626	-0.517246045240508	-0.731607560781838	-1.43894819409265	-2.18492021046795	GOSH029.MRT_fresh___GOSH029___NB8350518_TTCCTCTGTCACTCGG
-0.584367145591807	6.28636298641439	-2.16154097434849	2.76511743293764	-2.23251562820969	-2.181411475437	-1.98667146216809	-1.78509322820311	-0.94054933739583	-2.13787123057801	-1.98401113060132	-1.61220365059801	-2.0806223796102	-2.31787989370972	-1.4026694782325	-2.49582802547112	-2.53717429599708	-3.74428512033742	-3.60462335385399	-2.84724048864437	-1.62068080452031	-1.66591319433471	-2.57201292298579	-2.32852841899748	-1.7561697688618	-1.6841272100378	-2.30935339567928	-2.52220614200999	-3.50232928369292	-2.23749690542516	-3.57313741648012	GOSH029.MRT_fresh___GOSH029___NB8350518_TTCGCTGGTAGGCTCC
-0.295945381706011	-2.54675610164542	-2.73658062141422	0.0199218918391117	-2.21231538245729	-2.76173731696702	-2.51519017636226	-2.22969910023312	-1.19076581047797	-2.78354133304859	-3.27791945121493	-2.04110184371109	-2.85255598207396	6.73970198727377	-1.77582482031701	-3.37711495642916	-3.21444292051636	-3.79050568115422	-3.25891742869123	-3.2933878069372	-2.45233927927448	-1.86551940071001	-3.25625135336208	-3.74616607299786	-2.77901223139409	-1.67646630591661	-2.68026969510457	-3.25973370890554	-4.33785576011642	-2.83274328107813	-4.7227488987387	GOSH029.MRT_fresh___GOSH029___NB8350518_TTCTCTCAGCTTAAGA
0.52947470089978	-0.534613318807682	-1.5157720776119	-1.5570459581224	-1.3153371423677	-1.5297061880801	-1.39314552232832	2.90171889648939	-0.0147869331954847	-0.0250025075430726	-1.65522305822688	-0.201523072210235	-1.16322390693028	-0.346996607541701	-0.983616435892044	-1.56776955181402	0.322636807956665	-0.265388744993585	-2.5164573067163	-1.09443314530068	-0.160945689891547	-1.27794115134291	-1.51569666661559	-1.41766872246884	-1.30673943435301	-1.18098755953083	0.703111426271941	-1.49330121714141	-2.01599160600451	-1.43980532117486	-1.80789005067377	GOSH029.MRT_fresh___GOSH029___NB8350518_TTCTGTATCAGACCTA
0.273417154721055	-0.973151605336684	-1.77221483911476	-0.954904629270068	-1.82869964837288	-1.78850636322076	-1.6288419638963	4.81788449055337	-0.492088610018988	-1.42885247506291	-1.93049930040802	-1.32182145384774	-2.19989271461763	-0.34348610517633	-1.1500275466424	-2.14471396587574	-1.94531299777073	-2.39015421575276	-2.77138081730131	-2.26374232468973	-1.12924045218949	-0.529720389726839	-1.84601926827987	-2.84435426585747	-1.54695122999968	-1.01045175722267	2.448934914387	-1.54394046690893	-0.1387099864911	-1.76420718380029	-3.01569465162616	GOSH029.MRT_fresh___GOSH029___NB8350518_TTCTGTATCTCCCAAC
-0.689526907242757	-2.94995676564079	-2.81195137926894	2.5643342126331	0.0452726528546299	-2.83780093919202	-2.58446341036011	-1.07518335773638	-1.22356181906654	-2.78115937974999	-2.66493062507009	-1.69723108003459	-3.45620741712453	4.49348916332092	-1.82473449302213	-2.53341449417677	-3.11926607932937	-3.61417502621252	-4.68925906651845	-2.07162547862534	-1.66495770474468	-1.98253335747256	-3.34593485486314	-3.89419069553198	-2.67128547587365	-2.1908832112505	-2.76266606524262	-3.96825073082049	-4.5561845816514	-2.91076254578827	-3.63587691371644	GOSH029.MRT_fresh___GOSH029___NB8350518_TTCTTCCTCAGGACAG
-0.0928020978406369	-0.468282662030709	-0.343213471129042	-1.10782169928744	-1.41107560664371	-1.42978526505173	-1.30214478794638	3.00277373716465	-0.17725660973793	-1.04938809525998	-1.15937068545191	-0.707590322141509	-1.2934866106154	-0.689140235410298	-0.919366279263236	-1.61541025217002	-1.24637763904866	-1.49699747551525	-1.91413607844068	-1.57655543617532	1.08295316433916	-1.4781163740598	-1.68580124392673	-0.579573761959894	-0.979748158948825	-0.606497634247101	2.71491825894354	-1.30998422856783	-0.215173710316905	-1.46654592313212	-1.19077246991958	GOSH029.MRT_fresh___GOSH029___NB8350518_TTCTTCCTCCGAGGCT
2.85050289385121	-1.45525455397324	-2.28705278770597	-0.868175236207175	-1.4454991247976	-2.01009262509239	-2.10202932062248	6.67865024435509	-0.815208920044324	-2.06120092185628	-2.41656042457626	-1.5186611261698	-2.88587741616352	-1.28639776231215	-1.48411673823978	-2.81136855177254	-2.6994883916247	-3.89651391096054	-3.60369473812524	-1.91459572461262	-1.38801980407138	-1.20482089569435	-2.61892184112393	-2.59821888262035	-2.42144145395818	-1.78191756542083	-2.32574220985952	-2.49471319923247	-3.61551267775303	-2.24108196679265	-3.7891298904802	GOSH029.MRT_fresh___GOSH029___NB8350518_TTCTTCCTCGTAGGAG
0.251979694194059	-0.574624940679635	-0.195748559411895	-0.92731237387653	-1.91081458482548	-1.40859096886579	-1.2828425591521	3.3914526454167	0.488423074151203	-0.794871882666207	-0.924233732390751	-0.931269398649358	-1.22950474423737	-0.123379674694203	-0.905738134042865	-1.42464931907281	-0.729795630422977	-1.12398445015132	-1.95215703772721	-1.03205864824483	1.12048854056184	-0.541552656964509	-1.43431111668525	-2.51504377914453	-0.983467514497371	-1.07321504493684	1.4254688786947	-0.90296008716011	-0.815138279765371	-1.4448067085627	-1.50276317403679	GOSH029.MRT_fresh___GOSH029___NB8350518_TTCTTGAGTGCAGTGA
0.895835359049036	-0.392418711475143	-1.10543010693651	-1.18835438785769	-1.75806020814586	-1.44801987552528	-1.31875154951313	2.95263287355013	-0.243205626504119	-0.717901325805742	-1.03610110991064	-0.965387454674036	-0.95753597511822	-0.790956195325031	-0.931091316857794	-1.13613001397744	-0.845586687348891	-1.48922403223851	-1.83648994785112	-0.904692461160002	0.944686417483072	-1.18571066626311	-1.3374313127321	-0.537916487425066	-0.222637600504755	-1.11792282222185	1.21562239133167	-1.57212892281276	-0.583673976664465	-1.48524935665009	-1.58329847493104	GOSH029.MRT_fresh___GOSH029___NB8350518_TTGAACGAGTATAGAC
0.703724942441705	-0.905349360115829	-0.893152859038536	-0.738771582440335	-1.58702687899496	-1.61840151381684	-1.5246133298203	3.64301233879986	0.12871369254967	-0.678522666842213	-1.83535747724036	-0.802920422108028	-0.995817105903932	-0.949888968329543	-1.07643796398603	-2.02823448321604	-1.76239874048209	-0.132834713609965	-2.61668778911293	-1.26373419989943	0.135495325179886	-0.986889897422315	-1.83336447784647	-2.10444547254796	-1.44883825582668	-1.29243452801934	2.18194360531255	-1.88073228006633	-0.724666088200144	-1.61144735998751	-2.11421686111668	GOSH029.MRT_fresh___GOSH029___NB8350518_TTGAACGTCGCAATTG
1.38811365898762	-0.90263476810259	-1.55271674744078	-0.0757066712144392	-1.98891482735337	-1.56699048094216	-1.42710135388519	4.62124086227064	-0.326247949293395	-1.0128037821715	-1.48238840785742	-1.15810694235079	-2.07378369978307	0.122212906926876	-1.00759061050512	-1.92589598648533	-1.80838733211065	-1.23433653583668	-2.24078522031684	-2.3892316880785	-1.27322702599109	-0.438314990686024	-2.13519671377551	-3.13559496198186	-1.67267688479363	-1.17308298798006	1.51863677527788	-0.67706251248776	-0.303146045258638	-1.60727876946571	-2.72791333673075	GOSH029.MRT_fresh___GOSH029___NB8350518_TTGAGTGGTCTGCAAT
-0.198999059260245	-1.35357140906301	-1.87169531648533	-1.71887074619463	-1.84066386770667	-2.07537918464222	-1.89010493697912	4.7443512732039	-0.698538598526283	-1.60740604107789	-2.26925548659434	-1.53383895497525	-1.6819864144032	-0.560528289951604	-1.33448965077693	-2.54307643571243	-2.10626024483607	-1.75568780549874	-3.30315685658997	-1.54548697934303	-1.10690487838459	-1.24578419926692	-2.3284657026126	-2.7022560405585	-2.10699735575663	-1.36436400887096	0.368766551601646	-2.31646193299666	-2.50012464990585	-1.83702368260503	-3.16297220882848	GOSH029.MRT_fresh___GOSH029___NB8350518_TTGCATTCAGAGTCAG
-0.564493914384399	2.49658655209297	-1.92030680518	3.62283952203336	-1.85226264450511	-1.9379597013848	-1.76495323185264	-1.80016186040451	-0.835581335095042	-1.56477101624806	-2.30017379343532	-1.43227710153056	-2.00275864231763	-0.0263507089573355	-1.246127543467	-2.18693478976703	-2.31466545546687	-1.40945763261125	-3.20233705428735	-2.50780561981655	-2.12325562992425	-1.59846055998019	-2.28496890766051	-2.59792533327631	-1.24874572294751	-1.49617378555554	-2.43524613288296	-2.2874125378594	-3.11145929559992	-0.530301230406878	-3.26797993984139	GOSH029.MRT_fresh___GOSH029___NB8350518_TTGCCTGAGCTCGCAC
-0.654676908907916	-2.06439489663954	-2.71873667382982	1.23467018171127	-0.842682011789367	-2.7437293344723	-2.49878981113253	0.0887273550204387	-1.18300138996677	-1.59301960146133	-3.25654568922319	-2.02779278421232	-2.92872459488819	5.01359415566723	-1.76424550678799	-3.34609965415895	-3.15429866519122	-3.8846740020226	-4.46727068815695	-3.32886676667884	-2.93578520371634	-1.88548095955791	-3.23501887878548	-3.48842647714533	-2.54023342343243	-2.11825658808274	-2.33809630445178	-3.23847852753591	-4.40514946531333	-2.81427230228363	-2.15364489376503	GOSH029.MRT_fresh___GOSH029___NB8350518_TTGGGCGCACTGGACC
0.754709870825982	-1.80365426766988	-0.506981311663843	-1.56145332956255	-1.25691095981779	-2.04048744116919	-1.85832806599275	7.31718618405755	-0.879787757773545	-1.77845864782379	-1.85458839040516	-1.50805170812322	-2.69480819476931	-1.28172451457733	-1.31205390944017	-2.49793504924343	-1.24814051153618	-0.948329248692422	-3.37175666604155	-0.428470195545006	-1.45832756411563	-0.773616834692382	-2.40585516624094	-3.89333024740891	-2.07751987006046	-1.54444443326526	-1.55155828199298	-2.2308047665328	-3.27607102038503	-2.09294962760767	-3.52457462325455	GOSH029.MRT_fresh___GOSH029___NB8350518_TTGGGTATCCCTTGTG
0.223596054152556	-0.649656200314894	1.71756063886007	-1.44905439083867	-1.72541845003725	-1.57766137197044	-1.43681962800289	1.93495109016344	-0.131035392122615	-0.977971376772153	-1.78035981535193	-1.16599341845338	-0.803087701489045	-0.0611897550322023	-1.01445210056303	-1.24640556973009	-1.01118749118191	-1.83415077032092	-2.41582723537779	-0.920940300039829	-1.30149851101747	-1.46098369989493	-1.86015590478664	-1.58279225639618	-1.49353733263389	-0.630400071229863	-0.156750698833068	-1.92059663607179	-0.710873166055434	-1.49676205747928	-2.29004516980905	GOSH029.MRT_fresh___GOSH029___NB8350518_TTGTGGACAAATCGTC
0.470783679904996	-1.6284980196694	-0.639530243263599	-1.5451351393735	-2.13089037684176	-2.04910853941411	-1.86617953741323	7.69694445369975	-0.883504877781935	-1.58061567454077	-2.0757766037889	-1.35753013628131	-2.54789447023614	-1.37592159726431	-1.31759736216019	-2.46341218833431	-2.27053110126119	-1.98436561470511	-3.36306426584691	-1.19983476718342	-0.888966850612245	-1.19988835541076	-2.16706967744134	-2.44607034044145	-2.10089015977217	-1.58198463994822	-1.78669010021483	-2.41680027194119	-3.22372963662061	-1.100928547805	-3.33813552732705	GOSH029.MRT_fresh___GOSH029___NB8350518_TTGTGTTCAAGAGTAT
-0.741601274819253	0.893363951232258	-2.3088039264824	6.96782514911532	-2.24378652663646	-2.33002817875371	-2.12202078374514	-1.39482717040376	-1.00462773040166	-1.98530096822807	-2.25167483740388	-1.72204097121586	-3.27024303865	0.064910601551514	-1.49823151045117	-2.82115447567805	-2.58974208795809	-2.57194466726795	-3.85020161617649	-2.56191330114124	-1.54907569235916	-2.08619353474379	-2.74724079072475	-2.84717268552514	-2.10172367231728	-1.79886458844626	-2.42853902334098	-2.75017879156026	-3.29168881102269	-2.122356238328	-2.8377707084526	GOSH029.MRT_fresh___GOSH029___NB8350518_TTGTTCACAAGAGTGC
0.0658040866218818	-0.719886805433367	-1.96558879235344	-1.59494327355223	-1.04031523351065	-2.00111949413986	-1.82247459324449	0.482904512906439	-0.43199636962783	-1.2229535828801	-1.61694037655028	-1.00249116178804	-1.73170058147108	-0.10883342070375	-1.28673992427942	-1.80113571327085	-1.53128889325571	-1.75580326512678	-3.30670400502225	-2.43193499601907	-0.302658205063153	-1.71253288787551	-2.4392221619971	-1.62966311831625	-2.0586943978246	-1.54493539094585	1.63857744963976	-1.88961126891552	-2.50620302844099	-2.05256950646	-3.61234107140389	GOSH029.MRT_fresh___GOSH029___NB8350518_TTGTTGTAGCTGTGCC
-0.605597282542892	-1.01666839045892	0.836027920557012	-1.70722314790132	-1.82710486124761	-1.99441312714017	-1.81636692026159	2.1733212183882	-0.424955929626475	-1.96872614324358	-1.7712652420177	-1.4048561660632	-2.13509488091377	-0.63366641113637	-1.28242766297236	-2.43770890085715	-1.84603352659778	-2.65309579767029	-2.51738363301913	-1.30436907413554	-1.15388686021529	-1.20892074702235	-2.17745963461552	-3.35560137409714	-1.92768992284445	-1.53975783720514	1.31961924090125	-2.35404564369007	-2.27673939737958	-2.04569071464222	-3.66962870160271	GOSH029.MRT_fresh___GOSH029___NB8350518_TTTACGTAGTCATGAA
-0.832716665183154	-3.4590353569173	-2.5785448334597	-2.19126549738426	6.84504719479007	-2.60224874586667	-2.3699395456056	-2.57616213493618	-1.12199984332333	-1.56846689025144	-2.88751034591084	-1.92322951221749	-2.79236640884942	0.786164010983184	-1.6732720679691	-3.08803945914822	-2.97603227979803	-3.56219541168238	-4.23360486177706	-3.30980257301018	-2.95292643212327	-2.34161308536618	-2.75767258548463	-3.45994367616425	-2.93561642392567	-2.00902854392606	-2.51588463528496	-3.07148616334535	-4.1779976353504	-2.66915416077416	-2.0745721743275	GOSH029.MRT_fresh___GOSH029___NB8350518_TTTACGTAGTGAGGCT
-0.564844687267576	6.06528175168284	-2.37596577401641	1.79832833590109	-0.383452651714681	-2.39780742821549	-2.18374921148522	-0.633673225267637	-1.03385180338757	-2.34994799237553	-2.47230919589399	-1.77213420426589	-2.38901960136331	-0.566712314170605	-1.54181424830144	-2.91417755324826	-2.71281003867331	-3.38571270932829	-3.9622018821821	-2.99936961159453	-1.20854680513116	-1.6287122391419	-2.82715652761756	-1.84542856671254	-2.25690690296177	-1.8511925786397	-2.21987852480933	-2.57831482264846	-3.69736309539476	-2.45945653117224	-4.00246598579286	GOSH029.MRT_fresh___GOSH029___NB8350518_TTTCACAGTCGCTTAA
-0.564368159642041	1.69187585916235	-1.98985487856272	3.60058387974185	-1.66192560627488	-2.06114141836444	-1.87713821141285	-1.29339492433547	-0.59767347394019	-2.00008615806987	-2.11145115925492	-1.3358345555568	-1.21256655671498	4.09392466252833	-1.32533462412518	-2.52942263904263	-2.43826549821657	-3.18230489820936	-3.34478480111546	-2.7745636962003	-2.01825948945514	-1.60599018012101	-2.43020742479252	-1.82792196509129	-2.20087737773539	-1.59127445027677	-2.54834989529785	-2.10908027820551	-3.30923167346225	-2.11413463125299	-3.71850710047694	GOSH029.MRT_fresh___GOSH029___NB8350518_TTTCGATCAGCAGACA
-0.30065350635672	0.995236062878809	-0.352010778767679	-1.41991969014027	-1.64821280637833	-1.82916902024644	0.903068519866732	-1.20541864861336	-0.257456669518251	-2.28149739633893	0.9000313477155	-1.3518737776931	3.77536860538953	-0.055652019970582	0.764310159028122	-2.22876902494792	-0.375644066128901	-2.00000181171742	1.19057637052534	-1.62550503067359	-0.071076268637971	-0.902194716676507	-0.768125590810248	-5.81272357808482	8.12498949390464	-1.41218351211712	-1.35482346877897	2.87068715852296	-0.779125532724825	-0.703369635916264	-2.43922371884648	GOSH029.MRT_fresh___GOSH029___NB8350519_AAGCGTTAGGTACCTT
-0.645027621236031	-0.646948080905115	-2.2709934107149	-2.2773992167893	-1.92941976815362	-2.29187008044965	-0.0247031959468176	-1.04172316624563	-0.263936237002	-2.41322865355188	-2.1102613445453	0.398480066187798	0.859602068748699	-0.757242598908159	-1.47369547016663	-1.86134174156211	-2.09768178964713	-1.17899728380785	-2.25498886460929	-2.99578752926965	-1.20882673190363	-1.83144501868636	-1.98871248035503	-4.81172677574403	0.870988467443709	-1.24878120724342	-1.64351599391857	2.05620234409541	0.690479197457977	-1.03987559629673	-2.4688035935461	GOSH029.MRT_fresh___GOSH029___NB8350519_AATGGAAAGGATGCGT
-0.789480644192902	-0.482210504416037	-2.20889367645248	-2.59020115170993	0.502357663743466	-2.22919947899021	-2.03019331210891	-2.36859920853561	-0.175762469979584	-2.1276625641071	-1.84403870589032	4.5798291425291	-2.99246451454779	-0.293884837219644	-1.43339764426837	-2.41145854698856	-0.147154719436036	-2.64741030065016	-3.60027755582462	-2.82647829356562	-2.25374594057162	-2.20485392705849	-0.952605533598344	-2.28536530349414	-1.40134148025849	-1.72102124768433	-2.41667988897399	-1.96132232939729	-2.08351590971803	-2.28651356792591	-3.05341973832434	GOSH029.MRT_fresh___GOSH029___NB8350519_ACGATGTTCACCTGGG
-0.122314341649743	-0.121507805735525	-0.90355063554939	-1.03426697286194	-1.43591174933865	-0.862851604586427	1.49264370938114	-0.70640132936661	-0.0338497485889286	-0.631405033819082	-0.646294740564839	-1.06592062973855	-1.26496278178963	-0.659934454954741	-0.927385527875497	-1.18381538628374	-1.45990542107192	1.95546906012999	0.790926068230773	-1.19500002472099	1.07624668606063	-0.41157238173822	-1.63354675043718	-1.77701534426463	14.1543143896628	-0.979026530989175	0.134077340208426	3.7761305750418	0.957970966070296	-1.39416495441923	-0.172589412931291	GOSH029.MRT_fresh___GOSH029___NB8350519_AGATGCTCACACAGCC
-0.732575033189644	-1.46319119633327	-1.50207674840862	-2.37693849066441	-1.57195622337774	-2.31733698515432	-1.05713791935609	-1.72201636416369	-0.706085464070752	-2.23621624147234	-1.82064052345383	0.266756961844543	-1.69657140380694	-1.21248939700021	-1.49007094555791	-2.4327241677629	-2.49444392977594	-3.81330489404399	-3.14029696468182	-2.6793284690408	-1.25751396662753	-1.54380722090695	-1.47112810629453	-4.08957933037187	1.80025946618781	1.25676693745883	-1.98904026741157	0.166124042161407	-1.26618463781275	-1.94881700668626	-3.47387112471192	GOSH029.MRT_fresh___GOSH029___NB8350519_ATGAGGGGTCGTGGTC
-0.690709793974814	-0.185088877292231	-1.71376785023338	-2.32933701478095	-2.14173861741979	-1.89367416485274	-1.46190811449899	-2.17828770144388	-0.231718571248469	-2.76492415169973	-0.677831862171373	-0.189458091519385	-2.23683926517462	-1.26213217324795	-1.47415877280875	-2.21744622501953	-1.41713947866955	-1.58135906808238	-1.86382336405787	-2.35782606472453	-1.61353850321029	-1.95084304488423	-1.55201371026894	-2.51764265510995	7.4265775830167	-1.30555725213831	-2.11338474689587	2.73673531090482	0.807421334423193	-1.82167056338496	-2.70436502377914	GOSH029.MRT_fresh___GOSH029___NB8350519_CCCTCAAGTCAGTCCG
-0.544648395165507	-1.05514659240183	-2.11868477829235	-1.75677597389758	0.506806789880094	-2.15885363898715	-1.96612741973144	-1.82634802196789	-0.313968173012651	-1.27351634538703	-1.98881626351641	-1.59553195583361	-0.129389924967461	-1.06973319441972	-1.38816456293365	-2.63960595763501	-2.2367238274884	0.345171380340484	-0.382953285052575	-1.54568150451757	-0.742100989725098	-1.56070249750388	-2.93526968061972	-2.49848137000889	4.20392689063991	-1.66671175834858	-1.46639696704119	1.80536773544212	0.814608373095408	-2.21435909313346	-2.29292488625643	GOSH029.MRT_fresh___GOSH029___NB8350519_CCTCCAATCTTCCCAG
-0.639788687283287	-0.896917506519713	-0.9166683714606	-1.64629707682481	1.84923482048689	-1.48865210172182	-1.35575643609137	-1.82129295844033	1.69263658187344	-1.58298748315516	-1.37237631038266	4.33308940348877	-1.452312316512	-1.09931046928605	-0.957218246215361	-0.437791283891393	-0.59452131792403	-2.54806929608332	-1.65199709846918	-1.60155858143446	-0.436265284413646	-1.00300351323976	2.35282177519841	-4.78628709011218	10.9759255301374	0.749052609638896	-1.19266810609107	1.7853065501105	0.579909621658531	-1.52692626235954	-2.2919245520743	GOSH029.MRT_fresh___GOSH029___NB8350519_CTACCCATCCTTCTGG
1.92130522265987	-0.230457466401401	-0.592971026971527	-1.52733861229341	-1.64537161597057	-1.38855826965098	-1.26459822868608	-1.27295811413329	0.383692214569377	-0.802417180905138	-1.04977256731421	7.23099702965805	-2.00644686844485	-0.867693622285927	-0.892856907336383	-1.41431258815445	-1.7076716197893	-3.45620808482997	-1.16861632854234	-0.689937068349016	0.534329736415248	-0.0388719215539366	3.00693610349181	-1.9393887521864	13.3905330212282	0.371543405343649	-1.36066206335782	-1.16101099331595	0.442873564005681	-1.4242589563366	-2.77291599662173	GOSH029.MRT_fresh___GOSH029___NB8350519_CTGGCAGTCGCCGATG
-0.696434214224114	0.00960713239019562	-1.76206790246608	-2.34294288094641	-1.99008450715989	-1.72046494713963	-2.16747900025486	-1.76198168680837	-1.02614900164937	-1.85262137238287	0.8431031730496	0.375166624629679	-2.54664532360093	-0.824655228122788	-1.53032682869945	-2.90903616694131	-2.5166362449863	-2.13026786445166	-2.8534682868559	-3.03465121591004	-1.86032847241068	-1.95368901397862	-1.59001510321738	-2.40564653298457	5.84862474328842	-0.985201465277638	-1.44273348709698	2.32539581301953	1.06635695634128	-1.69758411303117	-3.09186932103874	GOSH029.MRT_fresh___GOSH029___NB8350519_GATGGAGTCTCCCATG
-0.602108003152821	-1.00847007909579	-1.70371917309118	-1.77725508219322	-1.79517772773889	-2.20887954606313	-1.05140280713492	-1.96401750490079	0.185089072202819	-0.295680266531545	-0.508980866576505	-1.30976659418098	0.889166080264114	-0.621453653383787	-1.42033172340131	-2.22737550578377	-1.68181896494731	-1.55184712630458	-2.23837821901391	-1.45055281546715	-0.67511927948163	-1.27047709050953	-2.09901838351765	-6.63119474727837	12.93022726169	-1.70533353707403	-1.47048188788312	2.57079121362219	0.910108309755606	-1.41518861929877	-3.45941803386874	GOSH029.MRT_fresh___GOSH029___NB8350519_GGCAGTCCACCGTCTT
0.803799949806322	-0.944177261349641	-1.55735220763913	-2.09846307407742	-0.714390950094634	-2.07485218276843	-1.77194135813195	-2.18991676656236	0.410829775123781	-1.9167951090731	-1.01458866989698	5.83099597811166	-1.43624710872865	-1.19114802272158	-1.33415078328142	-2.54100525473783	-1.00234958289932	-4.44826095893767	-2.86070683959945	-1.73677646989217	-1.9896459732528	-1.41320228672464	-0.683364002561218	-2.68963425051056	-0.855682266340487	-1.06591842986469	-2.31212508475641	-0.516241553608435	-1.29358998962784	-2.08743004811435	-2.86236935117688	GOSH029.MRT_fresh___GOSH029___NB8350519_GGCTGTGGTCTACACA
-0.630950776561357	5.92971392258989	-2.1897495473263	0.82077367899185	-1.87824767746788	-2.20987936271268	-2.01259795053382	-1.92507925420697	-0.952823707827861	-1.54803305274224	-2.62291656174947	-1.63324325376662	-2.79912724592191	1.39112600533642	-1.42097461554428	-2.26152352804688	-2.20027013466895	-0.729951790109135	0.756812654043381	-2.25036663542789	-1.30869867941376	-1.78943652338626	-2.60557824286588	-2.67432214793828	-0.990848410502034	-1.7061054310718	-2.26779690607403	-2.88328499110239	-3.54803543146612	-2.26669671958244	-2.35029630275446	GOSH029.MRT_fresh___GOSH029___NB8350519_GGGAGATGTCTGTAAC
-0.525218394384543	-1.52666684972953	-2.38405045965216	-1.60377786528118	-1.38903089624383	-2.40596643432752	0.26587224982485	-1.86143938932239	-1.03736968521724	-2.39043687888449	-2.85565326057641	0.0950017476069236	-3.06878305687069	-0.736817892219856	-1.54706057114101	-2.8491375606547	-1.58413277764538	-4.37705295499663	-3.97568404467499	-2.24360203648844	-0.632297094833485	-1.52570263296644	-0.777175015173619	-3.61758833236329	16.7702004448503	-1.34214055467857	-1.73472496597857	-2.49029342511091	-2.48825871947741	-2.46782531034692	-4.69426226917775	GOSH029.MRT_fresh___GOSH029___NB8350519_GTGGCGTAGTCGGGAT
-0.294541084580081	1.11827140654954	0.132397485664396	-1.008509162513	1.83641786627606	-0.865472733926625	-0.788209836217247	-0.89406113333438	-0.373161971317573	-0.823390850109562	0.222928360280017	-0.639640121472278	3.47470805789386	-0.61090712102792	-0.556507656529186	-0.723159077011149	0.0374415744830385	0.517443592657255	1.08162554948055	-0.40762539030111	-0.185271354584714	-0.824747609357564	-1.02044345196506	-5.00591395794229	3.24152709330345	-0.668175718870115	-0.97701838038783	2.05098669116817	2.75209350257772	-0.887724569938251	-0.506965094885173	GOSH029.MRT_fresh___GOSH029___NB8350519_TAACACGAGACTGGGT
-0.507801042104116	-2.01750118853325	-2.494375175166	-1.33407550235599	-2.18953847348023	-2.51730533712984	-2.29257924566359	2.86516451834718	-0.244594794238886	-2.18917698358942	-2.98780194572849	-0.441441808663644	-2.77939951503591	-0.844766829096532	-1.61865260339132	-3.06516851171449	-2.87309512288252	-2.88890759999704	-4.15966346064157	-2.18629100660408	-2.97308612302398	-0.248817222298932	-3.20566482965585	-6.24086185140351	-2.42589796801618	-1.94344921257208	-2.62128750128611	-2.97122576163819	-4.04161814380303	-2.58202680478239	-4.18476184030472	GOSH029.MRT_fresh___GOSH029___NB8350519_TAACACGCAACAGCTT
-0.75554369432256	-0.680516221070053	-2.22823945905726	-2.45872099779065	-1.88118750703211	-2.24872310249595	-2.04797401331714	-2.18863174813845	-0.969571787741492	-2.6401872794082	-2.66902038538659	4.96998147691294	-2.78480132165379	-0.863817377294894	-1.44595153018322	-0.998736839473952	-2.63524629108724	-3.7251094151791	-3.71585090794668	-2.96899563630588	-3.1378739226298	-2.11743363634596	-1.90357159438291	-2.73071095895755	-2.38089932615808	-1.73609417911188	-2.14942766033307	-1.46102016599677	-2.53827296179839	-2.30653915579351	-3.31541867048927	GOSH029.MRT_fresh___GOSH029___NB8350519_TAGGTACGTTGTGGAG
-0.673591752229813	-0.173383818539216	-1.39379815056453	-2.15479319878532	0.626777415071743	-1.072468584442	-0.661083040998351	-2.03087603880731	-0.487241701857111	-0.966137367244282	-2.29684187075619	-1.42920887983789	-2.01559976000906	-0.38836000244702	-1.24345809105685	-0.210487164103309	-1.60731361985178	0.310174512822827	-0.298164889693984	-1.22985836132529	-1.73079792018641	-1.41379865871603	-2.39164626076167	-2.96074808778275	15.2308386590089	-1.44742288606418	-0.748881933763878	0.766739292136012	1.00542604720909	-1.98352760500032	-2.12494424690447	GOSH029.MRT_fresh___GOSH029___NB8350519_TTCTGTACACCTGTCT
-0.646678619066049	-2.19173524031063	-1.87993298314574	-1.37423758114386	-1.37721765700993	-1.89721473298589	-1.72784566784809	2.50513162943557	-0.818013511022728	-1.80275479901398	-1.50535265378486	-0.895075214776179	-2.40309291994404	-1.35551875257867	-1.21992811974148	-2.24667546448478	-1.88896506591139	-1.6278559940324	-3.01086594804923	-1.93197366670408	-2.33102363775994	-1.81058212959881	-2.06545065078502	-1.48896551919976	-1.67046468709457	-1.46471722143392	-1.32384433069578	-2.23932043795467	-3.04604188233631	-1.94599329002455	-3.59702188126642	GOSH029.MRT_fresh___GOSH029___NB8350520_ACAGGGAAGCTGCGAA
1.22046889697245	-1.11295396473316	-1.62022325462402	-1.95247454078999	-1.19939123951805	-0.921789523934849	1.93480424207689	-1.84129006328644	0.0312071743128741	0.17051974280001	-0.901292561291952	-1.26444091535144	-1.51830413956715	0.0685093804635984	-1.2591175658713	0.051630446276597	-0.821260546235042	-0.71324604986205	-1.89448481737105	-2.19624912369953	-0.691421788741493	-1.63170995879055	-1.47100975752394	-1.27870169508065	2.53262224278487	3.54555512154874	-0.070086747136291	-1.3191641180953	-2.10345909310093	-1.57027304758318	4.69725200786035	GOSH029.MRT_fresh___GOSH029___NB8350520_CATGCAAAGGAGGTTC
-0.592052004522861	-0.235285513510956	-2.05220992764102	-2.16130910796103	-0.940998970271615	-2.30413885327861	0.258696517058573	-1.97209992025788	-0.993465146819695	-1.63863864323294	-1.06360322322306	-1.32329865563338	-2.46909897608435	-0.970928032713996	-1.48158441426375	-1.37254365342911	-1.64615277984551	-2.02716554014745	-2.45050909611239	-2.42374406611909	-0.867658318366124	-1.36391931966284	-2.65269717735889	-3.62706649924688	9.09241787581848	0.0464873785246975	-1.76039479282589	4.49410258849343	1.39424233930512	-1.68840888779705	-3.04107643613663	GOSH029.MRT_fresh___GOSH029___NB8350520_CATGCCTCATGCCGGT
-0.340659509714458	1.33111221032667	-0.0195917666920418	-1.51787214776606	0	-1.06504653610283	1.71768975651993	-1.05406829305921	0.302166028523007	-1.61939760611297	-1.26410891278196	-0.787138021824959	3.09404298293611	-0.0884135153581194	-0.684835614880691	-0.0129652927053103	-0.382523583988771	0.047853819753541	0.518518177064355	-1.58686155005833	0.198930156565921	-0.957970932958982	0.0490435056961105	-4.58244689646639	11.449184059862	-0.747937472005745	-1.18015329014054	0.270592015992667	1.10935995677428	-1.09242953725018	-1.69455704706121	GOSH029.MRT_fresh___GOSH029___NB8350520_CCGGACACATGGGTCC
0.344291087887997	-0.359224585131368	-1.74261381573361	-2.41385403527794	-2.04921972786435	-1.75863322509634	-1.60163567491072	-1.93641452874752	-0.0078283881893747	-2.23508975171667	-1.37508787874085	4.13585519376635	-1.87287368589595	-0.824268677675855	-1.13081881892735	-2.17412083794704	-1.73765468975623	-4.14409015343964	-2.90601313205978	-2.2852251842346	-0.263288860429589	-0.71864132890793	0.0268807739451677	-3.81512011372601	-1.82864915517823	-1.35772737065479	-2.14443336306137	-1.44131875940033	-2.02244654098135	-1.80384876637849	-1.65388535585557	GOSH029.MRT_fresh___GOSH029___NB8350520_GTTACAGCAGAGCGTA
-0.563039594874041	0.129801012638333	-1.44097488928896	-2.07046999782118	-2.16919786096749	-2.14196874954422	1.1793227396239	-1.53665186942518	0.293371835612522	-1.87829024050534	-0.606349060762061	0.152673638204321	-1.71784958796613	0.287232340572917	-1.37730740951183	-2.61598457717481	-0.908890684620473	-0.95239588521731	-0.611847153112548	-2.5854592883292	-0.402341198201525	-1.60767533633371	-1.92018071119406	-2.26030065307489	13.1625708301017	-0.955925495760805	-1.57545262407997	0.55619331887435	0.814609409551186	-1.75857592513295	-2.23132528942715	GOSH029.MRT_fresh___GOSH029___NB8350520_TCTTGCGAGTCTAGAA
-0.679441686715543	-0.758040597565915	-2.16801646566453	-2.32974334977216	-2.45589792764233	-2.18794649431175	-1.99262308369817	-2.12196853686585	-0.343505657253779	-2.14427581265751	-1.64242986427127	5.59066692074563	-2.74944954866448	-0.61320991998126	0.7765449120501	-2.65152616474815	-2.44228539295482	-3.63786068090555	-3.52918972244506	-2.6143220415918	-1.49862861983353	-0.79299416986213	-0.379340507418732	-5.84010687029457	-2.30256859108227	-1.68917247693448	-2.27059820502443	-2.53085873581891	-3.4565450420276	-2.24419994365237	-3.2213999491398	GOSH029.MRT_fresh___GOSH029___NB8350520_TGATTCTTCGACGTCG
-0.676050211303067	0.238822681459281	-1.30076369171933	-2.42724110803828	-1.84412596761933	-2.15535778375852	-0.126879245820308	-2.05497782139949	0.154780755578239	-2.18723498484957	-1.36258947708944	-1.28708032133386	1.38637294864643	-0.607632483409265	-1.38591669292621	-1.49083717191972	-1.01456192689458	-1.67948970324533	-3.64490899112334	-2.24369567124421	-1.67065419713474	-1.90378797354084	-0.383632717715285	-5.44983842967913	10.804681903431	-1.0471668831188	-0.316263864442908	1.8402612024922	2.07370635496557	-1.22365344326396	-3.04058677307335	GOSH029.MRT_fresh___GOSH029___NB8350520_TGTAGACAGCTTCATG
-0.396925281186456	-0.957262036640034	-1.77149831897075	-0.414247525531577	-1.95017553736843	-1.78778325628775	-1.62818341051282	2.11170996092347	-0.770830435267584	-2.06710119846593	-2.12192864047539	-1.3212870312272	-1.84892163059168	-1.76301610170783	-1.14956258162509	-1.04827937596914	-1.91614758463846	-2.07536528089014	-2.65395193030014	-0.95461228153234	-0.0638305659635447	-0.493149890709722	-2.1079020122733	-3.90781228542156	-1.76332559680831	-1.38023223104253	-0.14282070718814	-2.88614202770684	-2.87034597639959	-1.83374826279091	-2.4382848748607	GOSH029.MRT_fresh___GOSH029___NB8368300_AAACCCACATCGGAGA
-0.620851539277246	-1.32776724236335	-2.30974133770837	-1.7431592079564	-1.77243059459091	-2.33097420736468	-2.12288235803545	0.249973738812567	-1.0050356252868	-2.77116020543095	-2.76664462172389	-1.72274014732149	-2.36838461534974	-1.44749270912069	-1.49883981634535	-2.81974990846932	-2.26750296283192	-2.78376543617588	-3.85176485945403	-0.979599419797604	-1.37508444789637	-1.77077567939319	-2.74835621431187	-2.73294534370763	-1.66746912476963	-1.79959495616604	0.996806258992642	-3.47559904796214	-3.7424572658172	-2.39090498712972	-4.00520516850659	GOSH029.MRT_fresh___GOSH029___NB8368300_AAACGCTTCATTCACT
-0.383795049359086	3.38158959902959	-2.27123103070323	3.56324751671148	-1.36381360004593	-2.29210988481861	-2.08748754996362	-1.77123676089672	-0.327443825286808	-2.74590214369181	-2.72051636830552	-1.69401690854132	-2.94263504215335	-0.278362266524364	-1.4738496667833	-2.79784141576297	-2.64604123654362	-3.29403594502779	-2.36235918575363	-2.21738953722884	-2.61494982973251	-1.63833893073711	-2.70253288342858	-0.946558549748487	-2.14154386391158	-1.76959031750134	-1.59939548412279	-2.70542307197569	-3.68005929254317	-2.35104143896037	-3.3125408197698	GOSH029.MRT_fresh___GOSH029___NB8368300_AAAGGATCATAATCCG
0.284562716411609	-1.45856418226584	0.36524915718206	-1.2586242302028	-1.7064237465666	-2.12149704173148	-1.93210573857351	7.53163093617169	-0.241109099098194	-2.12108589919698	-2.10412265688962	-1.56792302320092	-2.74661090745985	-1.42311605034021	-1.36414389586961	-2.59731622166973	-2.37004731371954	-1.6065117017221	-3.05201401634636	-2.034921997492	-2.22548119229971	-0.391836066453988	-2.50137026821883	-3.59259391719105	-2.22715254963669	-1.58744384173093	-1.5941816947161	0.477154841705775	-3.40613465097665	-2.17604203479854	-4.01570631994616	GOSH029.MRT_fresh___GOSH029___NB8368300_AAAGGGCTCCAAACCA
0.428200180439238	-1.13055381765532	-0.827593272554509	-1.17597616925176	-1.74353975332176	-1.82413282776768	-1.66128796558386	3.64746684999047	-0.263677464213599	-1.33018392003507	-1.37581178856043	-0.232125401370093	-1.56396253177751	-1.01413627707331	-1.17293572100564	-1.89468849761754	-1.62755740636344	-1.13046187821115	-2.30427652419707	-1.94999257313095	0.810182937393428	-1.11644197852843	-2.04585815014016	-0.670343817960577	-1.51234050724717	-1.21245600829294	2.6739756952399	-1.02041091017189	-1.02549253609794	-1.80335143024864	-1.72699917997658	GOSH029.MRT_fresh___GOSH029___NB8368300_AAAGGGCTCGCTGTCT
-0.636317531711167	3.92344685351076	-2.64121103144899	1.85925435871006	-1.97173450437512	-2.66549101841117	-2.42753602361149	-2.02746055109723	-1.149267728455	-2.27462054628061	-2.18281473409752	-1.96996962696266	-2.60814711480777	1.88478991940429	-1.71393748411415	-3.26149163105133	-3.11143245796121	-2.42819519996957	-4.4045294904888	-3.4983193508617	-2.96359885366424	-1.8325230339719	-3.14277128485477	-2.86934748098567	-2.80653722599283	-2.05785382664604	-2.62254750936812	-3.14613228061892	-4.27953522493126	-2.73402243102199	-4.52597118038306	GOSH029.MRT_fresh___GOSH029___NB8368300_AAAGGTATCGCTCTAC
-0.348669595249634	-1.22464862245718	0.847153949215353	-1.08369237145796	-1.20147134200059	-1.46493566275835	-1.33415722246133	3.14354330587336	0.00434350567659847	-1.87399416086258	-1.73871257469161	-1.08268185529605	-1.81272799089306	-0.521375526569441	-0.941968337868855	-1.81995129795604	-0.285679726055424	-2.92745823506083	-2.42069933221308	-1.08143955919097	-1.5457830915642	-1.00440884456612	0.276369909138552	-0.640745422566623	-1.65545759600833	-1.13098241133615	2.97073741788096	1.49890430183852	-2.35200333736982	-1.50260005917137	-2.35951861889854	GOSH029.MRT_fresh___GOSH029___NB8368300_AAAGTGACAACCCTCT
0.379640925214304	-1.60189676837703	0.922019978521159	-1.61237344707758	-1.43477591815957	-2.14005369802969	-1.94900579613534	7.46849397893726	-0.600589801348296	-1.65047287910597	-1.68376229445841	-1.58163758799704	-2.89783317230628	-1.43743409984854	-1.37607601216249	-2.62625192325181	-1.53820627468705	-0.858322508409587	-3.2914858502006	-1.08263213932725	-1.32703881304601	-1.53786262657469	-2.45923666216331	-2.06422740658599	-2.12152492689399	-1.65219753557582	-0.341389347585705	-2.52594811804784	-2.86615796151607	-1.99213926616352	-3.79493523071628	GOSH029.MRT_fresh___GOSH029___NB8368300_AAATGGAGTCCGTACG
0.495069480508873	-2.34250340796072	-2.19416935116036	-1.43933387077577	-1.46393474442998	-2.21433979668881	-2.01666019050508	2.74201930322291	-0.954746893007727	-1.68427988078606	-2.62821067252582	-1.63653980190554	-2.85824639180982	-1.48397563315862	-1.42384271936992	-2.70233923517172	-2.55376673720409	0.0804189989487415	-3.58464943734033	-0.945467525994642	-2.53960790216442	-1.21267193945974	-2.61083735787372	-2.05107031918121	-2.3315130411165	-0.619810926191628	-0.792777166402719	-2.61362948383687	-3.55519680780823	-1.99179797508464	-4.13570303979264	GOSH029.MRT_fresh___GOSH029___NB8368300_AAATGGATCATTTACC
-0.493657537439563	-1.30428089904929	-1.60358195639201	-1.21435903280784	-1.37324405077082	-1.6183232809323	-1.47385154749237	0.596320843611228	-0.146358342484974	-1.08897138508884	-1.12298619346317	-0.952325126823943	-1.38878985085506	-0.176234227012642	-1.04059811623668	-1.96193135204464	-1.52181636529739	-2.03820951857594	-1.76592347205969	-1.81475059138216	-0.730070685551225	-0.776217990600272	-1.90809869618606	-1.40984751207714	-1.42070239247218	-0.372194478334595	3.31358225374265	-1.25414678516067	-1.59075733862788	-1.65993136729884	-2.10597909448777	GOSH029.MRT_fresh___GOSH029___NB8368300_AACAACCAGATCCCGC
-0.589176429123161	2.10223744751791	-2.27302853763698	6.29491882031252	-1.89069256330769	-2.29392391578031	-2.08913963788178	-1.96286337523297	0.292501348395907	-1.85463384536633	-2.72266945047518	-1.69535759431825	-2.78809384379966	1.71687628372718	-1.47501610690301	-2.79514525922915	-2.55242759960595	-3.38840655619102	-3.74929809402811	-2.8310950762987	-0.528226791346021	-1.68565577088307	-2.70467173303524	-2.51425422833947	-2.63586936762782	-1.77099081389409	-2.58999841631392	-2.70756420894716	-3.34183749459675	-2.35290210977321	-2.47883318317885	GOSH029.MRT_fresh___GOSH029___NB8368300_AACAGGGCATCATGAC
0.692257433194699	-1.08948946445664	-1.76990789052673	-1.18320041367879	-2.03738573143345	-1.78617820743612	-1.62672164835339	2.87341195895845	-0.410903230392992	-1.43568947753638	-1.73149366329355	-1.31120975635342	-1.42957474523438	-1.10916802548653	-1.14853051910015	-2.18460396661583	-0.872404736489106	2.21574692306934	-2.70273797508381	-2.04831596947099	-0.964732686076603	-1.60471571308655	-1.83262423783748	-0.897928992720632	-1.7872460375601	-1.35542102227879	2.84433152842807	-1.67635086292945	-0.811861441172946	-1.77750330442275	-1.28645035565496	GOSH029.MRT_fresh___GOSH029___NB8368300_AACCACAAGTCTAGCT
-0.656045919168303	2.92436145017363	-2.17392372771074	5.27489629799311	-2.49346738860748	-2.19390806032828	-1.99805244592911	-2.07409583271412	-0.34057665212705	-2.34853284664121	-2.60396014528457	-1.62143943211313	-2.81419903177862	0.997947359237968	-1.41070490777274	-2.68748821822597	-2.57413054968559	-2.81491701105666	-3.56823231076013	-2.90197147453129	-1.84190637819754	-1.8539827776448	-2.58674713438766	-3.4374784201572	-2.03575434358788	-1.6937750178379	-2.2898802635025	-2.58951349737548	-3.52239296984462	-2.25031478519587	-3.42750952371502	GOSH029.MRT_fresh___GOSH029___NB8368300_AACCTTTGTCATTGCA
-0.138868981353663	-1.61253280084046	-1.60600358790092	-1.9021229907688	-1.94428371220384	-2.04905477158108	-1.86613056956803	7.37647870898751	-0.883481694948115	-1.8088362046863	-1.78625970396699	-1.13982193854631	-2.64723867487163	-1.55412343376595	-1.31756278890377	-2.5167638035475	-1.2998345500819	-0.580506064093567	-3.32521713195435	-2.18462373855735	-1.1586761936152	-1.84049981463261	-2.41595655462318	-2.39846464552443	-1.63878572831599	-1.58194312926963	-1.7337487088297	-2.41854026785283	-3.28982615669127	-2.10173722935095	-3.97775121580392	GOSH029.MRT_fresh___GOSH029___NB8368300_AACCTTTGTCTGATCA
-0.593780568980288	-1.17330603784258	-1.29347489404061	-1.66579864462414	-0.842691659783634	-1.32061688822449	-1.20272214290393	3.85126088035734	-0.569404421476447	-1.33147460167284	-0.577692760180764	-0.976020981007439	-2.20947327707421	-1.22198900550334	-0.849169917005132	-1.63437579430381	-1.62202301093757	2.36707650588941	-1.35968489812512	0.881769552285606	0.294619091990851	-1.00494629772544	-1.5570852822007	-2.41353102256732	-1.39049819807163	-1.01956318674301	1.13783304691744	-1.55875048674903	-2.12029470471246	-1.35457076022879	-2.75431770520145	GOSH029.MRT_fresh___GOSH029___NB8368300_AACCTTTGTGGAATGC
0.333739234156368	-0.328167388365678	0.503102493840367	-1.06744646495625	-1.78097553285142	-1.37486224624788	-1.25212488326431	2.94904851753782	-0.0599776325274335	-1.05877564768403	-0.872514173173752	0.477335653021001	-0.98003890329632	-0.412531528592174	-0.884050226791693	-1.31901743817415	-0.689334347229453	-1.27650752334475	-2.03064828258643	-0.236205153854935	-0.186113683441795	-0.976026335784806	-1.21962237709184	-2.0696287714891	-1.42609532314559	-0.873663285767753	2.44441807806663	-0.558681749905406	-0.278136198461265	-1.34043432417192	-2.46734710546786	GOSH029.MRT_fresh___GOSH029___NB8368300_AACCTTTGTTCCGCTT
-0.736122891639688	-2.70807601386633	-2.63433577656382	-2.08228959067437	7.01934123737513	-2.65855256104161	-2.42121697954173	-2.38816241348333	-1.14627610511618	-1.75072036685845	-1.99044656586596	-1.96484165985206	-2.90772772374217	0.267722406402087	-1.70947598636928	-3.2465084769106	-3.07504610976134	-3.35935702671915	-3.69304957514645	-3.44074227586666	-2.63516500955688	-2.09283804483729	-3.13459043396028	-4.01068901726766	-2.7992316155953	-2.05249709088878	-1.85509298162183	-3.13794268082013	-4.2683952989234	-2.45023372098665	-2.13581449221743	GOSH029.MRT_fresh___GOSH029___NB8368300_AACTTCTAGCCATTTG
3.28009438393062	-0.981704217557987	-2.23926894168886	-1.26747067542535	-1.58080287756322	-2.25985397638001	-2.05811120648012	0.209438847706286	-0.974371036381271	0.177294816629553	-2.2365504011337	-1.67017771363305	-2.89771464009413	0.419452896078291	-1.45310879383523	-2.77649415039867	-2.68733076435677	-2.7086393613679	-3.73424386516868	-3.05900226882787	0.537380430381327	-1.06505885880379	-0.763025456576377	-2.64732865793371	-2.05850096154943	-1.74468760946224	-1.951295842873	-2.45138695634499	-2.73346690199626	-2.31795621128749	-1.65366865981145	GOSH029.MRT_fresh___GOSH029___NB8368300_AAGATAGAGCGAGGAG
-0.64258990949901	-1.67715246475516	-0.505858583207144	-1.76730029169797	-1.36775786127052	-2.01719382118846	-1.83711392524608	0.934573095332159	-0.577836148832679	-1.81086548684508	-1.82673237199231	-1.49083622191557	-2.28767903375581	-0.755942943462213	-1.29707587794431	-2.47192011163474	-1.37902712049598	-1.47005162011675	-3.13954314710029	-1.74870072025495	-1.75897982482893	-1.15066739225978	-2.37839061299723	-2.6652207859412	-1.84748749761751	-1.55734534288312	1.98648740875762	-2.31858137667173	-2.27274836408443	-2.0690571143382	-3.881950244488	GOSH029.MRT_fresh___GOSH029___NB8368300_AAGCATCAGGATACGC
-0.0126304562406466	-1.20403148179362	-0.987477588749227	-1.48747021611609	-0.315643562143644	-1.53830340664721	-1.40097524586907	4.59281158209925	-0.276892277069346	-1.49422311194906	-1.34357306014977	-1.13690534585052	-1.61313509961602	-1.24007370701243	-0.989144533739502	-1.87375040571995	-1.75856631496052	-2.03707722256349	-2.54193417764196	-2.05229109041344	-0.751574400871434	-1.50139608455946	-1.73710516172347	-0.919735880906628	-0.979505039384978	-1.18762491790295	1.50175834991779	-1.77922958300708	-0.858718135499164	-1.57785413285616	-2.22429442198857	GOSH029.MRT_fresh___GOSH029___NB8368300_AAGCGTTAGTGCGTCC
-0.767610384940781	-2.73647490522813	-3.09456977294374	-0.674428520056457	-1.20964674607685	-3.12301737249031	-2.84421786519608	-1.28099426174109	-1.3465373009386	-2.9057292659758	-3.20922560325734	-2.30811108564524	-4.07748011975517	4.69324950397282	-2.00813152296472	-3.1954737506936	-3.57087940225896	-3.86189388178668	-4.65058722180956	-3.60162796873631	-2.96407134950435	-2.20473397926595	-3.68222186928079	-3.54726440545423	-3.2381547578766	-2.41108043743927	-2.45730401636583	-3.68510753168551	-4.30665768281787	-3.20331206891456	-5.49040799335621	GOSH029.MRT_fresh___GOSH029___NB8368300_AAGGAATTCCACTTTA
1.41095362240749	-0.707010901779574	-1.19224234048282	-0.166485214193265	-0.31664468835417	-1.20320232366402	-1.09578946776136	-0.372165329188388	0.305372101674504	-1.17918680693225	-1.42808668885883	-0.88924405159762	-0.968619982624016	0.0342636796866027	-0.773671173249813	-1.42482824552635	-1.19797043376726	-0.53680710535956	-1.98820407984783	-0.28252257610828	-0.324212053517367	-0.0767563103835736	-1.41864657827128	-2.29622408628891	-1.26687056472507	-0.928914968716458	2.04883748898481	-1.42016373135313	-1.93178168347706	-1.23413739503653	-1.77889898652934	GOSH029.MRT_fresh___GOSH029___NB8368300_AAGTGAATCGAGAACG
-0.232907675125665	-1.04549095375165	-1.67294087450232	-1.49856365458621	-1.80006452259639	-1.68831979808614	-1.53759930193784	1.24928172883312	-0.420611616254782	-1.45225020149463	-1.66267548097557	-0.455706639452319	-1.42125861755183	-1.00307395914869	-1.08560657947244	-2.06606763515697	-1.17225983068498	-1.09375250425989	-2.45223447202966	-0.962942612468199	0.72002421956323	-1.7952898531021	-1.93323298103825	-0.375425006910807	-1.38238493929845	-1.14858000378779	0.500922087526283	-1.84244272780846	-1.27851942788349	-1.60288547790281	-1.94391642871057	GOSH029.MRT_fresh___GOSH029___NB8368300_AAGTGAATCTCAGAAC
-0.0669953639165627	-1.4178939381968	0.344888693043928	-1.25021344773413	-1.46535726635069	-1.69921529359103	-1.5475221295334	1.09368265944843	-0.0374841918188995	-1.68940481169511	-1.35529280285014	-1.25582959947097	-1.22120722878725	-0.905977020559449	-1.09261249246365	-2.06587437193144	-1.87802534942244	1.17552151136594	-2.0379404598824	-2.31483497810268	-1.1691993919236	-1.31391294315863	-1.85611944229182	0.0866032928956025	-1.49164390714357	-1.31185461517559	2.73062285266279	-1.14097874299347	-0.534126489569583	-1.74290316332886	-1.46218068483249	GOSH029.MRT_fresh___GOSH029___NB8368300_AATAGAGGTCTTCAAG
0.2079940068487	-1.38583422419669	-1.6696786929145	-1.40666943056736	-1.62813156618551	-1.68502762808563	-1.5346010321193	2.74212169474228	-0.388915471939743	-0.70888327186517	-1.31345231119269	-0.45376943422561	-1.2965506065923	-0.960789170942208	-1.08348968111151	-2.05823147484819	-0.849714317941224	-0.507287899850334	-2.77315097152089	-1.05189487128279	1.23309134482247	-1.15082842911262	-1.83583914605834	-1.13326106774454	-1.25909652512155	-1.28129407506354	1.18102629271559	-1.05820385502758	-1.69846856936393	-1.65000156730594	-1.43973432806922	GOSH029.MRT_fresh___GOSH029___NB8368300_AATCACGAGACGACTG
-0.713892800522083	2.78376047810029	-2.65463859922335	4.09443542242387	-2.18259426170661	-2.67904202242997	-2.4398772958891	-2.34720745487533	-0.976711529733622	-2.33974043236342	-3.1797680040003	-1.97998469215984	-2.47459850200989	4.89270757733708	-1.72265091573886	-3.25258178928426	-2.05401738507325	-3.11806456501842	-3.18583941988321	-3.32582124472987	-1.2304760823762	-2.03606542929849	-2.13509995375751	-2.44285108555351	-2.53907277874922	-2.06831568349807	-2.55071480366107	-3.16212680128467	-4.30129181635515	-2.74792183968417	-3.75661709563062	GOSH029.MRT_fresh___GOSH029___NB8368300_AATCACGAGTATTCCG
-0.644789519274345	1.51672433325923	-2.02099420622828	3.40240135931974	-2.13336411855033	-2.03957269631997	-1.85749498268518	-2.00229665403932	-0.879393351366726	-1.99886350614406	-2.42077875124499	-1.50737565273345	-1.26262914704431	1.84558161866426	-1.31146571931886	-2.48430516724263	-2.33151085000209	-1.79210044425544	-3.37024511689851	-2.5923808588943	-1.06378181616975	-1.81472804276862	-2.40477662805595	-2.44023668280388	-2.1474980248677	-1.57462263007236	-2.41559596758208	-2.40734838505894	-3.27460236685102	-2.09201136410607	-3.1863937087226	GOSH029.MRT_fresh___GOSH029___NB8368300_AATCACGGTAGTCTGT
0.572255738619729	-1.2449258194177	-0.852356593608597	-1.40089484257905	-1.71071404835112	-1.66050864683061	-1.51227092113873	2.01612888537296	-0.715954016517541	-0.527572860810158	-1.69748428889791	-1.22722289325702	-1.31144488424746	-0.533533756886634	-1.06772373001469	-2.02335188206462	-1.84593894591252	-0.189714322771419	-2.59527793612136	-1.73998003494254	-2.69446303684282	-1.48111644181471	-1.84323092690709	-1.16751238277377	-0.234962858635359	-0.822185489767249	1.26979985776303	0.908838672827115	-2.6098601880704	-1.17420879843966	-2.02512829752869	GOSH029.MRT_fresh___GOSH029___NB8368300_AATCGTGTCTGCAGCG
-0.660880224462083	3.16747409602788	-2.58768144595956	3.74862403362875	-1.87357957131011	-2.61146934894121	-2.37833700257254	-2.11605595341568	-1.12597544912251	-2.5593452924874	-3.0995656692458	-1.93004413206563	-3.30779821281208	0.572765397617217	-1.67920100831308	-3.17953391465741	-2.87144933260154	-2.92957087030719	-4.31526262195975	-3.30905091182174	-2.76716416790166	-1.89325081640694	-3.07907654703821	-3.46835282973011	-2.69559987767507	-2.01614717729975	-2.56127075792896	-3.08236942529567	-4.1928016228259	-2.67861183122182	-4.33957747165591	GOSH029.MRT_fresh___GOSH029___NB8368300_AATGAAGCAAGCTCTA
-0.52689845250427	-0.144219639099522	0	-1.32785404367972	-1.32967175238425	0	0	1.44388434900918	0.865937397650986	0.227221705084186	0	0	0	-0.687318654468341	0	-0.0687947377583231	-0.299695388160622	-0.651694167681826	0.732602994957087	-0.513536585506748	-1.29366683488492	-1.37660739072828	0	0.297265714222711	0	0	0	0	0	0	-0.367401695610406	GOSH029.MRT_fresh___GOSH029___NB8368300_AATGGCTGTCGCCTAG
-0.683400608587126	0.542918857807417	-2.28396901483365	6.99692606010056	-2.17416498201421	-2.30496496602494	-2.09919502618442	-0.334447579491527	-0.42573339413912	-1.67068332019691	-1.93547371706533	-1.70351764193478	-0.962677040248336	1.83704061616343	-1.48211561305311	-2.8026609621342	-2.61351935771055	-3.29845709043865	-3.80878648522022	-2.92640920551946	-2.21689261528953	-1.93253601854985	-2.71768978315199	-2.94555676425513	-2.31115765376504	-1.71828224665504	-2.3260540571203	-2.72059618104784	-3.70069855655188	-2.36422703220676	-2.77454496570122	GOSH029.MRT_fresh___GOSH029___NB8368300_AATTTCCCAAACTCGT
-0.623071787338934	-1.20414369676975	-0.245447239940744	-1.69098540569706	-1.82834799559145	-1.86505233385045	-1.69855448586031	0.660725964557117	-0.804146194591819	-1.83238763021164	-1.64386939714729	-1.37839385876875	-2.52757130950608	-0.939725636806195	-1.1992473742141	-2.01167251581166	-0.748262755874682	-1.82272659919406	-2.60419853870825	-0.918861733430925	-0.328447228110836	-1.28954546554021	-1.9017636877108	-3.85832647265598	-1.85668273634916	-1.43988670590119	0.978532396825382	-2.20135851595109	-2.99440407186623	-1.9130039758365	-2.88388784788504	GOSH029.MRT_fresh___GOSH029___NB8368300_ACAAAGAAGGCACTAG
-0.764858661196516	-3.59308166562084	-2.7628511080587	-2.02167871384474	6.21099358566518	-2.78824930157044	-2.53933537033879	-2.48931264195451	-1.20219686318516	-3.00696132109241	-3.30938665466255	-2.06069590876645	-3.33950562406123	-0.39439368712085	-1.79287229257492	-3.38155447364888	-3.12340977904083	-2.43060422418426	-4.60737859958057	-3.6561319927021	-1.49899263075434	-2.17618867844233	-3.28751054851247	-2.59561821702805	-2.88693594033316	-2.15262758540453	-1.94559317207133	-3.29102633379452	-4.47662776559394	-2.85993690510312	-4.35603989448604	GOSH029.MRT_fresh___GOSH029___NB8368300_ACACGCGTCAAACCTG
-0.691864360313899	-2.52250426414883	-2.27941083514579	0.540220483836201	-2.08382646739111	-2.30036488414066	-2.09500560502018	-1.98141352590057	-0.991837941584911	-2.32131381405341	-2.49337123106319	-1.70011788499283	-2.19271354187586	4.91868052270991	-1.47915771422059	-2.81027767610829	-2.66585141148392	-3.68731079519281	-3.39755210545979	-2.96274512157542	-0.969277391561847	-1.9543554836222	-2.71226601501546	-3.27045834115442	-2.57369928232055	-1.77596347045009	-2.62626604304311	-2.71516661253321	-3.63004763731465	-2.35950867938949	-3.36683628068403	GOSH029.MRT_fresh___GOSH029___NB8368300_ACACTGAAGGCCTAAG
-0.158081389303934	-0.537871055353954	0.820844959430428	-1.28213960410302	-1.62855167386573	-1.3313795540079	-1.21252399881673	1.90048877627353	-0.37466455811306	-1.05419915252077	-0.96185335417273	-0.983975284568028	-1.06122193289545	-0.4870923305773	-0.856090419151927	-0.757824813856263	-0.776628675423968	-0.52563844224071	-1.97576855852476	-0.540227979075565	1.09253780983995	-1.65381959637799	-1.3032013201715	-0.396803185597094	-0.687723777915858	-1.02787234734956	0.900653514370859	-1.25803909213828	-0.593250547600128	-1.3656101407655	-2.4758001353582	GOSH029.MRT_fresh___GOSH029___NB8368300_ACAGAAACAAGGCGTA
-0.728496208853388	2.15066832903959	-2.40237035149035	3.12800626177378	-1.44522001966787	-2.42445473631154	-2.20801764829054	-2.2995168587564	-1.04534120291413	-2.53021790297642	-2.87759711610569	-1.79182828210257	-2.96036171936899	0.0501306782674424	-1.55894873492365	-2.98931810752355	-2.92921346021764	-2.68436081515415	-4.00623461519097	-3.33702712345442	-2.34441314054879	-2.05797821791944	-2.85857527715545	-2.48693766512467	-2.39062443022922	-1.87176524782392	-2.27370818696138	-2.86163234320551	-3.89254339017855	-2.48678895794005	-3.8080548511443	GOSH029.MRT_fresh___GOSH029___NB8368300_ACAGCCGCAACACTAC
-0.675203860450243	-1.17897842328732	-2.11764972179858	-0.64939885965666	-1.49234607537012	-2.13711674167072	0.43127629860289	1.8590005316214	-0.921450977016273	-2.15426987202914	-2.53655425300653	-1.57946698799016	-1.892499982292	-1.72780184841366	-1.37418751973912	-2.61247283011029	-2.48376638594033	-2.34515122473199	-3.53142953710528	-1.88863247482975	-3.0017952623301	-1.90041308787422	-1.96039450534644	-2.60070839187868	-1.61471799644733	-1.64993010085544	-2.13785197399205	-2.4687737597564	-3.43121260308046	-2.19206332682494	-2.62688163035984	GOSH029.MRT_fresh___GOSH029___NB8368300_ACATGCACAACTTGCA
0	2.1271798864766	-1.04242306921507	4.95159211931504	-2.04480616951348	-1.05200580161632	-0.958090634270511	-0.325605211920641	-0.453588591968226	-1.36664966365767	-1.24863080160577	-0.777500078693933	-1.3435137211009	2.31551554025342	-0.676450291687919	-1.24578181999844	-1.04743136021394	-0.911657417366453	-0.589852071131374	-1.07127963461675	-0.56169384951884	-0.0671109773028749	-1.24037695193254	-1.88371826336793	-0.837657836532432	-0.812185878532957	-1.23195347248362	-1.24170345688741	-1.68903059652127	-0.975206799092967	-1.86517216251234	GOSH029.MRT_fresh___GOSH029___NB8368300_ACCAACACAAGCGATG
-0.643355213650794	-1.155649460745	-0.0545843728934894	-1.69744368117497	-2.00491748077455	-1.66184159136271	-1.51348487040617	1.99661917982916	-0.0803860376672099	-1.78286254750399	-1.34427207975751	-0.834554009039609	-1.36186360132325	-0.858729669137361	-1.06858082673048	-2.02300427605728	-1.4861081238107	-2.53480596994626	-2.43354801923448	-1.78536095300605	0.292090817503091	-1.21829107405723	-1.39843943683698	-1.14244980010739	-1.27973220441874	-0.71572856502486	0.96293767090911	-1.45142145947099	-1.12910161382116	-1.54223909987145	-2.72437825513859	GOSH029.MRT_fresh___GOSH029___NB8368300_ACCAACAGTGGCCACT
-0.579921467456081	6.79036629995346	-1.81452857837528	1.41809289470251	-1.84172097676844	-1.8312090820158	-1.66773250506304	-1.42182537237971	-0.789554152491175	-1.75380487617431	-2.17347096420202	-1.35338151480232	-1.83635522017982	-2.47367856650135	-1.17748582352679	-2.23486474964624	-2.11230452882793	-2.94703262903138	-3.02593944203091	-2.53822135990697	-1.08978386661719	-1.63195755662082	-2.15910362472539	-1.596987994348	-1.75911551191293	-1.41375851232896	-2.09026928292527	-1.84829190492519	-2.6535410156672	-1.8782905931931	-2.68014833781302	GOSH029.MRT_fresh___GOSH029___NB8368300_ACCCAAAAGGTACAGC
0.246559581154502	-1.79606941043224	0.968148797152895	-1.58618464558742	-1.45893768688847	-2.07378816348459	-1.88865595022666	0.576957843233499	0.179684329994054	-2.03239604400575	-2.46138925560479	-1.53266308781429	-1.64543255451528	0.254093662992204	-1.33346660820007	-2.51810781158312	-2.20313106875338	-3.21535694631594	-3.42678368075653	-2.54605181023953	-1.62942401561973	-1.58031910287976	-2.44511868396989	-0.696812757679432	-1.97140610951016	-1.51817272609771	-2.53132339062621	-2.61275022449315	-3.32953644689746	-2.12710653196438	-2.86124999060039	GOSH029.MRT_fresh___GOSH029___NB8368300_ACCCAAAAGTTTCTTC
-0.401274195119151	-0.771373380561008	-1.591129618182	-1.1232769063775	-1.71256640107643	-1.60575647151731	-1.46240660832505	2.00820881867131	0.0184339303761871	-1.31143175539801	-1.65134879382591	-0.756437069108594	-1.59808537266614	-0.364007261577695	-1.0325175316227	-0.794715630656543	-1.85530275162406	-1.91542594378071	-1.23015045671162	-1.95238460119749	-0.310323677858349	-0.804811661268567	-1.69779384669354	-1.0603066595245	-1.6324162516017	-1.21469956575837	3.92711106639759	-1.07443000009422	-1.52986150236096	-1.33326452494242	-2.68383226210805	GOSH029.MRT_fresh___GOSH029___NB8368300_ACCCAAATCGATACAC
1.05038195374609	-1.63065170001847	-2.01025420408173	-1.05698992432478	-1.83774381864455	-2.02873396404207	-1.84762385092253	6.38467818515863	-0.874720064104335	-1.76128617472753	-1.79994723251256	-1.4993651311317	-2.72316485062529	-1.46466157322822	-1.30449630565246	-2.50457054417407	-1.50685151162674	-2.46751476651205	-2.91010947479858	-1.60621257897608	-1.63430038301287	-0.888506277835063	-2.39199712276708	-2.15469100166515	-1.93115841381091	-1.56625474342783	-2.11466828553704	-2.3945552128948	-3.25720041867093	-2.08089396135852	-4.07053499998761	GOSH029.MRT_fresh___GOSH029___NB8368300_ACCCTCATCTCCTGTG
0.257308668290459	-1.36681278765819	-0.856495279877514	-1.37351070420553	-1.88351225556893	-1.84268974631509	-1.67818826198325	4.90409796321152	-0.269920525877809	-1.59301160410413	-1.58803208957177	-1.08874183148668	-1.70615844163633	-1.3109020418243	-1.18486800592739	-2.25534880212779	-2.12371648117243	-2.67295136302249	-2.71781494249467	-1.98788951073294	-0.599592263251405	-1.03788891858926	-2.11130167266121	-1.22326549810523	-2.01151737863812	-1.42262199331522	-1.71925757608091	-1.80690027000589	-1.89358028716781	-1.8900664324289	-2.58163179083168	GOSH029.MRT_fresh___GOSH029___NB8368300_ACCGTTCAGTCGCCCA
0.701539488079517	-0.652536191765404	-0.873323652891731	-1.55376811597007	-2.03591844484815	-1.4964844478525	-1.36288956925532	3.86372290167847	0.358608380655867	-1.22643463582596	-1.18471705301408	-1.09112907719772	-1.22097729082308	-1.03190738980753	-0.962254523407522	-1.84310777142104	-0.904086815900882	-2.21100288109196	-2.2496040287779	-1.30178150257621	0.171355886180639	-1.09214360477938	-1.51586397550963	-1.62520793433033	-1.49623815056846	-1.15533919501451	2.07940554790186	-1.13613130734876	0.0573888145602908	-1.29432237187083	-2.78937977641374	GOSH029.MRT_fresh___GOSH029___NB8368300_ACCTGAACAGAAATTG
-0.658462778954304	-2.81020643841915	-2.13462042555536	0.853510878556478	0.473737006859179	-2.15424345282753	-1.96192879632557	-2.06698587638931	-0.928835423743399	-1.45291427154093	-2.55688202976188	-1.59212473118106	-2.72865643478224	4.8079072383607	-1.38520016695064	-2.60737674521106	-2.39026491122928	-3.00084947831469	-3.55973017809195	-2.34009201161056	-1.41157552124055	-1.85776687626697	-2.5399802202929	-2.62736693163724	-1.97203285122605	-1.66315253073739	-2.34570200102321	-2.54269656901435	-3.45871011223601	-2.2096303762537	-3.36554210474173	GOSH029.MRT_fresh___GOSH029___NB8368300_ACGATCACAGTTACCA
-0.707201209824106	2.49298921220986	-2.21819660947532	5.01469234578034	-2.35897082938771	-2.23858793153037	-2.03874363420333	-2.19663498706637	0.0431409656473263	-2.39419896265227	-2.65699090168249	-1.65446073610432	-2.71518518637951	1.36602126939317	-1.43943451350381	-2.73001098166365	-2.57336654380341	-2.65442421391739	-3.6991032771722	-2.86993345630326	-2.26203217922381	-1.99048452353695	-2.63942734049417	-3.81152257732807	-2.15023373942465	-1.72826946681266	-2.36015341491816	-2.64225004164138	-3.45136706283477	-2.29614340335213	-2.75564360243316	GOSH029.MRT_fresh___GOSH029___NB8368300_ACGCACGAGACCGTTT
-0.665823950636234	1.14837887999047	-2.37094849664872	2.85024083899898	-2.11836836497584	-2.39274402828219	-2.17913783382342	-2.15636067849177	-1.03166864009818	-2.60433798567459	-2.58714523111603	-1.76839202542947	-3.0625692332414	0.845760782475138	-1.53855843131208	-2.92035612070252	-2.63765736428853	-2.82925721717971	-3.95383498311011	-3.13131857055394	-1.89926263541478	-1.89221387873001	-2.82118648014631	-3.55600875010232	-2.47317384116133	-1.8472834538831	-2.20661595733737	-2.82420356123501	-3.84163078492805	-2.05487448959662	-4.0666430671663	GOSH029.MRT_fresh___GOSH029___NB8368300_ACGGTTAGTTAATCGC
-0.736170738595054	1.58629056803135	-1.66598242209571	5.75111843562117	-1.55686787004495	-1.68129737838131	-1.53120379105874	-1.57065417761949	-0.113720561539771	-1.45840093715651	-1.32841858705272	-1.24258710549976	-1.38362276568368	1.01757084759837	-1.08109109310308	-2.06427624461088	-1.93932002454843	-2.55906999116148	-2.24132336265999	-2.02667468002686	-1.63568201206934	-2.03062066805154	-1.8900987417392	-1.37098038711379	-1.67648369992244	-1.29802134763683	-2.00602319097403	-1.89628310061646	-2.69937932811204	-1.69503018474338	-2.66224344840045	GOSH029.MRT_fresh___GOSH029___NB8368300_ACTACGACACGCGCAT
-0.666451667429536	-1.13945493885485	-1.96435387596064	-1.1428434240713	-1.52213645744285	-1.98241168577951	-1.80543687734003	2.67895449651786	0.0914712177017332	-1.87084636767581	-1.81650840248237	-1.46512998248605	-2.81384781434878	-1.95514888127396	-1.27471061569314	-2.4221159212896	-2.25989413814386	-1.99060025821474	-2.80349213585646	-1.81872158669212	-1.73306069452963	-1.86767741442427	-2.33738042176638	-2.36509211169303	-2.23341152543083	-1.53049229781344	0.372521161779108	-2.60783903925462	-1.75876092065948	-1.93067147500561	-3.4190332593857	GOSH029.MRT_fresh___GOSH029___NB8368300_ACTATCTAGGCATCTT
-0.551286961240302	-1.02592627171433	-1.6383091720638	-1.49495368727475	-1.74023146902938	-1.65336973514039	-1.50576931780273	2.70654811214296	0.328393898517052	-1.51764488394107	-1.77620145280021	-1.19933898848467	-1.14255543168938	-0.0114657525886235	-1.06313333812925	-2.02296551602992	-1.22348106676746	-1.69483280035912	-2.59105709049869	-1.75498979153818	-0.564065972599043	-0.987291165455219	-1.91404686191796	-2.54947734931664	-1.45437148719041	-1.27646021420379	2.50975874114481	-1.52438516217203	-0.679608409319991	-1.62123498210898	-2.23553551660283	GOSH029.MRT_fresh___GOSH029___NB8368300_ACTATCTCAGCACACC
0.067969178544531	-0.332189169185587	0.219476025187902	-1.26554329311264	-1.88582317319491	-1.70584642273656	-1.553561281332	3.40250480623905	0.011661816603479	-1.7185729713358	-1.70549522277604	-1.08290732447894	-1.47312605837784	-1.02023485437593	-1.09687637507515	-2.07075401499654	-1.88110771026093	-1.25157891306774	-1.45279868084741	-0.735216357771055	-0.244400298399149	-1.25040574838836	-1.01398093112476	-1.01167626644506	-1.61635199755023	-1.31697408261812	2.73299420104666	-1.20776474653633	-0.917929939855889	-1.65135906652124	-2.86486409064636	GOSH029.MRT_fresh___GOSH029___NB8368300_ACTATGGGTAACAGTA
-0.736917623403398	-0.0149937918312181	-2.56316612500456	4.23263864442652	-1.85018872910359	-2.58672866482284	-2.35580498069316	-2.36752885704517	-1.11530812004853	-2.51898916931955	-3.07020083095733	-1.91175917221141	-3.29883761773632	0.576420780989862	-1.66329250004943	-3.17141152637444	-3.04690948021906	-3.00863107919295	-4.20856780887297	-3.44192671192956	-2.7429340367021	-2.09033252289954	-3.04990581973964	-3.52441704294011	-2.44212780105339	-1.99704648960838	-1.17481550849232	-3.05316750174322	-4.1530796247242	-2.65323504890621	-2.33973185329891	GOSH029.MRT_fresh___GOSH029___NB8368300_ACTATGGTCGATGGAG
0.585311311787853	-1.20030323267869	1.28642356568349	-1.47080933486563	-1.7511526401811	-1.89257301387425	-1.72361832651504	1.88740414803577	-0.448777455743585	-1.55832035169792	-1.66990642797618	-0.77416321455739	-1.84406046536341	-0.858439604748671	-1.21694344775376	-2.11495978223757	-1.42995754159703	-1.58855491419416	-2.80488487913215	-1.61854879079508	1.05838829159106	-1.46663443755833	-0.626406160775948	-2.59214577733943	-1.35480404969827	-1.46113364926273	0.393656117285165	-2.49283727278604	-1.52646489573118	-1.84044658947967	-2.20059350201741	GOSH029.MRT_fresh___GOSH029___NB8368300_ACTATTCCAATTTCCT
5.23246216277735	-1.98404689587286	-1.49569994402421	-1.79507468101984	-2.29546175965564	-2.34386050522197	-2.13461826411935	0.778228783887839	-0.848947271691522	-1.72692064613029	-2.37872121803358	-1.31839926387017	-1.71277294824869	1.40391255389633	-1.50712583523513	-2.87626722002242	-2.7139082428429	-3.41305662401415	-3.57424641653537	-2.45706676908253	-1.5364382320823	-1.47943950654973	-2.68464647368773	-2.82209823492148	-2.40666510056196	0.935553421082884	-2.06529075699181	-2.05742028424376	-4.68497888844057	-2.40412259962638	-4.02915962586322	GOSH029.MRT_fresh___GOSH029___NB8368300_ACTATTCCAGTAGGAC
-0.863686451239286	-3.6550242511365	-2.75344172553923	-2.20418719334063	7.72455848048806	-2.77875342097029	-2.53068721055376	-2.07820242929097	-1.19810256721806	-2.72329043028094	-2.98707239452711	-2.05367784108798	-2.95217607172574	-0.894538025045616	-1.78676634601841	-3.36526860800443	-3.09199526874139	-3.38305178287973	-4.59168734950595	-3.38711621844839	-3.06665447627481	-2.43378648333513	-2.68438982418865	-3.64715768316583	-2.92579298295916	-2.14529642799472	-1.93896710730444	-1.5049131970668	-4.46138181081885	-2.85019687957544	-2.26548347172981	GOSH029.MRT_fresh___GOSH029___NB8368300_ACTGTCCGTAGCGAGT
0.74988445769934	-1.56060597787011	-0.685605863384224	0.128131741238279	-0.22548099948439	-1.61369390241406	-1.46963544507734	0.678160893794992	0.462588505619137	-0.896407370237662	-1.91530113980538	-1.19262378038904	-1.51587494388215	-1.24066441293081	-1.03762137937441	-1.91093102678817	-1.60667707020018	-0.247945133848051	-2.66651147301233	-1.7747901746798	-1.02062944145341	-1.13197840995586	-1.90264038558837	-1.1244002145696	-1.25572931379666	-0.248977545251393	1.59918628907787	-1.6626432187044	-1.05966944272417	-1.38851083666171	-2.5826851762211	GOSH029.MRT_fresh___GOSH029___NB8368300_ACTGTGAAGGTTCCAT
1.38850536128696	-1.23839094929022	-1.03049399072213	-1.31292535142896	-0.886360712738651	-1.65560289053187	-1.55377694993885	4.38396016202657	0.0720125356350517	-1.46646911867541	-1.67934085662585	-0.0445865170621973	-1.80445872380558	-0.35007879018577	-1.09702864573389	-2.0753136462171	-0.516427199789626	-2.21346178452617	-2.47343566005044	-1.49575460931525	1.04662179007885	-1.08413010581372	-2.15442849078947	-1.12632623501525	-1.25127511143427	-1.31715690769819	3.51396933024432	-1.19894838638967	-1.79899139482504	-1.74994768053651	-2.5144088005275	GOSH029.MRT_fresh___GOSH029___NB8368300_ACTGTGACAATTCTCT
-0.680057398861159	1.34820416866436	-2.26469083000921	5.3500022523348	-1.76551018337369	-2.28550956170889	-2.08147645406961	-2.1535230078764	-0.98543283927967	-2.23989155379755	-1.87996130199509	-1.68913884443813	-2.47957684632476	1.19145727245216	-1.46960559276209	-2.76635288457237	-2.53634364230236	-3.21075943205454	-3.77663784863976	-2.77422300313334	-1.88936898180384	-1.92256021717238	-2.69475071279034	-3.35424424358589	-2.20266815911192	-1.76449463341364	-2.46654372652884	-2.69763257879655	-3.66946225242979	-2.23733433192125	-3.79906952056856	GOSH029.MRT_fresh___GOSH029___NB8368300_ACTTAGGCAAAGGCAC
0.381605942491182	-0.656488303860325	-1.6354609865137	-0.834298944031084	-1.78286603580635	-1.76372131332223	-1.60626953687999	2.52019738532452	-0.272883493071401	-1.4164598537429	-1.96991114210765	-1.14754812874476	-1.59754797937188	-1.01480855975413	-1.1340905107367	-2.14858616980868	-1.09756215378384	-2.04501655906897	-2.20800148387878	-2.31720727799934	-0.346844052054866	-1.2973772955599	-1.97848120096708	-1.64107726391461	-1.71760038903411	-1.31047483804306	-0.180965391023038	-1.4383762799426	-1.02984999302655	-1.74860240802393	-3.21531749433751	GOSH029.MRT_fresh___GOSH029___NB8368300_ACTTTCAGTAGCGTCC
-0.616490083462807	-0.968441323035877	-1.00176104835112	-1.74361514896438	-1.93595896947965	-1.41322576512224	-1.28706359565041	4.08927401331781	-0.219735414905216	-1.2831162419034	-0.845701410317421	-1.04446490875492	-1.59740600375677	-1.30587073695455	-0.908718354565192	-1.7444022849203	-1.6510226237872	-0.193486280422453	-0.156788477176485	-1.14975386932565	-1.64952143609252	-1.70083442075872	-1.66627661581486	-1.44905564451224	-1.43428418952721	-1.09106053203101	1.48517325204133	-1.27586538864899	-0.901306669712296	-1.44956066827999	-2.342453118157	GOSH029.MRT_fresh___GOSH029___NB8368300_ACTTTGTAGCAGATAT
0.508155546446716	-2.46338945617218	-2.08060378886343	-1.5740670604262	-2.00052861832972	-2.09973025481619	-1.91228212671733	-1.07688437430352	-0.905331214268834	-2.05782033985427	-2.49218004995682	-1.55183596501783	-2.17801053833073	4.36288608731376	-1.35014763336294	-2.48649368124372	-1.88600838544378	-2.33736189642428	-3.46965109449972	-2.257066292981	-2.72008701148597	-0.535827047113209	-2.47570594130555	-5.90283020716589	-1.25490385338456	0.0711664036264568	2.45536938554253	-2.47835355273757	-3.37118734457265	-2.15371561041121	-3.88893981657985	GOSH029.MRT_fresh___GOSH029___NB8368300_ACTTTGTAGCGCCATC
0.305771875609084	-0.585502624674103	-1.57045868954649	-1.25107007028977	-1.95192020506732	-1.76161477088024	-1.60435105070695	2.2932934377914	-0.211948939039871	-1.34644572937706	-1.49009673684127	-1.10409140267674	-1.14018785939196	-0.655405267162244	-1.13273598279859	-1.91805830593275	-1.99618570205145	-2.12851082148759	-2.89903330804559	-1.59251871873955	-0.145493264809871	-1.32877119690044	-1.98611019730005	-0.659597913393324	-1.47721972966173	-1.36002922999641	0.00423356447890277	-1.92754418467545	-1.66527490281569	-1.80690696953731	-2.61437037234959	GOSH029.MRT_fresh___GOSH029___NB8368300_AGAACAAAGAGTCTTC
-0.538436863045197	1.17676781993603	-0.0837162956099469	-1.97422536160547	-1.15667163529544	-1.35536375627289	0.800394805425941	-1.56448643761293	0.262708296878532	-0.0242977832658239	-1.60868783314908	-0.595359489308761	-0.0502879501204534	-0.249831359422502	-0.871512501989424	-0.95769024128452	-0.333433419632388	-1.54593263223096	-2.66468277534001	-1.22890404421915	0.674617062642871	-1.49321655202301	-1.15162289888981	-0.0928524895046868	15.6479744373364	-0.577981703778139	0.10714021680563	2.67581680286302	5.29403540331731	-1.06773178049493	-0.821530867879404	GOSH029.MRT_fresh___GOSH029___NB8368300_AGAAGTATCACTTGGA
-0.565850659914933	-3.130024661656	-2.62302683295229	-1.63238174568925	4.8800992457091	-2.6471396571633	-2.41082293390165	-2.02253961403704	-1.14135525487707	-2.59430363326472	-2.20186660873287	-1.95640678843797	-2.14535525517072	0.131353528534176	-1.70213737459962	-3.23347606866742	-3.06578571863213	-4.11211776807374	-4.30454906968903	-1.83624943950722	-3.14136126401329	-1.64724624417668	-3.12113394645468	-2.50248043242849	-2.56926611175158	-2.04368592335646	-2.64258921120549	-3.12043639797944	-4.25007149898238	-2.34884289042204	-2.96430171781879	GOSH029.MRT_fresh___GOSH029___NB8368300_AGACACTAGCAGCAGT
-0.738448537221632	8.0387916245229	-2.56295489060065	0.987500155511734	-2.23185061976421	-2.58651548859432	-2.35561083523533	-2.22617732943365	-1.11521620581651	-1.95399374072297	-3.06994781105508	-1.91160162124144	-2.77358810759628	-1.96994436567652	-1.66315542559438	-3.1548305641605	-2.83311605711919	-3.01135395124963	-2.91642245090037	-1.94868626093653	-2.49052502926781	-2.09431868352582	-3.04965447238001	-2.10951966403219	-2.72338265415503	-1.99688190998137	-1.18235614943918	-3.05291588558343	-4.15273736313983	-2.35877912268174	-4.31309157197532	GOSH029.MRT_fresh___GOSH029___NB8368300_AGACCATAGGGATGTC
1.04086840342059	-1.84331799628451	-0.288168267982971	-1.49854153971866	-2.08721685476928	-2.16651332440149	-1.97310330602946	2.85319372071313	-0.532723670086529	-2.23143369960389	-1.93848259643791	-1.60119295694527	-2.08685354737175	-1.44937332982687	-1.39308981755183	-2.63100444360942	-1.97384839008083	-2.30170917279966	-3.2854842192553	-2.11308794454916	-1.78631286691317	-1.75329474008008	-2.02496540693943	-1.70831648802539	-2.28322580540921	-1.67262530779667	2.23628242578033	-2.36752386570006	-2.27038447612283	-2.22221571376835	-3.76648078268275	GOSH029.MRT_fresh___GOSH029___NB8368300_AGACCATGTAGACACG
-0.412885959126784	-0.95608449621119	-1.4671909336925	-0.914437895290132	-1.42300635588645	-1.7782881869727	-1.37937246242079	0.402077443636015	-0.0631092307418642	-1.55396271229485	-1.68318154023411	-1.3142695631407	-1.85544172925453	0.197715648027793	-1.14345715673304	-2.0344639454003	-1.33342085270316	-0.828232822720586	-2.11608760993023	-2.00025776503476	0.762179774440372	-0.703767202464349	-1.69618962832537	-2.22253671840876	-1.72077112276949	-1.12085845408262	2.8976373037189	-0.577218882144496	-1.09064670391779	-1.73776396027942	-0.830316915407472	GOSH029.MRT_fresh___GOSH029___NB8368300_AGACTCACAGAAATCA
0.333510721325992	-0.885669984295523	-1.40604346698592	-1.58417978047379	-1.91956842926655	-1.6195125359234	-1.47493463474054	6.34774962763245	-0.26371366611217	-1.42480096812432	-1.57467128902066	-1.0145902950371	-1.88738635700563	-0.867309226338902	-1.04136281913508	-1.98881701501245	-1.26904120995599	-1.38033091656276	-3.04597019568173	-1.80545900419961	-0.643115436469419	-1.19293737691719	-1.6683291759449	-1.57952546488027	-1.14273416356142	-1.25032125275656	-1.84528383733337	-0.737048246357684	-1.90808057938387	-1.66115119876682	-2.65898814700256	GOSH029.MRT_fresh___GOSH029___NB8368300_AGACTCAGTCACCCTT
0.635080639010142	-1.22630939824953	0.213052330759173	-0.859954594947837	-1.64586060506442	-2.29597895810938	-2.09101122148473	3.32880503700668	-0.593618033130266	-1.3652834725335	-2.38375291301752	-1.24093328981622	-2.3521518167613	-0.496186100190664	-1.47633751975149	-2.7998317161895	-1.51324127942931	-1.87433130311376	-3.53279829370233	-2.66782536782276	-1.02126793529309	-1.326027609983	-2.18644108301005	-2.05645621083088	-1.73006717465369	-1.10644630179889	-0.710367128469525	-2.4605352879701	-2.51870071123042	-2.15273736080747	-3.81130829393156	GOSH029.MRT_fresh___GOSH029___NB8368300_AGAGAGCAGGATGTTA
-0.86651604525814	-3.30911392502754	-2.64006182146955	-2.36717965157498	4.50111349464635	-2.66433124403419	-2.42647978516989	-2.66727961292968	-1.14876767377294	-1.12785729015775	-2.86562155105351	-1.96911247896216	-3.19749719669882	-0.965048743046864	-1.71319173754659	-3.26971573256951	-3.15208800661297	-2.98077073545308	-4.40261304792327	-3.56878143407544	-2.97583474083016	-2.43387988086209	-3.14140384238968	-2.71016071529179	-2.74932136308513	-2.05695843959606	-2.62084196848723	-1.14030686588939	-4.27767316827266	-2.73283283813284	-4.16244457932855	GOSH029.MRT_fresh___GOSH029___NB8368300_AGATAGAGTACCACGC
-0.4965023360178	-0.0729962696687593	0.833219066468218	-1.33400779246484	-1.72827799784188	-1.45707090792976	-1.32699457380433	2.52255393863619	0.283486913067521	-0.824132471130324	-1.31131826760499	-0.677688659008403	-1.2212271482517	-0.172240658318034	-0.936911221558585	-0.815821356908318	-1.52632084909828	-2.30634256112479	-2.26553557205786	-1.83669042648649	0.759415663426917	-1.07504183712952	-1.28280438624747	-1.64100585970408	-1.4059166565724	-0.961336731252947	2.67504189720282	-1.30333056635506	-1.81551101952443	-1.49453309666153	-2.64537065493802	GOSH029.MRT_fresh___GOSH029___NB8368300_AGATCGTCATCAGCGC
-0.557005049247438	-0.578044717217161	-2.25997374969708	0.834853679333949	-2.15099791448939	-2.28074911846699	-2.07714098740389	-1.89035926108813	0.70356416724443	-1.66421590010199	-2.70703221947792	-1.68562057011919	-2.98875719566156	4.43030125231273	-1.46654457996672	-2.78210786054151	-2.62479659127911	-2.43986269407387	-7.71983790913842	-2.21830110334779	-2.40283635887909	-1.60076237532386	-2.6891378691452	-3.03101744897871	-2.20282918191716	-1.76081940199315	-2.33162013402852	-2.62140722198408	-3.66181920114981	-2.33938858032216	-2.00524547653017	GOSH029.MRT_fresh___GOSH029___NB8368300_AGATGAACACGTACTA
-0.0366339759590981	-0.927844314930546	-1.70921080039426	-1.3847375364481	-1.55621834778907	-1.72492314426041	-1.57093497660679	5.21063403464634	-0.395741379628077	-1.52585337089036	-2.04731966783556	-1.27482935773065	-2.30691368854089	-0.636917016241355	-1.10914289852914	-1.97092302314809	-2.06392160563577	-2.39997718580913	-2.56225302081151	-1.92510107863961	-1.98680695480308	-0.930404659517958	-2.03378622884813	-2.87322262611129	-1.64864682850312	-1.33170198982792	2.2243963101719	-2.03596123500696	-1.95545760285839	-1.76927197864205	-2.7396567080721	GOSH029.MRT_fresh___GOSH029___NB8368300_AGATGCTCATCCAACA
-0.506423437776522	6.52568272084965	-2.36513303593265	4.64359699049039	-2.38962873995856	-2.38687510750228	-2.17379284615903	-1.70976605129413	-0.214574545541911	-2.6064324111082	-2.8329936719307	-1.76405451477961	-2.66144893819359	0.703924810565687	-1.5347846563316	-2.91965604685536	-2.78218926121505	-2.87320318702968	-3.88734270306448	-3.28316240321842	-2.52454217713096	-1.4753798705028	-2.81426667603788	-4.25770695474833	-0.973045074608781	-1.84275243839597	-1.92865204378517	-2.81727635683232	-3.83220803578484	-2.4482431337732	-3.95819624669948	GOSH029.MRT_fresh___GOSH029___NB8368300_AGATGCTTCCACAGCG
-0.612165962406613	-2.38405112921656	-2.67976289764179	1.57017559722312	-1.90268412256524	-2.70439728218803	-2.46296902871641	-2.13869830054709	-1.00104951748212	-2.52949039341564	-2.7365473545107	-1.99872386301508	-3.31900574253735	8.01713992950078	-1.73895460230866	-3.29761266391422	0.258201727980276	-3.1464669512561	-4.46881925360797	-3.51202311242249	-0.173676469860599	-1.77190511559787	-2.24191674426103	-2.25362671520082	-2.94947476172735	-2.08789084543196	-2.60166317330002	-3.19205412073813	-4.34200053625795	-2.77392899875697	-4.22756937004139	GOSH029.MRT_fresh___GOSH029___NB8368300_AGCATCATCCAGTTCC
0.798868215637553	-1.18621359672593	-2.01872882747469	-1.74243122060641	-1.89538764287477	-2.03728649251078	-1.85541287396083	1.87568622271935	-0.878407619191895	-1.67257775274538	-2.06996720266904	-0.893573212330506	-1.76790023549336	0.112892836390418	-1.309995667318	-2.50152145483131	-1.87375248365409	-1.53419415235456	-3.30908441085724	-2.24152306455303	-0.3515132789458	-1.60866794031687	-2.13918251347164	-1.2413941369119	-1.85327977399689	-0.789676873402923	-0.30687158490074	-2.06515192909692	-2.8407018284404	-1.95421616350016	-2.80598459273525	GOSH029.MRT_fresh___GOSH029___NB8368300_AGCCACGAGCCTTCTC
0.216762896477986	-0.53122379771059	-1.30848931406229	-1.18231052818288	-1.92501455668968	-1.55093922887594	-1.41248303690507	4.22978322133733	0.62717297555174	-1.3583565592347	-1.53267575553894	-1.14624403273048	-1.53652553424264	-0.769620475844811	-0.997269494285545	-1.66463233195995	-0.658026494892388	-2.01856381827049	-2.1740683795802	-1.91740399426711	-0.445543058204243	-1.14853631739158	-1.55332758124465	-0.736888207816691	-1.70764972837222	-1.19738022187756	3.3096888336117	-1.71174274096601	-1.94389405878424	-1.20281353123155	-2.85873450437339	GOSH029.MRT_fresh___GOSH029___NB8368300_AGCCAGCTCGAACACT
0.563071890290613	-1.04264493562509	-1.55375960516313	-1.31943301550444	-0.978369291189269	-1.86480222971533	-1.6983267091417	2.0181907882558	0.00739292146145842	-1.55150864388353	-1.83405377783805	-0.849824580794533	-1.66768879803928	0.00741744845330017	-1.19908655474438	-2.28500605154111	-2.03267948560115	-1.47102152951393	-3.03494647178318	-1.79783489410829	-0.0235963156449777	-1.32377330248202	-2.04428941590978	-1.8864837064469	-1.89933871801398	-1.43969361661747	0.846474802364755	-1.77858817643308	-2.51087844562029	-1.68371729347928	-3.12357015620953	GOSH029.MRT_fresh___GOSH029___NB8368300_AGCGATTAGCGCCGTT
-0.678506122428185	7.23177142684529	-2.27872487505415	3.26571277787133	-2.25533483166346	-2.29967261819088	-2.09437513936886	-2.00933020035981	-0.126814554948053	-1.14848328316751	-2.07256088871266	-1.69960625584629	-2.84723073819206	-0.627021140499437	-1.47871258026512	-2.8054516397592	-2.64770941339617	-3.91698530988901	-3.80004126644139	-3.35254832432259	-1.80509846210981	-1.91941076555629	-2.71144979258836	-2.78926373371715	-2.26024866306378	-1.77542901652622	-2.44056452351289	-2.22416632233301	-3.69220151461027	-2.27393307570134	-3.83063920042502	GOSH029.MRT_fresh___GOSH029___NB8368300_AGCGTATCAGAAGCTG
-0.657114489022079	2.03971267296708	-2.25333570366395	7.35240630974194	-2.2613113552393	-2.27405005055064	-2.07103996189706	-2.10106829265701	-0.980491893590081	-2.44486097468648	-2.69908106319195	-1.54984080142065	-2.91333536893794	-0.0611603566347804	-1.46223701204353	-2.74236626459618	-2.47955667584033	-2.79112705150084	-3.75770184229253	-2.72348679672383	-3.63631161059251	-1.86188711540361	-2.68123927254991	-3.02096633497395	-2.25214730134983	-1.75564748340427	-2.49864388851538	-2.13113006389949	-3.65106362293769	-2.33251727525164	-3.82973819973095	GOSH029.MRT_fresh___GOSH029___NB8368300_AGCTCAAAGCACCTGC
-0.0432367753700689	-0.843731948374655	-0.271847958287321	-1.53362563003412	-1.8175119639656	-1.68697661938343	-1.53637603212959	1.80498108195172	0.503361550735795	-1.30430250524847	-1.50671258797389	-0.314560945208011	-1.68237511627746	-0.444160900744924	-1.08474290208222	-1.26294371555154	-1.46712192306765	-1.03884700590674	-2.50153695357823	-2.71628342998738	0.196894668887871	-1.16967394110627	-1.52397611774291	-1.03153822066561	-1.15912928183881	-1.03728773676235	0.750845287152373	-0.901407712722232	-1.3038338983621	-1.60507883722178	-2.35197320767579	GOSH029.MRT_fresh___GOSH029___NB8368300_AGCTCAAGTGTGCTTA
-0.647413112713231	-2.52784627213568	-2.80082113642665	0.000978961294115459	-2.40550173687081	-2.82656837883406	-2.57423360852697	-2.2515234078117	-1.2187187267289	-1.99521495857076	-3.35486775380377	-2.08901617614727	-3.53231010464904	6.87711145759478	-1.81751184394655	-3.15828528473107	-3.30379607382857	-3.83275192822148	-4.67069807981521	-3.47102866239457	-2.1230739953058	-1.87178769804964	-3.33269100301575	-2.57190233264419	-2.97613810071683	-2.18221127532725	-2.78535302234982	-3.33470282289681	-4.04365141472375	-2.89924118939864	-2.22695909405696	GOSH029.MRT_fresh___GOSH029___NB8368300_AGGAATAAGTCTTCGA
-0.711719593521115	6.03680288013698	-2.23286922487496	2.26715237442896	-2.22365986405881	-2.25339542858329	-2.05222922926525	-2.05955327709663	-0.971586333486314	-1.99014153317423	-2.67456599194013	-1.23033087196058	-2.15339751896605	-2.27395201382451	-1.44895588276358	-2.74520488697802	-2.57791102275471	-0.336417929919219	-3.72357158601265	-3.36040208462296	-2.04231473616356	-2.00323415131584	-2.65688625377395	-2.51704692719928	-2.326081522515	-1.73970138095641	-2.14181526799897	-2.65972762612828	-3.61790193465724	-2.31133161025673	-3.92811546335918	GOSH029.MRT_fresh___GOSH029___NB8368300_AGGAATACACTCACTC
-0.62746311510488	-1.57875658060462	-1.89555035677445	-1.48314028601355	-1.82223141567639	-1.91297567319205	-1.742199589828	4.9544345859323	-0.472876058269933	-1.74912095671239	-1.82312690631203	-1.41381229472425	-1.84873787510262	-1.44364251321161	-1.23006256252055	-2.21232654809078	-2.30053909172937	-1.80277246134424	-2.92625595737932	-0.605878097601423	-1.42831547555244	-1.76138396215364	-2.25551126333088	-2.2773480533217	-1.43764631343553	-1.47688522758766	-2.43161186881561	-2.21726066159607	-3.07134660042554	-1.96215945369195	-3.50290929605819	GOSH029.MRT_fresh___GOSH029___NB8368300_AGGAATATCCGTTTCG
1.14151321625191	-1.00230891032947	-1.86232559573114	-1.2794694674224	-1.65490411697241	-1.87944548529895	-1.71166272497768	2.61685551560657	-0.810352024720777	-1.30252035947209	-0.920564002402877	-0.810224721867537	-1.43968313045879	-0.657804714576134	-1.20850231509055	-2.30307531275301	-1.84191804373278	-1.49192045486398	-3.10564658015603	-1.78516636190212	0.155906663867143	-1.2991646026323	-1.97800832846431	-1.18242591967396	-1.88314011724193	-0.789287334299992	-2.13672265020741	-2.02906287040044	-1.27051698534591	-1.80465664484931	-3.39240523828496	GOSH029.MRT_fresh___GOSH029___NB8368300_AGGACGAAGACAACTA
0.555811171593707	-0.626286310069179	-1.67829163961432	-1.49127988857554	-2.26072102828382	-1.71272569391979	-1.5598264229131	5.0414141365245	-0.306453815262992	-1.50934494873276	-1.71563234015749	-1.10154357748417	-1.67040605651061	-0.957946346907315	-1.10129981550804	-2.09406409475436	-1.58883425525642	-3.49582230647073	-2.54085425165319	-1.12021545367796	-0.446951301073431	-1.44554534146589	-1.72539649583109	-0.146974998904737	-1.80335569870557	-1.32228512453541	0.34679138252106	-1.7140719915151	-0.667169449586442	-1.75676092435518	-2.5524616545399	GOSH029.MRT_fresh___GOSH029___NB8368300_AGGACGAAGCGCTGCT
-0.0722828065019746	-0.991009988687676	-1.38034019980629	-1.11116220132111	-1.64126347261507	-1.39302931917449	-1.26867013652845	1.49767779046488	-0.0269130851634473	-1.2775720362962	-0.819003857008663	-0.0829582836757493	-0.719819675072181	-0.466774015383521	-0.895731837065552	-0.349168529878227	-1.24994496008431	-1.37953856246215	-2.02773642888649	-1.20101992382852	1.64478057923012	-1.17439572383125	-0.694177308988819	-1.79752646674741	-1.02872724405579	-0.0716105913295073	2.38553213560366	-1.64422032512263	0.981003384028779	-1.2211041301819	-1.3916251569834	GOSH029.MRT_fresh___GOSH029___NB8368300_AGGACGAAGGCACTCC
-0.599852905263478	-2.94087844880505	-3.07824126094763	0.556894874037369	-2.28765750692311	-3.10653875660107	-2.82921033622146	-0.655153350426701	-1.33943229052202	-2.59897027649438	-3.1500620251755	-2.29593232662037	-3.81888688828917	6.64313714841975	-1.99753560751657	-2.66598823723456	-3.53603862897839	-4.12072153418121	-5.13332870840128	-3.68282239443124	-2.72784988204916	-1.05541444022388	-3.6627926082279	-4.99614458130398	-3.03465493311863	-2.39835836014421	-2.98798910216765	-3.274830988872	-4.98765216039368	-3.1864097776811	-5.20132006686487	GOSH029.MRT_fresh___GOSH029___NB8368300_AGGCCACGTCGTATTG
0.416931708605359	-0.444781839408604	-0.714017468841266	-0.708729936191825	-1.07467197599529	-1.04356479815496	-0.950403180125538	5.1929990625484	-0.0173646985317087	-0.770314969683135	-1.23858644209356	-0.771261633197362	-1.2024963132794	-0.518484097369734	-0.67102264172173	-1.28270363403151	-1.24341762306605	-0.534642515197982	-1.37553041618989	-0.0650293408042304	-1.08457499895944	-1.07510988785051	-1.23042451048349	-0.897061530021668	-1.11291421560215	-0.805669123776064	1.98950045717629	-1.23174037192965	-0.342914982055971	-1.07039549061444	-2.40060989326319	GOSH029.MRT_fresh___GOSH029___NB8368300_AGGCTGCAGTGTACCT
0.964732162526716	-1.36008805885654	-2.19352149401241	-0.68931757100387	-1.32358866371756	-1.79958354662058	-2.01606474525437	7.36624653751979	-0.954464991522417	-1.59655690655331	-2.31785170436821	-1.63605659216241	-2.6883878122115	-1.23912831608666	-1.42342231121737	-2.22071229619446	-2.56521887141575	-1.69051719452361	-3.65795462511694	-2.0650486326704	-1.35095355788586	-0.638515203231486	-2.56107360645712	-3.77369299543399	-2.22790876801827	-1.70904427799826	-1.54964182072321	-2.54664265059541	-3.55414708953417	-2.27060121139534	-3.61164694947583	GOSH029.MRT_fresh___GOSH029___NB8368300_AGGCTGCTCATGCAGT
2.34998258064978	-1.192439595191	-1.68854185320028	-1.43694595060828	-2.37110619665884	-1.70406419264708	-1.55193815534332	5.71431390424425	0.156079901452776	-1.51760348552736	-1.38409763690062	-1.12213235230207	-1.75977081199555	-1.26332171410011	-1.09573038323553	-2.0926075138647	-1.93076608090951	-2.00249736577085	-2.6623125891932	-1.51445982486608	-0.601013161035871	-1.46605353908998	-1.78298796730214	-1.39124731712004	-1.74817109291487	-1.31559813762927	-1.91254400305223	-2.01134099785093	-1.19384865507294	-1.74787673056036	-3.05629917174477	GOSH029.MRT_fresh___GOSH029___NB8368300_AGGGTTTAGTGGAAGA
1.83332215834594	-1.05753955806219	-0.335484868657328	-1.51223862067276	-1.78338992302435	-1.57773643049474	-1.43688798586655	5.6296116283361	0.0429600631731288	-1.59611215320136	-1.36120966720382	-0.981581471993585	-1.14144644410935	-1.23726620088568	-1.01450036394768	-1.93781500999163	-1.43931481263473	-2.74812021748204	-2.31631974786465	-2.35177296511148	-0.669422395151735	-1.30047861488195	-1.45160666624058	-0.818976997924608	-1.49302292307581	-1.20340123510745	1.47285169965713	-1.88128865122746	-0.765852431693782	-1.56007367791664	-2.72905601587018	GOSH029.MRT_fresh___GOSH029___NB8368300_AGGTAGGAGAGTTGTA
0	-1.55986969928306	-2.10844548944179	0.196341387452931	-2.06973083964583	-2.12782789712696	-1.93787142280455	5.26898069673733	-0.166161301163729	-2.08535716260396	-1.88149217912775	-1.57260193329878	-2.47002367307911	-1.21933067775348	-1.36821469944534	-2.60774100921445	-0.839760633726277	-2.2168880947019	-3.51608039901291	-2.69943013088223	-2.46729471429644	-0.135741275845732	-2.50883472051226	-1.8212863749428	-2.24042330757975	-1.64275878264147	-2.33463613798292	-2.51151776108515	-3.41629905163746	-2.18253566037793	-2.39572469443688	GOSH029.MRT_fresh___GOSH029___NB8368300_AGGTAGGTCTCTGGTC
-0.144077800447065	-1.11731497419874	1.42728272521696	-1.33461168346579	-1.85278987349083	-1.59181204231537	-1.44970703290626	1.90849956810029	0.0982716710593509	-0.855290071195294	-1.34375715069414	-0.904208809805786	-1.64834586981405	-0.72033794643375	-1.02355112365558	-0.99876669959596	-1.6442841252861	-1.95748139926901	-1.92410434718455	-0.342735469505685	0.797140375090336	-1.37259013539426	-0.893876394326682	0.0641381025637955	-1.52337565301378	-0.71732362023674	1.57704638224232	-1.90473075536786	-1.0002581312518	-1.63273850844011	-0.896123173639771	GOSH029.MRT_fresh___GOSH029___NB8368300_AGGTCTAAGGGATCAC
-0.693022037793976	6.61726182923561	-2.2288815843833	0.442153337603544	-1.87729051819289	-2.24937113071818	-2.04856419045258	-2.05928961192134	-0.969851195144405	-2.38529043248237	-2.66978953323477	-1.66243021517393	-2.63044496452859	-0.794334893264855	-1.44636821883577	-2.74335140295671	-2.58659030803366	-2.69658555732787	-3.66622047803077	-2.03758674084155	-1.03471935775787	-1.95412704069514	-2.65214136899107	-2.54109452537455	-2.32391360906445	-1.73659447993739	-2.29686744650463	-3.14423249611412	-3.61144078946846	-2.20708355382343	-3.55966503685784	GOSH029.MRT_fresh___GOSH029___NB8368300_AGGTCTAGTACACGCC
0.130891280639677	-0.858399421554728	-1.04673443658126	-1.50204390904198	-1.84994725757182	-1.78195774148323	-1.6523542498884	3.14759492220519	-0.728973986811992	-1.55717503255455	-1.79198721741474	-0.82604897648641	-1.42116272066442	-0.635744615465134	-1.16662816056001	-2.23161430985344	-1.55398343460788	-2.90392191908925	-2.99179565859241	-2.41741524374336	0.731689571899415	-1.14770352223016	-1.5407060756013	-1.61572212155806	-1.34822880878021	-1.10483383138792	2.44255419417244	-0.741479728925513	-0.823820058635665	-1.8001389872029	-2.94102510947073	GOSH029.MRT_fresh___GOSH029___NB8368300_AGTAACCGTTGACGGA
-0.0840215978866456	-1.2501453093429	-1.92999995424429	-1.14364777378332	-1.824425746624	-1.95404899015858	-1.7796061899091	2.9187957733718	-0.66361002912552	-1.71082484653138	-2.00003024745563	-0.13960515682729	-1.50719538920944	-0.0739946742983984	-1.2564731176714	-1.77664026230031	-1.23085822527204	-1.20607748682444	-2.79315257377718	-1.15607352257421	-0.463816014109162	-1.38053797331201	-2.20538386335722	-1.21230967684765	-2.07807303837458	-0.128424768132222	-0.539883773112453	-1.88340015542103	-2.32885519302924	-1.87972127170527	-1.20174492073467	GOSH029.MRT_fresh___GOSH029___NB8368300_AGTACCAGTTCAAGTC
-0.677743410373967	-3.19927974268032	-2.74444540063155	-1.73901032518709	7.14517668922222	-2.76967439511639	-2.5224186918578	-2.08728355564358	-1.19418800462992	-2.71439261875236	-3.04927784977785	-2.04696785592913	-3.06870059023287	1.54655396499388	-1.78092844124861	-3.37887005233735	-3.18904553537892	-4.3226015103527	-4.57668492149468	-2.86587460706444	-2.98381137934242	-1.94740104620274	-3.26560963711587	-4.51569435366923	-1.97893221179371	-2.13828709726856	-2.5648611195847	-0.620422621042826	-2.76403677169667	-2.84088442638579	-4.32702059785979	GOSH029.MRT_fresh___GOSH029___NB8368300_AGTGATCAGATCCCAT
-0.534137495716883	-1.09338927114231	-1.7979605748134	-1.34270558288319	-1.94826903716218	-1.81448877297522	-1.65250485948421	1.74441318993467	-0.380940386111705	-1.51266598985189	-1.67679817183572	-1.3410241289639	-1.42289034842824	-0.615499572939126	-1.16673449695593	-1.68858159765694	-1.85690852032439	-1.6102820827613	-2.97559251840494	-1.06575154394922	-0.349696215228653	-1.1375071257219	-1.00946563457705	-2.03634796946859	-1.23040410419788	-1.40084983932868	2.19337214410943	-2.05919260923444	-1.29644174698907	-1.8611403947288	-2.11928941902521	GOSH029.MRT_fresh___GOSH029___NB8368300_AGTTAGCAGCGTTACT
0.953300167901314	-0.938763528223251	-1.51093274929436	-0.759402724702938	-1.80731411635104	-1.5521058017205	-1.41354546689818	7.94107754188137	0.0220479026659403	-1.35055896701177	-1.17803660000591	-1.14710620523661	-1.67558402551335	-1.18863628535312	-0.998019612336002	-1.91536101401541	-1.84506469122222	-1.20826766392965	-2.3825632286342	-2.13832648005354	-0.35081160931773	-0.54887353513102	-1.75755926920048	-0.455843372847929	-1.53736219015787	-1.16004064965179	-1.32712487801731	-1.63610868254944	-2.42958487313761	-1.59201139599137	-3.05051276817451	GOSH029.MRT_fresh___GOSH029___NB8368300_ATACCGAGTCATATGC
-0.521032041055048	-2.22607653913102	-2.31512060465225	1.38716517401354	-0.619436733889229	-2.33640292455305	-2.12782644017482	-1.47248743644469	-1.00737630076775	-2.43535886239198	-2.30882897959092	-1.72675231915047	-2.74675258955966	6.74764088881316	-1.50233053599721	-2.85856729435022	-1.8539110932462	-3.09893889346754	-3.78125121548542	-2.95483840901486	-2.03783303971767	-1.51032741856175	-2.75475699239568	-2.75580344567015	-2.4330814883763	-1.8037861188309	-2.3152813588661	-2.70664612081612	-3.75117325333071	-2.39647327997414	-4.33225233075466	GOSH029.MRT_fresh___GOSH029___NB8368300_ATACTTCCAAGTGCAG
-0.612644061097805	-1.19886725103404	-2.3508577401263	1.32807202452931	-1.47326963502075	-2.37246858250147	-2.16067242737954	-1.16764908513486	-0.843926314692554	-1.39274238265777	-2.38157381922921	-1.75340716444692	-2.64900079970544	7.6764107203946	-1.52552111612675	-2.88977584582258	-2.71199652600384	-2.88568098439087	-3.92033128782202	-2.56104733002479	0.255839206725906	-1.75197938106254	-1.77018135589961	-2.91316501609325	-2.70548415563916	-1.83163008893135	-2.42726520654852	-2.08360736454917	-3.80907787673198	-2.15381780755517	-1.5158631858675	GOSH029.MRT_fresh___GOSH029___NB8368300_ATAGACCCATAGAATG
-0.72177866082265	5.59995073357375	-1.95550376062856	3.31807578570169	-1.39226221946242	-1.97348021356898	-1.7973027398077	-2.02832108630085	-0.0338288509485438	-1.39003092868828	-1.50840725289707	-1.01276546627136	-2.33395163915525	-1.94432306765687	-1.26896758939733	-2.43395136174426	-2.38730381102863	-2.41220028071706	-3.17738855676848	-2.73343922249445	-1.60344815771742	-2.01165836080885	-2.32684968870412	-2.5566182597578	-2.21048616456913	-1.52359688374561	-1.37706109226857	-2.3293381077581	-3.16848866919368	-1.91683082945568	-3.08313841823376	GOSH029.MRT_fresh___GOSH029___NB8368300_ATAGACCTCATTGCGA
-0.616677794984072	3.1148960525891	-2.54722103981481	5.17137932804446	-2.05846068798775	-2.57063700048592	-2.34114985914597	-2.10689882310666	-0.270192447692901	-1.96008514937981	-3.05110155630569	-1.89986639531887	-2.82055946207192	0.976111764147004	-1.65294539833408	-3.10546399362753	-2.82660955859563	-3.64242955044697	-4.24779014439558	-2.92743752352781	-2.28800632889585	-1.77515999078554	-3.03093279741306	-1.26871270312495	-2.46078650895743	-1.98462315266816	-2.47356236716248	-3.03417418896535	-4.12724391795123	-2.39282660784563	-2.47693539236356	GOSH029.MRT_fresh___GOSH029___NB8368300_ATCAGGTTCGCCACTT
0.20731669471107	-0.735427701199453	-0.828989524092146	-1.64391495356891	-1.60181832265265	-1.71995730910568	-1.09399780620857	4.1449215386001	0.0531237635717755	-1.70905842916214	-1.19217883244078	-1.17122291261089	-1.73704319356284	-0.898209112171795	-1.10594981667186	-2.01176536961884	-0.964659452795254	-2.46293134481257	-2.29818706017654	-1.95515389997049	-0.238763382821263	-1.21671396423666	-1.94284616903064	-2.13132292222985	-1.79204242926034	-1.32786818854888	1.54615399572978	-1.66231729252522	-0.956148763457225	-1.7641784688129	-2.78013920117123	GOSH029.MRT_fresh___GOSH029___NB8368300_ATCATTCTCTGGGCCA
-0.324253412302081	-0.930640828881978	-1.74714389159813	-1.45599403669548	-1.58681846132502	-1.7632049448059	-1.60579926586193	2.92311567096991	-0.497089735585044	-1.57634515275398	-1.21610752917441	-1.01881438273616	-0.896232771453609	-0.583539385098311	-1.13375848059679	-1.83144518742169	-1.38579350733351	-2.01549529777332	-2.60203823919099	-1.80655360734489	-0.457179751321399	-1.51413889055337	-1.96319390159066	-0.396436771129531	-1.78433782203789	-0.810707426140138	1.77397692332738	-2.08114600870324	-0.584469746948165	-1.74301706467002	-2.39894804522547	GOSH029.MRT_fresh___GOSH029___NB8368300_ATCCACCCACTACAGT
-0.0179526231003172	-1.56873431017869	-0.0898126401714407	-1.30460370546998	-1.96948341249851	-1.62804901159126	-1.48270903805133	1.19468908970656	-0.165319338825101	-0.734974687333693	-1.05287702336787	-0.661378949327298	-1.29462839904762	-0.903703027308732	-1.04685185868851	-1.98274539783867	-1.62510154411947	-1.42824377557803	-2.69023224388473	-1.03331502675825	0.101599540565669	-1.75331691845657	-1.76178417591109	-0.752450829276729	-1.1819073206044	-0.655939917671443	-0.683411636905004	-1.80962734359735	-2.58600218005807	-1.66990715247163	-2.07421602558905	GOSH029.MRT_fresh___GOSH029___NB8368300_ATCCACCGTCTGTAGT
-0.50409401965732	-1.16843856398853	-1.00238630437493	-1.44756751167944	-1.56117521782382	-1.73271561830364	-1.57803179716343	2.41220921587602	-0.205264966834355	-1.27486246807569	-1.11062091669434	-1.28058849819597	-1.99965113002003	-0.64631082980865	-1.11415353756879	-1.83293538310791	-1.66106756690164	-0.129996814275251	-2.5052048506147	-1.28791254348542	0.491087370647741	-1.06992196761904	-1.54250448818474	-1.32735738777031	-1.88592657619129	-1.24063436545501	3.45006109316087	-1.42097243169389	-0.144808787230096	-1.77726480198312	-0.972630369432952	GOSH029.MRT_fresh___GOSH029___NB8368300_ATCCGTCGTACAACGG
-0.633801380455077	0.733983728492177	-2.35085353007934	6.13693102735722	-2.02527748879977	-2.37246433375261	-2.16066855792703	-2.08201439611902	-1.02292473576506	-2.3251107376182	-2.81588945449087	-1.75340402434772	-2.84067449480607	-0.675036553509473	-1.52551838413858	-2.88442874045364	-2.68872024037325	-2.98651056830875	-3.83571577093859	-2.9551303217575	-2.6102249191288	-1.8072560273408	-2.7972755229557	-2.62040998696373	-2.64319855434316	-1.83162680874618	-2.40818282492716	-2.80026703278307	-3.8090710552232	-2.43346185017185	-4.17969554426356	GOSH029.MRT_fresh___GOSH029___NB8368300_ATCCTATGTCACTCAA
-0.746095190152254	-1.826678315898	-1.64480900120662	-1.95450867977653	-0.805536711622934	-1.65992931557342	-1.51174330821987	-1.17275815524682	-0.715704228874898	-1.62679768054605	-1.97017817651662	-1.22679473012583	-2.12409939397059	-1.07395089613042	-1.06735121420032	-2.04515463986671	-1.9989200179698	-2.07214000595492	-2.64489809470613	-0.77910137071059	-0.826623896510071	-2.05518676185827	-1.95715466750376	-1.51095709323632	-2.08590587272507	-1.28152444349665	0.827281552821514	-1.9592477210387	-2.6650721866348	-1.70260711866659	-3.51810643341246	GOSH029.MRT_fresh___GOSH029___NB8368300_ATCGCCTTCTTCCAGC
-0.67804337101631	3.33776304681964	-2.39438108068643	6.30804951675461	-2.22967427015048	-2.41639202215583	-2.20067471262657	-1.67264166655579	-1.04186483885253	-2.69378078284538	-2.86802744146711	-1.78586941677984	-2.23279163639193	2.12321503733766	-1.55376432877869	-2.9435729731347	-2.76349696666555	-3.26162787399789	-3.91828680324297	-3.07344143119835	-1.33687423848583	-1.92564767480144	-2.84906886113245	-3.05245199962835	-2.44419887591323	-1.86554054585949	-2.93100995316224	-2.468212282494	-3.63764747630727	-2.47851894644709	-4.3642459993475	GOSH029.MRT_fresh___GOSH029___NB8368300_ATCGGATTCATGGCCG
-0.56641339190582	-1.36431665634518	-1.8371262121109	-1.23833487113162	-1.46882204540577	-1.86680612522268	-1.70015171192657	1.9772248062479	-0.580468244603856	-1.98843859870144	-1.90648467538806	-1.37969002360722	-2.23230860381356	-1.5983782857996	-1.20037507967303	-2.28022787889294	-1.69788572594287	-1.38694094747531	-1.9518381245554	-2.33444739324874	-1.45378018402187	-1.27359979915843	-2.04175088508588	-2.84749816244729	-1.91110097065039	-1.44124069518931	2.36078630089295	-2.20342855093209	-1.18159512869258	-1.914802858263	-3.86736949733864	GOSH029.MRT_fresh___GOSH029___NB8368300_ATCGGCGAGCACTAGG
-0.477650394341003	-0.63039367083146	-0.259619368329651	-1.28294376860108	-1.99583224541742	-1.72994644360649	-1.57550983356026	1.19243426274612	-0.163065517364551	-1.2433355532684	-1.58751732970199	-0.46074625752122	-1.54971268975015	-0.331517312928355	-1.11237293043834	-1.11613330207899	-0.816045281693413	0.536143947191834	-2.70877095205797	-1.21950018847901	-0.553570025880083	-0.853993310822607	-1.53294971153313	-2.35568363901974	-1.17271540375189	-1.31376120761968	1.8979275331751	-1.99224443327945	-0.850523595620671	-1.77442443010223	-2.9664601664779	GOSH029.MRT_fresh___GOSH029___NB8368300_ATCTCTACAGAGTCAG
-0.54969437333129	-0.603123065731957	0.850403866620802	-1.5105903431216	-1.8580106973074	-1.38582052749639	-1.26210489156443	1.94504838944074	0.160963409755035	-0.758337642040791	-1.00710949419381	-0.884438246971352	-1.15821277984496	-0.59769412586779	-0.891096511646365	-1.66963263580289	-0.717873562908024	-1.33801197846499	-1.99932033679842	-1.3720590587037	0.366450886900477	-1.51902015818163	-1.43154703494772	-0.636730948971358	-1.16653899873307	-1.06011537194014	2.88215645712956	-1.50625722759113	-0.403994682673101	-1.2447536991433	-1.30066010217859	GOSH029.MRT_fresh___GOSH029___NB8368300_ATCTCTATCAGCGCAC
-0.588510717535572	-2.13410717481917	-2.39798905092	0.700381698446856	-2.40455180433963	-2.42003315954991	-2.20399079665386	-2.00042284567992	-1.04343477162401	-2.14783909590927	-2.13516657159639	-1.78856045194912	-3.03005174339357	6.12545859834882	-1.55610561667703	-2.97087150403812	-2.86726089502475	-3.63482486523874	-3.99892828209641	-3.24873966257335	-1.62251723078108	-1.6919614232205	-2.85336197709769	-3.33926913568667	-2.54809080334563	-1.8683516333732	-2.54142148990283	-2.85641346785199	-3.88544440039751	-2.09962812998792	-3.03497498548987	GOSH029.MRT_fresh___GOSH029___NB8368300_ATCTTCAGTCGTTCAA
-0.557341490459381	-1.85788200227627	-2.00367204494013	-1.46480762899529	-1.7749789648476	-2.02209129677134	-1.84157419103579	1.63400252468717	-0.871855975247018	-0.861494913962688	-2.40002999311261	-1.49445577196487	-1.93044957676851	-0.712384219410561	-1.30022500391062	-1.90443584620671	-2.09576963497459	0.181812149013602	-3.12874329482107	-1.50085543214954	-0.34363666344579	-1.17295298374191	-1.9707429104821	-2.89419124899268	-1.68821702139776	-1.56112636814245	2.29341335450654	-1.94250316828839	-1.47853789600602	-1.9555032423578	-2.89612831951517	GOSH029.MRT_fresh___GOSH029___NB8368300_ATGAAAGGTCAATCTG
-0.638682715146325	1.76671210830352	-2.60770739667212	5.09750659026815	-1.11461816632365	-2.63167939316861	-2.39674284602199	-2.06272029888967	-1.13468932264929	-2.32120681298793	-3.12355306901619	-1.94498065708581	-2.82913094874134	0.965000791892426	-1.69219626964306	-3.2218539378607	-3.07951877953414	-2.80528662807709	-4.34865824595128	-3.27895443447804	-2.64217937711448	-1.83654550113542	-1.02251277892855	-2.69206521529906	-2.77093643639755	-2.03175004992726	-2.63690774813108	-3.10622374410499	-4.22524952663468	-2.6993414881098	-4.56480405010945	GOSH029.MRT_fresh___GOSH029___NB8368300_ATGACCACAATAGGAT
-0.713613270009086	-2.35147608420355	-3.10792147640214	-0.183207960629868	-1.38299333521803	-3.13649181479162	-2.85648941061063	-1.32684737289022	-1.35234701539228	-2.52629457722614	-3.72271738702969	-1.97668462702241	-4.00189277278526	6.46280742655302	-2.01679572463647	-3.82826313936024	-3.61965313395253	-3.64596757101492	-5.1256868756323	-4.04523609269219	-3.55266316324282	-1.71516486780712	-3.6981090323031	-2.47943810558125	-3.25330158051123	-2.42148318592356	-2.71275620645596	-3.70206392677882	-5.03574279988017	-3.21713294741044	-3.46214305862577	GOSH029.MRT_fresh___GOSH029___NB8368300_ATGACCATCTAGTTCT
0.696692567775837	-1.88165934675933	-2.24840358018864	0.206216192510262	-2.0090158512077	-2.26907258730798	-2.06650684914436	-1.58406298007709	-0.769247559445003	-1.95431524628404	-1.90733547194488	-1.67699086115651	-2.55663296074707	4.03265564624064	-1.45903645320898	-2.76449243657898	-2.59666840367774	-3.31249105757174	-3.7494769473337	-2.88889583650143	-3.20068358859929	-1.80313053094363	-1.47556993528247	-2.20085974784786	-2.12849588696017	-1.75180470482796	-2.26044719923634	-2.2732492775599	-3.64307213876813	-2.32741183836927	-2.19506117597123	GOSH029.MRT_fresh___GOSH029___NB8368300_ATGAGGGGTGTGGACA
-0.617560580711432	-1.50342431871064	-2.05960029945805	-1.81626766471796	-1.29081071915123	-2.10584912654381	-1.91785475158834	1.78979700071478	-0.907969460566621	-1.93161859217167	-1.62134225814315	-1.5563582055249	-2.50729269761504	-1.55277047731444	-1.3540821293121	-2.56617404262141	-1.04126623335555	-2.70647403102085	-3.23831725923997	-2.68513636965436	-1.98857241810759	-1.74781603437521	-2.48292045233877	-2.91482332464696	-1.59161214425205	-1.43579539735005	2.83280534779666	-2.73947854189002	-2.97492977045741	-2.15999180209233	-4.05817105298388	GOSH029.MRT_fresh___GOSH029___NB8368300_ATGCATGAGTATGTAG
-0.797529142567003	-1.21134225942588	-2.0175063578606	0.0637781968687091	-0.530501234600086	-2.0360527850418	-1.85428930261774	-2.32611920341661	-0.877875687112341	-1.65427972386237	-2.21510469188523	-1.50477421147565	-2.05945509718882	4.43392729224132	-1.30920238103006	-1.97459434242932	-2.32120890750593	-2.81072760416523	-3.29223144924924	-2.35168935901927	-1.02236232170985	-1.8817319930576	-2.40062644483873	-2.8604972625841	-1.88202175432827	-1.57190513342982	-2.2303460680248	-2.53492853105229	-3.26895103124362	-1.74674537374236	-1.92510537749389	GOSH029.MRT_fresh___GOSH029___NB8368300_ATGCATGGTGGTAACG
-0.544569015205047	-0.986640476088154	1.11036518899603	-1.50252748290694	-1.99000109382086	-1.60540016774183	-1.34733656363505	2.82354496197074	-0.2018480777124	-1.29796459180873	-1.17411980615074	-0.993512209369578	-1.08952416270063	-0.514105417858091	-1.03228842471808	-1.63811638330218	-1.05621582944382	-2.33493689825294	-2.4257233089381	-1.78722724583407	1.21509741793447	-1.52518845194657	-1.40093247272735	-0.888055109677929	-1.44829252371336	-0.902123492541571	2.20664571677282	-0.289420255343101	-1.17971048385645	-1.64667599292416	-2.77014186796764	GOSH029.MRT_fresh___GOSH029___NB8368300_ATGCCTCCACTGTGAT
-0.775397855210844	0.286171234834763	-2.4092560053467	6.68721883596036	-2.72107226583074	-2.4314036882474	-2.21434625005063	-2.40130869361127	-1.04833735114772	-2.55372823140564	-2.88584486094955	-1.79696400537393	-2.62412517434213	-0.545224403536196	-1.56341698078	-2.96083749410523	-2.77621182924662	-2.35250740304401	-4.01771725141748	-3.08490433934585	-2.74125514756561	-2.18095964855028	-2.86676850176322	-3.43368657305681	-2.40068955173764	-1.87713008575945	-2.59629160703296	-2.86983432995048	-3.90370016556456	-2.49391657170183	-3.97608390935975	GOSH029.MRT_fresh___GOSH029___NB8368300_ATGCCTCGTTAGGGAC
-0.473404349375467	-0.859519603404417	-0.874121919282183	-1.25554333085869	-1.68037406569699	-1.3673685400315	-1.24530015878954	0.699502828558932	0.112834385547775	-1.1864520604237	-0.919218031529043	-1.01057346437129	-1.07700586913908	-0.57348758566253	-0.879231698464091	-1.66902806569942	-0.194701203875062	1.04019161595116	-1.8224290298667	-1.50506696749642	-0.354686889363053	-1.32407442167437	-1.61220823996111	0.288575540839355	-1.25217601384053	-0.232537500209953	2.9106527095446	-0.391715432599175	-0.754348327864929	-1.29335360687181	-1.8850989387606	GOSH029.MRT_fresh___GOSH029___NB8368300_ATGGAGGAGTTGAATG
1.18658094798043	-1.80062109189276	-1.25045931950021	-1.62434980923229	-2.00519355334339	-2.14610666505838	-1.95451839978337	1.76779999631669	0.0882266845421991	-1.92347545565653	-2.12516141835271	-1.31990723760523	-1.8105315041601	-0.679786315343299	-1.37996813072861	-2.30324995103094	-2.45533007901616	-0.876356065098759	-3.35910064821613	-3.07995239764684	-1.1427034930746	-1.19888229350133	-2.03928439813731	-2.01791764149987	-1.61106218453738	-1.29376017817679	2.5945500135749	-1.29949018311786	-2.46653000838546	-2.08264003342695	-3.84967027319189	GOSH029.MRT_fresh___GOSH029___NB8368300_ATGTCCCGTCTCGCGA
-0.625084274448042	2.92715674866114	-2.25329353086118	7.06540127036902	-2.43265176057101	-2.27400749006392	-2.07100120089056	-2.03302940580096	-0.308994215079188	-2.38802102183155	-2.6990305479433	-1.31358191173277	-2.48449960201807	-0.18585532357909	-1.4622096452233	-2.75874548478676	-2.55108781835754	-2.53938652181802	-3.75763151419254	-2.73368657014172	-2.61428340270767	-1.77820028643481	-0.90618300587024	-3.04770482485535	-2.1745829553471	-1.75561462519546	-2.80168870276919	-2.68405645393014	-3.65099529064889	-2.33247362050865	-3.69352539192682	GOSH029.MRT_fresh___GOSH029___NB8368300_ATGTCTTAGTTAGTAG
-0.790635565725672	-3.51697742191241	-2.78055964398566	-2.18898299210641	7.80920765781102	-2.80612062760252	-2.55561127876726	-2.5497110406474	-1.20990236214632	-2.3810726468763	-3.33059821843425	-2.07390397033318	-2.70261720828778	-1.62977556317786	-1.80436373462654	-3.42626976120463	-3.24380517162829	-2.55594286131919	-3.53767684165023	-3.18825917644085	-2.49504991140106	-2.24467508067889	-2.91305109194925	-3.68686505018382	-2.92358020540552	-2.16642488444186	-2.69235960079057	-3.45013110234645	-4.04168265492505	-2.66985786115911	-4.15742531052638	GOSH029.MRT_fresh___GOSH029___NB8368300_ATGTCTTCACAGCTTA
-0.110716532578465	-1.20779837671612	1.08556642734394	-1.39082108536111	-1.54080224751708	-1.67421050505504	-0.0644805916845774	1.1647954514714	-0.721861784868075	-1.07312478727794	-1.74689638454718	-0.934851570878354	-1.45158949392285	-0.359968059786491	-1.07653416240807	-1.37937133015853	-1.55392233283065	0.241533709167751	-2.06629993208792	-0.624061393537151	-0.395475859411748	-1.39008151316685	-1.68852208399201	-0.719714239364646	-0.780840433011474	-0.694939954444005	0.802365814209242	-1.86994708534071	-0.113190704256465	-1.7172554863087	-2.88425007692871	GOSH029.MRT_fresh___GOSH029___NB8368300_ATTACCTGTCTTAGTG
0.706248306322231	-0.836978793626878	-0.484958757230451	-1.31979410235776	-2.00206112361389	-1.61556345940189	-1.47133810207554	4.05869452488359	-0.0453793260869272	-1.23605891811229	-1.27509848940122	-1.02481678660217	-1.4396146523516	-0.69727725226667	-1.03882352328636	-1.97910254987575	-0.587040249754581	-2.74917912065498	-2.32261525833053	-1.9329735408735	-0.5937535714397	-1.06310678862307	-1.65913888732883	-2.23001580100496	-1.38376458829599	-1.24727242528898	3.50448552780522	-1.8005533474755	-1.24857485333624	-1.65710058906037	-2.68683248409792	GOSH029.MRT_fresh___GOSH029___NB8368300_ATTATCCGTGTTACTG
0.319628369524292	-1.04748669767414	-1.51004590950331	-1.8784702810563	-1.57429545358691	-1.55247819953558	-1.4138846198366	6.52492322845858	-0.249355726062726	-1.30742888311365	-1.15189534326361	-1.14738143121929	-1.81167575003182	-1.42856177946542	-0.998259067869658	-1.7282300923523	-1.92854769994219	-2.48230764084157	-1.27173287796685	-0.79203113111739	-1.42187409253844	-1.80832488957681	-1.83046345763782	-1.37316688909179	-1.26923589932947	-1.1985683619385	0.360198062590688	-1.83242102291061	-1.35936445112367	-1.5923933683832	-2.07164505224309	GOSH029.MRT_fresh___GOSH029___NB8368300_ATTCACTAGGGCAATC
-0.670747360697957	-0.0431924662576857	-2.22035259618386	3.32216008530981	1.49593517457542	-2.24076373768102	-2.04072520074196	-2.11977157203808	-0.334626123317502	-1.23646408742603	-2.65957337658316	-1.65606879705869	-2.48109793013864	5.19638277031752	-1.44083357870193	-2.72671123111727	-2.54993340304003	-2.33343825586398	-3.7026986381357	-1.89101888685077	-1.27970771413996	-1.05227057477607	-2.64199274440829	-5.54782095753734	-2.14433093550134	-1.72994926651269	-2.37715825573144	-3.06779095889775	-3.59762133127374	-2.29837515081643	-1.72541904941997	GOSH029.MRT_fresh___GOSH029___NB8368300_ATTCACTCAGGTTTAC
-0.681915340447349	3.85196433635692	-2.18427528133925	4.49600825001196	-1.83042498507946	-2.20435477317888	-2.00756655481112	-2.00509629936	-0.272551387812422	-1.58713115516273	-1.92573037679272	-1.62916022609636	-2.53368472992237	0.392652144123988	-1.41742224901184	-2.69549551813136	-2.56552210205834	-2.25825569678958	-3.64253547991826	-2.71848896171619	-1.03485326839815	-1.92223725387915	-2.5990644256264	-2.51611384051276	-2.3209996535307	-1.70184025154794	-2.26039830503162	-1.97180771506739	-3.53916551768669	-2.17191692942145	-3.63326111814938	GOSH029.MRT_fresh___GOSH029___NB8368300_ATTCATCAGGGTTAAT
-0.503360176745509	-1.52178422161726	-2.76075156788241	4.78904867211234	-1.24355741696657	-2.78613046085077	-2.53740568378582	-0.156130082202967	-1.20128329219804	-2.8557561504365	-2.92815446079137	-2.05912994893643	-3.46366730755407	4.59922859956873	-1.7915098567208	-3.4130770554284	-3.21655656527637	-2.80488490896368	-4.41491620793923	-3.26039922801172	-1.81715268270674	-1.49284644345598	-3.10153982744262	-3.49889761667712	-2.91086419572375	-1.06246693563036	-1.98199705246969	-3.22263493013883	-4.47322589575712	-2.02612698760662	-4.45177832372311	GOSH029.MRT_fresh___GOSH029___NB8368300_ATTCCTAAGATACAGT
0.0486840879427558	-0.696882820180627	-0.498336173333358	-1.41424849040517	-1.78197218583547	-1.56783579007969	-1.42787120017928	2.65098061543564	-0.201415890842838	-1.3415986388286	-1.33141768895455	-0.562140891048802	-1.37365385525858	-0.725638249896103	-1.00813415276674	-1.47193624514212	-1.51801948600446	-2.40394199354607	-2.37538968191748	-0.906580751581295	0.048291022856883	-1.54932773448287	-1.62783967133726	-1.13174236728571	-1.06342446109755	-1.21042496781372	-1.07838598494389	-1.90870438974927	-1.21620000273098	-1.56846881035144	-2.31189429745301	GOSH029.MRT_fresh___GOSH029___NB8368300_ATTCCTATCGCCGAAC
-0.787009338307431	4.68402067826171	-2.21161475284449	0.527428020407683	-1.59047802135978	-2.23194556955131	-2.03269425235411	-2.28553287668484	-0.962337894607665	-2.01156499587498	-2.64910704994923	-1.2551990606741	-2.68360072054421	-2.82089053116988	-1.43516340806758	-2.73189019512683	-2.49711149581213	1.05096953317396	-2.60038381640223	-1.80963959836882	-2.92114292420891	-2.19857242322132	-2.63159560354694	-2.31059513770791	-2.30787261131103	-1.72314132722331	-2.15645663246365	-2.63440992914521	-3.58346346659896	-2.19443863039154	-4.12763973395548	GOSH029.MRT_fresh___GOSH029___NB8368300_ATTCGTTGTAGTGTGG
-0.613850370966788	-0.0154073695230913	0.0337173120913842	-1.4536318076758	-0.383993259858712	0	0	1.71527290064048	0.745936945969628	2.32310657088711	0.81477109668524	0	0.946377803664349	-0.82403882320772	0	0	0.493265233357649	-0.192132515123228	0	0.226227211090037	1.10472810069788	-1.6037833352098	0	0.324337817066558	0.85262790428399	1.50736547274799	4.46925658906668	0	1.17565512510096	0	6.44106962770199	GOSH029.MRT_fresh___GOSH029___NB8368300_ATTCTACGTCCGATCG
0.567292997322799	-1.1686939167386	-1.66959351315236	-1.16602075309347	-0.600613900432068	-1.68494166528742	-1.53452274343331	5.90776536691394	-0.726488690777257	-1.65131079210929	-1.9998654560216	-1.24528046836138	-0.888978378581133	-0.365570678817807	-1.08343440616927	-2.05435359177072	-1.93486394137765	-1.98494228348154	-2.69866383381899	-0.618954357761365	-2.50494988983074	-1.32335636462849	-1.98664570457909	-2.23593663110878	-1.57052411467647	-1.30083486668579	-1.18986376482955	-1.803803997563	-2.70523035296139	-1.7282625512673	-3.39349355089667	GOSH029.MRT_fresh___GOSH029___NB8368300_ATTGGGTGTATCCCTC
-0.512638558115343	-0.654756442349969	-1.38188442305214	-1.25845291994751	-2.06321913755986	-1.39458773807522	-1.27008943150836	5.49609662140191	-0.601298098848699	-1.36675223235938	-1.03896961110956	-1.0306902057319	-2.10670526637798	-0.816196473308039	-0.896733916063934	-1.70730353475964	-1.63177167052927	-1.52118690110736	-1.82019741572539	-1.88588214714763	-0.981134839641088	-0.369731675788701	-1.64430128151244	-3.27850531604631	-1.4683832640165	-1.07667131255329	1.57473602528614	-1.64605975807381	-2.23905738497203	-1.43044344610046	-2.52095686681613	GOSH029.MRT_fresh___GOSH029___NB8368300_ATTTCACAGTGCGTCC
0.580289053276403	-0.817147233795549	-1.60561108362571	-0.828923832455604	-1.38675810011748	-1.62037106142096	-1.47571651753741	6.64375842751019	-0.063465080270259	-1.58802899594129	-1.92318865186814	-1.19755863117155	-1.84494722994208	-0.403387707362499	-1.04191485964887	-1.73564009687332	-1.95074851669232	-1.8656371092893	-2.67754499124796	-1.24625502619646	-1.91488669428219	-0.834851208600081	-1.74401343039718	-1.41659840764102	-0.109562713368402	-1.18468599106832	-1.85272039783631	-1.83169918358883	-2.60156008289373	-1.66203179748267	-3.05525734253587	GOSH029.MRT_fresh___GOSH029___NB8368300_ATTTCTGCACGGCACT
0.255181824372526	-1.23957004136794	-1.65151193439801	-1.51124768860355	-1.75528486064062	-1.66669386713932	-1.51790397148843	1.29213656182273	-0.491099489822738	-1.17474242451996	-1.97820705566469	-0.98543205117122	-1.529604249	-0.947703058660154	-1.07170088876758	-2.04160881832287	-0.477592907135816	-1.70891100989412	-2.51103881797075	-1.05196718537743	-1.02803061174493	-1.55090394960991	-1.89296992074177	-1.19148512332581	-1.61024344008122	-1.28674691779099	-0.319080156353763	-1.86057832583896	-1.76256067213162	-1.70954559101155	-2.18312264143819	GOSH029.MRT_fresh___GOSH029___NB8368300_CAACAGTAGATTAGAC
1.69671638882435	-1.01238208569898	0.514429593330456	-0.762704099248685	-2.01063365680759	-1.85345968144361	-1.68799673828869	4.681094932427	-0.799147842991175	-2.22963627780494	-1.6205524050828	-1.36982614160907	-2.38789637451939	-1.48394270179115	-1.19179318233607	-2.24404070056778	-0.902671577331182	-1.02355015233993	-2.83560145347647	-0.9065253401509	-0.486782597614672	-1.54896608827334	-2.18533839515587	-1.41077912678183	-2.02423251733761	-1.43093676611464	0.0266094943466072	-1.8565505348798	-1.07816844240505	-1.90111326921006	-3.44675147270371	GOSH029.MRT_fresh___GOSH029___NB8368300_CAACCTCGTTGTATGC
-0.254270991929077	-0.36747192425499	-0.626450540519786	-1.3066078616547	-1.99176253833423	-1.15637080231028	-1.05313871248157	1.95048082565273	0.357980347792193	-0.451993867434416	-0.787399351870318	-0.653905624628819	-0.597717742160312	0.102248582709337	-0.743558034870484	-1.37353063956146	-0.845706115924236	0.915538605400189	-1.44581751139959	-1.63634230016989	0.647579896833978	-1.13151347773383	-1.11825518860146	-1.12164189262183	-0.745766637590457	-0.892759369331658	2.03035175532488	0.375043492130441	-0.0625430267770315	-1.10815104186286	-0.437897426424291	GOSH029.MRT_fresh___GOSH029___NB8368300_CAAGACTTCTCCGAAA
0.0188717556719394	-1.28730843947745	-0.780761272598757	-1.30211163299434	-2.13025551267072	-2.21420520749018	-2.01653761641805	2.41187211967211	-0.680366606086217	-2.10588893137322	-2.09807351243565	-1.47542724203816	-1.86930823117898	-0.744255669893155	-1.42375617716404	-2.69896483711578	-1.60876887238839	-2.34158864113646	-3.47710619536759	-1.5410460455771	-0.308234446898003	-1.19730304622395	-2.57803011500925	-2.36931588932106	-2.17723858002817	-0.715287703193965	-0.100441712277952	-2.5525479750038	-2.70250988270243	-2.06999938068375	-3.45015945451307	GOSH029.MRT_fresh___GOSH029___NB8368300_CAAGAGGCAGGAGACT
-0.689875096861516	-3.20626483973545	-3.0938986153415	-0.253632352003837	-1.96267835343535	-3.12234004510548	-2.84360100450696	-0.305819673056569	-0.194179298944541	-2.56512137928315	-3.70592058277234	-2.30761049706084	-3.57310296633921	5.9661800806553	-2.00769599465648	-3.81275865183627	-3.61102575342619	-4.60489389200074	-5.09297306047051	-3.79692543905417	-0.455539190868972	-2.00159476272651	-1.88216034777809	-3.19647400951558	-3.15326840313817	-2.41055751661862	-2.98403454419007	-3.68536031039823	-5.01302165902896	-3.2026173270263	-3.68645496639789	GOSH029.MRT_fresh___GOSH029___NB8368300_CAAGGGACACGTGTGC
[truncated: 26,553 more rows]
