# Supplementary material for: Single cell derived mRNA signals across human kidney tumors
Source: Nat Commun. 2021 Jun 23;12:3896. doi: 10.1038/s41467-021-23949-5 (PMC8222373; doi:10.1038/s41467-021-23949-5)
Supplement: Supplementary file 9 — Source Data [file 41467_2021_23949_MOESM9_ESM.zip › SourceDataForFigures/SupFig14.tsv]

TCGA_581B589A.0489.4A89.8E4B.86719EB9C756	TCGA_ACE0493F.E7CD.47FB.91E1.25393C512001	TCGA_DCD81FE1.115E.4C5A.9525.1EB71E2E07E5	TCGA_6A8ED154.856D.4CA6.B7FA.56DB41E49288	TCGA_59363737.247E.4524.B7CD.F43B2C861027	TCGA_2C4ED242.2376.49ED.8AB3.18EC35E00BE7	TCGA_A12B149D.4A0F.4333.9622.AD2C96BF86DA	TCGA_B4F829FF.AD6C.40CC.98AC.E6DC7640E7F8	TCGA_F4A6DBEB.548D.41CD.B24C.6F9C8CC1461A	TCGA_BD965D47.51AD.4235.AC1C.6FA1E160FD8E	TCGA_B5B29DA3.8AEC.498A.AB05.9FB6509ABEFB	TCGA_67EE8060.D70B.411E.AE3A.C9FA4928216B	TCGA_981A0365.A95F.464D.9DE8.556A09121E8F	TCGA_7D3B016F.BD87.4E5F.A255.03D7DF81F212	TCGA_619F2B54.11C6.4425.8141.88AEC5FC7E9C	TCGA_B1090911.50A7.4DFB.9050.5D205BE8568E	TCGA_1E593767.1AA6.4001.A70B.057D5777C2C7	TCGA_1C49ABD9.06E6.4B6B.B3EA.29E969CAE268	TCGA_10762F82.9B48.4DF3.9401.C10FA75AF164	TCGA_E4C31701.7BA2.4104.92BE.599998643351	TCGA_AA48ABC9.44D9.4632.A697.DA579D2FF2CF	TCGA_304144B2.FD63.4B42.9777.F4F1F03AB62E	TCGA_95B2E766.5B12.4061.BF0C.D1390E46DD17	TCGA_112C634F.F6F1.4851.B85D.4924DB51E665	TCGA_E1CEE7CA.0605.426D.96E8.91834A7C6F9E	TCGA_5C94E740.0048.4430.98CA.D9B2268FEF41	TCGA_2E2E9A24.F71B.43F0.973F.CD5F2AEE8934	TCGA_F69CC487.1C3A.4E65.BD56.A9EA04F9EF03	TCGA_4F9D8615.FC3B.4F57.89FE.58F8C1B85984	TCGA_D0694726.C456.47DE.A2D3.FAAB8E8CB011	TCGA_40224DBE.2EB8.4984.9FBF.45B4FD25334F	TCGA_22CB14A5.217F.4F91.9583.00C6F1B1F0C7	TCGA_D2265922.C650.4648.B888.C39D306AC21F	TCGA_9680E812.7F99.42AF.B8B8.415B5243F594	TCGA_49376FFC.BC39.4069.87F2.03D9F5039E75	TCGA_F07FEDD0.6AE9.47B4.9A33.C9D5E37A4FD3	TCGA_441D2917.46A9.4584.A987.9DB9DBDF7C4F	TCGA_7B657C3B.B78B.4741.AF7F.18E48B2A8C50	TCGA_97457ABC.A0F3.4938.9A36.2CCE4CAA8180	TCGA_9889D0AB.A85F.4549.BD27.E622B0E870DB	TCGA_D1848EEA.5A5D.4815.823B.03D835F791FE	TCGA_55CAFD5B.FA38.4F15.9EE3.D3F246226AB9	TCGA_3229515B.4207.49E9.8809.35890E44DB93	TCGA_E1E564B8.EAFA.4093.8758.2D31A414BB92	TCGA_129A042A.5E01.496B.BE6A.415224986F88	TCGA_B153FD97.80E1.4FCC.8B45.B69A2E44B5A7	TCGA_02866551.3AB3.4200.B7D2.1C18F27E12AE	TCGA_0FEB903F.6DED.410E.8409.5B47D306D4BB	TCGA_12F2CEFF.2D86.4FE6.934C.6775C98338E0	TCGA_AF027B78.C723.4EBE.B68C.B95B5A576EB2
5.94384089549506e-07	0.0016560912942327	2.61926566907283e-07	1.07799945185534e-07	3.1955230434233e-07	1.99201906473508e-07	1.95983994323268e-07	2.71973021118384e-07	2.95763276018384e-07	2.57077542916204e-07	1.91137593016033e-07	5.11493321284259e-07	2.6174900329811e-07	1.21252060671308e-07	5.00690254156798e-07	2.0556628786755e-07	3.57662447521201e-07	2.12026216309666e-07	2.23975985527099e-07	4.3906791716553e-07	1.37433107190481e-07	1.68742445648099e-07	1.27968603153732e-07	2.25024584877798e-07	4.65344706622572e-07	2.74185635795381e-07	2.38206334184895e-07	1.94486043889812e-07	2.22181877732306e-07	2.46899035368084e-07	1.88439126031329e-07	5.25069314687451e-07	1.97996143781564e-07	2.69591262394057e-07	2.08011333603023e-07	1.28342292758206e-07	1.94362714097632e-07	5.06293129430585e-07	1.27158081895624e-07	1.89183070305868e-07	6.71257906026537e-07	4.45424226747916e-07	1.74885193446637e-07	1.46786722593764e-07	3.40523670853396e-07	2.73690793865273e-07	1.01944761926158e-06	7.59384823480673e-07	3.2556229731821e-07	2.04667877679874e-07
2.58389255820394e-07	1.49841120022458e-07	2.61574776639105e-07	7.81214791848946e-08	1.94820227295756e-07	1.3486311663532e-07	2.0157409387958e-07	1.12963692433495e-07	1.55329719081087e-07	2.23885057314177e-07	1.35859766823473e-07	1.72280541880936e-07	1.34152627004011e-07	9.1979566228663e-08	1.97352351805542e-07	2.0527311893053e-07	1.62484243527039e-07	9.13237478045615e-08	1.50117923626453e-07	1.44727339983334e-07	5.72415101826655e-08	1.32207511379424e-07	1.30209157174664e-07	1.33737941091235e-07	1.68348241788464e-07	1.20122670149285e-07	1.51089669620979e-07	1.23004213681151e-07	1.22250555968622e-07	2.01661246399232e-07	1.03989713494899e-07	2.43191511695457e-07	1.39868685746471e-07	1.76436768022795e-07	1.33480977470082e-07	6.63752341201918e-08	1.28631908077426e-07	1.66242948813604e-07	1.05580205367274e-07	6.92569058912232e-08	1.70558107915784e-07	4.77521039550056e-07	1.39862501665992e-07	7.89402044767199e-08	2.30839214208902e-07	1.16311092051285e-07	5.93366298630475e-07	7.52931610714341e-07	1.45027811716697e-07	1.1471412511062e-07
3.76666258593738e-07	2.3678707035037e-07	4.40365656652847e-07	9.7079324011046e-08	3.14317194691712e-07	1.83325001525307e-07	2.16279532652475e-07	1.47299783171252e-07	1.88955446968663e-07	3.60282321738518e-07	1.77936293780356e-07	2.49331470439128e-07	1.78879355999166e-07	1.10815937149949e-07	2.65081829541197e-07	3.56782723669688e-07	2.26702878287556e-07	1.03132339005652e-07	1.89085157314899e-07	2.93682579047845e-07	9.77144532859761e-08	1.46188629311592e-07	1.54749042125273e-07	2.00130744360392e-07	1.96198484510162e-07	1.5285838535621e-07	2.11915072047325e-07	2.18901786114703e-07	1.58300339675885e-07	3.12118436626487e-07	1.34242690209278e-07	3.77322049946056e-07	3.28674301288666e-07	2.11865773387459e-07	1.61569590274609e-07	8.45249796481182e-08	2.07876367869947e-07	2.24700196788872e-07	1.24994103782385e-07	9.72952630977686e-08	2.00373964982153e-07	5.09097435913753e-07	2.18511873059404e-07	8.63864884068246e-08	3.43776227694118e-07	1.75156013048457e-07	7.62594811185377e-07	4.87768895908148e-07	3.11321113752727e-07	1.37057061209257e-07
1.29427268962543e-06	4.84593763095702e-07	1.6324559146707e-06	1.62152475256015e-07	0.0130351887925124	2.28076377036412e-07	2.00916706151264e-07	2.24873425043852e-07	3.38855619827462e-07	1.09827733443847e-06	2.85641618900713e-07	5.01096250684593e-07	3.23176408859396e-07	1.59092832173683e-07	5.20893986948287e-07	1.48226265513621e-06	4.91858436713229e-07	2.57740354016675e-07	3.55407831695619e-07	0.00986133607350846	2.58386432146467e-07	2.18473530842438e-07	3.65335959351638e-07	4.35814953552753e-07	2.7885149159903e-07	2.68344603645252e-07	3.86928426470223e-07	0.00583544316806027	2.87122657287193e-07	8.39848368703235e-07	2.01635460713624e-07	9.46845428845552e-07	0.0173575947428141	4.07117600007736e-07	2.5764517601509e-07	1.29563884155211e-07	4.16683237103184e-07	4.1166237432804e-07	2.01162176598395e-07	2.07736067998573e-07	2.76016058256023e-07	1.18051849683368e-06	5.85583385292081e-07	1.11172916441065e-07	9.36981737367688e-07	3.54631615137126e-07	2.62993288133667e-06	3.52427234923021e-07	1.35131798685785e-06	1.95814062883314e-07
0.046400370350838	0.0333475274140125	0.00205583100677658	0.00260554728463613	0.0139810359608409	0.0140850686266482	4.50437821487582e-07	0.0203935522308362	0.0451580587332081	0.0048983845087394	0.00421110549265947	0.0327553355119098	0.0255640594284499	3.77415689887748e-06	0.0714744600831681	0.0522294321431454	0.036373536295459	0.0165871224222496	0.0128683581128929	0.0903247128476755	0.00859061604565392	0.00118835203802335	6.38509047185223e-07	0.019266133887291	0.0288474009366567	0.0382832725467644	0.0108088058077235	0.00819708580541941	0.0253228268409047	0.0059254787907526	0.011459043107504	0.0333069759113823	0.0221537705963284	0.0169433273229128	0.00739308397667913	0.00346931223395927	0.025657682441594	0.0623330304155877	1.07436591497777e-06	0.0243729311486482	0.0880735215460189	0.101080760852338	0.0079565024249813	0.00206717650907389	0.0183644912410659	0.0428998059649202	0.060157603096049	0.125921478292835	0.030339373102021	0.016400147996353
0.0103055743088885	0.010770376335112	0.0137674193973437	1.63544224833997e-06	0.0298761719844927	1.35846226682629e-06	6.89385946342769e-07	1.3005684625686e-06	1.7838687380386e-05	0.0101107348841569	1.60954849917695e-06	0.231607976611047	0.017087118080756	1.22820973851592e-06	0.224165725680175	0.055379544261242	0.0145471874467539	6.59715151143096e-07	0.00395765768329984	0.0199957038484236	0.00715170244861183	0.00476719114008192	6.29510213237047e-07	0.00331996613685363	2.41359168811942e-06	0.00157179049171622	1.70702175258721e-06	0.0189314630494172	0.00191068987537077	0.00363962445468958	8.09706769546797e-07	0.0317456300148093	0.00309272224257527	0.0216098197852147	2.17260712776587e-06	3.44557829562613e-07	0.0144288413914718	0.0360985789604076	5.83804449271982e-07	2.33789800801318e-06	0.0804570543585709	0.0696406159517279	0.0210359878912739	4.69846962727974e-07	0.01924525310672	0.00278931485642698	0.137808407944929	0.111817476601561	1.81317434544136e-06	2.97422902233199e-06
0.00606979880792697	0.111561355139412	5.85155960956869e-06	0.0209768338390152	0.00407841282665827	0.0203627566945708	0.054966766760975	0.025062182713686	1.38085434908634e-06	0.0371111032876575	1.25540175807624e-05	0.0091985752483952	0.00621588118787546	5.33142723477703e-07	9.90338500217439e-07	8.20169374044679e-07	0.0347678310168568	0.00488440342285553	0.0380284727038502	0.0472390110413368	1.0022623517922e-06	5.79996673470741e-07	7.95450912806275e-07	0.0173084324775892	0.0159102209335013	2.21246326927205e-06	0.0128828212162833	0.0627384072736259	0.00350721791209673	8.89434340573918e-07	0.00365884629501718	0.000327474724914063	4.79661910034369e-05	3.75894315145628e-06	1.11041650097707e-06	1.53736215592588e-06	0.00790455186082755	0.0303807680746511	1.1064653804221e-06	4.59875157412284e-07	0.0320072539781014	0.0399143261179138	0.013241838098346	7.37722978036774e-07	9.50740819833873e-07	0.0247415446249988	0.0118393103501307	0.207289259649132	0.0152766371615432	0.00639576043359971
3.30219384348193e-07	0.042706802023313	1.33671781362102e-06	2.80470134781013e-07	1.06641076228394e-06	5.88322026480502e-07	0.00448436331448423	1.02822783343821e-05	2.50740703437255e-07	0.0188491757703425	5.11747290179175e-07	0.0292230216902407	0.00131799801618707	2.29459173756443e-07	0.329044743395271	0.470199407290257	0.00087450013049559	7.60832365283231e-07	0.00173055301793904	0.00182398113759911	0.00557041016986726	2.83488933727642e-07	3.12715014812584e-06	0.00391487694737725	1.30995977233825e-05	1.13989298379241e-05	2.62006480330017e-06	1.60295944099392e-06	0.0222739945044954	9.92379365027556e-07	8.12862797255571e-07	0.026814896301272	6.67719205235261e-07	4.23405647042533e-07	5.60764811108176e-07	3.83523854356068e-07	0.0011936044460766	0.0101240722160039	3.73740459313755e-07	1.89328445103912e-07	0.0989161206329741	0.325551995225179	0.00364932761889302	2.43004469705068e-07	0.00111888940803782	0.0117865047425944	0.132043981145984	0.175350949643684	0.00265466289270562	0.00195921540007646
0.00237534872988583	0.0179134595179854	0.00238154871873079	3.97477422576916e-07	0.00122877683931067	0.000276064177355927	0.0976517966180173	0.00487109950307786	1.75235600334548e-07	0.00356587714577934	1.43199761536129e-06	3.48012466494062e-07	0.00134336136148811	1.05107004573406e-07	2.05434204428786e-07	0.00356106345903693	0.000552570632834498	0.00210550223190071	0.000437531214081879	0.00787054491733571	4.86074876804249e-08	8.3425356625907e-08	1.88617970791475e-07	0.00429898288962965	1.93821457967744e-05	3.36439897352806e-06	9.96805073659709e-06	0.0164614662134188	1.11446602417621e-06	1.81918817796601e-07	0.00103268875342378	0.00300349955067494	1.54990152273189e-07	0.00295557302010948	1.82701387389013e-07	0.0121384226110344	5.18507108170639e-07	0.00607478241615742	2.97549613253339e-07	3.99383860712022e-08	0.0266696972847799	1.24610986608596e-06	0.00559039498060638	2.55375182931825e-07	2.08954494295184e-07	2.2135780216465e-07	0.0401289803944611	2.36566118483913e-06	1.73081643457539e-06	0.000748029227453967
2.8196785504098e-06	4.93771036809991e-06	2.72369570624081e-06	6.54823499714633e-06	2.55453075764414e-06	4.73332188744449e-06	1.40035374695481e-06	5.83527228692201e-06	2.35540274602096e-06	0.000533806576396617	1.49777380787205e-06	0.0260825987310004	2.63222438009231e-06	1.21587144245871e-06	0.0299062684284257	1.11929916253162e-06	2.48642894043703e-06	1.63555528224205e-06	3.33386737295299e-06	7.8091868650617e-06	0.0828214835610514	1.07665012395623e-06	0.019121996085687	4.83583070894915e-06	3.92126675175001e-06	6.62061065163324e-06	0.0302101478639357	2.90886993135309e-06	2.37171807714669e-06	2.26450051087779e-06	1.79954335769669e-06	6.57339387018242e-06	8.10294739964543e-06	2.06278866392946e-06	2.53032025006585e-06	3.93531258574337e-06	4.80603080132985e-06	0.00415912115136665	0.0138394779465827	5.99787356880453e-06	2.77718001433981e-06	0.0593428600906858	2.60811628074138e-06	1.75911341957698e-06	2.44556634933673e-06	0.0700895057831724	0.266476317831661	0.0195535606183493	0.0710983466412915	2.62546694365752e-06
5.62980465374209e-08	6.78217125390582e-08	1.06984349288708e-07	9.02583342690205e-08	6.45182440032419e-08	5.60923809211579e-08	6.90740330218643e-07	6.93266414552252e-08	6.96005657737748e-08	7.7563911465222e-08	5.66079218773789e-08	1.0084842204227e-07	5.53251263228772e-08	5.73571083863118e-08	5.78123802590964e-08	2.76204561911607e-08	6.09733967994748e-08	5.34292022114555e-08	7.71138450954305e-08	7.03172843095178e-08	2.03849635782054e-07	4.84587828768775e-08	9.34631052386407e-08	6.73185891148168e-08	6.67562644073135e-08	6.47114569872781e-08	9.36798813575657e-08	6.47234861457873e-08	6.3712512139706e-08	7.14977240751114e-08	6.43229925121691e-08	6.78728518857742e-08	8.29259144727475e-08	6.63334377827719e-08	6.21752240724513e-08	7.96060323789064e-08	7.96186227718313e-08	7.58112531604489e-08	8.71237487359229e-08	7.26266544193904e-08	7.00565997931881e-08	5.90043204819031e-08	4.76769093928446e-08	5.15262110223684e-08	7.09574988529272e-08	1.38429928309738e-07	1.19132709280998e-07	5.06342534519704e-08	1.57426304390805e-07	5.50885247053362e-08
2.0803510002578e-07	3.71793415020148e-07	4.80596315774347e-07	2.98769531530963e-07	3.31376300721505e-07	1.07784997929997e-07	5.83865250599886e-07	2.06505684716625e-07	2.43526458622243e-07	3.30241618992391e-07	2.73442955179266e-07	5.07518506804126e-07	2.51708607569328e-07	2.36491559181416e-07	4.40565376014899e-07	3.22550154636398e-07	3.16193335359806e-07	2.14425316408628e-07	3.08631600132395e-07	4.03004627729995e-07	1.82426120061487e-07	1.91470146565872e-07	7.7147238196417e-07	3.40533959916375e-07	2.25864679582732e-07	3.06822710264539e-07	2.06213706389897e-07	3.1555352512123e-07	4.77759566793715e-07	3.63454134092791e-07	2.68834194964212e-07	4.36923722782047e-07	4.5437004572317e-07	2.06404661403193e-07	2.43851491021984e-07	2.67088854247993e-07	3.06239432982755e-07	3.41061853967437e-07	2.34104681927241e-07	1.35873255383169e-07	5.0804663342329e-07	5.65828303970381e-07	3.45462737693377e-07	1.96600886977877e-07	3.67214305437042e-07	3.22298472112646e-07	3.50059046003482e-06	1.09408274550834e-06	2.63303664037034e-07	2.32435513417039e-07
0.129462265422913	0.0227423842966941	0.163083599101954	0.157986835714559	0.142122675657656	0.0232459716854241	3.7880357396957e-06	0.0208074241815566	0.255844920971688	0.14777156013004	0.0781033059052699	0.0549047384164573	0.10898696295206	0.0543218688898103	0.000118855268172205	0.0487478964484022	0.110527151974444	0.0382109516411194	0.213394611432973	0.0655015215706232	0.338667043706706	0.0386822698101844	0.262324502587553	0.0925733598959873	0.0289022547573179	0.126877720216689	0.160391571484949	0.0746577058642421	0.0160383715677854	0.251423949272256	0.0377310704249172	0.239171854315529	0.190013583326633	0.261977435161081	0.117323603502387	0.00528635757932936	0.0945402868094994	0.123050140853406	0.14020939762789	0.307902855106149	0.103931467154976	0.021734130180333	0.0528134034922728	0.0762689161316874	0.15688183325242	0.0369625855251006	1.7761213789507e-05	0.0485354785177237	0.0413112715188379	0.0101882410273738
1.87605616897022e-05	9.67645429109485e-06	3.44253366850722e-06	4.26556640770759e-06	0.0458203729213215	2.3633854673126e-07	2.50678216036421e-06	2.55183039592526e-06	1.30013588081471e-05	1.42964770722728e-05	1.24831455943673e-05	5.20179805096573e-06	0.0306156711904001	9.78115741939719e-06	1.89991150938677e-07	1.87482418467834e-07	4.03903769492014e-05	7.65174654572586e-06	1.68301121842009e-05	0.0269875222634597	0.29090643744129	0.00609878363700216	0.000728841349974493	4.84699472927445e-06	2.39350105419028e-06	0.0290074858923099	0.0738331527509992	1.93816468630322e-05	0.118790397736458	3.51077752717572e-06	0.00529006157776532	5.76724937590243e-06	0.0229332962809025	1.98012096468864e-05	5.74629372379077e-06	1.39695647572951e-05	1.88767003702616e-06	0.0228109238501764	4.20694860094465e-06	0.416442807452732	2.48776580513081e-06	4.32591941129568e-07	0.0320233892463581	2.90553735383024e-06	1.27655413415077e-05	4.21367788773503e-06	0.0058671403857539	3.94415888870848e-07	4.36126135001422e-06	0.00158061921274049
0.344221798228665	0.491698816048584	0.592485769086027	0.523064982196323	0.367559399631898	0.573862968703385	0.466042201523663	0.597078084043257	0.408801949034872	0.361564365790582	0.626323657831571	0.321398550019937	0.502045233808738	0.66361618781918	2.62677493617092e-07	1.5515254301253e-07	0.455293851284041	0.608728691743024	0.460748189497463	0.431077047018874	1.05415047175116e-05	0.571975621492754	0.398310758145692	0.572092137777911	0.65470366202091	0.514602167860035	0.507005984020479	0.470104872952178	0.462380641991863	0.474713318831558	0.56912616865195	0.290361935870992	0.475195972854498	0.429868947335481	0.589593375741868	0.653484410502712	0.608532544051806	0.374402865593104	0.478550162175441	4.25245070133574e-06	0.334914992955552	3.60316788773101e-07	0.526767614342401	0.635138406843227	0.467975098306397	0.497413741934373	4.86201300069764e-07	3.49762519706443e-07	0.618296958217008	0.629629095895307
0.142297863151007	1.1149736104471e-05	5.10766705307741e-06	0.00284668259944803	0.0468644032557139	0.036801400634727	0.050294503325265	0.0529854047457906	0.0368898122958159	0.103904651060223	0.0255396617630241	0.0318294410474534	0.0460841269016685	0.015550404190888	1.91959115784023e-07	1.14764265383253e-07	0.0460831390854904	0.0354786479642124	6.52361468994968e-06	0.0225964723886301	1.28446926796357e-06	0.0935292254916607	7.7998871876183e-06	0.0073086117866428	9.1417271989837e-06	0.0181389920205465	3.78822545132418e-06	0.0708164005847988	0.0395304111223283	1.10478594391105e-05	0.0924811177740888	0.0150695761939914	9.57770405763792e-06	0.012221092748959	9.90373867639713e-06	0.0693685850949343	1.03882142693414e-05	0.0612178836553169	0.054137057928306	1.04221958163276e-06	4.0513647536599e-06	2.57211833626732e-07	0.0362439860771182	5.88784917049431e-06	0.0454635210176442	0.0272269389363502	7.21878365965695e-07	2.74074903640319e-07	3.36037064492013e-06	0.0541011130442754
0.31884228249481	0.26757611319281	0.226204186611737	0.292505156993719	0.335428716603805	0.331357943689381	0.326549444102273	0.278781249690068	0.253268964653742	0.311673697041223	0.265791060150939	0.262992170344528	0.260735749856868	0.266493895006657	0.345286124348145	0.369877659474757	0.300935739452997	0.293993040648118	0.26880663441091	0.276712986905921	0.266278492731736	0.28375562728816	0.319499079507365	0.279906412814507	0.271584708157532	0.271493787523745	0.204848145459796	0.272232344943549	0.310240630937088	0.264276706301798	0.279216619838232	0.360183219248309	0.26918538656934	0.25439642052963	0.285666663202796	0.256231986155571	0.247723555164226	0.269346107042066	0.313255381324364	0.251266314737406	0.235018679469183	0.38272977795757	0.300673435728868	0.286512570653045	0.290932252572055	0.286084242078459	0.345650664492796	0.311524915532654	0.22100893088464	0.278991238289689
0.40430224	0.47929335	0.49594468	0.4052381	0.38921595	0.37344456	0.5419421	0.4565097	0.46660382	0.45980328	0.4565624	0.47357774	0.45403934	0.44659752	0.40810722	0.39265466	0.43603963	0.44067585	0.44310558	0.45899022	0.41599655	0.43648148	0.40914398	0.4476332	0.47092664	0.44622797	0.4872231	0.43332386	0.41251397	0.4549715	0.44051957	0.4077233	0.44236046	0.4621554	0.434583	0.44271815	0.48752546	0.46704984	0.38527268	0.41952658	0.50612795	0.3815028	0.42310792	0.43281424	0.4472372	0.44114876	0.41402465	0.37725842	0.4845459	0.44663417
[truncated: 32 more columns]
