# Supplementary material for: Single cell derived mRNA signals across human kidney tumors
Source: Nat Commun. 2021 Jun 23;12:3896. doi: 10.1038/s41467-021-23949-5 (PMC8222373; doi:10.1038/s41467-021-23949-5)
Supplement: Supplementary file 9 — Source Data [file 41467_2021_23949_MOESM9_ESM.zip › SourceDataForFigures/SupFig6.tsv]

SangerProject1700_PR36165d	SangerProject1700_PR37272a	SangerProject1700_PR37276a	SangerProject1700_PR40710a	SangerProject1700_PR40712a	SangerProject1700_PR40713a	SangerProject1700_PR40715a	SangerProject1700_PR40716a	SangerProject1700_PR40717a	SangerProject1700_PR40718c	SangerProject1700_PR40719a	SangerProject1700_PR40720a	SangerProject1700_PR40722a	SangerProject1700_PR40726a	SangerProject1700_PR40727a	SangerProject1700_PR40728a	SangerProject1700_PR40729a	TARGET.WT_TARGET.50.CAAAAC.01A.01R	TARGET.WT_TARGET.50.CAAAAH.01A.01R	TARGET.WT_TARGET.50.CAAAAJ.01A.01R	TARGET.WT_TARGET.50.CAAAAL.01A.01R	TARGET.WT_TARGET.50.CAAAAM.01A.01R	TARGET.WT_TARGET.50.CAAAAO.01A.01R	TARGET.WT_TARGET.50.CAAAAR.01A.01R	TARGET.WT_TARGET.50.CAAAAS.01A.01R	TARGET.WT_TARGET.50.PADXAY.01A.01R	TARGET.WT_TARGET.50.PADZUB.01A.01R	TARGET.WT_TARGET.50.PAEAFB.01A.01R	TARGET.WT_TARGET.50.PAEBXA.01A.01R	TARGET.WT_TARGET.50.PAECJB.01A.01R	TARGET.WT_TARGET.50.PAJLIP.01A.01R	TARGET.WT_TARGET.50.PAJLKC.01A.01R	TARGET.WT_TARGET.50.PAJLKR.01A.01R	TARGET.WT_TARGET.50.PAJLLF.01A.01R	TARGET.WT_TARGET.50.PAJLNJ.01A.01R	TARGET.WT_TARGET.50.PAJLPX.01A.01R	TARGET.WT_TARGET.50.PAJLSP.01A.01R	TARGET.WT_TARGET.50.PAJLTH.01A.01R	TARGET.WT_TARGET.50.PAJLTI.01A.01R	TARGET.WT_TARGET.50.PAJLWT.01A.01R	TARGET.WT_TARGET.50.PAJMEL.01A.01R	TARGET.WT_TARGET.50.PAJMEN.01A.01R	TARGET.WT_TARGET.50.PAJMEP.01A.01R	TARGET.WT_TARGET.50.PAJMFU.01A.01R	TARGET.WT_TARGET.50.PAJMFY.01A.01R	TARGET.WT_TARGET.50.PAJMIZ.01A.01R	TARGET.WT_TARGET.50.PAJMJT.01A.01R	TARGET.WT_TARGET.50.PAJMKI.01A.01R	TARGET.WT_TARGET.50.PAJMKJ.01A.01R	TARGET.WT_TARGET.50.PAJMLI.01A.01R
0.00691484333312027	6.56129292507708e-07	2.77999037146325e-07	6.77363695110361e-07	3.75221022633227e-07	1.6718771843688e-06	1.28808964755952e-06	5.09567180383715e-07	4.01742987876385e-07	0.00476659826875739	7.59786843831912e-07	5.10710879606569e-07	1.08603452656029e-06	3.85055417155587e-07	3.24188578943303e-07	5.06117969575519e-07	8.5253303862999e-07	1.56395160961608e-07	3.28595851403125e-06	3.72305926048073e-07	2.58242773113267e-07	1.06473669888712e-06	5.40405423277242e-07	3.06680972510179e-07	2.06008475248746e-07	3.60923294790836e-07	4.48099910987041e-07	3.6329072674913e-07	4.65867807629869e-07	4.02153222724979e-07	2.2364340466349e-07	1.6508896493496e-07	3.54040969725715e-07	2.25125047578964e-07	4.83018076270984e-07	3.17121901577414e-07	4.91295326665423e-07	3.74988054188938e-07	3.07630589723663e-07	3.93487222419051e-07	2.21325825429559e-07	6.44705958211944e-07	2.82890629129718e-07	3.93414035684318e-07	2.72623376420136e-07	4.59076594668841e-07	2.67745665066823e-07	1.61347346882875e-07	4.55123430391091e-07	2.50741546639133e-07
2.56472305879837e-07	2.86374076020352e-07	1.11399265144734e-07	5.15393315075972e-07	2.47670295244224e-07	2.60425741844894e-07	4.52474741968312e-07	2.43575141157253e-07	2.01843629460797e-07	7.38382897276846e-07	2.77342242737304e-07	1.98938890927529e-07	3.39970378361038e-07	1.68435019125995e-07	1.64664076690365e-07	2.18597660441097e-07	5.95350754257475e-07	1.20978460514956e-07	0.00497213461816484	2.7417864960966e-07	1.76065477871725e-07	6.82263873594567e-07	4.36152756952583e-07	1.86187799968787e-07	1.19741886755772e-07	3.36011759624096e-07	3.43078906721473e-07	2.5176647884316e-07	4.05163292346361e-07	2.41175001308921e-07	1.22162191067334e-07	1.55477480027954e-07	2.68504386353393e-07	1.96734783556554e-07	3.78351118127769e-07	2.21838474314467e-07	2.71617340118566e-07	3.08696019610959e-07	1.79972474773279e-07	3.07941006015675e-07	1.51245396367778e-07	4.9787331577894e-07	1.6607975344787e-07	2.58058070192327e-07	1.76823681793965e-07	3.90476972858692e-07	2.3150697012672e-07	1.5219957543852e-07	3.15761468029803e-07	1.38797426638197e-07
3.5732201932253e-07	5.04300488758663e-07	1.38334764838757e-07	1.027237507665e-06	3.86533179049144e-07	3.51270423606085e-07	6.24748691435425e-07	3.07831145533551e-07	1.91438344928201e-07	1.15152080972226e-06	3.7018887344435e-07	2.6339148662896e-07	4.50797139078879e-07	2.19707201985637e-07	2.13803774218093e-07	3.17830830673537e-07	1.0542984018131e-06	1.22701384348233e-07	1.6218238201231e-05	2.7129585443802e-07	1.86931814471914e-07	4.20844500665165e-07	4.99213451457219e-07	1.76024338715943e-07	1.25643928233395e-07	4.33479492465167e-07	3.37030089705128e-07	2.88733713478282e-07	4.52479782210691e-07	2.406211132971e-07	1.51073679693858e-07	1.70091213839553e-07	2.75184837894623e-07	2.13076523233212e-07	4.23957556072776e-07	2.21805837168948e-07	2.6351557034062e-07	3.06258422182672e-07	1.94220208977915e-07	3.53257523876578e-07	1.39915692550528e-07	5.2839295455653e-07	1.72600200197765e-07	3.25108832935171e-07	2.14892171581404e-07	4.25634190793634e-07	2.48278264603509e-07	1.60384536860089e-07	3.50046374431014e-07	1.35042117573083e-07
5.90450221221973e-07	0.000188243296196292	1.69749224728352e-07	1.81458057151642e-05	1.14137275097925e-06	5.68695698681244e-07	1.76252926617242e-06	6.60444486650152e-07	2.36646747432462e-07	0.000328620278769832	7.42825940199489e-07	4.75125575121006e-07	8.13783925676521e-07	3.22285250277074e-07	3.22931082073795e-07	5.09348095276912e-07	0.00492664598453557	1.51786119853712e-07	2.77522072164841e-05	3.42127529782606e-07	3.28829422468289e-07	3.73263164127433e-07	1.15453205683239e-06	2.23657100302259e-07	1.62431170775299e-07	9.79640992466703e-07	5.14373022186102e-07	5.28890896844637e-07	8.00555830145704e-07	3.24396814290227e-07	2.45083600510732e-07	2.45438288541962e-07	4.66036384400803e-07	3.41244700256171e-07	6.75661791779668e-07	3.04695052532379e-07	3.46172916631307e-07	4.42239807821392e-07	2.76256173317359e-07	6.73955548212818e-07	1.51726073608079e-07	1.04543766014935e-06	2.57776899344164e-07	8.28133324713191e-07	0.00201153421801398	9.66067718395624e-07	3.80084038685912e-07	2.12270566923668e-07	5.51821153625802e-07	1.64773841833569e-07
0.0252289811168499	0.0160733204436044	0.0120769159272496	0.0210323230753941	0.0030303260064552	0.0866783606176724	0.0428196088388954	0.0278682645413269	7.94919149458333e-05	0.0279528306062963	0.0253936155404756	0.031459329747283	0.0179424942808893	0.0220739134808191	1.66521951733561e-05	0.0148844216935379	0.0188770839662509	9.21761499810889e-07	0.0263991925694604	0.00187791904392452	0.000749818840822459	0.0448525835460258	0.0076119682367821	0.00100090539381807	0.000273728434220582	0.0119819195095773	0.00477939033354406	0.0178492508828433	0.00510834113915114	0.00369425547494577	0.00748860771293826	9.79550599867636e-07	0.000851053037453135	0.000226925916203307	0.0109962085746368	0.00302358134444661	0.00261154187066115	0.000191843155872718	0.00545503010417046	0.0171618998234091	1.94669578087974e-06	0.00257419783755234	0.000748443565883543	0.0184462243519696	0.00240680029649504	0.0205916674398915	2.24440975663663e-06	9.79227164187251e-07	0.0171801788089324	0.00107919585925222
0.191299050175762	0.0511937539550318	0.0555376037944413	0.013372031528257	0.00301191255306094	0.373464588790851	0.114072312568173	0.00833656216098135	1.40954298795579e-06	0.0869756670628617	0.0117230737890016	0.0618960427917806	0.403898112804115	0.0351002883249024	0.244330604189642	0.0257908234842922	0.00535316595008362	3.24342551525445e-07	0.00732477384134376	3.1224273291372e-06	9.34401632018928e-07	0.0123281812845882	0.00555512195849436	9.89094620646335e-07	6.17345996324903e-07	0.00431111765548241	3.49419124142713e-05	0.00299046291605577	0.011343004821149	1.87702096074565e-06	1.40913053150041e-06	8.00320161300324e-07	5.86337900475954e-05	0.00170655475068588	6.57809434331472e-05	3.50697037881195e-06	2.76094056910649e-06	4.00116465517021e-06	1.44730765760105e-06	3.42346156712033e-05	5.82210694314636e-07	3.47454397940542e-05	9.83074148146432e-07	0.000153870333638143	1.86629221902016e-06	0.0222865900837451	1.3650226084762e-06	8.67687493275619e-07	0.00275350130509789	6.58785267702851e-07
0.0933945669262743	0.217022542785799	0.0971079169598547	0.0607766271210418	0.00919717006179622	0.0262339877434202	0.131717195224827	0.0707806056394562	0.0430250242664574	0.061691394305283	0.0628357184496403	0.083563609389214	0.108671530904265	0.116824358427919	0.108278150316643	0.248668930731526	0.0644209655009225	0.0303322933073418	0.0155806645461318	0.0604368981645434	0.079463194186167	0.0538327485388596	0.0539613171078871	0.0886408964792676	0.0602557929438683	0.0289088440460353	0.0566349841613923	0.0581205780873689	0.0841238512620527	0.0760711475796258	0.0652217220876681	0.0476018097329595	0.037239764163873	0.0290955351391386	0.12769329613083	0.0648216077400482	0.0434213885670673	0.053586064838607	0.0890561095233467	0.0685804643868286	0.0855904049769833	0.0609095331406341	0.052752374733493	0.0688173374635284	0.043147481798184	0.0743654753642021	0.0943879074924359	0.0614154243896938	0.0780139327926971	0.040080303154165
3.50135140186078e-07	4.70251832400317e-07	2.61939421731213e-07	9.03356981706296e-07	5.04140988028527e-07	5.11307201522891e-07	1.4363212844797e-06	1.1200896777321e-06	0.00696809355528734	2.01157599784206e-06	3.46220135844211e-06	1.44048863951847e-06	7.0691279809018e-07	4.27879598670464e-07	3.23900033105215e-07	5.22741291399708e-07	0.00805605054098048	5.63835485555245e-06	2.23556525126187e-05	0.123831782885664	1.9478379986668e-05	0.0464859729499954	1.515513512234e-05	1.12114686008315e-05	5.07327415470326e-06	0.0395238778838236	3.78680618559725e-05	0.0402711957605863	0.00649465990416577	0.00545877145208706	7.44648685810547e-06	7.19360631006843e-06	0.00655046154270489	0.064301691651979	0.0872031654767704	0.0165157599404182	8.61624938612723e-06	0.00137840723238593	0.0105151566429424	0.0326633029800811	0.00626818052180734	0.00374803345982657	1.34431069531657e-05	2.00516020882362e-05	7.34442386427509e-06	3.2709029044888e-05	0.00896520399914185	0.0291351099475139	7.38624557447994e-05	0.00181743977376519
0.00447881073209395	0.0670747569836134	2.01822855183388e-06	0.0172648854548048	1.10683251242937e-06	6.98411624895376e-07	0.00420793344325043	0.0188132855641492	3.57895052709344e-06	2.81636507921329e-06	1.3489923896612e-06	5.09935366313811e-06	1.3121161828344e-06	4.01173363359182e-06	0.0138735393836667	0.0160520201353933	2.18126973454826e-06	2.04732190974531e-06	2.27720954630217e-06	0.0391952812160132	6.26958931086375e-06	2.7390805919548e-06	2.83113792717011e-06	1.05778987960264e-05	5.04353283153338e-06	6.9734682802416e-06	0.00531058308863307	2.15121200115596e-05	7.51760530246625e-06	9.72959981011106e-06	3.64358616594192e-06	2.54983698677112e-06	3.346028535023e-06	7.71252135383786e-06	0.0220683356505765	0.00145249510718768	2.5494954740385e-06	7.0540752087448e-06	0.000201493126540874	8.91959753628754e-06	0.0171338092259408	1.15926369022212e-05	8.37502251791639e-06	7.76924217157905e-06	2.02048588083982e-06	2.62349540800738e-06	6.03882934935031e-06	1.32060115510625e-05	0.0279707463916723	0.0276931635618898
0.153369873147753	0.169328859042818	0.366540526841502	0.149254557911228	0.67491989068237	0.152572316372413	0.243822354243179	0.40986266088116	0.00538289744321288	0.300974135241918	0.112376719822682	0.341279939348926	0.119698278636658	0.166607321872756	0.152204669351998	0.0880719259442333	0.0387205234165873	0.0124987512941232	0.0286533192087032	0.0328394562875643	0.0127857027752839	0.275172312628418	0.0400931530021684	0.158794923618395	0.0789871230372981	0.0626522913791491	0.0173818061852329	0.0457803120739058	0.142537650931746	0.115792823642361	0.0413999595245134	0.00136676441606918	0.0149763913856062	0.036617843047731	0.0315442156691884	0.07187809028482	0.0146110609324999	0.0347193983424735	0.12487623646182	0.0357619588380362	0.362437320562064	0.0013302507406458	0.0370456637977372	0.0430783044641332	0.00157070590057932	0.0131176893436506	0.0390978773903168	0.071296767812233	0.109944173384309	0.073416227909767
1.57467712831253e-07	1.8793585262615e-07	1.02785481338999e-07	4.15380574342948e-07	2.16473294807487e-07	1.52239705017499e-07	3.25839909593048e-07	3.66000417199393e-07	0.337301561342694	6.77202511257184e-07	0.186339676074894	5.21342201473633e-07	2.02688815926871e-07	2.69970547305161e-07	1.1188687482835e-07	1.73651697192875e-07	0.191950754486515	0.575708731588119	0.46424180455468	0.431252765424176	0.508719856229512	0.0117558033341103	0.561719603295718	0.147134516824543	0.278959510840509	0.440673342751552	0.427075244858412	0.565704338801021	0.451090773599304	0.253231912010317	0.286234594680493	0.570911564655212	0.609721777066205	0.664715683961538	0.471633503281177	0.552763634034598	0.515796443934792	0.601412844935563	0.38200138429929	0.397991061261512	0.172403417123457	0.554075138699078	0.444291778764829	0.555856302566155	0.585881670036085	0.578762183807655	0.478166548831688	0.544403026629186	0.418636577756734	0.550985216407064
5.77113594638385e-07	1.49377809664618e-06	4.96126328055674e-07	0.055818164893136	4.2272431462904e-07	5.40555001001395e-07	0.049800914780236	0.0543239982798282	0.009800316168031	0.0542931386785506	0.0418912761225556	0.0484834368965889	1.00597369364659e-06	0.0398533848970495	2.83577076806295e-07	0.0280016534516378	0.228058079664359	0.0619846623735009	1.02345100152095e-05	0.0337497351404022	0.183808254248293	0.0850533261323208	0.136022770869284	0.138557692364031	0.246109060975233	0.000208465681021104	0.114108775149023	0.0631185327898977	0.0997206919581979	0.1167265994153	0.191200495989881	0.0817630451520928	0.150051642137064	0.0170878508792161	0.0431433882822393	0.0538782679007882	0.145654768380406	0.0977467976426752	0.110850729227226	0.105764324692905	0.0779590470092368	0.126950123917241	0.177500481496897	0.124119782577691	0.101653990605516	0.087540081613469	0.0650687674955163	0.052263907973343	0.0370352949066071	0.0448017638067874
4.56904448322768e-07	5.35942193695243e-07	3.83827941948537e-07	4.48281243098166e-06	3.67162562362448e-07	6.64637317178758e-07	4.8447759177761e-06	0.00052611969253555	0.107186194570584	0.0404828683020415	0.0610409705655104	0.0260891344013758	8.66985282901607e-07	1.95406701838321e-06	2.3207049078419e-07	5.29883054813056e-07	0.0256584415021106	0.00356672229289915	0.041615177440603	0.0028980040710838	1.61679763184578e-05	0.0656639739705204	0.0197578069182155	3.46235969214663e-05	0.0122732931602859	0.165764549071213	0.0289230378331233	7.20402967098396e-05	0.0249469876766247	5.86519282845138e-05	0.102302629133868	0.00727566173177474	0.000109509599861912	0.000604754741404805	0.0102097996291269	0.00286987477064486	0.0117244173051955	2.99478064040217e-05	3.47812028942875e-05	0.0338947618284491	4.25195207556993e-06	0.00116556887036145	3.15030486464404e-05	0.0190467321024084	0.013780049157657	0.0355837215676452	0.0198815459874797	0.01060545663705	0.0440009321355404	2.23384804953059e-05
3.84570790939619e-07	3.16797412645309e-07	2.61028864712572e-07	4.43122009397243e-05	3.02072670191529e-07	3.9439165842711e-07	2.19631445405848e-06	0.011842136534874	1.74899400216201e-05	0.0240495068336735	2.7633690621954e-05	4.38241406319101e-06	4.72737236970003e-07	1.26844522326225e-06	2.42165011928915e-07	5.19128317752097e-07	2.59480330747989e-05	4.45298679395946e-06	0.0535996470624049	1.80432780789186e-05	2.33904940707299e-06	4.47722308729102e-06	0.00105283305509723	8.35309714629594e-06	2.51825462954179e-06	0.0478816278204526	1.65631277971507e-05	0.0075006849090503	0.00301205064250825	1.21022631206026e-05	7.89985115407869e-06	8.81897048310807e-06	1.02912672981431e-05	0.000180461621153647	3.15519146864675e-05	9.08296164964846e-06	3.76946725743387e-05	7.44241194401324e-06	1.18413793617844e-05	6.80061184850369e-05	1.63305360887444e-06	9.97910660588098e-06	4.066746642362e-06	4.03793321709726e-06	5.43295698202834e-06	3.0443539787954e-05	6.21320516912329e-06	2.97690337600935e-06	0.0353046942515085	4.54405105609762e-06
1.91093777459159e-07	1.72844024721081e-07	1.1583195066935e-07	7.21232608096564e-07	2.20990781092837e-07	2.17354035907792e-07	6.89026513708514e-07	8.64260023881642e-07	0.100584234791491	2.26583966376855e-06	0.0442020192208476	9.25440211996111e-07	2.56412966642633e-07	4.39667780612802e-07	1.25670498557151e-07	1.92583347622063e-07	3.32112879831849e-06	3.18365773043292e-06	0.228215652644371	0.0717697704867461	1.3115599189819e-06	2.56641619560116e-06	0.016377986613928	0.132838417623178	1.7248247259002e-06	0.0126906232358168	0.0574129653786138	0.0079456520713511	6.63543076904304e-06	0.104196898529071	0.0216625388853476	4.85155199599314e-06	6.84970890749904e-06	4.18478889111133e-06	5.54556143238984e-05	9.28367555985363e-06	2.19124197461981e-05	3.86849106748666e-06	1.71808086280434e-05	0.0671219955283693	1.05636623039234e-06	4.308984673389e-06	2.54642610627885e-06	2.34675856825379e-06	2.17765294816594e-06	7.49996301657787e-06	0.0393111767757654	1.55108250632817e-06	1.35278519320184e-05	3.12433475529803e-06
2.48974177982936e-06	0.000701442708274222	0.00240016388041869	0.147678551900218	3.97355759104437e-07	0.00158963455847305	0.00908921446572022	0.0095149618078936	5.07058635595685e-07	2.65753567842999e-06	7.37402094939417e-07	1.71912734471021e-06	0.00456743386238955	0.0115675303322478	9.31229440832623e-07	0.0294063013152115	0.00161355351906751	2.9182645570944e-06	4.59717135195136e-06	1.64834910434355e-06	3.51356670247898e-06	2.27359258274142e-06	2.22896051253274e-06	2.08396073369832e-06	1.72476467966093e-06	8.60135838668384e-06	4.60887135302097e-06	2.43323298382534e-06	1.45653160846938e-06	1.85828926827518e-06	2.32369109606657e-06	4.27209282852344e-06	2.82258244628339e-06	1.18736733088736e-06	1.30030622625516e-06	2.06305771368986e-06	1.12093523228124e-06	2.08281262107101e-06	1.89133851209173e-06	1.62501499753973e-06	9.67918632011271e-07	1.19435320258111e-06	2.45771297264429e-06	4.61531635549728e-06	1.97894075030378e-06	1.66995378516724e-06	4.86369867851897e-06	1.60392544597635e-06	1.57454289457768e-06	1.52530034958869e-06
0.0717554075918988	5.23240426291508e-07	0.00901551543915496	0.176213884163831	2.79027199596478e-07	0.0887329457954549	0.0381262654051945	0.0135342339866272	1.17094983241001e-06	0.0591854553046127	8.86283400324148e-06	0.00557355613029717	0.0823512597094485	0.0351725317425264	0.0635096079137455	1.32030394206962e-06	0.000228392254868713	6.65867962361933e-07	0.00565151112092183	1.33489424374561e-06	8.00837226878425e-07	0.0206344795779501	7.89159310823328e-06	9.16843137443841e-07	5.65674375811317e-07	7.30760409313608e-06	2.08700192853395e-06	5.0597774956243e-06	0.00157603656111291	1.08197963887122e-06	1.54045674592924e-06	1.16274260636648e-06	1.63660648125265e-06	2.89884007255677e-06	2.62600457087705e-06	1.45846567066447e-06	1.41010067038108e-06	1.17383088863201e-06	1.86372822698102e-06	6.12579683862704e-06	5.21797451958994e-07	3.14012128884933e-06	8.15259182481389e-07	1.35648681751346e-06	1.19476294848619e-06	1.13609087206287e-05	1.12896925858698e-06	6.66101280276821e-07	5.11696455782387e-06	1.09512981546164e-06
3.077914616922e-07	2.91367201976295e-07	1.97540049125381e-07	1.35427866376229e-06	1.88692991117534e-07	1.83877784624891e-07	6.2633878316453e-07	7.03196767985586e-07	9.5547188532284e-07	1.64653031827744e-06	1.16575767870761e-06	4.19642938931048e-07	2.93536834686172e-07	0.0107361257738941	1.72884379337192e-07	3.78408460796702e-07	1.820630544149e-06	7.50226405993905e-07	3.74014079544403e-06	1.47277586036507e-06	6.44239274097863e-07	9.60339230893331e-07	1.8213549475116e-06	1.6392237157572e-06	8.0535628412977e-07	3.17146809307238e-06	2.13084131075398e-06	2.3668753748237e-06	1.43802532155141e-06	9.55151992047611e-07	2.72206443011405e-06	1.4936244627107e-06	1.08928592619427e-06	7.92458643097367e-07	1.19559512341988e-06	1.38053493040061e-06	1.33505681086e-06	9.94400780691755e-07	0.000382435662835994	3.20693579060164e-06	4.63135275392511e-07	1.2422201582878e-06	8.2556966332885e-07	8.11105464778735e-07	7.29277786564397e-07	1.29029748465739e-06	1.95444057943232e-06	5.61914307958963e-07	1.36733615534149e-06	1.07494107287458e-06
2.1198414370461e-07	2.03540084585516e-07	1.26017239203126e-07	1.07801740574899e-06	2.14237745125742e-07	2.34379142058695e-07	1.64164486713307e-06	8.79814925296364e-07	5.2737428482823e-06	0.00107924346993266	1.54731179775868e-06	6.27217119517181e-07	3.35633279213853e-07	4.7158789695411e-07	1.41089306382124e-07	2.26577266810555e-07	2.01211866753963e-06	1.3934189592986e-06	0.0432374199711866	1.38019225240148e-05	8.74626455444476e-07	1.8841994157355e-06	9.42732848215138e-06	0.0259188261197689	1.17689396044645e-06	2.55016622190736e-05	2.60419668539255e-05	4.1665047565443e-05	7.19722943275408e-06	2.6161108451558e-06	2.61063360211532e-06	3.14846088911236e-06	3.67223523074673e-06	3.35808185563835e-06	5.77700923188996e-06	3.01588382379386e-06	7.00640389575895e-06	2.41766797759924e-06	4.77247076505375e-06	0.0446370524179667	7.49839586898281e-07	2.56050736518957e-06	1.54402553740024e-06	1.29941389663181e-06	1.29077009439602e-06	4.14655814631614e-06	3.85831341949171e-06	9.28540970167389e-07	2.53679086534853e-06	1.26162078714352e-06
2.8494439562066e-07	3.3765721591485e-07	1.65528522809082e-07	0.0142891566927477	1.52069975551498e-07	1.73440743711981e-07	2.04240536514338e-06	3.4607121630484e-07	2.90780987378165e-07	1.00031414026062e-06	2.46777210370884e-07	2.16686227569598e-07	3.78245474491817e-07	4.42427221823067e-07	2.12752475318451e-07	6.67009736922689e-07	7.34031555284977e-07	3.32164226518972e-07	1.5186230291495e-06	5.59148396953248e-07	3.8980759554814e-07	4.97780073329034e-07	9.20092782040283e-07	4.08854687535741e-07	3.29871573101316e-07	1.16012312879233e-06	9.48479025110668e-07	9.87630686441245e-07	7.65823469113582e-07	2.93922332179692e-07	6.932589231063e-07	7.67294846852653e-07	6.93957760931044e-07	7.84880296743442e-07	4.83952342639916e-07	5.08605070848263e-07	5.56264283059283e-07	7.71787885681011e-07	4.86669730421641e-07	1.15945124469733e-06	2.48940386544138e-07	6.53470154469887e-07	3.84811282213048e-07	5.19389449252937e-07	3.99953889445763e-07	6.83690236163294e-07	4.41689939859287e-07	3.10176312056523e-07	4.35219872146202e-07	3.16985927650719e-07
0.453551850984455	0.478411100626465	0.457316530820736	0.344226184179504	0.309834178118276	0.270721543258452	0.366326270521081	0.374591170060185	0.389640477837861	0.338205576380206	0.454149775303338	0.401638151415292	0.2628623679737	0.562054163886077	0.417782973836032	0.549117841062497	0.41209782381915	0.315885658915438	0.0804167227108469	0.202107144576386	0.214419499616605	0.384202678297796	0.157804533035855	0.307042124988426	0.323121296989913	0.185348515226137	0.288246380167557	0.190571494045277	0.170018816791372	0.324737217283887	0.284458420862908	0.291044380163774	0.18040900183802	0.185440803171451	0.195341954976974	0.232765323260985	0.266094043869582	0.210903457220686	0.276586201966604	0.196298172070578	0.2781947344578	0.249175020084627	0.287593433490027	0.170436834178184	0.249522668130876	0.167657922088634	0.255091735833958	0.230855968838547	0.229059874352453	0.26009006054285
0.45722067	0.45905322	0.51979196	0.60631037	0.69304264	0.5589639	0.5850749	0.5948013	0.52039504	0.60879207	0.50924826	0.58641464	0.5876257	0.4187615	0.40762192	0.39504784	0.5347562	0.48290533	0.67338336	0.61463386	0.5550933	0.45752847	0.64417267	0.5661255	0.48894548	0.5986032	0.5624736	0.593918	0.6543914	0.55666554	0.50042915	0.508605	0.5979986	0.5702092	0.6313458	0.56798613	0.5808718	0.580904	0.55296814	0.61334777	0.58394635	0.6151943	0.5387789	0.59027195	0.5560472	0.63108575	0.54572624	0.55651575	0.60171485	0.5526428
[truncated: 101 more columns]
