# Supplementary material for: Single cell derived mRNA signals across human kidney tumors
Source: Nat Commun. 2021 Jun 23;12:3896. doi: 10.1038/s41467-021-23949-5 (PMC8222373; doi:10.1038/s41467-021-23949-5)
Supplement: Supplementary file 9 — Source Data [file 41467_2021_23949_MOESM9_ESM.zip › SourceDataForFigures/Fig6B.tsv]

F16	F17	pRCC	RCC1	RCC2	RCC3	Trans	VHL	Wilms1	Wilms2	Wilms3	rowName
0	0	0.166533864541833	0.000972999270250547	0.00526152893840916	0.0242214532871972	0	0.0165165165165165	0	0.0160965794768612	0.0145739910313901	frac
1	1	0.833466135458167	0.999027000729749	0.994738471061591	0.975778546712803	1	0.983483483483483	1	0.983903420523139	0.98542600896861
