# Supplementary material for: Single cell derived mRNA signals across human kidney tumors
Source: Nat Commun. 2021 Jun 23;12:3896. doi: 10.1038/s41467-021-23949-5 (PMC8222373; doi:10.1038/s41467-021-23949-5)
Supplement: Supplementary file 9 — Source Data [file 41467_2021_23949_MOESM9_ESM.zip › SourceDataForFigures/Fig6C.tsv]

mstFrac
6.85368606716925e-07
4.02467977184526e-07
5.25127558734396e-07
3.7676266364992e-07
8.30335701325254e-08
4.93063307061671e-07
1.64863423943056e-07
8.98318046840303e-07
6.49585793187327e-07
4.05163014443514e-07
2.07441002272335e-07
7.89379112347276e-07
2.43461945411484e-07
1.07946054898942e-07
3.58376863312642e-07
0.000499652461124936
5.62679859906381e-07
1.87487394828482e-07
0.00022429425047457
0.000903396823308809
1.11686460166995e-06
8.47439189394904e-08
2.58275731024311e-07
1.97384909960462e-07
4.84494029779481e-07
1.02068776744248e-07
7.09106848528583e-07
2.62097467419103e-07
5.60201306721419e-07
6.74189125934797e-07
5.15729189799492e-07
2.92542626891589e-07
0.00157553511062453
5.99812397332638e-07
3.70704353653272e-07
1.26390561117791e-07
7.11806037561775e-07
1.25726488792388e-07
8.32368792840485e-08
3.10218978973358e-07
2.51788318743283e-06
2.95374616009982e-07
3.30504391391824e-07
9.6271946712649e-07
1.72611509280705e-07
1.19723573936715e-07
1.9575126711183e-07
3.01265498897767e-07
1.80088451396557e-06
2.47037855607992e-06
4.03015440985644e-07
2.77941896333907e-07
3.38251428378372e-07
4.06217968150649e-05
6.63017106905474e-05
3.61714949782973e-07
0.000164369683602961
2.98855373524235e-07
7.13465718078044e-07
1.27790785525786e-07
8.76947029187973e-08
2.76554265193493e-07
5.61487015870349e-07
0.00064112461820374
2.57934669489952e-07
2.30977506416136e-07
2.4607110482703e-07
9.96665194336321e-08
7.53905985367466e-07
0.000790977780140021
1.21554006312897e-07
2.43974206072535e-07
4.54216632376752e-07
1.69472573311151e-05
9.96017610214387e-07
0.00155322034195123
6.19622199306091e-07
2.13136087601093e-07
0.000496940691192843
4.15157393706509e-07
3.32249741784237e-07
3.66537609571697e-07
4.94635292280716e-07
3.02390061938885e-07
2.14228430429419e-07
2.83809024080973e-07
2.3954140656824e-07
4.04082845218988e-07
3.45189213656401e-07
1.14338452624865e-05
2.48226508955233e-07
8.26502689965662e-07
3.0360381752695e-07
4.626391719306e-07
3.16675515133028e-07
0.000867024664424243
4.01323760882138e-07
3.63754276966832e-07
2.77967187297357e-07
5.02089824380706e-07
2.69238978529039e-07
3.64917702162023e-07
2.39962997628294e-07
4.30255386115793e-07
6.89606161621178e-07
0.000110316823261974
6.02527028323962e-07
3.46661861610419e-07
9.75274276830512e-08
2.26544213423459e-06
2.11369313598425e-07
2.84128894078752e-07
8.0230093829723e-07
5.32013797102302e-06
1.09998798614842e-07
2.79103534332421e-07
3.42758880931388e-07
2.58645391624805e-07
2.64986988466313e-07
3.94159878181453e-07
6.29806591196379e-07
2.68164140115017e-07
1.44486426548806e-07
3.37977311513738e-07
3.24401236879091e-07
7.28189302084976e-07
2.89094953169816e-07
0.000126530517110344
7.6748175610698e-07
3.95664598661487e-07
3.70169216477415e-07
1.75689895048474e-07
3.87434540266531e-07
4.12536502333756e-07
3.18360861701088e-07
3.48273866221174e-07
1.74093517691408e-06
2.33152523932023e-07
1.71554968169831e-07
1.73675387224189e-07
3.90355421756516e-07
2.13952514280055e-07
3.92651960061479e-07
3.3220232240959e-07
3.05031759200788e-07
3.52385161529322e-07
2.59006806891654e-07
9.99901160311916e-07
2.22065626315601e-07
2.22642902494429e-07
0.00113502647965186
3.65030321794277e-07
1.14629813755173e-06
5.73537761795962e-05
8.86068953298899e-05
6.67376905610573e-07
4.11750808527365e-07
3.93113445004743e-07
3.36079937538038e-07
1.18597174550747e-07
5.38333404040864e-07
1.38341792887446e-07
0.00010846929861157
3.06452728552539e-07
1.5990564349879e-07
3.68597946271933e-07
6.61374591279521e-07
3.03196384039687e-07
1.29705490807251e-07
1.00402448496765e-06
2.70379577996097e-07
3.00002781131518e-07
4.42280732471219e-07
2.05531830834036e-07
1.11242186072489e-06
3.02233240131734e-07
8.11878268184564e-07
4.89247724378109e-07
3.68085231698471e-07
3.47720386202913e-07
1.73413504271122e-07
4.39366540917505e-07
1.18665984447743e-07
0.00136691762654799
5.56300273193164e-07
5.02219602549815e-07
1.9875530074399e-07
2.94628437380724e-07
1.38590101754682e-07
6.18776353034477e-07
2.32250246762752e-07
1.24093759184364e-06
3.50056221254962e-07
4.10511162477183e-07
1.24806336324995e-07
5.95578666065051e-07
1.9336406760759e-07
3.51573416122086e-07
4.26796998424837e-07
7.96876847735202e-07
1.28441605417268e-07
2.23981786322056e-07
0.000163286240530761
2.164228659302e-07
2.55794486508803e-07
1.34637271819867e-06
6.49632269486003e-07
3.41572877101244e-07
2.90571875513232e-07
7.40222382097055e-05
1.69169736480752e-06
1.58024844223429e-07
1.89322584783879e-05
2.22140712135361e-07
3.41515938594333e-07
3.41441783885905e-07
2.24281388587599e-07
1.25196751173225e-07
2.21972259294673e-07
4.57788647063369e-07
3.16475972962124e-07
1.96660914437695e-07
3.7917767989335e-06
3.71647350119347e-07
5.76238523983823e-07
3.97838882349337e-07
3.69287015745513e-07
1.50144998820825e-06
3.54677897560545e-07
3.03260569642007e-07
1.00779655345604e-06
2.28470480245032e-07
6.10070119162875e-07
4.05808836776005e-07
2.48025736689137e-07
2.90924682184899e-07
1.14382055699724e-07
1.32883860354536e-07
5.9010552993235e-07
1.51248559935334e-07
0.000833699715421769
2.06029099520094e-07
6.20593579863629e-07
2.60891534098918e-07
0.000152914066332541
1.49276755852052e-07
3.39147008909731e-07
2.84283031529969e-07
1.54524745701309e-06
1.73399246364362e-06
6.36619013460144e-07
4.23727405924924e-07
2.52524966977988e-07
3.17957345424665e-07
1.62417600282569e-07
4.11477081726099e-07
0.00123338901303284
3.75955019234372e-07
2.74887535242743e-07
4.71557887234474e-07
2.26117016369985e-07
3.54436469349035e-07
2.07822532889767e-07
4.19271024402591e-07
1.93865546414059e-07
4.25597549137688e-07
0.000135908929436499
2.6047196746222e-07
3.62838280720163e-07
1.12499265219967e-07
0.00104379973873968
2.67721799194363e-07
2.05084084942102e-07
2.61728027951005e-07
0.000529859057501554
3.68357001034756e-07
2.60689247876595e-07
3.50232172376206e-07
2.29750666721793e-07
3.60021071024078e-07
3.28033429513784e-07
2.9445309490342e-07
2.7696230445858e-07
0.000564525377842955
3.03941125888641e-07
1.90516120602216e-07
7.76197219094522e-07
1.06243671814939e-06
5.73256233114949e-07
3.0185420825966e-07
5.11959761625965e-07
4.71668367567537e-07
3.37792381653047e-07
3.31278203533867e-07
3.5003570645114e-07
8.77990282970517e-07
5.12274320145182e-07
1.58435025191522e-07
3.08622816250911e-07
2.52345611874078e-07
1.68686397317282e-06
1.95693968671803e-07
0.00255647170051365
0.00122524416334959
3.84844767661435e-07
2.9298788984917e-07
4.25409244009141e-07
3.38918839569883e-07
3.7289779569443e-07
2.24983600193416e-07
2.08103353688834e-07
5.17480021992585e-07
4.53878043489454e-07
2.06556856135305e-07
2.78557114134636e-07
0.00408613400628802
4.97677016775414e-07
1.12074280328611e-06
1.80759698451007e-07
3.47887813178931e-07
0.00253490206216911
4.88930097679483e-07
9.05016064772376e-07
2.24798616236446e-07
3.39736438836282e-07
2.16922356204124e-07
5.42220053724896e-07
2.82700878839198e-07
4.65599287919891e-07
1.06903121705088e-07
4.22270027378681e-07
1.23999440769448e-06
6.06689706088427e-07
1.10105369793311e-07
2.06415375139176e-07
3.00706747951463e-07
4.47968516845164e-07
1.96753748939624e-07
2.80487501012154e-07
4.45368080789083e-07
0.00175803032639508
1.88570228521956e-07
2.28927905459722e-07
6.18998694476523e-07
8.29515307524568e-06
1.28995849993504e-07
2.50522314010277e-07
6.98618592597052e-07
2.88748630900344e-07
3.37252136707164e-07
0.000330321329963559
0.000897369637375626
3.31095668888489e-07
3.4147174834822e-07
4.5602416409021e-07
3.5079241168526e-07
0.000754178814810765
3.42066771513561e-07
3.24351058950599e-07
2.05022985021846e-07
1.38833058031169e-07
7.15746922017972e-07
4.32484619661242e-07
1.13317141541954e-06
2.71512159842559e-06
1.51052153125718e-06
3.60650535639521e-07
3.44051751569808e-07
3.93610365713742e-07
2.73641513035837e-07
4.38100310352062e-07
6.96599370104714e-05
2.76184669058994e-07
1.1379844179815e-06
3.38101633278615e-07
3.16356783340184e-07
3.48979130727228e-07
1.73076098242464e-07
4.67491995126934e-07
3.52056117854593e-07
1.03773013064935e-07
2.71746690246886e-07
9.15826452343536e-07
3.18168887948903e-07
0.005053041491772
3.8100938642444e-06
7.70229769805577e-08
5.18697583463461e-07
2.20863387671105e-07
2.98476414759818e-07
3.93749187023422e-07
0.000137104843364148
2.70111634964556e-07
1.01710162625549e-06
3.11416442376013e-07
0.000141668290710387
3.32219064818051e-07
3.29663438196622e-06
3.90283702439496e-07
5.86635708829231e-07
4.56325126728396e-07
3.11098612580746e-07
0.000315544605277193
3.75374531439631e-07
0.00115359169339351
0.00283443294476641
1.53929223974016e-06
2.40235057979502e-07
8.51146788709574e-07
8.82645631455745e-07
5.8349109015048e-07
3.20771257267354e-07
4.55023596332838e-07
1.84937294675634e-07
3.9204777865459e-07
0.000571294138935765
4.61771089944942e-07
4.50856996298131e-07
3.2179349046345e-07
4.2816020151532e-07
2.2843274701742e-07
4.7929019831214e-06
3.66363628376114e-07
4.22848924293272e-07
1.16421054818991e-06
0.000276157902307302
7.19665755108985e-07
3.1974758534829e-07
4.17533417665734e-07
4.41709750160814e-07
5.45976874944022e-07
3.63353039906958e-07
3.29461512644388e-07
8.34236592952216e-07
3.92845795022597e-07
4.4509764374919e-07
4.26188157897766e-07
2.94633039754578e-07
2.90961071532832e-07
1.81006789849097e-07
3.5888827207155e-07
5.97865359798799e-07
2.61685232553223e-07
4.20578617355265e-07
3.95983483759343e-05
2.51722067413585e-07
2.06199005068234e-07
2.78587474378968e-07
2.37674557221121e-07
7.74866864374915e-08
2.99853131649726e-07
7.03547545118209e-07
3.30151464148068e-07
5.23629197712698e-07
3.11844944182234e-07
2.81021969312348e-07
0.000765941467631239
9.43171706216655e-07
2.01390897265889e-07
2.93560793976808e-07
2.96338333893228e-07
2.0776397384405e-07
5.13280996097471e-07
5.25437457251285e-07
3.21450109770451e-07
1.61416471484291e-06
2.16059703467469e-07
1.68033822871442e-07
9.20488176454244e-07
8.60249019215316e-07
5.4151103266254e-07
3.97613206301043e-07
4.09868124437126e-07
2.33365968984962e-07
2.53747629873271e-07
1.6690486341918e-07
2.66970989306118e-07
2.34903422439756e-07
1.86536196986132e-06
5.78517953867582e-07
2.82453798205993e-07
4.71643353026491e-07
2.14733813534308e-07
2.67981394359868e-07
3.57933555241607e-07
4.80721342572899e-07
4.58843999939206e-06
3.01331884127199e-07
3.78353258141585e-07
1.70563713229975e-06
6.91841074893708e-07
2.82749421331115e-07
3.86197464906148e-07
8.27862963084668e-07
6.7982390553559e-07
1.97888211773291e-07
3.37026943034927e-07
3.39697726145564e-07
3.0628514563144e-07
5.9060245353166e-07
3.32789823266118e-07
1.11581973680963e-06
3.50135719800138e-07
4.94346686730835e-06
0.000277873328128938
1.39506346352314e-07
2.63133662127207e-07
8.36827364663812e-07
3.92324988695513e-07
1.41292036569712e-06
2.73450485033587e-07
2.13982491557997e-07
4.27736432243174e-07
2.86571831049128e-07
1.42598639178161e-07
6.24177178071653e-05
1.33093290717349e-07
4.00634790655623e-07
1.71578398351185e-07
0.000896608200406483
9.73421897295462e-07
4.99639882284853e-07
3.65767874806724e-07
9.33664726562511e-07
2.48314907919704e-07
7.53812733946544e-07
8.82207388019955e-07
5.87519197650692e-07
3.39449446928527e-07
2.71743403639652e-07
0.00198315689085414
2.23907625569678e-07
5.95026258949078e-07
1.69820152064622e-07
2.96379966093361e-07
1.26255322883148e-07
2.98647525477885e-07
2.00329407576901e-07
4.22157510532177e-07
5.10240245032266e-07
3.70645184189529e-07
2.11830466352165e-06
3.18534622902913e-05
9.26181994487414e-08
3.96327286743127e-07
4.05271945646454e-07
2.07551260998858e-07
2.36784842602577e-07
4.2896299860142e-07
3.24935535974064e-07
2.42466616231726e-07
3.13727103542185e-07
2.33174482513754e-07
2.29133111231673e-07
2.48225529754608e-07
1.83908740972778e-07
0.00186218525273735
4.72676795226431e-07
2.87817460245703e-07
2.47277481187802e-07
2.07704366621853e-06
0.00168343098349058
6.42467777198737e-07
2.05085283042115e-07
7.70605993498755e-07
2.4039483419497e-07
2.33171176972009e-07
1.82146182352181e-07
2.55618372847777e-07
2.57009635496629e-07
2.52888094209356e-07
2.81336467880109e-07
4.05684085950055e-07
1.82133651920635e-07
2.66874222282788e-07
0.00122855759318183
3.45587113019682e-07
1.48691387591231e-07
1.10946832496849e-07
3.81126915012561e-07
2.72114095306112e-07
1.35209696404815e-07
7.88601410998289e-07
1.39191657221383e-07
2.58880396261369e-07
0.000200584408362148
3.54632271372288e-07
3.00732737690465e-07
3.91213123572396e-07
5.61636447895447e-07
2.05525639298587e-07
4.11431603947038e-07
2.14339784776462e-07
3.712604581111e-07
0.000127228403887365
1.16729856916824e-07
2.64241972661281e-07
2.92248984546007e-07
9.33717157564218e-08
5.6299863115384e-07
4.01452601266947e-07
2.56357618719603e-07
5.28233545001488e-07
3.33535406305993e-07
3.246071668986e-07
4.11773902867507e-07
2.36185676904888e-07
2.1527650953847e-07
1.10716725861696e-06
0.00150069749069282
1.75081809467254e-06
4.22266255857354e-07
2.36282529265021e-07
7.47395596648934e-08
2.88141519473961e-07
0.000704550190144262
2.6746625121546e-07
2.38692243257642e-06
5.51453017842027e-07
1.84826156614483e-07
2.57723567270788e-07
1.98447019956658e-07
7.17103308154463e-07
8.60369295504737e-07
2.86336170445028e-07
3.22431452799838e-07
1.52462677562694e-07
3.66792593849976e-07
1.73476592318807e-07
2.89922887852826e-07
1.23306663239806e-07
3.62599847642907e-07
4.58492691315535e-07
8.19616813091471e-07
2.27306578984719e-07
2.57411287772281e-07
5.09554250969124e-07
5.94031811712903e-07
2.4533569263701e-07
4.6886267622048e-07
3.9263316110987e-07
5.90048311388701e-07
1.43828096410075e-07
3.03321460680045e-07
2.32324631344636e-07
3.17138302355861e-07
1.95976215385169e-07
5.01615377704865e-07
1.11629786717056e-06
1.32733310874638e-07
2.64584092006192e-07
2.52564821907906e-07
0.00147160159686003
3.65726105201019e-07
3.38120037091506e-07
2.27882097942618e-07
2.9641192810169e-07
5.34999426074493e-07
1.9639646984521e-07
6.14393229301949e-07
1.35260333765462e-06
2.5311864304946e-07
2.53176480195638e-07
3.68646498725167e-05
3.83485806065402e-07
1.56210327051264e-07
2.27946656491418e-07
8.13008592242357e-07
2.41180395807337e-07
5.00521410938798e-07
4.21730205413291e-07
2.14615928070796e-07
4.3229637626517e-07
1.30806151043189e-06
8.32002760275536e-07
3.88736603081882e-06
3.14475100422842e-07
3.37985476544481e-07
2.9603602923257e-07
3.02223240467621e-07
2.48597357025598e-07
5.69120989746415e-07
7.38369450363361e-07
2.7801851329737e-07
2.87796239782548e-07
4.54652054985721e-07
4.08652147486467e-07
2.87344216663974e-07
1.81222325137147e-07
3.11598065851094e-07
0.00173946411719274
2.93977874847248e-07
1.87452395086847e-07
5.01790306252982e-07
1.75110951375118e-07
2.48399027218201e-07
2.84213209755878e-07
6.53247810966484e-07
2.99599177127185e-07
3.1140637779544e-07
3.68454019456715e-07
7.72389837327751e-05
5.26271789146446e-07
0.00137722849605725
4.40798601213731e-07
3.22913040042669e-07
3.03826697135777e-07
9.34435892997527e-05
1.55875483595276e-06
5.43108250416361e-07
4.31908864917236e-07
0.00271252333559034
2.54937421162477e-07
3.10893663367902e-07
1.40444396336564e-07
2.61537222340993e-07
0.000342463823434961
2.37620182239279e-07
0.00112363173844412
1.08393641226277e-07
2.86262833009997e-07
4.41560758654831e-07
3.6229880121258e-07
0.00248381749849184
2.19542534781847e-07
3.33126569950828e-07
7.50329597236113e-07
5.57595881531922e-07
2.01442132747561e-07
2.01641578162923e-07
3.18265558225104e-07
4.39236859883948e-07
2.61808962346163e-07
1.5456736115938e-07
3.96895215708068e-07
2.08663460436842e-07
1.54764330146555e-07
3.24914223300556e-07
1.05734470814699e-07
1.47220435741162e-07
0.000124347573315915
3.87992504925883e-07
5.01279396075365e-06
2.07105387898676e-07
2.5215220286912e-07
2.38331529775254e-07
2.5949033163883e-07
1.05109823000624e-07
1.09077437430014e-06
2.89346663977056e-07
1.00786524631274e-06
0.000237188926729499
1.70598702434952e-06
6.65556939682524e-07
2.08574662735236e-07
2.39227428887225e-07
7.40989489231167e-05
4.30929851543235e-07
8.44909705487077e-07
0.000618521307048128
2.94641002330718e-07
2.19183669798088e-07
1.37320315523679e-07
3.2932822889684e-07
4.13750004266866e-07
3.15130065054216e-07
5.73497272897236e-07
0.000125349337495903
4.06146079137567e-07
3.13758433106335e-07
2.51473831392167e-07
4.66728485402004e-07
3.9698259854461e-07
2.73562962277677e-07
1.16495339958523e-06
6.62482038504122e-07
1.9839442558864e-07
1.60150736616981e-05
4.99305274387092e-07
2.09451886120681e-07
3.16790643456959e-07
3.3126911896225e-07
3.9165355984497e-07
2.71810634794639e-07
3.56948787843e-07
3.43764976658428e-07
0.00154868768334348
3.15926078652058e-07
2.50041102848785e-07
0.000853556856339967
1.58225043564601e-06
3.54413329026734e-07
2.59868855680012e-07
2.07826478600663e-07
1.4176917179641e-07
9.84690168057505e-08
7.08209150973591e-07
9.72297821939905e-07
4.03993497375378e-07
0.00156969627801431
1.94129402919465e-06
2.46269520073746e-07
9.2052093972411e-08
0.000532148178548719
1.90536120330725e-06
7.18734383209591e-07
1.27631998755497e-07
3.11343223066814e-07
2.18481729331126e-07
8.96044699940725e-08
4.75175070709622e-07
4.24266098596608e-07
4.75280913264983e-07
3.67330240961294e-07
3.29891191238756e-07
5.32660338598709e-07
2.20501242227415e-07
0.00186225342194722
4.7687457592907e-07
4.06120366879878e-07
3.21830832038789e-07
4.31879706995984e-07
5.52560675528388e-07
2.54933936626661e-07
1.50675097907127e-06
1.00911949298953e-06
4.45970502471966e-07
3.88371104776242e-07
3.13258648859452e-07
1.96472568685479e-07
1.63383360181022e-07
0.00176987377490869
7.65860428290326e-07
3.42366360674881e-07
4.01021588414506e-07
3.91090698813266e-07
9.38285166795963e-07
4.57110364928877e-07
1.01661585110011e-07
3.3109230046436e-07
2.78926427445145e-07
2.46327487568759e-07
7.72117557486338e-07
3.27604322415607e-07
1.11764074348746e-06
2.22369386588286e-07
5.36660261218165e-07
7.60277342454586e-08
1.12763546479768e-07
6.10232395048726e-08
9.31527896655001e-08
1.04509022148328e-07
4.94659874153954e-08
1.42217938485177e-07
9.0829637768069e-08
1.40374892645844e-07
9.80293708775577e-08
9.47456903386814e-08
5.25261673588882e-08
4.92992335738238e-08
1.62646485343097e-07
6.80589633648336e-08
4.85392531552055e-08
2.41486246934204e-07
1.29734315562763e-07
8.98002262450736e-08
6.74260404995564e-08
1.73263715315309e-07
9.427563023273e-08
8.16636509629762e-08
6.30888739450846e-08
1.24392814921708e-07
1.08180646696141e-07
5.43761696438745e-08
1.63334638674405e-07
1.11466406084195e-07
5.05464998826932e-08
1.46180111375863e-07
6.78530303345805e-08
5.14759922690418e-08
3.50009606241581e-08
8.21590184183809e-08
2.33090560819324e-07
7.25039374779282e-07
5.05086052501966e-08
5.36946153380602e-08
1.031043074806e-07
1.2343401416305e-07
9.44488609600177e-08
5.63247919198372e-08
1.71646309107409e-07
9.53079099237614e-08
1.10377719183548e-07
6.47374216797543e-08
8.57157763319657e-08
1.61391573568294e-07
5.98144365104209e-08
6.03209887241444e-08
7.72364918811884e-08
5.26024436027411e-08
1.35160832805726e-07
7.9796008105619e-08
8.40121465724579e-08
4.69543871631483e-08
7.0744200473574e-08
7.12537042215293e-08
1.14977266645725e-07
1.35558889002927e-07
1.10104417170614e-07
5.49674456365609e-08
6.7053898020239e-08
2.27704719865517e-07
7.24744048577939e-08
6.28493917686362e-08
6.32995034044548e-08
9.27397743278222e-08
2.538875329841e-07
7.65979694933128e-08
9.41095000937086e-08
3.74438626333526e-08
1.01237521398541e-07
7.23798005257615e-08
1.06373476394055e-07
4.71745671489502e-08
5.4575466095892e-08
1.04503401247007e-07
6.48620991605839e-08
4.13193183799855e-08
7.59713078542147e-08
7.30893195582475e-08
6.34434500956627e-08
4.79539313872412e-08
2.0965942862797e-07
1.09987693688518e-07
2.88896821440647e-07
1.34737595180207e-07
3.5195841144872e-08
5.28685244547489e-08
7.04017568066643e-08
1.03729268513584e-07
4.33298138607302e-08
4.98677109791332e-08
6.42494860851728e-08
4.89896491317906e-08
5.27266242923047e-08
4.34291326789143e-08
8.96992636522447e-08
1.45597419578178e-07
8.69941999580921e-08
1.24674903139449e-07
5.63234212408017e-08
9.76361411494608e-08
8.24522897760239e-08
6.25996376015327e-08
6.02333537906817e-08
1.20099091769051e-07
7.07129748677148e-07
2.46956559290118e-07
7.28981634058692e-08
8.92866126022479e-08
6.25716950429323e-08
5.7309987610344e-08
1.00351365088815e-07
0.000196198074174785
9.15872423342339e-08
6.97424203073712e-08
1.40864234377444e-07
2.37270562049019e-07
2.6630370372515e-06
1.51578839687118e-07
7.51043707135607e-08
4.88971747975613e-08
7.12393010756176e-08
1.56124902698561e-07
4.66706734479019e-08
1.04929548537123e-07
7.06827756163192e-08
9.27743602658932e-08
1.04805886152895e-07
8.67233716934757e-08
7.31698379105425e-08
6.54355467840853e-08
1.15649347436645e-07
6.07395845735226e-08
0.00016821661364701
5.44920977099029e-08
9.01976848067676e-08
7.91751982410558e-08
1.29534815390694e-07
7.91743638101688e-08
8.07285140524418e-08
8.06594466228491e-08
1.3446087176865e-07
6.70657660357027e-08
2.51293891601746e-06
7.01349550691169e-08
5.20168538789883e-07
1.62534330469535e-07
1.06583532109254e-07
7.55605692552664e-08
7.37479623823947e-08
1.55089262497951e-07
1.34188387605154e-07
1.09122096476084e-07
5.96188876168935e-08
7.49484330986647e-08
1.01017627371112e-07
0.00912930472790621
7.05873036246829e-06
0.000261762000916928
1.7732253369802e-07
1.22610406167972e-07
