# Supplementary material for: Single cell derived mRNA signals across human kidney tumors
Source: Nat Commun. 2021 Jun 23;12:3896. doi: 10.1038/s41467-021-23949-5 (PMC8222373; doi:10.1038/s41467-021-23949-5)
Supplement: Supplementary file 9 — Source Data [file 41467_2021_23949_MOESM9_ESM.zip › SourceDataForFigures/Fig6A.tsv]

ccRCC___TCGA_C5300AA5.0115.43AC.ACBE.C4E33C6E41B8	ccRCC___TCGA_A74E06DC.472F.4D36.A45E.D040820F4D4E	ccRCC___TCGA_7463B57E.ACDE.4ABB.A541.BBD9E326E959	ccRCC___TCGA_5C8E4F70.8C40.4036.B69A.11F9D0BC6243	chRCC___TCGA_581B589A.0489.4A89.8E4B.86719EB9C756	ccRCC___TCGA_29406946.7073.45FB.B9ED.0DB814E391A8	chRCC___TCGA_ACE0493F.E7CD.47FB.91E1.25393C512001	pcRCC___TCGA_4D929884.46F7.4E61.9D05.B2C19A3D9BC3	pcRCC___TCGA_ABA45E0B.764A.4BCF.8D86.126A44203E53	ccRCC___TCGA_777646E6.F734.4F24.B887.FD8DD9E906F9	ccRCC___TCGA_C28340EE.A53D.4282.8278.CD21CFC6F23E	ccRCC___TCGA_2D62D209.E88D.4DAF.93F4.9EB1CDC4233F	ccRCC___TCGA_5E6281D5.BA5B.429D.9B15.2412BF2CAE81	chRCC___TCGA_DCD81FE1.115E.4C5A.9525.1EB71E2E07E5	ccRCC___TCGA_A156D533.673A.4A66.A135.679D0748E036	pcRCC___TCGA_C7FAF704.5646.44B7.B42B.24044C1E6FC2	pcRCC___TCGA_E815E86E.1179.4207.9D4D.DEEF48027CE7	ccRCC___TCGA_3E0752F9.7BE8.4504.839E.5154BD4305C6	pcRCC___TCGA_18719024.098B.47D7.9367.D4FDC059699B	ccRCC___TCGA_EAF08CF3.0FCE.423F.A4DD.2AD320CC15A0	pcRCC___TCGA_B9DF27BD.DB8C.475A.8C7C.459F69618D97	chRCC___TCGA_6A8ED154.856D.4CA6.B7FA.56DB41E49288	ccRCC___TCGA_AD214134.733F.4643.89E7.3D729E3E189B	ccRCC___TCGA_00008FF2.E928.40CD.B421.B401ED292249	ccRCC___TCGA_580F828B.2333.48F7.BA05.E9B6EF1AA3D5	chRCC___TCGA_59363737.247E.4524.B7CD.F43B2C861027	ccRCC___TCGA_6F7E9F0D.164E.4696.A353.18D379AA4EF7	ccRCC___TCGA_7E4FC2C1.CF09.452F.A746.F3D0DAC21E72	pcRCC___TCGA_21F5BA76.8F9D.4742.9AC6.D3FB58F8612D	ccRCC___TCGA_C041F9A7.625B.4249.B042.E938061FC103	pcRCC___TCGA_BE787416.396B.48B4.A5D2.8E2EE082D001	ccRCC___TCGA_DA7D4478.7ED9.48A4.A782.EE3965D3220B	pcRCC___TCGA_3752431C.C493.4BD2.B6B9.282C28A62F9A	pcRCC___TCGA_4FFA9B06.04F7.4DF1.A1EA.BB544A716AFB	pcRCC___TCGA_EB3A95AF.6DE4.415D.A31F.EC75FCE2D5FB	chRCC___TCGA_2C4ED242.2376.49ED.8AB3.18EC35E00BE7	chRCC___TCGA_A12B149D.4A0F.4333.9622.AD2C96BF86DA	chRCC___TCGA_B4F829FF.AD6C.40CC.98AC.E6DC7640E7F8	chRCC___TCGA_F4A6DBEB.548D.41CD.B24C.6F9C8CC1461A	ccRCC___TCGA_EB3DBE80.00E4.4305.ADB1.707AE3232498	pcRCC___TCGA_47D57D1E.1CF5.4701.AC0F.58100CE6B988	ccRCC___TCGA_ECAAE00B.A1CF.45A9.88EC.2725B297F756	ccRCC___TCGA_62766C4A.50D4.465A.8FC5.6E1141FE590B	ccRCC___TCGA_EE8EBF14.3C91.4FF1.946D.400BD70116D0	chRCC___TCGA_BD965D47.51AD.4235.AC1C.6FA1E160FD8E	chRCC___TCGA_B5B29DA3.8AEC.498A.AB05.9FB6509ABEFB	pcRCC___TCGA_115916CD.8561.425B.9B9E.50C4F416B6E8	pcRCC___TCGA_87F4501A.DC99.438B.82CF.53EC9889A139	chRCC___TCGA_67EE8060.D70B.411E.AE3A.C9FA4928216B	ccRCC___TCGA_52AFCAB5.BE0B.4814.B085.80A7DF9015DE
0.164218215552424	0.0523161079101388	0.153453786421708	0.0947324138527599	0.0567050620436194	0.162322082907152	0.045773868306953	0.109178432333455	0.119153593972258	0.193089044486933	0.163078550747733	0.107935376524663	0.102569905623863	0.015826846553335	0.119022908098285	0.0274957446641128	0.0497481681702653	0.0275767071021009	0.232645852855886	0.105305219813396	0.292416380441883	0.00260731622701046	0.0986133292983961	0.0917305354579378	0.0898255090732159	0.056904088224105	0.276485833281052	0.0539272387276252	0.132192392468316	0.406029769768605	0.144409444730483	0.0741541065261082	0.0668626172651389	0.0331397017284428	0.116842384303653	0.0140877027467493	7.96023060850513e-07	0.020395492481792	0.0451788511537803	0.0649905318312788	0.128335289326419	0.0875310286469933	0.103450879368294	0.103871215937511	0.0150158698344987	0.00421502757035239	0.0207679424448315	0.124122053436809	0.264368250202873	0.0696016530153407
0.123126177301899	0.192713473878605	0.185891629511712	0.0590581589175819	0.00606965249121322	0.131941870127914	0.111559610369656	0.0159146136676522	0.0224821690924884	0.0289811795843639	0.147517025626685	0.178337600599888	0.118446154746945	2.42455281555926e-06	0.122383912549665	0.0175928427250979	8.83865529365937e-07	0.158250241415304	1.64249457541894e-06	0.247905741385508	0.0123167146314322	0.0209768062016252	0.225629476562761	0.0103255076123966	0.120458333674	0.00407917671547617	0.0926888067502803	0.118144718920068	5.97189429110207e-07	0.079155399090687	3.48960919512189e-05	0.288605922614795	0.00367129008215146	0.0361790042055231	0.00183070678532065	0.0203649359665441	0.0549590082485748	0.0250658986948755	5.62933635969283e-07	0.203910325981819	0.00910264488793362	0.184016605966825	0.268270810614518	1.9940473784521e-05	0.0371187574500157	5.38095658183146e-06	9.8764827654532e-07	0.0124939629711763	0.0091989134883188	0.248253282316032
0.124522619924376	0.101432014258737	0.0622246622023704	0.0526687353785698	0.0023755421261328	0.126899931368476	0.0606194663109902	0.0589392763978479	0.265668006108234	0.164531145529504	0.0269054319666967	0.209080853700568	0.0897610073886142	0.00238278288586824	0.251335907858508	0.0320167576511212	0.00603952035407155	0.0535082078388017	0.045017502941358	0.351783787366542	0.0732018724920983	2.75981490998463e-07	0.0847768211033596	0.0568856268171037	0.0831501196597838	0.00122941056584327	0.0731258184360877	0.0527915840002912	0.0335163398480355	0.0654611254222026	0.0491727461592555	0.16931194774708	0.0313079752336066	0.00913070170277881	0.0262375509293038	0.00027644531614641	0.102137550375597	0.00487663583839606	1.73648488563797e-07	0.152024624114246	0.0502454472174667	0.0918278656613283	0.0938168449101981	0.0712718995585709	0.0224174505960263	8.05184152770789e-07	0.00636975428146509	0.0235367564385066	0.0292240179288138	0.160019053532464
0.296068825666872	0.341241573911543	0.302890472220448	0.525657921618885	0.615964377927504	0.330041976705796	0.514452698992257	0.516621629378308	0.301776542708324	0.194658175017952	0.349143294885497	0.181169076759006	0.360470252769849	0.755586058118824	0.174856893217111	0.570891472550088	0.671647599816479	0.446333730377241	0.48174187464789	8.46431865486184e-07	0.388022450475863	0.683908726640306	0.232881947711921	0.529270302016131	0.421514038198107	0.602486059287568	0.298851851058276	0.502288015760744	0.522374146763434	0.130435346497472	0.568029773472827	0.129935694441345	0.575008214101472	0.61506314701627	0.558948343952233	0.633968483427179	0.516343699512491	0.670897547148991	0.701637641154087	0.265434566245395	0.529828160781304	0.308115771406974	0.231146692618446	0.537785622081495	0.613787644124996	0.73001571218152	0.707736828867044	0.563088548797227	0.434227777248693	0.183545376805778
0.292064161554429	0.312296830040976	0.295539449643761	0.267882770232203	0.318885365411531	0.248794138890662	0.267594356020144	0.299346048222736	0.290919688118695	0.418740455381248	0.313355696773389	0.323477092415874	0.328752679470728	0.226201887889157	0.332400378276431	0.35200318240958	0.272563827793655	0.314331113266552	0.24059312706029	0.295004405002688	0.234042581958724	0.292506874949567	0.358098425323562	0.311788028096431	0.285051999394893	0.335301265207007	0.258847690474304	0.272848442591272	0.311916523730785	0.318918359221033	0.238353139545483	0.337992328670672	0.323149903317631	0.306487445346985	0.29614101402949	0.331302432543381	0.326558945840277	0.278764425835946	0.253182771110008	0.313639951827262	0.282488457786876	0.328508728317879	0.303314772488543	0.287051321948639	0.311660277994463	0.265763074107393	0.265124486758383	0.276758678356281	0.262981041131301	0.338580634330386
[truncated: 963 more columns]
