# Supplementary material for: Single cell derived mRNA signals across human kidney tumors
Source: Nat Commun. 2021 Jun 23;12:3896. doi: 10.1038/s41467-021-23949-5 (PMC8222373; doi:10.1038/s41467-021-23949-5)
Supplement: Supplementary file 9 — Source Data [file 41467_2021_23949_MOESM9_ESM.zip › SourceDataForFigures/SupFig7B.tsv]

orig.ident	nCount_RNA	nFeature_RNA	filtKnee	filtInf	filtED	filtCR	filt	reasonForFilt	igGenes	mhcGenes	mhc2Genes	hgGenes	mhc1Genes	hspGenes	nuclearMTGenes	hkGenes	riboGenes	mtGenes	antisenseGenes	S.Score	G2M.Score	Phase	scrubScore	scrubCall	scrubSim1	scrubSim2	PASS_MT	PASS_nGenes	PASS_nCounts	PASS_doublet	fracBadClust	PASS_cluster	PASS	reasonForFail	samp	RNA_snn_res.1	seurat_clusters	annot	UMAP_1	UMAP_2	rowName
IMP672	2979.40172591956	1724	FALSE	TRUE	TRUE	TRUE	TRUE	EmptyDrops	0	0.000221338232100577	0	0	0.000221338232100577	0.00698500453574435	0.033315533031307	0.210509222482001	0.0777595586717282	0.212479446765319	0.00280065673001635	-0.105140840036124	-0.157823418215672	G1	0.254437869822485	FALSE	0.125	0.149606299212598	TRUE	TRUE	TRUE	TRUE	0.206896551724138	TRUE	TRUE	Pass	NB8350521	9	9	TumourA	5.36703765435788	-8.49908846542526	newWilms.Wilms___IMP672___NB8350521_AAACCCAAGTGATGGC
IMP672	5056.46276225632	2270	FALSE	TRUE	TRUE	TRUE	TRUE	EmptyDrops	0	0	0	0	0	0.0076789174319938	0.0718570264747059	0.294969873505117	0.372974270067826	0.0341263905743102	0.00195447985830947	-0.0811345105961794	-0.198656347657203	G1	0.164556962025316	FALSE	0.164556962025316	0.114754098360656	TRUE	TRUE	TRUE	TRUE	0.0714285714285714	TRUE	TRUE	Pass	NB8350521	0	0	TumourB	-3.29749928455966	5.64472336809153	newWilms.Wilms___IMP672___NB8350521_AAACGAAGTATTGAGA
IMP672	1066.1635317667	711	FALSE	FALSE	TRUE	TRUE	TRUE	EmptyDrops	0	0.000531066971357299	0.000531066971357299	0	0	0.00364072149764442	0.0345677387337134	0.224269845955816	0.0158975163095697	0.00175225422160746	0.0137302351862869	-0.0973037289858578	-0.180605904941123	G1	0.201970443349754	FALSE	0.114754098360656	0.164556962025316	TRUE	TRUE	TRUE	TRUE	0.110091743119266	TRUE	TRUE	Pass	NB8350521	6	6	TumourB	4.35431005027686	3.63924462791249	newWilms.Wilms___IMP672___NB8350521_AAAGGTAGTCTGTGGC
IMP672	10078.1578295748	3882	FALSE	TRUE	TRUE	TRUE	TRUE	EmptyDrops	0	0.000296736523885222	7.79030061837471e-05	0	0.000218833517701475	0.00787669529802615	0.0649444107398967	0.282357681806694	0.350716875388697	0.0688608347737765	0.00214531161715348	-0.205218876246153	-0.185305841173842	G1	0.181818181818182	FALSE	0.225806451612903	0.114754098360656	TRUE	TRUE	TRUE	TRUE	0.133802816901408	TRUE	TRUE	Pass	NB8350521	1	1	TumourB	-4.05813021642111	6.2691234672016	newWilms.Wilms___IMP672___NB8350521_AAAGTCCAGCCTTTGA
IMP672	10123.1450890543	3949	FALSE	TRUE	TRUE	TRUE	TRUE	EmptyDrops	0	0.00021856700093267	0	0	0.00021856700093267	0.00782667614976065	0.0483946096418597	0.266202913350897	0.207141500688537	0.0233152108176375	0.00164178695161746	-0.161454204063504	-0.308140889426677	G1	0.164556962025316	FALSE	0.114754098360656	0.181818181818182	TRUE	TRUE	TRUE	TRUE	0.151515151515152	TRUE	TRUE	Pass	NB8350521	3	3	TumourB	2.03938031644223	7.16836302127666	newWilms.Wilms___IMP672___NB8350521_AACAACCAGTTGCCTA
IMP672	2889.14954935007	1760	FALSE	TRUE	TRUE	TRUE	TRUE	EmptyDrops	0	0	0	0	0	0.00685776654155624	0.0416636281311133	0.293461224816354	0.0866123316660009	0.00148588645072436	0.00531741125742522	-0.176908714142495	-0.200567973369494	G1	0.125	FALSE	0.225806451612903	0.136531365313653	TRUE	TRUE	TRUE	TRUE	0.190909090909091	TRUE	TRUE	Pass	NB8350521	3	3	TumourB	3.66255390380882	6.08071129721359	newWilms.Wilms___IMP672___NB8350521_AACAAGACACCCTAAA
IMP672	16418.7644471489	5149	FALSE	TRUE	TRUE	TRUE	TRUE	EmptyDrops	0	0.000300753811844849	0.000105210400739478	0	0.000195543411105371	0.0104892871536332	0.0656861168023019	0.301772892171023	0.27475922787352	0.0597781072358233	0.00269387599550245	0.51517675657227	-0.0554859147543669	S	0.225806451612903	FALSE	0.114754098360656	0.149606299212598	TRUE	TRUE	TRUE	TRUE	0.2	TRUE	TRUE	Pass	NB8350521	11	11	TumourB	-8.36760199126447	-0.102457575219151	newWilms.Wilms___IMP672___NB8350521_AACACACTCCTGTAGA
IMP672	1949.27860923075	1180	FALSE	TRUE	TRUE	TRUE	TRUE	EmptyDrops	0	0.000922242505628204	0	0	0.000922242505628204	0.00499608798628355	0.0377711305794064	0.240656874722175	0.0715932722935537	0.0172856223289565	0.00370558836988253	-0.1231791940252	-0.212778263949296	G1	0.201970443349754	FALSE	0.181818181818182	0.149606299212598	TRUE	TRUE	TRUE	TRUE	0.135416666666667	TRUE	TRUE	Pass	NB8350521	2	2	TumourB	3.6834486864659	6.34057902084658	newWilms.Wilms___IMP672___NB8350521_AACAGGGCATGGATCT
IMP672	8113.09229379733	3361	FALSE	TRUE	TRUE	TRUE	TRUE	EmptyDrops	0	0.000205382898148004	6.58831102601428e-05	0	0.000139499787887861	0.0076686354332982	0.066604940337605	0.281875541210211	0.347921869022631	0.073127217393838	0.0018183106221593	0.0850909694398398	-0.0773128996125999	S	0.181818181818182	FALSE	0.136531365313653	0.0612244897959184	TRUE	TRUE	TRUE	TRUE	0.133802816901408	TRUE	TRUE	Pass	NB8350521	4	4	TumourB	-6.48023406071976	4.09860035526975	newWilms.Wilms___IMP672___NB8350521_AACCAACAGCGCTTCG
IMP672	7335.3006760946	3175	FALSE	TRUE	TRUE	TRUE	TRUE	EmptyDrops	0	0.00021213826584183	0	0	0.00021213826584183	0.00668555080176695	0.0462007078949737	0.268562201547435	0.18848729961344	0.00411254359106067	0.00151685918454801	-0.227264387472883	-0.206002671099965	G1	0.149606299212598	FALSE	0.149606299212598	0.0660377358490566	TRUE	TRUE	TRUE	TRUE	0.24	TRUE	TRUE	Pass	NB8350521	3	3	TumourB	2.29083005187706	6.68145612818453	newWilms.Wilms___IMP672___NB8350521_AACCATGAGTTCATCG
IMP672	6249.90165081464	3078	FALSE	TRUE	TRUE	TRUE	TRUE	EmptyDrops	0	0.000131983562258208	0	0	0.000131983562258208	0.0104631263445125	0.0487071838154234	0.287143607570018	0.0735393189020423	0.0734308164401769	0.00377136719311335	0.327236148422648	0.374983941464612	G2M	0.181818181818182	FALSE	0.136531365313653	0.105590062111801	TRUE	TRUE	TRUE	TRUE	0.102040816326531	TRUE	TRUE	Pass	NB8350521	13	13	TumourA	-0.566202559065567	-10.2856169076963	newWilms.Wilms___IMP672___NB8350521_AACCATGGTTGTCTAG
IMP672	6178.60879340963	2470	FALSE	TRUE	TRUE	TRUE	TRUE	EmptyDrops	0	0.000560902155420159	0	0	0.000560902155420159	0.0041650279715066	0.0589523411703977	0.250738105806303	0.190121641148257	0.0998897632526217	0.00169748689707623	-0.134363905734514	-0.233024498761585	G1	0.136531365313653	FALSE	0.164556962025316	0.164556962025316	TRUE	TRUE	TRUE	TRUE	0.156626506024096	TRUE	TRUE	Pass	NB8350521	15	15	TumourB	1.36021001420499	10.9725916183886	newWilms.Wilms___IMP672___NB8350521_AACCCAAAGGGACACT
IMP672	2120.7383796267	1160	FALSE	TRUE	TRUE	TRUE	TRUE	EmptyDrops	0	0.000325704036081095	0	0	0.000325704036081095	0.00555148678487476	0.0295446673936249	0.192128289926766	0.116023877211765	0.172528302442199	0.00297816117539775	-0.0987059579845813	-0.187416736874711	G1	0.149606299212598	FALSE	0.0973451327433628	0.048780487804878	TRUE	TRUE	TRUE	TRUE	0.110091743119266	TRUE	TRUE	Pass	NB8350521	2	2	TumourB	2.66623946931754	2.19180907954448	newWilms.Wilms___IMP672___NB8350521_AACCTGACACCCTATC
IMP672	4200.54487762466	2217	FALSE	TRUE	TRUE	TRUE	TRUE	EmptyDrops	0	0.000332761963107332	0	0	0.000332761963107332	0.0130762512927692	0.0488733929114741	0.297660693552582	0.272139295589774	0.00813360616919079	0.00285200801275652	0.288820589121206	0.613222021712671	G2M	0.201970443349754	FALSE	0.136531365313653	0.114754098360656	TRUE	TRUE	TRUE	TRUE	0.0537634408602151	TRUE	TRUE	Pass	NB8350521	8	8	TumourB	-9.23651878492125	-0.184945768075403	newWilms.Wilms___IMP672___NB8350521_AACCTGACATCACAGT
IMP672	3440.69453521055	1766	FALSE	TRUE	TRUE	TRUE	TRUE	EmptyDrops	0	0.00130125642117555	0	0	0.00130125642117555	0.00463018742287664	0.0683458209222245	0.283609779768576	0.294374010368056	0.0561231234349583	0.00241941706209248	-0.108764992973058	-0.250272808563223	G1	0.201970443349754	FALSE	0.201970443349754	0.225806451612903	TRUE	TRUE	TRUE	TRUE	0.156626506024096	TRUE	TRUE	Pass	NB8350521	15	15	TumourB	1.31760130511414	10.522448625718	newWilms.Wilms___IMP672___NB8350521_AACCTTTGTGACAGCA
IMP672	5281.21134217431	2548	FALSE	TRUE	TRUE	TRUE	TRUE	EmptyDrops	0	0.000113873770926976	0	0	0.000113873770926976	0.00570692048783093	0.0615397788466032	0.283539306800422	0.341588728190948	0.0299256172787566	0.00176119433872617	-0.159056588788595	-0.18371931046879	G1	0.164556962025316	FALSE	0.136531365313653	0.201970443349754	TRUE	TRUE	TRUE	TRUE	0.110091743119266	TRUE	TRUE	Pass	NB8350521	0	0	TumourB	-0.38958841401029	3.64812708356942	newWilms.Wilms___IMP672___NB8350521_AACCTTTTCCAACTAG
IMP672	1560.82865520953	1014	FALSE	TRUE	TRUE	TRUE	TRUE	EmptyDrops	0	0.00600494192289761	0.00299221343183729	0	0.00301272849106032	0.00148423169940503	0.0198863818523042	0.138949780954602	0.0299957667952524	0.379855027322198	0.00414237635023232	-0.0662552843885823	-0.062854351376506	G1	0.254437869822485	FALSE	0.105590062111801	0.201970443349754	TRUE	TRUE	TRUE	TRUE	0.318840579710145	TRUE	TRUE	Pass	NB8350521	14	14	Leucocytes	14.6628624497925	-2.33674174750271	newWilms.Wilms___IMP672___NB8350521_AACGGGAAGTCATGCT
IMP672	2818.00350916099	1448	FALSE	TRUE	TRUE	TRUE	TRUE	EmptyDrops	0	0	0	0	0	0.0063954274386691	0.0272898631167564	0.158036925892598	0.0395985652382102	0.250714156608435	0.00124420651804169	-0.16455291415467	-0.203585555286835	G1	0.105590062111801	FALSE	0.164556962025316	0.181818181818182	TRUE	TRUE	TRUE	TRUE	0.281818181818182	TRUE	TRUE	Pass	NB8350521	6	6	TumourB	3.17070495218629	3.66403034395533	newWilms.Wilms___IMP672___NB8350521_AACGGGACAAGCCTGC
IMP672	16075.0039429803	4492	FALSE	TRUE	TRUE	TRUE	TRUE	EmptyDrops	0	0.0406798487168504	0.037842894977185	0	0.00283695373966538	0.00834318884094886	0.0776096852720944	0.290606275240835	0.234925912548683	0.0857006430392051	0.00132059370775624	0.35583399133487	-0.104051190400523	S	0.225806451612903	FALSE	0.105590062111801	0.114754098360656	TRUE	TRUE	TRUE	TRUE	0	TRUE	TRUE	Pass	NB8350521	14	14	Leucocytes	14.6759955733888	-4.18648467721779	newWilms.Wilms___IMP672___NB8350521_AACGGGACAGAGAATT
IMP672	2172.85979747734	1283	FALSE	TRUE	TRUE	TRUE	TRUE	EmptyDrops	0	0	0	0	0	0.0066305531884747	0.0373092625263573	0.227014450863651	0.121113775800714	0.019676622764205	0.00585389335273135	-0.126017945350698	-0.187310171053754	G1	0.181818181818182	FALSE	0.149606299212598	0.254437869822485	TRUE	TRUE	TRUE	TRUE	0.0967741935483871	TRUE	TRUE	Pass	NB8350521	2	2	TumourB	2.13473386407914	1.98655651806566	newWilms.Wilms___IMP672___NB8350521_AAGACAAAGTCACGCC
IMP672	2520.15940797749	1447	FALSE	TRUE	TRUE	TRUE	TRUE	EmptyDrops	0	0.000460485123286318	0	0	0.000460485123286318	0.00945559212720794	0.0232410659662492	0.178806689844891	0.0381151687502037	0.351044248138664	0.00166049338103307	0.394698820413943	-0.0683039498345628	S	0.181818181818182	FALSE	0.114754098360656	0.181818181818182	TRUE	TRUE	TRUE	TRUE	0.177215189873418	TRUE	TRUE	Pass	NB8350521	9	9	TumourA	4.46606861080973	-9.70634703590452	newWilms.Wilms___IMP672___NB8350521_AAGACTCAGATGGCGT
IMP672	2298.29377329462	1540	FALSE	TRUE	TRUE	TRUE	TRUE	EmptyDrops	0	0.000342636967648343	0.000342636967648343	0	0	0.00721894562869621	0.0638219879207842	0.304020117766156	0.153301626839893	0.0463079909462946	0.00550925870602721	0.274807118912841	0.358204420385738	G2M	0.201970443349754	FALSE	0.164556962025316	0.136531365313653	TRUE	TRUE	TRUE	TRUE	0.102040816326531	TRUE	TRUE	Pass	NB8350521	13	13	TumourA	1.1600439588612	-11.405144156487	newWilms.Wilms___IMP672___NB8350521_AAGCATCAGGGAGTGG
IMP672	10500.3799200873	3548	FALSE	TRUE	TRUE	TRUE	TRUE	EmptyDrops	0	0.000441970908251886	0	0	0.000441970908251886	0.00494077027653235	0.0596256009497476	0.254109048147994	0.226555634574744	0.0858757812750224	0.00205885108469363	-0.243746631466298	-0.217683269830887	G1	0.149606299212598	FALSE	0.149606299212598	0.164556962025316	TRUE	TRUE	TRUE	TRUE	0.156626506024096	TRUE	TRUE	Pass	NB8350521	15	15	TumourB	1.50998346724388	11.6551079332307	newWilms.Wilms___IMP672___NB8350521_AAGGAATGTGCTCTTC
IMP672	9072.54751605096	3749	FALSE	TRUE	TRUE	TRUE	TRUE	EmptyDrops	0	0.000234506922228486	7.8289861262775e-05	0	0.000156217060965711	0.00740638338236995	0.0774387102969655	0.335348672324172	0.194725610250956	0.0839736141380241	0.00313578245440961	0.451102459360135	0.139871238493321	S	0.181818181818182	FALSE	0.149606299212598	0.201970443349754	TRUE	TRUE	TRUE	TRUE	0.08	TRUE	TRUE	Pass	NB8350521	7	7	TumourA	-1.2945968682522	-11.9678595440404	newWilms.Wilms___IMP672___NB8350521_AAGGTAAAGCTAGATA
IMP672	1741.49468914779	1070	FALSE	TRUE	TRUE	TRUE	TRUE	EmptyDrops	0	0.000469314676758185	0	0	0.000469314676758185	0.00424354670308635	0.0285005215347225	0.264422040558438	0.150076246521777	0.0163174828300596	0.00474219670878567	-0.0833490484052154	-0.0575932547393579	G1	0.181818181818182	FALSE	0.149606299212598	0.181818181818182	TRUE	TRUE	TRUE	TRUE	0.10958904109589	TRUE	TRUE	Pass	NB8350521	6	6	TumourB	3.97549422229669	5.76135579716578	newWilms.Wilms___IMP672___NB8350521_AAGGTAACACAAATGA
IMP672	4375.91007629574	2274	FALSE	TRUE	TRUE	TRUE	TRUE	EmptyDrops	0	0.000469913379017265	9.91231075225043e-05	0	0.00037079027149476	0.00784424035632072	0.060399765227949	0.274429392393378	0.316119636946967	0.125777679952261	0.00187477942254184	-0.124003299243417	-0.194817304325652	G1	0.164556962025316	FALSE	0.164556962025316	0.254437869822485	TRUE	TRUE	TRUE	TRUE	0.0693069306930693	TRUE	TRUE	Pass	NB8350521	3	3	TumourB	-1.45746355867172	7.48717847809418	newWilms.Wilms___IMP672___NB8350521_AAGTCGTGTGCCTAAT
IMP672	10272.6820981906	4532	FALSE	TRUE	TRUE	TRUE	TRUE	EmptyDrops	0	0.000140998130391946	0	0	0.000140998130391946	0.00801372135339515	0.0518570043642472	0.292167902419131	0.24204686095048	0.00135155968847072	0.0024624145950824	-0.249507501238621	-0.36669332518416	G1	0.225806451612903	FALSE	0.105590062111801	0.114754098360656	TRUE	TRUE	TRUE	TRUE	0.2	TRUE	TRUE	Pass	NB8350521	4	4	TumourB	2.43208901363941	4.8354876810999	newWilms.Wilms___IMP672___NB8350521_AATAGAGTCAGGAAGC
IMP672	10537.60407036	4457	FALSE	TRUE	TRUE	TRUE	TRUE	EmptyDrops	0	0.000394843660297989	0.000131735440075767	0	0.000263108220222222	0.00700062167282332	0.0458095614602455	0.259860949442881	0.136837304337388	0.159738368923245	0.00375751329655729	-0.00569607750655965	0.139470471267823	G2M	0.201970443349754	FALSE	0.201970443349754	0.201970443349754	TRUE	TRUE	TRUE	TRUE	0.177570093457944	TRUE	TRUE	Pass	NB8350521	10	10	TumourA	2.432746251193	-12.4602529188457	newWilms.Wilms___IMP672___NB8350521_AATCACGCACTTGGCG
IMP672	28191.4251902541	5980	TRUE	TRUE	TRUE	TRUE	TRUE	Both	0	0.0172280805025136	0.0120727187140089	0	0.00515536178850477	0.00871074604273271	0.0604111999839113	0.268082246477082	0.135958090101267	0.0815511730688841	0.00171480110647632	-0.22776739995693	-0.25049821120886	G1	0.125	FALSE	0.105590062111801	0.201970443349754	TRUE	TRUE	TRUE	TRUE	0	TRUE	TRUE	Pass	NB8350521	14	14	Leucocytes	14.6420355144624	-3.80320407979052	newWilms.Wilms___IMP672___NB8350521_AATGGCTTCCTCACGT
IMP672	2859.58303831405	1420	FALSE	TRUE	TRUE	TRUE	TRUE	EmptyDrops	0	0.000499119148737951	0	0	0.000499119148737951	0.0149151751110663	0.0339499865434428	0.199628113313918	0.129697578610014	0.126732447980371	0.00380406927083592	-0.120383399255661	-0.182116901028952	G1	0.164556962025316	FALSE	0.114754098360656	0.136531365313653	TRUE	TRUE	TRUE	TRUE	0.148148148148148	TRUE	TRUE	Pass	NB8350521	2	2	TumourB	3.58337867882877	6.76938759281098	newWilms.Wilms___IMP672___NB8350521_ACAAAGACACGGTGCT
IMP672	2429.24964081499	1220	FALSE	TRUE	TRUE	TRUE	TRUE	EmptyDrops	0	0.00132985363081002	0	0	0.00132985363081002	0.0102845488197496	0.0290090915159592	0.219971477022422	0.141152593351655	0.0374076835947112	0.00199466404714596	-0.0953448562603747	-0.137669527571547	G1	0.164556962025316	FALSE	0.181818181818182	0.164556962025316	TRUE	TRUE	TRUE	TRUE	0.135416666666667	TRUE	TRUE	Pass	NB8350521	6	6	TumourB	2.80218746253061	8.10071561076983	newWilms.Wilms___IMP672___NB8350521_ACACAGTCAAGTTTGC
IMP672	6633.17715993841	2391	FALSE	TRUE	TRUE	TRUE	TRUE	EmptyDrops	0	0.00555149345123723	0.000396340393480034	0	0.0051551530577572	0.00432166064800639	0.0279054438754758	0.199195588555098	0.0255949564171359	0.0920578004995177	0.00264123188621327	-0.235646557736858	-0.163687082179446	G1	0.125	FALSE	0.114754098360656	0.125	TRUE	TRUE	TRUE	TRUE	0	TRUE	TRUE	Pass	NB8350521	14	14	Leucocytes	14.4688406510239	-3.43947510481353	newWilms.Wilms___IMP672___NB8350521_ACACCAATCTAAGCCA
IMP672	10379.0597574445	3950	FALSE	TRUE	TRUE	TRUE	TRUE	EmptyDrops	0	0.000294156752499537	0	0	0.000294156752499537	0.0117249967270639	0.058710678668834	0.261311902800076	0.315457495244775	0.0441678714991252	0.00197797304404694	-0.174376571309128	-0.184274370668474	G1	0.181818181818182	FALSE	0.125	0.105590062111801	TRUE	TRUE	TRUE	TRUE	0.133802816901408	TRUE	TRUE	Pass	NB8350521	1	1	TumourB	-3.9035193829015	5.98059887329629	newWilms.Wilms___IMP672___NB8350521_ACAGCCGCACTGGACC
IMP672	5911.69981271148	2705	FALSE	TRUE	TRUE	TRUE	TRUE	EmptyDrops	0	0.000911967946017774	0.000111021597883485	9.17164094868193e-05	0.000800946348134289	0.0122989123365057	0.0622733424614736	0.31289423005757	0.237290327980235	0.0678225577192112	0.00275960570890537	-0.109192968957418	0.00513584639452291	G2M	0.164556962025316	FALSE	0.149606299212598	0.181818181818182	TRUE	TRUE	TRUE	TRUE	0.212765957446809	TRUE	TRUE	Pass	NB8350521	4	4	TumourB	-6.77890242762692	3.67994297657267	newWilms.Wilms___IMP672___NB8350521_ACATCCCCACGGTAGA
IMP672	4216.60657585813	2056	FALSE	TRUE	TRUE	TRUE	TRUE	EmptyDrops	0	0.0321438542918118	0.027278195887578	0	0.00486565840423375	0.00617194288413595	0.0495541667564341	0.220003227929343	0.0962560349527403	0.075877639663994	0.00310438512423058	-0.209123704709086	-0.207108702658333	G1	0.125	FALSE	0.225806451612903	0.201970443349754	TRUE	TRUE	TRUE	TRUE	0	TRUE	TRUE	Pass	NB8350521	14	14	Leucocytes	14.9940188794227	-3.39153078236046	newWilms.Wilms___IMP672___NB8350521_ACATCCCCAGCCGTCA
IMP672	24309.7633340739	5768	FALSE	TRUE	TRUE	TRUE	TRUE	EmptyDrops	0	0.00656279326336305	0	0	0.00656279326336305	0.00715702025348003	0.0490435381095923	0.278509518790443	0.066288348659701	0.0669065454565808	0.00136432530704169	-0.230504317865713	-0.29626421020907	G1	0.201970443349754	FALSE	0.201970443349754	0.181818181818182	TRUE	TRUE	TRUE	TRUE	0.1875	TRUE	TRUE	Pass	NB8350521	15	15	TumourB	-0.41277195138137	11.5003425122838	newWilms.Wilms___IMP672___NB8350521_ACATGCATCTTCTAAC
IMP672	1411.75313660686	944	FALSE	TRUE	TRUE	TRUE	TRUE	EmptyDrops	0	0	0	0	0	0.00540364663145326	0.0649387732838804	0.29292605034326	0.285629104288047	0.00615684339414761	0.00247699517919483	-0.17270651225255	-0.157075537841093	G1	0.125	FALSE	0.181818181818182	0.0769230769230769	TRUE	TRUE	TRUE	TRUE	0.281818181818182	TRUE	TRUE	Pass	NB8350521	6	6	TumourB	0.485537328655694	5.16442859312929	newWilms.Wilms___IMP672___NB8350521_ACCAACAAGGGCCTCT
IMP672	1899.52151776319	1202	FALSE	TRUE	TRUE	TRUE	TRUE	EmptyDrops	0	0	0	0	0	0.00531670705061509	0.0564255645745285	0.356561101823859	0.210162355042015	0.00269197318866752	0.0016456229980686	0.217888090830654	0.0382513530531205	S	0.164556962025316	FALSE	0.164556962025316	0.164556962025316	TRUE	TRUE	TRUE	TRUE	0.121212121212121	TRUE	TRUE	Pass	NB8350521	4	4	TumourB	-6.88216311419809	4.30606369947614	newWilms.Wilms___IMP672___NB8350521_ACCAACACAATAACCC
IMP672	2466.83475070935	1591	FALSE	TRUE	TRUE	TRUE	TRUE	EmptyDrops	0	0.00046322702432236	0	0	0.00046322702432236	0.00689190804215013	0.0381127934660748	0.212845203472658	0.0706599208256113	0.326977140342647	0.00264669807889386	-0.0647058103183031	-0.015251228988588	G1	0.125	FALSE	0.181818181818182	0.225806451612903	TRUE	TRUE	TRUE	TRUE	0.177215189873418	TRUE	TRUE	Pass	NB8350521	9	9	TumourA	5.27807416627562	-9.58861894223874	newWilms.Wilms___IMP672___NB8350521_ACCACAACATCCTCAC
IMP672	7043.48559870871	2957	FALSE	TRUE	TRUE	TRUE	TRUE	EmptyDrops	0	0.000105982213910742	0	0	0.000105982213910742	0.00703571691545782	0.0512081772849001	0.281662530018182	0.210481983377858	0.0134462127970068	0.00249915180895663	-0.135921837255821	-0.203820602075734	G1	0.164556962025316	FALSE	0.125	0.225806451612903	TRUE	TRUE	TRUE	TRUE	0.151515151515152	TRUE	TRUE	Pass	NB8350521	3	3	TumourB	2.72765648599313	5.60626825869004	newWilms.Wilms___IMP672___NB8350521_ACCCTCACACCAAAGG
IMP672	7007.37728053924	3122	FALSE	TRUE	TRUE	TRUE	TRUE	EmptyDrops	0	0.000174499854646159	0	0	0.000174499854646159	0.00572369143096376	0.061393443895291	0.275800665677728	0.308897077432319	0.0597558498545635	0.00247840847726746	-0.151814066314127	-0.268915913872704	G1	0.149606299212598	FALSE	0.225806451612903	0.105590062111801	TRUE	TRUE	TRUE	TRUE	0.0693069306930693	TRUE	TRUE	Pass	NB8350521	3	3	TumourB	0.200070453310818	5.56735748740427	newWilms.Wilms___IMP672___NB8350521_ACCGTTCAGGTACAAT
IMP672	14806.8368275089	4458	FALSE	TRUE	TRUE	TRUE	TRUE	EmptyDrops	0	0.00334290365019838	0.00116992231443946	0	0.00217298133575892	0.0120954646469867	0.0594227626576302	0.298398528885938	0.0783195803375216	0.0374356942108247	0.00268591752778816	-0.238521535706889	-0.260923033403763	G1	0.136531365313653	FALSE	0.201970443349754	0.0357142857142857	TRUE	TRUE	TRUE	TRUE	0.318840579710145	TRUE	TRUE	Pass	NB8350521	14	14	Leucocytes	14.5671493133089	-3.41918603991132	newWilms.Wilms___IMP672___NB8350521_ACCTGTCTCGTCGATA
IMP672	3610.01418826611	1810	FALSE	TRUE	TRUE	TRUE	TRUE	EmptyDrops	0	0.000477989752352598	0	0	0.000477989752352598	0.00433712664885669	0.0329931246151274	0.209377278333531	0.097504095878787	0.0174707063904149	0.00679229683818388	-0.164053335056782	-0.187062841254064	G1	0.181818181818182	FALSE	0.114754098360656	0.164556962025316	TRUE	TRUE	TRUE	TRUE	0.0571428571428571	TRUE	TRUE	Pass	NB8350521	2	2	TumourB	3.7852969772795	6.25520034103202	newWilms.Wilms___IMP672___NB8350521_ACGATGTCACTACGGC
IMP672	11267.2600489629	4109	FALSE	TRUE	TRUE	TRUE	TRUE	EmptyDrops	0	0.000212373442880084	5.08166574731397e-05	0	0.000161556785406944	0.00911213339257899	0.061926489786204	0.281710719033304	0.354178282353297	0.0128807944441291	0.00247289034931944	-0.19984312556238	-0.283102854875586	G1	0.164556962025316	FALSE	0.0973451327433628	0.0831099195710456	TRUE	TRUE	TRUE	TRUE	0.0952380952380952	TRUE	TRUE	Pass	NB8350521	0	0	TumourB	-1.46954290851946	7.16513590935283	newWilms.Wilms___IMP672___NB8350521_ACGCACGGTGATAGAT
IMP672	10946.113632042	3787	FALSE	TRUE	TRUE	TRUE	TRUE	EmptyDrops	0	0.000224790088824832	0	0	0.000224790088824832	0.0159496697200319	0.0658047793913803	0.287817609908278	0.283908789542072	0.0653976362379775	0.00218686074281554	0.10846998464106	0.626722046333288	G2M	0.201970443349754	FALSE	0.164556962025316	0.181818181818182	TRUE	TRUE	TRUE	TRUE	0.169014084507042	TRUE	TRUE	Pass	NB8350521	8	8	TumourB	-9.5013724439525	-2.61923213899302	newWilms.Wilms___IMP672___NB8350521_ACGGTCGCATGGCTGC
IMP672	3375.19763944385	1654	FALSE	TRUE	TRUE	TRUE	TRUE	EmptyDrops	0	0.000231556955165608	0	0	0.000231556955165608	0.00346663317821638	0.0310065293040204	0.180272973679095	0.0674575561452243	0.134777630205478	0.00281594794624129	-0.153392896460105	-0.193915420986093	G1	0.136531365313653	FALSE	0.149606299212598	0.114754098360656	TRUE	TRUE	TRUE	TRUE	0.10958904109589	TRUE	TRUE	Pass	NB8350521	6	6	TumourB	1.75947702299168	4.45757897324671	newWilms.Wilms___IMP672___NB8350521_ACGGTTAAGTACTGGG
IMP672	104676.939599908	11497	TRUE	TRUE	TRUE	TRUE	TRUE	Both	0	0.000342850707515168	3.90839990317326e-05	6.46997576879448e-06	0.000303766708483436	0.00582450780458944	0.0752568325149064	0.334179734894142	0.303472518048597	0.011185326644383	0.00308247457950558	0.00249485472097899	0.411410595379315	G2M	0.225806451612903	FALSE	0.254437869822485	0.125	TRUE	TRUE	TRUE	TRUE	0.0833333333333333	TRUE	TRUE	Pass	NB8350521	5	5	TumourA	-0.292463941271864	-11.8827967839152	newWilms.Wilms___IMP672___NB8350521_ACGTACAGTAGATTAG
IMP672	1715.35655622921	1057	FALSE	TRUE	TRUE	TRUE	TRUE	EmptyDrops	0	0	0	0	0	0.0087801660709118	0.0302729865929611	0.204229813105757	0.0887885560796171	0.267005751021899	0.00258558767782321	-0.127736307835915	-0.13929919413199	G1	0.149606299212598	FALSE	0.0831099195710456	0.136531365313653	TRUE	TRUE	TRUE	TRUE	0.281818181818182	TRUE	TRUE	Pass	NB8350521	6	6	TumourB	1.38948922424885	4.9209173904409	newWilms.Wilms___IMP672___NB8350521_ACGTCCTGTCGTTATG
IMP672	8089.09104770131	3392	FALSE	TRUE	TRUE	TRUE	TRUE	EmptyDrops	0	0.000221432979440452	0	0	0.000221432979440452	0.0179396542716061	0.0686502478450089	0.294204662916394	0.300248905352297	0.0730158897972437	0.00276419049010447	-0.180791600279636	-0.217657002360405	G1	0.181818181818182	FALSE	0.181818181818182	0.164556962025316	TRUE	TRUE	TRUE	TRUE	0.263157894736842	TRUE	TRUE	Pass	NB8350521	4	4	TumourB	-4.74306950188934	3.44968901141653	newWilms.Wilms___IMP672___NB8350521_ACTATGGCACGGTGCT
IMP672	1604.49086259938	1052	FALSE	TRUE	TRUE	TRUE	TRUE	EmptyDrops	0	0.00356808568210761	0	0	0.00356808568210761	0.00267209705516793	0.0376437392802189	0.210020100212258	0.0751714262345675	0.204162920548889	0.000820759622937071	-0.141548851950157	-0.172092837315622	G1	0.136531365313653	FALSE	0.105590062111801	0.254437869822485	TRUE	TRUE	TRUE	TRUE	0.156626506024096	TRUE	TRUE	Pass	NB8350521	15	15	TumourB	0.871266569932775	10.3874252404553	newWilms.Wilms___IMP672___NB8350521_ACTATTCAGGATGTTA
IMP672	2008.77774686126	1175	FALSE	TRUE	TRUE	TRUE	TRUE	EmptyDrops	0	0.0105004403186221	0	0	0.0105004403186221	0.00531619157197754	0.0587658074826809	0.272722239128609	0.293164618114603	0.0620174549003333	0.00346995894826681	-0.131919548251034	-0.0764687941284133	G1	0.201970443349754	FALSE	0.114754098360656	0.389830508474576	TRUE	TRUE	TRUE	TRUE	0.318840579710145	TRUE	TRUE	Pass	NB8350521	14	14	Leucocytes	14.0960863571607	-1.63080199046277	newWilms.Wilms___IMP672___NB8350521_ACTGCAATCAAGAATG
IMP672	13289.3568528454	4460	FALSE	TRUE	TRUE	TRUE	TRUE	EmptyDrops	0	0.00018391741114387	0	0	0.00018391741114387	0.00860833973384093	0.0638500539444427	0.309141663283548	0.312122510498865	0.0552360936088875	0.00181659547854802	0.264799147408644	0.423808302411748	G2M	0.254437869822485	FALSE	0.254437869822485	0.225806451612903	TRUE	TRUE	TRUE	TRUE	0.0537634408602151	TRUE	TRUE	Pass	NB8350521	8	8	TumourB	-9.40052750289995	-2.03448219370411	newWilms.Wilms___IMP672___NB8350521_ACTGTGAAGGGAGTGG
IMP672	8337.07901949501	3446	FALSE	TRUE	TRUE	TRUE	TRUE	EmptyDrops	0	0.000319721078099813	0	0	0.000319721078099813	0.0072558616024213	0.0591835241801451	0.286754047427597	0.214638836368234	0.093967048989725	0.00269692670916676	0.294547778397373	0.310071775047188	G2M	0.201970443349754	FALSE	0.149606299212598	0.181818181818182	TRUE	TRUE	TRUE	TRUE	0.0537634408602151	TRUE	TRUE	Pass	NB8350521	8	8	TumourB	-9.12820298536818	-1.45420181965099	newWilms.Wilms___IMP672___NB8350521_ACTGTGACACTCTCGT
IMP672	7025.34363068768	3200	FALSE	TRUE	TRUE	TRUE	TRUE	EmptyDrops	0	0.000145966860648303	0	0	0.000145966860648303	0.0056645222179813	0.0644585404357739	0.283086248132509	0.390999772618206	0.0661973979660484	0.00189951407225081	-0.109815414579767	-0.226031791729412	G1	0.149606299212598	FALSE	0.201970443349754	0.136531365313653	TRUE	TRUE	TRUE	TRUE	0.0967741935483871	TRUE	TRUE	Pass	NB8350521	1	1	TumourB	-2.61064025196088	3.330647680004	newWilms.Wilms___IMP672___NB8350521_ACTTATCCATACCAGT
IMP672	1254.42222271831	850	FALSE	FALSE	TRUE	TRUE	TRUE	EmptyDrops	0	0.000727934029124335	0	0	0.000727934029124335	0.0094844544031531	0.0355212441458342	0.240432926873352	0.0623067404331724	0.00646087904067779	0.00440054848733076	0.027422160182481	-0.115167416028132	S	0.136531365313653	FALSE	0.149606299212598	0.164556962025316	TRUE	TRUE	TRUE	TRUE	0.0933333333333333	TRUE	TRUE	Pass	NB8350521	6	6	TumourB	3.91724461761994	4.35897000414081	newWilms.Wilms___IMP672___NB8350521_ACTTATCTCGGCATCG
IMP672	2275.66190653344	1342	FALSE	TRUE	TRUE	TRUE	TRUE	EmptyDrops	0	0.000599270808762645	0.000270057068307326	0	0.000329213740455319	0.00894725963202468	0.0608490394643031	0.306851648707946	0.191828567340638	0.0076579456237404	0.00172557136005999	0.0352504500730585	0.511978027523159	G2M	0.149606299212598	FALSE	0.105590062111801	0.201970443349754	TRUE	TRUE	TRUE	TRUE	0.273972602739726	TRUE	TRUE	Pass	NB8350521	13	13	TumourA	-0.00504219598002623	-9.95441253166796	newWilms.Wilms___IMP672___NB8350521_ACTTCCGTCACCTTGC
IMP672	2917.23478686459	1749	FALSE	TRUE	TRUE	TRUE	TRUE	EmptyDrops	0	0.000291892177216763	0	0	0.000291892177216763	0.00971496390008343	0.0396080300454188	0.287151491350239	0.117119244996091	0.00866470156086705	0.0062112212095466	-0.200958046128518	-0.167434254836584	G1	0.114754098360656	FALSE	0.254437869822485	0.225806451612903	TRUE	TRUE	TRUE	TRUE	0.177215189873418	TRUE	TRUE	Pass	NB8350521	9	9	TumourA	4.05085105386653	-7.48730501707611	newWilms.Wilms___IMP672___NB8350521_ACTTTCACACCAAAGG
IMP672	3630.68120797587	1835	FALSE	TRUE	TRUE	TRUE	TRUE	EmptyDrops	0	0	0	0	0	0.00446507913086559	0.0658065408757163	0.272151470008652	0.304690383231835	0.0833841903592818	0.00199779534309667	-0.114475063602408	-0.244594555203163	G1	0.125	FALSE	0.149606299212598	0.125	TRUE	TRUE	TRUE	TRUE	0.10958904109589	TRUE	TRUE	Pass	NB8350521	2	2	TumourB	0.28112299876048	6.71284611362521	newWilms.Wilms___IMP672___NB8350521_AGAACCTCAGCTTTCC
IMP672	8306.21396302056	3419	FALSE	TRUE	TRUE	TRUE	TRUE	EmptyDrops	0	0.000233881928948168	0	0	0.000233881928948168	0.00771143148618283	0.0667956327555816	0.304456088036447	0.250504235348506	0.0819850135111844	0.00244577055703049	-0.14470818137248	-0.270354896999181	G1	0.164556962025316	FALSE	0.149606299212598	0.181818181818182	TRUE	TRUE	TRUE	TRUE	0.0952380952380952	TRUE	TRUE	Pass	NB8350521	0	0	TumourB	-3.12516103890158	7.67900581443673	newWilms.Wilms___IMP672___NB8350521_AGAAGCGCAAGCAATA
IMP672	9947.57380685786	3675	FALSE	TRUE	TRUE	TRUE	TRUE	EmptyDrops	0	0.000299169199724205	0	0	0.000299169199724205	0.0113950311626048	0.0665755013414012	0.278326689168162	0.244678235492136	0.139744244622323	0.00138026518700229	0.22571221401821	-0.0804128677655241	S	0.149606299212598	FALSE	0.164556962025316	0.225806451612903	TRUE	TRUE	TRUE	TRUE	0.121212121212121	TRUE	TRUE	Pass	NB8350521	11	11	TumourB	-6.87603588717564	2.5975731858392	newWilms.Wilms___IMP672___NB8350521_AGACAAAAGCCGAATG
IMP672	1333.70311735236	851	FALSE	TRUE	TRUE	TRUE	TRUE	EmptyDrops	0	0.0204196582180587	0.0175867035678929	0	0.00283295465016571	0.00790949754632993	0.0768079811123209	0.297057486073059	0.222312408246428	0.0133085437115493	0.000567614645431688	-0.0839461798096747	-0.134355205355217	G1	0.136531365313653	FALSE	0.164556962025316	0.149606299212598	TRUE	TRUE	TRUE	TRUE	0.318840579710145	TRUE	TRUE	Pass	NB8350521	14	14	Leucocytes	14.7499549469207	-2.56502034309216	newWilms.Wilms___IMP672___NB8350521_AGACACTAGTGTAGTA
IMP672	60964.4322349595	10208	TRUE	TRUE	TRUE	TRUE	TRUE	Both	0	0.000492330306928414	0.000181730889999588	0	0.000310599416928826	0.00773822122124612	0.0588785677566793	0.304487268671967	0.168553637770213	0.104328464728074	0.00332954534542375	0.0957059864242427	-0.0593370406146367	S	0.254437869822485	FALSE	0.114754098360656	0.164556962025316	TRUE	TRUE	TRUE	TRUE	0.0933333333333333	TRUE	TRUE	Pass	NB8350521	7	7	TumourA	3.1960105495362	-13.291727840196	newWilms.Wilms___IMP672___NB8350521_AGACACTCAGACCAGA
IMP672	1207.08053635386	883	FALSE	FALSE	TRUE	TRUE	TRUE	EmptyDrops	0	0.000775997055546733	0	0	0.000775997055546733	0.00157302793410332	0.0250431615546398	0.283560958713042	0.0381301496164655	0.00606492805615158	0.00236863187372601	0.251906005001047	-0.0964503300638375	S	0.125	FALSE	0.125	0.201970443349754	TRUE	TRUE	TRUE	TRUE	0.461538461538462	TRUE	TRUE	Pass	NB8350521	4	4	TumourB	2.27722142345598	1.78936466178879	newWilms.Wilms___IMP672___NB8350521_AGACCATAGATCCTAC
IMP672	12595.8552364228	4185	FALSE	TRUE	TRUE	TRUE	TRUE	EmptyDrops	0	0.0199418372009811	0.0180399552262211	0	0.00190188197476009	0.00701972180935794	0.0659414259530263	0.306851131572271	0.194549472682392	0.0704170566049366	0.00166043705541103	0.396227283031937	0.414875691897807	G2M	0.289473684210526	FALSE	0.164556962025316	0.105590062111801	TRUE	TRUE	TRUE	TRUE	0	TRUE	TRUE	Pass	NB8350521	14	14	Leucocytes	14.5098137013102	-4.36948010377546	newWilms.Wilms___IMP672___NB8350521_AGACCATCACTAACCA
IMP672	1571.044962329	970	FALSE	TRUE	TRUE	TRUE	TRUE	EmptyDrops	0	0.00050274152157244	0	0	0.00050274152157244	0.00655056879858292	0.0305509443395094	0.213107636818082	0.0790345376714233	0.112881805390456	0.00762782144648604	-0.126140987605626	-0.139761646915965	G1	0.136531365313653	FALSE	0.181818181818182	0.225806451612903	TRUE	TRUE	TRUE	TRUE	0.281818181818182	TRUE	TRUE	Pass	NB8350521	6	6	TumourB	1.64597310479721	4.36171276107765	newWilms.Wilms___IMP672___NB8350521_AGAGAATGTCAGCTTA
IMP672	14506.9353164195	3270	FALSE	TRUE	TRUE	TRUE	TRUE	EmptyDrops	0	0.00389278405807485	5.7601358861115e-05	0	0.00383518269921374	0.0138616709183459	0.0399130476116865	0.330134624246388	0.118615494179691	0.0104228079171561	0.00205967169089209	-0.196646582806165	-0.198761626819134	G1	0.201970443349754	FALSE	0.181818181818182	0.0660377358490566	TRUE	TRUE	TRUE	TRUE	0.318840579710145	TRUE	TRUE	Pass	NB8350521	14	14	Leucocytes	14.5162724075358	-2.7444381782621	newWilms.Wilms___IMP672___NB8350521_AGAGAGCTCCTCTAGC
IMP672	5214.61798489326	2421	FALSE	TRUE	TRUE	TRUE	TRUE	EmptyDrops	0	0.000407822046159608	0.000116762325136347	0	0.000291059721023262	0.0060136166935134	0.0441360722528416	0.242166254863975	0.134963622397231	0.0877291395463909	0.00249380643294281	-0.249581599072033	-0.253848294613346	G1	0.225806451612903	FALSE	0.289473684210526	0.164556962025316	TRUE	TRUE	TRUE	TRUE	0.190909090909091	TRUE	TRUE	Pass	NB8350521	3	3	TumourB	3.0721279114142	6.28327779585771	newWilms.Wilms___IMP672___NB8350521_AGAGCCCAGTTTCGGT
IMP672	4768.20048688754	2298	FALSE	TRUE	TRUE	TRUE	TRUE	EmptyDrops	0	0.000667835727122654	0	0	0.000667835727122654	0.00466944691476764	0.0636968298811953	0.274300345368486	0.267407808214829	0.0809495775803339	0.00256508228926596	-0.164801708768588	-0.226190495980499	G1	0.181818181818182	FALSE	0.0567685589519651	0.201970443349754	TRUE	TRUE	TRUE	TRUE	0.156626506024096	TRUE	TRUE	Pass	NB8350521	15	15	TumourB	1.31461544232623	10.6056038013537	newWilms.Wilms___IMP672___NB8350521_AGATAGAGTGTCCAAT
IMP672	14807.3794225245	4739	FALSE	TRUE	TRUE	TRUE	TRUE	EmptyDrops	0	0.000206657328219251	3.89741366086707e-05	0	0.00016768319161058	0.0110375119288109	0.0640273453965163	0.302355439424272	0.269617433642415	0.0843169904570849	0.00144654017963708	0.270770042641105	0.386579604538431	G2M	0.254437869822485	FALSE	0.181818181818182	0.181818181818182	TRUE	TRUE	TRUE	TRUE	0.0537634408602151	TRUE	TRUE	Pass	NB8350521	8	8	TumourB	-9.29884974091279	-2.47866948177505	newWilms.Wilms___IMP672___NB8350521_AGATCGTAGCCAAGCA
IMP672	5768.00016046079	2619	FALSE	TRUE	TRUE	TRUE	TRUE	EmptyDrops	0	0.00730096670929427	0.00243160654387853	0	0.00486936016541575	0.00522891292097748	0.0394783472382409	0.236085542316657	0.101308534537011	0.11210026761769	0.00322879356407996	-0.251550259162947	-0.141838993315696	G1	0.136531365313653	FALSE	0.149606299212598	0.105590062111801	TRUE	TRUE	TRUE	TRUE	0	TRUE	TRUE	Pass	NB8350521	14	14	Leucocytes	15.2267836345335	-3.22452936529556	newWilms.Wilms___IMP672___NB8350521_AGCATCAGTATACCTG
IMP672	4733.56476556859	2291	FALSE	TRUE	TRUE	TRUE	TRUE	EmptyDrops	0	0.000340371709008412	0	0	0.000340371709008412	0.0047395850796561	0.0666913613809462	0.285353384485434	0.439818228307733	0.000958521500644174	0.00407644958845376	-0.109176284449179	-0.203787864547938	G1	0.149606299212598	FALSE	0.164556962025316	0.181818181818182	TRUE	TRUE	TRUE	TRUE	0.148148148148148	TRUE	TRUE	Pass	NB8350521	2	2	TumourB	0.619336130624319	6.86488382438798	newWilms.Wilms___IMP672___NB8350521_AGCGCCAGTACAGTAA
IMP672	2919.6606739504	1529	FALSE	TRUE	TRUE	TRUE	TRUE	EmptyDrops	0	0.0147554887440015	0.0065568168347422	0	0.00819867190925925	0.00348372958265272	0.0569596172477895	0.24489775481873	0.147246243658927	0.165426819930177	0.000467514129796898	-0.156879757631905	-0.124037671084025	G1	0.181818181818182	FALSE	0.181818181818182	0.114754098360656	TRUE	TRUE	TRUE	TRUE	0.318840579710145	TRUE	TRUE	Pass	NB8350521	14	14	Leucocytes	15.0783526594495	-2.8655177624779	newWilms.Wilms___IMP672___NB8350521_AGCTACATCATTTGGG
IMP672	5082.93800637936	2621	FALSE	TRUE	TRUE	TRUE	TRUE	EmptyDrops	0	0.000775854928446512	0	0	0.000775854928446512	0.00748295591664347	0.0350360158980637	0.235905078750617	0.0747677380929094	0.120087418867976	0.0040666813195833	0.144590224682285	0.47714489465351	G2M	0.225806451612903	FALSE	0.181818181818182	0.0712530712530712	TRUE	TRUE	TRUE	TRUE	0.0537634408602151	TRUE	TRUE	Pass	NB8350521	8	8	TumourB	-9.34147652366159	1.04979408010119	newWilms.Wilms___IMP672___NB8350521_AGCTCAATCGCTCTAC
IMP672	1866.65087522876	1045	FALSE	TRUE	TRUE	TRUE	TRUE	EmptyDrops	0	0.000842248738481888	0	0	0.000842248738481888	0.00500025327053541	0.0307304208856964	0.17818253398421	0.0561715341562867	0.146192676828391	0.00804487276264443	-0.0993298279314564	-0.17636945362231	G1	0.201970443349754	FALSE	0.105590062111801	0.114754098360656	TRUE	TRUE	TRUE	TRUE	0.0933333333333333	TRUE	TRUE	Pass	NB8350521	6	6	TumourB	3.10798357822895	4.15289842390638	newWilms.Wilms___IMP672___NB8350521_AGGACTTGTTCTCAGA
IMP672	6668.92871558577	3508	FALSE	TRUE	TRUE	TRUE	TRUE	EmptyDrops	0	0.000364093090636393	9.04441526429714e-05	0	0.000273648937993421	0.0107129119682722	0.0407417736432522	0.221225053656159	0.0747475929237696	0.294619858737939	0.00361750879389065	0.198171077237251	0.149094265541064	S	0.136531365313653	FALSE	0.136531365313653	0.125	TRUE	TRUE	TRUE	TRUE	0.102040816326531	TRUE	TRUE	Pass	NB8350521	13	13	TumourA	2.24909340680809	-11.9387833708253	newWilms.Wilms___IMP672___NB8350521_AGGATCTAGAGGTGCT
IMP672	8006.99551954033	3194	FALSE	TRUE	TRUE	TRUE	TRUE	EmptyDrops	0	6.60780278328606e-05	0	0	6.60780278328606e-05	0.00573521463641518	0.0695339117638062	0.278808743210047	0.365972289345773	0.0737818964482406	0.00129963772846159	0.350676734668587	-0.00756656687214891	S	0.136531365313653	FALSE	0.201970443349754	0.201970443349754	TRUE	TRUE	TRUE	TRUE	0.121212121212121	TRUE	TRUE	Pass	NB8350521	11	11	TumourB	-7.43018609671789	1.75133540237083	newWilms.Wilms___IMP672___NB8350521_AGGGCTCTCTATTCGT
IMP672	950.507429362153	749	FALSE	FALSE	TRUE	TRUE	TRUE	EmptyDrops	0	0.000756030622206463	0	0	0.000756030622206463	0.0075114659897641	0.0819726989124792	0.378993032804306	0.252006130933859	0.0179164768511737	0	0.0911526058342765	0.484369055559831	G2M	0.181818181818182	FALSE	0.164556962025316	0.289473684210526	TRUE	TRUE	TRUE	TRUE	0.253731343283582	TRUE	TRUE	Pass	NB8350521	12	12	TumourA	-1.02870814871168	-9.13449652091497	newWilms.Wilms___IMP672___NB8350521_AGGTAGGCAGCACAAG
IMP672	9860.0147802985	3774	FALSE	TRUE	TRUE	TRUE	TRUE	EmptyDrops	0	0.000541297625272356	5.08121421577157e-05	0	0.000490485483114641	0.00529908248764051	0.0723243888895168	0.299024246587147	0.391542578858542	0.0574396663669448	0.00142708467946432	-0.0938287545380966	-0.192724914494326	G1	0.225806451612903	FALSE	0.254437869822485	0.254437869822485	TRUE	TRUE	TRUE	TRUE	0.0714285714285714	TRUE	TRUE	Pass	NB8350521	1	1	TumourB	-3.83833664320732	6.47701787150126	newWilms.Wilms___IMP672___NB8350521_AGGTCATGTATACAGA
IMP672	114927.082999863	11327	TRUE	TRUE	TRUE	TRUE	TRUE	Both	0	0.000273682816175236	8.78232366984295e-05	0	0.000185859579476807	0.00944083372013206	0.0717903822432117	0.329394819118981	0.21609699594449	0.0781876739376654	0.00252071957007165	0.322441055540705	0.485484077968091	G2M	0.225806451612903	FALSE	0.201970443349754	0.201970443349754	TRUE	TRUE	TRUE	TRUE	0.116883116883117	TRUE	TRUE	Pass	NB8350521	5	5	TumourA	-1.05967286311219	-11.4305404719909	newWilms.Wilms___IMP672___NB8350521_AGTACCATCTGCGGGT
IMP672	3531.77412171727	1975	FALSE	TRUE	TRUE	TRUE	TRUE	EmptyDrops	0	0.00084957683429344	0.000208209513016132	0	0.000641367321277307	0.0156723003963803	0.0331791461687281	0.22116187552571	0.0617280794222149	0.161152995680437	0.00279459064652922	-0.155697391175753	-0.145791527079455	G1	0.149606299212598	FALSE	0.225806451612903	0.125	TRUE	TRUE	TRUE	TRUE	0.0693069306930693	TRUE	TRUE	Pass	NB8350521	2	2	TumourB	0.500148694084247	6.98034814319965	newWilms.Wilms___IMP672___NB8350521_AGTAGCTTCTTAAGGC
IMP672	8969.40489816431	3690	FALSE	TRUE	TRUE	TRUE	TRUE	EmptyDrops	0	0.000400013313576974	0	0	0.000400013313576974	0.0116943676078738	0.0550451592266408	0.327170768002277	0.188756224511816	0.0665263104272353	0.00308603931986914	-0.0766929517178632	0.677145649199658	G2M	0.254437869822485	FALSE	0.333333333333333	0.289473684210526	TRUE	TRUE	TRUE	TRUE	0.0537634408602151	TRUE	TRUE	Pass	NB8350521	8	8	TumourB	-9.86056759637055	-0.847171133287159	newWilms.Wilms___IMP672___NB8350521_AGTCAACTCCACGTGG
IMP672	10970.5042689598	4302	FALSE	TRUE	TRUE	TRUE	TRUE	EmptyDrops	0	0.000503751421905752	0.000189336353133231	0	0.000314415068772521	0.0101233309052242	0.0505363525887371	0.261824549492149	0.215962952255773	0.0652505739345525	0.00282276499135817	-0.203492011450243	-0.243262099413216	G1	0.201970443349754	FALSE	0.164556962025316	0.136531365313653	TRUE	TRUE	TRUE	TRUE	0.180451127819549	TRUE	TRUE	Pass	NB8350521	1	1	TumourB	-1.71599558221184	6.43676287441993	newWilms.Wilms___IMP672___NB8350521_AGTCACAAGTAAATGC
IMP672	9565.13916996916	3652	FALSE	TRUE	TRUE	TRUE	TRUE	EmptyDrops	0	0.000233191730294652	5.60225515986971e-05	0	0.000177169178695955	0.0136790789817941	0.0662277988254173	0.28468030420439	0.337546218626729	0.0699045414214032	0.00155893993958438	-0.197856633366134	-0.157103146101296	G1	0.164556962025316	FALSE	0.0831099195710456	0.149606299212598	TRUE	TRUE	TRUE	TRUE	0.133802816901408	TRUE	TRUE	Pass	NB8350521	4	4	TumourB	-4.6477595552766	4.66168425673513	newWilms.Wilms___IMP672___NB8350521_AGTGCCGGTTGTGCAT
IMP672	1910.39922186269	1224	FALSE	TRUE	TRUE	TRUE	TRUE	EmptyDrops	0	0	0	0	0	0.0251529348550809	0.0282525622781992	0.19487358160948	0.0449113619155936	0.294127153044661	0.00431576782357636	-0.133014766897411	-0.113283433605279	G1	0.114754098360656	FALSE	0.225806451612903	0.181818181818182	TRUE	TRUE	TRUE	TRUE	0.0693069306930693	TRUE	TRUE	Pass	NB8350521	3	3	TumourB	0.70620421714057	5.04821003723954	newWilms.Wilms___IMP672___NB8350521_ATACCGAAGCTGCCTG
IMP672	2289.48618827458	1326	FALSE	TRUE	TRUE	TRUE	TRUE	EmptyDrops	0	0.000678504986737614	0	0	0.000678504986737614	0.00508854600856031	0.0409746389432434	0.259995186288418	0.210931191133836	0.00267455658458181	0	-0.174154036852366	-0.203085423888147	G1	0.201970443349754	FALSE	0.149606299212598	0.136531365313653	TRUE	TRUE	TRUE	TRUE	0.135416666666667	TRUE	TRUE	Pass	NB8350521	2	2	TumourB	2.97214665008286	7.95064780741984	newWilms.Wilms___IMP672___NB8350521_ATAGACCAGTTTCAGC
IMP672	2350.9985145191	1208	FALSE	TRUE	TRUE	TRUE	TRUE	EmptyDrops	0	0.000586911996106086	0	0	0.000586911996106086	0.0130391507156452	0.0271722864786854	0.146650611678347	0.0336864841111398	0.25059211097206	0.00267327665274527	-0.107189340732679	-0.121424638874778	G1	0.105590062111801	FALSE	0.225806451612903	0.225806451612903	TRUE	TRUE	TRUE	TRUE	0.281818181818182	TRUE	TRUE	Pass	NB8350521	6	6	TumourB	1.02888281440199	4.98965493109456	newWilms.Wilms___IMP672___NB8350521_ATAGGCTTCGACGCGT
IMP672	10778.4569298577	4720	FALSE	TRUE	TRUE	TRUE	TRUE	EmptyDrops	0	0.000321522388854365	0	0	0.000321522388854365	0.00721736196521605	0.039136002059428	0.298911578369453	0.0600090294657077	0.0508309563742938	0.00423792009915289	-0.0484455203324727	1.11931695205451	G2M	0.149606299212598	FALSE	0.225806451612903	0.201970443349754	TRUE	TRUE	TRUE	TRUE	0.116883116883117	TRUE	TRUE	Pass	NB8350521	7	7	TumourA	0.0303529571287523	-10.0993639564266	newWilms.Wilms___IMP672___NB8350521_ATCACTTTCGAGAGAC
IMP672	6651.10441952469	3139	FALSE	TRUE	TRUE	TRUE	TRUE	EmptyDrops	0	0.000275709540444105	6.27208315738548e-05	0	0.000212988708870251	0.0070162555121784	0.0524403808518848	0.28805192313251	0.264962050769245	0.00439595801649023	0.0016249089172771	-0.201712093854513	-0.292979240416012	G1	0.225806451612903	FALSE	0.181818181818182	0.149606299212598	TRUE	TRUE	TRUE	TRUE	0.190909090909091	TRUE	TRUE	Pass	NB8350521	1	1	TumourB	0.869942069324549	5.81520398374567	newWilms.Wilms___IMP672___NB8350521_ATCATTCGTTGGAGGT
IMP672	8973.56764839523	3757	FALSE	TRUE	TRUE	TRUE	TRUE	EmptyDrops	0	0.000493205249004288	6.77235588815594e-05	0.000143787673458673	0.000425481690122728	0.00671070962871836	0.0708981757436956	0.303396148040382	0.284364202643316	0.0607093780632385	0.00294556799148838	-0.215763650735201	-0.28473692026294	G1	0.181818181818182	FALSE	0.181818181818182	0.114754098360656	TRUE	TRUE	TRUE	TRUE	0.180451127819549	TRUE	TRUE	Pass	NB8350521	4	4	TumourB	-2.75207794918116	5.24064655770366	newWilms.Wilms___IMP672___NB8350521_ATCCATTGTTGATCGT
IMP672	21754.9778609905	4183	FALSE	TRUE	TRUE	TRUE	TRUE	EmptyDrops	0	0.0138422955584802	0.0064631504757156	0	0.00737914508276456	0.00425718686725715	0.0680042846942784	0.220990002680465	0.127105416816855	0.0407076943651534	0.0018513937497004	-0.199240780557218	-0.20794092433458	G1	0.136531365313653	FALSE	0.164556962025316	0.164556962025316	TRUE	TRUE	TRUE	TRUE	0.318840579710145	TRUE	TRUE	Pass	NB8350521	14	14	Leucocytes	14.4902861367255	-3.12672816641097	newWilms.Wilms___IMP672___NB8350521_ATCGATGAGATAGGGA
IMP672	15447.7197186209	4762	FALSE	TRUE	TRUE	TRUE	TRUE	EmptyDrops	0	8.3125125495933e-05	0	0	8.3125125495933e-05	0.0145008431699055	0.0621458593484207	0.290186788723161	0.260998856423403	0.0726321389859111	0.00213679996834313	0.244349914351768	0.434588903655236	G2M	0.201970443349754	FALSE	0.164556962025316	0.105590062111801	TRUE	TRUE	TRUE	TRUE	0.0537634408602151	TRUE	TRUE	Pass	NB8350521	8	8	TumourB	-9.28914672936375	-2.176339269247	newWilms.Wilms___IMP672___NB8350521_ATCGATGTCTCTGACC
IMP672	13387.6201367456	4625	FALSE	TRUE	TRUE	TRUE	TRUE	EmptyDrops	0	0.000741826940925542	0.000197457252240768	0	0.000544369688684774	0.00713232635365314	0.0576291311297909	0.285786418018267	0.167911895301081	0.155270115184318	0.001942833630193	0.23016756723627	0.63002706686219	G2M	0.201970443349754	FALSE	0.136531365313653	0.149606299212598	TRUE	TRUE	TRUE	TRUE	0.0833333333333333	TRUE	TRUE	Pass	NB8350521	7	7	TumourA	-1.03760919534898	-10.6936291185777	newWilms.Wilms___IMP672___NB8350521_ATCGGATAGCTAAATG
IMP672	1244.80982596997	748	FALSE	TRUE	TRUE	TRUE	TRUE	EmptyDrops	0	0.000578531733951277	0	0	0.000578531733951277	0.00592966073051592	0.0211006694348242	0.181427027586429	0.0634427641341353	0.189179677096992	0.00357118793706145	0.00730808568731775	-0.169241726040095	S	0.164556962025316	FALSE	0.181818181818182	0.181818181818182	TRUE	TRUE	TRUE	TRUE	0.281818181818182	TRUE	TRUE	Pass	NB8350521	6	6	TumourB	2.27081709383651	3.50354764683666	newWilms.Wilms___IMP672___NB8350521_ATCGGATTCGAGTCTA
IMP672	10194.655331412	3808	FALSE	TRUE	TRUE	TRUE	TRUE	EmptyDrops	0	0	0	0	0	0.0079040590068472	0.0647591325645134	0.288655916271819	0.257239329006892	0.0445849564882584	0.0024807382816472	-0.205517491769328	-0.249360410377747	G1	0.289473684210526	FALSE	0.125	0.136531365313653	TRUE	TRUE	TRUE	TRUE	0.24	TRUE	TRUE	Pass	NB8350521	1	1	TumourB	-1.82406322143133	4.35027004934347	newWilms.Wilms___IMP672___NB8350521_ATCTCTACAGCATACT
IMP672	9361.32826231931	3487	FALSE	TRUE	TRUE	TRUE	TRUE	EmptyDrops	0	0.000114978402039968	5.5961629757801e-05	0	5.90167722821673e-05	0.00689120445903699	0.072482321998876	0.294923156546315	0.378935322950344	0.0482456462407159	0.00264380945626479	-0.0995074746033685	-0.178044612873545	G1	0.225806451612903	FALSE	0.164556962025316	0.333333333333333	TRUE	TRUE	TRUE	TRUE	0.133802816901408	TRUE	TRUE	Pass	NB8350521	4	4	TumourB	-3.5857561071527	4.73633005243821	newWilms.Wilms___IMP672___NB8350521_ATGACCAGTAACGATA
IMP672	9246.63852507662	3474	FALSE	TRUE	TRUE	TRUE	TRUE	EmptyDrops	0	0.000295909971033063	5.42795240940425e-05	0	0.00024163044693902	0.00423871421257067	0.0632177426682393	0.263997417172906	0.379982848336491	0.0438009935880206	0.00140416790201731	-0.169035061314554	-0.213031979652567	G1	0.201970443349754	FALSE	0.164556962025316	0.201970443349754	TRUE	TRUE	TRUE	TRUE	0.0813008130081301	TRUE	TRUE	Pass	NB8350521	0	0	TumourB	-2.21562907744731	6.8534705396268	newWilms.Wilms___IMP672___NB8350521_ATGAGGGGTAACGGTG
IMP672	6017.64503702223	2688	FALSE	TRUE	TRUE	TRUE	TRUE	EmptyDrops	0	0	0	0	0	0.00554852398414472	0.0680477243281022	0.29313920912332	0.406579126511353	0.00394211692786469	0.00221588266606034	-0.133137063041794	-0.21301970876963	G1	0.201970443349754	FALSE	0.105590062111801	0.201970443349754	TRUE	TRUE	TRUE	TRUE	0.0693069306930693	TRUE	TRUE	Pass	NB8350521	3	3	TumourB	0.123493905791285	6.84501597944633	newWilms.Wilms___IMP672___NB8350521_ATGCCTCTCATTCACT
IMP672	3547.28876954717	1849	FALSE	TRUE	TRUE	TRUE	TRUE	EmptyDrops	0	0.00760951626718276	0	0	0.00760951626718276	0.00422660465926826	0.0770656120824208	0.29094545410726	0.301183944456759	0.0196116997764365	0.00360589676019407	0.0327267517286636	-0.0895527901449673	S	0.254437869822485	FALSE	0.181818181818182	0.125	TRUE	TRUE	TRUE	TRUE	0.318840579710145	TRUE	TRUE	Pass	NB8350521	14	14	Leucocytes	14.5466043295003	-2.27158073929868	newWilms.Wilms___IMP672___NB8350521_ATGGATCGTGTCATTG
IMP672	4348.41270560534	2556	FALSE	TRUE	TRUE	TRUE	TRUE	EmptyDrops	0	0.00033226860090883	0.00016656159880776	0	0.00016570700210107	0.00780253879307637	0.0674549808394215	0.312822866766245	0.178559423104639	0.0878812231501207	0.00500150360984093	-0.0709335002197903	-0.168062493536122	G1	0.225806451612903	FALSE	0.105590062111801	0.181818181818182	TRUE	TRUE	TRUE	TRUE	0.0967741935483871	TRUE	TRUE	Pass	NB8350521	10	10	TumourA	5.10984366535456	-10.9102180080583	newWilms.Wilms___IMP672___NB8350521_ATGTCTTGTGAGAGGG
IMP672	4286.94473814566	2292	FALSE	TRUE	TRUE	TRUE	TRUE	EmptyDrops	0	0	0	0	0	0.00691716580852609	0.0354048797110136	0.253140974230359	0.0866348381443663	0.0275676331912321	0.00285937688144573	-0.216720913178813	-0.247730915653108	G1	0.164556962025316	FALSE	0.164556962025316	0.181818181818182	TRUE	TRUE	TRUE	TRUE	0.190909090909091	TRUE	TRUE	Pass	NB8350521	3	3	TumourB	3.44722990022535	4.53352267564117	newWilms.Wilms___IMP672___NB8350521_ATTACTCAGTAGACCG
IMP672	2462.68981986679	1247	FALSE	TRUE	TRUE	TRUE	TRUE	EmptyDrops	0	0	0	0	0	0.0043136204500862	0.0262970224840581	0.151538323488975	0.0571688137512081	0.262913578711072	0.00273189036476064	-0.160907502045043	-0.164090473313467	G1	0.136531365313653	FALSE	0.181818181818182	0.149606299212598	TRUE	TRUE	TRUE	TRUE	0.281818181818182	TRUE	TRUE	Pass	NB8350521	6	6	TumourB	1.67741812325862	4.47185175754502	newWilms.Wilms___IMP672___NB8350521_ATTACTCGTAGCCCTG
IMP672	12027.8756987233	3930	FALSE	TRUE	TRUE	TRUE	TRUE	EmptyDrops	0	0.0181787120885018	0.013546750680291	0	0.00463196140821078	0.00522287889885189	0.0612996455062826	0.266279847059414	0.191721941008397	0.0790751188056819	0.00245131234329668	-0.222759909069805	-0.2258096705084	G1	0.201970443349754	FALSE	0.149606299212598	0.149606299212598	TRUE	TRUE	TRUE	TRUE	0	TRUE	TRUE	Pass	NB8350521	14	14	Leucocytes	15.1018400786899	-3.57590925135738	newWilms.Wilms___IMP672___NB8350521_ATTCAGGTCAAGGACG
IMP672	8904.34417785385	3593	FALSE	TRUE	TRUE	TRUE	TRUE	EmptyDrops	0	0.000229963036522883	5.82388744451807e-05	0	0.000171724162077702	0.00716727779199321	0.0437246848094757	0.271961101852416	0.157622701040806	0.0385255751763943	0.0016844459552532	-0.189974798822725	-0.288727140471084	G1	0.181818181818182	FALSE	0.254437869822485	0.181818181818182	TRUE	TRUE	TRUE	TRUE	0.151515151515152	TRUE	TRUE	Pass	NB8350521	3	3	TumourB	1.48995156177928	6.29986417845074	newWilms.Wilms___IMP672___NB8350521_ATTCATCCAGTAACCT
IMP672	5639.99185505509	2575	FALSE	TRUE	TRUE	TRUE	TRUE	EmptyDrops	0	0.000921357992962395	0.000105380148684427	0	0.000815977844277968	0.00921934383745205	0.0713011648617707	0.30587285847317	0.326209258283372	0.00128292610633964	0.00115541812621779	-0.152356038678485	-0.274104524185298	G1	0.181818181818182	FALSE	0.181818181818182	0.201970443349754	TRUE	TRUE	TRUE	TRUE	0.119402985074627	TRUE	TRUE	Pass	NB8350521	0	0	TumourB	0.101877288967759	8.50129814693717	newWilms.Wilms___IMP672___NB8350521_ATTCATCCAGTTGAAA
IMP672	41145.6263066954	8190	TRUE	TRUE	TRUE	TRUE	TRUE	Both	0	0.00023747463779691	9.61702105519229e-05	0	0.000141304427244987	0.00682301920796709	0.0756079030430018	0.32789641753994	0.269644372493727	0.0483372390995069	0.00304842594036142	-0.0790631604020899	0.271258140170162	G2M	0.181818181818182	FALSE	0.0712530712530712	0.254437869822485	TRUE	TRUE	TRUE	TRUE	0.08	TRUE	TRUE	Pass	NB8350521	7	7	TumourA	1.17256223721567	-13.6036726134056	newWilms.Wilms___IMP672___NB8350521_ATTCCCGGTCTCTCAC
IMP672	22274.6572492045	5490	FALSE	TRUE	TRUE	TRUE	TRUE	EmptyDrops	0	0.0140246554735358	0.00970861007424635	0	0.00431604539928945	0.00775222852814928	0.0767671488411986	0.289284197196536	0.115066718893584	0.0815201577008433	0.00218910680900924	0.157729392632423	-0.0816844811619265	S	0.136531365313653	FALSE	0.225806451612903	0.164556962025316	TRUE	TRUE	TRUE	TRUE	0	TRUE	TRUE	Pass	NB8350521	14	14	Leucocytes	14.6129377798441	-4.05441439949231	newWilms.Wilms___IMP672___NB8350521_ATTCCCGTCGTGTGGC
IMP672	5523.6331962646	2595	FALSE	TRUE	TRUE	TRUE	TRUE	EmptyDrops	0	0.00031758688969696	0	0	0.00031758688969696	0.00595292295647	0.0666411487231464	0.289040424459661	0.370529083271913	0.0177826899156474	0.00196521542620701	-0.155527456885441	-0.212593616689509	G1	0.254437869822485	FALSE	0.0898876404494382	0.181818181818182	TRUE	TRUE	TRUE	TRUE	0.0693069306930693	TRUE	TRUE	Pass	NB8350521	3	3	TumourB	0.0458759551434547	6.98124981891019	newWilms.Wilms___IMP672___NB8350521_ATTCCTATCAGAGTGG
IMP672	1383.41365776662	881	FALSE	TRUE	TRUE	TRUE	TRUE	EmptyDrops	0	0.00511996595548632	0.000568093418646852	0	0.00455187253683946	0.00728935279524871	0.047173497660723	0.265993245306662	0.187096277324593	0.0167035320739286	0.00113664241229035	-0.117899294077181	-0.0731683331101449	G1	0.254437869822485	FALSE	0.225806451612903	0.105590062111801	TRUE	TRUE	TRUE	TRUE	0.318840579710145	TRUE	TRUE	Pass	NB8350521	14	14	Leucocytes	13.9275486942915	-1.41623971932458	newWilms.Wilms___IMP672___NB8350521_ATTCCTATCATTCGTT
IMP672	7331.44045481953	2846	FALSE	TRUE	TRUE	TRUE	TRUE	EmptyDrops	0	0.000502414829841817	7.83686783474077e-05	0	0.000424046151494409	0.0105655266725888	0.0674891298965837	0.272485384782804	0.308578404815485	0.050788808697449	0.00264294525879906	-0.200218236347702	-0.261699444374941	G1	0.181818181818182	FALSE	0.105590062111801	0.149606299212598	TRUE	TRUE	TRUE	TRUE	0.0714285714285714	TRUE	TRUE	Pass	NB8350521	0	0	TumourB	-2.78382787731709	6.92695910743353	newWilms.Wilms___IMP672___NB8350521_ATTCTACCAAGATTGA
IMP672	14035.9550018456	4782	FALSE	TRUE	TRUE	TRUE	TRUE	EmptyDrops	0	0.000270749644847925	0	0	0.000270749644847925	0.0072402317029283	0.0490133006400746	0.265574007212783	0.156419195006338	0.0515296803205228	0.00326552665002735	0.17490887608767	-0.181716974604836	S	0.181818181818182	FALSE	0.0418250950570342	0.125	TRUE	TRUE	TRUE	TRUE	0.190909090909091	TRUE	TRUE	Pass	NB8350521	4	4	TumourB	-4.59814554141671	6.21001237250741	newWilms.Wilms___IMP672___NB8350521_ATTGGGTGTTCCCAAA
IMP672	6541.22174539916	2896	FALSE	TRUE	TRUE	TRUE	TRUE	EmptyDrops	0	0.000315440065917357	0.000104467459123143	0	0.000210972606794214	0.00778242662328229	0.0573808391659249	0.271555362776485	0.176779394624006	0.1017212183341	0.00347282796198047	-0.206645555185053	-0.226163977803593	G1	0.181818181818182	FALSE	0.149606299212598	0.114754098360656	TRUE	TRUE	TRUE	TRUE	0.190909090909091	TRUE	TRUE	Pass	NB8350521	1	1	TumourB	0.51842972023522	8.92939227636142	newWilms.Wilms___IMP672___NB8350521_ATTTACCTCTAGTGAC
IMP672	4997.65570332359	2626	FALSE	TRUE	TRUE	TRUE	TRUE	EmptyDrops	0	0.000262493792384612	0	0	0.000262493792384612	0.0135487883519143	0.0387841694463758	0.226411544984346	0.105255722252323	0.213344211703412	0.00306226495016277	0.309770220920247	-0.158763197458847	S	0.164556962025316	FALSE	0.254437869822485	0.0660377358490566	TRUE	TRUE	TRUE	TRUE	0.26	TRUE	TRUE	Pass	NB8350521	4	4	TumourB	-0.7646842671409	2.56972506722092	newWilms.Wilms___IMP672___NB8350521_CAACCAAAGCCATTGT
IMP672	2644.26675880773	1470	FALSE	TRUE	TRUE	TRUE	TRUE	EmptyDrops	0	0	0	0	0	0.00587401831274529	0.0304768915822648	0.253467938108522	0.0729318753625794	0.00384232399207542	0.00519157138943542	-0.159896831177357	-0.252920315226457	G1	0.181818181818182	FALSE	0.0712530712530712	0.149606299212598	TRUE	TRUE	TRUE	TRUE	0.135416666666667	TRUE	TRUE	Pass	NB8350521	6	6	TumourB	2.71432089561436	8.29767036649711	newWilms.Wilms___IMP672___NB8350521_CAACCAACAGAAACCG
IMP672	7020.24258253668	2779	FALSE	TRUE	TRUE	TRUE	TRUE	EmptyDrops	0	0.000240929330564133	7.84641216178827e-05	0	0.00016246520894625	0.00456984044470146	0.0690849282520018	0.267165853492764	0.343744255053777	0.0477428049363032	0.00153304601909291	-0.168844719723141	-0.19005812193841	G1	0.125	FALSE	0.164556962025316	0.254437869822485	TRUE	TRUE	TRUE	TRUE	0.0714285714285714	TRUE	TRUE	Pass	NB8350521	0	0	TumourB	-0.124903904107888	6.03804114833487	newWilms.Wilms___IMP672___NB8350521_CAAGACTAGTACGAGC
IMP672	4804.16410638768	2260	FALSE	TRUE	TRUE	TRUE	TRUE	EmptyDrops	0	0.000389351341596367	0.000150053852495643	0	0.000239297489100724	0.00938271940109827	0.0713797191588987	0.296118670933853	0.361601146503209	0.0484363478174501	0.00120386670854649	-0.129242801277737	-0.174666307845609	G1	0.149606299212598	FALSE	0.164556962025316	0.181818181818182	TRUE	TRUE	TRUE	TRUE	0.0714285714285714	TRUE	TRUE	Pass	NB8350521	1	1	TumourB	-4.69530675835088	5.35322276637822	newWilms.Wilms___IMP672___NB8350521_CAAGACTCAAGGACAC
IMP672	5120.59379973838	2323	FALSE	TRUE	TRUE	TRUE	TRUE	EmptyDrops	0	0.00565860486529432	0.00335996675684138	0	0.00229863810845293	0.00491234269656388	0.0428206751682875	0.252811839443552	0.0307874829533464	0.0567460887357597	0.00406217970377511	-0.191086455615755	-0.166282091977343	G1	0.254437869822485	FALSE	0.0660377358490566	0.136531365313653	TRUE	TRUE	TRUE	TRUE	0.318840579710145	TRUE	TRUE	Pass	NB8350521	14	14	Leucocytes	14.5210277467987	-2.89383175625084	newWilms.Wilms___IMP672___NB8350521_CAAGACTGTGGCAGAT
IMP672	3841.09777617119	1908	FALSE	TRUE	TRUE	TRUE	TRUE	EmptyDrops	0	0.000167705034867808	0	0	0.000167705034867808	0.00597384502613085	0.0601151006934667	0.271666541108746	0.321416176982713	0.0129081787174062	0.00273834938875202	-0.135346480387481	-0.19011826958356	G1	0.136531365313653	FALSE	0.105590062111801	0.201970443349754	TRUE	TRUE	TRUE	TRUE	0.110091743119266	TRUE	TRUE	Pass	NB8350521	2	2	TumourB	1.21046607490225	3.8548253183181	newWilms.Wilms___IMP672___NB8350521_CAATTTCAGTGATAAC
IMP672	3070.98736572567	1575	FALSE	TRUE	TRUE	TRUE	TRUE	EmptyDrops	0	0.000469620738468749	0	0	0.000469620738468749	0.0126549212086497	0.0232110025361925	0.181112708575348	0.0453802353723029	0.187546288925376	0.00244044782329765	-0.216925505090301	-0.218701958248061	G1	0.181818181818182	FALSE	0.125	0.201970443349754	TRUE	TRUE	TRUE	TRUE	0.0933333333333333	TRUE	TRUE	Pass	NB8350521	6	6	TumourB	2.05126018506168	3.45403698918775	newWilms.Wilms___IMP672___NB8350521_CACAACACAGGATTCT
IMP672	6354.18480776191	2921	FALSE	TRUE	TRUE	TRUE	TRUE	EmptyDrops	0	9.03865668203867e-05	0	0	9.03865668203867e-05	0.00610345677219291	0.062084235326755	0.278142291101843	0.322959625352418	0.0771593887965137	0.0021366895847566	0.118297907568256	-0.147667060638572	S	0.136531365313653	FALSE	0.149606299212598	0.136531365313653	TRUE	TRUE	TRUE	TRUE	0.133802816901408	TRUE	TRUE	Pass	NB8350521	4	4	TumourB	-5.51659678005219	4.17671985314758	newWilms.Wilms___IMP672___NB8350521_CACAACATCTGAGAAA
IMP672	8681.37097449659	3352	FALSE	TRUE	TRUE	TRUE	TRUE	EmptyDrops	0	0.000521874402700369	0	0	0.000521874402700369	0.00988503927414249	0.0616792393251974	0.264168385278314	0.307711302084003	0.102318319115211	0.00139162759319376	-0.175027971160374	-0.225029188645574	G1	0.201970443349754	FALSE	0.164556962025316	0.136531365313653	TRUE	TRUE	TRUE	TRUE	0.0952380952380952	TRUE	TRUE	Pass	NB8350521	1	1	TumourB	-3.5717498255418	6.45364176278059	newWilms.Wilms___IMP672___NB8350521_CACCAAACAGAACTCT
IMP672	17098.4887229442	4402	FALSE	TRUE	TRUE	TRUE	TRUE	EmptyDrops	0	0.00281834236983161	0.000472400917637351	0	0.00234594145219426	0.00654392096889171	0.0629221614260392	0.278516759191402	0.0560658820951693	0.0230349543749743	0.00200625534785035	-0.251263766526256	-0.187611420888837	G1	0.114754098360656	FALSE	0.149606299212598	0.136531365313653	TRUE	TRUE	TRUE	TRUE	0	TRUE	TRUE	Pass	NB8350521	14	14	Leucocytes	14.4976957544489	-3.59437537649181	newWilms.Wilms___IMP672___NB8350521_CACGGGTCAATACCTG
IMP672	2307.93871087503	1272	FALSE	TRUE	TRUE	TRUE	TRUE	EmptyDrops	0	0.000376466456100761	0	0	0.000376466456100761	0.00462725992883334	0.0304403166703889	0.224160984944776	0.0885275478213274	0.00517767272994667	0.00270379817572013	-0.206077136555018	-0.26369964941159	G1	0.164556962025316	FALSE	0.389830508474576	0.136531365313653	TRUE	TRUE	TRUE	TRUE	0.148148148148148	TRUE	TRUE	Pass	NB8350521	6	6	TumourB	4.18553309579877	4.91922841117252	newWilms.Wilms___IMP672___NB8350521_CACTAAGCACGCTGTG
IMP672	1547.78497861586	967	FALSE	TRUE	TRUE	TRUE	TRUE	EmptyDrops	0	0	0	0	0	0.0112542936166292	0.0247030251446314	0.243054447643867	0.0428832032076283	0.0109724228627532	0.004826097789209	-0.0986959514437355	-0.128585556522126	G1	0.181818181818182	FALSE	0.114754098360656	0.181818181818182	TRUE	TRUE	TRUE	TRUE	0.0933333333333333	TRUE	TRUE	Pass	NB8350521	6	6	TumourB	3.19173057632999	2.98836185158851	newWilms.Wilms___IMP672___NB8350521_CACTGGGCACACCTGG
IMP672	13147.7625510965	3849	FALSE	TRUE	TRUE	TRUE	TRUE	EmptyDrops	0	0.00170315570981186	0.000133359168083178	0	0.00156979654172868	0.00567778437453875	0.0629034580040952	0.2937716781583	0.046258592077544	0.0465635977998229	0.00204596039495897	-0.194688927421595	-0.267676107192104	G1	0.164556962025316	FALSE	0.149606299212598	0.225806451612903	TRUE	TRUE	TRUE	TRUE	0.318840579710145	TRUE	TRUE	Pass	NB8350521	14	14	Leucocytes	14.5749420840345	-2.81577219851698	newWilms.Wilms___IMP672___NB8350521_CAGAGCCAGGCTGGAT
IMP672	3932.74938059059	2114	FALSE	TRUE	TRUE	TRUE	TRUE	EmptyDrops	0	0.000334533158560435	0	0	0.000334533158560435	0.0034800511405585	0.0540230191189856	0.257369066015117	0.246457109043773	0.0896768721429001	0.00250924760669599	-0.234397744433716	-0.202491856469924	G1	0.181818181818182	FALSE	0.181818181818182	0.164556962025316	TRUE	TRUE	TRUE	TRUE	0.148148148148148	TRUE	TRUE	Pass	NB8350521	2	2	TumourB	1.22241796487892	6.04159903928809	newWilms.Wilms___IMP672___NB8350521_CAGAGCCTCAAAGAAC
IMP672	16543.9710276096	5880	FALSE	TRUE	TRUE	TRUE	TRUE	EmptyDrops	0	0.000266992152917245	0.000190982368385862	0	7.60097845313826e-05	0.00831254943012778	0.0508821324426718	0.260245117120634	0.172860627651434	0.179224590198988	0.00431480159935001	0.205754146696021	0.161529182665095	S	0.164556962025316	FALSE	0.181818181818182	0.149606299212598	TRUE	TRUE	TRUE	TRUE	0.08	TRUE	TRUE	Pass	NB8350521	7	7	TumourA	2.49574737542801	-12.9713573468965	newWilms.Wilms___IMP672___NB8350521_CAGATACCATGAAGGC
IMP672	12735.6067331112	4721	FALSE	TRUE	TRUE	TRUE	TRUE	EmptyDrops	0	0.000178048890191462	0	0	0.000178048890191462	0.00941584972525183	0.0353455281833921	0.250163542785793	0.0937322766017634	0.0910025102186503	0.00207094102843048	0.50215372003865	0.0117979564998111	S	0.201970443349754	FALSE	0.149606299212598	0.136531365313653	TRUE	TRUE	TRUE	TRUE	0.169014084507042	TRUE	TRUE	Pass	NB8350521	11	11	TumourB	-8.22572287512222	1.11606671023893	newWilms.Wilms___IMP672___NB8350521_CAGATTGTCCGAGGCT
IMP672	6834.38731437107	2994	FALSE	TRUE	TRUE	TRUE	TRUE	EmptyDrops	0	0.000314558424262208	0	0	0.000314558424262208	0.00931958778485421	0.0465783824869262	0.26457320773279	0.232013654715609	0.0284323590814137	0.00169537929292784	-0.224425196615479	-0.248455784749812	G1	0.225806451612903	FALSE	0.201970443349754	0.164556962025316	TRUE	TRUE	TRUE	TRUE	0.0813008130081301	TRUE	TRUE	Pass	NB8350521	3	3	TumourB	0.539534580269165	6.14300877154327	newWilms.Wilms___IMP672___NB8350521_CAGCACGCAGATCACT
IMP672	8722.12300712634	3478	FALSE	TRUE	TRUE	TRUE	TRUE	EmptyDrops	0	0.00335095747752145	0	0	0.00335095747752145	0.00805997244799142	0.069890208917394	0.291683820778889	0.25766371923822	0.082996944302682	0.00214295696435456	-0.232498831976984	-0.194454175819995	G1	0.225806451612903	FALSE	0.136531365313653	0.136531365313653	TRUE	TRUE	TRUE	TRUE	0.156626506024096	TRUE	TRUE	Pass	NB8350521	15	15	TumourB	0.892421715947087	9.96884836260207	newWilms.Wilms___IMP672___NB8350521_CAGCAGCTCTTCTGTA
IMP672	3258.56160928906	1840	FALSE	TRUE	TRUE	TRUE	TRUE	EmptyDrops	0	0.00352197844843566	0	0.000217535436524064	0.00352197844843566	0.00383436077164401	0.0401118113439609	0.256263926638028	0.228622578118312	0.0499190738417376	0.0032979132437058	-0.0733035245758495	-0.12295407229017	G1	0.201970443349754	FALSE	0.181818181818182	0.181818181818182	TRUE	TRUE	TRUE	TRUE	0.318840579710145	TRUE	TRUE	Pass	NB8350521	14	14	Leucocytes	14.2705766329176	-1.9068057484851	newWilms.Wilms___IMP672___NB8350521_CAGCCAGGTAACCCTA
IMP672	2406.71340814557	1209	FALSE	TRUE	TRUE	TRUE	TRUE	EmptyDrops	0	0	0	0	0	0.00506899838737584	0.0310055757537218	0.188636001938957	0.111102432383838	0.0624638184762651	0.00441939714709238	-0.185806647854606	-0.168472888343827	G1	0.181818181818182	FALSE	0.254437869822485	0.136531365313653	TRUE	TRUE	TRUE	TRUE	0.10958904109589	TRUE	TRUE	Pass	NB8350521	6	6	TumourB	3.8519481411913	6.46699248643083	newWilms.Wilms___IMP672___NB8350521_CAGGCCACAGCTATAC
IMP672	3220.81872314923	1856	FALSE	TRUE	TRUE	TRUE	TRUE	EmptyDrops	0	0.000283682736344456	0.000283682736344456	0	0	0.00361483615125342	0.0646336636800015	0.293701155189386	0.437244563280849	0.0249649175478074	0.00215112202804637	-0.168416569998074	-0.27225006213541	G1	0.181818181818182	FALSE	0.201970443349754	0.181818181818182	TRUE	TRUE	TRUE	TRUE	0.148148148148148	TRUE	TRUE	Pass	NB8350521	3	3	TumourB	-0.353207062748165	5.91574683572583	newWilms.Wilms___IMP672___NB8350521_CAGGTATCAGTAGAGC
IMP672	2407.10319876131	1527	FALSE	TRUE	TRUE	TRUE	TRUE	EmptyDrops	0	0.000895440556890165	0	0	0.000895440556890165	0.0053156456034922	0.04790496968549	0.245949487930081	0.108999664316186	0.164122701156239	0.00448501223275559	-0.110521911858277	-0.132381130606331	G1	0.201970443349754	FALSE	0.333333333333333	0.201970443349754	TRUE	TRUE	TRUE	TRUE	0.206896551724138	TRUE	TRUE	Pass	NB8350521	9	9	TumourA	5.28697053843926	-8.24212417993148	newWilms.Wilms___IMP672___NB8350521_CAGTGCGGTGTCCTAA
IMP672	4195.5521732369	2228	FALSE	TRUE	TRUE	TRUE	TRUE	EmptyDrops	0	0.000352122026449416	0.000175725357802613	0	0.000176396668646803	0.00769004329941014	0.0551842144218615	0.281814048049297	0.217372626919112	0.0187948157067404	0.00322117308387902	-0.143856874729211	-0.179546253919154	G1	0.201970443349754	FALSE	0.136531365313653	0.114754098360656	TRUE	TRUE	TRUE	TRUE	0.24	TRUE	TRUE	Pass	NB8350521	0	0	TumourB	0.158477412827315	3.72709393666738	newWilms.Wilms___IMP672___NB8350521_CAGTTCCAGTATCCTG
IMP672	8983.40412995447	3769	FALSE	TRUE	TRUE	TRUE	TRUE	EmptyDrops	0	7.66073459595246e-05	0	0	7.66073459595246e-05	0.00662385484213463	0.0540312861690979	0.286737666570546	0.234657275451054	0.0413109091421871	0.00189617050494452	-0.0411431508055289	-0.193417745186219	G1	0.201970443349754	FALSE	0.136531365313653	0.181818181818182	TRUE	TRUE	TRUE	TRUE	0.133802816901408	TRUE	TRUE	Pass	NB8350521	1	1	TumourB	-3.30760620630201	5.21321488191892	newWilms.Wilms___IMP672___NB8350521_CATACTTAGAGATGCC
IMP672	3734.85504601082	2045	FALSE	TRUE	TRUE	TRUE	TRUE	EmptyDrops	0	0.000576922964307097	0	0	0.000576922964307097	0.00766997974648131	0.0449380685321934	0.244240222449224	0.100818455629195	0.168228528674945	0.00289467985955806	-0.154417543532651	-0.147558742645899	G1	0.149606299212598	FALSE	0.149606299212598	0.125	TRUE	TRUE	TRUE	TRUE	0.0714285714285714	TRUE	TRUE	Pass	NB8350521	3	3	TumourB	0.54761945207105	5.93613437070357	newWilms.Wilms___IMP672___NB8350521_CATACTTCAAAGTGTA
IMP672	3308.92950016811	1826	FALSE	TRUE	TRUE	TRUE	TRUE	EmptyDrops	0	0.000847367240839429	0	0	0.000847367240839429	0.00997713352812684	0.0275848784804508	0.184677353760009	0.0383707468833803	0.246308203656038	0.00447237577024847	0.235833017600774	-0.0502151890164571	S	0.181818181818182	FALSE	0.225806451612903	0.254437869822485	TRUE	TRUE	TRUE	TRUE	0.273972602739726	TRUE	TRUE	Pass	NB8350521	13	13	TumourA	3.00590155729764	-10.5844095601139	newWilms.Wilms___IMP672___NB8350521_CATCAAGGTGTTACAC
IMP672	26698.9646176938	6676	TRUE	TRUE	TRUE	TRUE	TRUE	Both	0	0.000357075466832003	7.64069869816218e-05	0	0.000280668479850381	0.00868802004338535	0.0808743021930393	0.340506383675389	0.236250031600273	0.0547648821862844	0.00294889603732195	0.0317919572607496	0.732634237547373	G2M	0.254437869822485	FALSE	0.225806451612903	0.048780487804878	TRUE	TRUE	TRUE	TRUE	0.08	TRUE	TRUE	Pass	NB8350521	7	7	TumourA	-0.85327590289241	-10.571911045634	newWilms.Wilms___IMP672___NB8350521_CATCCCAAGCGTTACT
IMP672	3926.38280499472	2029	FALSE	TRUE	TRUE	TRUE	TRUE	EmptyDrops	0	0.000205904432084991	0	0	0.000205904432084991	0.00596719354493266	0.0513570829096478	0.306791309074323	0.170625311492149	0.00942352839088175	0.00289215583848232	-0.0316801816369078	0.746451262831997	G2M	0.181818181818182	FALSE	0.136531365313653	0.0831099195710456	TRUE	TRUE	TRUE	TRUE	0.0537634408602151	TRUE	TRUE	Pass	NB8350521	8	8	TumourB	-9.2356215217446	1.15719169311674	newWilms.Wilms___IMP672___NB8350521_CATCCGTAGCCTTGAT
IMP672	2097.38793938518	1248	FALSE	TRUE	TRUE	TRUE	TRUE	EmptyDrops	0	0.000265994356511542	0	0	0.000265994356511542	0.00613352206012096	0.0295756700161316	0.181484489557421	0.0650668533608372	0.360539778620205	0.00215499141119358	0.220138826752334	-0.136403133710914	S	0.149606299212598	FALSE	0.136531365313653	0.149606299212598	TRUE	TRUE	TRUE	TRUE	0.461538461538462	TRUE	TRUE	Pass	NB8350521	12	12	TumourA	4.34196730242173	-8.5979880253152	newWilms.Wilms___IMP672___NB8350521_CATCGCTCAATGGGTG
IMP672	6882.65527484635	2997	FALSE	TRUE	TRUE	TRUE	TRUE	EmptyDrops	0	0.000433583454036055	8.5407303424909e-05	0	0.000348176150611146	0.0143248217828971	0.0676753509584697	0.289689636132373	0.304012953157405	0.062369915608326	0.00259312198780308	-0.144910328980277	-0.192555601164924	G1	0.149606299212598	FALSE	0.136531365313653	0.254437869822485	TRUE	TRUE	TRUE	TRUE	0.190909090909091	TRUE	TRUE	Pass	NB8350521	1	1	TumourB	-2.10321908406822	7.94815494972817	newWilms.Wilms___IMP672___NB8350521_CATGCAATCTATGTGG
IMP672	24683.1827477487	6538	TRUE	TRUE	TRUE	TRUE	TRUE	Both	0	0.00045786715183114	0.000106404594626915	0	0.000351462557204225	0.00652716087262723	0.0762192289413401	0.332841784650698	0.254592966765672	0.0655346883789137	0.00222400388045413	0.0197740451381647	0.327601463113268	G2M	0.225806451612903	FALSE	0.201970443349754	0.125	TRUE	TRUE	TRUE	TRUE	0.157142857142857	TRUE	TRUE	Pass	NB8350521	5	5	TumourA	0.0687040516636505	-13.0949221016922	newWilms.Wilms___IMP672___NB8350521_CATGCCTGTTGTCATG
IMP672	5513.20960426023	2784	FALSE	TRUE	TRUE	TRUE	TRUE	EmptyDrops	0	0.000387967777999982	0	0	0.000387967777999982	0.00405274735200244	0.0416333279195158	0.253644465928461	0.17456275943591	0.0948853646120798	0.00393534828341228	0.0624291007355472	0.638779251075503	G2M	0.181818181818182	FALSE	0.136531365313653	0.201970443349754	TRUE	TRUE	TRUE	TRUE	0.0537634408602151	TRUE	TRUE	Pass	NB8350521	8	8	TumourB	-10.0052446058871	-1.25392434749347	newWilms.Wilms___IMP672___NB8350521_CATTGCCAGTTGGAGC
IMP672	8622.20610960085	3335	FALSE	TRUE	TRUE	TRUE	TRUE	EmptyDrops	0	0.000167124975404269	2.97571908085814e-05	0	0.000137367784595688	0.0131045123988947	0.0584987340742369	0.270058236003838	0.307330426063188	0.064387460938725	0.0019045278847843	-0.195195781398912	-0.213269537785539	G1	0.164556962025316	FALSE	0.164556962025316	0.0386740331491713	TRUE	TRUE	TRUE	TRUE	0.143939393939394	TRUE	TRUE	Pass	NB8350521	1	1	TumourB	-2.7559803179333	4.71447347072109	newWilms.Wilms___IMP672___NB8350521_CATTGCCCATGAAAGT
IMP672	6398.60638878205	2884	FALSE	TRUE	TRUE	TRUE	TRUE	EmptyDrops	0	0.000305586648819163	0.000106025224124327	0.000303286501178768	0.000199561424694837	0.00813359175565221	0.0719877442279803	0.304534856738527	0.268483039332263	0.0750392732287923	0.00181431166596812	-0.245692605258057	-0.281088462945615	G1	0.149606299212598	FALSE	0.181818181818182	0.0973451327433628	TRUE	TRUE	TRUE	TRUE	0.0952380952380952	TRUE	TRUE	Pass	NB8350521	1	1	TumourB	-3.05691455252566	6.98821423124172	newWilms.Wilms___IMP672___NB8350521_CCACAAAAGCCAGAGT
IMP672	4428.60762844367	2247	FALSE	TRUE	TRUE	TRUE	TRUE	EmptyDrops	0	0.000692143688410781	0	0	0.000692143688410781	0.0210699441725349	0.0374430340839858	0.222535751027157	0.0804330624544161	0.130327838189999	0.00345025377506257	-0.15314671348934	-0.134952137283655	G1	0.181818181818182	FALSE	0.149606299212598	0.225806451612903	TRUE	TRUE	TRUE	TRUE	0.180451127819549	TRUE	TRUE	Pass	NB8350521	1	1	TumourB	-0.775369349861756	5.88547729043651	newWilms.Wilms___IMP672___NB8350521_CCACCATCAACACGAG
IMP672	4985.61637555877	2302	FALSE	TRUE	TRUE	TRUE	TRUE	EmptyDrops	0	0.000369661212895701	0	0	0.000369661212895701	0.006377265721422	0.0723860344297064	0.301087646699467	0.350201272977102	0.0137048474183341	0.00289209493963741	-0.148332065177463	-0.231214402236881	G1	0.201970443349754	FALSE	0.0973451327433628	0.164556962025316	TRUE	TRUE	TRUE	TRUE	0.0813008130081301	TRUE	TRUE	Pass	NB8350521	3	3	TumourB	1.22057731343131	5.36780325952638	newWilms.Wilms___IMP672___NB8350521_CCACGTTAGTATAACG
IMP672	4595.22624933489	2233	FALSE	TRUE	TRUE	TRUE	TRUE	EmptyDrops	0	0	0	0	0	0.00724172314911665	0.0285202427022852	0.199807922595192	0.103198480861266	0.217522912120422	0.00260211245972826	0.45598259983133	-0.0210126530320037	S	0.136531365313653	FALSE	0.0898876404494382	0.114754098360656	TRUE	TRUE	TRUE	TRUE	0.121212121212121	TRUE	TRUE	Pass	NB8350521	4	4	TumourB	-7.03999616163508	3.49370198540679	newWilms.Wilms___IMP672___NB8350521_CCACTTGAGGACTGGT
IMP672	10075.6288508782	3692	FALSE	TRUE	TRUE	TRUE	TRUE	EmptyDrops	0	0.000111965497269428	5.53781964341083e-05	0	5.65873008353196e-05	0.00662249315401903	0.0720755266377003	0.305775826436843	0.353044769397469	0.04362249242935	0.00164705263731053	0.446623139015659	0.106995302310765	S	0.254437869822485	FALSE	0.164556962025316	0.136531365313653	TRUE	TRUE	TRUE	TRUE	0.2	TRUE	TRUE	Pass	NB8350521	8	8	TumourB	-8.92591063601707	-1.47815169341965	newWilms.Wilms___IMP672___NB8350521_CCATAAGCACCTGCGA
IMP672	16243.7404543466	5060	FALSE	TRUE	TRUE	TRUE	TRUE	EmptyDrops	0	0.000178770638490128	0	0	0.000178770638490128	0.00967538294923963	0.0650701106285935	0.308949918409602	0.295493176494141	0.0857294146156577	0.0016342226511548	0.285089251443525	0.446405141100451	G2M	0.201970443349754	FALSE	0.181818181818182	0.149606299212598	TRUE	TRUE	TRUE	TRUE	0.0537634408602151	TRUE	TRUE	Pass	NB8350521	8	8	TumourB	-9.2221573066356	-3.37568787948596	newWilms.Wilms___IMP672___NB8350521_CCCGAAGGTGCTCGTG
IMP672	4379.68267613502	2172	FALSE	TRUE	TRUE	TRUE	TRUE	EmptyDrops	0	0.0070528403360617	0.00228457793171956	0	0.00476826240434214	0.00529954217661444	0.0493812031934678	0.25775090067942	0.121363663090013	0.0372964374955192	0.00266259354325129	-0.21717923325572	-0.141304327832709	G1	0.114754098360656	FALSE	0.125	0.201970443349754	TRUE	TRUE	TRUE	TRUE	0	TRUE	TRUE	Pass	NB8350521	14	14	Leucocytes	15.2828142077606	-3.1693544973841	newWilms.Wilms___IMP672___NB8350521_CCCGGAAGTACGATGG
IMP672	7776.62113736739	3324	FALSE	TRUE	TRUE	TRUE	TRUE	EmptyDrops	0	0.000735441037646888	0	0	0.000735441037646888	0.0151233085912597	0.0598191204034755	0.297399885340894	0.291465845081225	0.0509519670982174	0.00220235747796186	-0.160887897539642	-0.275588127033174	G1	0.149606299212598	FALSE	0.114754098360656	0.389830508474576	TRUE	TRUE	TRUE	TRUE	0.133802816901408	TRUE	TRUE	Pass	NB8350521	1	1	TumourB	-3.43266726849758	3.98920311442289	newWilms.Wilms___IMP672___NB8350521_CCCTAACGTCTAACGT
IMP672	1083.15701559151	826	FALSE	FALSE	TRUE	TRUE	TRUE	EmptyDrops	0	0	0	0	0	0.0113591715150412	0.0564036967356354	0.323893611679952	0.151254817477821	0.011927230702673	0.00453444178055144	0.0472924826233631	0.0969634909944635	G2M	0.164556962025316	FALSE	0.225806451612903	0.149606299212598	TRUE	TRUE	TRUE	TRUE	0.461538461538462	TRUE	TRUE	Pass	NB8350521	12	12	TumourA	3.62341004521585	-7.85517759003075	newWilms.Wilms___IMP672___NB8350521_CCCTGATCAGATCACT
IMP672	3879.80826331136	2003	FALSE	TRUE	TRUE	TRUE	TRUE	EmptyDrops	0	0.000158826366880007	0	0	0.000158826366880007	0.00667594043751902	0.0671016761991061	0.289682403237317	0.295249206747905	0.0766886142375674	0.00175418957994675	-0.176757128809437	-0.223095113614768	G1	0.201970443349754	FALSE	0.125	0.136531365313653	TRUE	TRUE	TRUE	TRUE	0.0693069306930693	TRUE	TRUE	Pass	NB8350521	0	0	TumourB	-2.90636154127162	5.52564051660755	newWilms.Wilms___IMP672___NB8350521_CCCTTAGGTGGCTACC
IMP672	7824.14159510898	3396	FALSE	TRUE	TRUE	TRUE	TRUE	EmptyDrops	0	0.000161842958029546	0	0	0.000161842958029546	0.00840660761351144	0.0628992133700609	0.300569895461735	0.289404278495965	0.0636695721907546	0.00178160097792866	-0.0865681832422459	-0.171561127713848	G1	0.254437869822485	FALSE	0.125	0.254437869822485	TRUE	TRUE	TRUE	TRUE	0.24	TRUE	TRUE	Pass	NB8350521	1	1	TumourB	-3.99527029670439	5.04481870029206	newWilms.Wilms___IMP672___NB8350521_CCGATGGTCCTCGCAT
IMP672	963.798594006554	644	FALSE	FALSE	TRUE	TRUE	TRUE	EmptyDrops	0	0.00192403814356638	0.000617428105593561	0	0.00130661003797282	0.0118732880971413	0.0259128919309895	0.159114676304312	0.0598311695521387	0.284585428406211	0.00531673383544356	-0.0752544269987141	-0.107856592714827	G1	0.114754098360656	FALSE	0.149606299212598	0.181818181818182	TRUE	TRUE	TRUE	TRUE	0.281818181818182	TRUE	TRUE	Pass	NB8350521	6	6	TumourB	1.78279853376262	4.28177159872215	newWilms.Wilms___IMP672___NB8350521_CCGGACAAGATTGCGG
IMP672	1443.17931701033	1042	FALSE	TRUE	TRUE	TRUE	TRUE	EmptyDrops	0	0.00104055554365398	0	0	0.00104055554365398	0.00412212769526748	0.0721780142299581	0.341470588181875	0.231759106941125	0.0112456683941002	0.00312080303688315	-0.0558761982804637	0.301441007807973	G2M	0.164556962025316	FALSE	0.149606299212598	0.136531365313653	TRUE	TRUE	TRUE	TRUE	0.253731343283582	TRUE	TRUE	Pass	NB8350521	12	12	TumourA	-0.63130356058306	-9.4605117944914	newWilms.Wilms___IMP672___NB8350521_CCGGTAGCAATACAGA
IMP672	2672.29816359706	1326	FALSE	TRUE	TRUE	TRUE	TRUE	EmptyDrops	0	0.000439426335337744	0.000205988593113859	0	0.000233437742223885	0.00590975248566639	0.0234429775491832	0.137812702276611	0.0695596180982809	0.280755105080574	0.00215248912731411	-0.142825698711294	-0.185073396738759	G1	0.114754098360656	FALSE	0.225806451612903	0.0831099195710456	TRUE	TRUE	TRUE	TRUE	0.10958904109589	TRUE	TRUE	Pass	NB8350521	6	6	TumourB	2.14036088103588	8.38881974483698	newWilms.Wilms___IMP672___NB8350521_CCGGTAGTCGCCCAGA
IMP672	7802.18640187679	2919	FALSE	TRUE	TRUE	TRUE	TRUE	EmptyDrops	0	0.024052663971608	0.0149524728441049	0	0.0091001911275031	0.00829116646461704	0.0384351505835182	0.194268097257166	0.0475348651787742	0.219082441136146	0.00203598448028531	-0.228016717954228	-0.193309876839245	G1	0.125	FALSE	0.181818181818182	0.254437869822485	TRUE	TRUE	TRUE	TRUE	0	TRUE	TRUE	Pass	NB8350521	14	14	Leucocytes	14.5877109087396	-3.63461430406583	newWilms.Wilms___IMP672___NB8350521_CCGTGAGAGATTGCGG
IMP672	9200.94218735457	3774	FALSE	TRUE	TRUE	TRUE	TRUE	EmptyDrops	0	0.000353383837011223	3.41772661902772e-05	0	0.000319206570820946	0.0076968067457155	0.068159107525438	0.290642613338116	0.327157903077721	0.063639550832218	0.00174823937166722	-0.201053157381216	-0.197015827924653	G1	0.225806451612903	FALSE	0.149606299212598	0.136531365313653	TRUE	TRUE	TRUE	TRUE	0.119402985074627	TRUE	TRUE	Pass	NB8350521	1	1	TumourB	-2.03007877516563	7.88526206223572	newWilms.Wilms___IMP672___NB8350521_CCGTGAGCATGTCTAG
IMP672	10234.2202421345	3711	FALSE	TRUE	TRUE	TRUE	TRUE	EmptyDrops	0	0.00048095608215538	0	0	0.00048095608215538	0.0164929352374285	0.0695072203861442	0.304432512716517	0.204241053722391	0.0633592867856364	0.00222173633738137	-0.186675775912598	-0.234551895182813	G1	0.201970443349754	FALSE	0.225806451612903	0.201970443349754	TRUE	TRUE	TRUE	TRUE	0.119402985074627	TRUE	TRUE	Pass	NB8350521	0	0	TumourB	-3.74777948348021	6.60967517148985	newWilms.Wilms___IMP672___NB8350521_CCTCCAAGTACAAGTA
IMP672	971.895594295508	547	FALSE	FALSE	TRUE	TRUE	TRUE	EmptyDrops	0	0.0019082250295377	0	0	0.0019082250295377	0.00569592995441127	0.023301292522242	0.213751875889076	0.0542440114532055	0.00357881368685319	0.0067110939239678	-0.0167535890537755	-0.0644579616812702	G1	0.125	FALSE	0.0973451327433628	0.225806451612903	TRUE	TRUE	TRUE	TRUE	0.281818181818182	TRUE	TRUE	Pass	NB8350521	6	6	TumourB	4.21722317112161	5.68680400593622	newWilms.Wilms___IMP672___NB8350521_CCTTCAGCATTAAAGG
IMP672	1577.71506115281	969	FALSE	TRUE	TRUE	TRUE	TRUE	EmptyDrops	0	0.0006799084726009	0.000345330751713398	0	0.000334577720887502	0.00377906092333622	0.0242119309298708	0.164519574791614	0.0588697870249699	0.386502821935076	0.00138856842431554	-0.105561944417931	-0.128608181086226	G1	0.105590062111801	FALSE	0.164556962025316	0.225806451612903	TRUE	TRUE	TRUE	TRUE	0.461538461538462	TRUE	TRUE	Pass	NB8350521	12	12	TumourA	3.57254404229502	-7.07329814314985	newWilms.Wilms___IMP672___NB8350521_CCTTTGGGTAGGAGTC
IMP672	3292.09808876935	1897	FALSE	TRUE	TRUE	TRUE	TRUE	EmptyDrops	0	0.000805144232615937	0	0	0.000805144232615937	0.00670026113552017	0.0385044747020425	0.251376422754054	0.102907238583383	0.00171549728504883	0.00673365075525981	-0.155925932872298	-0.146897322666226	G1	0.149606299212598	FALSE	0.289473684210526	0.105590062111801	TRUE	TRUE	TRUE	TRUE	0.151515151515152	TRUE	TRUE	Pass	NB8350521	3	3	TumourB	3.77645928858767	6.77043417571621	newWilms.Wilms___IMP672___NB8350521_CGAGAAGGTTTCACTT
IMP672	872.120378085715	679	FALSE	FALSE	TRUE	TRUE	TRUE	EmptyDrops	0	0	0	0	0	0.00859391710225871	0.0720494737653312	0.321247711781922	0.225849753710941	0.0109805374570068	0.000864555998495431	-0.1071772382505	-0.069750532670504	G1	0.136531365313653	FALSE	0.114754098360656	0.0612244897959184	TRUE	TRUE	TRUE	TRUE	0.253731343283582	TRUE	TRUE	Pass	NB8350521	12	12	TumourA	4.27583052067639	-9.36341141585151	newWilms.Wilms___IMP672___NB8350521_CGAGTGCAGCGTATGG
IMP672	4812.57687735293	2359	FALSE	TRUE	TRUE	TRUE	TRUE	EmptyDrops	0	0	0	0	0	0.00364042434602758	0.089949618452087	0.344625923881316	0.2752683987081	0.03990818297768	0.00268747261326977	0.0667347772580801	0.358320950315225	G2M	0.201970443349754	FALSE	0.149606299212598	0.105590062111801	TRUE	TRUE	TRUE	TRUE	0.102040816326531	TRUE	TRUE	Pass	NB8350521	13	13	TumourA	-1.3147440185656	-10.9592827578349	newWilms.Wilms___IMP672___NB8350521_CGATCGGCAAAGGGTC
IMP672	1523.54667446597	1100	FALSE	TRUE	TRUE	TRUE	TRUE	EmptyDrops	0	0.000767764664193766	0	0	0.000767764664193766	0.00314749824692183	0.0361929694577349	0.201595738764445	0.0751421780280933	0.316988322782812	0.00473996735528178	0.0234917785443133	-0.0582074021093497	S	0.181818181818182	FALSE	0.114754098360656	0.254437869822485	TRUE	TRUE	TRUE	TRUE	0.461538461538462	TRUE	TRUE	Pass	NB8350521	12	12	TumourA	2.86579562843473	-5.68027911370105	newWilms.Wilms___IMP672___NB8350521_CGATGCGGTTTACACG
IMP672	10371.1951959348	3961	FALSE	TRUE	TRUE	TRUE	TRUE	EmptyDrops	0	5.22799960624299e-05	0	0	5.22799960624299e-05	0.00974805729823186	0.0650861820139517	0.270004333143934	0.338998028169592	0.0760585549065595	0.00241413090651391	-0.106489581661238	-0.210468395795225	G1	0.149606299212598	FALSE	0.0898876404494382	0.225806451612903	TRUE	TRUE	TRUE	TRUE	0.0952380952380952	TRUE	TRUE	Pass	NB8350521	1	1	TumourB	-4.34292849107222	6.46871979347356	newWilms.Wilms___IMP672___NB8350521_CGATGGCAGCATCAGG
IMP672	1125.25878001205	835	FALSE	TRUE	TRUE	FALSE	TRUE	EmptyDrops	0	0	0	0	0	0.00814792377997321	0.0764818326117935	0.351930392402375	0.265495903417743	0.0143012906304781	0.00187453694950129	0.0140160398215212	-0.0220339481506146	S	0.164556962025316	FALSE	0.149606299212598	0.149606299212598	TRUE	TRUE	TRUE	TRUE	0.461538461538462	TRUE	TRUE	Pass	NB8350521	12	12	TumourA	4.00715903903516	-9.51218030138878	newWilms.Wilms___IMP672___NB8350521_CGATGGCTCCCAGCGA
IMP672	3114.53409020094	1721	FALSE	TRUE	TRUE	TRUE	TRUE	EmptyDrops	0	0.000176143372331716	0.000176143372331716	0	0	0.00670881125959603	0.0174769576516334	0.141263157959747	0.0330904133008687	0.399705500964417	0.00394077506345946	0.0662878051441722	0.0269004122210585	S	0.136531365313653	FALSE	0.181818181818182	0.181818181818182	TRUE	TRUE	TRUE	TRUE	0.177215189873418	TRUE	TRUE	Pass	NB8350521	9	9	TumourA	4.97327967098175	-9.31582894719509	newWilms.Wilms___IMP672___NB8350521_CGCATAAAGAGCATAT
IMP672	6129.04301201033	2772	FALSE	TRUE	TRUE	TRUE	TRUE	EmptyDrops	0	0.000140251315606326	0	0	0.000140251315606326	0.00675955879028873	0.0368924233982795	0.239010227152371	0.115801189885481	0.00734002501364393	0.00225987231186996	-0.235636770417521	-0.226873952246171	G1	0.289473684210526	FALSE	0.105590062111801	0.149606299212598	TRUE	TRUE	TRUE	TRUE	0.135416666666667	TRUE	TRUE	Pass	NB8350521	2	2	TumourB	2.35777021748535	5.84891284741201	newWilms.Wilms___IMP672___NB8350521_CGCCATTGTGGGTATG
IMP672	15319.6199591275	4879	FALSE	TRUE	TRUE	TRUE	TRUE	EmptyDrops	0	0.00096687550566519	0	0	0.00096687550566519	0.00801449140333578	0.0757866916966043	0.313801737004392	0.257498910199797	0.0811133505696751	0.0015614685259595	0.413761273201122	-0.0501197523385436	S	0.149606299212598	FALSE	0.181818181818182	0.225806451612903	TRUE	TRUE	TRUE	TRUE	0.1875	TRUE	TRUE	Pass	NB8350521	11	11	TumourB	-8.24852356744449	0.73351852610948	newWilms.Wilms___IMP672___NB8350521_CGGAGAATCATCCCGT
IMP672	3672.85648998078	2018	FALSE	TRUE	TRUE	TRUE	TRUE	EmptyDrops	0	0.000209061488843006	0	0	0.000209061488843006	0.00593210324532479	0.0513586309333237	0.277263655382579	0.206492772413183	0.00052300424007314	0.0036329684078836	-0.164652806593822	-0.18318213411676	G1	0.201970443349754	FALSE	0.0526315789473684	0.254437869822485	TRUE	TRUE	TRUE	TRUE	0.0693069306930693	TRUE	TRUE	Pass	NB8350521	2	2	TumourB	1.4609952643677	7.97069131449003	newWilms.Wilms___IMP672___NB8350521_CGTAAGTAGGTTCCGC
IMP672	10883.5065719976	4045	FALSE	TRUE	TRUE	TRUE	TRUE	EmptyDrops	0	0.000413334109244945	0	0.000140718593550162	0.000413334109244945	0.0279088049553035	0.0597524879170694	0.357457414508181	0.197682562087861	0.00501470959881177	0.00210793966148054	-0.211551245453215	-0.253308393525223	G1	0.254437869822485	FALSE	0.181818181818182	0.181818181818182	TRUE	TRUE	TRUE	TRUE	0.190909090909091	TRUE	TRUE	Pass	NB8350521	0	0	TumourB	0.614607286198557	8.39580020874371	newWilms.Wilms___IMP672___NB8350521_CGTAGTATCTACCACC
IMP672	9144.66589229861	3591	FALSE	TRUE	TRUE	TRUE	TRUE	EmptyDrops	0	0.000436055293649305	7.04066008187525e-05	0	0.000365648692830552	0.0104173862754373	0.0659343388367266	0.293050129265053	0.281564676929631	0.0219728627952523	0.00207995762633481	-0.190547858820392	-0.266091049664652	G1	0.201970443349754	FALSE	0.181818181818182	0.289473684210526	TRUE	TRUE	TRUE	TRUE	0.24	TRUE	TRUE	Pass	NB8350521	1	1	TumourB	-2.55331535894075	6.04261339790077	newWilms.Wilms___IMP672___NB8350521_CGTGCTTTCAACCTCC
IMP672	2059.99138441669	1060	FALSE	TRUE	TRUE	TRUE	TRUE	EmptyDrops	0	0.000880004036290799	0	0	0.000880004036290799	0.00703976023129965	0.036062080928016	0.189002066791505	0.0588544173035073	0.0200329029750919	0.00530611985997383	-0.161269107520884	-0.143290542313627	G1	0.149606299212598	FALSE	0.201970443349754	0.181818181818182	TRUE	TRUE	TRUE	TRUE	0.281818181818182	TRUE	TRUE	Pass	NB8350521	6	6	TumourB	3.42552516749522	4.75131271850793	newWilms.Wilms___IMP672___NB8350521_CGTTAGATCAGTCACA
IMP672	11298.5196451032	4117	FALSE	TRUE	TRUE	TRUE	TRUE	EmptyDrops	0	0.000583190833974217	0.000187658646907767	0	0.00039553218706645	0.00741160766086745	0.0560185451543217	0.297425823370797	0.155256528612664	0.0756139373544878	0.00281244042040382	0.226742213185054	0.735148789034135	G2M	0.201970443349754	FALSE	0.114754098360656	0.125	TRUE	TRUE	TRUE	TRUE	0.153846153846154	TRUE	TRUE	Pass	NB8350521	16	16	TumourB	-9.16065526367857	-4.02871521131277	newWilms.Wilms___IMP672___NB8350521_CGTTAGATCTCCTGAC
IMP672	8157.51308606331	3451	FALSE	TRUE	TRUE	TRUE	TRUE	EmptyDrops	0	0.000425414591489076	8.34351939315634e-05	0	0.000341979397557512	0.0104065985112528	0.0577024081304848	0.283996062452599	0.266900327218711	0.00601823520184949	0.00280568407353579	-0.183997320954937	-0.25450299521427	G1	0.225806451612903	FALSE	0.149606299212598	0.125	TRUE	TRUE	TRUE	TRUE	0.24	TRUE	TRUE	Pass	NB8350521	3	3	TumourB	0.997668301854922	6.6831038644931	newWilms.Wilms___IMP672___NB8350521_CGTTCTGTCGGAATGG
IMP672	10135.1154146295	3921	FALSE	TRUE	TRUE	TRUE	TRUE	EmptyDrops	0	0.000477739095917448	0	0	0.000477739095917448	0.0122272978134322	0.0552636423099553	0.266222900153679	0.22085826724122	0.0620754784067941	0.00179874603266309	0.21795065259909	-0.197275027170188	S	0.254437869822485	FALSE	0.181818181818182	0.181818181818182	TRUE	TRUE	TRUE	TRUE	0.263157894736842	TRUE	TRUE	Pass	NB8350521	4	4	TumourB	-5.50656355030006	5.27691527695903	newWilms.Wilms___IMP672___NB8350521_CTAACTTTCCTAGCGG
IMP672	3707.98713300101	2190	FALSE	TRUE	TRUE	TRUE	TRUE	EmptyDrops	0	0.000670174911584877	0.000223826483844695	0	0.000446348427740182	0.00870343133527599	0.0491354014293994	0.273876663216216	0.0557607073434255	0.104209434865498	0.00515593989541112	-0.0597580412840676	-0.167337800358446	G1	0.149606299212598	FALSE	0.149606299212598	0.149606299212598	TRUE	TRUE	TRUE	TRUE	0.0967741935483871	TRUE	TRUE	Pass	NB8350521	9	9	TumourA	5.76391498115048	-9.26624292880753	newWilms.Wilms___IMP672___NB8350521_CTACAGAAGGACGCAT
IMP672	1246.90775599236	903	FALSE	TRUE	TRUE	TRUE	TRUE	EmptyDrops	0	0.000600535876070319	0	0	0.000600535876070319	0.00900027578435898	0.0759625439961869	0.337561232127854	0.226012586746592	0.0106001926311801	0.00120454999968791	0.177611476247826	0.451059906696207	G2M	0.181818181818182	FALSE	0.181818181818182	0.114754098360656	TRUE	TRUE	TRUE	TRUE	0.253731343283582	TRUE	TRUE	Pass	NB8350521	12	12	TumourA	-0.503014852097823	-9.37325554319064	newWilms.Wilms___IMP672___NB8350521_CTACCCACAAATCAAG
IMP672	21420.3499353739	5700	TRUE	TRUE	TRUE	TRUE	TRUE	Both	0	0.000250209185273346	2.30834903091448e-05	0	0.000227125694964201	0.00824097820429976	0.0555137890807346	0.283740211302114	0.202518394354465	0.0670064031289979	0.00206768771609672	-0.0928536271839722	1.31988333446731	G2M	0.201970443349754	FALSE	0.181818181818182	0.164556962025316	TRUE	TRUE	TRUE	TRUE	0.153846153846154	TRUE	TRUE	Pass	NB8350521	16	16	TumourB	-10.4763994607925	-4.1861290437197	newWilms.Wilms___IMP672___NB8350521_CTACCTGTCTATTTCG
IMP672	3661.78703065825	2149	FALSE	TRUE	TRUE	TRUE	TRUE	EmptyDrops	0	0.000221602532860105	0.000221602532860105	0	0	0.0178229602212912	0.060107289231123	0.344195285722963	0.149488072248577	0.014429452996185	0.00223276245485873	0.467358335915196	0.199932573666951	S	0.164556962025316	FALSE	0.201970443349754	0.164556962025316	TRUE	TRUE	TRUE	TRUE	0.102040816326531	TRUE	TRUE	Pass	NB8350521	13	13	TumourA	-0.798830005550561	-11.6755951954438	newWilms.Wilms___IMP672___NB8350521_CTACGGGGTACTAACC
IMP672	7774.1340193813	3161	FALSE	TRUE	TRUE	TRUE	TRUE	EmptyDrops	0	0.00013906573623145	0	0	0.00013906573623145	0.00708728010941115	0.0747372314552737	0.290541257321069	0.370674262818058	0.0771218184865737	0.00292407988237144	-0.181333825874687	-0.213352570665149	G1	0.181818181818182	FALSE	0.149606299212598	0.114754098360656	TRUE	TRUE	TRUE	TRUE	0.133802816901408	TRUE	TRUE	Pass	NB8350521	4	4	TumourB	-4.71788730699332	4.72415029383504	newWilms.Wilms___IMP672___NB8350521_CTAGGTAAGAAGCCTG
IMP672	4753.71495748725	2353	FALSE	TRUE	TRUE	TRUE	TRUE	EmptyDrops	0	0.000122362247480659	0	0	0.000122362247480659	0.00490575440134171	0.0556057186780107	0.249479477140451	0.279079579940343	0.125873593947168	0.00345751978312967	-0.123083647390136	-0.208420017955174	G1	0.114754098360656	FALSE	0.114754098360656	0.0769230769230769	TRUE	TRUE	TRUE	TRUE	0.0813008130081301	TRUE	TRUE	Pass	NB8350521	0	0	TumourB	-0.270729743825351	4.73339919431311	newWilms.Wilms___IMP672___NB8350521_CTAGGTACAAGATGGC
IMP672	7236.97360103542	3297	FALSE	TRUE	TRUE	TRUE	TRUE	EmptyDrops	0	8.44960974085913e-05	0	0	8.44960974085913e-05	0.00703373654901271	0.0655497603770113	0.30148339757796	0.329633142773773	0.0297917101571364	0.00208908225961058	0.291512859402756	-0.101288836946162	S	0.181818181818182	FALSE	0.201970443349754	0.125	TRUE	TRUE	TRUE	TRUE	0.212765957446809	TRUE	TRUE	Pass	NB8350521	11	11	TumourB	-6.63641268376588	3.36448542136201	newWilms.Wilms___IMP672___NB8350521_CTAGGTAGTATTTCTC
IMP672	4140.21044224449	2106	FALSE	TRUE	TRUE	TRUE	TRUE	EmptyDrops	0	0.000187098904875776	0	0	0.000187098904875776	0.00551576714140446	0.0396809189838771	0.220620825431444	0.123609408972468	0.0736195253817097	0.0036347098118675	-0.216514701400063	-0.229539182160742	G1	0.201970443349754	FALSE	0.164556962025316	0.181818181818182	TRUE	TRUE	TRUE	TRUE	0.151515151515152	TRUE	TRUE	Pass	NB8350521	3	3	TumourB	3.82224162823485	4.15241668899007	newWilms.Wilms___IMP672___NB8350521_CTATCCGCACCGGAAA
IMP672	3560.56687801091	1822	FALSE	TRUE	TRUE	TRUE	TRUE	EmptyDrops	0	0.0277244904735677	0.0244291353798049	0	0.00329535509376276	0.00741368583978445	0.0685772309238794	0.296486472219609	0.199051160251593	0.0106910983089193	0.00153373758282627	-0.184111668565912	-0.0992607559071543	G1	0.149606299212598	FALSE	0.181818181818182	0.125	TRUE	TRUE	TRUE	TRUE	0	TRUE	TRUE	Pass	NB8350521	14	14	Leucocytes	15.081442123581	-3.2122769163217	newWilms.Wilms___IMP672___NB8350521_CTATCCGTCACTGAAC
IMP672	1315.33300603667	965	FALSE	TRUE	TRUE	TRUE	TRUE	EmptyDrops	0	0.00114408232402794	0	0	0.00114408232402794	0.00969494195435074	0.0679934042413189	0.343150969221848	0.225734591066312	0.0088936187878247	0.00286431259629482	-0.0477884947838425	0.603933957648466	G2M	0.164556962025316	FALSE	0.164556962025316	0.0898876404494382	TRUE	TRUE	TRUE	TRUE	0.273972602739726	TRUE	TRUE	Pass	NB8350521	13	13	TumourA	-0.880514439662563	-9.46948413427921	newWilms.Wilms___IMP672___NB8350521_CTCAAGACACTGGCGT
IMP672	7988.90403970361	3213	FALSE	TRUE	TRUE	TRUE	TRUE	EmptyDrops	0	0.000407440287993729	6.36609155805937e-05	0	0.000343779372413135	0.0103082568115296	0.0660931139924241	0.285038104396461	0.370192961431941	0.0506917203417641	0.00233042965122313	-0.114763092140604	-0.17148840644301	G1	0.201970443349754	FALSE	0.181818181818182	0.0831099195710456	TRUE	TRUE	TRUE	TRUE	0.0714285714285714	TRUE	TRUE	Pass	NB8350521	1	1	TumourB	-4.16414039327302	5.77074009355587	newWilms.Wilms___IMP672___NB8350521_CTCAATTAGTGTTCCA
IMP672	8051.66840419912	3379	FALSE	TRUE	TRUE	TRUE	TRUE	EmptyDrops	0	0.000262072437007633	0	0	0.000262072437007633	0.00564661491547283	0.060164880138492	0.310966893794588	0.263282284754494	0.000678947128953761	0.00243476006136732	-0.266821935478357	-0.250148762648434	G1	0.225806451612903	FALSE	0.201970443349754	0.181818181818182	TRUE	TRUE	TRUE	TRUE	0.190909090909091	TRUE	TRUE	Pass	NB8350521	3	3	TumourB	1.59465901252993	8.19088382451705	newWilms.Wilms___IMP672___NB8350521_CTCAATTTCGTCGACG
IMP672	29527.2432331508	7687	TRUE	TRUE	TRUE	TRUE	TRUE	Both	0	0.000271903310573836	7.38484652664762e-05	0	0.00019805484530736	0.00868389966328107	0.059066783719155	0.330923216223675	0.167960370411022	0.0686624471670125	0.00236552524288251	0.273106733051889	0.0361755702968851	S	0.181818181818182	FALSE	0.114754098360656	0.149606299212598	TRUE	TRUE	TRUE	TRUE	0.116883116883117	TRUE	TRUE	Pass	NB8350521	5	5	TumourA	2.24556529129976	-13.7139793345748	newWilms.Wilms___IMP672___NB8350521_CTCACTGAGCGTTCAT
IMP672	1000.91083069897	737	FALSE	FALSE	TRUE	TRUE	TRUE	EmptyDrops	0	0.0121521178089595	0.00693888815700713	0	0.00521322965195234	0.0103107648272695	0.0869521161628789	0.363249999434526	0.117794419177522	0.000827834461051765	0	-0.061736012387231	0.720094227522033	G2M	0.201970443349754	FALSE	0.181818181818182	0.125	TRUE	TRUE	TRUE	TRUE	0.318840579710145	TRUE	TRUE	Pass	NB8350521	14	14	Leucocytes	14.9110993509043	-2.9496420034992	newWilms.Wilms___IMP672___NB8350521_CTCAGGGCACCGGCTA
IMP672	7375.0659627631	3596	FALSE	TRUE	TRUE	TRUE	TRUE	EmptyDrops	0	0.000179491989773895	0	0	0.000179491989773895	0.0093655540206628	0.0344749496249469	0.227750360050928	0.0384988912459785	0.27693192446044	0.00255907517017316	0.0243559795777483	0.419647841891222	G2M	0.225806451612903	FALSE	0.164556962025316	0.0769230769230769	TRUE	TRUE	TRUE	TRUE	0.102040816326531	TRUE	TRUE	Pass	NB8350521	13	13	TumourA	0.932586212369195	-11.0390392044127	newWilms.Wilms___IMP672___NB8350521_CTCATCGAGAACTCCT
IMP672	2738.07491471711	1731	FALSE	TRUE	TRUE	TRUE	TRUE	EmptyDrops	0	0.00028854539467793	0	0	0.00028854539467793	0.0104624070533109	0.0411704263526885	0.271150763534416	0.112618308297979	0.0755203816680058	0.00438042959810255	-0.142167768359237	-0.164743146034494	G1	0.164556962025316	FALSE	0.125	0.181818181818182	TRUE	TRUE	TRUE	TRUE	0.143939393939394	TRUE	TRUE	Pass	NB8350521	2	2	TumourB	1.71464504713711	2.12311657041449	newWilms.Wilms___IMP672___NB8350521_CTCATTACAATGCAGG
IMP672	1045.50800798788	648	FALSE	FALSE	TRUE	TRUE	TRUE	EmptyDrops	0	0	0	0	0	0.00702935978845839	0.0246178644700819	0.210145799187122	0.033523593210586	0.0279249211529971	0.00266829259784254	-0.16139254520073	-0.0579420295658391	G1	0.149606299212598	FALSE	0.225806451612903	0.201970443349754	TRUE	TRUE	TRUE	TRUE	0.281818181818182	TRUE	TRUE	Pass	NB8350521	6	6	TumourB	3.81230660752812	5.02123972321884	newWilms.Wilms___IMP672___NB8350521_CTCATTAGTACCTGTA
IMP672	1815.78606611907	914	FALSE	TRUE	TRUE	TRUE	TRUE	EmptyDrops	0	0.00127804438880637	0.000410708118070504	0	0.000867336270735866	0.0110271993438763	0.0251846863415114	0.164721116072947	0.0628329759091303	0.119609464682445	0.00354265302059555	-0.0494665710928908	-0.101392742057162	G1	0.164556962025316	FALSE	0.0567685589519651	0.0898876404494382	TRUE	TRUE	TRUE	TRUE	0.281818181818182	TRUE	TRUE	Pass	NB8350521	6	6	TumourB	1.44087950956206	3.37508837999709	newWilms.Wilms___IMP672___NB8350521_CTCCCAAAGGCTCAAG
IMP672	8927.60434611756	3603	FALSE	TRUE	TRUE	TRUE	TRUE	EmptyDrops	0	0.000127235282901251	0	0	0.000127235282901251	0.0108009662515	0.0763247393662251	0.310929352953852	0.384940065729132	0.0126266973796795	0.00283361205593858	-0.193994687147129	-0.174771801998154	G1	0.225806451612903	FALSE	0.181818181818182	0.333333333333333	TRUE	TRUE	TRUE	TRUE	0.133802816901408	TRUE	TRUE	Pass	NB8350521	1	1	TumourB	-3.07393869134736	7.01278996315223	newWilms.Wilms___IMP672___NB8350521_CTCCCTCCAGACAAGC
IMP672	6866.08736012822	3139	FALSE	TRUE	TRUE	TRUE	TRUE	EmptyDrops	0	0.000295584112727891	0	0	0.000295584112727891	0.00633480807532787	0.0546324679038994	0.272726248778996	0.299282467157255	0.00768631786771327	0.00258112953935648	-0.0503357444967384	-0.192419513489521	G1	0.201970443349754	FALSE	0.164556962025316	0.136531365313653	TRUE	TRUE	TRUE	TRUE	0.135416666666667	TRUE	TRUE	Pass	NB8350521	2	2	TumourB	1.6447613220161	7.75858033799493	newWilms.Wilms___IMP672___NB8350521_CTCCTCCTCTCCGATC
IMP672	10464.4013716148	4077	FALSE	TRUE	TRUE	TRUE	TRUE	EmptyDrops	0	0.000765512522354415	0	0	0.000765512522354415	0.00717728247242562	0.0522187636445813	0.275014513277037	0.323061512505579	0.040312619683889	0.00172459336340042	-0.193487116707775	-0.218959063287883	G1	0.149606299212598	FALSE	0.201970443349754	0.136531365313653	TRUE	TRUE	TRUE	TRUE	0.143939393939394	TRUE	TRUE	Pass	NB8350521	0	0	TumourB	-0.480320544276504	5.04923361395547	newWilms.Wilms___IMP672___NB8350521_CTCTCAGCAAACGGCA
IMP672	8043.42146205576	3346	FALSE	TRUE	TRUE	TRUE	TRUE	EmptyDrops	0	0.000218999706249891	0	0	0.000218999706249891	0.00484971057035812	0.064328828549713	0.27602454673748	0.361554668465593	0.0344569226983284	0.00221364119141461	-0.136144938614317	-0.21206250064544	G1	0.201970443349754	FALSE	0.225806451612903	0.254437869822485	TRUE	TRUE	TRUE	TRUE	0.0967741935483871	TRUE	TRUE	Pass	NB8350521	1	1	TumourB	-2.26145145561855	4.13202468609477	newWilms.Wilms___IMP672___NB8350521_CTCTGGTCACGGTGTC
IMP672	50282.3020081014	9094	TRUE	TRUE	TRUE	TRUE	TRUE	Both	0	0.000203217934661216	0.00011021810701062	1.44242123630399e-05	9.29998276505959e-05	0.00806265431418901	0.0711482215135125	0.334522446048438	0.2030703152143	0.0627636731021741	0.00271127868030841	0.102253142446822	0.114131938750231	G2M	0.225806451612903	FALSE	0.181818181818182	0.149606299212598	TRUE	TRUE	TRUE	TRUE	0.0933333333333333	TRUE	TRUE	Pass	NB8350521	5	5	TumourA	1.76320354482538	-13.4821821357713	newWilms.Wilms___IMP672___NB8350521_CTCTGGTGTCTTACAG
IMP672	3359.11538341634	1881	FALSE	TRUE	TRUE	TRUE	TRUE	EmptyDrops	0	0	0	0	0	0.00287431494745432	0.0670520967313256	0.278901706630551	0.300302509061625	0.0824294460118055	0.00218543004389945	-0.199828822996296	-0.221260311317005	G1	0.149606299212598	FALSE	0.181818181818182	0.149606299212598	TRUE	TRUE	TRUE	TRUE	0.0693069306930693	TRUE	TRUE	Pass	NB8350521	3	3	TumourB	-0.904467286807163	4.52372416285551	newWilms.Wilms___IMP672___NB8350521_CTGAGCGTCACTTGGA
IMP672	4155.76498225635	2214	FALSE	TRUE	TRUE	TRUE	TRUE	EmptyDrops	0	0.000370620898417657	0.000183639723338812	0	0.000186981175078845	0.00796297185160384	0.0510131258554365	0.280473337487259	0.175206221997494	0.0226200189243581	0.00285169247413352	-0.157874732792696	-0.256687246794056	G1	0.181818181818182	FALSE	0.125	0.201970443349754	TRUE	TRUE	TRUE	TRUE	0.143939393939394	TRUE	TRUE	Pass	NB8350521	3	3	TumourB	0.0976761708052981	4.98802840175453	newWilms.Wilms___IMP672___NB8350521_CTGAGGCAGATGCGAC
IMP672	6373.74546023529	2852	FALSE	TRUE	TRUE	TRUE	TRUE	EmptyDrops	0	0.000576686834282368	0	0	0.000576686834282368	0.0115296834426198	0.0629548595280025	0.276070954615193	0.283531992961772	0.0833188832748072	0.00222603127895195	-0.134252225158401	-0.170115782176236	G1	0.164556962025316	FALSE	0.125	0.149606299212598	TRUE	TRUE	TRUE	TRUE	0.24	TRUE	TRUE	Pass	NB8350521	1	1	TumourB	-3.96810064421313	4.81131106951657	newWilms.Wilms___IMP672___NB8350521_CTGATCCAGTTCATCG
IMP672	3976.37660892768	1971	FALSE	TRUE	TRUE	TRUE	TRUE	EmptyDrops	0	0.000377368921316061	0.000189584445117518	0	0.000187784476198542	0.0102016867748373	0.0946730380431719	0.373553689202844	0.234118328250294	0.000805691554012791	0.00227670304821583	0.143733188603908	0.241670557104055	G2M	0.164556962025316	FALSE	0.149606299212598	0.164556962025316	TRUE	TRUE	TRUE	TRUE	0.273972602739726	TRUE	TRUE	Pass	NB8350521	13	13	TumourA	-1.3387450028576	-10.5755314579701	newWilms.Wilms___IMP672___NB8350521_CTGCATCCAGCAGTCC
IMP672	13681.6342417166	5286	FALSE	TRUE	TRUE	TRUE	TRUE	EmptyDrops	0	0.000275576331423299	0.00010998891681837	0	0.000165587414604928	0.00734780718711414	0.0483064472765165	0.281045858034067	0.106654637543778	0.117416249406621	0.0035293613906942	0.183060890834497	0.300792917419005	G2M	0.201970443349754	FALSE	0.136531365313653	0.114754098360656	TRUE	TRUE	TRUE	TRUE	0.0933333333333333	TRUE	TRUE	Pass	NB8350521	7	7	TumourA	1.14849783536407	-12.2027159297176	newWilms.Wilms___IMP672___NB8350521_CTGCATCGTCTCGGAC
IMP672	4957.63122626845	2380	FALSE	TRUE	TRUE	TRUE	TRUE	EmptyDrops	0	0.000122570032424389	0	0	0.000122570032424389	0.0046652370682113	0.0699536958830865	0.278509255324294	0.313311249288714	0.0484847501533681	0.00203793335960302	-0.115290006198324	-0.217569851445856	G1	0.254437869822485	FALSE	0.254437869822485	0.164556962025316	TRUE	TRUE	TRUE	TRUE	0.143939393939394	TRUE	TRUE	Pass	NB8350521	0	0	TumourB	-0.915658010426448	3.12728988387604	newWilms.Wilms___IMP672___NB8350521_CTGGACGCATACGCAT
IMP672	1415.37310953192	921	FALSE	TRUE	TRUE	TRUE	TRUE	EmptyDrops	0	0	0	0	0	0.00416523377672486	0.0602979384749174	0.283546084998138	0.239790663296684	0.00768272622988255	0.00104624992228498	-0.136961078258486	-0.110664133917098	G1	0.164556962025316	FALSE	0.149606299212598	0.164556962025316	TRUE	TRUE	TRUE	TRUE	0.281818181818182	TRUE	TRUE	Pass	NB8350521	6	6	TumourB	1.71170217312955	3.63126122026525	newWilms.Wilms___IMP672___NB8350521_CTGGTCTCATTACGGT
IMP672	1356.55612516405	804	FALSE	TRUE	TRUE	TRUE	TRUE	EmptyDrops	0	0.00758245252891748	0	0	0.00758245252891748	0.0109438180484497	0.0275323778135853	0.236832935539211	0.0348048374768087	0.16195303386422	0.00466626327921771	-0.101871682797739	-0.121146170269365	G1	0.254437869822485	FALSE	0.181818181818182	0.105590062111801	TRUE	TRUE	TRUE	TRUE	0.318840579710145	TRUE	TRUE	Pass	NB8350521	14	14	Leucocytes	13.6566867598996	-0.972629170276765	newWilms.Wilms___IMP672___NB8350521_CTGGTCTGTCCTTAAG
IMP672	4625.87931396966	2479	FALSE	TRUE	TRUE	TRUE	TRUE	EmptyDrops	0	0.00085121231428062	0.000137426006957505	0	0.000713786307323115	0.0047207664291993	0.0427295982523165	0.23251985449128	0.174339675003723	0.150302675170956	0.00244431833743319	-0.184067202863196	-0.264776276196666	G1	0.125	FALSE	0.136531365313653	0.136531365313653	TRUE	TRUE	TRUE	TRUE	0.143939393939394	TRUE	TRUE	Pass	NB8350521	0	0	TumourB	-0.453023906716596	5.30377157698838	newWilms.Wilms___IMP672___NB8350521_CTGTCGTAGGATCATA
IMP672	5342.50669131007	2727	FALSE	TRUE	TRUE	TRUE	TRUE	EmptyDrops	0	0.000124771927835972	0	0	0.000124771927835972	0.00810489662843347	0.0681060028332497	0.331080189972844	0.243012277603184	0.0673161416725248	0.00343733119739428	-0.159553591538594	-0.21568089709388	G1	0.201970443349754	FALSE	0.201970443349754	0.254437869822485	TRUE	TRUE	TRUE	TRUE	0.206896551724138	TRUE	TRUE	Pass	NB8350521	9	9	TumourA	5.69920624748635	-10.8358242098405	newWilms.Wilms___IMP672___NB8350521_CTGTGGGAGTCTACCA
IMP672	10664.5040397077	4155	FALSE	TRUE	TRUE	TRUE	TRUE	EmptyDrops	0	0.000107469918618947	5.31302483089265e-05	5.69787090615899e-05	5.43396703100201e-05	0.00592388070442805	0.0739263655334272	0.314525514614439	0.340390755795411	0.0453309999740563	0.00232423259876835	0.226122689202053	-0.0899676612518308	S	0.201970443349754	FALSE	0.125	0.114754098360656	TRUE	TRUE	TRUE	TRUE	0.212765957446809	TRUE	TRUE	Pass	NB8350521	11	11	TumourB	-7.58397217780889	1.94664642851765	newWilms.Wilms___IMP672___NB8350521_CTTAGGACACGTACTA
IMP672	2641.61102367137	1548	FALSE	TRUE	TRUE	TRUE	TRUE	EmptyDrops	0	0	0	0	0	0.00251058158258864	0.0313899245056533	0.242657525371296	0.0323676120830575	0.00295810947846028	0.00943293002355058	-0.145498296752929	-0.182554330430846	G1	0.149606299212598	FALSE	0.105590062111801	0.181818181818182	TRUE	TRUE	TRUE	TRUE	0.0967741935483871	TRUE	TRUE	Pass	NB8350521	2	2	TumourB	3.86798532188312	2.66975920642347	newWilms.Wilms___IMP672___NB8350521_CTTCCGACATCATCCC
IMP672	5272.23047157797	2399	FALSE	TRUE	TRUE	TRUE	TRUE	EmptyDrops	0	0.000334021631080428	0.000111461305579715	0	0.000222560325500713	0.00587923439319625	0.0889630606355888	0.331516615995282	0.303996795535411	0.100770694573733	0.00201001001178053	0.0785142107250787	-0.105224108906103	S	0.164556962025316	FALSE	0.181818181818182	0.181818181818182	TRUE	TRUE	TRUE	TRUE	0.273972602739726	TRUE	TRUE	Pass	NB8350521	13	13	TumourA	2.11354730794826	-13.2906446597506	newWilms.Wilms___IMP672___NB8350521_CTTCCTTGTAAGTAGT
IMP672	1813.94009774684	1163	FALSE	TRUE	TRUE	TRUE	TRUE	EmptyDrops	0	0.00039039279927784	0	0	0.00039039279927784	0.0144397767893583	0.05256636170327	0.278582811667601	0.263936772721631	0.00754620505903074	0.00313334214307573	-0.148267048267677	-0.133635936988157	G1	0.225806451612903	FALSE	0.136531365313653	0.105590062111801	TRUE	TRUE	TRUE	TRUE	0.0933333333333333	TRUE	TRUE	Pass	NB8350521	2	2	TumourB	0.950029087105319	4.59263112054903	newWilms.Wilms___IMP672___NB8350521_CTTCCTTGTCACTTAG
IMP672	10125.6130626931	3676	FALSE	TRUE	TRUE	TRUE	TRUE	EmptyDrops	0	0.0142452301268508	0.0106675677817688	0	0.00357766234508192	0.00950629812314068	0.0577073367594739	0.286547458957706	0.122178908945351	0.0796261842327271	0.00154355610654182	-0.258361750944503	-0.250882556189351	G1	0.181818181818182	FALSE	0.149606299212598	0.0712530712530712	TRUE	TRUE	TRUE	TRUE	0	TRUE	TRUE	Pass	NB8350521	14	14	Leucocytes	15.0322140849838	-3.6435710970705	newWilms.Wilms___IMP672___NB8350521_CTTCTCTAGTTAGAAC
IMP672	3983.20560963729	2218	FALSE	TRUE	TRUE	TRUE	TRUE	EmptyDrops	0	0	0	0	0	0.00413806357622577	0.0507305454023146	0.279706089964624	0.198768103628117	0.00179587191760944	0.00258305019593983	-0.205425638505281	-0.27201280013044	G1	0.181818181818182	FALSE	0.0712530712530712	0.125	TRUE	TRUE	TRUE	TRUE	0.0571428571428571	TRUE	TRUE	Pass	NB8350521	2	2	TumourB	3.1119846342527	6.89089978676035	newWilms.Wilms___IMP672___NB8350521_GAACTGTCAGTCTGGC
IMP672	16771.0510615223	4925	FALSE	TRUE	TRUE	TRUE	TRUE	EmptyDrops	0	0.000467583523830007	8.43907791775479e-05	0	0.000383192744652459	0.00653545180867845	0.0642866006496127	0.324763692507061	0.183728608698145	0.0691172086677342	0.00245215079807906	-0.0622647319312461	1.02259039140507	G2M	0.201970443349754	FALSE	0.225806451612903	0.181818181818182	TRUE	TRUE	TRUE	TRUE	0.153846153846154	TRUE	TRUE	Pass	NB8350521	16	16	TumourB	-10.5604228170785	-3.78373399217877	newWilms.Wilms___IMP672___NB8350521_GAAGAATTCTTAGCCC
IMP672	2583.04457253559	1589	FALSE	TRUE	TRUE	TRUE	TRUE	EmptyDrops	0	0.000928359247382802	0	0	0.000928359247382802	0.0130791980099174	0.0418717083687413	0.277831653726137	0.129463819399231	0.0482368199880865	0.000310720865718094	-0.176786416657521	-0.193196198170278	G1	0.136531365313653	FALSE	0.201970443349754	0.136531365313653	TRUE	TRUE	TRUE	TRUE	0.0714285714285714	TRUE	TRUE	Pass	NB8350521	3	3	TumourB	0.885308842317133	5.54361276191192	newWilms.Wilms___IMP672___NB8350521_GAAGCCCCACATGGTT
IMP672	1124.22825150303	733	FALSE	TRUE	TRUE	TRUE	TRUE	EmptyDrops	0	0.00643699515322176	0	0	0.00643699515322176	0.00824692109659304	0.0571176750441314	0.255776484514882	0.211913240423674	0.0550406240933927	0.00381942419558117	0.0144660245602872	-0.129948071806337	S	0.289473684210526	FALSE	0.0526315789473684	0.105590062111801	TRUE	TRUE	TRUE	TRUE	0.318840579710145	TRUE	TRUE	Pass	NB8350521	14	14	Leucocytes	13.9401610302314	-1.41999414865647	newWilms.Wilms___IMP672___NB8350521_GAAGCCCCACGGAAGT
IMP672	5245.40517237661	2721	FALSE	TRUE	TRUE	TRUE	TRUE	EmptyDrops	0	0.000290319850964074	0.000144824078930091	0	0.000145495772033983	0.00667558836389881	0.053069419018413	0.299975073520855	0.196318098638191	0.0132780805214284	0.00178827786784953	-0.16409335229714	-0.280725825786047	G1	0.181818181818182	FALSE	0.164556962025316	0.136531365313653	TRUE	TRUE	TRUE	TRUE	0.190909090909091	TRUE	TRUE	Pass	NB8350521	1	1	TumourB	0.345833930968939	4.57613733970734	newWilms.Wilms___IMP672___NB8350521_GAAGCCCGTAACGATA
IMP672	7395.56576641927	3042	FALSE	TRUE	TRUE	TRUE	TRUE	EmptyDrops	0	8.55202603153444e-05	8.55202603153444e-05	0	0	0.00615139704492873	0.0574588392387759	0.260683084056633	0.260010900347672	0.0674098887472536	0.00241706691620458	0.0638568444845937	-0.195681671756652	S	0.136531365313653	FALSE	0.181818181818182	0.181818181818182	TRUE	TRUE	TRUE	TRUE	0.180451127819549	TRUE	TRUE	Pass	NB8350521	4	4	TumourB	-5.53286012618752	4.35253894959631	newWilms.Wilms___IMP672___NB8350521_GAAGCCCGTCCATCTC
IMP672	8912.6024750105	3388	FALSE	TRUE	TRUE	TRUE	TRUE	EmptyDrops	0	0.000176977493356747	0	0	0.000176977493356747	0.00617176068244467	0.0735189367401696	0.289383360378115	0.445024314257664	0.00577349306968617	0.00248423423406402	-0.147384118240807	-0.212689468529486	G1	0.164556962025316	FALSE	0.164556962025316	0.0898876404494382	TRUE	TRUE	TRUE	TRUE	0.148148148148148	TRUE	TRUE	Pass	NB8350521	3	3	TumourB	-0.721472401204328	7.52406855421762	newWilms.Wilms___IMP672___NB8350521_GAAGGACCAAATGGTA
IMP672	8318.0891552237	3595	FALSE	TRUE	TRUE	TRUE	TRUE	EmptyDrops	0	0	0	0	0	0.0067446592933203	0.0785952946497719	0.337373231146178	0.269974751429562	0.0656088747775598	0.00323574633935668	-0.203051550713729	-0.187352068735882	G1	0.254437869822485	FALSE	0.254437869822485	0.181818181818182	TRUE	TRUE	TRUE	TRUE	0.0967741935483871	TRUE	TRUE	Pass	NB8350521	10	10	TumourA	5.28267056229873	-12.3748231317527	newWilms.Wilms___IMP672___NB8350521_GAAGGGTGTAGTGATA
IMP672	6118.49413946568	2847	FALSE	TRUE	TRUE	TRUE	TRUE	EmptyDrops	0	0.000133127609856849	0	0	0.000133127609856849	0.00406029078521313	0.0356915801233626	0.253656703811905	0.128857616558709	0.02888104115773	0.00340976379229273	-0.212920980653713	-0.186958662172377	G1	0.181818181818182	FALSE	0.136531365313653	0.149606299212598	TRUE	TRUE	TRUE	TRUE	0.190909090909091	TRUE	TRUE	Pass	NB8350521	3	3	TumourB	2.8161131204713	6.01857499304465	newWilms.Wilms___IMP672___NB8350521_GAATCACGTACGTACT
IMP672	6660.13345511963	2736	FALSE	TRUE	TRUE	TRUE	TRUE	EmptyDrops	0	0.000415859294743012	7.89820236849064e-05	0	0.000336877271058106	0.00374312554000066	0.069708883197781	0.282151165243131	0.40709113440867	0.0131825213859254	0.00267070267300886	-0.124793376980476	-0.17488318656202	G1	0.105590062111801	FALSE	0.333333333333333	0.164556962025316	TRUE	TRUE	TRUE	TRUE	0.148148148148148	TRUE	TRUE	Pass	NB8350521	2	2	TumourB	0.0690141620580852	7.34754136883055	newWilms.Wilms___IMP672___NB8350521_GACATCACATCCGAGC
IMP672	6627.69145178413	3167	FALSE	TRUE	TRUE	TRUE	TRUE	EmptyDrops	0	0	0	0	0	0.0103445270604838	0.0658939385171881	0.336969854839204	0.180876904841512	0.0421471374837302	0.00333812083970295	-0.128112719419386	0.236518034009394	G2M	0.181818181818182	FALSE	0.164556962025316	0.333333333333333	TRUE	TRUE	TRUE	TRUE	0.2	TRUE	TRUE	Pass	NB8350521	11	11	TumourB	-7.78762795566376	2.5076942746821	newWilms.Wilms___IMP672___NB8350521_GACATCAGTCTACAAC
IMP672	1831.19622828753	1157	FALSE	TRUE	TRUE	TRUE	TRUE	EmptyDrops	0	0	0	0	0	0.00467556210404419	0.0248516929304983	0.167226958480362	0.0283228346651133	0.300081513029582	0.00471873351386901	-0.161913952126184	-0.147461032160932	G1	0.114754098360656	FALSE	0.181818181818182	0.149606299212598	TRUE	TRUE	TRUE	TRUE	0.10958904109589	TRUE	TRUE	Pass	NB8350521	6	6	TumourB	2.31262748717922	7.72330392715939	newWilms.Wilms___IMP672___NB8350521_GACCCAGCATCGATAC
IMP672	7968.63447012715	3378	FALSE	TRUE	TRUE	TRUE	TRUE	EmptyDrops	0	0.0001650893890753	0	8.34950102026196e-05	0.0001650893890753	0.00942566667102172	0.0669302854184886	0.310810163268576	0.280776331897334	0.0400044940009421	0.00225456388420763	-0.170767246897347	-0.205801385561262	G1	0.164556962025316	FALSE	0.0898876404494382	0.254437869822485	TRUE	TRUE	TRUE	TRUE	0.180451127819549	TRUE	TRUE	Pass	NB8350521	4	4	TumourB	-4.22402535153041	4.55034842108713	newWilms.Wilms___IMP672___NB8350521_GACTATGTCCCGAATA
IMP672	2356.83116946546	1683	FALSE	TRUE	TRUE	TRUE	TRUE	EmptyDrops	0	0.000907692345231164	0	0	0.000907692345231164	0.0142866976884974	0.036881925795543	0.248943282403257	0.0393257516080432	0.208483472433255	0.00622008992108115	-0.134483698694986	-0.0178884315690104	G1	0.225806451612903	FALSE	0.136531365313653	0.225806451612903	TRUE	TRUE	TRUE	TRUE	0.206896551724138	TRUE	TRUE	Pass	NB8350521	9	9	TumourA	5.85852353366552	-8.94228621109555	newWilms.Wilms___IMP672___NB8350521_GACTCAAAGATCCCGC
IMP672	12793.9267244484	4493	FALSE	TRUE	TRUE	TRUE	TRUE	EmptyDrops	0	0.000276362843119302	9.08678276755474e-05	0	0.000185495015443755	0.00594131635354046	0.0639626929421834	0.278047296717667	0.31347893418602	0.0747724953151472	0.0019757507999714	0.411070277773928	0.0707252040599839	S	0.254437869822485	FALSE	0.164556962025316	0.136531365313653	TRUE	TRUE	TRUE	TRUE	0.212765957446809	TRUE	TRUE	Pass	NB8350521	11	11	TumourB	-8.40561695649771	0.30226498548223	newWilms.Wilms___IMP672___NB8350521_GACTCTCAGAAACTAC
IMP672	1506.33566992644	985	FALSE	TRUE	TRUE	TRUE	TRUE	EmptyDrops	0	0.00119053316519646	0	0	0.00119053316519646	0.00684444910961986	0.0195412694440598	0.164320724869326	0.0420232831264978	0.338335903300539	0.00240315142357132	-0.0670505879683937	-0.127409682950832	G1	0.181818181818182	FALSE	0.289473684210526	0.254437869822485	TRUE	TRUE	TRUE	TRUE	0.244444444444444	TRUE	TRUE	Pass	NB8350521	12	12	TumourA	3.34883143046159	-6.68931937992561	newWilms.Wilms___IMP672___NB8350521_GACTGATTCCGTTGAA
IMP672	7375.09319751858	3395	FALSE	TRUE	TRUE	TRUE	TRUE	EmptyDrops	0	0.000247030727885384	8.16639652046673e-05	0	0.000165366762680716	0.00613904603592435	0.0734617968177742	0.307084680029816	0.301191962361904	0.0569171661701228	0.00333507547958956	-0.15423957985004	-0.219055651571263	G1	0.181818181818182	FALSE	0.181818181818182	0.201970443349754	TRUE	TRUE	TRUE	TRUE	0.133802816901408	TRUE	TRUE	Pass	NB8350521	4	4	TumourB	-4.42859017127925	4.45090452146484	newWilms.Wilms___IMP672___NB8350521_GACTTCCTCACTTCTA
IMP672	7364.1984903735	3065	FALSE	TRUE	TRUE	TRUE	TRUE	EmptyDrops	0	0.000170543519761706	0	0	0.000170543519761706	0.00626144659702388	0.0581724440597926	0.268488282908779	0.303527336724661	0.0397248929060699	0.00226868518317228	-0.172866731659574	-0.229669251617326	G1	0.225806451612903	FALSE	0.105590062111801	0.225806451612903	TRUE	TRUE	TRUE	TRUE	0.148148148148148	TRUE	TRUE	Pass	NB8350521	3	3	TumourB	-0.510739053831536	5.01942324255764	newWilms.Wilms___IMP672___NB8350521_GAGATGGCATGCACTA
IMP672	2249.57728843348	1423	FALSE	TRUE	TRUE	TRUE	TRUE	EmptyDrops	0	0.000544798169106879	0.000253819588900333	0	0.000290978580206546	0.00439105711153508	0.0297469869057251	0.215052607451963	0.118360446436565	0.212885157265526	0.00147333640145368	-0.0213196553212304	-0.153528867324272	G1	0.114754098360656	FALSE	0.181818181818182	0.181818181818182	TRUE	TRUE	TRUE	TRUE	0.0813008130081301	TRUE	TRUE	Pass	NB8350521	2	2	TumourB	2.00843984452251	3.90206924336175	newWilms.Wilms___IMP672___NB8350521_GAGCTGCGTAGGTGCA
IMP672	1440.48706795456	845	FALSE	TRUE	TRUE	TRUE	TRUE	EmptyDrops	0	0.00171427841116235	0	0	0.00171427841116235	0.011519510179365	0.047373279110954	0.250261055759479	0.153408724781599	0.00326932392171062	0.00403248375467203	-0.138057251960664	-0.0611862824753497	G1	0.181818181818182	FALSE	0.181818181818182	0.0712530712530712	TRUE	TRUE	TRUE	TRUE	0.110091743119266	TRUE	TRUE	Pass	NB8350521	2	2	TumourB	3.66785767901835	2.91126760205989	newWilms.Wilms___IMP672___NB8350521_GAGGCAAAGCTGACCC
IMP672	3741.86497804793	2015	FALSE	TRUE	TRUE	TRUE	TRUE	EmptyDrops	0	0	0	0	0	0.0119837550374595	0.0471142536437113	0.269233395866132	0.144841199237481	0.00907229822124194	0.00355402645541285	-0.113232139964082	-0.275692035562397	G1	0.201970443349754	FALSE	0.201970443349754	0.225806451612903	TRUE	TRUE	TRUE	TRUE	0.0813008130081301	TRUE	TRUE	Pass	NB8350521	2	2	TumourB	3.96433815394777	6.35112538942126	newWilms.Wilms___IMP672___NB8350521_GAGTCTACAATCACGT
IMP672	990.406333046936	744	FALSE	FALSE	TRUE	TRUE	TRUE	EmptyDrops	0	0	0	0	0	0.00799095593579882	0.0674798451050621	0.347506795397515	0.248430311225527	0.0180616069873843	0.00365110603676291	0.0545257376182193	0.417764160914449	G2M	0.164556962025316	FALSE	0.164556962025316	0.149606299212598	TRUE	TRUE	TRUE	TRUE	0.253731343283582	TRUE	TRUE	Pass	NB8350521	12	12	TumourA	-1.22925590207871	-9.07095494792166	newWilms.Wilms___IMP672___NB8350521_GAGTTGTGTGGGTATG
IMP672	11140.7170368367	3457	FALSE	TRUE	TRUE	TRUE	TRUE	EmptyDrops	0	0.0324443912789141	0.0249506563331262	0	0.00749373494578787	0.00890476863462864	0.0390165001042485	0.199709497040338	0.0617552294482003	0.209113430408009	0.00199333710255971	-0.162673981470694	0.564882023896335	G2M	0.125	FALSE	0.181818181818182	0.181818181818182	TRUE	TRUE	TRUE	TRUE	0	TRUE	TRUE	Pass	NB8350521	14	14	Leucocytes	14.5746743012751	-4.20611528142589	newWilms.Wilms___IMP672___NB8350521_GATCCCTGTTACCCAA
IMP672	3339.95161672706	1617	FALSE	TRUE	TRUE	TRUE	TRUE	EmptyDrops	0	0	0	0	0	0.01179699163672	0.101579484869562	0.399981935517382	0.268551707883529	0.000358650997157068	0.002367243100236	0.102220224193929	0.899062012967914	G2M	0.201970443349754	FALSE	0.136531365313653	0.164556962025316	TRUE	TRUE	TRUE	TRUE	0.273972602739726	TRUE	TRUE	Pass	NB8350521	13	13	TumourA	-1.25265789294501	-9.37802817776385	newWilms.Wilms___IMP672___NB8350521_GATGAGGAGGATTCAA
IMP672	6741.09636875361	3201	FALSE	TRUE	TRUE	TRUE	TRUE	EmptyDrops	0	0.000204432058270316	0	0	0.000204432058270316	0.00874403574777547	0.0537461848055818	0.297536353895178	0.255310689331524	0.0289756958101497	0.000832967996203968	-0.195805672600442	-0.205348322583462	G1	0.254437869822485	FALSE	0.181818181818182	0.181818181818182	TRUE	TRUE	TRUE	TRUE	0.151515151515152	TRUE	TRUE	Pass	NB8350521	1	1	TumourB	-0.465297034718246	4.24585648544836	newWilms.Wilms___IMP672___NB8350521_GATGTTGGTTATTCTC
IMP672	8492.6676452012	3259	FALSE	TRUE	TRUE	TRUE	TRUE	EmptyDrops	0	0.00046398602922537	6.13667736047729e-05	0	0.000402619255620597	0.0128646575551981	0.0670315152312881	0.284459325395773	0.334235048080309	0.0670138197303916	0.0022468888109595	-0.150119606635851	-0.201184192275646	G1	0.164556962025316	FALSE	0.181818181818182	0.164556962025316	TRUE	TRUE	TRUE	TRUE	0.0714285714285714	TRUE	TRUE	Pass	NB8350521	0	0	TumourB	-3.47799887338909	7.36891767799893	newWilms.Wilms___IMP672___NB8350521_GATTCGATCTTGGATG
IMP672	6741.18752138641	2937	FALSE	TRUE	TRUE	TRUE	TRUE	EmptyDrops	0	0.000525394523779818	0	0	0.000525394523779818	0.00984181459235092	0.0616063159700001	0.280824800168133	0.300140032529632	0.0810860516634611	0.0011604553246288	-0.2213692060212	-0.170232375354387	G1	0.181818181818182	FALSE	0.0898876404494382	0.201970443349754	TRUE	TRUE	TRUE	TRUE	0.0693069306930693	TRUE	TRUE	Pass	NB8350521	3	3	TumourB	-2.25602691859137	7.39602809803979	newWilms.Wilms___IMP672___NB8350521_GATTGGTAGCATCTTG
IMP672	3036.27414787513	1695	FALSE	TRUE	TRUE	TRUE	TRUE	EmptyDrops	0	0.000655546785225178	0	0	0.000655546785225178	0.0103269400068588	0.037276719385755	0.20877681528568	0.050463119206915	0.268787508280342	0.00242301048244028	-0.0244686306806241	-0.211150257631037	G1	0.136531365313653	FALSE	0.181818181818182	0.149606299212598	TRUE	TRUE	TRUE	TRUE	0.119402985074627	TRUE	TRUE	Pass	NB8350521	0	0	TumourB	1.22855676871021	6.32058381561017	newWilms.Wilms___IMP672___NB8350521_GATTGGTGTGTTCAGT
IMP672	6437.77666725778	2731	FALSE	TRUE	TRUE	TRUE	TRUE	EmptyDrops	0	8.29961198442335e-05	8.29961198442335e-05	0	0	0.00931962471245262	0.0742367889697679	0.297421540752921	0.315359099173581	0.117477698427468	0.000773904533436504	0.326453013223633	0.195037231987732	S	0.254437869822485	FALSE	0.149606299212598	0.164556962025316	TRUE	TRUE	TRUE	TRUE	0.0537634408602151	TRUE	TRUE	Pass	NB8350521	8	8	TumourB	-8.73424174160166	-2.46646783340392	newWilms.Wilms___IMP672___NB8350521_GATTGGTGTTGGTGTT
IMP672	23055.9695430884	6526	TRUE	TRUE	TRUE	TRUE	TRUE	Both	0	0.000434514718990463	0.000172402494584147	0	0.000262112224406316	0.00914235400660411	0.0756710623657602	0.336432586974119	0.215459520838182	0.0877207704841704	0.002193996565078	0.446346212706556	-0.0656476740167014	S	0.225806451612903	FALSE	0.181818181818182	0.181818181818182	TRUE	TRUE	TRUE	TRUE	0.08	TRUE	TRUE	Pass	NB8350521	7	7	TumourA	1.04026313274668	-13.5127159381174	newWilms.Wilms___IMP672___NB8350521_GATTTCTTCAAGTCGT
IMP672	2699.03697953956	1557	FALSE	TRUE	TRUE	TRUE	TRUE	EmptyDrops	0	0.000563714565309405	0	0	0.000563714565309405	0.00620427565779615	0.0514567246722805	0.267508531496479	0.21160566300352	0.01698618646838	0.00198051619271261	-0.00580458764752242	-0.201554249771306	G1	0.181818181818182	FALSE	0.181818181818182	0.289473684210526	TRUE	TRUE	TRUE	TRUE	0.0813008130081301	TRUE	TRUE	Pass	NB8350521	3	3	TumourB	0.532291445074192	4.73476512677187	newWilms.Wilms___IMP672___NB8350521_GCAACCGTCCTCATAT
IMP672	4758.04354061561	2310	FALSE	TRUE	TRUE	TRUE	TRUE	EmptyDrops	0	0.000125945334125503	0	0	0.000125945334125503	0.0124219853684035	0.0693913406086409	0.288914920205814	0.310642314654936	0.0711101035773172	0.00215932828304203	-0.227070835455878	-0.271640542343805	G1	0.181818181818182	FALSE	0.149606299212598	0.181818181818182	TRUE	TRUE	TRUE	TRUE	0.0714285714285714	TRUE	TRUE	Pass	NB8350521	0	0	TumourB	-3.3707469004249	6.89174298645422	newWilms.Wilms___IMP672___NB8350521_GCACATAAGTGTCATC
IMP672	6032.94100006379	2710	FALSE	TRUE	TRUE	TRUE	TRUE	EmptyDrops	0	0.00110812991020785	9.70601568787233e-05	0	0.00101106975332913	0.00736648040439715	0.0721183954365097	0.302906714894339	0.305070325941532	0.0726028383399832	0.00139167578035779	-0.179032627961541	-0.159291216967481	G1	0.149606299212598	FALSE	0.164556962025316	0.181818181818182	TRUE	TRUE	TRUE	TRUE	0.0714285714285714	TRUE	TRUE	Pass	NB8350521	0	0	TumourB	-3.08136301292516	5.99711909991399	newWilms.Wilms___IMP672___NB8350521_GCAGTTACATAAGCAA
IMP672	1839.65238044887	1191	FALSE	TRUE	TRUE	TRUE	TRUE	EmptyDrops	0	0.000325227086963998	0.000325227086963998	0	0	0.0115533365590377	0.0635745083559946	0.322798445966466	0.33553983438156	0.00645168663685496	0.00173404390761026	0.0319074083045254	-0.102952877269351	S	0.149606299212598	FALSE	0.105590062111801	0.149606299212598	TRUE	TRUE	TRUE	TRUE	0.0813008130081301	TRUE	TRUE	Pass	NB8350521	0	0	TumourB	-1.73662058351254	4.23023722283901	newWilms.Wilms___IMP672___NB8350521_GCATCGGCACACCTTC
IMP672	7506.40598532227	3155	FALSE	TRUE	TRUE	TRUE	TRUE	EmptyDrops	0	0.000154636383983089	0	0	0.000154636383983089	0.0147498838435181	0.0724155591959799	0.296066768306957	0.346749562819743	0.0535038981428158	0.00185995303980497	-0.175260452900144	-0.204868935079056	G1	0.254437869822485	FALSE	0.0898876404494382	0.164556962025316	TRUE	TRUE	TRUE	TRUE	0.133802816901408	TRUE	TRUE	Pass	NB8350521	1	1	TumourB	-4.18195176272154	6.23377626696192	newWilms.Wilms___IMP672___NB8350521_GCATCGGCAGTTAGGG
IMP672	15583.2003411517	5101	FALSE	TRUE	TRUE	TRUE	TRUE	EmptyDrops	0	0.000247071864714269	0	0	0.000247071864714269	0.00614502011154101	0.0585872566903396	0.270283927428527	0.319607664994355	0.0107237022934771	0.00236063401511244	-0.204277038298689	-0.276276424095479	G1	0.164556962025316	FALSE	0.136531365313653	0.0526315789473684	TRUE	TRUE	TRUE	TRUE	0.190909090909091	TRUE	TRUE	Pass	NB8350521	1	1	TumourB	2.13065775104529	5.45015576496209	newWilms.Wilms___IMP672___NB8350521_GCATCGGTCGTGGAAG
IMP672	8257.11783864316	3297	FALSE	TRUE	TRUE	TRUE	TRUE	EmptyDrops	0	6.6524321500311e-05	0	0	6.6524321500311e-05	0.0084605402412414	0.0621143544984043	0.26899866066824	0.34141036174188	0.0561431167099782	0.00185553201177426	-0.207439921430217	-0.182554565353253	G1	0.164556962025316	FALSE	0.149606299212598	0.0973451327433628	TRUE	TRUE	TRUE	TRUE	0.143939393939394	TRUE	TRUE	Pass	NB8350521	1	1	TumourB	-2.65286256428924	4.45543451814395	newWilms.Wilms___IMP672___NB8350521_GCATTAGCATCAGTGT
IMP672	1755.4660920613	959	FALSE	TRUE	TRUE	TRUE	TRUE	EmptyDrops	0	0.000515369226447849	0	0	0.000515369226447849	0.00410096434109191	0.0270149582216125	0.21677330069788	0.0623895521964862	0.0219524881618371	0.00672430815216761	-0.13547987118386	-0.0778535240468673	G1	0.164556962025316	FALSE	0.181818181818182	0.181818181818182	TRUE	TRUE	TRUE	TRUE	0.281818181818182	TRUE	TRUE	Pass	NB8350521	6	6	TumourB	2.68729439054562	3.45362748435881	newWilms.Wilms___IMP672___NB8350521_GCCAACGGTCTACAGT
IMP672	2024.6013814966	1359	FALSE	TRUE	TRUE	TRUE	TRUE	EmptyDrops	0	0.000329660147150269	0.000329660147150269	0	0	0.00591489519133022	0.0419540225467905	0.23062043700039	0.107863675178485	0.213350828016515	0.00297739343531441	-0.170299882632598	-0.126051046854181	G1	0.181818181818182	FALSE	0.0660377358490566	0.125	TRUE	TRUE	TRUE	TRUE	0.177215189873418	TRUE	TRUE	Pass	NB8350521	9	9	TumourA	5.25509310472056	-8.20343087977195	newWilms.Wilms___IMP672___NB8350521_GCCAGTGTCTATGTGG
IMP672	1773.93524505171	954	FALSE	TRUE	TRUE	TRUE	TRUE	EmptyDrops	0	0	0	0	0	0.00381279796466892	0.0215536878725443	0.18692535258135	0.0248097610093325	0.119230438324959	0.00239809073714319	-0.114291982542112	-0.139612598902316	G1	0.136531365313653	FALSE	0.136531365313653	0.201970443349754	TRUE	TRUE	TRUE	TRUE	0.281818181818182	TRUE	TRUE	Pass	NB8350521	6	6	TumourB	4.11260690103319	5.65331225140874	newWilms.Wilms___IMP672___NB8350521_GCCATTCTCTCTATAC
IMP672	2100.27966363484	1239	FALSE	TRUE	TRUE	TRUE	TRUE	EmptyDrops	0	0	0	0	0	0.00292505375504674	0.0257847239226119	0.205837982793222	0.028244402604027	0.0769071637752538	0.00506161236451681	-0.172594335262416	-0.192532388963174	G1	0.225806451612903	FALSE	0.164556962025316	0.0769230769230769	TRUE	TRUE	TRUE	TRUE	0.110091743119266	TRUE	TRUE	Pass	NB8350521	6	6	TumourB	4.2852312235582	4.69794311498092	newWilms.Wilms___IMP672___NB8350521_GCCCGAAAGCACTCGC
IMP672	10579.6203717072	3661	FALSE	TRUE	TRUE	TRUE	TRUE	EmptyDrops	0	0.000482216520810796	0	0	0.000482216520810796	0.00668108357526156	0.0647837933745388	0.285710848567748	0.3219990512245	0.0281098304896819	0.00223007483171118	-0.188180274516118	-0.251545680801734	G1	0.136531365313653	FALSE	0.225806451612903	0.254437869822485	TRUE	TRUE	TRUE	TRUE	0.0952380952380952	TRUE	TRUE	Pass	NB8350521	1	1	TumourB	-2.60931340643275	6.85108884977867	newWilms.Wilms___IMP672___NB8350521_GCGGAAATCACAGAGG
IMP672	816.563163242385	574	FALSE	FALSE	TRUE	TRUE	TRUE	EmptyDrops	0	0.00878165141342468	0.0023846511953062	0	0.00639700021811848	0.0039305373978448	0.0528671745787975	0.27270521997669	0.297654835430316	0.0444410266777909	0.00238890266741773	0.0316147305154832	-0.110354394467575	S	0.254437869822485	FALSE	0.181818181818182	0.181818181818182	TRUE	TRUE	TRUE	TRUE	0.318840579710145	TRUE	TRUE	Pass	NB8350521	14	14	Leucocytes	13.7833762607198	-1.06296309787131	newWilms.Wilms___IMP672___NB8350521_GCGTTTCTCCCGAATA
IMP672	7085.08005429991	2974	FALSE	TRUE	TRUE	TRUE	TRUE	EmptyDrops	0	7.53355388678799e-05	0	7.83238743439263e-05	7.53355388678799e-05	0.00579815409629249	0.0726667714785898	0.292459578901852	0.40522384331171	0.0257191960469289	0.00236841253036227	-0.128718946456349	-0.19637381080693	G1	0.164556962025316	FALSE	0.149606299212598	0.114754098360656	TRUE	TRUE	TRUE	TRUE	0.0813008130081301	TRUE	TRUE	Pass	NB8350521	0	0	TumourB	-0.83245691365025	6.00683500758947	newWilms.Wilms___IMP672___NB8350521_GCTGAATCAACGGCTC
IMP672	2196.78071872158	1427	FALSE	TRUE	TRUE	TRUE	TRUE	EmptyDrops	0	0.00111433403335209	0	0	0.00111433403335209	0.0109166041947659	0.0415802573246307	0.259421444798757	0.101903910973363	0.0539302677257794	0.00909275893341433	-0.16939345645467	-0.0828781759427291	G1	0.164556962025316	FALSE	0.225806451612903	0.181818181818182	TRUE	TRUE	TRUE	TRUE	0.143939393939394	TRUE	TRUE	Pass	NB8350521	2	2	TumourB	1.83110375206616	2.94876994907869	newWilms.Wilms___IMP672___NB8350521_GCTTGGGGTCCTCATC
IMP672	2935.52831559727	1907	FALSE	TRUE	TRUE	TRUE	TRUE	EmptyDrops	0	0.000460052427971135	0.000231157867972057	0	0.000228894559999078	0.00667494192802118	0.0343548403084022	0.223592820367051	0.0808317443586574	0.226018229873214	0.00627073888099352	-0.123896124840273	-0.0927616476720386	G1	0.201970443349754	FALSE	0.164556962025316	0.164556962025316	TRUE	TRUE	TRUE	TRUE	0.206896551724138	TRUE	TRUE	Pass	NB8350521	9	9	TumourA	5.44246123703091	-9.33926173776628	newWilms.Wilms___IMP672___NB8350521_GGACGTCCAGACGCTC
IMP672	18541.0780755922	5243	TRUE	TRUE	TRUE	TRUE	TRUE	Both	0	0.000302769453788882	0	0	0.000302769453788882	0.00976789229739115	0.0591422345067359	0.286421193901187	0.258705067354097	0.0887854829950379	0.00236830712363912	0.142225778892096	0.377252241571832	G2M	0.201970443349754	FALSE	0.254437869822485	0.125	TRUE	TRUE	TRUE	TRUE	0.0537634408602151	TRUE	TRUE	Pass	NB8350521	8	8	TumourB	-9.33765797093311	-1.16083000269624	newWilms.Wilms___IMP672___NB8350521_GGAGCAAAGCCTGTGC
IMP672	1717.40785437852	1004	FALSE	TRUE	TRUE	TRUE	TRUE	EmptyDrops	0	0.000405188551687176	0	0	0.000405188551687176	0.00486601159193409	0.0311752067900083	0.194403190056202	0.0718531466926622	0.214604361135982	0.00576556799281121	-0.127960288413648	-0.202400572057736	G1	0.114754098360656	FALSE	0.114754098360656	0.114754098360656	TRUE	TRUE	TRUE	TRUE	0.281818181818182	TRUE	TRUE	Pass	NB8350521	6	6	TumourB	1.6864878218784	3.76256136934343	newWilms.Wilms___IMP672___NB8350521_GGAGCAACAAGCACAG
IMP672	5904.91897367606	2790	FALSE	TRUE	TRUE	TRUE	TRUE	EmptyDrops	0	0	0	0	0	0.0135961982033539	0.069387924528824	0.297344781368576	0.273945711852346	0.0609579070828561	0.0030758472208602	-0.165977502787557	-0.203097869101454	G1	0.181818181818182	FALSE	0.105590062111801	0.201970443349754	TRUE	TRUE	TRUE	TRUE	0.133802816901408	TRUE	TRUE	Pass	NB8350521	1	1	TumourB	-2.80098300311613	3.84296544327194	newWilms.Wilms___IMP672___NB8350521_GGAGGTACACCGTGGT
IMP672	2547.84391218938	1369	FALSE	TRUE	TRUE	TRUE	TRUE	EmptyDrops	0	0	0	0	0	0.00311226814309532	0.0230648208595236	0.180913866526727	0.0706429632450889	0.120515243356074	0.000946904426442713	-0.107586389918292	-0.0775037204296267	G1	0.114754098360656	FALSE	0.225806451612903	0.136531365313653	TRUE	TRUE	TRUE	TRUE	0.10958904109589	TRUE	TRUE	Pass	NB8350521	6	6	TumourB	3.60366690225775	3.46440595672496	newWilms.Wilms___IMP672___NB8350521_GGATCTACAATCTGCA
IMP672	1034.93824326489	741	FALSE	FALSE	TRUE	TRUE	TRUE	EmptyDrops	0	0	0	0	0	0.0077494394931584	0.0419245786544257	0.281159876170306	0.0903225587749254	0.00416062687056453	0.00432802412253583	-0.188513589503898	-0.186231940016393	G1	0.125	FALSE	0.164556962025316	0.201970443349754	TRUE	TRUE	TRUE	TRUE	0.281818181818182	TRUE	TRUE	Pass	NB8350521	6	6	TumourB	3.74524204321979	5.26356620512508	newWilms.Wilms___IMP672___NB8350521_GGATCTAGTTGATCGT
IMP672	9280.68111279835	3704	FALSE	TRUE	TRUE	TRUE	TRUE	EmptyDrops	0	5.47503986237147e-05	0	0	5.47503986237147e-05	0.0057269929100655	0.0649501059982746	0.276597459486612	0.383884904407583	0.0670673218204605	0.002209059312917	-0.0362081739151313	-0.175926359970672	G1	0.149606299212598	FALSE	0.225806451612903	0.201970443349754	TRUE	TRUE	TRUE	TRUE	0.133802816901408	TRUE	TRUE	Pass	NB8350521	4	4	TumourB	-5.45049642864746	4.73674657053173	newWilms.Wilms___IMP672___NB8350521_GGCACGTAGATGCCGA
IMP672	1194.07597991522	841	FALSE	FALSE	TRUE	TRUE	TRUE	EmptyDrops	0	0	0	0	0	0.0064377391182713	0.0603329110740715	0.321056908642173	0.207165978395694	0.010727664207417	0.0032374675596763	-0.117204908270592	0.170449880290582	G2M	0.149606299212598	FALSE	0.0898876404494382	0.254437869822485	TRUE	TRUE	TRUE	TRUE	0.253731343283582	TRUE	TRUE	Pass	NB8350521	12	12	TumourA	4.3926856101499	-10.6351571692203	newWilms.Wilms___IMP672___NB8350521_GGCTGTGCACCTTCCA
IMP672	3049.30700230532	1736	FALSE	TRUE	TRUE	TRUE	TRUE	EmptyDrops	0	0.000191143152371518	0.000191143152371518	0	0	0.00916613678216668	0.0305373120467946	0.178245076208418	0.0492923955794948	0.350487594839564	0.00481834831962575	0.0435201338400657	0.315153716294535	G2M	0.201970443349754	FALSE	0.125	0.164556962025316	TRUE	TRUE	TRUE	TRUE	0.273972602739726	TRUE	TRUE	Pass	NB8350521	13	13	TumourA	2.54039693174302	-11.046699073812	newWilms.Wilms___IMP672___NB8350521_GGCTGTGCAGAACATA
IMP672	14010.5506706874	4817	FALSE	TRUE	TRUE	TRUE	TRUE	EmptyDrops	0	0.000335154799302952	4.02108619122979e-05	4.40624083074737e-05	0.000294943937390654	0.0117131463354327	0.0704943508464513	0.309059668116083	0.286208007155735	0.0836133595632977	0.00201371079788783	0.426134943726394	0.0880358902126181	S	0.201970443349754	FALSE	0.181818181818182	0.201970443349754	TRUE	TRUE	TRUE	TRUE	0.2	TRUE	TRUE	Pass	NB8350521	8	8	TumourB	-8.69702749626422	-2.06516794688115	newWilms.Wilms___IMP672___NB8350521_GGCTGTGGTGCAACAG
IMP672	2185.63499536719	1049	FALSE	TRUE	TRUE	TRUE	TRUE	EmptyDrops	0	0	0	0	0	0.00981275643207938	0.0202067726118304	0.14426087339145	0.0440977630580666	0.247609458745145	0.0031842889981636	-0.115018661031565	-0.141680225128871	G1	0.149606299212598	FALSE	0.225806451612903	0.164556962025316	TRUE	TRUE	TRUE	TRUE	0.110091743119266	TRUE	TRUE	Pass	NB8350521	2	2	TumourB	2.53116914837944	3.38738873904582	newWilms.Wilms___IMP672___NB8350521_GGCTTGGCATCTATCT
IMP672	18832.2768433629	6305	FALSE	TRUE	TRUE	TRUE	TRUE	EmptyDrops	0	0.000226724526597053	0.000152204667322412	0	7.45198592746413e-05	0.00771254969325993	0.0613511279387009	0.32719828122015	0.179419830048678	0.0721413214731906	0.00333064075867913	0.148912146129326	0.00998011438904434	S	0.225806451612903	FALSE	0.181818181818182	0.149606299212598	TRUE	TRUE	TRUE	TRUE	0.123287671232877	TRUE	TRUE	Pass	NB8350521	5	5	TumourA	2.17857458020756	-13.6874125961904	newWilms.Wilms___IMP672___NB8350521_GGGAAGTGTATACGGG
IMP672	13452.0305568902	4397	FALSE	TRUE	TRUE	TRUE	TRUE	EmptyDrops	0	0.000307919326711942	0.000135204976618518	0	0.000172714350093424	0.00809917771696061	0.0730147064025448	0.299300678085568	0.285915401127825	0.0798755360584728	0.00170075620140936	0.086657437059014	-0.148253713756226	S	0.164556962025316	FALSE	0.0973451327433628	0.136531365313653	TRUE	TRUE	TRUE	TRUE	0.180451127819549	TRUE	TRUE	Pass	NB8350521	4	4	TumourB	-6.30351725647879	4.43383678094474	newWilms.Wilms___IMP672___NB8350521_GGGACAAGTGAATTGA
IMP672	6971.41635984356	2905	FALSE	TRUE	TRUE	TRUE	TRUE	EmptyDrops	0	0.000497860555727733	0	0	0.000497860555727733	0.0049282752898786	0.0720988967813965	0.280385366123718	0.488261184438943	0.000762097864532436	0.00230603127340538	-0.138869422751367	-0.214077716678184	G1	0.225806451612903	FALSE	0.201970443349754	0.181818181818182	TRUE	TRUE	TRUE	TRUE	0.0693069306930693	TRUE	TRUE	Pass	NB8350521	0	0	TumourB	0.971997246702505	8.0415138741652	newWilms.Wilms___IMP672___NB8350521_GGGACTCGTGATTAGA
IMP672	14238.8467385278	5423	FALSE	TRUE	TRUE	TRUE	TRUE	EmptyDrops	0	0.00033377129285617	0	0	0.00033377129285617	0.00873511207482197	0.0597501964152299	0.281970183869099	0.159868457442697	0.231267444181276	0.00264678628747008	0.0274832119796357	0.452501718979735	G2M	0.225806451612903	FALSE	0.225806451612903	0.149606299212598	TRUE	TRUE	TRUE	TRUE	0.08	TRUE	TRUE	Pass	NB8350521	5	5	TumourA	-0.296587262622321	-11.7967030230357	newWilms.Wilms___IMP672___NB8350521_GGGAGTAGTAGAGCTG
IMP672	4915.70312650317	2542	FALSE	TRUE	TRUE	TRUE	TRUE	EmptyDrops	0	0.000686136055272031	0	0	0.000686136055272031	0.00490473572989356	0.0699600457572222	0.286511146964828	0.422892806299564	0.00568546632211556	0.00252955439374526	-0.044932789562859	-0.2081238532594	G1	0.149606299212598	FALSE	0.164556962025316	0.136531365313653	TRUE	TRUE	TRUE	TRUE	0.151515151515152	TRUE	TRUE	Pass	NB8350521	4	4	TumourB	2.42936036900381	5.43707047176026	newWilms.Wilms___IMP672___NB8350521_GGGATCCGTACAGAGC
IMP672	8142.67648394071	3317	FALSE	TRUE	TRUE	TRUE	TRUE	EmptyDrops	0	0.000649830229310735	0	0	0.000649830229310735	0.00614598957736185	0.0612459604612427	0.272773306968938	0.340145272617614	0.056198317153712	0.0036366345070892	-0.150124748346047	-0.240047049773094	G1	0.201970443349754	FALSE	0.201970443349754	0.201970443349754	TRUE	TRUE	TRUE	TRUE	0.0813008130081301	TRUE	TRUE	Pass	NB8350521	0	0	TumourB	-2.09212885842687	6.06783318434113	newWilms.Wilms___IMP672___NB8350521_GGGATGACAAATGATG
IMP672	11239.2800695947	3664	FALSE	TRUE	TRUE	TRUE	TRUE	EmptyDrops	0	0.000140215101826195	9.0457606417186e-05	5.23957339086149e-05	4.97574954090094e-05	0.00716905404651045	0.073054843025491	0.301870441491003	0.319818640541302	0.0835576445490161	0.00124605527886476	0.158352916838137	0.346003197418083	G2M	0.136531365313653	FALSE	0.105590062111801	0.181818181818182	TRUE	TRUE	TRUE	TRUE	0.0537634408602151	TRUE	TRUE	Pass	NB8350521	8	8	TumourB	-9.17691886340932	-2.81563201635006	newWilms.Wilms___IMP672___NB8350521_GGGTAGAAGTTCGGTT
IMP672	7281.27736355747	3186	FALSE	TRUE	TRUE	TRUE	TRUE	EmptyDrops	0	0.000270470879787189	0	0	0.000270470879787189	0.0106715509207027	0.0675134657231656	0.302885141300626	0.237544713464993	0.070469532713966	0.00166810685270152	-0.155462349023732	-0.21979627473324	G1	0.164556962025316	FALSE	0.149606299212598	0.181818181818182	TRUE	TRUE	TRUE	TRUE	0.119402985074627	TRUE	TRUE	Pass	NB8350521	0	0	TumourB	-2.78048257247964	6.96210355159165	newWilms.Wilms___IMP672___NB8350521_GGGTAGATCGCCACTT
IMP672	3568.65877474431	1773	FALSE	TRUE	TRUE	TRUE	TRUE	EmptyDrops	0	0.000345133654486773	0	0	0.000345133654486773	0.0104366286380709	0.0291239086150374	0.189885981695157	0.0635091479638736	0.301599839071918	0.00156615458115851	0.0156555558426146	1.21500595002946	G2M	0.201970443349754	FALSE	0.164556962025316	0.164556962025316	TRUE	TRUE	TRUE	TRUE	0.0537634408602151	TRUE	TRUE	Pass	NB8350521	8	8	TumourB	-9.80417327867957	-0.161766021975416	newWilms.Wilms___IMP672___NB8350521_GGGTATTGTCATTCCC
IMP672	2061.31096149654	1298	FALSE	TRUE	TRUE	TRUE	TRUE	EmptyDrops	0	0.000549288239465157	0.000549288239465157	0	0	0.010051674894475	0.068024172972925	0.316728335069876	0.340222181431854	0.0135261464911027	0.00091895260958543	-0.197953745379955	-0.179942862427156	G1	0.181818181818182	FALSE	0.125	0.149606299212598	TRUE	TRUE	TRUE	TRUE	0.10958904109589	TRUE	TRUE	Pass	NB8350521	6	6	TumourB	1.13550310664314	5.54862449436749	newWilms.Wilms___IMP672___NB8350521_GGGTGAATCCTTTAGT
IMP672	10985.8479184019	3460	FALSE	TRUE	TRUE	TRUE	TRUE	EmptyDrops	0	0.0155839854690225	0.00630323751751011	0	0.00928074795151238	0.00551134493685047	0.0471436587715381	0.239477225033422	0.0848809032310875	0.112863131958622	0.00215885896001163	-0.105145621422141	0.10225718454508	G2M	0.125	FALSE	0.181818181818182	0.181818181818182	TRUE	TRUE	TRUE	TRUE	0	TRUE	TRUE	Pass	NB8350521	14	14	Leucocytes	14.4994784609812	-4.00386998017481	newWilms.Wilms___IMP672___NB8350521_GGGTGTCGTACGCTAT
IMP672	6259.90867860072	2768	FALSE	TRUE	TRUE	TRUE	TRUE	EmptyDrops	0	0.00040698520535277	7.56265895724109e-05	0	0.000331358615780359	0.00590269035917476	0.073116882971479	0.275590625301238	0.390745351057672	0.0826610499635634	0.00156218178614197	-0.14491052672181	-0.213382459111676	G1	0.164556962025316	FALSE	0.164556962025316	0.149606299212598	TRUE	TRUE	TRUE	TRUE	0.0813008130081301	TRUE	TRUE	Pass	NB8350521	0	0	TumourB	-3.73391976845549	4.55986274875083	newWilms.Wilms___IMP672___NB8350521_GGGTGTCGTGGTCTTA
IMP672	6308.98775662716	2963	FALSE	TRUE	TRUE	TRUE	TRUE	EmptyDrops	0	0.000199122552370969	0	0	0.000199122552370969	0.00632426624332211	0.0529057843476084	0.259144713050947	0.260849337014525	0.0816150553923795	0.00153398137275742	-0.21535971365793	-0.168923468183842	G1	0.136531365313653	FALSE	0.225806451612903	0.149606299212598	TRUE	TRUE	TRUE	TRUE	0.0693069306930693	TRUE	TRUE	Pass	NB8350521	3	3	TumourB	-0.018271333518924	4.53292995790022	newWilms.Wilms___IMP672___NB8350521_GGGTTATTCATCGCAA
IMP672	7940.86640595868	3282	FALSE	TRUE	TRUE	TRUE	TRUE	EmptyDrops	0	0.000517833485731982	0	0	0.000517833485731982	0.0127155494030006	0.06263982052424	0.280808527908208	0.29689589371862	0.0925320876497686	0.00119489484476599	-0.145077653459074	-0.257181373919044	G1	0.136531365313653	FALSE	0.105590062111801	0.201970443349754	TRUE	TRUE	TRUE	TRUE	0.0952380952380952	TRUE	TRUE	Pass	NB8350521	1	1	TumourB	-3.02837751437574	6.05053910319451	newWilms.Wilms___IMP672___NB8350521_GGGTTTAAGGTGATAT
IMP672	13877.5028269747	4606	FALSE	TRUE	TRUE	TRUE	TRUE	EmptyDrops	0	0.000445914959873928	0	4.58917437335393e-05	0.000445914959873928	0.00639939156342226	0.059745812928828	0.28962953185958	0.273338889760464	0.0819274292468231	0.00314902862201751	0.250170962232433	0.307073211746298	G2M	0.201970443349754	FALSE	0.254437869822485	0.0612244897959184	TRUE	TRUE	TRUE	TRUE	0.0537634408602151	TRUE	TRUE	Pass	NB8350521	8	8	TumourB	-9.25834447095451	-1.32863751289747	newWilms.Wilms___IMP672___NB8350521_GGTAACTTCACAGTGT
IMP672	11363.348965355	4232	FALSE	TRUE	TRUE	TRUE	TRUE	EmptyDrops	0	0.000923156813967783	0	0	0.000923156813967783	0.0047896883442868	0.060016744238205	0.304393702188768	0.203341120354574	0.0358354438662444	0.00172201133013942	-0.00127028838201854	1.11492877310352	G2M	0.181818181818182	FALSE	0.149606299212598	0.225806451612903	TRUE	TRUE	TRUE	TRUE	0.153846153846154	TRUE	TRUE	Pass	NB8350521	16	16	TumourB	-10.7897202613312	-2.77352626281031	newWilms.Wilms___IMP672___NB8350521_GGTAATCCATGGAATA
IMP672	9583.6128354735	3842	FALSE	TRUE	TRUE	TRUE	TRUE	EmptyDrops	0	0.000663305575889218	6.95552591969906e-05	0	0.000593750316692227	0.00869697837144919	0.0654773567101651	0.280033375885024	0.360321074804565	0.05572303393641	0.00292747871201876	0.107658191440327	-0.21129412533155	S	0.254437869822485	FALSE	0.164556962025316	0.164556962025316	TRUE	TRUE	TRUE	TRUE	0.180451127819549	TRUE	TRUE	Pass	NB8350521	4	4	TumourB	-6.56443741473978	4.35488692732428	newWilms.Wilms___IMP672___NB8350521_GGTAGAGTCGCTGCGA
IMP672	4031.29591376153	2299	FALSE	TRUE	TRUE	TRUE	TRUE	EmptyDrops	0	0	0	0	0	0.00465404082832255	0.0616755379151881	0.306941151515489	0.272931322132893	0.0452199314191838	0.00250667690984854	-0.208139353513889	-0.188432518853447	G1	0.254437869822485	FALSE	0.164556962025316	0.125	TRUE	TRUE	TRUE	TRUE	0.0952380952380952	TRUE	TRUE	Pass	NB8350521	0	0	TumourB	-0.57501524014234	7.51078549869117	newWilms.Wilms___IMP672___NB8350521_GGTCTGGGTGTCTTGA
IMP672	7178.89566126267	2983	FALSE	TRUE	TRUE	TRUE	TRUE	EmptyDrops	0	0.0024622461028557	0	0	0.0024622461028557	0.00601391464329676	0.0719237590987992	0.288713276287475	0.242302807955421	0.0684629206964303	0.00226222777698188	-0.183398364811754	-0.29637787735178	G1	0.164556962025316	FALSE	0.149606299212598	0.181818181818182	TRUE	TRUE	TRUE	TRUE	0.156626506024096	TRUE	TRUE	Pass	NB8350521	15	15	TumourB	1.07389041837652	10.0228954976904	newWilms.Wilms___IMP672___NB8350521_GGTGATTCAAATGAGT
IMP672	17467.3569174112	5514	FALSE	TRUE	TRUE	TRUE	TRUE	EmptyDrops	0	0.000800201158992059	3.09060825129801e-05	0	0.000769295076479079	0.00627719496582955	0.0640268729380065	0.28716082242222	0.310728037614253	0.0623207380515796	0.00330287337082807	-0.0769718985726082	-0.24013098684666	G1	0.225806451612903	FALSE	0.136531365313653	0.0769230769230769	TRUE	TRUE	TRUE	TRUE	0.190909090909091	TRUE	TRUE	Pass	NB8350521	1	1	TumourB	0.19666892144142	9.02253341489781	newWilms.Wilms___IMP672___NB8350521_GGTGATTCAAGTTCCA
IMP672	1070.4795659134	734	FALSE	TRUE	TRUE	TRUE	TRUE	EmptyDrops	0	0.00765642951506484	0.00127183209448132	0	0.00638459742058353	0.00751382226055913	0.0579598670519685	0.258641775493649	0.268887573644639	0.0398685037912461	0.00382819498371066	-0.0450473088160682	-0.123870324577649	G1	0.181818181818182	FALSE	0.225806451612903	0.136531365313653	TRUE	TRUE	TRUE	TRUE	0.318840579710145	TRUE	TRUE	Pass	NB8350521	14	14	Leucocytes	13.7473448983628	-1.05525344367523	newWilms.Wilms___IMP672___NB8350521_GGTTCTCCATCACCAA
IMP672	6461.88908656524	2955	FALSE	TRUE	TRUE	TRUE	TRUE	EmptyDrops	0	0.000186328912285103	0	0	0.000186328912285103	0.00615996242282651	0.0665430363070401	0.293405617174483	0.284221489168067	0.0904687645481812	0.0017127336893371	-0.208371953842702	-0.219301182054718	G1	0.201970443349754	FALSE	0.048780487804878	0.181818181818182	TRUE	TRUE	TRUE	TRUE	0.0952380952380952	TRUE	TRUE	Pass	NB8350521	1	1	TumourB	-3.24071671517119	6.53133402508844	newWilms.Wilms___IMP672___NB8350521_GGTTGTATCACGAACT
IMP672	5675.88052679402	2607	FALSE	TRUE	TRUE	TRUE	TRUE	EmptyDrops	0	0.000674194665169184	0	0	0.000674194665169184	0.00818439093610308	0.064264454433923	0.284143856579767	0.260732611339639	0.0893171551203249	0.00190842879008563	-0.102843915077603	-0.20454007244956	G1	0.181818181818182	FALSE	0.181818181818182	0.164556962025316	TRUE	TRUE	TRUE	TRUE	0.0714285714285714	TRUE	TRUE	Pass	NB8350521	0	0	TumourB	-4.18974580848121	5.39598648322337	newWilms.Wilms___IMP672___NB8350521_GTAACCATCGTGCTCT
IMP672	11236.5838355256	4246	FALSE	TRUE	TRUE	TRUE	TRUE	EmptyDrops	0	0.000543234888361684	5.14888563890545e-05	0	0.00049174603197263	0.00811541688074537	0.0631988909298835	0.293911073194438	0.302497405983854	0.0593824868665718	0.00265517344878113	-0.122958709913883	-0.261399743613463	G1	0.225806451612903	FALSE	0.105590062111801	0.201970443349754	TRUE	TRUE	TRUE	TRUE	0.0952380952380952	TRUE	TRUE	Pass	NB8350521	0	0	TumourB	-2.37001374051111	6.60273014260953	newWilms.Wilms___IMP672___NB8350521_GTAATGCTCCACCCTA
IMP672	13681.6193539341	4345	FALSE	TRUE	TRUE	TRUE	TRUE	EmptyDrops	0	0.000511632434022524	0.00016951243461808	0	0.000342119999404444	0.00816251404413258	0.0799427161080058	0.309914437344354	0.236380452424661	0.160081636696604	0.00203651504193029	0.0672129865986986	0.134488031690597	G2M	0.225806451612903	FALSE	0.164556962025316	0.164556962025316	TRUE	TRUE	TRUE	TRUE	0.102040816326531	TRUE	TRUE	Pass	NB8350521	7	7	TumourA	-0.998871843427104	-12.5726503545344	newWilms.Wilms___IMP672___NB8350521_GTAATGCTCTCATAGG
IMP672	1816.02243590771	1237	FALSE	TRUE	TRUE	TRUE	TRUE	EmptyDrops	0	0	0	0	0	0.00865116380305494	0.0813028594917517	0.337871992988317	0.200818827474702	0.100031885628687	0.00188951369860881	0.0389792632327031	0.630293372472914	G2M	0.181818181818182	FALSE	0.181818181818182	0.114754098360656	TRUE	TRUE	TRUE	TRUE	0.273972602739726	TRUE	TRUE	Pass	NB8350521	13	13	TumourA	-0.722211273649761	-9.52513446621102	newWilms.Wilms___IMP672___NB8350521_GTAGGTTGTGCCTACG
IMP672	1410.72403900009	997	FALSE	TRUE	TRUE	TRUE	TRUE	EmptyDrops	0	0.000519898171450679	0.000519898171450679	0	0	0.00829294949302493	0.0733791277521758	0.321834427045555	0.242154042672157	0.0107307768304732	0.00416804771575281	0.0572564811777394	0.366401743009875	G2M	0.181818181818182	FALSE	0.0712530712530712	0.125	TRUE	TRUE	TRUE	TRUE	0.253731343283582	TRUE	TRUE	Pass	NB8350521	12	12	TumourA	-0.779545021231153	-9.32963107384038	newWilms.Wilms___IMP672___NB8350521_GTCAAGTAGTATTAGG
IMP672	3326.86034111173	1993	FALSE	TRUE	TRUE	TRUE	TRUE	EmptyDrops	0	0.000887684113945996	0	0	0.000887684113945996	0.00555225703185873	0.0392275343973985	0.250905375570811	0.123073394589981	0.12676804802138	0.00446997783100702	0.527841251504912	0.00975643862254622	S	0.164556962025316	FALSE	0.164556962025316	0.181818181818182	TRUE	TRUE	TRUE	TRUE	0.121212121212121	TRUE	TRUE	Pass	NB8350521	4	4	TumourB	-7.49251831332705	3.88344874850462	newWilms.Wilms___IMP672___NB8350521_GTCATGAAGCTTAAGA
IMP672	11865.3512072432	3782	FALSE	TRUE	TRUE	TRUE	TRUE	EmptyDrops	0	0.0036722384698072	0	0	0.0036722384698072	0.00745391250512707	0.081727721613945	0.310406942250131	0.193619178373336	0.0939332451580099	0.00265214029222715	-0.190616646362632	-0.253637900365432	G1	0.0973451327433628	FALSE	0.0973451327433628	0.114754098360656	TRUE	TRUE	TRUE	TRUE	0.156626506024096	TRUE	TRUE	Pass	NB8350521	15	15	TumourB	0.824728632588302	9.9086185196647	newWilms.Wilms___IMP672___NB8350521_GTCATTTTCTGAGAGG
IMP672	7835.98263908764	3246	FALSE	TRUE	TRUE	TRUE	TRUE	EmptyDrops	0	0.000153505711915475	0	0	0.000153505711915475	0.00584634801760633	0.0658156368937025	0.278685842089163	0.317796163745786	0.0507833480075671	0.00238033301502424	-0.171064574790233	-0.221881052864402	G1	0.181818181818182	FALSE	0.136531365313653	0.181818181818182	TRUE	TRUE	TRUE	TRUE	0.133802816901408	TRUE	TRUE	Pass	NB8350521	1	1	TumourB	-2.30722429426047	3.79142554689339	newWilms.Wilms___IMP672___NB8350521_GTCCACTGTCCGAAGA
IMP672	6538.30656460595	2907	FALSE	TRUE	TRUE	TRUE	TRUE	EmptyDrops	0	0.000170422143713604	0	0	0.000170422143713604	0.00973230019445846	0.0687002206994283	0.287674229692649	0.327193156220754	0.0914719275896623	0.00313787283171082	-0.153576199759738	-0.235495577011967	G1	0.225806451612903	FALSE	0.201970443349754	0.0567685589519651	TRUE	TRUE	TRUE	TRUE	0.0952380952380952	TRUE	TRUE	Pass	NB8350521	1	1	TumourB	-3.25411531835446	7.34937612597081	newWilms.Wilms___IMP672___NB8350521_GTCCCATCACGAGGTA
IMP672	1021.10811419905	752	FALSE	FALSE	TRUE	TRUE	TRUE	EmptyDrops	0	0	0	0	0	0.00797478490143967	0.0682765475528181	0.356936885477735	0.249078112057227	0.00204817152274215	0.00145234633679269	-0.0178344186359957	0.29637375811688	G2M	0.125	FALSE	0.136531365313653	0.125	TRUE	TRUE	TRUE	TRUE	0.169014084507042	TRUE	TRUE	Pass	NB8350521	8	8	TumourB	-9.10252572657483	-3.9767947412245	newWilms.Wilms___IMP672___NB8350521_GTCGAATTCTGGGATT
IMP672	2355.4293137392	1220	FALSE	TRUE	TRUE	TRUE	TRUE	EmptyDrops	0	0.000520790061883094	0	0	0.000520790061883094	0.0103729547251013	0.0218069355475081	0.136833648364656	0.060125216203263	0.312335193666934	0.00312020901478921	-0.0876201480639188	-0.107334577411718	G1	0.125	FALSE	0.136531365313653	0.149606299212598	TRUE	TRUE	TRUE	TRUE	0.281818181818182	TRUE	TRUE	Pass	NB8350521	6	6	TumourB	1.88338833415939	3.94861365787803	newWilms.Wilms___IMP672___NB8350521_GTCGTAACAATACGAA
IMP672	1978.32365860857	1151	FALSE	TRUE	TRUE	TRUE	TRUE	EmptyDrops	0	0	0	0	0	0.00748769184404309	0.0292673833009125	0.175222841434424	0.0892304765332181	0.192050090980814	0.00609754180414305	-0.107627993553545	-0.164490888867015	G1	0.136531365313653	FALSE	0.149606299212598	0.225806451612903	TRUE	TRUE	TRUE	TRUE	0.0933333333333333	TRUE	TRUE	Pass	NB8350521	6	6	TumourB	3.41999216439307	4.31411977896864	newWilms.Wilms___IMP672___NB8350521_GTCTAGAAGTGATAGT
IMP672	31398.4488180076	6966	TRUE	TRUE	TRUE	TRUE	TRUE	Both	0	0.000279075812790865	4.01905053014968e-05	0	0.000238885307489368	0.00867132131797964	0.0543474547692432	0.281632285307116	0.214880118179597	0.0831443665265166	0.0019169848406226	0.155809623416548	0.823525266244795	G2M	0.201970443349754	FALSE	0.125	0.149606299212598	TRUE	TRUE	TRUE	TRUE	0.153846153846154	TRUE	TRUE	Pass	NB8350521	16	16	TumourB	-10.0729180122763	-3.87240583461131	newWilms.Wilms___IMP672___NB8350521_GTCTTTAAGATTGATG
IMP672	81129.8825187616	10255	TRUE	TRUE	TRUE	TRUE	TRUE	Both	0	0.000442699284063724	0.000100215243007788	8.52380134372721e-06	0.000342484041055936	0.00958319368428178	0.0752646850892827	0.342043093027485	0.228745493651265	0.0684991521922702	0.00238963695776671	0.357578311613026	0.121277987946219	S	0.201970443349754	FALSE	0.136531365313653	0.201970443349754	TRUE	TRUE	TRUE	TRUE	0.0933333333333333	TRUE	TRUE	Pass	NB8350521	5	5	TumourA	0.15902965739745	-13.5608648270134	newWilms.Wilms___IMP672___NB8350521_GTGAGCCGTAGGTTTC
IMP672	21061.0908477355	5668	TRUE	TRUE	TRUE	TRUE	TRUE	Both	0	0.000198585950258548	0	0	0.000198585950258548	0.00775786192629847	0.0580523944556379	0.310167419837106	0.21873672081129	0.062221874727094	0.00126701088451716	-0.0251419430815727	1.16904718173701	G2M	0.181818181818182	FALSE	0.149606299212598	0.0451866404715128	TRUE	TRUE	TRUE	TRUE	0.153846153846154	TRUE	TRUE	Pass	NB8350521	16	16	TumourB	-10.7573200701853	-2.83983203464898	newWilms.Wilms___IMP672___NB8350521_GTGATGTTCATTGTGG
IMP672	5875.60442901887	2853	FALSE	TRUE	TRUE	TRUE	TRUE	EmptyDrops	0	0.000129038679597802	0.000129038679597802	0	0	0.00640331598655027	0.0433292570302142	0.268535462804256	0.165512307464907	0.054370411847898	0.00209490656169629	0.225982313051187	0.381364301862457	G2M	0.164556962025316	FALSE	0.164556962025316	0.201970443349754	TRUE	TRUE	TRUE	TRUE	0.0537634408602151	TRUE	TRUE	Pass	NB8350521	8	8	TumourB	-9.04376346838753	1.21865075655665	newWilms.Wilms___IMP672___NB8350521_GTGCACGAGTAAGACT
IMP672	11957.6201951114	4373	FALSE	TRUE	TRUE	TRUE	TRUE	EmptyDrops	0	0.000429848080467412	5.41116380957677e-05	0	0.000375736442371645	0.00849683075873766	0.0701456970370835	0.31313632391963	0.213569458139008	0.125648139177863	0.00359291080567393	-0.0928164674228427	-0.128252470102197	G1	0.225806451612903	FALSE	0.105590062111801	0.201970443349754	TRUE	TRUE	TRUE	TRUE	0.0967741935483871	TRUE	TRUE	Pass	NB8350521	10	10	TumourA	3.95149217665537	-13.428237812322	newWilms.Wilms___IMP672___NB8350521_GTGCGTGCAAATACAG
IMP672	24626.3866940112	6249	TRUE	TRUE	TRUE	TRUE	TRUE	Both	0	0.000348343619302374	0.000115719592753714	0	0.000232624026548659	0.00907255864401403	0.0770898978939242	0.354621684742516	0.207212784136042	0.0569414375886836	0.00220135928897528	0.119831355467612	0.918452771880266	G2M	0.164556962025316	FALSE	0.164556962025316	0.225806451612903	TRUE	TRUE	TRUE	TRUE	0.0833333333333333	TRUE	TRUE	Pass	NB8350521	7	7	TumourA	-0.782292639095667	-10.3441372521047	newWilms.Wilms___IMP672___NB8350521_GTGCGTGTCGACGATT
IMP672	3191.31222856336	1877	FALSE	TRUE	TRUE	TRUE	TRUE	EmptyDrops	0	0	0	0	0	0.00830040550772589	0.0542622333104068	0.301761206328745	0.208143371602607	0.00106027407528138	0.00366617350533258	-0.134264921302144	-0.25996620053154	G1	0.136531365313653	FALSE	0.105590062111801	0.149606299212598	TRUE	TRUE	TRUE	TRUE	0.151515151515152	TRUE	TRUE	Pass	NB8350521	3	3	TumourB	2.42398201549512	4.70829372915844	newWilms.Wilms___IMP672___NB8350521_GTGCTTCCAGCAGAAC
IMP672	4975.67947733124	2278	FALSE	TRUE	TRUE	TRUE	TRUE	EmptyDrops	0	0.000216951333254473	0.000106804467606049	0	0.000110146865648424	0.0049616541753247	0.0743285631619192	0.297058185569999	0.424641909189679	0.00156006096397034	0.0023923558050385	-0.0500878939223452	-0.17093614813481	G1	0.181818181818182	FALSE	0.181818181818182	0.149606299212598	TRUE	TRUE	TRUE	TRUE	0.0693069306930693	TRUE	TRUE	Pass	NB8350521	3	3	TumourB	1.05436539647343	7.64593000631694	newWilms.Wilms___IMP672___NB8350521_GTGCTTCGTCCGGTCA
IMP672	28741.8485080072	6322	TRUE	TRUE	TRUE	TRUE	TRUE	Both	0	0.000290043723037759	6.69975651160505e-05	0	0.000223046157921709	0.00548832171085955	0.0823686273625216	0.342782630078766	0.299352051763527	0.0315140499567233	0.00222890594715533	0.0424563692540539	0.322803303263191	G2M	0.201970443349754	FALSE	0.149606299212598	0.125	TRUE	TRUE	TRUE	TRUE	0.08	TRUE	TRUE	Pass	NB8350521	7	7	TumourA	-1.03938681326061	-12.1550618765033	newWilms.Wilms___IMP672___NB8350521_GTGGGAACAGCGCTTG
IMP672	6200.14227511786	2809	FALSE	TRUE	TRUE	TRUE	TRUE	EmptyDrops	0	0.00045682564064307	8.75713955595958e-05	0	0.000369254245083474	0.0087469556295963	0.064694185521795	0.279792861131671	0.322692048997368	0.0787415750814783	0.00290113164006402	-0.187159305454113	-0.189219306735854	G1	0.201970443349754	FALSE	0.125	0.149606299212598	TRUE	TRUE	TRUE	TRUE	0.0813008130081301	TRUE	TRUE	Pass	NB8350521	0	0	TumourB	-2.04517780527935	7.52621841787337	newWilms.Wilms___IMP672___NB8350521_GTGTTCCAGTGAATAC
IMP672	9190.56484343463	3638	FALSE	TRUE	TRUE	TRUE	TRUE	EmptyDrops	0	0.000345594026037144	0.000114517954096819	0	0.000231076071940325	0.00622832861366145	0.071128306513793	0.291129995482988	0.399374482386885	0.0484245859880864	0.00235997352465719	0.243231471628626	-0.0479602408118877	S	0.225806451612903	FALSE	0.125	0.125	TRUE	TRUE	TRUE	TRUE	0.133802816901408	TRUE	TRUE	Pass	NB8350521	4	4	TumourB	-6.94646523498463	3.98273054610114	newWilms.Wilms___IMP672___NB8350521_GTTGCGGTCACTTCTA
IMP672	2033.90457513875	1095	FALSE	TRUE	TRUE	TRUE	TRUE	EmptyDrops	0	0.000896973039846512	0	0	0.000896973039846512	0.010822163340577	0.0346290912915532	0.183523000875276	0.0637473701896344	0.00170979770343298	0.00317115778293176	-0.135307299310694	-0.138243038163251	G1	0.181818181818182	FALSE	0.0769230769230769	0.136531365313653	TRUE	TRUE	TRUE	TRUE	0.110091743119266	TRUE	TRUE	Pass	NB8350521	6	6	TumourB	4.13770960087569	3.86278056693763	newWilms.Wilms___IMP672___NB8350521_GTTGCGGTCATAGACC
IMP672	4666.10593209915	2603	FALSE	TRUE	TRUE	TRUE	TRUE	EmptyDrops	0	0.000360290930630544	0	0	0.000360290930630544	0.00756591228578424	0.0500072222897897	0.290352067431256	0.13983147358541	0.00502931706173458	0.00434956962386585	-0.218568279121177	-0.311150052266599	G1	0.225806451612903	FALSE	0.254437869822485	0.136531365313653	TRUE	TRUE	TRUE	TRUE	0.190909090909091	TRUE	TRUE	Pass	NB8350521	3	3	TumourB	2.46196683485495	5.66440886860231	newWilms.Wilms___IMP672___NB8350521_GTTGCTCAGGGAGTTC
IMP672	5225.81556676435	2777	FALSE	TRUE	TRUE	TRUE	TRUE	EmptyDrops	0	0.000242550985261004	0	0	0.000242550985261004	0.00543352196679287	0.0284878252695133	0.19589384210249	0.0567562181792701	0.300767647250309	0.00426343091721897	0.328066929815487	0.30203779913043	S	0.181818181818182	FALSE	0.181818181818182	0.149606299212598	TRUE	TRUE	TRUE	TRUE	0.102040816326531	TRUE	TRUE	Pass	NB8350521	13	13	TumourA	0.389892327293359	-11.6949888969973	newWilms.Wilms___IMP672___NB8350521_GTTGCTCCACAGTACT
IMP672	957.209402346407	630	FALSE	FALSE	TRUE	TRUE	TRUE	EmptyDrops	0	0	0	0	0	0.00899536677772779	0.0336067999663532	0.243908732183307	0.101961916185313	0.0185686041846081	0.00361881026215067	-0.143717755828832	-0.0649384782876311	G1	0.225806451612903	FALSE	0.333333333333333	0.149606299212598	TRUE	TRUE	TRUE	TRUE	0.281818181818182	TRUE	TRUE	Pass	NB8350521	6	6	TumourB	2.06054558117355	4.42184838330406	newWilms.Wilms___IMP672___NB8350521_GTTGTAGTCTTACGGA
IMP672	6881.70846544948	2930	FALSE	TRUE	TRUE	TRUE	TRUE	EmptyDrops	0	0.000511757817645072	0	0	0.000511757817645072	0.0102745170408762	0.0685093684249647	0.290236327648341	0.364862603287449	0.032987051825497	0.00205621813929953	0.0832185216394355	-0.180294127464567	S	0.201970443349754	FALSE	0.136531365313653	0.201970443349754	TRUE	TRUE	TRUE	TRUE	0.133802816901408	TRUE	TRUE	Pass	NB8350521	4	4	TumourB	-5.93651660158597	4.42691368501653	newWilms.Wilms___IMP672___NB8350521_GTTTACTCAGTGTATC
IMP672	3166.13324650429	1804	FALSE	TRUE	TRUE	TRUE	TRUE	EmptyDrops	0	0.000496270482428043	0	0	0.000496270482428043	0.00426825712784061	0.0315085892259576	0.225597449935389	0.0746883724763094	0.118123842469656	0.0015158935487325	-0.110826794788387	-0.135422156753499	G1	0.105590062111801	FALSE	0.0898876404494382	0.0712530712530712	TRUE	TRUE	TRUE	TRUE	0.0967741935483871	TRUE	TRUE	Pass	NB8350521	3	3	TumourB	3.85987889655752	3.01608396369835	newWilms.Wilms___IMP672___NB8350521_GTTTACTTCCTTCTAA
IMP672	12432.5297505068	4387	FALSE	TRUE	TRUE	TRUE	TRUE	EmptyDrops	0	0.000567741462828961	4.37630623959967e-05	0	0.000523978400432964	0.00750050281807468	0.0701037841323613	0.299242425309771	0.335542771156342	0.0560174454266828	0.00181987336882639	0.27564887175265	-0.111183151645151	S	0.225806451612903	FALSE	0.149606299212598	0.149606299212598	TRUE	TRUE	TRUE	TRUE	0.180451127819549	TRUE	TRUE	Pass	NB8350521	4	4	TumourB	-6.7092754707492	3.67979424034796	newWilms.Wilms___IMP672___NB8350521_TAACACGAGAGTATAC
IMP672	2206.01118259219	1421	FALSE	TRUE	TRUE	TRUE	TRUE	EmptyDrops	0	0	0	0	0	0.0071618741358325	0.0681606018467801	0.329540282162047	0.223167187452727	0.013742212689128	0.0023976804029536	0.0874214966124585	0.561010918223469	G2M	0.164556962025316	FALSE	0.149606299212598	0.105590062111801	TRUE	TRUE	TRUE	TRUE	0.273972602739726	TRUE	TRUE	Pass	NB8350521	13	13	TumourA	-0.436177953936634	-9.73205595796707	newWilms.Wilms___IMP672___NB8350521_TAACGACTCACTCCGT
IMP672	8761.9833082513	3594	FALSE	TRUE	TRUE	TRUE	TRUE	EmptyDrops	0	0.000346439394563993	0	0	0.000346439394563993	0.0067501967844782	0.0763581123187689	0.314913103481222	0.361907375176178	0.00151209892287637	0.00314684435109486	-0.15443682916432	-0.252849860874107	G1	0.201970443349754	FALSE	0.136531365313653	0.201970443349754	TRUE	TRUE	TRUE	TRUE	0.0952380952380952	TRUE	TRUE	Pass	NB8350521	0	0	TumourB	0.135079395083009	7.77852895549484	newWilms.Wilms___IMP672___NB8350521_TACCCGTCAAGCGCTC
IMP672	5806.79729951523	2751	FALSE	TRUE	TRUE	TRUE	TRUE	EmptyDrops	0	0.000303958779804322	9.98472996165906e-05	0	0.000204111480187732	0.0120362360234114	0.0688728851345404	0.297113269487595	0.325639917447796	0.0569503509011906	0.00394734381522344	-0.147821005888	-0.207041055259246	G1	0.201970443349754	FALSE	0.125	0.164556962025316	TRUE	TRUE	TRUE	TRUE	0.143939393939394	TRUE	TRUE	Pass	NB8350521	1	1	TumourB	-3.39815251615449	4.5844939706196	newWilms.Wilms___IMP672___NB8350521_TACCCGTGTCGACGCT
IMP672	24669.5298409024	7094	TRUE	TRUE	TRUE	TRUE	TRUE	Both	0	0.00032562220003027	8.87627900637401e-05	3.03909900260551e-05	0.00023685940996653	0.00788685611086669	0.0617278940496842	0.339891048454485	0.184646337755947	0.0577781486122445	0.00293612067738785	0.280084134203731	0.0981997693537062	S	0.181818181818182	FALSE	0.164556962025316	0.149606299212598	TRUE	TRUE	TRUE	TRUE	0.123287671232877	TRUE	TRUE	Pass	NB8350521	5	5	TumourA	1.95658644172043	-13.8519202141113	newWilms.Wilms___IMP672___NB8350521_TACCGGGAGGATATAC
IMP672	4354.41229426353	2452	FALSE	TRUE	TRUE	TRUE	TRUE	EmptyDrops	0	0.000697487839508984	0.000172904849524591	0	0.000524582989984394	0.00545737774545877	0.0619002918279766	0.307959948327826	0.221229257504304	0.000427642615086246	0.00389476895992141	-0.148441446670173	-0.238450421602588	G1	0.181818181818182	FALSE	0.201970443349754	0.181818181818182	TRUE	TRUE	TRUE	TRUE	0.190909090909091	TRUE	TRUE	Pass	NB8350521	3	3	TumourB	2.37498965070724	7.62033819712653	newWilms.Wilms___IMP672___NB8350521_TACTTGTGTACCTGTA
IMP672	5818.79631932317	2775	FALSE	TRUE	TRUE	TRUE	TRUE	EmptyDrops	0	0.00020653014283748	0.000102582561976403	0	0.000103947580861076	0.00358364779502435	0.0629323781093885	0.290797209551323	0.283504698232275	0.0903041878625313	0.0012790820714672	-0.182307788540143	-0.201523196436695	G1	0.136531365313653	FALSE	0.136531365313653	0.164556962025316	TRUE	TRUE	TRUE	TRUE	0.143939393939394	TRUE	TRUE	Pass	NB8350521	0	0	TumourB	-2.65271720421226	4.78039623698597	newWilms.Wilms___IMP672___NB8350521_TAGACCAAGGTCGTGA
IMP672	1863.44500457531	1138	FALSE	TRUE	TRUE	TRUE	TRUE	EmptyDrops	0	0	0	0	0	0.00754291479755009	0.0374405190923417	0.24332346079887	0.102268271736143	0.100156659503699	0.00464579819970089	-0.0892702300168927	-0.134438083195788	G1	0.164556962025316	FALSE	0.125	0.149606299212598	TRUE	TRUE	TRUE	TRUE	0.10958904109589	TRUE	TRUE	Pass	NB8350521	6	6	TumourB	1.96558754343929	7.71913368725478	newWilms.Wilms___IMP672___NB8350521_TAGAGTCTCGGAGTAG
IMP672	10229.7457051486	3846	FALSE	TRUE	TRUE	TRUE	TRUE	EmptyDrops	0	0.000459184385229588	5.08321059897306e-05	5.9418156974493e-05	0.000408352279239857	0.00874826805545725	0.0643536595518324	0.276080429631859	0.334993249005049	0.0459061829507288	0.00145796886847897	-0.161559081248145	-0.203625872189375	G1	0.164556962025316	FALSE	0.201970443349754	0.114754098360656	TRUE	TRUE	TRUE	TRUE	0.0952380952380952	TRUE	TRUE	Pass	NB8350521	1	1	TumourB	-3.16716858005136	7.1672498876581	newWilms.Wilms___IMP672___NB8350521_TAGATCGCACGGCACT
IMP672	1714.4395889576	1220	FALSE	TRUE	TRUE	TRUE	TRUE	EmptyDrops	0	0	0	0	0	0.00593196246687869	0.0452026761875267	0.22551136823141	0.110142471893344	0.274776890093384	0.00318091666407926	-0.120888779945986	-0.187618628642572	G1	0.149606299212598	FALSE	0.201970443349754	0.164556962025316	TRUE	TRUE	TRUE	TRUE	0.281818181818182	TRUE	TRUE	Pass	NB8350521	2	2	TumourB	1.01102980108119	4.49162362511298	newWilms.Wilms___IMP672___NB8350521_TAGGAGGGTCGCGGTT
IMP672	2040.81295395679	1381	FALSE	TRUE	TRUE	TRUE	TRUE	EmptyDrops	0	0	0	0	0	0.00962674577610574	0.0644315614860132	0.308445135163181	0.217079362714215	0.0101350576665719	0.00447685668030403	-0.0342120436839425	-0.123676825413703	G1	0.164556962025316	FALSE	0.0973451327433628	0.136531365313653	TRUE	TRUE	TRUE	TRUE	0.177215189873418	TRUE	TRUE	Pass	NB8350521	9	9	TumourA	5.17046551685436	-9.68355447099189	newWilms.Wilms___IMP672___NB8350521_TAGGTTGGTCGTAATC
IMP672	6883.83668531903	2989	FALSE	TRUE	TRUE	TRUE	TRUE	EmptyDrops	0	9.8899239877861e-05	0	0	9.8899239877861e-05	0.00616451439519555	0.0541304480026562	0.260957002198903	0.262635616137678	0.0371897772491878	0.00290546642166569	-0.200298060380108	-0.251145983808356	G1	0.164556962025316	FALSE	0.254437869822485	0.0567685589519651	TRUE	TRUE	TRUE	TRUE	0.0813008130081301	TRUE	TRUE	Pass	NB8350521	3	3	TumourB	0.173604055166903	4.59232818801885	newWilms.Wilms___IMP672___NB8350521_TAGGTTGTCTAAACGC
IMP672	10111.3934291335	3663	FALSE	TRUE	TRUE	TRUE	TRUE	EmptyDrops	0	0.000346963876545402	0.000114402255441185	0	0.000232561621104217	0.00643751592791513	0.0698745407815621	0.31452460564461	0.322997601781662	0.0738604304463034	0.00111342128624732	0.101153129625729	0.373335694180694	G2M	0.225806451612903	FALSE	0.181818181818182	0.201970443349754	TRUE	TRUE	TRUE	TRUE	0.0537634408602151	TRUE	TRUE	Pass	NB8350521	8	8	TumourB	-9.26937535217611	-1.87667615671089	newWilms.Wilms___IMP672___NB8350521_TATACCTCACCTCGTT
IMP672	53703.0882665756	9189	TRUE	TRUE	TRUE	TRUE	TRUE	Both	0	0.000371973620028496	8.00699679477336e-05	0	0.000291903652080762	0.00671602166578277	0.0734431900832585	0.318652553672055	0.307336275881314	0.0457859172260754	0.00243611809440997	0.102428511269941	0.205751688364909	G2M	0.225806451612903	FALSE	0.164556962025316	0.0898876404494382	TRUE	TRUE	TRUE	TRUE	0.157142857142857	TRUE	TRUE	Pass	NB8350521	5	5	TumourA	0.459200416574898	-13.7914823832625	newWilms.Wilms___IMP672___NB8350521_TATATCCGTCATGACT
IMP672	2799.04974470184	1644	FALSE	TRUE	TRUE	TRUE	TRUE	EmptyDrops	0	0.000793083703241742	0	0	0.000793083703241742	0.00371927908807473	0.0556584076241737	0.288558549800445	0.235132932687863	0.0122489450508327	0.00186779990441931	-0.2165695502633	-0.220515274435448	G1	0.201970443349754	FALSE	0.181818181818182	0.0660377358490566	TRUE	TRUE	TRUE	TRUE	0.151515151515152	TRUE	TRUE	Pass	NB8350521	3	3	TumourB	2.34003254457908	4.87135921116944	newWilms.Wilms___IMP672___NB8350521_TATCAGGGTCGAAGCA
IMP672	6859.08982780574	3167	FALSE	TRUE	TRUE	TRUE	TRUE	EmptyDrops	0	0.000181039712190739	0	0	0.000181039712190739	0.00809912905711998	0.066965247015391	0.307942467638446	0.286255199688331	0.0685769221658766	0.00258511288855311	-0.177846331599012	-0.184000305118963	G1	0.181818181818182	FALSE	0.136531365313653	0.149606299212598	TRUE	TRUE	TRUE	TRUE	0.133802816901408	TRUE	TRUE	Pass	NB8350521	1	1	TumourB	-4.07899433236214	4.15815231764451	newWilms.Wilms___IMP672___NB8350521_TATCCTACACGCTTAA
IMP672	4031.59280467262	2003	FALSE	TRUE	TRUE	TRUE	TRUE	EmptyDrops	0	0	0	0	0	0.00514391124334441	0.0641384538046381	0.289724835382685	0.264279341833569	0.0758126407706109	0.00210196033202247	-0.128585664384139	-0.17943329385729	G1	0.181818181818182	FALSE	0.181818181818182	0.105590062111801	TRUE	TRUE	TRUE	TRUE	0.0693069306930693	TRUE	TRUE	Pass	NB8350521	3	3	TumourB	-2.62978556189076	5.87052892040658	newWilms.Wilms___IMP672___NB8350521_TATCCTAGTAATACCC
IMP672	1940.61559914	1204	FALSE	TRUE	TRUE	TRUE	TRUE	EmptyDrops	0	0.00143959974494598	0	0	0.00143959974494598	0.00818905273046425	0.0405959911461357	0.275471948794478	0.0429995586379607	0.00366044636151399	0.0068047264006243	-0.118627564451086	-0.147192130365385	G1	0.164556962025316	FALSE	0.114754098360656	0.333333333333333	TRUE	TRUE	TRUE	TRUE	0.110091743119266	TRUE	TRUE	Pass	NB8350521	6	6	TumourB	4.2227232692256	3.25311432593235	newWilms.Wilms___IMP672___NB8350521_TATTCCAAGCTTCATG
IMP672	5161.85476363172	2374	FALSE	TRUE	TRUE	TRUE	TRUE	EmptyDrops	0	0	0	0	0	0.00512608136929356	0.0537101853578535	0.27463829864429	0.270447706000536	0.00212744347290328	0.00278212283683229	-0.231297768758566	-0.183454285065541	G1	0.201970443349754	FALSE	0.181818181818182	0.164556962025316	TRUE	TRUE	TRUE	TRUE	0.0571428571428571	TRUE	TRUE	Pass	NB8350521	3	3	TumourB	2.72897223453277	7.48139795215908	newWilms.Wilms___IMP672___NB8350521_TATTCCATCTGCTTTA
IMP672	7808.97376446206	3469	FALSE	TRUE	TRUE	TRUE	TRUE	EmptyDrops	0	0.000301560581897094	0	0	0.000301560581897094	0.00813167193115443	0.0459665096647131	0.286848795556009	0.179801437896228	0.00227103261388586	0.00268146642879025	-0.222414076804361	-0.22725969057856	G1	0.225806451612903	FALSE	0.164556962025316	0.201970443349754	TRUE	TRUE	TRUE	TRUE	0.151515151515152	TRUE	TRUE	Pass	NB8350521	3	3	TumourB	2.2770493883954	6.49694887571017	newWilms.Wilms___IMP672___NB8350521_TCAATCTTCGAGAACG
IMP672	3384.81174974363	1746	FALSE	TRUE	TRUE	TRUE	TRUE	EmptyDrops	0	0.000402600713621204	0	0	0.000402600713621204	0.00517998941846098	0.0292677516511974	0.18095549095858	0.0792411760984634	0.203475922668532	0.00418968925055694	-0.146317875750912	-0.199960627347779	G1	0.201970443349754	FALSE	0.181818181818182	0.164556962025316	TRUE	TRUE	TRUE	TRUE	0.148148148148148	TRUE	TRUE	Pass	NB8350521	2	2	TumourB	2.06623379754558	3.44584648256183	newWilms.Wilms___IMP672___NB8350521_TCACACCAGAGTGTGC
IMP672	3521.89288221367	1729	FALSE	TRUE	TRUE	TRUE	TRUE	EmptyDrops	0	0.000207175073583428	0	0	0.000207175073583428	0.00389464066803837	0.0280728222661868	0.176515213012722	0.0858050344910976	0.130695886489536	0.00329036639903405	-0.0622477657652285	-0.236543465240759	G1	0.125	FALSE	0.149606299212598	0.136531365313653	TRUE	TRUE	TRUE	TRUE	0.10958904109589	TRUE	TRUE	Pass	NB8350521	6	6	TumourB	2.90758295004039	5.90325318465896	newWilms.Wilms___IMP672___NB8350521_TCACACCTCACGGACC
IMP672	2538.58187197858	1426	FALSE	TRUE	TRUE	TRUE	TRUE	EmptyDrops	0	0	0	0	0	0.0109923131150746	0.0564590893450173	0.29371806662684	0.266074606885537	0.00341972928740433	0.00225618272540136	-0.209191938463092	-0.132147909366183	G1	0.136531365313653	FALSE	0.201970443349754	0.201970443349754	TRUE	TRUE	TRUE	TRUE	0.110091743119266	TRUE	TRUE	Pass	NB8350521	3	3	TumourB	0.430435339658954	3.39406939141116	newWilms.Wilms___IMP672___NB8350521_TCACATTCAGAGATGC
IMP672	2889.06041600831	1746	FALSE	TRUE	TRUE	TRUE	TRUE	EmptyDrops	0	0.000266648645217529	0	0	0.000266648645217529	0.00618490059675705	0.0315323848301496	0.233280680859028	0.0678617812501133	0.143017247254603	0.0026974721145241	-0.0479917491086776	-0.150363256595265	G1	0.181818181818182	FALSE	0.0898876404494382	0.136531365313653	TRUE	TRUE	TRUE	TRUE	0.133802816901408	TRUE	TRUE	Pass	NB8350521	1	1	TumourB	1.29444015730188	2.43570713014672	newWilms.Wilms___IMP672___NB8350521_TCACATTGTTTCGTAG
IMP672	2180.80299581231	1180	FALSE	TRUE	TRUE	TRUE	TRUE	EmptyDrops	0	0.000356295088858478	0	0	0.000356295088858478	0.00457911732966019	0.035288918291651	0.211843573729764	0.144704291184176	0.0662565682185364	0.00358713912185148	-0.0819789658473457	-0.168393939743107	G1	0.181818181818182	FALSE	0.0769230769230769	0.181818181818182	TRUE	TRUE	TRUE	TRUE	0.281818181818182	TRUE	TRUE	Pass	NB8350521	6	6	TumourB	2.46373088315372	3.89311660712245	newWilms.Wilms___IMP672___NB8350521_TCAGGGCGTCGGAACA
IMP672	6118.05560959632	2718	FALSE	TRUE	TRUE	TRUE	TRUE	EmptyDrops	0	0.00106513477023271	0	0	0.00106513477023271	0.0112342821417611	0.0654070673286056	0.29421549491346	0.242476467199317	0.0865246796974627	0.00246639068439051	-0.0882643515678293	-0.217359041056078	G1	0.136531365313653	FALSE	0.201970443349754	0.149606299212598	TRUE	TRUE	TRUE	TRUE	0.0952380952380952	TRUE	TRUE	Pass	NB8350521	0	0	TumourB	-2.66148386698701	7.35159824855867	newWilms.Wilms___IMP672___NB8350521_TCAGGTAAGGGTAGCT
IMP672	3460.78727953667	1790	FALSE	TRUE	TRUE	TRUE	TRUE	EmptyDrops	0	0.000233453525525437	0.000233453525525437	0	0	0.00549812497405474	0.0342418377681336	0.241297223618733	0.154974926048382	0.00497023254695973	0.00192351575438058	-0.147229805344306	-0.208239687251868	G1	0.181818181818182	FALSE	0.181818181818182	0.149606299212598	TRUE	TRUE	TRUE	TRUE	0.0571428571428571	TRUE	TRUE	Pass	NB8350521	2	2	TumourB	2.80522562176358	6.06288145732641	newWilms.Wilms___IMP672___NB8350521_TCAGTGAAGTTTGAGA
IMP672	3623.08883362702	1631	FALSE	TRUE	TRUE	TRUE	TRUE	EmptyDrops	0	0.000648057921071342	0	0	0.000648057921071342	0.00583528080741899	0.0215022840018334	0.163759100219697	0.0368057466838548	0.160958890039026	0.00457642473721671	-0.167467090911174	-0.197832092707092	G1	0.125	FALSE	0.136531365313653	0.164556962025316	TRUE	TRUE	TRUE	TRUE	0.10958904109589	TRUE	TRUE	Pass	NB8350521	6	6	TumourB	2.73458628062391	4.69108930176926	newWilms.Wilms___IMP672___NB8350521_TCAGTGACAGATCATC
IMP672	9423.29464265591	4385	FALSE	TRUE	TRUE	TRUE	TRUE	EmptyDrops	0	0.000251717364490228	8.49768990621007e-05	0	0.000166740465428127	0.0119807341161724	0.0358757668918156	0.252987211966991	0.0404595972373825	0.142239119519269	0.00468946163085727	0.109183462380832	0.688279522120561	G2M	0.149606299212598	FALSE	0.201970443349754	0.333333333333333	TRUE	TRUE	TRUE	TRUE	0.0833333333333333	TRUE	TRUE	Pass	NB8350521	7	7	TumourA	-0.0175016862190987	-10.2138588518859	newWilms.Wilms___IMP672___NB8350521_TCAGTTTGTCTGATAC
IMP672	2868.25130123707	1659	FALSE	TRUE	TRUE	TRUE	TRUE	EmptyDrops	0	0.000307028469036776	0	0	0.000307028469036776	0.00558315963727187	0.0377296772798738	0.281979797307612	0.0972775997230315	0.000836968501538051	0.00249777125531941	-0.242014941608066	-0.179075675575989	G1	0.201970443349754	FALSE	0.181818181818182	0.149606299212598	TRUE	TRUE	TRUE	TRUE	0.135416666666667	TRUE	TRUE	Pass	NB8350521	2	2	TumourB	3.22786997241641	7.58745354806962	newWilms.Wilms___IMP672___NB8350521_TCATATCGTGCTCTTC
IMP672	34871.9855289193	6276	TRUE	TRUE	TRUE	TRUE	TRUE	Both	0	0.0280334613855315	0.0226631215167224	0	0.00537033986880914	0.0110765675109958	0.0734024432840987	0.328227369890564	0.136447208250539	0.0584309881875278	0.00138913742233535	-0.181219908062993	0.934593588177166	G2M	0.181818181818182	FALSE	0.164556962025316	0.105590062111801	TRUE	TRUE	TRUE	TRUE	0	TRUE	TRUE	Pass	NB8350521	14	14	Leucocytes	14.588173955635	-4.35291426573838	newWilms.Wilms___IMP672___NB8350521_TCATCCGTCTAGTTCT
IMP672	7732.179176245	3123	FALSE	TRUE	TRUE	TRUE	TRUE	EmptyDrops	0	0.000141237922021058	0	0	0.000141237922021058	0.00747572275606113	0.0604663268623621	0.265950454653456	0.360061478295903	0.0590085384927751	0.00154477864303271	-0.227964662309952	-0.252641467038886	G1	0.181818181818182	FALSE	0.136531365313653	0.181818181818182	TRUE	TRUE	TRUE	TRUE	0.148148148148148	TRUE	TRUE	Pass	NB8350521	0	0	TumourB	-1.35087211755431	6.16428099108857	newWilms.Wilms___IMP672___NB8350521_TCATGAGAGGGTACGT
IMP672	1661.22744560206	1123	FALSE	TRUE	TRUE	TRUE	TRUE	EmptyDrops	0	0.000552363356656464	0.000552363356656464	0	0	0.00327249810657879	0.0296038360172109	0.262045643027987	0.0289510009364762	0.0457210289900605	0.00775577491334581	0.284573680985955	0.18421962533364	S	0.125	FALSE	0.114754098360656	0.254437869822485	TRUE	TRUE	TRUE	TRUE	0.253731343283582	TRUE	TRUE	Pass	NB8350521	12	12	TumourA	3.42171353301153	-9.040465060263	newWilms.Wilms___IMP672___NB8350521_TCATGCCTCTACGGGC
IMP672	3581.82934444933	1643	FALSE	TRUE	TRUE	TRUE	TRUE	EmptyDrops	0	0	0	0	0	0.00424767544719874	0.0263426896694867	0.165369363435601	0.0416589855466696	0.100254867988752	0.00213690055989494	-0.0950603051122094	-0.195431845961096	G1	0.136531365313653	FALSE	0.225806451612903	0.181818181818182	TRUE	TRUE	TRUE	TRUE	0.0967741935483871	TRUE	TRUE	Pass	NB8350521	2	2	TumourB	3.18560214611946	2.95360764785454	newWilms.Wilms___IMP672___NB8350521_TCATTCAAGTTCCGGC
IMP672	2299.06013336146	1249	FALSE	TRUE	TRUE	TRUE	TRUE	EmptyDrops	0	0.000415130810373346	0	0	0.000415130810373346	0.00578676147054857	0.0237659987689836	0.193710881245059	0.0297245109005202	0.0011133372912188	0.00624723202262425	-0.122273144597788	-0.121159556195549	G1	0.164556962025316	FALSE	0.225806451612903	0.0612244897959184	TRUE	TRUE	TRUE	TRUE	0.110091743119266	TRUE	TRUE	Pass	NB8350521	6	6	TumourB	4.02612132906395	3.43924648464373	newWilms.Wilms___IMP672___NB8350521_TCATTTGGTGTTACTG
IMP672	3174.83460046261	1891	FALSE	TRUE	TRUE	TRUE	TRUE	EmptyDrops	0	0.000634310295018448	0.000209595083129145	0	0.000424715211889304	0.00644911816320499	0.0552300138394983	0.287535194404239	0.260350919546757	0.04442117537467	0.0023772716612624	-0.0696738134907619	-0.204059445129465	G1	0.225806451612903	FALSE	0.181818181818182	0.114754098360656	TRUE	TRUE	TRUE	TRUE	0.0967741935483871	TRUE	TRUE	Pass	NB8350521	1	1	TumourB	-0.792831480286835	3.52632345840666	newWilms.Wilms___IMP672___NB8350521_TCATTTGTCACGGTCG
IMP672	3212.41023641049	1696	FALSE	TRUE	TRUE	TRUE	TRUE	EmptyDrops	0	0.001656937640521	0	0	0.001656937640521	0.00444013080110305	0.0243557207558676	0.194751506908989	0.0301220687109188	0.203047267045274	0.00637570374408651	-0.208872218520793	-0.148869958095679	G1	0.225806451612903	FALSE	0.201970443349754	0.181818181818182	TRUE	TRUE	TRUE	TRUE	0.156626506024096	TRUE	TRUE	Pass	NB8350521	2	2	TumourB	1.58006899948089	8.97407965946462	newWilms.Wilms___IMP672___NB8350521_TCCACGTTCAAGCCGC
IMP672	91797.6351714968	11134	TRUE	TRUE	TRUE	TRUE	TRUE	Both	0	0.000284137245909647	5.61727037316832e-05	0	0.000227964542177964	0.00566843078326377	0.0627276812473512	0.27956626327349	0.208946990841099	0.183806315499274	0.00264361228662239	0.111217598939698	0.0423702419848382	S	0.254437869822485	FALSE	0.0451866404715128	0.201970443349754	TRUE	TRUE	TRUE	TRUE	0.157142857142857	TRUE	TRUE	Pass	NB8350521	5	5	TumourA	2.06256810431148	-13.4275322646417	newWilms.Wilms___IMP672___NB8350521_TCCATCGGTGAAGCGT
IMP672	7326.62276028196	3568	FALSE	TRUE	TRUE	TRUE	TRUE	EmptyDrops	0	0.000338678686066785	0.000111153848657306	0	0.000227524837409479	0.00490038505927011	0.0444708526117189	0.277524653208712	0.12137843020907	0.0301948915644252	0.00424423541121391	0.446749069885318	0.110393270062056	S	0.181818181818182	FALSE	0.149606299212598	0.201970443349754	TRUE	TRUE	TRUE	TRUE	0.169014084507042	TRUE	TRUE	Pass	NB8350521	11	11	TumourB	-8.85830794270363	0.587734309937101	newWilms.Wilms___IMP672___NB8350521_TCCCACACAAAGTGTA
IMP672	11695.5862945785	4688	FALSE	TRUE	TRUE	TRUE	TRUE	EmptyDrops	0	0.000431295846690173	0.000186004053047735	0	0.000245291793642438	0.00809134248901155	0.0324043878596142	0.225230889327555	0.0653601662496301	0.192313360962515	0.00469909017057589	0.0483380930648896	0.785113667520819	G2M	0.254437869822485	FALSE	0.181818181818182	0.201970443349754	TRUE	TRUE	TRUE	TRUE	0.08	TRUE	TRUE	Pass	NB8350521	7	7	TumourA	-0.082968701977556	-10.3242132234813	newWilms.Wilms___IMP672___NB8350521_TCCCACACACGTTCGG
IMP672	3718.60246061407	1955	FALSE	TRUE	TRUE	TRUE	TRUE	EmptyDrops	0	0.00334297175751513	0.000832221487424747	0	0.00251075027009039	0.00311962017769947	0.0521612999145804	0.248862156259896	0.122452898059836	0.0945151681930636	0.000418978895887231	-0.216647785097803	-0.198699000920338	G1	0.164556962025316	FALSE	0.136531365313653	0.125	TRUE	TRUE	TRUE	TRUE	0	TRUE	TRUE	Pass	NB8350521	14	14	Leucocytes	15.1233478370926	-3.13548346373168	newWilms.Wilms___IMP672___NB8350521_TCCGATCCAACGATCT
IMP672	2969.90387470786	1599	FALSE	TRUE	TRUE	TRUE	TRUE	EmptyDrops	0	0.000272902030789126	0	0	0.000272902030789126	0.00733087288441161	0.041231378622344	0.243459542140947	0.146094583395132	0.00489587908266893	0.00423228505813349	-0.148974117251979	-0.128651231717845	G1	0.225806451612903	FALSE	0.181818181818182	0.225806451612903	TRUE	TRUE	TRUE	TRUE	0.135416666666667	TRUE	TRUE	Pass	NB8350521	2	2	TumourB	3.09891272058207	7.15463686849895	newWilms.Wilms___IMP672___NB8350521_TCCGGGAAGGAACTAT
IMP672	2111.21964884444	1242	FALSE	TRUE	TRUE	TRUE	TRUE	EmptyDrops	0	0.000614217105775239	0	0	0.000614217105775239	0.00669647874441691	0.0380488270668736	0.196329759428437	0.0779476016718532	0.232117124106148	0.00323091124041815	-0.090581945875323	-0.15544107591099	G1	0.149606299212598	FALSE	0.225806451612903	0.149606299212598	TRUE	TRUE	TRUE	TRUE	0.244444444444444	TRUE	TRUE	Pass	NB8350521	12	12	TumourA	3.26388709077698	-6.83007136439926	newWilms.Wilms___IMP672___NB8350521_TCCGTGTCATCGATCA
IMP672	6557.69254672375	2860	FALSE	TRUE	TRUE	TRUE	TRUE	EmptyDrops	0	0.000237283983311351	4.15380365754401e-05	0	0.000195745946735911	0.00755990682845596	0.0646507027226697	0.318969414844277	0.325583988789805	0.00761308034550703	0.00189952886921139	-0.201865665490328	-0.172826593690285	G1	0.164556962025316	FALSE	0.181818181818182	0.164556962025316	TRUE	TRUE	TRUE	TRUE	0.0813008130081301	TRUE	TRUE	Pass	NB8350521	3	3	TumourB	0.281448555936941	5.69709124196528	newWilms.Wilms___IMP672___NB8350521_TCCTAATAGCAGTACG
IMP672	2872.82213827099	1659	FALSE	TRUE	TRUE	TRUE	TRUE	EmptyDrops	0	0.000322652748181689	0	0	0.000322652748181689	0.00611860214116514	0.0369452523275462	0.248422355691821	0.0550780696940353	0.00618053239652834	0.00518070584502804	-0.184117984297561	-0.195441157418733	G1	0.201970443349754	FALSE	0.136531365313653	0.125	TRUE	TRUE	TRUE	TRUE	0.0967741935483871	TRUE	TRUE	Pass	NB8350521	2	2	TumourB	3.72332452681214	3.04886470335871	newWilms.Wilms___IMP672___NB8350521_TCCTCTTCAGGAACCA
IMP672	1144.50029240377	762	FALSE	TRUE	TRUE	TRUE	TRUE	EmptyDrops	0	0.0102207888025165	0.000596884152237012	0	0.00962390465027945	0.00412920687913873	0.0450066902007483	0.250017964093841	0.255946996214564	0.051371818378896	0.00421189635162029	-0.0917737351723088	-0.0958491840873273	G1	0.201970443349754	FALSE	0.164556962025316	0.164556962025316	TRUE	TRUE	TRUE	TRUE	0.318840579710145	TRUE	TRUE	Pass	NB8350521	14	14	Leucocytes	13.8495400634963	-1.29980352485145	newWilms.Wilms___IMP672___NB8350521_TCCTCTTGTAGGTAGC
IMP672	11760.3600394518	4222	FALSE	TRUE	TRUE	TRUE	TRUE	EmptyDrops	0	0.000217915590347242	0	0	0.000217915590347242	0.0134383260431656	0.0600547019270167	0.290880651318547	0.256060972821302	0.0760560283170922	0.00269846439822604	-0.186939929384161	-0.225296870421243	G1	0.225806451612903	FALSE	0.125	0.164556962025316	TRUE	TRUE	TRUE	TRUE	0.133802816901408	TRUE	TRUE	Pass	NB8350521	1	1	TumourB	-4.03231673930965	4.57430491678161	newWilms.Wilms___IMP672___NB8350521_TCCTGCAGTTCTCTCG
IMP672	3848.67982921532	1976	FALSE	TRUE	TRUE	TRUE	TRUE	EmptyDrops	0	0.000594771853469421	0	0	0.000594771853469421	0.00918524227685628	0.0309538662982569	0.211262411501646	0.0768892016313862	0.113574692417315	0.0010252895570404	-0.161923557947803	-0.241461263897813	G1	0.181818181818182	FALSE	0.181818181818182	0.181818181818182	TRUE	TRUE	TRUE	TRUE	0.110091743119266	TRUE	TRUE	Pass	NB8350521	2	2	TumourB	2.31973712795532	3.02901022597186	newWilms.Wilms___IMP672___NB8350521_TCCTTCTCACTGGACC
IMP672	1841.24767126983	1052	FALSE	TRUE	TRUE	TRUE	TRUE	EmptyDrops	0	0.0105330672392034	0.000402316195242745	0	0.0101307510439607	0.00435384770773308	0.0388727686189363	0.234756315295475	0.128296872762857	0.120869909339403	0.00241835573875051	-0.158695108747726	-0.0730547320904702	G1	0.225806451612903	FALSE	0.125	0.0526315789473684	TRUE	TRUE	TRUE	TRUE	0.318840579710145	TRUE	TRUE	Pass	NB8350521	14	14	Leucocytes	14.2911830100275	-1.88093122120249	newWilms.Wilms___IMP672___NB8350521_TCGACGGTCTAGCAAC
IMP672	2363.5230777414	1306	FALSE	TRUE	TRUE	TRUE	TRUE	EmptyDrops	0	0	0	0	0	0.00595333017721734	0.0226741396776064	0.166794912050832	0.0849134379527786	0.259236947615808	0.00327261384142949	-0.106524988727181	-0.202486056821721	G1	0.125	FALSE	0.149606299212598	0.164556962025316	TRUE	TRUE	TRUE	TRUE	0.110091743119266	TRUE	TRUE	Pass	NB8350521	3	3	TumourB	3.14376636150336	3.88108826065473	newWilms.Wilms___IMP672___NB8350521_TCGCTCACACGACAGA
IMP672	8128.46241524432	3254	FALSE	TRUE	TRUE	TRUE	TRUE	EmptyDrops	0	0.00018280089440673	0	0	0.00018280089440673	0.00531832303075299	0.0536549393911276	0.296807282253784	0.181471374708232	0.0596257051223921	0.00239859938072102	-0.0572854646191337	0.644456829178359	G2M	0.181818181818182	FALSE	0.201970443349754	0.181818181818182	TRUE	TRUE	TRUE	TRUE	0.0537634408602151	TRUE	TRUE	Pass	NB8350521	8	8	TumourB	-9.67393360321217	0.159134255302251	newWilms.Wilms___IMP672___NB8350521_TCGGGCAAGCCTGCCA
IMP672	4886.14176369395	2445	FALSE	TRUE	TRUE	TRUE	TRUE	EmptyDrops	0	0.000323223202954296	0.000158754533497386	0	0.00016446866945691	0.00610437866334507	0.0452582986715687	0.27267669916636	0.176698715305111	0.0040233498125806	0.00197985006357718	-0.240647565424208	-0.243534362160719	G1	0.201970443349754	FALSE	0.0831099195710456	0.149606299212598	TRUE	TRUE	TRUE	TRUE	0.151515151515152	TRUE	TRUE	Pass	NB8350521	3	3	TumourB	2.6510378748923	5.67328203732745	newWilms.Wilms___IMP672___NB8350521_TCGGTCTAGACTGGGT
IMP672	3423.17477900907	1960	FALSE	TRUE	TRUE	TRUE	TRUE	EmptyDrops	0	0.000934991977421624	0	0	0.000934991977421624	0.0102422043852651	0.0613328827803016	0.305174565885938	0.175402954917217	0.0135039092054646	0.00210468038999973	0.162970446834869	0.587320913008751	G2M	0.149606299212598	FALSE	0.181818181818182	0.149606299212598	TRUE	TRUE	TRUE	TRUE	0.102040816326531	TRUE	TRUE	Pass	NB8350521	13	13	TumourA	-0.454103602275418	-10.1846598389454	newWilms.Wilms___IMP672___NB8350521_TCTAACTCACACGCCA
IMP672	2780.93037169226	1677	FALSE	TRUE	TRUE	TRUE	TRUE	EmptyDrops	0	0	0	0	0	0.0136283463712426	0.0318128479276692	0.211413594544248	0.0496694655554907	0.152463265898767	0.00560792227200122	-0.207258599822484	-0.101824684356438	G1	0.289473684210526	FALSE	0.164556962025316	0.181818181818182	TRUE	TRUE	TRUE	TRUE	0.143939393939394	TRUE	TRUE	Pass	NB8350521	2	2	TumourB	2.15290679455133	2.70668804259293	newWilms.Wilms___IMP672___NB8350521_TCTAACTCAGGAACCA
IMP672	3604.86700445849	2079	FALSE	TRUE	TRUE	TRUE	TRUE	EmptyDrops	0	0.000149329693681575	0.000149329693681575	0	0	0.00799544374101768	0.0415454439010248	0.262819761451265	0.0739094623602777	0.0634639608310132	0.00259500664031745	-0.224870476107525	-0.209339218422582	G1	0.125	FALSE	0.201970443349754	0.164556962025316	TRUE	TRUE	TRUE	TRUE	0.26	TRUE	TRUE	Pass	NB8350521	4	4	TumourB	1.38659085141336	1.9257164354042	newWilms.Wilms___IMP672___NB8350521_TCTAACTTCCGGCAGT
IMP672	5310.09530165358	2585	FALSE	TRUE	TRUE	TRUE	TRUE	EmptyDrops	0	0	0	0	0	0.00402815148477485	0.0628903129140975	0.275826421040063	0.332905512484431	0.0581229895943007	0.00305016606672165	-0.175399299239803	-0.230133958896209	G1	0.181818181818182	FALSE	0.164556962025316	0.105590062111801	TRUE	TRUE	TRUE	TRUE	0.0693069306930693	TRUE	TRUE	Pass	NB8350521	3	3	TumourB	-1.36499545215933	4.50630140194658	newWilms.Wilms___IMP672___NB8350521_TCTACATAGTCGCTAT
IMP672	11273.5398817683	4158	FALSE	TRUE	TRUE	TRUE	TRUE	EmptyDrops	0	0.000237140056337348	9.02826622872249e-05	0	0.000146857394050123	0.00788825366691219	0.0713098942679895	0.301131378206972	0.349852716042897	0.0582038726024566	0.00166513932364281	-0.018556688806716	-0.200663222659023	G1	0.254437869822485	FALSE	0.0769230769230769	0.125	TRUE	TRUE	TRUE	TRUE	0.133802816901408	TRUE	TRUE	Pass	NB8350521	4	4	TumourB	-5.24287835892442	3.92949036773316	newWilms.Wilms___IMP672___NB8350521_TCTCACGGTGTCATTG
IMP672	13721.8823378183	4443	FALSE	TRUE	TRUE	TRUE	TRUE	EmptyDrops	0	0.0131625402476929	0.00475750340998518	0	0.00840503683770774	0.0107798455828068	0.0535257415712415	0.270213332926582	0.0908268978870747	0.129102788115399	0.0017837182997233	0.216769849441386	-0.147487669487368	S	0.136531365313653	FALSE	0.114754098360656	0.164556962025316	TRUE	TRUE	TRUE	TRUE	0	TRUE	TRUE	Pass	NB8350521	14	14	Leucocytes	14.6508302591808	-4.12972245059803	newWilms.Wilms___IMP672___NB8350521_TCTCAGCGTCTGTGAT
IMP672	8030.6269611956	3180	FALSE	TRUE	TRUE	TRUE	TRUE	EmptyDrops	0	0.000132915300389777	0	0	0.000132915300389777	0.0100548508240773	0.0670703397322451	0.282349919603327	0.387854355919898	0.0397517783617633	0.00235522064577852	-0.144652294916974	-0.163567168642881	G1	0.149606299212598	FALSE	0.136531365313653	0.114754098360656	TRUE	TRUE	TRUE	TRUE	0.143939393939394	TRUE	TRUE	Pass	NB8350521	1	1	TumourB	-3.64831020536342	4.7578736057674	newWilms.Wilms___IMP672___NB8350521_TCTCCGATCTACAGGT
IMP672	12131.1198020587	4544	FALSE	TRUE	TRUE	TRUE	TRUE	EmptyDrops	0	0.000677025243966788	5.29405830077738e-05	0	0.000624084660959014	0.00894991280343992	0.0558854387395546	0.286237763267075	0.245866561437678	0.0469245971404264	0.00285702702807747	-0.163585553889617	-0.249381186848299	G1	0.149606299212598	FALSE	0.201970443349754	0.164556962025316	TRUE	TRUE	TRUE	TRUE	0.119402985074627	TRUE	TRUE	Pass	NB8350521	0	0	TumourB	-0.825292289243457	7.92875082765818	newWilms.Wilms___IMP672___NB8350521_TCTGGCTGTGCCGGTT
IMP672	4303.00497520702	2314	FALSE	TRUE	TRUE	TRUE	TRUE	EmptyDrops	0	0.000722860736935595	0	0	0.000722860736935595	0.0049706014800088	0.0561520008420479	0.280274795070059	0.275493643231695	0.0831636582466406	0.00250076264833462	-0.129042952918166	-0.195597050401864	G1	0.149606299212598	FALSE	0.136531365313653	0.181818181818182	TRUE	TRUE	TRUE	TRUE	0.148148148148148	TRUE	TRUE	Pass	NB8350521	3	3	TumourB	0.887543611048765	6.0661188726344	newWilms.Wilms___IMP672___NB8350521_TCTTAGTTCGTTAGTG
IMP672	1622.20326559524	1174	FALSE	TRUE	TRUE	TRUE	TRUE	EmptyDrops	0	0	0	0	0	0.0120556642153323	0.0701710801837043	0.342454276463778	0.177458471283411	0.0196394909481534	0.00144542972806915	0.157701054197865	-0.0950645505090305	S	0.164556962025316	FALSE	0.225806451612903	0.164556962025316	TRUE	TRUE	TRUE	TRUE	0.253731343283582	TRUE	TRUE	Pass	NB8350521	12	12	TumourA	4.01210513106125	-7.8617125530279	newWilms.Wilms___IMP672___NB8350521_TCTTGCGCAAGAGTAT
IMP672	14215.4015039657	4533	FALSE	TRUE	TRUE	TRUE	TRUE	EmptyDrops	0	0.000244870972685951	3.83997263096997e-05	0	0.000206471246376251	0.0126138469293584	0.068683932803965	0.297948893083829	0.294102246943595	0.0817494151406375	0.00165592508720822	-0.0910630779090714	-0.22912870912171	G1	0.149606299212598	FALSE	0.225806451612903	0.136531365313653	TRUE	TRUE	TRUE	TRUE	0.263157894736842	TRUE	TRUE	Pass	NB8350521	4	4	TumourB	-5.38278989678445	3.69701741657148	newWilms.Wilms___IMP672___NB8350521_TCTTGCGGTGCTCTCT
IMP672	2692.0265817258	1545	FALSE	TRUE	TRUE	TRUE	TRUE	EmptyDrops	0	0.000288646798378015	0	0	0.000288646798378015	0.00552970171673584	0.0568412092255535	0.296385686199351	0.197674681251686	0.000490317290649822	0.00234673862540421	-0.134903004134011	-0.266943444042821	G1	0.201970443349754	FALSE	0.181818181818182	0.136531365313653	TRUE	TRUE	TRUE	TRUE	0.0693069306930693	TRUE	TRUE	Pass	NB8350521	2	2	TumourB	3.68561428499101	5.66692220305302	newWilms.Wilms___IMP672___NB8350521_TCTTGCGTCAGCTTGA
IMP672	140704.433397894	11978	TRUE	TRUE	TRUE	TRUE	TRUE	Both	0	0.000295578356724944	9.83286728150776e-05	0	0.000197249683909866	0.00829760092118444	0.0767959602257274	0.342777279751352	0.227042658930189	0.0769848285908605	0.0029196789138582	0.183197847834842	0.245315580838062	G2M	0.201970443349754	FALSE	0.114754098360656	0.164556962025316	TRUE	TRUE	TRUE	TRUE	0.123287671232877	TRUE	TRUE	Pass	NB8350521	5	5	TumourA	-0.45010913575735	-13.2835905233933	newWilms.Wilms___IMP672___NB8350521_TGAACGTAGCTGTACT
IMP672	1241.94027696746	885	FALSE	TRUE	TRUE	TRUE	TRUE	EmptyDrops	0	0	0	0	0	0.00722563685059648	0.059277847762408	0.292250179873246	0.286517872724786	0.00817978837775076	0.00280024145618545	-0.139957906426694	-0.0863911372635691	G1	0.125	FALSE	0.181818181818182	0.225806451612903	TRUE	TRUE	TRUE	TRUE	0.281818181818182	TRUE	TRUE	Pass	NB8350521	6	6	TumourB	0.541157778195526	4.06460613771714	newWilms.Wilms___IMP672___NB8350521_TGAATCGCAATTGCTG
IMP672	3048.75327642976	1505	FALSE	TRUE	TRUE	TRUE	TRUE	EmptyDrops	0	0.000673452933890423	0	0	0.000673452933890423	0.00899629473853997	0.0195969815247489	0.1644158552929	0.0487528239076636	0.251633428946424	0.00336424398471702	0.185823789398659	-0.0648560597962978	S	0.181818181818182	FALSE	0.201970443349754	0.333333333333333	TRUE	TRUE	TRUE	TRUE	0.0967741935483871	TRUE	TRUE	Pass	NB8350521	1	1	TumourB	-0.254319874602041	2.82606886028453	newWilms.Wilms___IMP672___NB8350521_TGAATGCCAAAGCGTG
IMP672	4300.34860059302	2222	FALSE	TRUE	TRUE	TRUE	TRUE	EmptyDrops	0	0.000161062413997072	0	0	0.000161062413997072	0.00740608165057337	0.0313712665216664	0.222080131430927	0.128707651927	0.163033660435337	0.00224901249403977	-0.121622194453596	-0.171612231426827	G1	0.105590062111801	FALSE	0.181818181818182	0.225806451612903	TRUE	TRUE	TRUE	TRUE	0.143939393939394	TRUE	TRUE	Pass	NB8350521	0	0	TumourB	0.743463678147138	3.37765839115236	newWilms.Wilms___IMP672___NB8350521_TGAGCATTCTGCCTCA
IMP672	8214.75658383041	3279	FALSE	TRUE	TRUE	TRUE	TRUE	EmptyDrops	0	7.04378492023228e-05	0	0	7.04378492023228e-05	0.00797763526344664	0.0650710350953932	0.283242138585	0.26563023483711	0.126228837410414	0.00174584997198209	0.12855307664447	0.531500872958012	G2M	0.201970443349754	FALSE	0.289473684210526	0.201970443349754	TRUE	TRUE	TRUE	TRUE	0.0537634408602151	TRUE	TRUE	Pass	NB8350521	8	8	TumourB	-9.49688429868321	-1.85612472463901	newWilms.Wilms___IMP672___NB8350521_TGAGCGCCACGAAAGC
IMP672	2357.71895042659	1476	FALSE	TRUE	TRUE	TRUE	TRUE	EmptyDrops	0	0.000344017468184094	0	0	0.000344017468184094	0.00693616606640437	0.0387185467668465	0.2603870512819	0.166658338684685	0.0026763551618988	0.00488022134164635	-0.173377195264714	-0.11082015435142	G1	0.136531365313653	FALSE	0.105590062111801	0.0712530712530712	TRUE	TRUE	TRUE	TRUE	0.0571428571428571	TRUE	TRUE	Pass	NB8350521	2	2	TumourB	3.02897932417739	7.0447257426798	newWilms.Wilms___IMP672___NB8350521_TGAGCGCCAGCGTTTA
IMP672	1277.02012133678	935	FALSE	TRUE	TRUE	TRUE	TRUE	EmptyDrops	0	0	0	0	0	0.00864618229535527	0.0737228348178268	0.341729737785669	0.225881513336254	0.0206653038093719	0.00230632121206843	-0.0574921737661528	0.304662696765817	G2M	0.181818181818182	FALSE	0.125	0.125	TRUE	TRUE	TRUE	TRUE	0.253731343283582	TRUE	TRUE	Pass	NB8350521	12	12	TumourA	-0.379703889084852	-9.90459461638881	newWilms.Wilms___IMP672___NB8350521_TGAGGGACATGAAGGC
IMP672	5069.94689678188	2479	FALSE	TRUE	TRUE	TRUE	TRUE	EmptyDrops	0	0.000239682866011577	0	0	0.000239682866011577	0.00607856165700175	0.0709286739205805	0.312786071657066	0.35739953802375	0.00241977894556704	0.00149522477666494	-0.181714797378399	-0.181484907062849	G1	0.149606299212598	FALSE	0.164556962025316	0.114754098360656	TRUE	TRUE	TRUE	TRUE	0.0571428571428571	TRUE	TRUE	Pass	NB8350521	3	3	TumourB	2.47041316003212	6.76216925665727	newWilms.Wilms___IMP672___NB8350521_TGCAGATCACATACTG
IMP672	4521.98861361798	2278	FALSE	TRUE	TRUE	TRUE	TRUE	EmptyDrops	0	0	0	0	0	0.00660138187009606	0.0443914445875909	0.246343638714986	0.202446486511952	0.0744512708289477	0.00316027734604407	-0.0895035632648728	-0.120258158782154	G1	0.149606299212598	FALSE	0.0712530712530712	0.0567685589519651	TRUE	TRUE	TRUE	TRUE	0.133802816901408	TRUE	TRUE	Pass	NB8350521	1	1	TumourB	0.905426836560922	2.8310301655147	newWilms.Wilms___IMP672___NB8350521_TGCAGGCAGACTTCGT
IMP672	965.327264434851	689	FALSE	TRUE	TRUE	TRUE	TRUE	EmptyDrops	0	0.00825092591512333	0	0	0.00825092591512333	0.00251593333323496	0.0619849001644382	0.254405639563739	0.302624014530043	0.0821791798210047	0.0044377454111143	-0.132089403299323	-0.125099887569031	G1	0.225806451612903	FALSE	0.164556962025316	0.201970443349754	TRUE	TRUE	TRUE	TRUE	0.318840579710145	TRUE	TRUE	Pass	NB8350521	14	14	Leucocytes	13.7799354596072	-1.15700654656997	newWilms.Wilms___IMP672___NB8350521_TGCATGAAGGTCCGAA
IMP672	1523.15841905981	1075	FALSE	TRUE	TRUE	TRUE	TRUE	EmptyDrops	0	0.00109734411058783	0	0	0.00109734411058783	0.00723054498647275	0.0452458603933282	0.291211460031437	0.138554914736454	0.000511188254167644	0.00111885274044031	-0.201827580997734	-0.151789918591218	G1	0.289473684210526	FALSE	0.164556962025316	0.225806451612903	TRUE	TRUE	TRUE	TRUE	0.0813008130081301	TRUE	TRUE	Pass	NB8350521	6	6	TumourB	3.94355843428906	5.17238609990178	newWilms.Wilms___IMP672___NB8350521_TGCATGATCGGTCGGT
IMP672	8178.31824736347	3289	FALSE	TRUE	TRUE	TRUE	TRUE	EmptyDrops	0	0.00051789325479059	4.9148244207988e-05	0	0.000468745010582602	0.0083570441415807	0.057648894024417	0.253349206991311	0.255120054817189	0.0796914210298791	0.00191096116615209	-0.151148430868447	-0.27317682467104	G1	0.201970443349754	FALSE	0.181818181818182	0.149606299212598	TRUE	TRUE	TRUE	TRUE	0.0714285714285714	TRUE	TRUE	Pass	NB8350521	3	3	TumourB	-0.451029711113762	7.68927110600036	newWilms.Wilms___IMP672___NB8350521_TGCGACGCACGCAGTC
IMP672	2944.47651776632	1921	FALSE	TRUE	TRUE	TRUE	TRUE	EmptyDrops	0	0.000235042704497527	0	0	0.000235042704497527	0.00680810698733572	0.0505960659344322	0.299428455571582	0.149491406526943	0.147893215202945	0.00401468167133798	0.331072688641385	-0.00662168210548453	S	0.181818181818182	FALSE	0.136531365313653	0.201970443349754	TRUE	TRUE	TRUE	TRUE	0.0967741935483871	TRUE	TRUE	Pass	NB8350521	9	9	TumourA	4.81707509441534	-11.1320460101448	newWilms.Wilms___IMP672___NB8350521_TGCGACGGTATCCCAA
IMP672	4185.15654959475	2134	FALSE	TRUE	TRUE	TRUE	TRUE	EmptyDrops	0	0.000397841626865444	0	0	0.000397841626865444	0.00781679101083006	0.0763188540473196	0.316580389456115	0.424219859578123	0.000310104127751805	0.002829782786878	-0.0892148578818163	-0.194362713786926	G1	0.136531365313653	FALSE	0.136531365313653	0.181818181818182	TRUE	TRUE	TRUE	TRUE	0.0813008130081301	TRUE	TRUE	Pass	NB8350521	0	0	TumourB	0.0609168722101724	7.533812880393	newWilms.Wilms___IMP672___NB8350521_TGCTGAACAAGGTCTT
IMP672	3635.11967327355	1957	FALSE	TRUE	TRUE	TRUE	TRUE	EmptyDrops	0	0.000238330752182234	0	0	0.000238330752182234	0.00475795089694169	0.0369986300605099	0.238200354620583	0.0921968537065657	0.0296992058787738	0.00358804939033784	-0.173399273411511	-0.189637151890354	G1	0.201970443349754	FALSE	0.149606299212598	0.164556962025316	TRUE	TRUE	TRUE	TRUE	0.151515151515152	TRUE	TRUE	Pass	NB8350521	2	2	TumourB	3.13546802657149	5.13949473668911	newWilms.Wilms___IMP672___NB8350521_TGCTTGCCAGACACCC
IMP672	4325.0666190392	2359	FALSE	TRUE	TRUE	TRUE	TRUE	EmptyDrops	0	0.000361094788134476	0	0	0.000361094788134476	0.00807321124643614	0.0435101526170373	0.26975886265266	0.158963046004934	0.0331516480037337	0.00313188129108493	-0.126677165799183	-0.226232494399847	G1	0.164556962025316	FALSE	0.105590062111801	0.164556962025316	TRUE	TRUE	TRUE	TRUE	0.143939393939394	TRUE	TRUE	Pass	NB8350521	3	3	TumourB	1.79354172271535	4.91618251217288	newWilms.Wilms___IMP672___NB8350521_TGGATCATCAAGTGGG
IMP672	7954.69317062965	3290	FALSE	TRUE	TRUE	TRUE	TRUE	EmptyDrops	0	0.000932759725608802	0.000184596476138449	0	0.000748163249470353	0.00900161093542745	0.0482850528100909	0.276443143354128	0.219664190881225	0.0191677246265915	0.00310107410354262	0.052995531771196	0.404366180323192	G2M	0.289473684210526	FALSE	0.149606299212598	0.164556962025316	TRUE	TRUE	TRUE	TRUE	0.2	TRUE	TRUE	Pass	NB8350521	8	8	TumourB	-9.06357308466653	1.38528626520356	newWilms.Wilms___IMP672___NB8350521_TGGCGTGGTTTACTTC
IMP672	1080.65241641242	749	FALSE	TRUE	TRUE	TRUE	TRUE	EmptyDrops	0	0	0	0	0	0.00321203784419766	0.0276903405230454	0.176630992321859	0.0993832717007748	0.312327171833889	0.00702131230330823	-0.0526820709560857	-0.115529301602846	G1	0.136531365313653	FALSE	0.0973451327433628	0.389830508474576	TRUE	TRUE	TRUE	TRUE	0.461538461538462	TRUE	TRUE	Pass	NB8350521	12	12	TumourA	2.79826203754787	-5.30562210130314	newWilms.Wilms___IMP672___NB8350521_TGGGATTAGTAGACAT
IMP672	1069.52369281004	739	FALSE	FALSE	TRUE	TRUE	TRUE	EmptyDrops	0	0.00239222845263996	0.000776674356867732	0	0.00161555409577223	0.00642715987742415	0.0528279647824365	0.253637533413676	0.121763320523964	0.00388890708917827	0.00324344008747626	-0.158438259919119	-0.138741553541025	G1	0.181818181818182	FALSE	0.181818181818182	0.164556962025316	TRUE	TRUE	TRUE	TRUE	0.10958904109589	TRUE	TRUE	Pass	NB8350521	6	6	TumourB	3.54979333861134	6.69851479034863	newWilms.Wilms___IMP672___NB8350521_TGGGATTCACAGCCAC
IMP672	2800.19765345516	1578	FALSE	TRUE	TRUE	TRUE	TRUE	EmptyDrops	0	0.0134014849347284	0.0115779397201247	0	0.00182354521460365	0.00788251813640981	0.0866412082615985	0.350616424436467	0.13800386324523	0.000244955633325777	0.00213191031197683	-0.108144208080622	0.59294230940545	G2M	0.181818181818182	FALSE	0.201970443349754	0.125	TRUE	TRUE	TRUE	TRUE	0.318840579710145	TRUE	TRUE	Pass	NB8350521	14	14	Leucocytes	14.785766206682	-3.91399361475767	newWilms.Wilms___IMP672___NB8350521_TGGGTTAAGAGCCGAT
IMP672	11405.8973436331	3895	FALSE	TRUE	TRUE	TRUE	TRUE	EmptyDrops	0	0.0207655139469102	0.0179810683642833	0	0.00278444558262684	0.00513208480058789	0.0644442259934325	0.256424502315959	0.169173860759309	0.11858970629389	0.00190864243538424	-0.207680239045389	-0.234268890628967	G1	0.201970443349754	FALSE	0.149606299212598	0.125	TRUE	TRUE	TRUE	TRUE	0	TRUE	TRUE	Pass	NB8350521	14	14	Leucocytes	14.8761461916046	-3.87457096269901	newWilms.Wilms___IMP672___NB8350521_TGGTTAGAGACCTTTG
IMP672	28322.4821478735	7104	TRUE	TRUE	TRUE	TRUE	TRUE	Both	0	0.000436390288841012	0.000230628029335876	0	0.000205762259505135	0.0080448750741079	0.0718480395093996	0.310416396123248	0.252001708122379	0.139386488657397	0.00280296258507806	0.0649964222168615	-0.196349979997589	S	0.225806451612903	FALSE	0.125	0.254437869822485	TRUE	TRUE	TRUE	TRUE	0.177570093457944	TRUE	TRUE	Pass	NB8350521	7	7	TumourA	4.21929425764289	-13.4791438388535	newWilms.Wilms___IMP672___NB8350521_TGTAACGCAAAGGAGA
IMP672	20608.1348684622	5183	FALSE	TRUE	TRUE	TRUE	TRUE	EmptyDrops	0	0.00872188727229046	0.00504106434742965	0	0.00368082292486081	0.00730726001862769	0.0655789505701481	0.276340536653315	0.10098348666547	0.0658483049302337	0.00186320468890469	-0.245315477973487	-0.26410848234625	G1	0.114754098360656	FALSE	0.136531365313653	0.254437869822485	TRUE	TRUE	TRUE	TRUE	0	TRUE	TRUE	Pass	NB8350521	14	14	Leucocytes	14.6754778877513	-3.82765478239362	newWilms.Wilms___IMP672___NB8350521_TGTACAGCAGTCTGGC
IMP672	5139.77346186659	2527	FALSE	TRUE	TRUE	TRUE	TRUE	EmptyDrops	0	0.000303262823212365	9.18019201971627e-05	0	0.000211460903015202	0.00613037697826515	0.0604322052627378	0.263433073268693	0.388603599004109	0.0474686524875784	0.00266671668486597	-0.207488143459608	-0.152839949386537	G1	0.181818181818182	FALSE	0.149606299212598	0.105590062111801	TRUE	TRUE	TRUE	TRUE	0.0693069306930693	TRUE	TRUE	Pass	NB8350521	0	0	TumourB	-0.146758994306799	7.8344008717955	newWilms.Wilms___IMP672___NB8350521_TGTCAGACACAAGTGG
IMP672	1487.68735011217	931	FALSE	TRUE	TRUE	TRUE	TRUE	EmptyDrops	0	0	0	0	0	0.00600636250968523	0.0364051425183437	0.19186079160745	0.0777622119998468	0.267859437951432	0.00434750329785562	-0.0620540795652146	-0.073665243539201	G1	0.114754098360656	FALSE	0.149606299212598	0.333333333333333	TRUE	TRUE	TRUE	TRUE	0.244444444444444	TRUE	TRUE	Pass	NB8350521	12	12	TumourA	3.13920917921646	-6.69843956381326	newWilms.Wilms___IMP672___NB8350521_TGTCAGATCTATACGG
IMP672	933.712559394326	606	FALSE	FALSE	TRUE	TRUE	TRUE	EmptyDrops	0	0.00636685852766671	0.001412954105406	0	0.00495390442226071	0.00206097830551122	0.0587232665365331	0.262482022100784	0.258199131266415	0.0783029776463556	0.00208488645837939	-0.121110503351525	-0.0210915828624656	G1	0.254437869822485	FALSE	0.225806451612903	0.333333333333333	TRUE	TRUE	TRUE	TRUE	0.318840579710145	TRUE	TRUE	Pass	NB8350521	14	14	Leucocytes	13.65565989433	-0.923635813236723	newWilms.Wilms___IMP672___NB8350521_TGTCCCAGTGGGTTGA
IMP672	4760.66399583994	2151	FALSE	TRUE	TRUE	TRUE	TRUE	EmptyDrops	0	0.0206328430156325	0.0143348848477215	0	0.00629795816791099	0.00735055279953206	0.057680167182152	0.210361999786566	0.0849261207585519	0.157451819562287	0.00267236789730839	-0.238304192151937	-0.198152837866586	G1	0.125	FALSE	0.136531365313653	0.136531365313653	TRUE	TRUE	TRUE	TRUE	0	TRUE	TRUE	Pass	NB8350521	14	14	Leucocytes	14.9688645735908	-3.17253301469202	newWilms.Wilms___IMP672___NB8350521_TGTGAGTCAGACCAGA
IMP672	6989.07841405266	3179	FALSE	TRUE	TRUE	TRUE	TRUE	EmptyDrops	0	0.000604949213864379	0.000172055869903984	0	0.000432893343960395	0.00839809266944423	0.0706235869199949	0.285467473605662	0.289312947575778	0.0861833035833395	0.00148896962159358	-0.0709862300418435	-0.232570223219131	G1	0.164556962025316	FALSE	0.136531365313653	0.225806451612903	TRUE	TRUE	TRUE	TRUE	0.24	TRUE	TRUE	Pass	NB8350521	4	4	TumourB	-5.38110570891642	4.83976496733126	newWilms.Wilms___IMP672___NB8350521_TGTGATGCACCGCTGA
IMP672	8077.19524682495	3158	FALSE	TRUE	TRUE	TRUE	TRUE	EmptyDrops	0	0.000216952994294941	7.18996650900552e-05	0	0.000145053329204885	0.00404115045483577	0.0621297801976592	0.287944561388012	0.313309544302891	0.0808269015121521	0.0011848790117265	0.0748156993866904	0.543794238279576	G2M	0.225806451612903	FALSE	0.114754098360656	0.181818181818182	TRUE	TRUE	TRUE	TRUE	0.0537634408602151	TRUE	TRUE	Pass	NB8350521	8	8	TumourB	-9.65776984359169	-0.976051161092111	newWilms.Wilms___IMP672___NB8350521_TGTGCGGCATTCGATG
IMP672	2406.89512750409	1460	FALSE	TRUE	TRUE	TRUE	TRUE	EmptyDrops	0	0.000831585671768202	0	0	0.000831585671768202	0.0114146678304176	0.0295865847241173	0.184896254896979	0.053300717563307	0.2625231907236	0.0033486633537503	-0.111273875982261	0.655697633514976	G2M	0.181818181818182	FALSE	0.149606299212598	0.164556962025316	TRUE	TRUE	TRUE	TRUE	0.0537634408602151	TRUE	TRUE	Pass	NB8350521	8	8	TumourB	-9.42691509382669	0.800650338290159	newWilms.Wilms___IMP672___NB8350521_TGTGCGGGTCGAAGCA
IMP672	182341.916106952	12522	TRUE	TRUE	TRUE	TRUE	TRUE	Both	0	0.000383002011143683	0.000140880986737514	7.22618073525819e-06	0.00024212102440617	0.00772610474539441	0.0762892323378304	0.341900745710963	0.246733731757224	0.0846396203710586	0.00278551737427	0.230195872749884	0.0644570723238762	S	0.254437869822485	FALSE	0.125	0.105590062111801	TRUE	TRUE	TRUE	TRUE	0.0933333333333333	TRUE	TRUE	Pass	NB8350521	5	5	TumourA	0.644865130582779	-13.8042053537265	newWilms.Wilms___IMP672___NB8350521_TGTTCTATCCTTCTAA
IMP672	4056.74514521626	2161	FALSE	TRUE	TRUE	TRUE	TRUE	EmptyDrops	0	0.000650044839599295	0	0	0.000650044839599295	0.00747960980608007	0.056660985082057	0.298263112654896	0.32081195773898	0.00656966109189937	0.00229298067420176	-0.15622691698183	-0.200059798789846	G1	0.181818181818182	FALSE	0.125	0.0660377358490566	TRUE	TRUE	TRUE	TRUE	0.148148148148148	TRUE	TRUE	Pass	NB8350521	2	2	TumourB	1.18598152770593	7.01376907304484	newWilms.Wilms___IMP672___NB8350521_TGTTGAGTCTGACAGT
IMP672	1401.58665166792	757	FALSE	TRUE	TRUE	TRUE	TRUE	EmptyDrops	0	0.113380999919276	0.0998621531030199	0	0.013518846816256	0.00355935963606861	0.0448884182853853	0.224705269201976	0.182199511217543	0.0864831861968904	0.00155620491687187	-0.121459684853503	-0.174260902772266	G1	0.0973451327433628	FALSE	0.201970443349754	0.114754098360656	TRUE	TRUE	TRUE	TRUE	0.318840579710145	TRUE	TRUE	Pass	NB8350521	14	14	Leucocytes	14.6590837543831	-2.38313823164132	newWilms.Wilms___IMP672___NB8350521_TGTTGGAGTACCCGAC
IMP672	4178.6703989142	2079	FALSE	TRUE	TRUE	TRUE	TRUE	EmptyDrops	0	0.000744553989603648	0.000298054463188322	0	0.000446499526415326	0.00895948254356394	0.0775807696732595	0.326598570329249	0.328435149713402	0.0354321753863528	0.00149927869533241	0.0648535696141064	-0.191713563084558	S	0.254437869822485	FALSE	0.114754098360656	0.201970443349754	TRUE	TRUE	TRUE	TRUE	0.206896551724138	TRUE	TRUE	Pass	NB8350521	9	9	TumourA	4.89888081443831	-11.4579821209887	newWilms.Wilms___IMP672___NB8350521_TTACGCCCATGCAGCC
IMP672	2745.01535848462	1253	FALSE	TRUE	TRUE	TRUE	TRUE	EmptyDrops	0	0.00463468146283395	0.00300727005096138	0	0.00162741141187256	0.00343029778537447	0.0219786095596023	0.125626320716429	0.0142470434350008	0.341788058448067	0.00255328471238272	-0.0581534083193801	-0.108730048870785	G1	0.289473684210526	FALSE	0.164556962025316	0.164556962025316	TRUE	TRUE	TRUE	TRUE	0.318840579710145	TRUE	TRUE	Pass	NB8350521	14	14	Leucocytes	14.8018078689606	-2.55846884375066	newWilms.Wilms___IMP672___NB8350521_TTACTGTCAGCTGTTA
IMP672	4336.95453446572	2156	FALSE	TRUE	TRUE	TRUE	TRUE	EmptyDrops	0	0.000268224121995579	0	0	0.000268224121995579	0.00691407381768878	0.0667758966990357	0.277549767116887	0.288602637232144	0.110309805545508	0.00136212906980211	-0.128071192434526	-0.22885203541697	G1	0.136531365313653	FALSE	0.136531365313653	0.181818181818182	TRUE	TRUE	TRUE	TRUE	0.0714285714285714	TRUE	TRUE	Pass	NB8350521	0	0	TumourB	-2.10200313709208	7.71425676592178	newWilms.Wilms___IMP672___NB8350521_TTAGGCAAGATGGCAC
IMP672	8521.27248985218	3454	FALSE	TRUE	TRUE	TRUE	TRUE	EmptyDrops	0	6.30333166618157e-05	6.30333166618157e-05	0	0	0.0054175945436362	0.0737704438191268	0.301942529076693	0.373358934209262	0.0436543016013693	0.001681197016794	-0.0674315279873441	-0.233462921413849	G1	0.201970443349754	FALSE	0.201970443349754	0.181818181818182	TRUE	TRUE	TRUE	TRUE	0.0967741935483871	TRUE	TRUE	Pass	NB8350521	4	4	TumourB	-4.82082553597458	4.30593974597856	newWilms.Wilms___IMP672___NB8350521_TTCACCGGTGGGATTG
IMP672	4332.37498225274	2175	FALSE	TRUE	TRUE	TRUE	TRUE	EmptyDrops	0	0.000393778816274545	0	0	0.000393778816274545	0.0103376185801761	0.0633309532771664	0.279203226115873	0.319295260517722	0.0921012948826793	0.00173025639661467	-0.111129737688186	-0.244312034281199	G1	0.181818181818182	FALSE	0.181818181818182	0.149606299212598	TRUE	TRUE	TRUE	TRUE	0.0952380952380952	TRUE	TRUE	Pass	NB8350521	1	1	TumourB	-4.12570348807213	5.7951789147259	newWilms.Wilms___IMP672___NB8350521_TTCAGGAGTAGACGTG
IMP672	14614.0863277064	4937	FALSE	TRUE	TRUE	TRUE	TRUE	EmptyDrops	0	0.00028506510632707	9.48140593055692e-05	0	0.0001902510470215	0.0140668512149105	0.0718008190224795	0.325403805456697	0.21582619204856	0.0600539964915407	0.00338777011963121	0.479264879971153	0.353074846911877	S	0.225806451612903	FALSE	0.136531365313653	0.105590062111801	TRUE	TRUE	TRUE	TRUE	0.08	TRUE	TRUE	Pass	NB8350521	7	7	TumourA	-1.14538196761573	-11.2302116769399	newWilms.Wilms___IMP672___NB8350521_TTCGCTGAGGCTCTCG
IMP672	2531.40036329298	1422	FALSE	TRUE	TRUE	TRUE	TRUE	EmptyDrops	0	0	0	0	0	0.0128404392218057	0.0267354230845923	0.211279459769882	0.0633226963039076	0.281015987170963	0.00151428465861221	0.194977804471711	0.0652915337942356	S	0.149606299212598	FALSE	0.136531365313653	0.149606299212598	TRUE	TRUE	TRUE	TRUE	0.253731343283582	TRUE	TRUE	Pass	NB8350521	9	9	TumourA	4.32155670002812	-9.29752381458206	newWilms.Wilms___IMP672___NB8350521_TTCGGTCGTTCGGGTC
IMP672	2374.19795891444	1177	FALSE	TRUE	TRUE	TRUE	TRUE	EmptyDrops	0	0.000649630488159503	0	0	0.000649630488159503	0.00864912586350678	0.0258936966279668	0.172391035874582	0.0484277941828391	0.142317125104215	0.00268238116173382	-0.192975931875589	-0.114839253864607	G1	0.125	FALSE	0.164556962025316	0.225806451612903	TRUE	TRUE	TRUE	TRUE	0.281818181818182	TRUE	TRUE	Pass	NB8350521	6	6	TumourB	1.31305378533103	5.11764874691625	newWilms.Wilms___IMP672___NB8350521_TTCGGTCTCTTCCTAA
IMP672	7731.77575924499	3228	FALSE	TRUE	TRUE	TRUE	TRUE	EmptyDrops	0	6.96502120419622e-05	6.96502120419622e-05	0	0	0.00838801334589246	0.0718457108657103	0.287878428911812	0.364998266799114	0.0534854154642047	0.00205794919480191	-0.165506335112495	-0.233140759623107	G1	0.254437869822485	FALSE	0.0712530712530712	0.333333333333333	TRUE	TRUE	TRUE	TRUE	0.143939393939394	TRUE	TRUE	Pass	NB8350521	1	1	TumourB	-3.46596312747737	4.36636382928393	newWilms.Wilms___IMP672___NB8350521_TTCTAGTGTACGATCT
IMP672	5292.22095196384	2570	FALSE	TRUE	TRUE	TRUE	TRUE	EmptyDrops	0	0.000237482038683715	0	0	0.000237482038683715	0.00559966417193282	0.0663070003239241	0.274056856785301	0.283195685078437	0.0596518797875946	0.00306408981324173	-0.20070326694103	-0.213847368937516	G1	0.164556962025316	FALSE	0.149606299212598	0.164556962025316	TRUE	TRUE	TRUE	TRUE	0.135416666666667	TRUE	TRUE	Pass	NB8350521	3	3	TumourB	1.00459999716356	6.29704208985735	newWilms.Wilms___IMP672___NB8350521_TTGACCCAGACGCCCT
IMP672	1598.41998859713	885	FALSE	TRUE	TRUE	TRUE	TRUE	EmptyDrops	0	0.000477778030615512	0.000477778030615512	0	0	0.00864456797628104	0.0222925131277014	0.184954565660769	0.0543021351920781	0.160842529706458	0.0029067293745429	0.018327626542885	-0.127865998222334	S	0.181818181818182	FALSE	0.125	0.164556962025316	TRUE	TRUE	TRUE	TRUE	0.281818181818182	TRUE	TRUE	Pass	NB8350521	6	6	TumourB	1.71404387349264	3.12843104314259	newWilms.Wilms___IMP672___NB8350521_TTGAGTGCAACTCATG
IMP672	4903.18247393558	2547	FALSE	TRUE	TRUE	TRUE	TRUE	EmptyDrops	0	0.000248439613249675	0	0	0.000248439613249675	0.00683224915236056	0.0620236333376972	0.274784762971356	0.248856866135586	0.117572247743156	0.00354656905374172	-0.209670996022207	-0.188648591163395	G1	0.201970443349754	FALSE	0.125	0.164556962025316	TRUE	TRUE	TRUE	TRUE	0.133802816901408	TRUE	TRUE	Pass	NB8350521	1	1	TumourB	-1.96729015575814	3.54443820395147	newWilms.Wilms___IMP672___NB8350521_TTGCGTCTCGTAGCTA
IMP672	1165.94426749753	878	FALSE	TRUE	TRUE	FALSE	TRUE	EmptyDrops	0	0.000312273057033605	0.000312273057033605	0	0	0.0130801022102735	0.0656706993557019	0.340624448916181	0.277728442748557	0.010534008500177	0.00178783638036803	-0.0397700604175263	0.231082513272942	G2M	0.136531365313653	FALSE	0.181818181818182	0.114754098360656	TRUE	TRUE	TRUE	TRUE	0.253731343283582	TRUE	TRUE	Pass	NB8350521	12	12	TumourA	4.00733707130529	-9.62445302975793	newWilms.Wilms___IMP672___NB8350521_TTGGATGCACTTCAAG
IMP672	14746.4066866653	4102	FALSE	TRUE	TRUE	TRUE	TRUE	EmptyDrops	0	0.013574911989391	0.0106581069384689	0	0.00291680505092208	0.00690379834638351	0.0704062299223012	0.268081755957592	0.142026793326712	0.0531669470672161	0.00199145345979156	-0.133920457616785	-0.199781452679254	G1	0.114754098360656	FALSE	0.164556962025316	0.125	TRUE	TRUE	TRUE	TRUE	0	TRUE	TRUE	Pass	NB8350521	14	14	Leucocytes	14.688507109072	-3.92905584509775	newWilms.Wilms___IMP672___NB8350521_TTGGGATGTCGATTTG
IMP672	14466.7937238099	4885	FALSE	TRUE	TRUE	TRUE	TRUE	EmptyDrops	0	0.000129064560235423	0	4.42813403953339e-05	0.000129064560235423	0.00715514010094994	0.0687909695216342	0.309313261531499	0.284256007650828	0.066695989527094	0.00202382096920139	0.282373871432678	0.457108287196386	G2M	0.164556962025316	FALSE	0.149606299212598	0.181818181818182	TRUE	TRUE	TRUE	TRUE	0.169014084507042	TRUE	TRUE	Pass	NB8350521	8	8	TumourB	-8.98273187052701	-3.99166287524712	newWilms.Wilms___IMP672___NB8350521_TTGGGATTCCGTATAG
IMP672	8013.72028634373	3222	FALSE	TRUE	TRUE	TRUE	TRUE	EmptyDrops	0	0.000296010957091515	5.69236339407174e-05	0	0.000239087323150797	0.00527501705371333	0.0737266379684765	0.282769244834514	0.433078725316864	0.0695277426412368	0.0019536806321811	-0.125347283311947	-0.190401444369608	G1	0.125	FALSE	0.125	0.201970443349754	TRUE	TRUE	TRUE	TRUE	0.0967741935483871	TRUE	TRUE	Pass	NB8350521	4	4	TumourB	-4.87391672792567	4.58932309255257	newWilms.Wilms___IMP672___NB8350521_TTGGGCGTCGTCCATC
IMP672	995.666486075349	688	FALSE	TRUE	TRUE	TRUE	TRUE	EmptyDrops	0	0.000507322444504146	0	0	0.000507322444504146	0.00405484259400904	0.0287424380227307	0.156416360322859	0.0887410534951528	0.39818317530666	0.00153203893652405	-0.116805271355162	-0.106708955547006	G1	0.149606299212598	FALSE	0.149606299212598	0.164556962025316	TRUE	TRUE	TRUE	TRUE	0.461538461538462	TRUE	TRUE	Pass	NB8350521	12	12	TumourA	3.03295151459496	-6.1932842186783	newWilms.Wilms___IMP672___NB8350521_TTGGGCGTCTTGCGCT
IMP672	6735.31851810498	2749	FALSE	TRUE	TRUE	TRUE	TRUE	EmptyDrops	0	0.000298582629279849	0	0	0.000298582629279849	0.00467656767465881	0.0571678730725865	0.28240019098342	0.237386362377375	0.0620590186986095	0.00298152448737796	-0.200078968904737	-0.151085592003575	G1	0.289473684210526	FALSE	0.201970443349754	0.114754098360656	TRUE	TRUE	TRUE	TRUE	0.135416666666667	TRUE	TRUE	Pass	NB8350521	2	2	TumourB	0.741860578234404	8.07507092735181	newWilms.Wilms___IMP672___NB8350521_TTGGGTATCCTACCAC
IMP672	9930.45621278913	3647	FALSE	TRUE	TRUE	TRUE	TRUE	EmptyDrops	0	0.000176503003656254	0	0	0.000176503003656254	0.00796645389547767	0.0694814871657044	0.298685453519194	0.372476811062716	0.0149199611986669	0.00307767817223948	-0.15637488587029	-0.187450960330565	G1	0.181818181818182	FALSE	0.164556962025316	0.225806451612903	TRUE	TRUE	TRUE	TRUE	0.0967741935483871	TRUE	TRUE	Pass	NB8350521	1	1	TumourB	-3.26981757941443	6.386725856157	newWilms.Wilms___IMP672___NB8350521_TTGGTTTGTTGGATCT
IMP672	1246.83074656036	924	FALSE	TRUE	TRUE	TRUE	TRUE	EmptyDrops	0	0.000576098573930929	0	0	0.000576098573930929	0.0128070436704385	0.0800804020782161	0.337849214791079	0.242359380515225	0.0121198587385339	0.00234402866717237	0.0554513657977368	0.5649391750059	G2M	0.181818181818182	FALSE	0.225806451612903	0.164556962025316	TRUE	TRUE	TRUE	TRUE	0.253731343283582	TRUE	TRUE	Pass	NB8350521	12	12	TumourA	-1.22393248039041	-9.19294753597581	newWilms.Wilms___IMP672___NB8350521_TTGTGTTCAGGCTACC
IMP672	1322.41330573833	891	FALSE	TRUE	TRUE	TRUE	TRUE	EmptyDrops	0	0.00294663035505657	0	0	0.00294663035505657	0.00687583736075979	0.0789718158960116	0.31104615426219	0.330213758879736	0.0105572151039447	0.000984309682626476	-0.120142826898793	-0.219252860649697	G1	0.149606299212598	FALSE	0.289473684210526	0.201970443349754	TRUE	TRUE	TRUE	TRUE	0.135416666666667	TRUE	TRUE	Pass	NB8350521	15	15	TumourB	1.22062449733862	9.00623678848689	newWilms.Wilms___IMP672___NB8350521_TTGTGTTTCAGTCTTT
IMP672	7278.74338210354	3266	FALSE	TRUE	TRUE	TRUE	TRUE	EmptyDrops	0	0.000367334694852716	0	0	0.000367334694852716	0.0170637164539517	0.0573034991015631	0.279600154801156	0.233291952587158	0.0700998131303069	0.0017562762138753	-0.244544207122103	-0.214390830622242	G1	0.201970443349754	FALSE	0.136531365313653	0.0831099195710456	TRUE	TRUE	TRUE	TRUE	0.0714285714285714	TRUE	TRUE	Pass	NB8350521	0	0	TumourB	-1.69595309664108	6.89441385306043	newWilms.Wilms___IMP672___NB8350521_TTGTTCACAATTGAAG
IMP672	2095.58324265694	1331	FALSE	TRUE	TRUE	TRUE	TRUE	EmptyDrops	0	0.000799504958708124	0	0	0.000799504958708124	0.00817892229229279	0.052812990544387	0.281014504114313	0.100958018229096	0.0252678683835228	0.00576302573972343	-0.155037806479635	-0.184107110020264	G1	0.201970443349754	FALSE	0.201970443349754	0.125	TRUE	TRUE	TRUE	TRUE	0.244444444444444	TRUE	TRUE	Pass	NB8350521	12	12	TumourA	2.95706595108424	-6.16807669110261	newWilms.Wilms___IMP672___NB8350521_TTGTTTGCATGAGTAA
IMP672	4066.65124235771	2127	FALSE	TRUE	TRUE	TRUE	TRUE	EmptyDrops	0	0.000797159238393349	0	0	0.000797159238393349	0.00543649181607764	0.0444195877561682	0.256524190974788	0.148776653984706	0.0180219008424327	0.00405598402557324	-0.185419127527175	-0.190469676775617	G1	0.181818181818182	FALSE	0.164556962025316	0.0712530712530712	TRUE	TRUE	TRUE	TRUE	0.151515151515152	TRUE	TRUE	Pass	NB8350521	2	2	TumourB	3.14909005001326	7.00620646249901	newWilms.Wilms___IMP672___NB8350521_TTTACCACAGTTGTTG
IMP672	4018.62784028673	1967	FALSE	TRUE	TRUE	TRUE	TRUE	EmptyDrops	0	0.00460007931765208	0.000196714945071898	0	0.00440336437258018	0.00159738162781568	0.0604742344907158	0.25448383734809	0.140945335624782	0.0521907270736633	0.00239553173425808	-0.169327559235358	-0.220102272783884	G1	0.149606299212598	FALSE	0.164556962025316	0.201970443349754	TRUE	TRUE	TRUE	TRUE	0	TRUE	TRUE	Pass	NB8350521	14	14	Leucocytes	14.936363040702	-2.93056385169328	newWilms.Wilms___IMP672___NB8350521_TTTATGCTCCGGACTG
IMP672	3688.07588695263	1965	FALSE	TRUE	TRUE	TRUE	TRUE	EmptyDrops	0	0.000389066000659481	0	0	0.000389066000659481	0.00488273744673043	0.0594359975721463	0.268140918002113	0.179912124726717	0.0860562965112649	0.00354114429425347	-0.207433340846588	-0.287079461736168	G1	0.201970443349754	FALSE	0.289473684210526	0.164556962025316	TRUE	TRUE	TRUE	TRUE	0.0813008130081301	TRUE	TRUE	Pass	NB8350521	3	3	TumourB	0.429366928124955	4.75931757213146	newWilms.Wilms___IMP672___NB8350521_TTTCAGTGTGGCTGCT
IMP672	49005.579024777	9190	TRUE	TRUE	TRUE	TRUE	TRUE	Both	0	0.000185359600107822	6.4795650811186e-05	0	0.000120563949296636	0.00982323084578088	0.0523667756680904	0.27323378045113	0.163734259366351	0.125822255113233	0.00419572286810063	0.0652320365745169	0.0688203356710055	G2M	0.254437869822485	FALSE	0.0973451327433628	0.181818181818182	TRUE	TRUE	TRUE	TRUE	0.08	TRUE	TRUE	Pass	NB8350521	7	7	TumourA	2.52443085603734	-12.6324766618209	newWilms.Wilms___IMP672___NB8350521_TTTCAGTTCCGTATAG
IMP672	6025.39765553464	2988	FALSE	TRUE	TRUE	TRUE	TRUE	EmptyDrops	0	0.000236309944393723	0	0	0.000236309944393723	0.0113310625496718	0.0306208038362997	0.205290737371016	0.0677850152898454	0.204413784625272	0.00449107840389453	0.425519444188478	0.0979076888784523	S	0.136531365313653	FALSE	0.181818181818182	0.201970443349754	TRUE	TRUE	TRUE	TRUE	0.2	TRUE	TRUE	Pass	NB8350521	11	11	TumourB	-7.4317224491812	3.1442426693474	newWilms.Wilms___IMP672___NB8350521_TTTCATGGTGACAACG
IMP672	880.83411483578	640	FALSE	FALSE	TRUE	TRUE	TRUE	EmptyDrops	0	0.000969906187276003	0	0	0.000969906187276003	0.00973855866133211	0.0541158359536262	0.274122883423254	0.129375988042457	0.000968265095839327	0.00487547486350551	-0.0297332156922417	-0.149900603596436	G1	0.114754098360656	FALSE	0.181818181818182	0.0898876404494382	TRUE	TRUE	TRUE	TRUE	0.281818181818182	TRUE	TRUE	Pass	NB8350521	6	6	TumourB	3.53730419814338	2.97925242642894	newWilms.Wilms___IMP672___NB8350521_TTTCCTCTCACTCCGT
IMP672	11130.6150792402	3909	FALSE	TRUE	TRUE	TRUE	TRUE	EmptyDrops	0	0.000494708442616787	0	5.59361289213704e-05	0.000494708442616787	0.00505163171259721	0.0634587762844239	0.268831070545202	0.307223520510987	0.0654976591477504	0.00205386588141623	-0.192777750603906	-0.202258166544284	G1	0.171779141104294	FALSE	0.198630136986301	0.184466019417476	TRUE	TRUE	TRUE	TRUE	0.180451127819549	TRUE	TRUE	Pass	NB8350522	4	4	TumourB	-3.36228225257215	3.27460803925514	newWilms.Wilms___IMP672___NB8350522_AAACCCAGTCGGAAAC
IMP672	11026.3721762907	4153	FALSE	TRUE	TRUE	TRUE	TRUE	EmptyDrops	0	0.00118550915517378	6.11787966794759e-05	0	0.0011243303584943	0.0126989887674072	0.0617609748614918	0.281961794948901	0.221757140868563	0.0654422248519968	0.00172955994188572	-0.159183680499048	-0.214619407120408	G1	0.276785714285714	FALSE	0.253112033195021	0.171779141104294	TRUE	TRUE	TRUE	TRUE	0.190909090909091	TRUE	TRUE	Pass	NB8350522	0	0	TumourB	-2.74642141266856	7.83336069524611	newWilms.Wilms___IMP672___NB8350522_AAACGAAGTACGGGAT
IMP672	4969.51187074874	2468	FALSE	TRUE	TRUE	TRUE	TRUE	EmptyDrops	0	0.000502479020979182	0	0.000124479577248649	0.000502479020979182	0.00512612414954247	0.0662061239324124	0.305001133794018	0.311323101212761	0.0502216724693402	0.00236358573877504	-0.201745097367016	-0.173770500766135	G1	0.253112033195021	FALSE	0.116822429906542	0.15	TRUE	TRUE	TRUE	TRUE	0.0813008130081301	TRUE	TRUE	Pass	NB8350522	0	0	TumourB	-0.621120359313504	6.65430420420063	newWilms.Wilms___IMP672___NB8350522_AAAGAACCATAACAGA
IMP672	2099.34585914542	1328	FALSE	TRUE	TRUE	TRUE	TRUE	EmptyDrops	0	0	0	0	0	0.0103941081373795	0.0652778375015623	0.291103154124358	0.345842985832395	0.0209959261321888	0.00379754025256501	-0.190161258527966	-0.178463829154666	G1	0.232558139534884	FALSE	0.103896103896104	0.214545454545454	TRUE	TRUE	TRUE	TRUE	0.0693069306930693	TRUE	TRUE	Pass	NB8350522	3	3	TumourB	-0.0876191251109474	5.12386818233912	newWilms.Wilms___IMP672___NB8350522_AAAGGATAGCTGTGCC
IMP672	1686.44166310996	979	FALSE	TRUE	TRUE	TRUE	TRUE	EmptyDrops	0	0.000968093730706767	0	0	0.000968093730706767	0.0139011035708268	0.0318454329022821	0.212700874419404	0.0675009124214501	0.0999373632642375	0.00480642976650849	-0.138348513910239	-0.180300856064435	G1	0.304347826086956	FALSE	0.103896103896104	0.198630136986301	TRUE	TRUE	TRUE	TRUE	0.281818181818182	TRUE	TRUE	Pass	NB8350522	6	6	TumourB	1.93083429308617	3.40845268873439	newWilms.Wilms___IMP672___NB8350522_AAAGGATCATGGTACT
IMP672	2269.18958790705	1309	FALSE	TRUE	TRUE	TRUE	TRUE	EmptyDrops	0	0.000795197192271772	0	0	0.000795197192271772	0.00749178549912365	0.0342961643236566	0.226415994773015	0.0682355926236495	0.0134234609805366	0.00793614415831888	-0.217237148671811	-0.219048166598011	G1	0.171779141104294	FALSE	0.103896103896104	0.276785714285714	TRUE	TRUE	TRUE	TRUE	0.110091743119266	TRUE	TRUE	Pass	NB8350522	2	2	TumourB	2.93078351213936	2.87742503591138	newWilms.Wilms___IMP672___NB8350522_AAAGGTACATTCTCTA
IMP672	4273.89739244791	2063	FALSE	TRUE	TRUE	TRUE	TRUE	EmptyDrops	0	0.000355156531765868	0	0	0.000355156531765868	0.0050569043445989	0.0431489687050598	0.243361273091311	0.19617473644826	0.0266122292400257	0.00283452883281873	-0.11506808468069	-0.223796264251406	G1	0.124087591240876	FALSE	0.184466019417476	0.116822429906542	TRUE	TRUE	TRUE	TRUE	0.0813008130081301	TRUE	TRUE	Pass	NB8350522	2	2	TumourB	3.22668365709482	4.28048170996539	newWilms.Wilms___IMP672___NB8350522_AAAGGTAGTCTTCATT
IMP672	11689.0718376291	4341	FALSE	TRUE	TRUE	TRUE	TRUE	EmptyDrops	0	0.000490660291822109	0.000108875861393251	0	0.000381784430428858	0.0156572392271955	0.0593780825186685	0.28522482555948	0.274352439486648	0.0588175846970732	0.00216582523216514	-0.167080895050851	-0.26771585678488	G1	0.184466019417476	FALSE	0.124087591240876	0.232558139534884	TRUE	TRUE	TRUE	TRUE	0.0952380952380952	TRUE	TRUE	Pass	NB8350522	0	0	TumourB	-3.79555772457548	6.89929716012777	newWilms.Wilms___IMP672___NB8350522_AAAGGTATCCACGAAT
IMP672	15520.1869213951	4958	FALSE	TRUE	TRUE	TRUE	TRUE	EmptyDrops	0	0.000209104326897794	4.09554317017766e-05	0	0.000168148895196017	0.00601202558566635	0.0612385197471162	0.306168171913672	0.278362503096279	0.0529030581695858	0.00186514123005809	0.103473148164073	0.459757975635003	G2M	0.232558139534884	FALSE	0.198630136986301	0.0786106032906764	TRUE	TRUE	TRUE	TRUE	0.169014084507042	TRUE	TRUE	Pass	NB8350522	8	8	TumourB	-9.4887656835817	-3.05957456905459	newWilms.Wilms___IMP672___NB8350522_AAAGTCCGTCAAATCC
IMP672	11820.7843081673	4210	FALSE	TRUE	TRUE	TRUE	TRUE	EmptyDrops	0	8.81232838606503e-05	0	0	8.81232838606503e-05	0.0063663518463798	0.0724231232522386	0.295418863198999	0.392366658867562	0.0535062933649957	0.00187691174378999	0.334637372794611	-0.122527926340157	S	0.214545454545454	FALSE	0.074468085106383	0.184466019417476	TRUE	TRUE	TRUE	TRUE	0.212765957446809	TRUE	TRUE	Pass	NB8350522	11	11	TumourB	-7.72733013102437	0.665383234124847	newWilms.Wilms___IMP672___NB8350522_AAAGTGATCGGCTTCT
IMP672	10804.9058736287	4132	FALSE	TRUE	TRUE	TRUE	TRUE	EmptyDrops	0	0.000301245649697146	0	0	0.000301245649697146	0.0138002577631869	0.062090390663434	0.292429701193008	0.247908037206977	0.0605592383694642	0.00244975397455532	-0.203372560468875	-0.225528494307038	G1	0.198630136986301	FALSE	0.214545454545454	0.103896103896104	TRUE	TRUE	TRUE	TRUE	0.24	TRUE	TRUE	Pass	NB8350522	1	1	TumourB	-3.88544313143374	6.19845014298347	newWilms.Wilms___IMP672___NB8350522_AAATGGAGTAGAGATT
IMP672	10059.684150897	4017	FALSE	TRUE	TRUE	TRUE	TRUE	EmptyDrops	0	0.000405945933898749	0	0	0.000405945933898749	0.0067772492690675	0.0654995617268113	0.2822523874827	0.302893492415214	0.0798513958355653	0.00142327813242498	-0.136170682405668	-0.229873960301722	G1	0.232558139534884	FALSE	0.276785714285714	0.140583554376658	TRUE	TRUE	TRUE	TRUE	0.133802816901408	TRUE	TRUE	Pass	NB8350522	4	4	TumourB	-3.7134462523655	3.82351238056368	newWilms.Wilms___IMP672___NB8350522_AACAAAGAGGTAGATT
IMP672	11635.4845892359	3609	FALSE	TRUE	TRUE	TRUE	TRUE	EmptyDrops	0	0.000491588303255248	5.46743269472234e-05	0.000507441913833492	0.000436913976308025	0.0131737711395272	0.0809701993620303	0.357198448492047	0.320812062055739	0.00303284110386479	0.00229246917545598	-0.117118468040709	-0.174181913215494	G1	0.214545454545454	FALSE	0.160349854227405	0.160349854227405	TRUE	TRUE	TRUE	TRUE	0.190909090909091	TRUE	TRUE	Pass	NB8350522	4	4	TumourB	-0.329581440267557	8.69940566454812	newWilms.Wilms___IMP672___NB8350522_AACAGGGAGTGTACAA
IMP672	3055.87929069458	1500	FALSE	TRUE	TRUE	TRUE	TRUE	EmptyDrops	0	0.000567498128084464	0	0	0.000567498128084464	0.00589984059219317	0.0292620522816092	0.206271717290594	0.100295666063204	0.00939981933187802	0.00342753153282845	-0.119041847198532	-0.151202681698047	G1	0.140583554376658	FALSE	0.198630136986301	0.160349854227405	TRUE	TRUE	TRUE	TRUE	0.135416666666667	TRUE	TRUE	Pass	NB8350522	2	2	TumourB	3.68755611872198	6.38361883358608	newWilms.Wilms___IMP672___NB8350522_AACAGGGCAAAGCTCT
IMP672	218116.49407855	12815	TRUE	TRUE	TRUE	TRUE	TRUE	Both	0	0.000373772848846406	0.00013570498957222	7.10552983215983e-06	0.000238067859274186	0.00862518833535318	0.0657681916523743	0.331250838109845	0.192979646325887	0.0629326964347276	0.00259845462056204	0.177970775369752	0.0992318306574126	S	0.171779141104294	FALSE	0.160349854227405	0.232558139534884	TRUE	TRUE	TRUE	TRUE	0.116883116883117	TRUE	TRUE	Pass	NB8350522	5	5	TumourA	1.89886042051292	-13.8426639326486	newWilms.Wilms___IMP672___NB8350522_AACCACACAACTGCTA
IMP672	9066.9885589019	3562	FALSE	TRUE	TRUE	TRUE	TRUE	EmptyDrops	0	0.000515887052810474	6.41802798350274e-05	0	0.000451706772975447	0.0117889215488461	0.0673087308452724	0.296861870092269	0.380699903208757	0.00220587964621053	0.00193168727761202	-0.139668326365958	-0.239399614172098	G1	0.171779141104294	FALSE	0.140583554376658	0.0705679862306368	TRUE	TRUE	TRUE	TRUE	0.0714285714285714	TRUE	TRUE	Pass	NB8350522	0	0	TumourB	-1.30707326060217	7.10004428960815	newWilms.Wilms___IMP672___NB8350522_AACCATGCAGTCGCTG
IMP672	9197.466049883	3739	FALSE	TRUE	TRUE	TRUE	TRUE	EmptyDrops	0	0.000139340090230272	6.93693880504921e-05	0	6.99707021797802e-05	0.00771194700973309	0.0597023481148501	0.290906869259264	0.281969395467173	0.0483740466935763	0.00274302568283115	-0.168012084061756	-0.178862236461346	G1	0.232558139534884	FALSE	0.171779141104294	0.15	TRUE	TRUE	TRUE	TRUE	0.133802816901408	TRUE	TRUE	Pass	NB8350522	1	1	TumourB	-3.20385816666536	3.83341113562754	newWilms.Wilms___IMP672___NB8350522_AACCCAAAGACAGCGT
IMP672	1903.01106806712	1227	FALSE	TRUE	TRUE	TRUE	TRUE	EmptyDrops	0	0	0	0	0	0.00232056315268279	0.0303319817598837	0.222089059570469	0.020056050087303	0.212216549270796	0.00675302410308909	-0.0415555955915652	-0.111875608050646	G1	0.214545454545454	FALSE	0.198630136986301	0.232558139534884	TRUE	TRUE	TRUE	TRUE	0.244444444444444	TRUE	TRUE	Pass	NB8350522	12	12	TumourA	2.91455016519891	-5.83280474735984	newWilms.Wilms___IMP672___NB8350522_AACGAAATCACGACTA
IMP672	25321.108262217	7284	FALSE	TRUE	TRUE	TRUE	TRUE	EmptyDrops	0	0.000550292411060772	0.000211096894234459	0	0.000339195516826313	0.00713418749338	0.0673840216479486	0.306487882956558	0.198384646666539	0.119423040726332	0.00307317114490565	-0.23236624498836	-0.258145804536516	G1	0.253112033195021	FALSE	0.140583554376658	0.160349854227405	TRUE	TRUE	TRUE	TRUE	0.157142857142857	TRUE	TRUE	Pass	NB8350522	7	7	TumourA	5.24676332535136	-11.1816594247045	newWilms.Wilms___IMP672___NB8350522_AACGGGAGTTGCAAGG
IMP672	20321.2924765677	5456	FALSE	TRUE	TRUE	TRUE	TRUE	EmptyDrops	0	0.000149265144050842	0	0	0.000149265144050842	0.00975105992768046	0.0446051399717045	0.268931776845956	0.152327827577681	0.0595420733919246	0.00178494947329897	0.260898690928337	0.916247459359251	G2M	0.140583554376658	FALSE	0.214545454545454	0.140583554376658	TRUE	TRUE	TRUE	TRUE	0.153846153846154	TRUE	TRUE	Pass	NB8350522	16	16	TumourB	-10.2990864750937	-2.88841355054271	newWilms.Wilms___IMP672___NB8350522_AACGTCAGTTGTCTAG
IMP672	3077.73117378527	1704	FALSE	TRUE	TRUE	TRUE	TRUE	EmptyDrops	0	0.00126109591080703	0	0	0.00126109591080703	0.00422509922458953	0.0332444174297098	0.214244615039179	0.0926268942861912	0.120516316871617	0.00344971724743864	-0.174095938553964	-0.138130763303168	G1	0.336842105263158	FALSE	0.214545454545454	0.160349854227405	TRUE	TRUE	TRUE	TRUE	0.143939393939394	TRUE	TRUE	Pass	NB8350522	3	3	TumourB	2.52930481522667	2.93728783916114	newWilms.Wilms___IMP672___NB8350522_AACTTCTCAAGCAGGT
IMP672	2047.79686885762	1400	FALSE	TRUE	TRUE	TRUE	TRUE	EmptyDrops	0	0.000829275204846683	0.000270554054868894	0	0.000558721149977788	0.00407321639183657	0.0275964978378961	0.180469390303062	0.050863160344213	0.366221808228115	0.00389565443626957	0.225372792097872	0.0537779999648908	S	0.116822429906542	FALSE	0.304347826086956	0.110112359550562	TRUE	TRUE	TRUE	TRUE	0.273972602739726	TRUE	TRUE	Pass	NB8350522	13	13	TumourA	2.68716485665436	-11.0313430406858	newWilms.Wilms___IMP672___NB8350522_AAGAACAGTTGTTTGG
IMP672	10004.3490354115	3906	FALSE	TRUE	TRUE	TRUE	TRUE	EmptyDrops	0	0.00029561504456523	5.89801409033768e-05	0	0.000236634903661853	0.00861770014224518	0.0674273439814524	0.300460272112419	0.323715841013948	0.0545563923716363	0.00161212873992116	-0.0633034613422052	-0.204279915782388	G1	0.232558139534884	FALSE	0.116822429906542	0.232558139534884	TRUE	TRUE	TRUE	TRUE	0.180451127819549	TRUE	TRUE	Pass	NB8350522	4	4	TumourB	-5.64330529861404	4.64709139055439	newWilms.Wilms___IMP672___NB8350522_AAGACAAAGTTTGTCG
IMP672	7433.13962393994	3155	FALSE	TRUE	TRUE	TRUE	TRUE	EmptyDrops	0	0.000690562011435356	0	0	0.000690562011435356	0.00679905968411007	0.0634622642853536	0.268156029243021	0.262197648698512	0.0781709964591047	0.00333314389973311	-0.218469712181254	-0.197651055719242	G1	0.160349854227405	FALSE	0.253112033195021	0.0705679862306368	TRUE	TRUE	TRUE	TRUE	0.143939393939394	TRUE	TRUE	Pass	NB8350522	0	0	TumourB	-1.28000242062564	4.99246384178856	newWilms.Wilms___IMP672___NB8350522_AAGATAGCACCTCGTT
IMP672	11773.8947811905	4405	FALSE	TRUE	TRUE	TRUE	TRUE	EmptyDrops	0	0.000101656985453763	0	0	0.000101656985453763	0.00764900726472826	0.0710057790666517	0.302914176865912	0.307992785561588	0.0754710774823209	0.00232069719052908	-0.16312281669934	-0.272947797131724	G1	0.214545454545454	FALSE	0.124087591240876	0.171779141104294	TRUE	TRUE	TRUE	TRUE	0.263157894736842	TRUE	TRUE	Pass	NB8350522	4	4	TumourB	-4.67037991959964	4.92735394304378	newWilms.Wilms___IMP672___NB8350522_AAGGAATCAGGGCTTC
IMP672	6999.1882879785	3170	FALSE	TRUE	TRUE	TRUE	TRUE	EmptyDrops	0	0.000335199992652782	8.34168003485207e-05	0	0.000251783192304261	0.00692269603842429	0.0688992738569135	0.287393624681253	0.330938206095009	0.0602526491876893	0.00201076418512625	-0.197513580395403	-0.261223276681449	G1	0.214545454545454	FALSE	0.140583554376658	0.276785714285714	TRUE	TRUE	TRUE	TRUE	0.0714285714285714	TRUE	TRUE	Pass	NB8350522	0	0	TumourB	-2.15909294254263	6.46626976739866	newWilms.Wilms___IMP672___NB8350522_AAGGTAACAAGGAGTC
IMP672	11377.9274152454	3894	FALSE	TRUE	TRUE	TRUE	TRUE	EmptyDrops	0	0.000314594743832702	0	0	0.000314594743832702	0.00935806236198755	0.046761860724302	0.251491137788293	0.20978732097465	0.0458313503377064	0.00195142069908842	-0.222078606802234	-0.235369307891142	G1	0.131979695431472	FALSE	0.276785714285714	0.171779141104294	TRUE	TRUE	TRUE	TRUE	0.0714285714285714	TRUE	TRUE	Pass	NB8350522	3	3	TumourB	-0.797435103520427	5.03977399644081	newWilms.Wilms___IMP672___NB8350522_AAGTACCAGACCCGCT
IMP672	27268.4439199082	7210	FALSE	TRUE	TRUE	TRUE	TRUE	EmptyDrops	0	0.000448651556623	2.58314488573058e-05	0	0.000422820107765694	0.0107169198227826	0.0680620474682149	0.331542748592393	0.168322910661256	0.0898952727683324	0.0032810044027937	0.0448058980240751	0.398128349429599	G2M	0.198630136986301	FALSE	0.160349854227405	0.198630136986301	TRUE	TRUE	TRUE	TRUE	0.0833333333333333	TRUE	TRUE	Pass	NB8350522	7	7	TumourA	-0.289939928340893	-12.4183979108229	newWilms.Wilms___IMP672___NB8350522_AAGTACCCATGAGATA
IMP672	1412.56701047755	1071	FALSE	TRUE	TRUE	TRUE	TRUE	EmptyDrops	0	0.000508167129300227	0	0	0.000508167129300227	0.00854076218291635	0.073587967103075	0.357838771665829	0.251844318228454	0.0134555775406584	0.0035652632955576	-0.0708540358971496	-0.0605943445169496	G1	0.140583554376658	FALSE	0.214545454545454	0.276785714285714	TRUE	TRUE	TRUE	TRUE	0.253731343283582	TRUE	TRUE	Pass	NB8350522	12	12	TumourA	4.31693525636831	-8.46828214349642	newWilms.Wilms___IMP672___NB8350522_AAGTGAAAGCGTTACT
IMP672	7968.14287207612	3259	FALSE	TRUE	TRUE	TRUE	TRUE	EmptyDrops	0	0.000757329969812493	0	9.43035126745587e-05	0.000757329969812493	0.0100428173510265	0.0441980049300356	0.291892472237639	0.101006643004362	0.0121741775077114	0.00226420113375661	-0.0566211142871044	1.26316912205887	G2M	0.184466019417476	FALSE	0.184466019417476	0.110112359550562	TRUE	TRUE	TRUE	TRUE	0.153846153846154	TRUE	TRUE	Pass	NB8350522	8	8	TumourB	-10.0050564615724	-0.787037789712406	newWilms.Wilms___IMP672___NB8350522_AAGTGAATCCACAAGT
IMP672	1885.88409199689	1254	FALSE	TRUE	TRUE	TRUE	TRUE	EmptyDrops	0	0	0	0	0	0.0103415433057364	0.0298359152512084	0.193349223597902	0.0601175244609918	0.313101518628756	0.00258865811449072	-0.143713596063036	-0.195148851306	G1	0.116822429906542	FALSE	0.171779141104294	0.198630136986301	TRUE	TRUE	TRUE	TRUE	0.110091743119266	TRUE	TRUE	Pass	NB8350522	2	2	TumourB	3.05885712954591	2.35413285792314	newWilms.Wilms___IMP672___NB8350522_AAGTGAATCTCGTGGG
IMP672	13202.5668618154	4518	FALSE	TRUE	TRUE	TRUE	TRUE	EmptyDrops	0	0.00020212394541188	4.92530720415543e-05	0	0.000152870873370326	0.00926699825919064	0.0610352059880377	0.264584913332315	0.255362011870748	0.0542200281465535	0.00244544528902916	-0.187283522083341	-0.238688097527718	G1	0.171779141104294	FALSE	0.103896103896104	0.103896103896104	TRUE	TRUE	TRUE	TRUE	0.180451127819549	TRUE	TRUE	Pass	NB8350522	1	1	TumourB	-2.04885876713367	4.41216806610228	newWilms.Wilms___IMP672___NB8350522_AATAGAGAGAGCTGAC
IMP672	4225.4691348566	2191	FALSE	TRUE	TRUE	TRUE	TRUE	EmptyDrops	0	0.00114443295946382	0.000163228140636191	0	0.000981204818827633	0.0079235377474028	0.0587849981364138	0.285902844965141	0.286331265292238	0.00539087191752503	0.00294478956947054	-0.126927880923231	-0.252279946459684	G1	0.116822429906542	FALSE	0.214545454545454	0.15	TRUE	TRUE	TRUE	TRUE	0.190909090909091	TRUE	TRUE	Pass	NB8350522	3	3	TumourB	2.47316925769064	8.02454666219913	newWilms.Wilms___IMP672___NB8350522_AATAGAGAGGGAGGAC
IMP672	10333.8500692135	3902	FALSE	TRUE	TRUE	TRUE	TRUE	EmptyDrops	0	0.000159663019344847	5.32780207118944e-05	5.32568312454444e-05	0.000106384998632953	0.00835946731603628	0.0744211089363209	0.295770412558742	0.408805047046805	0.00190372945596555	0.00308764047145384	-0.160200880583683	-0.222916149057644	G1	0.171779141104294	FALSE	0.160349854227405	0.140583554376658	TRUE	TRUE	TRUE	TRUE	0.0693069306930693	TRUE	TRUE	Pass	NB8350522	0	0	TumourB	-0.520800288562075	7.60967770213937	newWilms.Wilms___IMP672___NB8350522_AATAGAGTCATGCATG
IMP672	4596.82072909196	2183	FALSE	TRUE	TRUE	TRUE	TRUE	EmptyDrops	0	0.00039339975012023	0.000270513425414666	0	0.000122886324705563	0.00720190330058922	0.0659704011710399	0.295631619476087	0.3564224664504	0.000818268946737715	0.00190147837156322	-0.173684653709531	-0.22470849387009	G1	0.140583554376658	FALSE	0.232558139534884	0.171779141104294	TRUE	TRUE	TRUE	TRUE	0.135416666666667	TRUE	TRUE	Pass	NB8350522	2	2	TumourB	1.91889728641509	8.16028189837526	newWilms.Wilms___IMP672___NB8350522_AATCACGAGCGCCTCA
IMP672	9754.18449278336	3851	FALSE	TRUE	TRUE	TRUE	TRUE	EmptyDrops	0	9.75750835854169e-05	4.21872229188444e-05	0	5.53878606665725e-05	0.0122826826609281	0.0685307392169451	0.288628817946408	0.346730527280795	0.0716258328856593	0.00193724291662881	-0.132424083790587	-0.168990416032403	G1	0.171779141104294	FALSE	0.214545454545454	0.198630136986301	TRUE	TRUE	TRUE	TRUE	0.180451127819549	TRUE	TRUE	Pass	NB8350522	4	4	TumourB	-5.32739064346819	4.55116050291	newWilms.Wilms___IMP672___NB8350522_AATCACGGTTTGAAAG
IMP672	3617.26022986201	2005	FALSE	TRUE	TRUE	TRUE	TRUE	EmptyDrops	0	0.000465501423274369	0	0	0.000465501423274369	0.0064381804451505	0.043340295303706	0.278077056064765	0.139100404356089	0.00325975373319887	0.00140287216027921	-0.117955965104773	-0.100574518665419	G1	0.184466019417476	FALSE	0.116822429906542	0.160349854227405	TRUE	TRUE	TRUE	TRUE	0.143939393939394	TRUE	TRUE	Pass	NB8350522	3	3	TumourB	1.75646088523911	5.17201198398828	newWilms.Wilms___IMP672___NB8350522_AATCGACCATATCGGT
IMP672	11305.0575260861	4190	FALSE	TRUE	TRUE	TRUE	TRUE	EmptyDrops	0	0.000378622995265361	5.31256374123635e-05	0	0.000325497357852997	0.00806838418965868	0.0639837409020522	0.290618986405853	0.31603452144397	0.0542494858199995	0.00212856601437953	-0.139872993653972	-0.230566332521024	G1	0.304347826086956	FALSE	0.110112359550562	0.160349854227405	TRUE	TRUE	TRUE	TRUE	0.133802816901408	TRUE	TRUE	Pass	NB8350522	4	4	TumourB	-3.2264211058451	3.00387171588626	newWilms.Wilms___IMP672___NB8350522_AATCGACTCACGTCCT
IMP672	13559.7692536972	4250	FALSE	TRUE	TRUE	TRUE	TRUE	EmptyDrops	0	0.000750233700385489	0	0	0.000750233700385489	0.00512990388735695	0.0629098214037445	0.268792696967001	0.233626453555247	0.0285778816380043	0.00222254886609642	-0.174347971051798	-0.296101915761133	G1	0.15	FALSE	0.15	0.232558139534884	TRUE	TRUE	TRUE	TRUE	0.156626506024096	TRUE	TRUE	Pass	NB8350522	15	15	TumourB	1.65026062853013	12.0045009710727	newWilms.Wilms___IMP672___NB8350522_AATGAAGGTGAACGGT
IMP672	6371.75313943544	3023	FALSE	TRUE	TRUE	TRUE	TRUE	EmptyDrops	0	0.000357670108154173	0	0	0.000357670108154173	0.00753138599208046	0.0651209725731635	0.319516208426668	0.157144277383627	0.0648600473701864	0.00333502508406336	-0.105378917724632	0.151996548399006	G2M	0.253112033195021	FALSE	0.124087591240876	0.124087591240876	TRUE	TRUE	TRUE	TRUE	0.212765957446809	TRUE	TRUE	Pass	NB8350522	4	4	TumourB	-7.20091730183956	3.32226014104641	newWilms.Wilms___IMP672___NB8350522_AATGACCAGAGCACTG
IMP672	3581.81654528427	2027	FALSE	TRUE	TRUE	TRUE	TRUE	EmptyDrops	0	0.00046874169109605	0	0	0.00046874169109605	0.00552398634623813	0.0356662192323917	0.232217983652096	0.063766668598281	0.0862018654216975	0.00373564243716823	-0.140198283559724	-0.251228282708319	G1	0.184466019417476	FALSE	0.124087591240876	0.171779141104294	TRUE	TRUE	TRUE	TRUE	0.135416666666667	TRUE	TRUE	Pass	NB8350522	2	2	TumourB	1.68698662085269	3.8775675895729	newWilms.Wilms___IMP672___NB8350522_AATGACCCAGGACATG
IMP672	996.274865954312	799	FALSE	TRUE	TRUE	TRUE	TRUE	EmptyDrops	0	0	0	0	0	0.00748865322426384	0.038654837215251	0.214755329972988	0.0535464795179038	0.305511959540369	0.00315699611167969	0.105986772079092	-0.0696365103129091	S	0.124087591240876	FALSE	0.336842105263158	0.060126582278481	TRUE	TRUE	TRUE	TRUE	0.244444444444444	TRUE	TRUE	Pass	NB8350522	12	12	TumourA	3.27805051672625	-7.02777357756683	newWilms.Wilms___IMP672___NB8350522_AATGGAACATCTTCGC
IMP672	2932.94795699022	1933	FALSE	TRUE	TRUE	TRUE	TRUE	EmptyDrops	0	0.00206298349328546	0.000897279433965454	0	0.00116570405932001	0.0130082753543501	0.054199837736546	0.326762533994991	0.105476828980207	0.00137632205044959	0.00564755444719588	-0.202523730170889	-0.252176771692551	G1	0.15	FALSE	0.184466019417476	0.15	TRUE	TRUE	TRUE	TRUE	0.206896551724138	TRUE	TRUE	Pass	NB8350522	9	9	TumourA	4.76752443435054	-7.87988057073477	newWilms.Wilms___IMP672___NB8350522_AATGGAAGTGAAGCGT
IMP672	14098.3778752419	4823	FALSE	TRUE	TRUE	TRUE	TRUE	EmptyDrops	0	0.000325104941453674	4.59372597525021e-05	0	0.000279167681701172	0.0121206979945408	0.0614765548693094	0.294934295958962	0.27364415073176	0.0420989931825431	0.00208811870142165	0.326918680271654	-0.0629171544561404	S	0.304347826086956	FALSE	0.15	0.160349854227405	TRUE	TRUE	TRUE	TRUE	0.2	TRUE	TRUE	Pass	NB8350522	11	11	TumourB	-7.75621871598684	0.931432128303916	newWilms.Wilms___IMP672___NB8350522_AATTCCTAGCATGCAG
IMP672	12776.7019573867	4707	FALSE	TRUE	TRUE	TRUE	TRUE	EmptyDrops	0	0.000472478834974083	0	0	0.000472478834974083	0.0194846719682206	0.0612739495159362	0.287754771455951	0.237312248782342	0.0631671644350939	0.0022338579884607	-0.14857250252277	-0.298844160071222	G1	0.232558139534884	FALSE	0.0877192982456141	0.0705679862306368	TRUE	TRUE	TRUE	TRUE	0.26	TRUE	TRUE	Pass	NB8350522	4	4	TumourB	-4.135247954523	3.21487766763791	newWilms.Wilms___IMP672___NB8350522_AATTCCTGTGCGGTAA
IMP672	3520.91834202331	1931	FALSE	TRUE	TRUE	TRUE	TRUE	EmptyDrops	0	0.000709636344258463	0	0	0.000709636344258463	0.00709588939712791	0.0689748868831275	0.303738482427437	0.340834199323692	0.021200971739166	0.00422896633034096	-0.0589030727083506	-0.237338957119665	G1	0.171779141104294	FALSE	0.276785714285714	0.184466019417476	TRUE	TRUE	TRUE	TRUE	0.148148148148148	TRUE	TRUE	Pass	NB8350522	2	2	TumourB	0.116417305175648	6.48431434778998	newWilms.Wilms___IMP672___NB8350522_AATTCCTTCAGAGTGG
IMP672	7666.2139245906	3225	FALSE	TRUE	TRUE	TRUE	TRUE	EmptyDrops	0	0.000953889927769815	0	0	0.000953889927769815	0.00503732106969272	0.0458878170018255	0.243224065689677	0.14791910886241	0.0266765978988837	0.00146176448293531	-0.199030223765743	-0.263282353331177	G1	0.198630136986301	FALSE	0.214545454545454	0.0877192982456141	TRUE	TRUE	TRUE	TRUE	0.0571428571428571	TRUE	TRUE	Pass	NB8350522	2	2	TumourB	3.08605803340149	6.97592583443816	newWilms.Wilms___IMP672___NB8350522_AATTTCCGTGCTTCAA
IMP672	2397.55966317795	1370	FALSE	TRUE	TRUE	TRUE	TRUE	EmptyDrops	0	0	0	0	0	0.00477190706002532	0.0341565576602195	0.235465263417727	0.127399124987183	0.0297686700936125	0.00452538174810803	-0.0640121791706713	-0.198235621549219	G1	0.160349854227405	FALSE	0.253112033195021	0.124087591240876	TRUE	TRUE	TRUE	TRUE	0.0571428571428571	TRUE	TRUE	Pass	NB8350522	2	2	TumourB	3.80543619416075	5.99406866326059	newWilms.Wilms___IMP672___NB8350522_AATTTCCGTGTTGATC
IMP672	13192.6267114376	4428	FALSE	TRUE	TRUE	TRUE	TRUE	EmptyDrops	0	0.000401793729542246	4.99175015247236e-05	0	0.000351876228017522	0.00631819419922845	0.0629846066278119	0.273874395366777	0.299745087305633	0.0010586551541669	0.00206461237319614	-0.177200087599391	-0.233924028341583	G1	0.160349854227405	FALSE	0.304347826086956	0.276785714285714	TRUE	TRUE	TRUE	TRUE	0.24	TRUE	TRUE	Pass	NB8350522	0	0	TumourB	-0.0333288923407203	7.90984412766988	newWilms.Wilms___IMP672___NB8350522_ACAACCAAGACCAAAT
IMP672	38787.7046965492	8825	FALSE	TRUE	TRUE	TRUE	TRUE	EmptyDrops	0	0.000512775653290705	5.68724571649729e-05	1.90695445812277e-05	0.000455903196125732	0.00832820605896823	0.0592422497835782	0.307168997065023	0.206749751945021	0.00377645814113301	0.00438803764539715	0.0933777753730904	-0.187568162228691	S	0.171779141104294	FALSE	0.304347826086956	0.160349854227405	TRUE	TRUE	TRUE	TRUE	0.157142857142857	TRUE	TRUE	Pass	NB8350522	10	10	TumourA	4.52939312570035	-11.8538090870477	newWilms.Wilms___IMP672___NB8350522_ACAACCAAGACTTGTC
IMP672	9882.39620498447	4094	FALSE	TRUE	TRUE	TRUE	TRUE	EmptyDrops	0	0.000456336008429416	0	0	0.000456336008429416	0.00644065478608219	0.0567172384214855	0.270101078172547	0.251193004547035	0.0887042225598385	0.00251855436806222	0.272078364470996	-0.137055190258005	S	0.276785714285714	FALSE	0.198630136986301	0.140583554376658	TRUE	TRUE	TRUE	TRUE	0.212765957446809	TRUE	TRUE	Pass	NB8350522	11	11	TumourB	-6.91225684716155	3.04088849572863	newWilms.Wilms___IMP672___NB8350522_ACAACCAGTGGTTCTA
IMP672	3355.89440745172	2157	FALSE	TRUE	TRUE	TRUE	TRUE	EmptyDrops	0	0.000235715594413628	0.000235715594413628	0	0	0.00625706005481109	0.0542852707995638	0.296906587234041	0.111731625471105	0.0883047487099662	0.00329958714490122	-0.0690323096483038	-0.210371558562658	G1	0.160349854227405	FALSE	0.160349854227405	0.253112033195021	TRUE	TRUE	TRUE	TRUE	0.0967741935483871	TRUE	TRUE	Pass	NB8350522	9	9	TumourA	5.61886040025436	-8.97305810359856	newWilms.Wilms___IMP672___NB8350522_ACAAGCTGTGATAGAT
IMP672	1636.63064888534	1243	FALSE	TRUE	TRUE	TRUE	TRUE	EmptyDrops	0	0.00109040493169494	0	0	0.00109040493169494	0.0125003423929688	0.0590022435009152	0.324782875896585	0.078352429101459	0.00736885287114265	0.00491839698834793	-0.0867579574862632	-0.23070975199742	G1	0.184466019417476	FALSE	0.214545454545454	0.253112033195021	TRUE	TRUE	TRUE	TRUE	0.244444444444444	TRUE	TRUE	Pass	NB8350522	12	12	TumourA	3.21760743915327	-6.61869061314267	newWilms.Wilms___IMP672___NB8350522_ACACCAAGTATGCGGA
IMP672	5177.29365958766	2485	FALSE	TRUE	TRUE	TRUE	TRUE	EmptyDrops	0	0	0	0	0	0.00521335571650149	0.0391727863632344	0.251378483451726	0.162386536518151	0.00807734998695379	0.00330470300431474	-0.189274134843465	-0.23996278428133	G1	0.171779141104294	FALSE	0.160349854227405	0.276785714285714	TRUE	TRUE	TRUE	TRUE	0.143939393939394	TRUE	TRUE	Pass	NB8350522	2	2	TumourB	1.58108575154383	2.56634702556336	newWilms.Wilms___IMP672___NB8350522_ACACGCGCAGCGTATT
IMP672	5960.51725775907	3002	FALSE	TRUE	TRUE	TRUE	TRUE	EmptyDrops	0	9.21575604283143e-05	0	0	9.21575604283143e-05	0.00643170656939525	0.0584601419933048	0.280247074786918	0.191944529326478	0.222993292483068	0.00279443220955766	0.17435091642492	0.216344167829415	G2M	0.214545454545454	FALSE	0.0981210855949896	0.171779141104294	TRUE	TRUE	TRUE	TRUE	0.273972602739726	TRUE	TRUE	Pass	NB8350522	13	13	TumourA	-0.154027472603658	-12.392840527154	newWilms.Wilms___IMP672___NB8350522_ACACTGACAGATACCT
IMP672	6617.97979361443	3097	FALSE	TRUE	TRUE	TRUE	TRUE	EmptyDrops	0	0.000636233427034297	0	0	0.000636233427034297	0.0111011731676105	0.0648844044575832	0.295924811293804	0.331824954066027	0.0512840071712969	0.00277189043554681	-0.104820371980136	-0.233877145692802	G1	0.276785714285714	FALSE	0.15	0.074468085106383	TRUE	TRUE	TRUE	TRUE	0.0952380952380952	TRUE	TRUE	Pass	NB8350522	1	1	TumourB	-3.47406894186802	5.72299800363141	newWilms.Wilms___IMP672___NB8350522_ACAGAAAAGCTTCGTA
IMP672	67966.3684746612	9949	FALSE	TRUE	TRUE	TRUE	TRUE	EmptyDrops	0	0.000398949742843931	0.000149031564143153	1.04158861391894e-05	0.000249918178700778	0.0108721071778579	0.0713527374658043	0.349262996110115	0.192808469121403	0.0657615143750052	0.00279350292460489	0.186628131737139	0.661412447455434	G2M	0.184466019417476	FALSE	0.184466019417476	0.0786106032906764	TRUE	TRUE	TRUE	TRUE	0.116883116883117	TRUE	TRUE	Pass	NB8350522	5	5	TumourA	-1.12703153800194	-10.8347771857534	newWilms.Wilms___IMP672___NB8350522_ACAGAAAGTCGAACAG
IMP672	10680.1462403254	4179	FALSE	TRUE	TRUE	TRUE	TRUE	EmptyDrops	0	0.000191840776900972	0	0	0.000191840776900972	0.0106235033189981	0.0648444323013352	0.308799767384195	0.228366815482303	0.0717889377734241	0.00256096374864042	-0.2272671335841	-0.26193628842288	G1	0.253112033195021	FALSE	0.160349854227405	0.214545454545454	TRUE	TRUE	TRUE	TRUE	0.180451127819549	TRUE	TRUE	Pass	NB8350522	1	1	TumourB	-4.00612340868465	3.58663807750924	newWilms.Wilms___IMP672___NB8350522_ACAGCCGTCCGTGGCA
IMP672	10251.9331460566	3852	FALSE	TRUE	TRUE	TRUE	TRUE	EmptyDrops	0	0.000232024955611309	0	0	0.000232024955611309	0.00921400069995695	0.0759579766262775	0.297820911834285	0.336596210007731	0.046864330228932	0.00201626266490992	-0.168974172697746	-0.24042202768186	G1	0.232558139534884	FALSE	0.103896103896104	0.0830188679245283	TRUE	TRUE	TRUE	TRUE	0.0714285714285714	TRUE	TRUE	Pass	NB8350522	0	0	TumourB	-2.89989697022923	5.87200200807247	newWilms.Wilms___IMP672___NB8350522_ACATCCCAGATCGACG
IMP672	1786.03733764721	1362	FALSE	TRUE	TRUE	TRUE	TRUE	EmptyDrops	0	0.000626649491017943	0	0	0.000626649491017943	0.0087581472612393	0.0331078723759899	0.206244786939037	0.0612969067638344	0.359972646926027	0.00252935312435708	-0.1461849628293	0.116327114803887	G2M	0.124087591240876	FALSE	0.110112359550562	0.232558139534884	TRUE	TRUE	TRUE	TRUE	0.177215189873418	TRUE	TRUE	Pass	NB8350522	9	9	TumourA	4.57502361552256	-8.88195392799814	newWilms.Wilms___IMP672___NB8350522_ACATCCCTCTGACAGT
IMP672	20823.4898103497	5437	FALSE	TRUE	TRUE	TRUE	TRUE	EmptyDrops	0	0.000504218501935089	0	0	0.000504218501935089	0.0107440380928691	0.0494194227170212	0.272358648401819	0.154330826878229	0.0660125825815682	0.00201575694737224	0.00470271319645121	1.14977385353967	G2M	0.214545454545454	FALSE	0.184466019417476	0.198630136986301	TRUE	TRUE	TRUE	TRUE	0.153846153846154	TRUE	TRUE	Pass	NB8350522	16	16	TumourB	-10.7403153947477	-3.59776952023191	newWilms.Wilms___IMP672___NB8350522_ACATCGATCTCCGTGT
IMP672	26708.0051372904	6587	FALSE	TRUE	TRUE	TRUE	TRUE	EmptyDrops	0	0.000310963499988161	0.00018309359567283	0	0.000127869904315331	0.00949213446087369	0.077314245925786	0.346875696844613	0.210344976383049	0.0720799562177531	0.00197370175429334	0.291174078435469	0.385386763019047	G2M	0.198630136986301	FALSE	0.160349854227405	0.0981210855949896	TRUE	TRUE	TRUE	TRUE	0.0833333333333333	TRUE	TRUE	Pass	NB8350522	7	7	TumourA	-1.25403685578697	-11.634048317625	newWilms.Wilms___IMP672___NB8350522_ACATGCATCGTTTACT
IMP672	3248.87248513253	2078	FALSE	TRUE	TRUE	TRUE	TRUE	EmptyDrops	0	0.00017354107603857	0	0	0.00017354107603857	0.00906606418217768	0.0224255873411382	0.188913539020229	0.0231074503982718	0.38059624215699	0.00337011838203649	0.174738511519377	0.149814013149143	S	0.124087591240876	FALSE	0.0786106032906764	0.253112033195021	TRUE	TRUE	TRUE	TRUE	0.273972602739726	TRUE	TRUE	Pass	NB8350522	13	13	TumourA	2.24221947070751	-10.8049498261817	newWilms.Wilms___IMP672___NB8350522_ACATTTCTCCATCGTC
IMP672	8523.45488565665	3616	FALSE	TRUE	TRUE	TRUE	TRUE	EmptyDrops	0	0.000125897242037082	6.3249898775246e-05	0	6.2647343261836e-05	0.00828794532615654	0.0711804380945337	0.291854122571167	0.398557269202509	0.0325162887661671	0.00224460777608803	-0.0184333395504106	-0.202169852611278	G1	0.253112033195021	FALSE	0.375722543352601	0.15	TRUE	TRUE	TRUE	TRUE	0.133802816901408	TRUE	TRUE	Pass	NB8350522	4	4	TumourB	-5.02700643751369	4.40513674229285	newWilms.Wilms___IMP672___NB8350522_ACCAAACGTCACCACG
IMP672	24018.3167301771	6442	FALSE	TRUE	TRUE	TRUE	TRUE	EmptyDrops	0	0.00047019172598344	8.32586831226359e-05	0	0.000386933042860804	0.00959824822840923	0.0733616050162856	0.331206679116017	0.2584777270612	0.0505703226788647	0.00262955178322519	-0.185649182960835	-0.26829431881499	G1	0.232558139534884	FALSE	0.232558139534884	0.0705679862306368	TRUE	TRUE	TRUE	TRUE	0.177570093457944	TRUE	TRUE	Pass	NB8350522	10	10	TumourA	5.8175774113501	-11.6265019431717	newWilms.Wilms___IMP672___NB8350522_ACCAAACGTCGACTTA
IMP672	3260.12690901883	1765	FALSE	TRUE	TRUE	TRUE	TRUE	EmptyDrops	0	0.000837967236322417	0	0	0.000837967236322417	0.007748778739072	0.0295154599818292	0.221753123201546	0.0736389590599569	0.00474953525809556	0.0033361183461302	-0.140829613741596	-0.201387500835954	G1	0.184466019417476	FALSE	0.103896103896104	0.160349854227405	TRUE	TRUE	TRUE	TRUE	0.151515151515152	TRUE	TRUE	Pass	NB8350522	2	2	TumourB	3.44309544734147	4.77843216489653	newWilms.Wilms___IMP672___NB8350522_ACCAACAAGCGCCCAT
IMP672	8782.90905357432	3584	FALSE	TRUE	TRUE	TRUE	TRUE	EmptyDrops	0	0.000131884679583594	6.83841695122185e-05	0	6.35005100713754e-05	0.00929803926614419	0.0643340460437296	0.288758001492985	0.315879729382147	0.0514608023913255	0.00266329706941832	-0.160353018135537	-0.216249939195061	G1	0.214545454545454	FALSE	0.198630136986301	0.253112033195021	TRUE	TRUE	TRUE	TRUE	0.0967741935483871	TRUE	TRUE	Pass	NB8350522	1	1	TumourB	-2.80855010893144	3.57950314495889	newWilms.Wilms___IMP672___NB8350522_ACCAACAAGCTTAGTC
IMP672	5292.24011043032	2438	FALSE	TRUE	TRUE	TRUE	TRUE	EmptyDrops	0	0.000439159363568702	0	0	0.000439159363568702	0.0065133149748054	0.0252539147518059	0.19102868890761	0.0271866821987547	0.182704448749424	0.00337076638712579	0.332970152584396	0.540493697124504	G2M	0.171779141104294	FALSE	0.15	0.131979695431472	TRUE	TRUE	TRUE	TRUE	0.0537634408602151	TRUE	TRUE	Pass	NB8350522	8	8	TumourB	-9.32789011656683	1.16413873016801	newWilms.Wilms___IMP672___NB8350522_ACCAACAGTCACAGTT
IMP672	4530.91509950885	2741	FALSE	TRUE	TRUE	TRUE	TRUE	EmptyDrops	0	0.000435724463988495	0.000145260529788867	0.000145476797467766	0.000290463934199628	0.0062769871330826	0.0367084109864124	0.208835003954892	0.0264522799014877	0.303305390988394	0.00392849847182669	0.220980101260792	0.033365514089206	S	0.160349854227405	FALSE	0.160349854227405	0.0877192982456141	TRUE	TRUE	TRUE	TRUE	0.177570093457944	TRUE	TRUE	Pass	NB8350522	10	10	TumourA	3.67083443226645	-11.877585118423	newWilms.Wilms___IMP672___NB8350522_ACCACAAAGGCACAAC
IMP672	11570.4620813746	4543	FALSE	TRUE	TRUE	TRUE	TRUE	EmptyDrops	0	0.000279039108275765	5.73985892746388e-05	0	0.000221640519001126	0.00597839110440334	0.0533104065695137	0.276695884650451	0.245844430339984	0.0572502355607557	0.00180212916433657	-0.0989860877255289	-0.236124430667283	G1	0.214545454545454	FALSE	0.276785714285714	0.160349854227405	TRUE	TRUE	TRUE	TRUE	0.24	TRUE	TRUE	Pass	NB8350522	1	1	TumourB	-1.66926232877429	5.1718349380634	newWilms.Wilms___IMP672___NB8350522_ACCATTTAGCATGAAT
IMP672	14110.2078502966	5242	FALSE	TRUE	TRUE	TRUE	TRUE	EmptyDrops	0	0.000221239957601431	5.52596818157956e-05	0	0.000165980275785635	0.00797318271197809	0.0604791601370724	0.316728774291011	0.140853139579958	0.048793656223389	0.00277393307115146	0.521715695551715	0.24397896725784	S	0.232558139534884	FALSE	0.131979695431472	0.160349854227405	TRUE	TRUE	TRUE	TRUE	0.162162162162162	TRUE	TRUE	Pass	NB8350522	8	8	TumourB	-8.93068659783418	-3.43815795712796	newWilms.Wilms___IMP672___NB8350522_ACCATTTGTATCTCGA
IMP672	5190.95177694129	2619	FALSE	TRUE	TRUE	TRUE	TRUE	EmptyDrops	0	0	0	0	0	0.0056054576961813	0.0637097264217567	0.276780775786236	0.285447267829513	0.0529465006410952	0.00345840675807423	-0.232780745002493	-0.225084942653682	G1	0.253112033195021	FALSE	0.184466019417476	0.276785714285714	TRUE	TRUE	TRUE	TRUE	0.143939393939394	TRUE	TRUE	Pass	NB8350522	0	0	TumourB	-0.289552683105414	3.4980180678321	newWilms.Wilms___IMP672___NB8350522_ACCCAAAAGCTGAGCA
IMP672	14043.5187185356	5077	FALSE	TRUE	TRUE	TRUE	TRUE	EmptyDrops	0	0.000250454041197496	9.96747981717827e-05	0	0.000150779243025713	0.00795607636965973	0.0700559104613858	0.33237356748186	0.235603293239311	0.0401130950373402	0.00215008020256977	0.520744111388352	0.200106359133809	S	0.304347826086956	FALSE	0.171779141104294	0.198630136986301	TRUE	TRUE	TRUE	TRUE	0.169014084507042	TRUE	TRUE	Pass	NB8350522	8	8	TumourB	-8.72362027280007	-2.96422358831364	newWilms.Wilms___IMP672___NB8350522_ACCCTCAAGAAGCCTG
IMP672	54003.5771323271	9423	FALSE	TRUE	TRUE	TRUE	TRUE	EmptyDrops	0	0.000333029675857917	0.000111270228222774	0	0.000221759447635143	0.00858500061354062	0.0719387371643123	0.357868019684959	0.177342575110392	0.0445951322499325	0.00288105656256232	0.310286769916765	0.262914630306711	S	0.160349854227405	FALSE	0.131979695431472	0.124087591240876	TRUE	TRUE	TRUE	TRUE	0.116883116883117	TRUE	TRUE	Pass	NB8350522	5	5	TumourA	0.248281815905671	-13.415552402325	newWilms.Wilms___IMP672___NB8350522_ACCCTCACAGAAGTTA
IMP672	15124.8526518355	5036	FALSE	TRUE	TRUE	TRUE	TRUE	EmptyDrops	0	0.000196153922912202	0	0	0.000196153922912202	0.0143583208094795	0.0468840872938582	0.277677570663342	0.148191056073594	0.0809744990074814	0.0026406038242013	0.244599380340972	0.729207118423705	G2M	0.276785714285714	FALSE	0.160349854227405	0.232558139534884	TRUE	TRUE	TRUE	TRUE	0.162162162162162	TRUE	TRUE	Pass	NB8350522	8	8	TumourB	-9.74016043892613	-3.40951445705941	newWilms.Wilms___IMP672___NB8350522_ACCCTCATCTGCGGAC
IMP672	9369.93304994963	3850	FALSE	TRUE	TRUE	TRUE	TRUE	EmptyDrops	0	0.000750135014729713	0	7.44786473473027e-05	0.000750135014729713	0.00581470028293043	0.0596122558398156	0.284915470946201	0.207808534600089	0.0696779906449714	0.00233821425732204	0.26905600148112	-0.137526421527083	S	0.232558139534884	FALSE	0.110112359550562	0.171779141104294	TRUE	TRUE	TRUE	TRUE	0.212765957446809	TRUE	TRUE	Pass	NB8350522	4	4	TumourB	-6.43966585276274	4.7119906392179	newWilms.Wilms___IMP672___NB8350522_ACCCTTGAGACGTCGA
IMP672	3226.11925577411	1806	FALSE	TRUE	TRUE	TRUE	TRUE	EmptyDrops	0	0	0	0	0	0.00489668643182038	0.0406758648766837	0.281769553498172	0.0972163530373119	0.000808241951870428	0.0076689068387015	-0.126547008181104	-0.0807456908771844	G1	0.15	FALSE	0.15	0.0830188679245283	TRUE	TRUE	TRUE	TRUE	0.0571428571428571	TRUE	TRUE	Pass	NB8350522	2	2	TumourB	3.74229927577461	5.91154953763442	newWilms.Wilms___IMP672___NB8350522_ACCCTTGAGTGCGCTC
IMP672	7405.86263558803	3138	FALSE	TRUE	TRUE	TRUE	TRUE	EmptyDrops	0	0.00025770650033184	0	0	0.00025770650033184	0.00470502326193553	0.0581469871912796	0.265236488300582	0.318561524673364	0.0236631958402036	0.00319964786989687	-0.166024999479885	-0.214985873477527	G1	0.198630136986301	FALSE	0.160349854227405	0.116822429906542	TRUE	TRUE	TRUE	TRUE	0.0693069306930693	TRUE	TRUE	Pass	NB8350522	3	3	TumourB	-0.204785117988611	5.2506545326128	newWilms.Wilms___IMP672___NB8350522_ACCCTTGCACTGGACC
IMP672	2369.96535351139	1307	FALSE	TRUE	TRUE	TRUE	TRUE	EmptyDrops	0	0	0	0	0	0.0133346840745028	0.0225129350416135	0.149236920471615	0.052146098893765	0.356743109998715	0.00241827521019286	-0.0494241055517873	-0.130019196491311	G1	0.0877192982456141	FALSE	0.198630136986301	0.0786106032906764	TRUE	TRUE	TRUE	TRUE	0.281818181818182	TRUE	TRUE	Pass	NB8350522	6	6	TumourB	2.38286882397577	3.30369345078834	newWilms.Wilms___IMP672___NB8350522_ACCCTTGTCGGCACTG
IMP672	5541.99237526323	2925	FALSE	TRUE	TRUE	TRUE	TRUE	EmptyDrops	0	0.000142021001913628	0	0	0.000142021001913628	0.00461119985179675	0.0380159757832518	0.253051202041143	0.0817691074594123	0.111703431889941	0.00254553295905002	0.367481391697741	-0.0238659212937395	S	0.253112033195021	FALSE	0.0540540540540541	0.074468085106383	TRUE	TRUE	TRUE	TRUE	0.2	TRUE	TRUE	Pass	NB8350522	11	11	TumourB	-7.75585591121523	2.21253292764283	newWilms.Wilms___IMP672___NB8350522_ACCGTTCGTATTTCGG
IMP672	8028.87459712113	3426	FALSE	TRUE	TRUE	TRUE	TRUE	EmptyDrops	0	8.51050885659124e-05	8.51050885659124e-05	0	0	0.015809055901494	0.0552568345100741	0.299650393520562	0.193075791497628	0.053788457037366	0.00332439975207957	-0.20500252240756	-0.263693852380736	G1	0.253112033195021	FALSE	0.184466019417476	0.214545454545454	TRUE	TRUE	TRUE	TRUE	0.263157894736842	TRUE	TRUE	Pass	NB8350522	1	1	TumourB	-2.38039760840939	3.62266306698458	newWilms.Wilms___IMP672___NB8350522_ACCTACCTCGAAACAA
IMP672	2085.50442586727	1422	FALSE	TRUE	TRUE	TRUE	TRUE	EmptyDrops	0	0.00109646874649044	0	0	0.00109646874649044	0.0137501475079695	0.0620610727924893	0.369336202057563	0.208988302712642	0.00727206140381801	0.00474052885276487	-0.0510296339843643	0.000649978728315237	G2M	0.15	FALSE	0.0786106032906764	0.060126582278481	TRUE	TRUE	TRUE	TRUE	0.177215189873418	TRUE	TRUE	Pass	NB8350522	9	9	TumourA	5.1561575931431	-8.96294949156434	newWilms.Wilms___IMP672___NB8350522_ACCTACCTCGAAGGAC
IMP672	16117.975758278	5789	FALSE	TRUE	TRUE	TRUE	TRUE	EmptyDrops	0	0.00018971766176942	0.000143728454812332	0	4.59892069570881e-05	0.00905733602140195	0.0532232551761737	0.320375935322199	0.174555107917676	0.0362630533799816	0.00243487589149496	0.0353974675610781	-0.134304488029137	S	0.15	FALSE	0.171779141104294	0.214545454545454	TRUE	TRUE	TRUE	TRUE	0.0933333333333333	TRUE	TRUE	Pass	NB8350522	7	7	TumourA	4.45296084967556	-12.3459986771682	newWilms.Wilms___IMP672___NB8350522_ACCTGAACATCTGGGC
IMP672	9807.86898341148	3917	FALSE	TRUE	TRUE	TRUE	TRUE	EmptyDrops	0	6.554135481316e-05	0	0	6.554135481316e-05	0.00675148434062517	0.0550300938754528	0.281589738890242	0.268313575354001	0.0507027211117	0.00221080337039558	-0.204857177749114	-0.275764917001744	G1	0.214545454545454	FALSE	0.092741935483871	0.110112359550562	TRUE	TRUE	TRUE	TRUE	0.133802816901408	TRUE	TRUE	Pass	NB8350522	1	1	TumourB	-1.19473837635059	3.61432963927073	newWilms.Wilms___IMP672___NB8350522_ACCTGTCAGTTTCTTC
IMP672	53891.5901210411	9462	FALSE	TRUE	TRUE	TRUE	TRUE	EmptyDrops	0	0.000471912077290674	0.000134785334035628	0	0.000337126743255046	0.00948181185812501	0.0525097782818392	0.303763884716839	0.128425130616569	0.121993059535577	0.00293791191552087	0.090542176301167	0.843695601952967	G2M	0.198630136986301	FALSE	0.276785714285714	0.232558139534884	TRUE	TRUE	TRUE	TRUE	0.116883116883117	TRUE	TRUE	Pass	NB8350522	5	5	TumourA	-0.623695782326703	-10.7019858719872	newWilms.Wilms___IMP672___NB8350522_ACGATCATCACCCTGT
IMP672	6109.95860660333	2978	FALSE	TRUE	TRUE	TRUE	TRUE	EmptyDrops	0	0.000525876994443787	0.000105224044836991	0	0.000420652949606796	0.00808128949766411	0.076175712330479	0.32227324473094	0.298611431617565	0.0428711731886046	0.00368540986050385	0.0922599511594882	-0.160847369024455	S	0.214545454545454	FALSE	0.140583554376658	0.131979695431472	TRUE	TRUE	TRUE	TRUE	0.0967741935483871	TRUE	TRUE	Pass	NB8350522	10	10	TumourA	5.55299246409421	-12.1212154154225	newWilms.Wilms___IMP672___NB8350522_ACGATCATCTTGCAGA
IMP672	5737.52722034559	3109	FALSE	TRUE	TRUE	TRUE	TRUE	EmptyDrops	0	0.000349243187733119	0	0	0.000349243187733119	0.00629597383449455	0.0634778708489604	0.260246348723553	0.29969596027605	0.145393106544041	0.00280602035022777	0.16319203639453	-0.120900608804801	S	0.304347826086956	FALSE	0.198630136986301	0.0981210855949896	TRUE	TRUE	TRUE	TRUE	0.461538461538462	TRUE	TRUE	Pass	NB8350522	12	12	TumourA	2.25453390951581	-12.7677079107235	newWilms.Wilms___IMP672___NB8350522_ACGGAAGAGATAGGGA
IMP672	1274.15546755655	839	FALSE	TRUE	TRUE	TRUE	TRUE	EmptyDrops	0	0	0	0	0	0.0121431708826452	0.0755753246263134	0.358817934603169	0.239008111442847	0.000467194938674425	0.00175781813144914	-0.0345866421198073	0.00922767723725756	G2M	0.124087591240876	FALSE	0.232558139534884	0.171779141104294	TRUE	TRUE	TRUE	TRUE	0.133802816901408	TRUE	TRUE	Pass	NB8350522	1	1	TumourB	-6.48133692372499	4.57518901052053	newWilms.Wilms___IMP672___NB8350522_ACGGTTAGTCGGCTAC
IMP672	2231.88217502856	1261	FALSE	TRUE	TRUE	TRUE	TRUE	EmptyDrops	0	0	0	0	0	0.00679904747849786	0.0248328994989907	0.165563633443514	0.0660851860040678	0.322356974054599	0.00160623818129361	-0.167320035827788	-0.12415552686072	G1	0.0981210855949896	FALSE	0.276785714285714	0.232558139534884	TRUE	TRUE	TRUE	TRUE	0.110091743119266	TRUE	TRUE	Pass	NB8350522	2	2	TumourB	1.82198174652779	2.68513287907445	newWilms.Wilms___IMP672___NB8350522_ACGGTTATCGCAGAGA
IMP672	122732.019346925	11791	TRUE	TRUE	TRUE	TRUE	TRUE	Both	0	0.000365784289106454	4.78551803979648e-05	0	0.00031792910870849	0.00782900690402074	0.0674647487462406	0.321414845134814	0.251002552834562	0.063237016001562	0.00312486156488286	-0.0991742479377518	0.0790956676930966	G2M	0.253112033195021	FALSE	0.160349854227405	0.0830188679245283	TRUE	TRUE	TRUE	TRUE	0.0933333333333333	TRUE	TRUE	Pass	NB8350522	5	5	TumourA	2.8489734714343	-12.9987847981762	newWilms.Wilms___IMP672___NB8350522_ACGTAGTCACTGCGAC
IMP672	6080.84073012503	2845	FALSE	TRUE	TRUE	TRUE	TRUE	EmptyDrops	0	0	0	0	0	0.00647788879035717	0.0690985774718203	0.30263739864826	0.433485509117842	0.00456648018173526	0.00214348780333975	-0.18432844990252	-0.221647367035237	G1	0.171779141104294	FALSE	0.184466019417476	0.0830188679245283	TRUE	TRUE	TRUE	TRUE	0.148148148148148	TRUE	TRUE	Pass	NB8350522	0	0	TumourB	-0.532790736108486	5.79566420379284	newWilms.Wilms___IMP672___NB8350522_ACGTCCTAGGAATCGC
IMP672	1834.28843232278	1243	FALSE	TRUE	TRUE	TRUE	TRUE	EmptyDrops	0	0	0	0	0	0.0133804816082	0.0490878178059217	0.283182884300482	0.0368405721678702	0.0578165374447865	0.00384273899676193	-0.136622651700761	-0.0961877331873545	G1	0.276785714285714	FALSE	0.160349854227405	0.336842105263158	TRUE	TRUE	TRUE	TRUE	0.110091743119266	TRUE	TRUE	Pass	NB8350522	2	2	TumourB	2.00640982175717	3.92312168481033	newWilms.Wilms___IMP672___NB8350522_ACGTCCTGTTCGGACC
IMP672	4680.54096152706	2366	FALSE	TRUE	TRUE	TRUE	TRUE	EmptyDrops	0	0.00112640193668868	0	0	0.00112640193668868	0.004192053511026	0.0645691242262083	0.304546507443504	0.319644231505537	0.0118919536924859	0.00224094216745396	-0.124446860904869	-0.205113320958189	G1	0.171779141104294	FALSE	0.171779141104294	0.214545454545454	TRUE	TRUE	TRUE	TRUE	0.151515151515152	TRUE	TRUE	Pass	NB8350522	3	3	TumourB	2.61638144232405	6.89926416128101	newWilms.Wilms___IMP672___NB8350522_ACTACGAAGGCAGGGA
IMP672	11036.223926288	4350	FALSE	TRUE	TRUE	TRUE	TRUE	EmptyDrops	0	0.000309018701420333	9.91694091946373e-05	0	0.000209849292225696	0.00980803284543931	0.0606220457802829	0.284853810119818	0.32029348960143	0.0468677305393278	0.00302363350097069	-0.144382224364613	-0.215058637973258	G1	0.232558139534884	FALSE	0.0830188679245283	0.110112359550562	TRUE	TRUE	TRUE	TRUE	0.180451127819549	TRUE	TRUE	Pass	NB8350522	4	4	TumourB	-3.82694595352934	4.51349421040065	newWilms.Wilms___IMP672___NB8350522_ACTACGACATCCGTTC
IMP672	1320.4417507443	1038	FALSE	TRUE	TRUE	TRUE	TRUE	EmptyDrops	0	0	0	0	0	0.00847332409674018	0.038289351334566	0.217845136914941	0.0591643042835564	0.358476453853571	0.00259575281419008	-0.0565564559780319	-0.03151099495822	G1	0.103896103896104	FALSE	0.0877192982456141	0.198630136986301	TRUE	TRUE	TRUE	TRUE	0.177215189873418	TRUE	TRUE	Pass	NB8350522	9	9	TumourA	5.55398337317113	-8.67931681948634	newWilms.Wilms___IMP672___NB8350522_ACTACGAGTGCGACAA
IMP672	2257.95269423735	1512	FALSE	TRUE	TRUE	TRUE	TRUE	EmptyDrops	0	0.000268086202521627	0	0	0.000268086202521627	0.00826306607673402	0.0303650799052993	0.196170476631421	0.0452721279274233	0.326205957257108	0.00298519116802156	0.0389130632083267	0.124660246869405	G2M	0.124087591240876	FALSE	0.184466019417476	0.140583554376658	TRUE	TRUE	TRUE	TRUE	0.273972602739726	TRUE	TRUE	Pass	NB8350522	13	13	TumourA	2.98738760461984	-10.4037289745561	newWilms.Wilms___IMP672___NB8350522_ACTATCTCACGCGCAT
IMP672	2776.19067927783	1747	FALSE	TRUE	TRUE	TRUE	TRUE	EmptyDrops	0	0.000268043684321985	0	0	0.000268043684321985	0.00827380428016558	0.0280564083226554	0.221888267752528	0.0432457844032327	0.196744300123804	0.00215633546870094	0.21611361374983	0.201316888281484	S	0.171779141104294	FALSE	0.124087591240876	0.214545454545454	TRUE	TRUE	TRUE	TRUE	0.212765957446809	TRUE	TRUE	Pass	NB8350522	4	4	TumourB	-7.81142790182573	3.40228755022654	newWilms.Wilms___IMP672___NB8350522_ACTATGGGTTGATGTC
IMP672	8825.70827561233	3664	FALSE	TRUE	TRUE	TRUE	TRUE	EmptyDrops	0	0.000477552442383729	0	0	0.000477552442383729	0.012295642817384	0.0675422171343883	0.312779326227463	0.205891364978729	0.0717899052012992	0.00219510473323605	-0.136839304201036	-0.242714359191535	G1	0.198630136986301	FALSE	0.214545454545454	0.198630136986301	TRUE	TRUE	TRUE	TRUE	0.133802816901408	TRUE	TRUE	Pass	NB8350522	1	1	TumourB	-4.68747100860467	5.76209115528334	newWilms.Wilms___IMP672___NB8350522_ACTCCCAGTCTGTGAT
IMP672	16601.2764343151	5113	FALSE	TRUE	TRUE	TRUE	TRUE	EmptyDrops	0	0.000105074133845195	0	0	0.000105074133845195	0.00727943748898614	0.071245378289448	0.306516163241974	0.365378558611243	0.00758829445493421	0.00230809286777309	-0.00641089559594321	0.541214316737919	G2M	0.253112033195021	FALSE	0.110112359550562	0.0705679862306368	TRUE	TRUE	TRUE	TRUE	0.169014084507042	TRUE	TRUE	Pass	NB8350522	8	8	TumourB	-9.48774047975797	-4.20851605197013	newWilms.Wilms___IMP672___NB8350522_ACTGCAACAATATCCG
IMP672	25249.8558917954	6511	FALSE	TRUE	TRUE	TRUE	TRUE	EmptyDrops	0	0.000354216458792309	0	0	0.000354216458792309	0.0110456689473672	0.0703279816276501	0.362711099334368	0.165150138758092	0.0654771601839397	0.00230890671839241	0.315423136152753	0.23340489093718	S	0.171779141104294	FALSE	0.214545454545454	0.184466019417476	TRUE	TRUE	TRUE	TRUE	0.0833333333333333	TRUE	TRUE	Pass	NB8350522	7	7	TumourA	-1.14611764853818	-12.0011292437453	newWilms.Wilms___IMP672___NB8350522_ACTGCAAGTAAGGCTG
IMP672	3934.9668336284	2078	FALSE	TRUE	TRUE	TRUE	TRUE	EmptyDrops	0	0.000587986569346724	0	0	0.000587986569346724	0.010688304485199	0.0233055964364124	0.146992076817119	0.0377122259223629	0.364793152348254	0.00324732241775989	0.0132755772974819	0.0590583791693095	G2M	0.0830188679245283	FALSE	0.160349854227405	0.214545454545454	TRUE	TRUE	TRUE	TRUE	0.121212121212121	TRUE	TRUE	Pass	NB8350522	4	4	TumourB	-7.70941192399865	3.53855839652588	newWilms.Wilms___IMP672___NB8350522_ACTGCAAGTATCGGTT
IMP672	79558.9062316767	10343	TRUE	TRUE	TRUE	TRUE	TRUE	Both	0	0.000347043442664004	6.9201033621043e-05	0	0.000277842409042961	0.00949472455575281	0.0699483982354233	0.318328756646923	0.234256832685929	0.101147651325367	0.00288075049711054	0.156483944585528	-0.209680242738349	S	0.253112033195021	FALSE	0.171779141104294	0.160349854227405	TRUE	TRUE	TRUE	TRUE	0.157142857142857	TRUE	TRUE	Pass	NB8350522	7	7	TumourA	3.87409640897446	-13.2190420758086	newWilms.Wilms___IMP672___NB8350522_ACTGTGAAGGGAGGAC
IMP672	8961.96318108597	3718	FALSE	TRUE	TRUE	TRUE	TRUE	EmptyDrops	0	0.000294733861468677	0.000170302656281124	0	0.000124431205187553	0.0126830981457461	0.0640058525446285	0.290068149131374	0.316823593350563	0.0658987010213116	0.00263174511005209	0.11733180367182	-0.161767523708689	S	0.184466019417476	FALSE	0.253112033195021	0.214545454545454	TRUE	TRUE	TRUE	TRUE	0.263157894736842	TRUE	TRUE	Pass	NB8350522	4	4	TumourB	-5.6804300831539	3.73287498495864	newWilms.Wilms___IMP672___NB8350522_ACTGTGAAGGTCTACT
IMP672	1528.77256779142	961	FALSE	TRUE	TRUE	TRUE	TRUE	EmptyDrops	0	0	0	0	0	0.00589795207479308	0.0313181028797516	0.219387897104159	0.109939279844402	0.0455998740294025	0.00545215566167914	-0.188307853855414	-0.0476103151885337	G1	0.198630136986301	FALSE	0.0786106032906764	0.110112359550562	TRUE	TRUE	TRUE	TRUE	0.281818181818182	TRUE	TRUE	Pass	NB8350522	6	6	TumourB	3.23316225438643	3.48220484884765	newWilms.Wilms___IMP672___NB8350522_ACTGTGAGTAGAAACT
IMP672	9057.13670616545	3602	FALSE	TRUE	TRUE	TRUE	TRUE	EmptyDrops	0	0.000282554819280582	0	6.64628770562503e-05	0.000282554819280582	0.00528985694869928	0.0662263566344563	0.287122191667494	0.295019923531196	0.0480502303054996	0.00166003470360565	0.0089553134568876	-0.183301525985077	S	0.276785714285714	FALSE	0.184466019417476	0.124087591240876	TRUE	TRUE	TRUE	TRUE	0.119402985074627	TRUE	TRUE	Pass	NB8350522	1	1	TumourB	-3.26710761826376	6.63007637606432	newWilms.Wilms___IMP672___NB8350522_ACTGTGAGTCCGTTTC
IMP672	10222.7447340357	4035	FALSE	TRUE	TRUE	TRUE	TRUE	EmptyDrops	0	5.98102539212158e-05	0	0	5.98102539212158e-05	0.00736764885899595	0.0643096292840819	0.282772821617018	0.281532976691404	0.0672125196347983	0.00257457492857636	-0.202025285573228	-0.207248781231771	G1	0.184466019417476	FALSE	0.198630136986301	0.140583554376658	TRUE	TRUE	TRUE	TRUE	0.0813008130081301	TRUE	TRUE	Pass	NB8350522	0	0	TumourB	-2.46730451096419	5.60750381452513	newWilms.Wilms___IMP672___NB8350522_ACTGTGATCACTTGGA
IMP672	7762.49900367962	3368	FALSE	TRUE	TRUE	TRUE	TRUE	EmptyDrops	0	0.000325391913737162	0	0	0.000325391913737162	0.00634272547611257	0.0621760356808941	0.28846012771595	0.337284746546825	0.00553920432189995	0.00146195269261692	-0.260214319481585	-0.234115573210811	G1	0.15	FALSE	0.232558139534884	0.15	TRUE	TRUE	TRUE	TRUE	0.0693069306930693	TRUE	TRUE	Pass	NB8350522	2	2	TumourB	0.604528246567419	6.4530471898535	newWilms.Wilms___IMP672___NB8350522_ACTTAGGCAGTAGAGC
IMP672	3301.44077324244	1976	FALSE	TRUE	TRUE	TRUE	TRUE	EmptyDrops	0	0	0	0	0	0.00769416353437934	0.0537837327033545	0.292944897924807	0.249569850308786	0.0710291789831996	0.00278728376272355	-0.206028201452852	-0.197085585707793	G1	0.15	FALSE	0.0981210855949896	0.214545454545454	TRUE	TRUE	TRUE	TRUE	0.143939393939394	TRUE	TRUE	Pass	NB8350522	1	1	TumourB	-1.53160719560392	2.88411691337749	newWilms.Wilms___IMP672___NB8350522_ACTTCCGAGTTCGGTT
IMP672	14019.9417460628	4994	FALSE	TRUE	TRUE	TRUE	TRUE	EmptyDrops	0	0.000113655253689803	0	0	0.000113655253689803	0.00817702226282659	0.0457946560653959	0.29502369523961	0.126101496537343	0.036349913871787	0.00273379719270055	0.468141339965346	0.430255207368829	S	0.214545454545454	FALSE	0.276785714285714	0.171779141104294	TRUE	TRUE	TRUE	TRUE	0.162162162162162	TRUE	TRUE	Pass	NB8350522	8	8	TumourB	-9.54484688657	-2.54069090079054	newWilms.Wilms___IMP672___NB8350522_ACTTCGCAGGTCTACT
IMP672	9991.49499003635	3972	FALSE	TRUE	TRUE	TRUE	TRUE	EmptyDrops	0	0.000629890913079286	0	0	0.000629890913079286	0.0132795544305642	0.048802408117318	0.264148072882354	0.216435861719332	0.0655044028517743	0.00198933099395726	-0.130131946918823	-0.188830609857941	G1	0.214545454545454	FALSE	0.0981210855949896	0.103896103896104	TRUE	TRUE	TRUE	TRUE	0.24	TRUE	TRUE	Pass	NB8350522	1	1	TumourB	-1.85738457099814	5.30266342293248	newWilms.Wilms___IMP672___NB8350522_ACTTCGCCAGTCGCAC
IMP672	41121.4938202066	8684	FALSE	TRUE	TRUE	TRUE	TRUE	EmptyDrops	0	0.000717990793061217	0.000380014889432204	0	0.000337975903629013	0.00820117692974305	0.0620899880814556	0.310769572756363	0.180482723389011	0.0623672943531756	0.00357004596113315	-0.0987492853240827	0.184081450300816	G2M	0.198630136986301	FALSE	0.0786106032906764	0.198630136986301	TRUE	TRUE	TRUE	TRUE	0.0933333333333333	TRUE	TRUE	Pass	NB8350522	7	7	TumourA	2.67789186325783	-12.6818422534578	newWilms.Wilms___IMP672___NB8350522_ACTTTCAGTTACGTAC
IMP672	10465.4087226307	4095	FALSE	TRUE	TRUE	TRUE	TRUE	EmptyDrops	0	0.000278622250438444	0	0	0.000278622250438444	0.00908765769075365	0.0643070810487362	0.288664366596525	0.321798557057365	0.0682375013140358	0.00195276698656564	-0.0663261923920491	-0.194433265547887	G1	0.253112033195021	FALSE	0.0830188679245283	0.15	TRUE	TRUE	TRUE	TRUE	0.180451127819549	TRUE	TRUE	Pass	NB8350522	4	4	TumourB	-5.15957326917967	3.96053779743825	newWilms.Wilms___IMP672___NB8350522_AGAACCTAGAAGCTCG
IMP672	9091.20438920571	3752	FALSE	TRUE	TRUE	TRUE	TRUE	EmptyDrops	0	0.000124742324684898	0	0	0.000124742324684898	0.00721213647980834	0.063604902133072	0.284831193690564	0.284253872599452	0.0797700298463958	0.00154974417616624	-0.200836399582183	-0.209814397910365	G1	0.184466019417476	FALSE	0.0634146341463415	0.110112359550562	TRUE	TRUE	TRUE	TRUE	0.24	TRUE	TRUE	Pass	NB8350522	4	4	TumourB	-3.57822413661197	4.07283266060779	newWilms.Wilms___IMP672___NB8350522_AGAACCTGTCGCAGTC
IMP672	13215.7526144297	4319	FALSE	TRUE	TRUE	TRUE	TRUE	EmptyDrops	0	0.00101746579255768	5.50418130296673e-05	0	0.000962423979528015	0.00587535303013826	0.0544781019790044	0.250890458061976	0.197447062119502	0.0438617423930321	0.00226479573073201	-0.205716204979908	-0.308814024619794	G1	0.160349854227405	FALSE	0.184466019417476	0.160349854227405	TRUE	TRUE	TRUE	TRUE	0.156626506024096	TRUE	TRUE	Pass	NB8350522	15	15	TumourB	1.32233502117686	11.3905452312995	newWilms.Wilms___IMP672___NB8350522_AGAAGCGCACATGGTT
IMP672	7271.56300612247	3121	FALSE	TRUE	TRUE	TRUE	TRUE	EmptyDrops	0	0.000723570885094382	0.000157885399152725	0	0.000565685485941658	0.00551503421911598	0.0607510999339481	0.268498089486903	0.335812139836674	0.0650528543091873	0.00236750377126305	-0.175496019478741	-0.202951572986774	G1	0.140583554376658	FALSE	0.276785714285714	0.198630136986301	TRUE	TRUE	TRUE	TRUE	0.0813008130081301	TRUE	TRUE	Pass	NB8350522	0	0	TumourB	-2.33348209183086	5.92227762194777	newWilms.Wilms___IMP672___NB8350522_AGAAGCGTCAGGAGAC
IMP672	5048.56268555898	2611	FALSE	TRUE	TRUE	TRUE	TRUE	EmptyDrops	0	0.000138560513788707	0	0.000136319826206096	0.000138560513788707	0.00762951536099944	0.0432236902695334	0.250139583471756	0.150793780519412	0.126241471614383	0.00320468031124185	0.0321820496280463	-0.121868461593963	S	0.304347826086956	FALSE	0.110112359550562	0.160349854227405	TRUE	TRUE	TRUE	TRUE	0.133802816901408	TRUE	TRUE	Pass	NB8350522	1	1	TumourB	-0.806089048480599	3.79799247964478	newWilms.Wilms___IMP672___NB8350522_AGACAAAAGACTCGAG
IMP672	5637.72978077432	3000	FALSE	TRUE	TRUE	TRUE	TRUE	EmptyDrops	0	0.000538056982483678	0.000134267409583685	0	0.000403789572899993	0.00839368758717422	0.060191342982894	0.310436829558626	0.224986498335824	0.000513338198291933	0.00228270303708847	0.00618850153948103	-0.087160241381834	S	0.198630136986301	FALSE	0.214545454545454	0.0705679862306368	TRUE	TRUE	TRUE	TRUE	0.2	TRUE	TRUE	Pass	NB8350522	4	4	TumourB	1.94520464973189	5.35746675289289	newWilms.Wilms___IMP672___NB8350522_AGACAAAAGGACAGCT
IMP672	6536.38324839556	3032	FALSE	TRUE	TRUE	TRUE	TRUE	EmptyDrops	0	0.000182729822363141	9.1064935434328e-05	0	9.1664886928813e-05	0.00715027695217822	0.0566514606505915	0.279818264566961	0.306615435826949	0.0742882379098433	0.00316793304544666	-0.144328659866962	-0.195436604607187	G1	0.198630136986301	FALSE	0.214545454545454	0.15	TRUE	TRUE	TRUE	TRUE	0.143939393939394	TRUE	TRUE	Pass	NB8350522	1	1	TumourB	-1.13831127018522	5.551606903796	newWilms.Wilms___IMP672___NB8350522_AGACAAACACCATTCC
IMP672	7677.92239059317	3520	FALSE	TRUE	TRUE	TRUE	TRUE	EmptyDrops	0	0.00034247418607796	0	0	0.00034247418607796	0.00984210340219678	0.0654376532498171	0.318508029457741	0.293134073129648	0.00327219888174398	0.00357501585444831	0.0528854396515686	-0.234586600301876	S	0.198630136986301	FALSE	0.0830188679245283	0.0668896321070234	TRUE	TRUE	TRUE	TRUE	0.206896551724138	TRUE	TRUE	Pass	NB8350522	9	9	TumourA	5.23729478367353	-11.6470997873402	newWilms.Wilms___IMP672___NB8350522_AGACAAATCCCGTAAA
IMP672	8693.12757643236	3952	FALSE	TRUE	TRUE	TRUE	TRUE	EmptyDrops	0	0.00103877778011202	0	0	0.00103877778011202	0.00709818937815126	0.0402823181076371	0.265584956604003	0.0981039177820926	0.0651321326508564	0.00244058421841318	0.486041296661614	0.0351334223831061	S	0.232558139534884	FALSE	0.140583554376658	0.336842105263158	TRUE	TRUE	TRUE	TRUE	0.169014084507042	TRUE	TRUE	Pass	NB8350522	11	11	TumourB	-8.01928665107838	1.9164084242703	newWilms.Wilms___IMP672___NB8350522_AGACACTCATCGATGT
IMP672	38673.0316071284	8327	FALSE	TRUE	TRUE	TRUE	TRUE	EmptyDrops	0	0.000675872973805125	0.000225631399109521	0	0.000450241574695605	0.00694560259615603	0.0758443670639045	0.335745869474742	0.254448785500419	0.0536556374740944	0.00311951005724988	-0.0896806913064331	-0.187868893449144	G1	0.160349854227405	FALSE	0.0634146341463415	0.0830188679245283	TRUE	TRUE	TRUE	TRUE	0.157142857142857	TRUE	TRUE	Pass	NB8350522	7	7	TumourA	4.45231968909016	-13.2097876638531	newWilms.Wilms___IMP672___NB8350522_AGACAGGAGGACTAAT
IMP672	55300.7534648897	9327	FALSE	TRUE	TRUE	TRUE	TRUE	EmptyDrops	0	0.000463231114017182	0.000287191835830793	1.28200489092308e-05	0.000176039278186389	0.01079788589557	0.0603340840110511	0.308569459030479	0.160429577240253	0.101406217303497	0.0030689245863819	0.0309782180530699	-0.0329330847611325	S	0.253112033195021	FALSE	0.184466019417476	0.131979695431472	TRUE	TRUE	TRUE	TRUE	0.0933333333333333	TRUE	TRUE	Pass	NB8350522	7	7	TumourA	2.5999082145713	-13.7638198420419	newWilms.Wilms___IMP672___NB8350522_AGACTCACAAAGGATT
IMP672	39145.8338372055	8286	FALSE	TRUE	TRUE	TRUE	TRUE	EmptyDrops	0	0.000313345265422477	0.000129782301069708	1.66903206574301e-05	0.000183562964352769	0.00905088196932028	0.0649364894064287	0.325202559007105	0.195556100505649	0.0524549965826254	0.00255223123774208	0.448201049489042	0.371216082243589	S	0.184466019417476	FALSE	0.171779141104294	0.214545454545454	TRUE	TRUE	TRUE	TRUE	0.0833333333333333	TRUE	TRUE	Pass	NB8350522	7	7	TumourA	-0.764681052955256	-11.4177184631977	newWilms.Wilms___IMP672___NB8350522_AGACTCACAACCCTCT
IMP672	12045.6231708591	4526	FALSE	TRUE	TRUE	TRUE	TRUE	EmptyDrops	0	0.00049942785767401	0.000111548305525053	0	0.000387879552148957	0.00857635525349513	0.0783776673881081	0.330896999213173	0.26631913177073	0.0399369079084567	0.00268679781752803	-0.176988842347856	-0.206893928426148	G1	0.184466019417476	FALSE	0.253112033195021	0.110112359550562	TRUE	TRUE	TRUE	TRUE	0.177570093457944	TRUE	TRUE	Pass	NB8350522	10	10	TumourA	5.19936252758506	-12.6829530792741	newWilms.Wilms___IMP672___NB8350522_AGAGAGCTCAGCATTG
IMP672	4200.88077152988	2126	FALSE	TRUE	TRUE	TRUE	TRUE	EmptyDrops	0	0.000526125698715395	0	0	0.000526125698715395	0.00667438110620275	0.0591930542721444	0.285560131125543	0.250809695792805	0.00107031784064262	0.00399080482768187	-0.196849866707573	-0.23090131987867	G1	0.140583554376658	FALSE	0.103896103896104	0.232558139534884	TRUE	TRUE	TRUE	TRUE	0.151515151515152	TRUE	TRUE	Pass	NB8350522	3	3	TumourB	2.68693898356291	5.85483688165526	newWilms.Wilms___IMP672___NB8350522_AGAGCCCAGTCCTGCG
IMP672	7804.34972402831	3498	FALSE	TRUE	TRUE	TRUE	TRUE	EmptyDrops	0	0.000405501681067874	0	0	0.000405501681067874	0.00886021137170681	0.0620325449732886	0.29439274310832	0.280791439067304	0.0698274161470195	0.00216994177294204	-0.163053015947166	-0.200868848446418	G1	0.160349854227405	FALSE	0.214545454545454	0.214545454545454	TRUE	TRUE	TRUE	TRUE	0.180451127819549	TRUE	TRUE	Pass	NB8350522	4	4	TumourB	-3.79243564505811	4.07797024114103	newWilms.Wilms___IMP672___NB8350522_AGATAGATCATAGAGA
IMP672	6083.53215895794	2968	FALSE	TRUE	TRUE	TRUE	TRUE	EmptyDrops	0	9.75746526959699e-05	0	0	9.75746526959699e-05	0.00733384204594858	0.0510823717112073	0.257756971628597	0.243628172894736	0.137658096418543	0.0031672316618181	-0.113065927453165	-0.189171601237494	G1	0.304347826086956	FALSE	0.116822429906542	0.253112033195021	TRUE	TRUE	TRUE	TRUE	0.180451127819549	TRUE	TRUE	Pass	NB8350522	4	4	TumourB	-2.91443477690796	3.08955798441497	newWilms.Wilms___IMP672___NB8350522_AGATCGTGTGGATACG
IMP672	38207.777502069	8153	FALSE	TRUE	TRUE	TRUE	TRUE	EmptyDrops	0	0.000602015804773991	0.000201259812054211	0	0.00040075599271978	0.00804801885757101	0.0761070376770337	0.35369374806957	0.189249131388177	0.0252329843780539	0.00328388241000826	0.116519394828917	0.436783879535044	G2M	0.140583554376658	FALSE	0.0877192982456141	0.131979695431472	TRUE	TRUE	TRUE	TRUE	0.116883116883117	TRUE	TRUE	Pass	NB8350522	5	5	TumourA	-0.672299440736636	-12.8544104995159	newWilms.Wilms___IMP672___NB8350522_AGCATCACAATAGGGC
IMP672	6863.38547772375	3005	FALSE	TRUE	TRUE	TRUE	TRUE	EmptyDrops	0	0.000346285565349957	0	0	0.000346285565349957	0.00673929128427949	0.0610488527692212	0.270094838221989	0.354799095527737	0.0328814029986336	0.00180832357499906	-0.164386325943208	-0.209212805377337	G1	0.253112033195021	FALSE	0.253112033195021	0.160349854227405	TRUE	TRUE	TRUE	TRUE	0.0813008130081301	TRUE	TRUE	Pass	NB8350522	0	0	TumourB	-0.305143964285496	3.89240920622119	newWilms.Wilms___IMP672___NB8350522_AGCCAATAGTTAACGA
IMP672	15205.2014401669	5310	FALSE	TRUE	TRUE	TRUE	TRUE	EmptyDrops	0	0.000294948669318236	0	0	0.000294948669318236	0.0100355967631656	0.0715911880779904	0.328184419228521	0.228002193629773	0.0989030644652158	0.00205169321918973	-0.00710146275309675	-0.1788891360057	G1	0.232558139534884	FALSE	0.124087591240876	0.253112033195021	TRUE	TRUE	TRUE	TRUE	0.177570093457944	TRUE	TRUE	Pass	NB8350522	10	10	TumourA	4.83724352242502	-12.9397114025725	newWilms.Wilms___IMP672___NB8350522_AGCCACGGTGCGCTCA
IMP672	17362.9859005671	5731	FALSE	TRUE	TRUE	TRUE	TRUE	EmptyDrops	0	0.000754721935901699	0.000336348102504263	0	0.000418373833397436	0.0120022133808453	0.0730294656417248	0.357573471780299	0.199376607474138	0.0494539755248448	0.002918810548215	-0.084733932734873	-0.238930672020658	G1	0.184466019417476	FALSE	0.074468085106383	0.232558139534884	TRUE	TRUE	TRUE	TRUE	0.157142857142857	TRUE	TRUE	Pass	NB8350522	7	7	TumourA	4.80169018045086	-13.0583035392108	newWilms.Wilms___IMP672___NB8350522_AGCCACGTCTCAGTCC
IMP672	7214.84147219082	3298	FALSE	TRUE	TRUE	TRUE	TRUE	EmptyDrops	0	0.000468288478947971	9.47541654521625e-05	0	0.000373534313495808	0.00659442339674955	0.0694624833531423	0.31874527625164	0.231850112325229	0.0596227065239762	0.00342402104339494	-0.177170689476057	-0.275382458163213	G1	0.160349854227405	FALSE	0.232558139534884	0.140583554376658	TRUE	TRUE	TRUE	TRUE	0.119402985074627	TRUE	TRUE	Pass	NB8350522	0	0	TumourB	-0.650512094349711	6.7790663317822	newWilms.Wilms___IMP672___NB8350522_AGCGATTAGGCTCTAT
IMP672	9736.26482419093	3727	FALSE	TRUE	TRUE	TRUE	TRUE	EmptyDrops	0	0.000118478284097658	0	0	0.000118478284097658	0.009355080832288	0.0668636567527429	0.286291644020243	0.313025863818788	0.0754727351972281	0.00215187162485453	-0.099001462548995	-0.225665549383936	G1	0.171779141104294	FALSE	0.131979695431472	0.092741935483871	TRUE	TRUE	TRUE	TRUE	0.133802816901408	TRUE	TRUE	Pass	NB8350522	4	4	TumourB	-5.33313538811603	4.46235234426624	newWilms.Wilms___IMP672___NB8350522_AGCGCCAGTCCTTAAG
IMP672	7717.09438782875	3331	FALSE	TRUE	TRUE	TRUE	TRUE	EmptyDrops	0	0.00022531844669811	0	0	0.00022531844669811	0.00590906758791522	0.0638962290283323	0.30022958347584	0.32159423394992	0.0568631860184416	0.00240763704811719	-0.133181964927751	-0.232227054874345	G1	0.232558139534884	FALSE	0.184466019417476	0.092741935483871	TRUE	TRUE	TRUE	TRUE	0.180451127819549	TRUE	TRUE	Pass	NB8350522	4	4	TumourB	-3.48479826831439	3.61195903477975	newWilms.Wilms___IMP672___NB8350522_AGCGCTGGTAGACTGG
IMP672	148635.473493255	12037	TRUE	TRUE	TRUE	TRUE	TRUE	Both	0	0.000299013095364416	5.2778261654777e-05	8.74803585092548e-06	0.000246234833709639	0.00864520398648436	0.0640744476301714	0.311530562163445	0.224234488424726	0.0922333308707623	0.00284235079160068	-0.0717112043076191	0.0107419053214145	G2M	0.304347826086956	FALSE	0.124087591240876	0.232558139534884	TRUE	TRUE	TRUE	TRUE	0.0933333333333333	TRUE	TRUE	Pass	NB8350522	5	5	TumourA	3.68506267061921	-13.0376816271806	newWilms.Wilms___IMP672___NB8350522_AGCTACAAGGTTCAGG
IMP672	13736.9525467803	4999	FALSE	TRUE	TRUE	TRUE	TRUE	EmptyDrops	0	0.000414200214582047	4.61967440482024e-05	0	0.000368003470533844	0.00792763843612342	0.0657904558447294	0.302660444612367	0.272138117036676	0.06147358150369	0.00166328993795819	0.285134754411094	-0.134642213998555	S	0.198630136986301	FALSE	0.0634146341463415	0.232558139534884	TRUE	TRUE	TRUE	TRUE	0.212765957446809	TRUE	TRUE	Pass	NB8350522	11	11	TumourB	-7.02950901996806	2.15973374441491	newWilms.Wilms___IMP672___NB8350522_AGCTACACATGTGCCG
IMP672	58602.7477768901	9461	FALSE	TRUE	TRUE	TRUE	TRUE	EmptyDrops	0	0.000410343214092149	0.000170724405092219	0	0.00023961880899993	0.00877570026420296	0.0694741590621671	0.342928224771475	0.191439034829483	0.0740214282617881	0.00277746021924273	0.271842003119533	0.369241658472621	G2M	0.171779141104294	FALSE	0.140583554376658	0.232558139534884	TRUE	TRUE	TRUE	TRUE	0.123287671232877	TRUE	TRUE	Pass	NB8350522	5	5	TumourA	-0.23518221532229	-13.1246211656123	newWilms.Wilms___IMP672___NB8350522_AGCTCAATCATGGGAG
IMP672	13668.9576821457	4770	FALSE	TRUE	TRUE	TRUE	TRUE	EmptyDrops	0	0.000304842669505756	0.000102000713219616	4.9452670623945e-05	0.00020284195628614	0.00633441267567046	0.0625108309897042	0.302632079786475	0.248709576280278	0.0364225422238038	0.00266757706743413	0.11990216003146	0.361495254266208	G2M	0.198630136986301	FALSE	0.0485714285714286	0.131979695431472	TRUE	TRUE	TRUE	TRUE	0.0537634408602151	TRUE	TRUE	Pass	NB8350522	8	8	TumourB	-9.35565168632012	-0.877510019313319	newWilms.Wilms___IMP672___NB8350522_AGGAAATAGACTTAAG
IMP672	4304.474704174	2462	FALSE	TRUE	TRUE	TRUE	TRUE	EmptyDrops	0	0.000317788893105742	0.00015973841020014	0	0.000158050482905603	0.00880532899740944	0.0661728406544162	0.310358326210057	0.194599611857934	0.105773943331781	0.00366582754074757	-0.0834109754591605	-0.143381128036485	G1	0.184466019417476	FALSE	0.423076923076923	0.304347826086956	TRUE	TRUE	TRUE	TRUE	0.0967741935483871	TRUE	TRUE	Pass	NB8350522	10	10	TumourA	5.84444762536182	-10.821049735201	newWilms.Wilms___IMP672___NB8350522_AGGAAATCAAGTAGTA
IMP672	3056.12003339389	1747	FALSE	TRUE	TRUE	TRUE	TRUE	EmptyDrops	0	0.000523298709869956	0	0	0.000523298709869956	0.00542459771760563	0.0303291447076976	0.204023734791597	0.0726318090249523	0.114804506832423	0.00392294626036278	-0.119970976736731	-0.239081909868393	G1	0.276785714285714	FALSE	0.103896103896104	0.092741935483871	TRUE	TRUE	TRUE	TRUE	0.143939393939394	TRUE	TRUE	Pass	NB8350522	3	3	TumourB	2.45208336755561	3.23435562142368	newWilms.Wilms___IMP672___NB8350522_AGGAAATGTAGTCTGT
IMP672	8194.8444397181	3752	FALSE	TRUE	TRUE	TRUE	TRUE	EmptyDrops	0	0.000298191714395597	9.95138075219182e-05	0	0.000198677906873678	0.0233597407624788	0.0597005109335005	0.313901220554255	0.106508300679947	0.035722821612708	0.00350842393459358	-0.227561794567394	-0.3204156293424	G1	0.198630136986301	FALSE	0.131979695431472	0.116822429906542	TRUE	TRUE	TRUE	TRUE	0.263157894736842	TRUE	TRUE	Pass	NB8350522	1	1	TumourB	-2.39470125285315	5.3951944139407	newWilms.Wilms___IMP672___NB8350522_AGGACTTAGGTTTGAA
IMP672	15635.3062865445	5671	FALSE	TRUE	TRUE	TRUE	TRUE	EmptyDrops	0	0.000383068115635192	8.47498178483669e-05	0	0.000298318297786826	0.0127689271506688	0.0699905516801766	0.310797956164728	0.188352738447592	0.116407898047865	0.00278218025364692	0.247654390905506	-0.0516877044623199	S	0.198630136986301	FALSE	0.171779141104294	0.171779141104294	TRUE	TRUE	TRUE	TRUE	0.08	TRUE	TRUE	Pass	NB8350522	7	7	TumourA	2.31065748568071	-13.3544603573594	newWilms.Wilms___IMP672___NB8350522_AGGACTTGTTTAGTCG
IMP672	6849.69073063205	2909	FALSE	TRUE	TRUE	TRUE	TRUE	EmptyDrops	0	0.000438759842108989	0	0	0.000438759842108989	0.00717519586345815	0.0592167044816437	0.260107986650858	0.334877793687437	0.0489682967286487	0.00208022026900478	-0.144991595178972	-0.180196374199569	G1	0.184466019417476	FALSE	0.171779141104294	0.124087591240876	TRUE	TRUE	TRUE	TRUE	0.0693069306930693	TRUE	TRUE	Pass	NB8350522	0	0	TumourB	-1.57704499143242	5.56071494957361	newWilms.Wilms___IMP672___NB8350522_AGGCCACAGACGATAT
IMP672	9524.14526855662	3740	FALSE	TRUE	TRUE	TRUE	TRUE	EmptyDrops	0	0.000576920843463712	6.3536430397011e-05	0	0.000513384413066701	0.00747308683327483	0.0632301464759538	0.270636167782727	0.297222286062939	0.0652894803267278	0.0021226231321478	-0.155594749296906	-0.210657704328792	G1	0.171779141104294	FALSE	0.184466019417476	0.232558139534884	TRUE	TRUE	TRUE	TRUE	0.0714285714285714	TRUE	TRUE	Pass	NB8350522	0	0	TumourB	-2.9409628996613	7.04379814534579	newWilms.Wilms___IMP672___NB8350522_AGGCTGCTCTAGCATG
IMP672	9988.79879227679	3913	FALSE	TRUE	TRUE	TRUE	TRUE	EmptyDrops	0	0.000332972110903181	0	6.28020501860398e-05	0.000332972110903181	0.00908330375313285	0.0620685998436757	0.296715790170049	0.296198202022481	0.0128377984056944	0.00251539370879219	-0.175654927072252	-0.283706678682406	G1	0.198630136986301	FALSE	0.198630136986301	0.184466019417476	TRUE	TRUE	TRUE	TRUE	0.0714285714285714	TRUE	TRUE	Pass	NB8350522	0	0	TumourB	-0.88289367132986	7.65886089489377	newWilms.Wilms___IMP672___NB8350522_AGGGCCTCATCTCCCA
IMP672	21974.8759252227	6096	FALSE	TRUE	TRUE	TRUE	TRUE	EmptyDrops	0	0.000248959981905429	4.80851347134183e-05	0	0.000200874847192011	0.0163193212694539	0.0676767214060134	0.292132019388303	0.38316400603145	0.0139193632442284	0.00204054170480699	-0.171812214584154	-0.215430632227328	G1	0.214545454545454	FALSE	0.140583554376658	0.198630136986301	TRUE	TRUE	TRUE	TRUE	0.119402985074627	TRUE	TRUE	Pass	NB8350522	0	0	TumourB	-2.09907285959002	8.04420427779963	newWilms.Wilms___IMP672___NB8350522_AGGGTGAGTCGCGTCA
IMP672	7843.3531540951	3426	FALSE	TRUE	TRUE	TRUE	TRUE	EmptyDrops	0	0.000247416779180114	0	0	0.000247416779180114	0.0058882020096766	0.0564354378559365	0.275251776902061	0.248641859447371	0.0917991640852667	0.00246304778606799	0.356369188904679	0.374910240709451	G2M	0.184466019417476	FALSE	0.15	0.0981210855949896	TRUE	TRUE	TRUE	TRUE	0.0537634408602151	TRUE	TRUE	Pass	NB8350522	8	8	TumourB	-9.18936119299351	-0.740314698434758	newWilms.Wilms___IMP672___NB8350522_AGGTGTTAGTTCCGGC
IMP672	14567.1796558167	4850	FALSE	TRUE	TRUE	TRUE	TRUE	EmptyDrops	0	0.000212071774677452	0	0	0.000212071774677452	0.00862259074232688	0.0794244138107069	0.325923602288444	0.297944776356577	0.0541782792793287	0.00328033049038877	-0.0824430737758078	-0.237907278700367	G1	0.214545454545454	FALSE	0.198630136986301	0.232558139534884	TRUE	TRUE	TRUE	TRUE	0.0967741935483871	TRUE	TRUE	Pass	NB8350522	10	10	TumourA	5.73977816285385	-12.243155499538	newWilms.Wilms___IMP672___NB8350522_AGGTTACGTTTACCTT
IMP672	43939.5446831945	8641	FALSE	TRUE	TRUE	TRUE	TRUE	EmptyDrops	0	0.000329661232478722	8.71275977947449e-05	0	0.000242533634683977	0.00804391507135954	0.0635686957731528	0.326455307428182	0.172100897623311	0.0391796382975305	0.00363992111440982	0.0837568453605668	1.01689516963514	G2M	0.171779141104294	FALSE	0.131979695431472	0.171779141104294	TRUE	TRUE	TRUE	TRUE	0.116883116883117	TRUE	TRUE	Pass	NB8350522	5	5	TumourA	-0.507542843763019	-10.5398964595698	newWilms.Wilms___IMP672___NB8350522_AGGTTACTCCGAAGGA
IMP672	2642.68689484427	1830	FALSE	TRUE	TRUE	TRUE	TRUE	EmptyDrops	0	0.00176447770817658	0.000756594249330794	0	0.00100788345884579	0.00543572292294975	0.0337613438393724	0.252750483692666	0.0658989636511107	0.261059128775565	0.00453349845510577	-0.119232362988964	-0.181866204571883	G1	0.184466019417476	FALSE	0.103896103896104	0.214545454545454	TRUE	TRUE	TRUE	TRUE	0.0967741935483871	TRUE	TRUE	Pass	NB8350522	9	9	TumourA	5.61527558895364	-9.39443563097611	newWilms.Wilms___IMP672___NB8350522_AGTACTGAGACAGCTG
IMP672	24726.4113417856	6517	FALSE	TRUE	TRUE	TRUE	TRUE	EmptyDrops	0	0.000372748981588549	0.00021867916769457	0	0.000154069813893979	0.00958715253026859	0.0642738759060292	0.339932580145221	0.143146706328108	0.0659030007536413	0.00176552455143301	0.0538094963740056	0.960539309154084	G2M	0.15	FALSE	0.184466019417476	0.140583554376658	TRUE	TRUE	TRUE	TRUE	0.116883116883117	TRUE	TRUE	Pass	NB8350522	7	7	TumourA	-0.839726307115256	-10.4656636020132	newWilms.Wilms___IMP672___NB8350522_AGTACTGGTGGCTACC
IMP672	2619.18215298018	1478	FALSE	TRUE	TRUE	TRUE	TRUE	EmptyDrops	0	0.000266100533151239	0	0	0.000266100533151239	0.00131179279909273	0.0227246159688369	0.165973749239051	0.0793644506136697	0.217307534195221	0.00559697538874043	-0.100514691042209	-0.170822872684248	G1	0.110112359550562	FALSE	0.0668896321070234	0.0570107858243451	TRUE	TRUE	TRUE	TRUE	0.0571428571428571	TRUE	TRUE	Pass	NB8350522	3	3	TumourB	4.22061229723956	5.0287052065321	newWilms.Wilms___IMP672___NB8350522_AGTAGCTAGTCTTCCC
IMP672	7929.90293784326	3622	FALSE	TRUE	TRUE	TRUE	TRUE	EmptyDrops	0	0.000162342804305113	0	0	0.000162342804305113	0.00829437037293989	0.0610093541895284	0.292400031020588	0.271765437733213	0.0501119226678462	0.00232540086825656	0.0440666837476627	-0.244137033496339	S	0.160349854227405	FALSE	0.198630136986301	0.276785714285714	TRUE	TRUE	TRUE	TRUE	0.263157894736842	TRUE	TRUE	Pass	NB8350522	4	4	TumourB	-3.25883937203799	4.71106165150031	newWilms.Wilms___IMP672___NB8350522_AGTAGCTCACACAGAG
IMP672	15270.3160887738	5064	FALSE	TRUE	TRUE	TRUE	TRUE	EmptyDrops	0	0.000328205676683661	0.000122279452805365	0	0.000205926223878296	0.0154720678788565	0.0648532907190951	0.291250144550522	0.282105207174769	0.0684484128214259	0.00251591973875047	0.512084629445012	0.104497284686569	S	0.184466019417476	FALSE	0.184466019417476	0.15	TRUE	TRUE	TRUE	TRUE	0.2	TRUE	TRUE	Pass	NB8350522	11	11	TumourB	-8.64223212644126	-0.652223677824474	newWilms.Wilms___IMP672___NB8350522_AGTAGCTGTCTACAGT
IMP672	18771.4274384011	5746	FALSE	TRUE	TRUE	TRUE	TRUE	EmptyDrops	0	0.000562096725295008	6.53972754510325e-05	0	0.000496699449843975	0.0134490214191193	0.0640082744993757	0.294011714745168	0.288534507889987	0.0682520071659571	0.00246666132759568	0.499019541481621	0.172175238178012	S	0.253112033195021	FALSE	0.124087591240876	0.103896103896104	TRUE	TRUE	TRUE	TRUE	0.169014084507042	TRUE	TRUE	Pass	NB8350522	8	8	TumourB	-9.00196799767805	-2.42768975863106	newWilms.Wilms___IMP672___NB8350522_AGTCAACGTAAGCAAT
IMP672	8788.30952506727	3642	FALSE	TRUE	TRUE	TRUE	TRUE	EmptyDrops	0	0.000500178346983628	0.000142531206799897	0	0.000357647140183731	0.0106212142130988	0.0531704626741803	0.267771033779677	0.271458592263159	0.0802673885755428	0.00154736591192617	-0.172914938425359	-0.251913752815723	G1	0.160349854227405	FALSE	0.103896103896104	0.232558139534884	TRUE	TRUE	TRUE	TRUE	0.0952380952380952	TRUE	TRUE	Pass	NB8350522	1	1	TumourB	-2.40363641672353	5.81098740901286	newWilms.Wilms___IMP672___NB8350522_AGTCAACGTAAGGAGA
IMP672	5620.3725913903	2755	FALSE	TRUE	TRUE	TRUE	TRUE	EmptyDrops	0	0.000832495444395896	0	0	0.000832495444395896	0.00643091280952268	0.0518720281840731	0.274576940318269	0.200713371869011	0.00203032717468734	0.00166713422329236	-0.151809739328144	-0.244793101427494	G1	0.131979695431472	FALSE	0.276785714285714	0.184466019417476	TRUE	TRUE	TRUE	TRUE	0.190909090909091	TRUE	TRUE	Pass	NB8350522	3	3	TumourB	2.81459844386394	5.9242456300771	newWilms.Wilms___IMP672___NB8350522_AGTCACATCATTCGTT
IMP672	10691.6320541291	3989	FALSE	TRUE	TRUE	TRUE	TRUE	EmptyDrops	0	0.000217267610853842	0	0	0.000217267610853842	0.0146690674158087	0.0592671216014545	0.282299379415142	0.319904802290552	0.0623822286453117	0.00207029453414066	-0.21317097818627	-0.216883182663313	G1	0.171779141104294	FALSE	0.0705679862306368	0.0981210855949896	TRUE	TRUE	TRUE	TRUE	0.143939393939394	TRUE	TRUE	Pass	NB8350522	1	1	TumourB	-2.55692285877517	5.36025405557118	newWilms.Wilms___IMP672___NB8350522_AGTCACATCTACCTTA
IMP672	1763.63884873138	1175	FALSE	TRUE	TRUE	TRUE	TRUE	EmptyDrops	0	0.000524558576166866	0	0	0.000524558576166866	0.00782974717004102	0.0363166965640914	0.276032851028257	0.0459437819092231	0.0138612788816006	0.00632449245645877	-0.147383004231066	-0.0998058335048686	G1	0.0981210855949896	FALSE	0.184466019417476	0.232558139534884	TRUE	TRUE	TRUE	TRUE	0.151515151515152	TRUE	TRUE	Pass	NB8350522	3	3	TumourB	3.0013510677186	2.38139122336883	newWilms.Wilms___IMP672___NB8350522_AGTCATGCAGCTTCCT
IMP672	5307.13556692302	2726	FALSE	TRUE	TRUE	TRUE	TRUE	EmptyDrops	0	0.000134137277479834	0	0	0.000134137277479834	0.0067464103649877	0.0657947787890639	0.314244524493615	0.216453925478771	0.0474984098381527	0.00268964428776477	-0.230745624486747	-0.271106490246911	G1	0.276785714285714	FALSE	0.171779141104294	0.198630136986301	TRUE	TRUE	TRUE	TRUE	0.143939393939394	TRUE	TRUE	Pass	NB8350522	0	0	TumourB	-1.52280449060566	4.57519623497605	newWilms.Wilms___IMP672___NB8350522_AGTCTCCTCAAGCCGC
IMP672	2720.6458887801	1844	FALSE	TRUE	TRUE	TRUE	TRUE	EmptyDrops	0	0.000709421363512795	0.000471457797906197	0	0.000237963565606599	0.00705612435123169	0.0395591547201279	0.231794362726835	0.0572325429416212	0.274830783853258	0.00308152437802486	-0.0262990027545938	-0.224870865570963	G1	0.140583554376658	FALSE	0.15	0.116822429906542	TRUE	TRUE	TRUE	TRUE	0.206896551724138	TRUE	TRUE	Pass	NB8350522	9	9	TumourA	5.47314321772664	-9.1750892458423	newWilms.Wilms___IMP672___NB8350522_AGTGACTAGGATGGCT
IMP672	4906.30752720108	2691	FALSE	TRUE	TRUE	TRUE	TRUE	EmptyDrops	0	0.000143159686691129	0	0	0.000143159686691129	0.00685482643737527	0.0490343672534163	0.290645488442763	0.202909326707076	0.0361059426610725	0.00288208706065703	0.0935065032592035	-0.182932478080605	S	0.184466019417476	FALSE	0.214545454545454	0.160349854227405	TRUE	TRUE	TRUE	TRUE	0.263157894736842	TRUE	TRUE	Pass	NB8350522	1	1	TumourB	-1.4348320592481	3.14888771726316	newWilms.Wilms___IMP672___NB8350522_AGTGACTTCATTCCTA
IMP672	4587.51303270176	2049	FALSE	TRUE	TRUE	TRUE	TRUE	EmptyDrops	0	0.000516829662726283	0.000259128581883413	0	0.00025770108084287	0.00489666450005675	0.0671287437686229	0.286871263566756	0.386225584387567	0.000441672466473292	0.00201106180171285	-0.144040303457407	-0.179698821614706	G1	0.110112359550562	FALSE	0.15	0.214545454545454	TRUE	TRUE	TRUE	TRUE	0.10958904109589	TRUE	TRUE	Pass	NB8350522	2	2	TumourB	1.39840317469722	8.22407106664727	newWilms.Wilms___IMP672___NB8350522_AGTGCCGGTCAAAGTA
IMP672	6623.82317425693	2835	FALSE	TRUE	TRUE	TRUE	TRUE	EmptyDrops	0	0.00130093865148996	0	0	0.00130093865148996	0.00511918627102563	0.0737358376749379	0.304905257634982	0.268349509279268	0.0053014723974391	0.00279287215175677	-0.158515181271808	-0.251829905246002	G1	0.124087591240876	FALSE	0.140583554376658	0.253112033195021	TRUE	TRUE	TRUE	TRUE	0.156626506024096	TRUE	TRUE	Pass	NB8350522	15	15	TumourB	1.06154529774327	9.89481513120361	newWilms.Wilms___IMP672___NB8350522_AGTGCCGTCTGGGCGT
IMP672	41192.3166986499	8462	FALSE	TRUE	TRUE	TRUE	TRUE	EmptyDrops	0	0.000330889297991292	0.000122796512644713	0	0.00020809278534658	0.00944861388891668	0.0743806877980921	0.344281485787458	0.220761661469628	0.034032537179056	0.00321500866614566	0.204832888893255	0.605328384151428	G2M	0.160349854227405	FALSE	0.103896103896104	0.214545454545454	TRUE	TRUE	TRUE	TRUE	0.116883116883117	TRUE	TRUE	Pass	NB8350522	5	5	TumourA	-0.316284315964023	-11.612422640745	newWilms.Wilms___IMP672___NB8350522_AGTGTTGTCTCCCAAC
IMP672	3320.82647029425	1852	FALSE	TRUE	TRUE	TRUE	TRUE	EmptyDrops	0	0	0	0	0	0.00638447245640752	0.0398874550675547	0.242898283369163	0.0833335672356301	0.0965412364030668	0.00288424294906986	-0.175112438991483	-0.238117853430184	G1	0.276785714285714	FALSE	0.103896103896104	0.253112033195021	TRUE	TRUE	TRUE	TRUE	0.0693069306930693	TRUE	TRUE	Pass	NB8350522	6	6	TumourB	0.897967575150802	4.03574123524777	newWilms.Wilms___IMP672___NB8350522_AGTTAGCAGACGGTCA
IMP672	908.60053217306	596	FALSE	TRUE	TRUE	TRUE	TRUE	EmptyDrops	0	0	0	0	0	0.0053626971427675	0.0288563801140991	0.141290308060201	0.0462087999466735	0.388106425746618	0.00368989294443089	-0.0656469990570224	-0.0124820727849538	G1	0.060126582278481	FALSE	0.103896103896104	0.214545454545454	TRUE	TRUE	TRUE	TRUE	0.281818181818182	TRUE	TRUE	Pass	NB8350522	6	6	TumourB	2.21748912042954	3.80648045742631	newWilms.Wilms___IMP672___NB8350522_AGTTCCCAGGTACAAT
IMP672	4025.64284632575	2293	FALSE	TRUE	TRUE	TRUE	TRUE	EmptyDrops	0	0.000319491309277469	0	0	0.000319491309277469	0.0114385299249087	0.0509685049372755	0.259003898225488	0.18805749303871	0.14376522004651	0.00238800231082547	-0.115754287907285	-0.18286469326695	G1	0.232558139534884	FALSE	0.232558139534884	0.0877192982456141	TRUE	TRUE	TRUE	TRUE	0.0813008130081301	TRUE	TRUE	Pass	NB8350522	0	0	TumourB	-0.971228825228613	6.00404995543627	newWilms.Wilms___IMP672___NB8350522_AGTTCCCGTGATTAGA
IMP672	7354.17870118238	3204	FALSE	TRUE	TRUE	TRUE	TRUE	EmptyDrops	0	0.000258191070821651	0	0	0.000258191070821651	0.00720834156563543	0.0630692153343533	0.270521354443674	0.311747230406647	0.0360171473742358	0.00275347266062006	-0.170664159342906	-0.211661690286669	G1	0.15	FALSE	0.140583554376658	0.171779141104294	TRUE	TRUE	TRUE	TRUE	0.133802816901408	TRUE	TRUE	Pass	NB8350522	1	1	TumourB	-1.74939114544073	5.30532895685431	newWilms.Wilms___IMP672___NB8350522_AGTTCCCGTGTTAACC
IMP672	5192.56108062904	2469	FALSE	TRUE	TRUE	TRUE	TRUE	EmptyDrops	0	0.000700053963644496	0	0	0.000700053963644496	0.00692417891617434	0.023837348394005	0.181715709305742	0.036662170311882	0.222088685711366	0.00363884763725777	-0.0281304726493232	0.757799940183868	G2M	0.116822429906542	FALSE	0.214545454545454	0.253112033195021	TRUE	TRUE	TRUE	TRUE	0.0537634408602151	TRUE	TRUE	Pass	NB8350522	8	8	TumourB	-9.47302986427484	0.830906527358989	newWilms.Wilms___IMP672___NB8350522_AGTTCCCTCTTAGCCC
IMP672	7300.15467119277	3196	FALSE	TRUE	TRUE	TRUE	TRUE	EmptyDrops	0	0.000258013998055987	0	0	0.000258013998055987	0.00772379058032254	0.0629687427420503	0.272987626773895	0.273362987058887	0.0744083312969421	0.0024552684009127	-0.105097298613174	-0.238024299145488	G1	0.160349854227405	FALSE	0.0981210855949896	0.184466019417476	TRUE	TRUE	TRUE	TRUE	0.0714285714285714	TRUE	TRUE	Pass	NB8350522	0	0	TumourB	-2.02451485622939	7.32687966506758	newWilms.Wilms___IMP672___NB8350522_AGTTCGAAGCGCTGAA
IMP672	79409.8604797382	10296	TRUE	TRUE	TRUE	TRUE	TRUE	Both	0	0.00049919207328235	0.000203365386588184	0	0.000295826686694166	0.0119182844408949	0.0690968947565548	0.330634546994194	0.193705636619792	0.0845818083584245	0.00260030751647505	0.236771185083184	0.509564660847559	G2M	0.232558139534884	FALSE	0.198630136986301	0.116822429906542	TRUE	TRUE	TRUE	TRUE	0.116883116883117	TRUE	TRUE	Pass	NB8350522	5	5	TumourA	-0.707334062911867	-12.4814899558981	newWilms.Wilms___IMP672___NB8350522_AGTTCGAAGGGCAATC
IMP672	2017.49465258871	1085	FALSE	TRUE	TRUE	TRUE	TRUE	EmptyDrops	0	0	0	0	0	0.0106611019513782	0.0257569293044338	0.215293177778538	0.0646573122619913	0.0513485096859635	0.00343062415551772	-0.182568378300192	-0.21388865684531	G1	0.198630136986301	FALSE	0.160349854227405	0.140583554376658	TRUE	TRUE	TRUE	TRUE	0.10958904109589	TRUE	TRUE	Pass	NB8350522	6	6	TumourB	3.59278368908886	5.83629803280883	newWilms.Wilms___IMP672___NB8350522_ATACCGACACCTGCTT
IMP672	11899.0502850843	4443	FALSE	TRUE	TRUE	TRUE	TRUE	EmptyDrops	0	0.000199771929942714	4.94401211216121e-05	0	0.000150331808821102	0.00817565546399545	0.0583370699000654	0.279490505736576	0.309853057560477	0.0658687118768952	0.00262342743267382	0.110984680229087	-0.166099932829535	S	0.253112033195021	FALSE	0.124087591240876	0.15	TRUE	TRUE	TRUE	TRUE	0.121212121212121	TRUE	TRUE	Pass	NB8350522	4	4	TumourB	-6.52201404734546	3.60807592324163	newWilms.Wilms___IMP672___NB8350522_ATACCGAGTCCACATA
IMP672	17010.4974747147	5184	FALSE	TRUE	TRUE	TRUE	TRUE	EmptyDrops	0	0.000666882577016141	3.90206206914127e-05	3.72488112114483e-05	0.000627861956324728	0.0132832150839437	0.0583594697688588	0.290047610430432	0.256137882868658	0.0558130350951806	0.0022767227111392	0.653943442693532	0.372990905561548	S	0.184466019417476	FALSE	0.232558139534884	0.0877192982456141	TRUE	TRUE	TRUE	TRUE	0.169014084507042	TRUE	TRUE	Pass	NB8350522	8	8	TumourB	-8.9489154474179	-2.7528495333227	newWilms.Wilms___IMP672___NB8350522_ATACTTCCAGCACAAG
IMP672	157088.863505472	12257	TRUE	TRUE	TRUE	TRUE	TRUE	Both	0	0.000378709700877192	0.000108934813469557	1.08076965581969e-05	0.000269774887407635	0.00794386544969305	0.0714383393940933	0.333215433437441	0.236505198791186	0.0515786230692048	0.00295161309975202	0.0680553738458951	-0.0457096144287433	S	0.184466019417476	FALSE	0.184466019417476	0.131979695431472	TRUE	TRUE	TRUE	TRUE	0.0933333333333333	TRUE	TRUE	Pass	NB8350522	5	5	TumourA	3.06233432133468	-13.3755018526889	newWilms.Wilms___IMP672___NB8350522_ATAGACCAGCAAATCA
IMP672	100572.781676157	10703	TRUE	TRUE	TRUE	TRUE	TRUE	Both	0	0.000324683761614589	8.35132091166882e-05	0	0.0002411705524979	0.0122645756035867	0.0634438189839172	0.344134098593272	0.154121292566496	0.0502473995447584	0.00294144723044357	0.146686171182043	0.64082048396634	G2M	0.160349854227405	FALSE	0.160349854227405	0.0786106032906764	TRUE	TRUE	TRUE	TRUE	0.116883116883117	TRUE	TRUE	Pass	NB8350522	5	5	TumourA	-0.592526577213944	-11.450658264317	newWilms.Wilms___IMP672___NB8350522_ATAGACCCAGACCGCT
IMP672	3963.09727373941	2257	FALSE	TRUE	TRUE	TRUE	TRUE	EmptyDrops	0	0.000518163340230631	0	0	0.000518163340230631	0.00715972237184862	0.0480050730536037	0.241197861626447	0.140408221102978	0.16054404834922	0.00464812413599052	0.246213501102498	-0.12639330987897	S	0.336842105263158	FALSE	0.184466019417476	0.198630136986301	TRUE	TRUE	TRUE	TRUE	0.121212121212121	TRUE	TRUE	Pass	NB8350522	4	4	TumourB	-0.471800060472081	2.72392780740308	newWilms.Wilms___IMP672___NB8350522_ATAGACCTCTTGGATG
IMP672	9891.64248472825	3746	FALSE	TRUE	TRUE	TRUE	TRUE	EmptyDrops	0	0.000175352658915827	0	0	0.000175352658915827	0.00741577126820613	0.0610950802203861	0.268242988855286	0.295956438624886	0.0766974750705115	0.00151500237154593	-0.173618085794654	-0.227546285465565	G1	0.160349854227405	FALSE	0.0877192982456141	0.103896103896104	TRUE	TRUE	TRUE	TRUE	0.133802816901408	TRUE	TRUE	Pass	NB8350522	1	1	TumourB	-2.59965636638025	4.19804733478905	newWilms.Wilms___IMP672___NB8350522_ATAGAGAGTCCTTGTC
IMP672	8838.46204131274	3634	FALSE	TRUE	TRUE	TRUE	TRUE	EmptyDrops	0	0.000572396978679546	6.98961747852375e-05	0	0.000502500803894308	0.0102423881409235	0.0599041088920755	0.277967015226624	0.311671263317153	0.0372706456103969	0.00270574727650362	-0.140282080225644	-0.223867652010371	G1	0.276785714285714	FALSE	0.336842105263158	0.160349854227405	TRUE	TRUE	TRUE	TRUE	0.0952380952380952	TRUE	TRUE	Pass	NB8350522	0	0	TumourB	-2.70251029139522	7.02928234933275	newWilms.Wilms___IMP672___NB8350522_ATAGAGATCAGACTGT
IMP672	11233.5918605157	4254	FALSE	TRUE	TRUE	TRUE	TRUE	EmptyDrops	0	0.000196128556042068	5.02560174132715e-05	0	0.000145872538628797	0.00566392347812762	0.0638856873862441	0.269876039086125	0.330949473660463	0.0696699762616608	0.00268294656432045	-0.160035669122042	-0.212288914991928	G1	0.232558139534884	FALSE	0.184466019417476	0.198630136986301	TRUE	TRUE	TRUE	TRUE	0.133802816901408	TRUE	TRUE	Pass	NB8350522	1	1	TumourB	-3.1045566834371	4.93940960403691	newWilms.Wilms___IMP672___NB8350522_ATCACAGCAGCGACAA
IMP672	3566.81599997845	1952	FALSE	TRUE	TRUE	TRUE	TRUE	EmptyDrops	0	0	0	0	0	0.00532024582554003	0.0336308377081252	0.220762055698658	0.0680521379811851	0.0760942444265445	0.00354740111523121	-0.153977528843181	-0.270298635547097	G1	0.184466019417476	FALSE	0.110112359550562	0.160349854227405	TRUE	TRUE	TRUE	TRUE	0.143939393939394	TRUE	TRUE	Pass	NB8350522	2	2	TumourB	2.02057959393801	2.02339941479178	newWilms.Wilms___IMP672___NB8350522_ATCACGAAGGACATCG
IMP672	18617.400687379	5822	FALSE	TRUE	TRUE	TRUE	TRUE	EmptyDrops	0	0.000337061757076814	7.47685045904236e-05	0	0.00026229325248639	0.00755402179367305	0.0688288074836326	0.337945803468619	0.204217828459669	0.0681041915476442	0.00333620914394414	-0.042101418335635	0.494261469610592	G2M	0.198630136986301	FALSE	0.131979695431472	0.160349854227405	TRUE	TRUE	TRUE	TRUE	0.0833333333333333	TRUE	TRUE	Pass	NB8350522	7	7	TumourA	-0.128343777566626	-12.0652997705506	newWilms.Wilms___IMP672___NB8350522_ATCACGAAGTGTACAA
IMP672	180709.584667291	12191	TRUE	TRUE	TRUE	TRUE	TRUE	Both	0	0.000380989599080281	0.000103921181821531	0	0.00027706841725875	0.0123233333975328	0.0656996730878737	0.327421292266248	0.179984918613466	0.0920400765249064	0.00272628180341356	0.252483635321215	0.281526666857127	G2M	0.184466019417476	FALSE	0.140583554376658	0.140583554376658	TRUE	TRUE	TRUE	TRUE	0.116883116883117	TRUE	TRUE	Pass	NB8350522	5	5	TumourA	-0.371616196965809	-13.3724292324989	newWilms.Wilms___IMP672___NB8350522_ATCACGATCCATTCAT
IMP672	2345.34651703291	1272	FALSE	TRUE	TRUE	TRUE	TRUE	EmptyDrops	0	0.000363887993726954	0	0	0.000363887993726954	0.00569195636586558	0.0223719985557231	0.168991400604629	0.038551814819766	0.0965038577725136	0.00618632627281556	0.120536753852659	-0.1024863455368	S	0.336842105263158	FALSE	0.160349854227405	0.198630136986301	TRUE	TRUE	TRUE	TRUE	0.110091743119266	TRUE	TRUE	Pass	NB8350522	2	2	TumourB	2.28760461829854	2.43798976551623	newWilms.Wilms___IMP672___NB8350522_ATCACTTTCGGCAGTC
IMP672	3560.68126046285	1761	FALSE	TRUE	TRUE	TRUE	TRUE	EmptyDrops	0	0.000931540360336448	0	0	0.000931540360336448	0.00599816442625286	0.0376106338168595	0.202977435285341	0.104325103621794	0.0481443708252272	0.00394598318017793	-0.158049935039313	-0.242631106026206	G1	0.171779141104294	FALSE	0.074468085106383	0.423076923076923	TRUE	TRUE	TRUE	TRUE	0.0933333333333333	TRUE	TRUE	Pass	NB8350522	6	6	TumourB	3.19177429185511	3.23217428640202	newWilms.Wilms___IMP672___NB8350522_ATCAGGTCAGGCATGA
IMP672	5688.34283787577	2586	FALSE	TRUE	TRUE	TRUE	TRUE	EmptyDrops	0	0.000334065213622904	0.000104947967893595	0	0.000229117245729309	0.00612326536021513	0.0545590394316718	0.268611892682489	0.289127795105636	0.0318657294532303	0.00381319824372009	-0.155049598678997	-0.187941919465944	G1	0.232558139534884	FALSE	0.0485714285714286	0.214545454545454	TRUE	TRUE	TRUE	TRUE	0.143939393939394	TRUE	TRUE	Pass	NB8350522	0	0	TumourB	0.0266961375422318	4.06327421892057	newWilms.Wilms___IMP672___NB8350522_ATCAGGTCATGACTAC
IMP672	6510.27712906515	3486	FALSE	TRUE	TRUE	TRUE	TRUE	EmptyDrops	0	0.000317348634291237	0.00010656128266316	0	0.000210787351628077	0.0113268152413964	0.0398264348124023	0.265606023823611	0.0991840588205771	0.187382147286405	0.00524269262201385	0.0874651186638551	-0.209521748626377	S	0.214545454545454	FALSE	0.423076923076923	0.336842105263158	TRUE	TRUE	TRUE	TRUE	0.177570093457944	TRUE	TRUE	Pass	NB8350522	10	10	TumourA	5.12184336545908	-11.1944741105762	newWilms.Wilms___IMP672___NB8350522_ATCCATTGTCTGCCTT
IMP672	11709.1883757611	4289	FALSE	TRUE	TRUE	TRUE	TRUE	EmptyDrops	0	9.90693949952645e-05	4.93405161948771e-05	0	4.97288788003874e-05	0.0148158896744415	0.061754376062729	0.282130408577966	0.320156757048415	0.0602582528161187	0.00189845259097159	-0.183062840029199	-0.225688540130542	G1	0.276785714285714	FALSE	0.0705679862306368	0.232558139534884	TRUE	TRUE	TRUE	TRUE	0.180451127819549	TRUE	TRUE	Pass	NB8350522	4	4	TumourB	-3.84994064470326	3.8386399756295	newWilms.Wilms___IMP672___NB8350522_ATCCGTCGTTGCTCCT
IMP672	106615.654743148	11324	TRUE	TRUE	TRUE	TRUE	TRUE	Both	0	0.000443534360801131	0.000125281379739992	1.24630921698696e-05	0.000318252981061139	0.007758949608202	0.0753769454393098	0.333212979134344	0.224320413148266	0.0858242279753057	0.00293142237774178	0.132821701291966	0.165505519582433	G2M	0.171779141104294	FALSE	0.160349854227405	0.140583554376658	TRUE	TRUE	TRUE	TRUE	0.123287671232877	TRUE	TRUE	Pass	NB8350522	5	5	TumourA	0.723685545155883	-13.7764158284428	newWilms.Wilms___IMP672___NB8350522_ATCCTATGTTGTGGAG
IMP672	18636.7849101359	5142	FALSE	TRUE	TRUE	TRUE	TRUE	EmptyDrops	0	0.00110662087832618	4.09985484480016e-05	0	0.00106562232987818	0.00769905649180913	0.0532523212130763	0.256428659751197	0.157714789054159	0.0341096045034941	0.00270683931638907	-0.245018822521728	-0.290097138147929	G1	0.140583554376658	FALSE	0.0877192982456141	0.253112033195021	TRUE	TRUE	TRUE	TRUE	0.156626506024096	TRUE	TRUE	Pass	NB8350522	15	15	TumourB	1.09898365102123	11.9724656161686	newWilms.Wilms___IMP672___NB8350522_ATCCTATTCTGTCGTC
IMP672	8211.81086995798	3533	FALSE	TRUE	TRUE	TRUE	TRUE	EmptyDrops	0	0.000277182803458907	0	0	0.000277182803458907	0.0089629494335351	0.0764125340048129	0.306019215089553	0.366959289568784	0.0376417609707697	0.00244952639884962	-0.105460010820395	-0.222463257289535	G1	0.198630136986301	FALSE	0.171779141104294	0.131979695431472	TRUE	TRUE	TRUE	TRUE	0.180451127819549	TRUE	TRUE	Pass	NB8350522	4	4	TumourB	-4.6023714249794	2.60953942382202	newWilms.Wilms___IMP672___NB8350522_ATCGATGAGCCTGAGA
IMP672	4977.12419818722	2725	FALSE	TRUE	TRUE	TRUE	TRUE	EmptyDrops	0	0.000696521543180367	0	0	0.000696521543180367	0.00554041495450788	0.045280352929589	0.249243618819722	0.162458887164957	0.13289435607278	0.00450580347308504	-0.215025117342481	-0.304316674879169	G1	0.276785714285714	FALSE	0.214545454545454	0.0830188679245283	TRUE	TRUE	TRUE	TRUE	0.143939393939394	TRUE	TRUE	Pass	NB8350522	0	0	TumourB	0.427011464756106	3.70517416183378	newWilms.Wilms___IMP672___NB8350522_ATCGATGGTACGATTC
IMP672	5241.25142098686	2473	FALSE	TRUE	TRUE	TRUE	TRUE	EmptyDrops	0	0.000723486535500742	0.000120613857014535	0	0.000602872678486207	0.00365487040147317	0.0599555383303322	0.282497793276742	0.345744603763552	0.00682384731238978	0.00383422258331968	-0.167308557971826	-0.251072462931216	G1	0.15	FALSE	0.214545454545454	0.0830188679245283	TRUE	TRUE	TRUE	TRUE	0.10958904109589	TRUE	TRUE	Pass	NB8350522	2	2	TumourB	1.09616006501792	7.06971707832176	newWilms.Wilms___IMP672___NB8350522_ATCGCCTAGACTCCGC
IMP672	9341.72076576962	3651	FALSE	TRUE	TRUE	TRUE	TRUE	EmptyDrops	0	0.000350165363401859	0	0	0.000350165363401859	0.00995339583178984	0.0716645961414877	0.2975788799619	0.370383757584496	0.0710521081507193	0.0025707242715264	-0.201572652341817	-0.188795006023539	G1	0.304347826086956	FALSE	0.092741935483871	0.184466019417476	TRUE	TRUE	TRUE	TRUE	0.133802816901408	TRUE	TRUE	Pass	NB8350522	4	4	TumourB	-4.22982181992249	3.05175305220848	newWilms.Wilms___IMP672___NB8350522_ATCGGCGAGGTGAGCT
IMP672	20445.3748533931	6583	FALSE	TRUE	TRUE	TRUE	TRUE	EmptyDrops	0	0.000445304741020049	0.000158070194572469	0	0.00028723454644758	0.00702337862130883	0.0610708800435024	0.295161558098034	0.192670555151371	0.135413805700909	0.00305719278141971	-0.0389505625455638	-0.186101525159486	G1	0.253112033195021	FALSE	0.15	0.0981210855949896	TRUE	TRUE	TRUE	TRUE	0.157142857142857	TRUE	TRUE	Pass	NB8350522	7	7	TumourA	4.7111851239478	-12.4133631227389	newWilms.Wilms___IMP672___NB8350522_ATCGGCGGTAACCCTA
IMP672	7629.67613387915	3585	FALSE	TRUE	TRUE	TRUE	TRUE	EmptyDrops	0	0.000312886002259766	0	0	0.000312886002259766	0.00860696842497964	0.0630951153826086	0.307097778562596	0.286998137211912	0.0940541994642769	0.00379773059668383	-0.0606027605159855	-0.168790302789345	G1	0.198630136986301	FALSE	0.0634146341463415	0.184466019417476	TRUE	TRUE	TRUE	TRUE	0.0967741935483871	TRUE	TRUE	Pass	NB8350522	10	10	TumourA	6.15175124043196	-11.5834715746088	newWilms.Wilms___IMP672___NB8350522_ATCGTAGAGACCTCAT
IMP672	7010.58678333076	3003	FALSE	TRUE	TRUE	TRUE	TRUE	EmptyDrops	0	0.000164488351697902	0	0	0.000164488351697902	0.00765878004962302	0.0647425778545743	0.279230795634753	0.380408673723306	0.0116537193521368	0.00341439200445627	-0.138305052642268	-0.263082786394434	G1	0.171779141104294	FALSE	0.140583554376658	0.184466019417476	TRUE	TRUE	TRUE	TRUE	0.0813008130081301	TRUE	TRUE	Pass	NB8350522	0	0	TumourB	-1.0434350338607	5.10934687275019	newWilms.Wilms___IMP672___NB8350522_ATCGTCCCAAACTAGA
IMP672	3586.07740452756	2227	FALSE	TRUE	TRUE	TRUE	TRUE	EmptyDrops	0	0.000179950188337691	0	0	0.000179950188337691	0.0107193916700369	0.0328958205057017	0.232937125259539	0.0695706763614537	0.267727947514859	0.0063139282025274	-0.14829811767252	-0.187196509861702	G1	0.116822429906542	FALSE	0.116822429906542	0.214545454545454	TRUE	TRUE	TRUE	TRUE	0.26	TRUE	TRUE	Pass	NB8350522	4	4	TumourB	0.993799748111456	1.98312927914461	newWilms.Wilms___IMP672___NB8350522_ATCGTCCCACCTAAAC
IMP672	1424.42451080591	805	FALSE	TRUE	TRUE	TRUE	TRUE	EmptyDrops	0	0.000546885104576929	0	0	0.000546885104576929	0.00969634845257967	0.0229045060365623	0.171237980427379	0.0560074728980045	0.148481624575179	0.00273138193539916	-0.0986727034675297	-0.19934786798914	G1	0.110112359550562	FALSE	0.214545454545454	0.253112033195021	TRUE	TRUE	TRUE	TRUE	0.0933333333333333	TRUE	TRUE	Pass	NB8350522	6	6	TumourB	1.51989266892415	3.04199071675564	newWilms.Wilms___IMP672___NB8350522_ATCGTCCGTCGTACTA
IMP672	4307.56367557084	2692	FALSE	TRUE	TRUE	TRUE	TRUE	EmptyDrops	0	0.000405824449835329	0.00013648387276261	0	0.000269340577072719	0.00863448555678484	0.0333382265051416	0.203725624528934	0.0550187295869836	0.344414335950126	0.00381698020091924	0.131871345217852	-0.0826036113543017	S	0.140583554376658	FALSE	0.160349854227405	0.232558139534884	TRUE	TRUE	TRUE	TRUE	0.0967741935483871	TRUE	TRUE	Pass	NB8350522	10	10	TumourA	4.78234260559245	-10.8627753269033	newWilms.Wilms___IMP672___NB8350522_ATCGTGACAAGTTGGG
IMP672	8698.23656144298	3516	FALSE	TRUE	TRUE	TRUE	TRUE	EmptyDrops	0	0.000382775693786887	0	0	0.000382775693786887	0.010638919422214	0.0586766589738583	0.279514905223237	0.226343489805206	0.0736674311258076	0.00326254883174156	-0.186030839856571	-0.264230860104621	G1	0.214545454545454	FALSE	0.232558139534884	0.232558139534884	TRUE	TRUE	TRUE	TRUE	0.180451127819549	TRUE	TRUE	Pass	NB8350522	1	1	TumourB	-1.5531546083117	6.46745591460238	newWilms.Wilms___IMP672___NB8350522_ATCGTGAGTACTCGCG
IMP672	110914.995286297	11277	TRUE	TRUE	TRUE	TRUE	TRUE	Both	0	0.000650054143546155	0.000286966335065239	5.84959268887417e-06	0.000363087808480915	0.00869331953254115	0.0680350280330714	0.317005960249488	0.203834224392681	0.101434902955023	0.00330767142792311	0.0851906686447136	0.0404473788501055	S	0.232558139534884	FALSE	0.214545454545454	0.198630136986301	TRUE	TRUE	TRUE	TRUE	0.0933333333333333	TRUE	TRUE	Pass	NB8350522	5	5	TumourA	2.53604696889722	-13.5416168905628	newWilms.Wilms___IMP672___NB8350522_ATCGTGAGTTGCCTAA
IMP672	8318.1784359523	3411	FALSE	TRUE	TRUE	TRUE	TRUE	EmptyDrops	0	0.000528781845415489	0.000153780834821435	0	0.000375001010594054	0.0142992381402485	0.0560452471942205	0.276491036488518	0.256828766334564	0.0789779032876371	0.00212884179626179	-0.147952190087457	-0.212716617384082	G1	0.140583554376658	FALSE	0.0668896321070234	0.184466019417476	TRUE	TRUE	TRUE	TRUE	0.119402985074627	TRUE	TRUE	Pass	NB8350522	0	0	TumourB	-0.763233264205277	8.16498984637355	newWilms.Wilms___IMP672___NB8350522_ATCTCTACAGGTGAGT
IMP672	9562.81734260668	4038	FALSE	TRUE	TRUE	TRUE	TRUE	EmptyDrops	0	0.000405434170184946	0	0	0.000405434170184946	0.00849515312996749	0.0717714711445314	0.317669292938823	0.220083621330995	0.118590527527057	0.00309070293417956	-0.19104065372064	-0.16131845456775	G1	0.184466019417476	FALSE	0.253112033195021	0.214545454545454	TRUE	TRUE	TRUE	TRUE	0.0967741935483871	TRUE	TRUE	Pass	NB8350522	10	10	TumourA	5.60898028108768	-11.7394334279724	newWilms.Wilms___IMP672___NB8350522_ATCTCTATCGTGGTAT
IMP672	4003.3764992042	2127	FALSE	TRUE	TRUE	TRUE	TRUE	EmptyDrops	0	0.000680112960733738	0.000169318924490346	0	0.000510794036243392	0.00483868947673327	0.0576646506651643	0.280588419482629	0.304571932456973	0.00120522365930428	0.00236280728070664	-0.146594099623105	-0.20341451442999	G1	0.140583554376658	FALSE	0.15	0.103896103896104	TRUE	TRUE	TRUE	TRUE	0.0571428571428571	TRUE	TRUE	Pass	NB8350522	3	3	TumourB	1.82051627778681	6.8876395812737	newWilms.Wilms___IMP672___NB8350522_ATCTTCACATATAGCC
IMP672	27432.6149399857	6956	FALSE	TRUE	TRUE	TRUE	TRUE	EmptyDrops	0	0.000346908288115053	0.000161008148816578	0	0.000185900139298475	0.0126037251897768	0.0639501071754952	0.324068169709105	0.179114696780687	0.0645070794430255	0.00309810593117701	0.163584341553222	0.513735890251384	G2M	0.214545454545454	FALSE	0.253112033195021	0.198630136986301	TRUE	TRUE	TRUE	TRUE	0.0833333333333333	TRUE	TRUE	Pass	NB8350522	7	7	TumourA	-0.465939651504493	-11.2850565827449	newWilms.Wilms___IMP672___NB8350522_ATGACCAAGTCCGCCA
IMP672	6597.00302304953	3168	FALSE	TRUE	TRUE	TRUE	TRUE	EmptyDrops	0	0.000107372665959176	0	0	0.000107372665959176	0.0115313902415008	0.059053936390634	0.322299715283927	0.234172667583798	0.0307895470998521	0.00361400382150957	-0.173778463417749	0.449249297106499	G2M	0.232558139534884	FALSE	0.214545454545454	0.0877192982456141	TRUE	TRUE	TRUE	TRUE	0.0537634408602151	TRUE	TRUE	Pass	NB8350522	11	11	TumourB	-9.12559835832232	0.935991518313468	newWilms.Wilms___IMP672___NB8350522_ATGACCATCCTTATCA
IMP672	2820.10679349085	1487	FALSE	TRUE	TRUE	TRUE	TRUE	EmptyDrops	0	0.00127492083929848	0	0	0.00127492083929848	0.00347298893569828	0.0264164946879695	0.249147636786337	0.0798275328324751	0.00165400707316322	0.00289272042564972	-0.059597648743805	-0.210343840082092	G1	0.253112033195021	FALSE	0.124087591240876	0.276785714285714	TRUE	TRUE	TRUE	TRUE	0.10958904109589	TRUE	TRUE	Pass	NB8350522	6	6	TumourB	3.42795559879192	7.46333710365135	newWilms.Wilms___IMP672___NB8350522_ATGAGTCAGCGATGAC
IMP672	3828.20258768358	2371	FALSE	TRUE	TRUE	TRUE	TRUE	EmptyDrops	0	0.000816271690685155	0.000408338496929889	0	0.000407933193755265	0.00622798375357225	0.0410147441925141	0.262262946294645	0.07110487633259	0.136828844810408	0.00613201379110527	-0.114474748968574	-0.191067970950266	G1	0.160349854227405	FALSE	0.092741935483871	0.131979695431472	TRUE	TRUE	TRUE	TRUE	0.0967741935483871	TRUE	TRUE	Pass	NB8350522	9	9	TumourA	5.60185131752163	-9.3068048654966	newWilms.Wilms___IMP672___NB8350522_ATGAGTCCATCATGAC
IMP672	3696.54212036509	1915	FALSE	TRUE	TRUE	TRUE	TRUE	EmptyDrops	0	0.000622921064926748	0.000210877108714317	0	0.000412043956212431	0.00647639337362168	0.0393532736623751	0.236630297843563	0.154033332712302	0.0380446382724049	0.00298626606579431	-0.256334695377092	-0.234249781985948	G1	0.171779141104294	FALSE	0.074468085106383	0.0705679862306368	TRUE	TRUE	TRUE	TRUE	0.135416666666667	TRUE	TRUE	Pass	NB8350522	2	2	TumourB	1.86223177077589	6.48896062418323	newWilms.Wilms___IMP672___NB8350522_ATGATCGAGGAACGTC
IMP672	28210.7074357445	7320	FALSE	TRUE	TRUE	TRUE	TRUE	EmptyDrops	0	0.000302686092913406	7.02559356980341e-05	0	0.000232430157215372	0.00923945843125044	0.071361487754455	0.327100311109603	0.209978210405765	0.0957589339136715	0.00355914466711213	0.233352438417194	0.0437240821519027	S	0.198630136986301	FALSE	0.171779141104294	0.214545454545454	TRUE	TRUE	TRUE	TRUE	0.08	TRUE	TRUE	Pass	NB8350522	7	7	TumourA	1.90006069181715	-13.1806552784357	newWilms.Wilms___IMP672___NB8350522_ATGATCGCACGACGTC
IMP672	8810.57827340829	3761	FALSE	TRUE	TRUE	TRUE	TRUE	EmptyDrops	0	0.000285397940220367	0	0	0.000285397940220367	0.0144704455891919	0.058185056475229	0.280029028411862	0.282056141115745	0.063891467432425	0.00270040207078345	-0.189333402094808	-0.213583045764747	G1	0.253112033195021	FALSE	0.184466019417476	0.171779141104294	TRUE	TRUE	TRUE	TRUE	0.263157894736842	TRUE	TRUE	Pass	NB8350522	4	4	TumourB	-3.57886183596136	3.72196766060935	newWilms.Wilms___IMP672___NB8350522_ATGCATGGTTCCTAGA
IMP672	3677.05816917263	2203	FALSE	TRUE	TRUE	TRUE	TRUE	EmptyDrops	0	0.000422112828106894	0.00021172547055932	0	0.000210387357547574	0.00517718567585932	0.0565532515008743	0.300016940656885	0.18352901888064	0.0280567217494897	0.00274751449572231	-0.216438846192133	-0.214269410444402	G1	0.160349854227405	FALSE	0.214545454545454	0.253112033195021	TRUE	TRUE	TRUE	TRUE	0.0967741935483871	TRUE	TRUE	Pass	NB8350522	9	9	TumourA	5.98062176144141	-9.23503987180345	newWilms.Wilms___IMP672___NB8350522_ATGCGATAGTTAACGA
IMP672	4155.92209000024	2466	FALSE	TRUE	TRUE	TRUE	TRUE	EmptyDrops	0	0.000400591384135843	0.000200964908714543	0	0.0001996264754213	0.00994458863970881	0.0617653289427733	0.325623421038034	0.099468922606005	0.0506583224934884	0.00382093561692215	-0.255865399202305	-0.200756613720734	G1	0.198630136986301	FALSE	0.184466019417476	0.214545454545454	TRUE	TRUE	TRUE	TRUE	0.0967741935483871	TRUE	TRUE	Pass	NB8350522	9	9	TumourA	5.05086317118885	-8.5665605483719	newWilms.Wilms___IMP672___NB8350522_ATGCGATCAAGGTCTT
IMP672	9642.74322726134	3917	FALSE	TRUE	TRUE	TRUE	TRUE	EmptyDrops	0	0	0	0	0	0.00747810843767741	0.0661176747717802	0.299707244482678	0.321711279689623	0.0545886285353025	0.00249291227334327	-0.199300004506882	-0.226290383454095	G1	0.304347826086956	FALSE	0.276785714285714	0.276785714285714	TRUE	TRUE	TRUE	TRUE	0.133802816901408	TRUE	TRUE	Pass	NB8350522	1	1	TumourB	-4.57873322695629	5.03965143862059	newWilms.Wilms___IMP672___NB8350522_ATGCGATGTACGTAGG
IMP672	34112.8660263145	8042	FALSE	TRUE	TRUE	TRUE	TRUE	EmptyDrops	0	0.000675213037092422	0.000259256857373813	0	0.00041595617971861	0.00978559626209584	0.0714498083276977	0.332069171415258	0.207139700249374	0.0906414107578967	0.00313605405736558	-0.1720726815417	-0.214901623023408	G1	0.214545454545454	FALSE	0.198630136986301	0.124087591240876	TRUE	TRUE	TRUE	TRUE	0.157142857142857	TRUE	TRUE	Pass	NB8350522	7	7	TumourA	4.99180236131377	-12.5944694704273	newWilms.Wilms___IMP672___NB8350522_ATGCGATTCAAGTCGT
IMP672	7722.45378352572	3414	FALSE	TRUE	TRUE	TRUE	TRUE	EmptyDrops	0	0.000437420763737159	7.21218323194079e-05	0	0.000365298931417751	0.0051062908045345	0.0626146040845074	0.277634688210944	0.346285476353929	0.0689914626790552	0.00255143013388434	-0.164066104328174	-0.221797353160219	G1	0.171779141104294	FALSE	0.184466019417476	0.0830188679245283	TRUE	TRUE	TRUE	TRUE	0.0813008130081301	TRUE	TRUE	Pass	NB8350522	0	0	TumourB	-1.73702626017145	4.01655939234029	newWilms.Wilms___IMP672___NB8350522_ATGGAGGCAAATACAG
IMP672	11749.3435134424	4330	FALSE	TRUE	TRUE	TRUE	TRUE	EmptyDrops	0	0.00056447372363813	0	5.54795905899871e-05	0.00056447372363813	0.00690428089793213	0.0632565855532516	0.293621565957791	0.277351370368542	0.0396703398404699	0.00217533373005171	0.419642460435857	-0.0514913614601842	S	0.171779141104294	FALSE	0.131979695431472	0.131979695431472	TRUE	TRUE	TRUE	TRUE	0.2	TRUE	TRUE	Pass	NB8350522	11	11	TumourB	-8.04666555076848	0.724707102027912	newWilms.Wilms___IMP672___NB8350522_ATGGATCAGACAGCGT
IMP672	982.871627285618	745	FALSE	TRUE	TRUE	TRUE	TRUE	EmptyDrops	0	0	0	0	0	0.0115329252961655	0.0692810306172331	0.315937606965012	0.278571829388044	0.0144329005593081	0.00141278919381426	-0.16198835742802	-0.0263837265447169	G1	0.116822429906542	FALSE	0.124087591240876	0.276785714285714	TRUE	TRUE	TRUE	TRUE	0.0933333333333333	TRUE	TRUE	Pass	NB8350522	2	2	TumourB	0.699616578678078	4.01636560716557	newWilms.Wilms___IMP672___NB8350522_ATGGGTTCAGCGGTCT
IMP672	3531.06632713369	1886	FALSE	TRUE	TRUE	TRUE	TRUE	EmptyDrops	0	0.000220564195704866	0	0	0.000220564195704866	0.00347756438387496	0.0298392392675788	0.205872595117978	0.0906515008218924	0.115177679664429	0.00419820581560377	-0.112471284772214	-0.204205898970576	G1	0.276785714285714	FALSE	0.092741935483871	0.0877192982456141	TRUE	TRUE	TRUE	TRUE	0.143939393939394	TRUE	TRUE	Pass	NB8350522	2	2	TumourB	2.70073028507918	2.42688671649021	newWilms.Wilms___IMP672___NB8350522_ATGGGTTTCCCTCTAG
IMP672	6772.30964172402	3025	FALSE	TRUE	TRUE	TRUE	TRUE	EmptyDrops	0	0.000181193675811566	0	0	0.000181193675811566	0.00445338562684131	0.0584832937043547	0.268795327416866	0.356983527087015	0.00481310107363693	0.00266238904685196	-0.222584092346569	-0.234554446710193	G1	0.15	FALSE	0.0570107858243451	0.131979695431472	TRUE	TRUE	TRUE	TRUE	0.0813008130081301	TRUE	TRUE	Pass	NB8350522	3	3	TumourB	1.18745181743766	5.79525342808112	newWilms.Wilms___IMP672___NB8350522_ATGGGTTTCCTTCGAC
IMP672	17162.9698200202	5495	FALSE	TRUE	TRUE	TRUE	TRUE	EmptyDrops	0	0.000230851304925458	0	0	0.000230851304925458	0.0168267229140763	0.0560335603060533	0.279241033671973	0.217608214350097	0.0922282815739562	0.00283521755103292	0.610625623036823	0.0284742140649736	S	0.253112033195021	FALSE	0.184466019417476	0.232558139534884	TRUE	TRUE	TRUE	TRUE	0.169014084507042	TRUE	TRUE	Pass	NB8350522	8	8	TumourB	-8.52319950970854	-2.70963066675239	newWilms.Wilms___IMP672___NB8350522_ATGGTTGTCTCCTGCA
IMP672	6505.48465930034	2957	FALSE	TRUE	TRUE	TRUE	TRUE	EmptyDrops	0	8.54854505908156e-05	0	0	8.54854505908156e-05	0.00554569805391205	0.0665820149613594	0.285238487646771	0.37532258822246	0.0362742209374958	0.00224695103337692	-0.0615394848993064	-0.215063562898544	G1	0.198630136986301	FALSE	0.092741935483871	0.232558139534884	TRUE	TRUE	TRUE	TRUE	0.0813008130081301	TRUE	TRUE	Pass	NB8350522	0	0	TumourB	-1.44593683678907	5.01057463777681	newWilms.Wilms___IMP672___NB8350522_ATGTCCCTCGGCTTCT
IMP672	25070.9794734995	6281	FALSE	TRUE	TRUE	TRUE	TRUE	EmptyDrops	0	0.000438936837566433	2.86062036179107e-05	0	0.000410330633948522	0.00832851197622204	0.0519158865240075	0.286977218809638	0.191352599147526	0.0427070979431106	0.00235532713765972	-0.0651870008503633	1.25247125190248	G2M	0.160349854227405	FALSE	0.171779141104294	0.0877192982456141	TRUE	TRUE	TRUE	TRUE	0.153846153846154	TRUE	TRUE	Pass	NB8350522	16	16	TumourB	-10.8107994537444	-3.82581503957419	newWilms.Wilms___IMP672___NB8350522_ATGTCTTAGTTCCTGA
IMP672	34322.1758573975	8167	FALSE	TRUE	TRUE	TRUE	TRUE	EmptyDrops	0	0.000257868290753298	1.91859036385758e-05	0	0.000238682387114722	0.00811048244647282	0.0680473223199809	0.333186468543894	0.211071253062614	0.0771302360444686	0.00311446059402185	0.0891732741214046	0.00907809463331383	S	0.184466019417476	FALSE	0.116822429906542	0.0705679862306368	TRUE	TRUE	TRUE	TRUE	0.08	TRUE	TRUE	Pass	NB8350522	7	7	TumourA	1.74572601415541	-13.4387426948351	newWilms.Wilms___IMP672___NB8350522_ATGTCTTGTACTGGGA
IMP672	11369.8263476522	4342	FALSE	TRUE	TRUE	TRUE	TRUE	EmptyDrops	0	0.000684828549843388	0	0	0.000684828549843388	0.0238264427435228	0.0587248974792146	0.277131188279619	0.241596502527037	0.0678205497243697	0.00240407054096719	-0.171872586092131	-0.252422916328553	G1	0.15	FALSE	0.0877192982456141	0.184466019417476	TRUE	TRUE	TRUE	TRUE	0.24	TRUE	TRUE	Pass	NB8350522	1	1	TumourB	-3.60696329038556	7.40789422213388	newWilms.Wilms___IMP672___NB8350522_ATTACCTCAGGACATG
IMP672	122280.878777259	11672	TRUE	TRUE	TRUE	TRUE	TRUE	Both	0	0.000194644987737587	3.88851284145676e-05	0	0.00015575985932302	0.00918758142232576	0.0611995537064577	0.322563096857919	0.208518240693872	0.0667014483537173	0.00337447065404731	0.209951170192413	0.266985375718283	G2M	0.253112033195021	FALSE	0.15	0.304347826086956	TRUE	TRUE	TRUE	TRUE	0.123287671232877	TRUE	TRUE	Pass	NB8350522	5	5	TumourA	0.907521216430202	-12.9549096176341	newWilms.Wilms___IMP672___NB8350522_ATTACCTTCTTACTGT
IMP672	16268.709046532	5214	FALSE	TRUE	TRUE	TRUE	TRUE	EmptyDrops	0	0.000302081646816782	7.59649837900457e-05	0	0.000226116663026736	0.0107015739005569	0.064454665269783	0.294357229467877	0.293017584270823	0.0646368337243291	0.00230674329473654	0.0882329684704625	-0.172226792708797	S	0.214545454545454	FALSE	0.198630136986301	0.276785714285714	TRUE	TRUE	TRUE	TRUE	0.212765957446809	TRUE	TRUE	Pass	NB8350522	11	11	TumourB	-6.60372187034497	3.04266917574916	newWilms.Wilms___IMP672___NB8350522_ATTATCCAGGTGGTTG
IMP672	15530.3759821483	5289	FALSE	TRUE	TRUE	TRUE	TRUE	EmptyDrops	0	0.000323404168567592	9.34973903083436e-05	0	0.000229906778259249	0.00983254467425333	0.0707619317933771	0.337430485023442	0.166813112132932	0.0898335824923854	0.00256676588063464	0.324749666163867	0.328986252584299	G2M	0.214545454545454	FALSE	0.214545454545454	0.131979695431472	TRUE	TRUE	TRUE	TRUE	0.0833333333333333	TRUE	TRUE	Pass	NB8350522	7	7	TumourA	-0.886206555595269	-11.9044874582902	newWilms.Wilms___IMP672___NB8350522_ATTATCCGTTCGGCTG
IMP672	7374.82709876357	3187	FALSE	TRUE	TRUE	TRUE	TRUE	EmptyDrops	0	0.000153065670880064	0	0	0.000153065670880064	0.00600393178396189	0.0650795859181044	0.277953564542271	0.366297371243442	0.0535161943072173	0.0027993242488593	-0.175644370424908	-0.193762221091547	G1	0.184466019417476	FALSE	0.214545454545454	0.253112033195021	TRUE	TRUE	TRUE	TRUE	0.110091743119266	TRUE	TRUE	Pass	NB8350522	0	0	TumourB	-2.12448027038043	3.64222206014414	newWilms.Wilms___IMP672___NB8350522_ATTCACTAGAGGTATT
IMP672	1885.24130720276	1305	FALSE	TRUE	TRUE	TRUE	TRUE	EmptyDrops	0	0.00233956099740818	0.00117409165938281	0	0.00116546933802537	0.00765281471184373	0.0322360285927772	0.219958073839672	0.0522842014252714	0.200023453141137	0.0058180999310011	0.0456304423755893	-0.109187658409859	S	0.276785714285714	FALSE	0.116822429906542	0.184466019417476	TRUE	TRUE	TRUE	TRUE	0.206896551724138	TRUE	TRUE	Pass	NB8350522	9	9	TumourA	4.78174382852237	-7.98329485986913	newWilms.Wilms___IMP672___NB8350522_ATTCACTCACTACAGT
IMP672	8862.29603965925	3664	FALSE	TRUE	TRUE	TRUE	TRUE	EmptyDrops	0	0.000235263147468481	7.85376548914198e-05	0	0.000156725492577061	0.00879859041439797	0.0628905519161238	0.301000709326301	0.215614173743459	0.0592345476648279	0.00260495437715517	-0.180931941710706	-0.246175159426341	G1	0.214545454545454	FALSE	0.074468085106383	0.214545454545454	TRUE	TRUE	TRUE	TRUE	0.180451127819549	TRUE	TRUE	Pass	NB8350522	1	1	TumourB	-3.09682471538807	4.52285714911804	newWilms.Wilms___IMP672___NB8350522_ATTCAGGAGGCGTTAG
IMP672	9454.60591715841	3595	FALSE	TRUE	TRUE	TRUE	TRUE	EmptyDrops	0	0.00129666796673625	8.61944721811748e-05	0	0.00121047349455507	0.00753608499015514	0.0448517044050753	0.25245680299379	0.102170328340476	0.0674871058209799	0.00178508105465553	-0.252506664354279	-0.252318894560258	G1	0.160349854227405	FALSE	0.253112033195021	0.214545454545454	TRUE	TRUE	TRUE	TRUE	0.156626506024096	TRUE	TRUE	Pass	NB8350522	15	15	TumourB	1.21788063666274	11.6776626910984	newWilms.Wilms___IMP672___NB8350522_ATTCATCAGATGTTGA
IMP672	4643.90635290511	2525	FALSE	TRUE	TRUE	TRUE	TRUE	EmptyDrops	0	0.000282051014254274	0	0	0.000282051014254274	0.00682637936322949	0.0598156142337175	0.281718349061256	0.255131844424055	0.0713095886047471	0.00254986596698719	-0.15449169721744	-0.166701472679869	G1	0.253112033195021	FALSE	0.116822429906542	0.232558139534884	TRUE	TRUE	TRUE	TRUE	0.133802816901408	TRUE	TRUE	Pass	NB8350522	1	1	TumourB	-2.8478436762829	2.99243959576882	newWilms.Wilms___IMP672___NB8350522_ATTCATCCACAGAGCA
IMP672	6341.75679542224	2945	FALSE	TRUE	TRUE	TRUE	TRUE	EmptyDrops	0	0.000312843618623181	0	0	0.000312843618623181	0.00731936127534197	0.0532356271411125	0.269624048899032	0.271182547874769	0.0277421804798798	0.00203952922874919	0.0852695434308905	-0.1340229226967	S	0.184466019417476	FALSE	0.0981210855949896	0.0705679862306368	TRUE	TRUE	TRUE	TRUE	0.180451127819549	TRUE	TRUE	Pass	NB8350522	4	4	TumourB	-1.50448494937179	4.23255038457949	newWilms.Wilms___IMP672___NB8350522_ATTCATCGTGTATCCA
IMP672	12272.6168722363	4292	FALSE	TRUE	TRUE	TRUE	TRUE	EmptyDrops	0	0.000388509562600419	4.75890863647548e-05	0	0.000340920476235664	0.0146590840232358	0.0611433777652465	0.275196405452899	0.29699514013779	0.0756671729646034	0.00193641558789696	-0.063652826728511	-0.185426679836172	G1	0.171779141104294	FALSE	0.232558139534884	0.160349854227405	TRUE	TRUE	TRUE	TRUE	0.24	TRUE	TRUE	Pass	NB8350522	4	4	TumourB	-5.1672398379428	5.11312022952997	newWilms.Wilms___IMP672___NB8350522_ATTCCATAGTAGATCA
IMP672	8905.71855755479	4231	FALSE	TRUE	TRUE	TRUE	TRUE	EmptyDrops	0	0.000592151595695627	6.5489086702462e-05	0	0.000526662508993165	0.00924562153028416	0.0280532488985779	0.182725644235465	0.0454827905344299	0.350587998736285	0.00323914213278191	-0.0133584387231765	0.561872522031666	G2M	0.131979695431472	FALSE	0.103896103896104	0.0830188679245283	TRUE	TRUE	TRUE	TRUE	0.08	TRUE	TRUE	Pass	NB8350522	7	7	TumourA	0.574685024568444	-11.2587523406096	newWilms.Wilms___IMP672___NB8350522_ATTCCATGTTGTCCCT
IMP672	3776.00607473187	1724	FALSE	TRUE	TRUE	TRUE	TRUE	EmptyDrops	0	0	0	0	0	0.00303404888525921	0.0260923715686477	0.180491042594713	0.0352135092929808	0.0371607418132253	0.00340135529400024	-0.189326508005755	-0.208843956437505	G1	0.198630136986301	FALSE	0.214545454545454	0.304347826086956	TRUE	TRUE	TRUE	TRUE	0.135416666666667	TRUE	TRUE	Pass	NB8350522	6	6	TumourB	3.66078245368857	4.71025341089661	newWilms.Wilms___IMP672___NB8350522_ATTCCATTCCTACACC
IMP672	6124.7354766173	2939	FALSE	TRUE	TRUE	TRUE	TRUE	EmptyDrops	0	0.000293638052430065	0	0	0.000293638052430065	0.00664576843605661	0.0594750848000666	0.294190812401993	0.31019182379334	0.0732752050883926	0.00284265960864578	-0.178887240076542	-0.221207191251015	G1	0.15	FALSE	0.131979695431472	0.0981210855949896	TRUE	TRUE	TRUE	TRUE	0.133802816901408	TRUE	TRUE	Pass	NB8350522	1	1	TumourB	-3.5079931488684	4.01046393533449	newWilms.Wilms___IMP672___NB8350522_ATTCGTTGTGTCATGT
IMP672	3632.88758836184	1702	FALSE	TRUE	TRUE	TRUE	TRUE	EmptyDrops	0	0.000557004055692615	0	0	0.000557004055692615	0.00852407185577084	0.0171299821718407	0.141933601321058	0.0212663315003447	0.292481961308625	0.00344504604023091	-0.15766862647156	-0.164261791615596	G1	0.0877192982456141	FALSE	0.171779141104294	0.110112359550562	TRUE	TRUE	TRUE	TRUE	0.148148148148148	TRUE	TRUE	Pass	NB8350522	6	6	TumourB	2.6372118718741	4.18490615279557	newWilms.Wilms___IMP672___NB8350522_ATTCTACCAGCAGGAT
IMP672	36413.8425810458	8164	FALSE	TRUE	TRUE	TRUE	TRUE	EmptyDrops	0	0.000230426616779781	9.80828954109668e-05	0	0.000132343721368814	0.0104253782768026	0.055134529511252	0.305650538221039	0.149046285069037	0.109838145796444	0.00360220515485304	0.339594018979231	-0.0016122973755916	S	0.198630136986301	FALSE	0.116822429906542	0.276785714285714	TRUE	TRUE	TRUE	TRUE	0.0933333333333333	TRUE	TRUE	Pass	NB8350522	7	7	TumourA	2.48991127811196	-12.9641042951956	newWilms.Wilms___IMP672___NB8350522_ATTCTTGGTAGTTACC
IMP672	2723.46374264688	1465	FALSE	TRUE	TRUE	TRUE	TRUE	EmptyDrops	0	0	0	0	0	0.00695992269136414	0.0323537622553236	0.166808341990222	0.0557354106173152	0.284859252799814	0.00308113045198737	0.160600852256433	-0.120379196666797	S	0.124087591240876	FALSE	0.160349854227405	0.232558139534884	TRUE	TRUE	TRUE	TRUE	0.0813008130081301	TRUE	TRUE	Pass	NB8350522	3	3	TumourB	0.213657238795179	3.19261687148294	newWilms.Wilms___IMP672___NB8350522_ATTGGGTCACGTACTA
IMP672	1735.7830264255	1166	FALSE	TRUE	TRUE	TRUE	TRUE	EmptyDrops	0	0.000552610517722144	0.000552610517722144	0	0	0.00549100956739236	0.0392124985569745	0.289356597779261	0.021492278687834	0.00770048218032622	0.00663297593967874	-0.20532463142686	-0.16350134491399	G1	0.140583554376658	FALSE	0.0981210855949896	0.198630136986301	TRUE	TRUE	TRUE	TRUE	0.244444444444444	TRUE	TRUE	Pass	NB8350522	12	12	TumourA	2.72708127290664	-5.17126586965748	newWilms.Wilms___IMP672___NB8350522_ATTGGGTTCCATCCGT
IMP672	1840.30345828603	1306	FALSE	TRUE	TRUE	TRUE	TRUE	EmptyDrops	0	0.000419418432597766	0	0	0.000419418432597766	0.0205725769321251	0.0641158868251795	0.35827727107355	0.158966569378266	0.0353587739950796	0.00210001353629119	0.62391827341246	0.136869188988874	S	0.116822429906542	FALSE	0.110112359550562	0.214545454545454	TRUE	TRUE	TRUE	TRUE	0.273972602739726	TRUE	TRUE	Pass	NB8350522	13	13	TumourA	0.592437235863911	-12.5696106984862	newWilms.Wilms___IMP672___NB8350522_ATTGTTCGTCAATCTG
IMP672	4935.07611998713	2665	FALSE	TRUE	TRUE	TRUE	TRUE	EmptyDrops	0	0.000588588946929991	0.000296553806328791	0	0.0002920351406012	0.010136351789144	0.0608832421867244	0.319393537033172	0.225765914663569	0.0100493433344991	0.00312371120392962	-0.151351095934948	-0.203376368646456	G1	0.171779141104294	FALSE	0.184466019417476	0.171779141104294	TRUE	TRUE	TRUE	TRUE	0.206896551724138	TRUE	TRUE	Pass	NB8350522	9	9	TumourA	5.92511074358614	-10.7788390875873	newWilms.Wilms___IMP672___NB8350522_ATTTACCGTAGATGTA
IMP672	2769.85353463169	1836	FALSE	TRUE	TRUE	TRUE	TRUE	EmptyDrops	0	0.00118031120797423	0.000591309887647879	0	0.000589001320326348	0.0119987976702305	0.0703717047634845	0.365814439157263	0.159408060857392	0.00688887292644412	0.00235934835468405	0.0536978628575361	0.327669790186208	G2M	0.140583554376658	FALSE	0.276785714285714	0.160349854227405	TRUE	TRUE	TRUE	TRUE	0.102040816326531	TRUE	TRUE	Pass	NB8350522	13	13	TumourA	0.435704931634915	-12.8840070941548	newWilms.Wilms___IMP672___NB8350522_ATTTCACGTGGAATGC
IMP672	7519.58773516339	3249	FALSE	TRUE	TRUE	TRUE	TRUE	EmptyDrops	0	0.000341948891044925	8.47729905169847e-05	0	0.000257175900527941	0.00585866407856261	0.0713372430666918	0.311975292483155	0.329417950495668	0.00500942322892688	0.00213318399236291	-0.118280754154556	-0.25468823546957	G1	0.198630136986301	FALSE	0.232558139534884	0.184466019417476	TRUE	TRUE	TRUE	TRUE	0.0813008130081301	TRUE	TRUE	Pass	NB8350522	3	3	TumourB	-0.184504022576146	6.07941338173793	newWilms.Wilms___IMP672___NB8350522_ATTTCTGGTACGAAAT
IMP672	9659.23629847054	3745	FALSE	TRUE	TRUE	TRUE	TRUE	EmptyDrops	0	0.00011025898538322	0	0	0.00011025898538322	0.00781189395133877	0.0701875963784937	0.300066942350049	0.372605518263123	0.06334246676743	0.0011160012007698	0.0110492564338177	-0.146365256819952	S	0.214545454545454	FALSE	0.184466019417476	0.214545454545454	TRUE	TRUE	TRUE	TRUE	0.180451127819549	TRUE	TRUE	Pass	NB8350522	4	4	TumourB	-5.66485479927884	3.74792622124926	newWilms.Wilms___IMP672___NB8350522_CAAAGAAAGACATAGT
IMP672	9839.44676117654	3969	FALSE	TRUE	TRUE	TRUE	TRUE	EmptyDrops	0	0.000573005387210535	0	0	0.000573005387210535	0.0137744428197057	0.0660376542870968	0.312586370794669	0.190654924354228	0.067609356301416	0.00348337005167696	-0.112873479396862	-0.238877943593563	G1	0.232558139534884	FALSE	0.198630136986301	0.276785714285714	TRUE	TRUE	TRUE	TRUE	0.263157894736842	TRUE	TRUE	Pass	NB8350522	1	1	TumourB	-4.10120966844822	5.30043550269982	newWilms.Wilms___IMP672___NB8350522_CAAAGAATCCTCTTTC
IMP672	1280.87855481409	904	FALSE	TRUE	TRUE	TRUE	TRUE	EmptyDrops	0	0.000689078112236026	0	0	0.000689078112236026	0.00889184156020925	0.0701702279263495	0.429579910089578	0.101438595584105	0.00238192371317686	0.00137686730224816	-0.0478750203650253	-0.136480961479864	G1	0.140583554376658	FALSE	0.124087591240876	0.124087591240876	TRUE	TRUE	TRUE	TRUE	0.0714285714285714	TRUE	TRUE	Pass	NB8350522	2	2	TumourB	1.26562933170044	7.23419555801997	newWilms.Wilms___IMP672___NB8350522_CAAAGAATCGAAATCC
IMP672	4553.9285781354	2178	FALSE	TRUE	TRUE	TRUE	TRUE	EmptyDrops	0	0.000642644991552505	0	0	0.000642644991552505	0.00358969543637956	0.0668180202432349	0.280000194896454	0.376558739396894	0.00824492931547076	0.00475533675491009	-0.0903710864963196	-0.243315979163363	G1	0.171779141104294	FALSE	0.131979695431472	0.214545454545454	TRUE	TRUE	TRUE	TRUE	0.10958904109589	TRUE	TRUE	Pass	NB8350522	2	2	TumourB	1.00471122708917	7.32517148602081	newWilms.Wilms___IMP672___NB8350522_CAACAGTGTGTTACAC
IMP672	7872.5813012824	3338	FALSE	TRUE	TRUE	TRUE	TRUE	EmptyDrops	0	0.000496324725401608	0	0	0.000496324725401608	0.0125133458009001	0.0577847201109441	0.271804208964344	0.255832595653174	0.0699745717257477	0.00188411326905774	-0.222622962189893	-0.227939804386278	G1	0.160349854227405	FALSE	0.140583554376658	0.214545454545454	TRUE	TRUE	TRUE	TRUE	0.0714285714285714	TRUE	TRUE	Pass	NB8350522	0	0	TumourB	-1.82488368028018	6.44141302283255	newWilms.Wilms___IMP672___NB8350522_CAACAGTTCAGGGTAG
IMP672	10031.7330190032	3856	FALSE	TRUE	TRUE	TRUE	TRUE	EmptyDrops	0	0.000629804226082799	0	0	0.000629804226082799	0.00940299769538126	0.0654884939368374	0.29056108309244	0.328180260141189	0.0767995208440005	0.00247898101726189	-0.219297708637468	-0.239005446987598	G1	0.171779141104294	FALSE	0.15	0.304347826086956	TRUE	TRUE	TRUE	TRUE	0.0813008130081301	TRUE	TRUE	Pass	NB8350522	0	0	TumourB	-1.74728653828433	5.68456897818417	newWilms.Wilms___IMP672___NB8350522_CAACCAAAGACGGTTG
IMP672	3550.83653118602	1721	FALSE	TRUE	TRUE	TRUE	TRUE	EmptyDrops	0	0.000251479700078347	0	0	0.000251479700078347	0.0052447278041335	0.0328079234683395	0.222836311999844	0.0822718085570173	0.00759582664089076	0.00379300168284354	-0.119363341670403	-0.107080450410227	G1	0.214545454545454	FALSE	0.214545454545454	0.184466019417476	TRUE	TRUE	TRUE	TRUE	0.0571428571428571	TRUE	TRUE	Pass	NB8350522	2	2	TumourB	4.1291254541691	5.81841299081916	newWilms.Wilms___IMP672___NB8350522_CAACCAAGTAACAGTA
IMP672	11584.5606257196	5012	FALSE	TRUE	TRUE	TRUE	TRUE	EmptyDrops	0	0.000792413262405716	0.000241273480890895	0	0.000551139781514821	0.0141082815967771	0.0511086283998832	0.301197689885294	0.128023663676223	0.135296969209074	0.00332295596969106	0.242081751359955	0.0622740086226445	S	0.214545454545454	FALSE	0.276785714285714	0.184466019417476	TRUE	TRUE	TRUE	TRUE	0.08	TRUE	TRUE	Pass	NB8350522	7	7	TumourA	2.48193021023775	-12.6773994043762	newWilms.Wilms___IMP672___NB8350522_CAACGATTCATTACCT
IMP672	20391.8765906331	5714	FALSE	TRUE	TRUE	TRUE	TRUE	EmptyDrops	0	0.000300614193320481	6.64282063804387e-05	0	0.000234185986940042	0.0123917623761487	0.0657712658305231	0.320854515964544	0.253118985866679	0.0412005302382006	0.00244960267683135	0.185421851588724	0.547730957899079	G2M	0.198630136986301	FALSE	0.184466019417476	0.276785714285714	TRUE	TRUE	TRUE	TRUE	0.162162162162162	TRUE	TRUE	Pass	NB8350522	8	8	TumourB	-9.29985996448823	-4.21969454180172	newWilms.Wilms___IMP672___NB8350522_CAAGACTCAGCTGAAG
IMP672	9984.77906909288	3743	FALSE	TRUE	TRUE	TRUE	TRUE	EmptyDrops	0	0.000499145294733059	0	0	0.000499145294733059	0.0108349094417794	0.0664061126955085	0.287770803426874	0.341449729846348	0.00902657281476655	0.00281305854706099	-0.174236875861483	-0.212967852462999	G1	0.116822429906542	FALSE	0.116822429906542	0.253112033195021	TRUE	TRUE	TRUE	TRUE	0.0952380952380952	TRUE	TRUE	Pass	NB8350522	0	0	TumourB	-0.882886090812922	7.52191328622654	newWilms.Wilms___IMP672___NB8350522_CAAGAGGGTACCGGCT
IMP672	7321.1674424417	3309	FALSE	TRUE	TRUE	TRUE	TRUE	EmptyDrops	0	0.000437114878937228	0	0	0.000437114878937228	0.0052687780440716	0.0594460823808716	0.281590683252975	0.298553412963457	0.0381855419237628	0.00193418196722665	-0.220888153565692	-0.279230139756805	G1	0.253112033195021	FALSE	0.124087591240876	0.124087591240876	TRUE	TRUE	TRUE	TRUE	0.151515151515152	TRUE	TRUE	Pass	NB8350522	1	1	TumourB	1.27897241377788	5.37758890613815	newWilms.Wilms___IMP672___NB8350522_CAAGAGGTCCGATCGG
IMP672	10854.3128874346	4184	FALSE	TRUE	TRUE	TRUE	TRUE	EmptyDrops	0	0.000323622710759028	0	0	0.000323622710759028	0.0137255754422502	0.0584336780715049	0.284281456178975	0.279044899392577	0.0873634304369739	0.00266941588105713	-0.149598526319216	-0.275669986799416	G1	0.198630136986301	FALSE	0.0705679862306368	0.214545454545454	TRUE	TRUE	TRUE	TRUE	0.180451127819549	TRUE	TRUE	Pass	NB8350522	4	4	TumourB	-2.68715721925854	4.04017466021411	newWilms.Wilms___IMP672___NB8350522_CAAGGGACAAGTCGTT
IMP672	20370.5252760195	6055	FALSE	TRUE	TRUE	TRUE	TRUE	EmptyDrops	0	0.000222189203460756	6.49419153940251e-05	0	0.00015724728806673	0.0105057365678519	0.0749023254634685	0.337377122610965	0.248312811069103	0.0707253645667573	0.00243576722701356	0.365669383103226	-0.123989379389479	S	0.253112033195021	FALSE	0.0981210855949896	0.131979695431472	TRUE	TRUE	TRUE	TRUE	0.177570093457944	TRUE	TRUE	Pass	NB8350522	7	7	TumourA	2.19535908877198	-13.2272363118328	newWilms.Wilms___IMP672___NB8350522_CAAGGGAGTCGTTCAA
IMP672	16527.0060917322	5004	FALSE	TRUE	TRUE	TRUE	TRUE	EmptyDrops	0	0.000262885206058999	0.000133773956815047	0	0.000129111249243952	0.00704246268304697	0.0659993552809085	0.285560710842944	0.347682560173871	0.0835154395050528	0.00107284003388774	0.310709365551372	-0.124773283778912	S	0.214545454545454	FALSE	0.198630136986301	0.131979695431472	TRUE	TRUE	TRUE	TRUE	0.212765957446809	TRUE	TRUE	Pass	NB8350522	11	11	TumourB	-7.66144995047202	0.953913824018186	newWilms.Wilms___IMP672___NB8350522_CAATGACCAGCGCTTG
IMP672	1651.70596977499	1225	FALSE	TRUE	TRUE	TRUE	TRUE	EmptyDrops	0	0.00109992396629601	0.00073247221904402	0	0.000367451747251993	0.0110685227220631	0.0300017687107443	0.228633792052029	0.0485272052064274	0.322593598305137	0.00518984251328098	-0.143873217226713	-0.0836171169465975	G1	0.140583554376658	FALSE	0.092741935483871	0.232558139534884	TRUE	TRUE	TRUE	TRUE	0.177215189873418	TRUE	TRUE	Pass	NB8350522	9	9	TumourA	3.93778729829796	-7.26830746883265	newWilms.Wilms___IMP672___NB8350522_CAATGACCATCACGGC
IMP672	11776.2529355882	4271	FALSE	TRUE	TRUE	TRUE	TRUE	EmptyDrops	0	0.000416630118173525	0	0	0.000416630118173525	0.009342096648478	0.0605995313225903	0.284173937644866	0.309636659085206	0.0604834462078586	0.00228256132111483	-0.216012527104191	-0.26448646158564	G1	0.232558139534884	FALSE	0.184466019417476	0.198630136986301	TRUE	TRUE	TRUE	TRUE	0.0714285714285714	TRUE	TRUE	Pass	NB8350522	0	0	TumourB	-2.37360261914851	4.55917605898063	newWilms.Wilms___IMP672___NB8350522_CAATGACTCGTCACCT
IMP672	4943.27737650757	2535	FALSE	TRUE	TRUE	TRUE	TRUE	EmptyDrops	0	0.000509738781762947	0	0	0.000509738781762947	0.00824487585215716	0.0486887112331094	0.279177719391809	0.140092893043477	0.00338300723075363	0.00322716939790225	-0.2637328687317	-0.228295039241599	G1	0.198630136986301	FALSE	0.198630136986301	0.15	TRUE	TRUE	TRUE	TRUE	0.151515151515152	TRUE	TRUE	Pass	NB8350522	3	3	TumourB	2.57939441662387	4.93543253053384	newWilms.Wilms___IMP672___NB8350522_CAATTTCGTCTTCGAA
IMP672	9106.1993574705	3560	FALSE	TRUE	TRUE	TRUE	TRUE	EmptyDrops	0	0.000124514431398021	6.24392630764667e-05	0	6.20751683215547e-05	0.00593760475213989	0.0645217486402848	0.284992902495377	0.370696805030987	0.0283546424510592	0.00207842734584502	-0.17378592561433	-0.214208001677474	G1	0.214545454545454	FALSE	0.0981210855949896	0.092741935483871	TRUE	TRUE	TRUE	TRUE	0.0813008130081301	TRUE	TRUE	Pass	NB8350522	0	0	TumourB	-0.303528902800743	5.34612082304075	newWilms.Wilms___IMP672___NB8350522_CACAACAGTTATCTGG
IMP672	7564.9410375734	3328	FALSE	TRUE	TRUE	TRUE	TRUE	EmptyDrops	0	0.000160572565997874	0	0	0.000160572565997874	0.00532435918535363	0.0610586018674965	0.271422306158703	0.333297437161478	0.0419917219295472	0.00302230978291965	-0.169621326596231	-0.254670594356289	G1	0.276785714285714	FALSE	0.15	0.140583554376658	TRUE	TRUE	TRUE	TRUE	0.143939393939394	TRUE	TRUE	Pass	NB8350522	0	0	TumourB	-0.177449365837389	4.44193730944616	newWilms.Wilms___IMP672___NB8350522_CACACAAAGAATTCAG
IMP672	6105.36446727464	2777	FALSE	TRUE	TRUE	TRUE	TRUE	EmptyDrops	0	0.00109928640040446	0.000107832554112298	0	0.00099145384629216	0.0109534207310182	0.0562123737995239	0.278485456835095	0.3015341408497	0.0115951019659649	0.00368377844874489	-0.122944600024563	-0.238999884933216	G1	0.214545454545454	FALSE	0.184466019417476	0.103896103896104	TRUE	TRUE	TRUE	TRUE	0.0693069306930693	TRUE	TRUE	Pass	NB8350522	3	3	TumourB	-1.2054562480594	7.36764516396246	newWilms.Wilms___IMP672___NB8350522_CACAGGCCACTTACAG
IMP672	15896.2923325665	5177	FALSE	TRUE	TRUE	TRUE	TRUE	EmptyDrops	0	0.000127279253409922	8.08177841201401e-05	0	4.64614692897819e-05	0.00823291210155154	0.0403105555980463	0.238820221133126	0.156775806609767	0.0472205145863837	0.00296740621133894	-0.280988197521231	-0.293932367423401	G1	0.198630136986301	FALSE	0.110112359550562	0.198630136986301	TRUE	TRUE	TRUE	TRUE	0.263157894736842	TRUE	TRUE	Pass	NB8350522	1	1	TumourB	1.28011615740729	2.25967116862206	newWilms.Wilms___IMP672___NB8350522_CACAGGCCATCCCGTT
IMP672	9120.87699987679	3926	FALSE	TRUE	TRUE	TRUE	TRUE	EmptyDrops	0	0.000847563530543162	0.000184348688272096	0	0.000663214842271066	0.00914502049585761	0.0671448510540921	0.402034868352254	0.116635893585718	0.00362633109772639	0.00333940307820719	-0.184533103804425	-0.177498201772221	G1	0.15	FALSE	0.198630136986301	0.214545454545454	TRUE	TRUE	TRUE	TRUE	0.190909090909091	TRUE	TRUE	Pass	NB8350522	1	1	TumourB	0.175963362877111	8.64199702740003	newWilms.Wilms___IMP672___NB8350522_CACATGAGTACGTACT
IMP672	10626.7648890404	3947	FALSE	TRUE	TRUE	TRUE	TRUE	EmptyDrops	0	0.000108303578313473	0	0	0.000108303578313473	0.00727656917983015	0.0571510128620709	0.266677491713507	0.34239850103637	0.0653750336071816	0.00275331096503958	0.13712747852042	-0.187124990300865	S	0.131979695431472	FALSE	0.375722543352601	0.124087591240876	TRUE	TRUE	TRUE	TRUE	0.180451127819549	TRUE	TRUE	Pass	NB8350522	4	4	TumourB	-5.88144395831826	4.37989009198874	newWilms.Wilms___IMP672___NB8350522_CACATGAGTCCATAGT
IMP672	1663.64339091281	1092	FALSE	TRUE	TRUE	TRUE	TRUE	EmptyDrops	0	0.00102774827246825	0.000515398495211067	0	0.00051234977725718	0.0137777314704687	0.0476348919321599	0.263153283322704	0.0532870908535781	0.0696242898548464	0.00463604446590868	-0.00439243626752581	-0.18542717724129	G1	0.160349854227405	FALSE	0.110112359550562	0.15	TRUE	TRUE	TRUE	TRUE	0.177215189873418	TRUE	TRUE	Pass	NB8350522	12	12	TumourA	3.33103331489754	-6.70342604435224	newWilms.Wilms___IMP672___NB8350522_CACATGAGTGAATGAT
IMP672	2349.13974080204	1599	FALSE	TRUE	TRUE	TRUE	TRUE	EmptyDrops	0	0.000385616408283123	0	0	0.000385616408283123	0.00842887112940037	0.033404173877387	0.297613470624857	0.0506635732935086	0.0232638239891216	0.00502344973644548	-0.0939584107835912	-0.235240904874942	G1	0.116822429906542	FALSE	0.0830188679245283	0.198630136986301	TRUE	TRUE	TRUE	TRUE	0.206896551724138	TRUE	TRUE	Pass	NB8350522	9	9	TumourA	4.37949801074562	-7.56442673201903	newWilms.Wilms___IMP672___NB8350522_CACCAAAGTATCGGTT
IMP672	4648.63476147484	2699	FALSE	TRUE	TRUE	TRUE	TRUE	EmptyDrops	0	0	0	0	0	0.00445155044411833	0.0344140803743957	0.250197062415838	0.0500770112088726	0.16149258370849	0.00335321143084725	0.101373245248446	0.59217244591568	G2M	0.253112033195021	FALSE	0.092741935483871	0.253112033195021	TRUE	TRUE	TRUE	TRUE	0.08	TRUE	TRUE	Pass	NB8350522	13	13	TumourA	0.693573492643119	-10.6827688743323	newWilms.Wilms___IMP672___NB8350522_CACCGTTAGACTAAGT
IMP672	40355.734775624	8333	FALSE	TRUE	TRUE	TRUE	TRUE	EmptyDrops	0	0.000427740490338176	8.87594665959819e-05	0	0.000338981023742194	0.00895245744170859	0.0659640218510988	0.325869817654773	0.19414534953732	0.0599930251966006	0.00308519894202076	-0.0140153650653637	0.352834453672427	G2M	0.214545454545454	FALSE	0.131979695431472	0.0830188679245283	TRUE	TRUE	TRUE	TRUE	0.123287671232877	TRUE	TRUE	Pass	NB8350522	5	5	TumourA	0.906342565140793	-13.1604639326159	newWilms.Wilms___IMP672___NB8350522_CACCGTTGTTTCTTAC
IMP672	3310.00845910438	2007	FALSE	TRUE	TRUE	TRUE	TRUE	EmptyDrops	0	0.000400232370882817	0.000400232370882817	0.000184586898173171	0	0.00488451441345926	0.0555819262920871	0.27397224621888	0.279697740022498	0.0258925629762798	0.005169339559469	0.0243733543870794	-0.205038272142356	S	0.110112359550562	FALSE	0.171779141104294	0.171779141104294	TRUE	TRUE	TRUE	TRUE	0.119402985074627	TRUE	TRUE	Pass	NB8350522	3	3	TumourB	0.998298243404765	7.98096296348343	newWilms.Wilms___IMP672___NB8350522_CACGAATAGGAGTCTG
IMP672	10455.8833875424	4043	FALSE	TRUE	TRUE	TRUE	TRUE	EmptyDrops	0	0.00017833066115356	0	0	0.00017833066115356	0.00679598788196538	0.0594508353036954	0.261280753419221	0.283814975443572	0.0587178134077862	0.00308566996085044	-0.204165737076699	-0.260389647349746	G1	0.232558139534884	FALSE	0.198630136986301	0.304347826086956	TRUE	TRUE	TRUE	TRUE	0.0714285714285714	TRUE	TRUE	Pass	NB8350522	0	0	TumourB	-0.368330008644597	5.24938616565809	newWilms.Wilms___IMP672___NB8350522_CACGAATTCTCTTCAA
IMP672	43868.5862748935	8670	FALSE	TRUE	TRUE	TRUE	TRUE	EmptyDrops	0	0.000503460678520303	8.63244359562603e-05	0	0.000417136242564042	0.0110841854483944	0.0659903644863231	0.338241564705476	0.136921060038032	0.0747817710457573	0.00260490394258256	0.205531107221593	0.743528315630165	G2M	0.171779141104294	FALSE	0.103896103896104	0.0705679862306368	TRUE	TRUE	TRUE	TRUE	0.116883116883117	TRUE	TRUE	Pass	NB8350522	5	5	TumourA	-0.713818749935936	-10.9844876317798	newWilms.Wilms___IMP672___NB8350522_CACGGGTTCACCCTCA
IMP672	7997.6372893203	3595	FALSE	TRUE	TRUE	TRUE	TRUE	EmptyDrops	0	0.000528362009828623	0	0	0.000528362009828623	0.0059116259532379	0.0447141361749052	0.304468133442645	0.137076957724935	0.00077098996025633	0.00348574302311249	0.0018291671357244	0.128811001296976	G2M	0.160349854227405	FALSE	0.0830188679245283	0.124087591240876	TRUE	TRUE	TRUE	TRUE	0.212765957446809	TRUE	TRUE	Pass	NB8350522	4	4	TumourB	-5.44212627160656	5.45874626610609	newWilms.Wilms___IMP672___NB8350522_CACGGGTTCGACCACG
IMP672	13577.4923951499	4529	FALSE	TRUE	TRUE	TRUE	TRUE	EmptyDrops	0	0.000612424213565706	0	0	0.000612424213565706	0.0185431054160213	0.07400323470413	0.322562880461841	0.308623986253423	0.016733991420448	0.00269010539699667	-0.158401233064542	-0.266883562421563	G1	0.198630136986301	FALSE	0.184466019417476	0.074468085106383	TRUE	TRUE	TRUE	TRUE	0.119402985074627	TRUE	TRUE	Pass	NB8350522	0	0	TumourB	-1.55347809641977	7.94991279087954	newWilms.Wilms___IMP672___NB8350522_CACGTTCTCTTTCCGG
IMP672	9865.54716120749	3975	FALSE	TRUE	TRUE	TRUE	TRUE	EmptyDrops	0	0	0	0	0	0.0153625634691827	0.040431749826011	0.27082948868689	0.172729883144588	0.0535052258487447	0.00265081997415088	-0.164103898041701	-0.262180973303986	G1	0.232558139534884	FALSE	0.092741935483871	0.060126582278481	TRUE	TRUE	TRUE	TRUE	0.24	TRUE	TRUE	Pass	NB8350522	0	0	TumourB	-0.730730072048003	4.54135206559794	newWilms.Wilms___IMP672___NB8350522_CACTGGGCACCATATG
IMP672	20249.8211722957	6394	FALSE	TRUE	TRUE	TRUE	TRUE	EmptyDrops	0	0.000181170655962635	3.59286643351643e-05	0	0.000145241991627471	0.00850160778919923	0.052955859642505	0.291475126849281	0.100192204697356	0.143869529990695	0.00283196399019446	0.268539900767809	0.44568421552287	G2M	0.214545454545454	FALSE	0.304347826086956	0.276785714285714	TRUE	TRUE	TRUE	TRUE	0.0833333333333333	TRUE	TRUE	Pass	NB8350522	7	7	TumourA	0.0845006673384173	-11.6376832523238	newWilms.Wilms___IMP672___NB8350522_CACTTCGCACTTCAAG
IMP672	6529.77470244992	3249	FALSE	TRUE	TRUE	TRUE	TRUE	EmptyDrops	0	0.000811263156866904	0	0	0.000811263156866904	0.0106771308994021	0.0433034710133727	0.221442548637775	0.0789640129675226	0.317849772134679	0.00296586593945592	0.0321234692337458	0.474569218731248	G2M	0.0981210855949896	FALSE	0.131979695431472	0.214545454545454	TRUE	TRUE	TRUE	TRUE	0.102040816326531	TRUE	TRUE	Pass	NB8350522	13	13	TumourA	0.330051553106265	-11.4295156996288	newWilms.Wilms___IMP672___NB8350522_CACTTCGCAGTGACCC
IMP672	4903.23786418447	2175	FALSE	TRUE	TRUE	TRUE	TRUE	EmptyDrops	0	0.000519071908529561	0	0	0.000519071908529561	0.00718517123028241	0.0257345919576885	0.185536022583917	0.045738728656376	0.0886056624146509	0.00294582408079446	-0.148368038166245	-0.223845599007159	G1	0.336842105263158	FALSE	0.060126582278481	0.0830188679245283	TRUE	TRUE	TRUE	TRUE	0.110091743119266	TRUE	TRUE	Pass	NB8350522	2	2	TumourB	3.57766244750975	3.56146713876517	newWilms.Wilms___IMP672___NB8350522_CACTTCGGTCCCTAAA
IMP672	10016.0244038183	3853	FALSE	TRUE	TRUE	TRUE	TRUE	EmptyDrops	0	0.000822006430998797	6.80701239671493e-05	0	0.000753936307031647	0.00641085915323756	0.0445476754655964	0.240006004180834	0.201070647139496	0.0919321859513999	0.00287802642732748	-0.192124942636363	-0.231772866282009	G1	0.336842105263158	FALSE	0.160349854227405	0.198630136986301	TRUE	TRUE	TRUE	TRUE	0.0571428571428571	TRUE	TRUE	Pass	NB8350522	3	3	TumourB	0.93886324496902	6.01679805256723	newWilms.Wilms___IMP672___NB8350522_CAGAGCCAGAAGGCTC
IMP672	15143.3040526373	4875	FALSE	TRUE	TRUE	TRUE	TRUE	EmptyDrops	0	0.000707692153013521	0	0	0.000707692153013521	0.00913122161381449	0.0686781592557501	0.40210897215643	0.157977562566633	0.00045627931232561	0.00191927508536266	-0.216221706459282	-0.204277478264862	G1	0.171779141104294	FALSE	0.171779141104294	0.214545454545454	TRUE	TRUE	TRUE	TRUE	0.190909090909091	TRUE	TRUE	Pass	NB8350522	1	1	TumourB	-0.264795186318874	8.63374711379786	newWilms.Wilms___IMP672___NB8350522_CAGAGCCAGGATACAT
IMP672	15685.8712618093	5824	FALSE	TRUE	TRUE	TRUE	TRUE	EmptyDrops	0	0.000333186744417662	0.000210094514968575	4.14774553556343e-05	0.000123092229449087	0.00746263311866087	0.0582158636992276	0.295864550039988	0.189452773953963	0.13592150031787	0.00229645077899389	-0.0282579053488637	-0.207294635734916	G1	0.232558139534884	FALSE	0.214545454545454	0.214545454545454	TRUE	TRUE	TRUE	TRUE	0.157142857142857	TRUE	TRUE	Pass	NB8350522	7	7	TumourA	4.50418195366111	-12.3405272226466	newWilms.Wilms___IMP672___NB8350522_CAGATCAAGACGCAGT
IMP672	5213.83720417311	2487	FALSE	TRUE	TRUE	TRUE	TRUE	EmptyDrops	0	0.000301849145612893	0	0	0.000301849145612893	0.00673856793335103	0.038688343663903	0.240884270996062	0.151091417383697	0.0374111645743776	0.003337377101973	-0.176789330164987	-0.165160234794608	G1	0.124087591240876	FALSE	0.253112033195021	0.184466019417476	TRUE	TRUE	TRUE	TRUE	0.135416666666667	TRUE	TRUE	Pass	NB8350522	3	3	TumourB	1.60720944326707	5.86797066171988	newWilms.Wilms___IMP672___NB8350522_CAGATTGCAGCCTACG
IMP672	2323.29299019916	1416	FALSE	TRUE	TRUE	TRUE	TRUE	EmptyDrops	0	0.000368501599513202	0	0	0.000368501599513202	0.00586710881415095	0.0434934847295002	0.255427188793512	0.113972322026304	0.0169007805708942	0.00666900605711472	-0.139361666197805	-0.20311223381267	G1	0.171779141104294	FALSE	0.214545454545454	0.198630136986301	TRUE	TRUE	TRUE	TRUE	0.151515151515152	TRUE	TRUE	Pass	NB8350522	3	3	TumourB	4.03167218188012	3.40587868035236	newWilms.Wilms___IMP672___NB8350522_CAGCAATAGAGGGCGA
IMP672	13192.4428959239	4473	FALSE	TRUE	TRUE	TRUE	TRUE	EmptyDrops	0	0.000317385069111897	0	0	0.000317385069111897	0.0052919272560569	0.0587374633279801	0.250161851951693	0.333343693823953	0.0543226508669403	0.00142759053915461	-0.13138359787456	-0.249763887472518	G1	0.232558139534884	FALSE	0.0668896321070234	0.184466019417476	TRUE	TRUE	TRUE	TRUE	0.151515151515152	TRUE	TRUE	Pass	NB8350522	4	4	TumourB	-0.356616308457734	3.32166340699511	newWilms.Wilms___IMP672___NB8350522_CAGCAATTCATCACTT
IMP672	10891.3442845813	4041	FALSE	TRUE	TRUE	TRUE	TRUE	EmptyDrops	0	0.000400670945202593	0	0	0.000400670945202593	0.00622501386758219	0.0600076039815906	0.266464991722911	0.31081559544811	0.0405090763720736	0.00258426530979911	-0.182720005618247	-0.248386545917424	G1	0.304347826086956	FALSE	0.131979695431472	0.103896103896104	TRUE	TRUE	TRUE	TRUE	0.143939393939394	TRUE	TRUE	Pass	NB8350522	0	0	TumourB	-1.53270621226025	4.24368843130296	newWilms.Wilms___IMP672___NB8350522_CAGCAATTCGTCACCT
IMP672	31034.1153763921	7454	FALSE	TRUE	TRUE	TRUE	TRUE	EmptyDrops	0	0.000330246358861663	0.000119192346989482	0	0.000211054011872181	0.0081111801474604	0.0727249747095252	0.35355672400957	0.20189320308743	0.0343964211352881	0.00299480004848492	0.258191060111143	0.120122740124332	S	0.171779141104294	FALSE	0.103896103896104	0.198630136986301	TRUE	TRUE	TRUE	TRUE	0.0933333333333333	TRUE	TRUE	Pass	NB8350522	5	5	TumourA	0.120214542711592	-13.4421954158847	newWilms.Wilms___IMP672___NB8350522_CAGCAGCTCCTTATAC
IMP672	130649.395180147	11956	TRUE	TRUE	TRUE	TRUE	TRUE	Both	0	0.00053191537768959	0.0001822369437551	0	0.00034967843393449	0.00683345777528713	0.0687830333419863	0.32798715991706	0.197259716391878	0.0656772473763655	0.00341819532345508	-0.0659653966601845	0.0679808867248751	G2M	0.171779141104294	FALSE	0.131979695431472	0.253112033195021	TRUE	TRUE	TRUE	TRUE	0.116883116883117	TRUE	TRUE	Pass	NB8350522	5	5	TumourA	2.87817124563881	-13.6362045846745	newWilms.Wilms___IMP672___NB8350522_CAGCAGCTCGATTGGT
IMP672	113400.712377947	11362	TRUE	TRUE	TRUE	TRUE	TRUE	Both	0	0.000355737196947303	0.00014478005063012	0	0.000210957146317183	0.00999243164927208	0.0647895118059231	0.335580754062189	0.183856010524857	0.0755611936271359	0.00282119189514776	0.00983579876854823	-0.0852980210722093	S	0.232558139534884	FALSE	0.0634146341463415	0.110112359550562	TRUE	TRUE	TRUE	TRUE	0.0933333333333333	TRUE	TRUE	Pass	NB8350522	5	5	TumourA	3.37199210665146	-13.5719906341334	newWilms.Wilms___IMP672___NB8350522_CAGCCAGAGTACTCGT
IMP672	1244.39889997282	904	FALSE	TRUE	TRUE	TRUE	TRUE	EmptyDrops	0	0	0	0	0	0.00599958092900607	0.0579822075509438	0.261990562502629	0.0909864320417725	0.0650673321966413	0.00668028012110427	-0.172507849079233	-0.15018802563655	G1	0.198630136986301	FALSE	0.171779141104294	0.110112359550562	TRUE	TRUE	TRUE	TRUE	0.0933333333333333	TRUE	TRUE	Pass	NB8350522	2	2	TumourB	2.4263440116091	3.99139618386411	newWilms.Wilms___IMP672___NB8350522_CAGCCAGCAAGGAGTC
IMP672	79912.0876109363	10517	TRUE	TRUE	TRUE	TRUE	TRUE	Both	0	0.000372801095110961	6.58521367787653e-05	1.66957515818852e-05	0.000306948958332195	0.00911741955075993	0.068815286560699	0.321756139890514	0.231051536349998	0.0795529906615026	0.00304364257507718	0.0730360383804313	0.281225455084717	G2M	0.171779141104294	FALSE	0.171779141104294	0.131979695431472	TRUE	TRUE	TRUE	TRUE	0.0833333333333333	TRUE	TRUE	Pass	NB8350522	5	5	TumourA	0.394659956483493	-13.9819311938482	newWilms.Wilms___IMP672___NB8350522_CAGCGTGAGATAGTCA
IMP672	3532.68262270015	1803	FALSE	TRUE	TRUE	TRUE	TRUE	EmptyDrops	0	0.000426871380517864	0	0	0.000426871380517864	0.00396030576172378	0.0480238472971132	0.264829784581396	0.231570718051239	0.000854535489195917	0.00364259361702182	-0.192698977370759	-0.188693550450905	G1	0.171779141104294	FALSE	0.160349854227405	0.160349854227405	TRUE	TRUE	TRUE	TRUE	0.135416666666667	TRUE	TRUE	Pass	NB8350522	3	3	TumourB	1.37784554515774	4.37386603139644	newWilms.Wilms___IMP672___NB8350522_CAGCGTGCACTTGGCG
IMP672	9550.64510124438	4106	FALSE	TRUE	TRUE	TRUE	TRUE	EmptyDrops	0	0.000195382311307952	6.77512843991476e-05	0	0.000127631026908805	0.00912935818571033	0.06254366511901	0.282928989706968	0.247162688868177	0.0803366428365715	0.0023034892170115	0.276566469544515	-0.110588785442096	S	0.171779141104294	FALSE	0.253112033195021	0.214545454545454	TRUE	TRUE	TRUE	TRUE	0.2	TRUE	TRUE	Pass	NB8350522	11	11	TumourB	-7.58580055653355	1.18537446785298	newWilms.Wilms___IMP672___NB8350522_CAGCGTGGTCGAGCTC
IMP672	9882.51547555404	3851	FALSE	TRUE	TRUE	TRUE	TRUE	EmptyDrops	0	0	0	0	0	0.0114307438545205	0.0785449986211255	0.324329792935967	0.30408528925288	0.0126586070594107	0.00277618123838624	-0.211018626949893	-0.197021247564378	G1	0.232558139534884	FALSE	0.198630136986301	0.214545454545454	TRUE	TRUE	TRUE	TRUE	0.119402985074627	TRUE	TRUE	Pass	NB8350522	0	0	TumourB	-2.8324375500642	7.59366253380059	newWilms.Wilms___IMP672___NB8350522_CAGGCCAAGTATTCCG
IMP672	4672.55036129044	2283	FALSE	TRUE	TRUE	TRUE	TRUE	EmptyDrops	0	0.000158202840344723	0	0	0.000158202840344723	0.00699881582576214	0.0276834171799847	0.197766774430129	0.0564888456316068	0.188122436939834	0.00269544296176934	-0.181782511018815	-0.27539587609462	G1	0.131979695431472	FALSE	0.232558139534884	0.0877192982456141	TRUE	TRUE	TRUE	TRUE	0.0967741935483871	TRUE	TRUE	Pass	NB8350522	3	3	TumourB	1.73979320386164	1.79161347813941	newWilms.Wilms___IMP672___NB8350522_CAGGCCATCCTTCACG
IMP672	9002.10568707148	3598	FALSE	TRUE	TRUE	TRUE	TRUE	EmptyDrops	0	0.000134413081778808	0	0	0.000134413081778808	0.012296590779887	0.060997375111454	0.278530194160323	0.29619111046343	0.0637245154149016	0.00208807322351471	-0.144821997103603	-0.174144413194595	G1	0.214545454545454	FALSE	0.214545454545454	0.0981210855949896	TRUE	TRUE	TRUE	TRUE	0.0714285714285714	TRUE	TRUE	Pass	NB8350522	0	0	TumourB	-3.10282195883659	6.77187489513475	newWilms.Wilms___IMP672___NB8350522_CAGGGCTAGTGGTGGT
IMP672	4992.26893687999	2227	FALSE	TRUE	TRUE	FALSE	TRUE	EmptyDrops	0	0.000139661474278919	0.000139661474278919	0	0	0.0080690876665439	0.0942769324447644	0.385762652371321	0.247177134062477	0.0183846581424083	0.00237908716719119	0.0794909045938134	0.936844402097072	G2M	0.140583554376658	FALSE	0.214545454545454	0.232558139534884	TRUE	TRUE	TRUE	TRUE	0.273972602739726	TRUE	TRUE	Pass	NB8350522	13	13	TumourA	-1.36342837769896	-9.27509433854826	newWilms.Wilms___IMP672___NB8350522_CAGGGCTCAGGACATG
IMP672	2205.62749430243	1305	FALSE	TRUE	TRUE	TRUE	TRUE	EmptyDrops	0	0.000229946735510243	0	0	0.000229946735510243	0.0090006877283213	0.027306263359288	0.152111507713585	0.101167544024763	0.377170600456668	0.00296883382257601	-0.109821652294186	-0.114110372529235	G1	0.0786106032906764	FALSE	0.124087591240876	0.304347826086956	TRUE	TRUE	TRUE	TRUE	0.110091743119266	TRUE	TRUE	Pass	NB8350522	0	0	TumourB	1.26258281442135	2.41572069614054	newWilms.Wilms___IMP672___NB8350522_CAGGGCTTCTCGACGG
IMP672	10375.9726004844	3923	FALSE	TRUE	TRUE	TRUE	TRUE	EmptyDrops	0	0.000357418680345673	5.87878448775977e-05	0	0.000298630835468075	0.00787184598349613	0.0570205157946177	0.276802272898485	0.280957570465415	0.0743031755219827	0.00119465365217867	0.058933933746256	-0.159878423002744	S	0.131979695431472	FALSE	0.110112359550562	0.140583554376658	TRUE	TRUE	TRUE	TRUE	0.133802816901408	TRUE	TRUE	Pass	NB8350522	1	1	TumourB	-3.86454427038709	5.45902938341891	newWilms.Wilms___IMP672___NB8350522_CAGGTATTCGTCAGAT
IMP672	4142.39309578218	2391	FALSE	TRUE	TRUE	TRUE	TRUE	EmptyDrops	0	0.000646424616575616	0.000214938500520929	0	0.000431486116054687	0.00743536375089293	0.0433668841953506	0.279144473430921	0.0645334946558009	0.0283880944087969	0.00297625102443504	0.105731160600139	-0.24379588976798	S	0.171779141104294	FALSE	0.0570107858243451	0.214545454545454	TRUE	TRUE	TRUE	TRUE	0.263157894736842	TRUE	TRUE	Pass	NB8350522	1	1	TumourB	0.191144251452545	3.64105143864194	newWilms.Wilms___IMP672___NB8350522_CAGTGCGCACTTTATC
IMP672	3608.76139558158	2169	FALSE	TRUE	TRUE	TRUE	TRUE	EmptyDrops	0	0.000734503955647268	0	0	0.000734503955647268	0.0081590146733045	0.0287186649095355	0.213977642589292	0.0546225793219623	0.27034712375352	0.00384476447069052	0.478667286194567	0.0926623071530195	S	0.103896103896104	FALSE	0.124087591240876	0.092741935483871	TRUE	TRUE	TRUE	TRUE	0.2	TRUE	TRUE	Pass	NB8350522	11	11	TumourB	-8.10151907962881	1.65119249971925	newWilms.Wilms___IMP672___NB8350522_CAGTGCGGTTAGGGAC
IMP672	1174.80187964562	761	FALSE	TRUE	TRUE	TRUE	TRUE	EmptyDrops	0	0	0	0	0	0.00778496670522393	0.0320635806001949	0.208966287046345	0.0541081412663322	0.221180016699549	0.00363426193733304	-0.0949723638353083	-0.141397261052341	G1	0.140583554376658	FALSE	0.232558139534884	0.232558139534884	TRUE	TRUE	TRUE	TRUE	0.461538461538462	TRUE	TRUE	Pass	NB8350522	12	12	TumourA	2.66559364374352	-4.80385973698662	newWilms.Wilms___IMP672___NB8350522_CAGTTAGGTCGCCACA
IMP672	9110.34179347383	3625	FALSE	TRUE	TRUE	TRUE	TRUE	EmptyDrops	0	0.000678589725215829	0	0	0.000678589725215829	0.00870571423769434	0.0667265475764468	0.289204689082279	0.423051168052367	0.0018554234316837	0.0026579079328879	-0.16873084739668	-0.242975934320326	G1	0.214545454545454	FALSE	0.074468085106383	0.15	TRUE	TRUE	TRUE	TRUE	0.0693069306930693	TRUE	TRUE	Pass	NB8350522	0	0	TumourB	-0.911802620621812	7.87636884053623	newWilms.Wilms___IMP672___NB8350522_CAGTTCCGTTCGTACA
IMP672	2557.07100139118	1487	FALSE	TRUE	TRUE	TRUE	TRUE	EmptyDrops	0	0.000837986222665071	0.000559896356399826	0	0.000278089866265245	0.00412361020987141	0.0427005394590368	0.251439317100242	0.2181071033536	0.0583557116447135	0.00138463759871176	-0.144797062688128	-0.245040588197714	G1	0.131979695431472	FALSE	0.140583554376658	0.060126582278481	TRUE	TRUE	TRUE	TRUE	0.143939393939394	TRUE	TRUE	Pass	NB8350522	3	3	TumourB	0.163175880247536	3.8812948531464	newWilms.Wilms___IMP672___NB8350522_CATAAGCTCGTTACCC
IMP672	1354.08070259036	1055	FALSE	TRUE	TRUE	TRUE	TRUE	EmptyDrops	0	0	0	0	0	0.0083544778250631	0.0391743484077969	0.261240728448727	0.0262880706804536	0.141960236238046	0.00663402155463195	0.109393424310848	0.187983618571972	G2M	0.140583554376658	FALSE	0.253112033195021	0.214545454545454	TRUE	TRUE	TRUE	TRUE	0.177215189873418	TRUE	TRUE	Pass	NB8350522	12	12	TumourA	2.97642476151979	-10.1715029943819	newWilms.Wilms___IMP672___NB8350522_CATACTTTCCCGAGGT
IMP672	2133.00775566283	1203	FALSE	TRUE	TRUE	TRUE	TRUE	EmptyDrops	0	0.000579446096349477	0	0	0.000579446096349477	0.0076632984922226	0.0210459804494748	0.161006026301434	0.0503817697408119	0.318844152092504	0.00229279054421149	0.000225752065278945	-0.11217991469974	S	0.0981210855949896	FALSE	0.0877192982456141	0.140583554376658	TRUE	TRUE	TRUE	TRUE	0.0933333333333333	TRUE	TRUE	Pass	NB8350522	2	2	TumourB	1.6173613108015	2.58527567501055	newWilms.Wilms___IMP672___NB8350522_CATCCCAAGTCAGGGT
IMP672	11783.3073107265	4355	FALSE	TRUE	TRUE	TRUE	TRUE	EmptyDrops	0	0.000399602301501369	0.000148935724160678	0	0.000250666577340691	0.00611270519343354	0.062392759294724	0.279927883621132	0.324476997416328	0.0524808613609502	0.00166710709643652	0.311137097320492	0.340768697536724	G2M	0.214545454545454	FALSE	0.0981210855949896	0.0668896321070234	TRUE	TRUE	TRUE	TRUE	0.169014084507042	TRUE	TRUE	Pass	NB8350522	8	8	TumourB	-9.23598894442183	-3.03197685976557	newWilms.Wilms___IMP672___NB8350522_CATCCCAGTGGATCAG
IMP672	2473.20616474176	1389	FALSE	TRUE	TRUE	TRUE	TRUE	EmptyDrops	0	0	0	0	0	0.00736319233438455	0.0418296161045367	0.238556089826163	0.172676208609571	0.0610016261242933	0.00544369049110336	-0.21168829558503	-0.129905139476401	G1	0.140583554376658	FALSE	0.198630136986301	0.160349854227405	TRUE	TRUE	TRUE	TRUE	0.110091743119266	TRUE	TRUE	Pass	NB8350522	2	2	TumourB	2.90201471071942	3.98082464638194	newWilms.Wilms___IMP672___NB8350522_CATCCGTCAGTTAGGG
IMP672	8400.42535712054	3629	FALSE	TRUE	TRUE	TRUE	TRUE	EmptyDrops	0	0	0	0	0	0.00756845279062837	0.0684580917557912	0.317011582234829	0.315848419207371	0.0749367606904594	0.00247169365194706	-0.240997240937071	-0.194808458472582	G1	0.214545454545454	FALSE	0.198630136986301	0.124087591240876	TRUE	TRUE	TRUE	TRUE	0.180451127819549	TRUE	TRUE	Pass	NB8350522	4	4	TumourB	-4.44674689673958	3.80794699778867	newWilms.Wilms___IMP672___NB8350522_CATCGCTAGGATTCAA
IMP672	7780.43771720231	3236	FALSE	TRUE	TRUE	TRUE	TRUE	EmptyDrops	0	0.00041029641509178	0	0	0.00041029641509178	0.00702396967956757	0.0561658313870298	0.268899835193355	0.266708971346273	0.0751853271889463	0.00203749500091802	-0.128405724660953	-0.190438663003245	G1	0.214545454545454	FALSE	0.253112033195021	0.232558139534884	TRUE	TRUE	TRUE	TRUE	0.24	TRUE	TRUE	Pass	NB8350522	1	1	TumourB	-3.70835921444915	5.36054402387618	newWilms.Wilms___IMP672___NB8350522_CATCGCTCACAAGGTG
IMP672	10821.4147791451	4280	FALSE	TRUE	TRUE	TRUE	TRUE	EmptyDrops	0	0.000340078245221488	5.63851105116951e-05	0	0.000283693134709793	0.00604950514093849	0.0546176104541229	0.277000837203751	0.312330007309901	0.0529757325347259	0.00181573101763686	0.496851285030356	0.0668047387372389	S	0.214545454545454	FALSE	0.198630136986301	0.0705679862306368	TRUE	TRUE	TRUE	TRUE	0.2	TRUE	TRUE	Pass	NB8350522	11	11	TumourB	-8.56141506023621	-0.185710593491951	newWilms.Wilms___IMP672___NB8350522_CATCGTCCATTAGGCT
IMP672	11319.6228470655	4149	FALSE	TRUE	TRUE	TRUE	TRUE	EmptyDrops	0	0.000388807722778857	0	0	0.000388807722778857	0.0106895952901871	0.0588344294036345	0.284640786332029	0.286822545444079	0.0534940074777516	0.00216521174189576	-0.200349972892685	-0.216130353985587	G1	0.214545454545454	FALSE	0.198630136986301	0.184466019417476	TRUE	TRUE	TRUE	TRUE	0.0952380952380952	TRUE	TRUE	Pass	NB8350522	1	1	TumourB	-3.62461691046243	4.65007073867381	newWilms.Wilms___IMP672___NB8350522_CATCGTCTCAGACATC
IMP672	6524.8268729433	2940	FALSE	TRUE	TRUE	TRUE	TRUE	EmptyDrops	0	0.000282855435829571	0	0	0.000282855435829571	0.00507003417973813	0.0645644519506342	0.276127159721323	0.279968228941946	0.0769479397586852	0.00257891108044178	-0.182018290657468	-0.233140901389881	G1	0.198630136986301	FALSE	0.232558139534884	0.0786106032906764	TRUE	TRUE	TRUE	TRUE	0.0952380952380952	TRUE	TRUE	Pass	NB8350522	0	0	TumourB	-1.94549123430873	4.7063831097357	newWilms.Wilms___IMP672___NB8350522_CATGAGTAGATTGCGG
IMP672	8781.20729157595	3748	FALSE	TRUE	TRUE	TRUE	TRUE	EmptyDrops	0	0.000210099937478823	0	0	0.000210099937478823	0.00851991190780819	0.0680793509320721	0.301974718409321	0.300636277869463	0.0708666543701263	0.00353409420265258	-0.151506857521834	-0.208574154048721	G1	0.214545454545454	FALSE	0.15	0.232558139534884	TRUE	TRUE	TRUE	TRUE	0.24	TRUE	TRUE	Pass	NB8350522	4	4	TumourB	-4.42213903950229	3.7636841403254	newWilms.Wilms___IMP672___NB8350522_CATGCAACAAATTGGA
IMP672	6952.91010983062	3297	FALSE	TRUE	TRUE	TRUE	TRUE	EmptyDrops	0	0.000574200996738219	0.000288555774360861	0	0.000285645222377358	0.0100325085008261	0.0750291678434838	0.341582203916315	0.248053395316228	0.0513806400845603	0.00474138314088912	-0.0513065931764302	-0.0167152068078668	G1	0.184466019417476	FALSE	0.160349854227405	0.232558139534884	TRUE	TRUE	TRUE	TRUE	0.273972602739726	TRUE	TRUE	Pass	NB8350522	13	13	TumourA	3.02377410276683	-13.1292083204017	newWilms.Wilms___IMP672___NB8350522_CATGCAAGTAGCTTAC
IMP672	11895.4173666982	4403	FALSE	TRUE	TRUE	TRUE	TRUE	EmptyDrops	0	0.000263881049754051	5.25511162735037e-05	0	0.000211329933480548	0.00674480044584587	0.0685034160822424	0.306861360437695	0.288650855858324	0.0564559287483666	0.0020183934416347	0.213857943250943	-0.167310961914417	S	0.276785714285714	FALSE	0.171779141104294	0.092741935483871	TRUE	TRUE	TRUE	TRUE	0.180451127819549	TRUE	TRUE	Pass	NB8350522	4	4	TumourB	-6.57173372044644	4.05334238062072	newWilms.Wilms___IMP672___NB8350522_CATGCAAGTCTACACA
IMP672	4822.16751481211	2404	FALSE	TRUE	TRUE	TRUE	TRUE	EmptyDrops	0	0.000846882646871279	0	0	0.000846882646871279	0.00971422451569416	0.0529471746345017	0.268995341658019	0.139614718324409	0.0277398627278427	0.00168606876591273	-0.149849084356657	-0.189445587419959	G1	0.15	FALSE	0.0786106032906764	0.140583554376658	TRUE	TRUE	TRUE	TRUE	0.156626506024096	TRUE	TRUE	Pass	NB8350522	15	15	TumourB	1.55933775048768	11.8875802726125	newWilms.Wilms___IMP672___NB8350522_CATGCCTCAGTATACC
IMP672	9598.56611046083	3863	FALSE	TRUE	TRUE	TRUE	TRUE	EmptyDrops	0	0.000483857776847826	0	6.63211912477271e-05	0.000483857776847826	0.0186295140613221	0.0567454421094564	0.269149710558736	0.257208125528786	0.0583861414177421	0.00270626265325248	-0.179162446223479	-0.181177183336379	G1	0.253112033195021	FALSE	0.116822429906542	0.124087591240876	TRUE	TRUE	TRUE	TRUE	0.263157894736842	TRUE	TRUE	Pass	NB8350522	4	4	TumourB	-3.96909296705874	2.97530481319908	newWilms.Wilms___IMP672___NB8350522_CATGCGGCATGGCACC
IMP672	2761.07295201276	1773	FALSE	TRUE	TRUE	TRUE	TRUE	EmptyDrops	0	0.00060181696561073	0.000300610504777444	0	0.000301206460833286	0.00774632752413372	0.0400234561202828	0.279443350127661	0.0992475308414591	0.05575719313484	0.00542398658229272	-0.198413070936265	-0.229716182065736	G1	0.160349854227405	FALSE	0.060126582278481	0.214545454545454	TRUE	TRUE	TRUE	TRUE	0.0967741935483871	TRUE	TRUE	Pass	NB8350522	0	0	TumourB	1.6664487638213	2.31657738575115	newWilms.Wilms___IMP672___NB8350522_CATGCGGGTTGGATCT
IMP672	9315.1486491327	3539	FALSE	TRUE	TRUE	TRUE	TRUE	EmptyDrops	0	0.000118861786927198	6.09949785531958e-05	0	5.78668083740026e-05	0.00696955662796717	0.0950878990999187	0.352317505357245	0.390091358439016	0.00164496153625708	0.00137747434337401	0.0652037061877947	-0.0530650705748044	S	0.184466019417476	FALSE	0.140583554376658	0.214545454545454	TRUE	TRUE	TRUE	TRUE	0.273972602739726	TRUE	TRUE	Pass	NB8350522	10	10	TumourA	2.98951456566689	-13.4421195068207	newWilms.Wilms___IMP672___NB8350522_CATGCGGTCAAATGCC
IMP672	8123.50172906924	3360	FALSE	TRUE	TRUE	TRUE	TRUE	EmptyDrops	0	0.000315322842134343	7.84713728490553e-05	7.56217709263778e-05	0.000236851469285287	0.0059966412085579	0.0552841644348484	0.270059570589559	0.26982307151709	0.0657211420565004	0.0023668274806987	-0.137819425762585	-0.254392843577523	G1	0.184466019417476	FALSE	0.214545454545454	0.110112359550562	TRUE	TRUE	TRUE	TRUE	0.119402985074627	TRUE	TRUE	Pass	NB8350522	1	1	TumourB	-2.26741622942001	5.39077395929788	newWilms.Wilms___IMP672___NB8350522_CATGCGGTCGCATTGA
IMP672	22953.1777779262	5997	FALSE	TRUE	TRUE	TRUE	TRUE	EmptyDrops	0	0.000525626108470607	0	0	0.000525626108470607	0.0108646520702992	0.0531741538749131	0.300786288066228	0.200023806370953	0.0624384578823386	0.00192706199896953	0.441087287990645	0.567016905700328	G2M	0.184466019417476	FALSE	0.198630136986301	0.160349854227405	TRUE	TRUE	TRUE	TRUE	0.162162162162162	TRUE	TRUE	Pass	NB8350522	8	8	TumourB	-9.28099721555355	-3.74312313289908	newWilms.Wilms___IMP672___NB8350522_CATGCTCCAAGTATCC
IMP672	2314.68852075492	1309	FALSE	TRUE	TRUE	TRUE	TRUE	EmptyDrops	0	0	0	0	0	0.00492710515409447	0.0283893144595804	0.238984536374698	0.0214852900037745	0.00881994697410798	0.00371892058462059	-0.126754266776354	-0.131385335805496	G1	0.140583554376658	FALSE	0.198630136986301	0.160349854227405	TRUE	TRUE	TRUE	TRUE	0.0571428571428571	TRUE	TRUE	Pass	NB8350522	2	2	TumourB	3.85137238912354	5.42953811895776	newWilms.Wilms___IMP672___NB8350522_CATGCTCCATAACCCA
IMP672	2534.41111579203	1536	FALSE	TRUE	TRUE	TRUE	TRUE	EmptyDrops	0	0.000243308224855598	0	0	0.000243308224855598	0.00589586346464734	0.0321242555413663	0.184300089822548	0.107583769040993	0.262788735829651	0.00216897418198509	0.242646345131704	-0.066080380843827	S	0.124087591240876	FALSE	0.198630136986301	0.15	TRUE	TRUE	TRUE	TRUE	0.0693069306930693	TRUE	TRUE	Pass	NB8350522	3	3	TumourB	-0.0325901450465465	3.25758869550459	newWilms.Wilms___IMP672___NB8350522_CATGCTCGTGACTAAA
IMP672	4914.2210954437	2194	FALSE	TRUE	TRUE	TRUE	TRUE	EmptyDrops	0	0.000732811388054002	0	0	0.000732811388054002	0.00596856270116596	0.024160198666523	0.179846544036449	0.050190137406414	0.199413645098068	0.00100999631004485	0.0869267707465298	-0.188588530029762	S	0.110112359550562	FALSE	0.184466019417476	0.184466019417476	TRUE	TRUE	TRUE	TRUE	0.135416666666667	TRUE	TRUE	Pass	NB8350522	2	2	TumourB	2.49556281737661	7.2976041034444	newWilms.Wilms___IMP672___NB8350522_CATGGATAGGCAGCTA
IMP672	27929.1338877817	6428	FALSE	TRUE	TRUE	TRUE	TRUE	EmptyDrops	0	0.00811539090130806	0	0	0.00811539090130806	0.00763661752794536	0.0480562641148955	0.260806448523901	0.109730409015743	0.0886299502786029	0.00192832435247794	-0.256319403019685	-0.265208110578534	G1	0.184466019417476	FALSE	0.074468085106383	0.184466019417476	TRUE	TRUE	TRUE	TRUE	0.1875	TRUE	TRUE	Pass	NB8350522	15	15	TumourB	-0.503756587266761	11.5902825142018	newWilms.Wilms___IMP672___NB8350522_CATGGATAGGCAGGTT
IMP672	9318.9021029476	4159	FALSE	TRUE	TRUE	TRUE	TRUE	EmptyDrops	0	0.000189182074259752	0	0	0.000189182074259752	0.00670674140841383	0.0581934095362114	0.26587595450963	0.202660575336669	0.185715837724052	0.00306374239741751	-0.150100610917999	-0.178089654453217	G1	0.253112033195021	FALSE	0.160349854227405	0.131979695431472	TRUE	TRUE	TRUE	TRUE	0.0967741935483871	TRUE	TRUE	Pass	NB8350522	10	10	TumourA	5.55262949874253	-11.0597799195813	newWilms.Wilms___IMP672___NB8350522_CATGGATGTTCATCGA
IMP672	7290.33780671917	3084	FALSE	TRUE	TRUE	TRUE	TRUE	EmptyDrops	0	0.000277817639104735	9.15344549560626e-05	0	0.000186283184148672	0.00433965915261742	0.0574005040255688	0.274453040204061	0.272733517965065	0.0340383527268417	0.00182281424109398	-0.157013683439199	-0.18541948400162	G1	0.198630136986301	FALSE	0.232558139534884	0.184466019417476	TRUE	TRUE	TRUE	TRUE	0.0693069306930693	TRUE	TRUE	Pass	NB8350522	2	2	TumourB	-0.109660525223993	5.29287726527793	newWilms.Wilms___IMP672___NB8350522_CATTCCGAGTTGGCTT
IMP672	37404.5685039757	7746	FALSE	TRUE	TRUE	TRUE	TRUE	EmptyDrops	0	0.000440955445560036	9.16992944876692e-06	0	0.000431785516111269	0.0227606316370871	0.0617076915535771	0.287174437893833	0.280593807716309	0.0657243353913856	0.00237712500381051	-0.130795020521321	-0.186136546745323	G1	0.214545454545454	FALSE	0.198630136986301	0.0705679862306368	TRUE	TRUE	TRUE	TRUE	0.2	TRUE	TRUE	Pass	NB8350522	4	4	TumourB	-5.52520973739732	3.25492922490699	newWilms.Wilms___IMP672___NB8350522_CATTCCGGTTCGCGTG
IMP672	84778.5566731891	10672	TRUE	TRUE	TRUE	TRUE	TRUE	Both	0	0.000211170729961783	2.04224543118517e-05	6.37498422748268e-06	0.000190748275649931	0.00879000852026876	0.0666254369318744	0.312474229106888	0.284485859197123	0.0752972718778934	0.00257933325470014	-0.0464149045820231	0.0063182259550596	G2M	0.253112033195021	FALSE	0.276785714285714	0.116822429906542	TRUE	TRUE	TRUE	TRUE	0.177570093457944	TRUE	TRUE	Pass	NB8350522	7	7	TumourA	3.71879520525124	-12.974637395508	newWilms.Wilms___IMP672___NB8350522_CATTCTAAGATCACCT
IMP672	6172.29410014442	2842	FALSE	TRUE	TRUE	TRUE	TRUE	EmptyDrops	0	0.000329477111234332	0	0	0.000329477111234332	0.00576792190646303	0.0583813107394377	0.280041405549461	0.264108615963606	0.00751256627660857	0.00379463781385912	-0.206670188127294	-0.279028376449151	G1	0.198630136986301	FALSE	0.253112033195021	0.0877192982456141	TRUE	TRUE	TRUE	TRUE	0.135416666666667	TRUE	TRUE	Pass	NB8350522	3	3	TumourB	2.21323892705764	6.36333716651356	newWilms.Wilms___IMP672___NB8350522_CATTCTAAGTCCCGAC
IMP672	4924.58109255637	2594	FALSE	TRUE	TRUE	TRUE	TRUE	EmptyDrops	0	0.000127242987475133	0	0	0.000127242987475133	0.00767662854762347	0.0641582231178951	0.298009430802985	0.330506052116279	0.0190749405226367	0.0028338833293914	-0.147553390941781	-0.23439083664502	G1	0.214545454545454	FALSE	0.103896103896104	0.160349854227405	TRUE	TRUE	TRUE	TRUE	0.148148148148148	TRUE	TRUE	Pass	NB8350522	2	2	TumourB	0.898816491356512	5.95727706972092	newWilms.Wilms___IMP672___NB8350522_CATTCTACAGGTCTCG
IMP672	13837.6976932191	4674	FALSE	TRUE	TRUE	TRUE	TRUE	EmptyDrops	0	4.39423672282262e-05	0	0	4.39423672282262e-05	0.0063242523818004	0.0586754139735853	0.274238143009515	0.328891047522978	0.0293934547089592	0.0016983743878344	-0.158187895107904	-0.184865274813421	G1	0.276785714285714	FALSE	0.0981210855949896	0.214545454545454	TRUE	TRUE	TRUE	TRUE	0.143939393939394	TRUE	TRUE	Pass	NB8350522	0	0	TumourB	-0.537044449970564	4.80385372709487	newWilms.Wilms___IMP672___NB8350522_CATTGCCTCCGCAAAT
IMP672	1234.03231874532	903	FALSE	TRUE	TRUE	TRUE	TRUE	EmptyDrops	0	0	0	0	0	0.00693258824101853	0.0351344107078179	0.249960899480933	0.0675490044173022	0.0534653085726457	0.00772375808411385	-0.185886844873087	-0.150698893410356	G1	0.171779141104294	FALSE	0.184466019417476	0.171779141104294	TRUE	TRUE	TRUE	TRUE	0.244444444444444	TRUE	TRUE	Pass	NB8350522	12	12	TumourA	2.76991091385779	-5.31885598196936	newWilms.Wilms___IMP672___NB8350522_CATTGCCTCGCATAGT
IMP672	2868.51132685842	1844	FALSE	TRUE	TRUE	TRUE	TRUE	EmptyDrops	0	0.000274443370141503	0.000274443370141503	0	0	0.0090455998111626	0.056816553901235	0.308618887766152	0.163458723017347	0.000605606857073862	0.00515065498972223	-0.0988307227275846	-0.26250769990666	G1	0.198630136986301	FALSE	0.15	0.124087591240876	TRUE	TRUE	TRUE	TRUE	0.0967741935483871	TRUE	TRUE	Pass	NB8350522	0	0	TumourB	0.948054103411849	3.1160424915186	newWilms.Wilms___IMP672___NB8350522_CATTGTTAGAAAGTCT
IMP672	13984.1517555302	5546	FALSE	TRUE	TRUE	TRUE	TRUE	EmptyDrops	0	0.000150266939357118	5.1527781393202e-05	0	9.87391579639157e-05	0.00886945139567245	0.0529048192210876	0.294549891812838	0.157201130329284	0.105172723586801	0.0046330301117462	-0.223617250977937	-0.214070122138103	G1	0.160349854227405	FALSE	0.15	0.171779141104294	TRUE	TRUE	TRUE	TRUE	0.157142857142857	TRUE	TRUE	Pass	NB8350522	10	10	TumourA	5.49910794361991	-10.8762603220021	newWilms.Wilms___IMP672___NB8350522_CATTGTTAGATGTTCC
IMP672	12047.3189608061	4398	FALSE	TRUE	TRUE	TRUE	TRUE	EmptyDrops	0	0.000145296790060882	3.015263105276e-05	0	0.000115144159008122	0.0100684283048948	0.0535185647097953	0.277162117599384	0.204889518488442	0.0611955696337119	0.00321431130515401	-0.230522469697558	-0.248760483964088	G1	0.232558139534884	FALSE	0.198630136986301	0.103896103896104	TRUE	TRUE	TRUE	TRUE	0.190909090909091	TRUE	TRUE	Pass	NB8350522	1	1	TumourB	-1.24999405225966	5.42558816466671	newWilms.Wilms___IMP672___NB8350522_CATTTCACACTGATTG
IMP672	2161.95600799005	1171	FALSE	TRUE	TRUE	TRUE	TRUE	EmptyDrops	0	0.000526644552523624	0	0	0.000526644552523624	0.00740588280138985	0.0194796405466231	0.138607137481651	0.0283383372059532	0.37565487786938	0.00189019428182761	-0.0361242139491888	-0.101772439041856	G1	0.0634146341463415	FALSE	0.140583554376658	0.304347826086956	TRUE	TRUE	TRUE	TRUE	0.281818181818182	TRUE	TRUE	Pass	NB8350522	2	2	TumourB	2.4663714694594	2.85708932831496	newWilms.Wilms___IMP672___NB8350522_CCAATGATCAAGGAGC
IMP672	5830.70067915474	2970	FALSE	TRUE	TRUE	TRUE	TRUE	EmptyDrops	0	0	0	0	0	0.00705436375379402	0.065293279368547	0.287968073957609	0.252732374861628	0.0590214415456419	0.00263399444555477	-0.231387758252063	-0.224002762019199	G1	0.232558139534884	FALSE	0.232558139534884	0.0570107858243451	TRUE	TRUE	TRUE	TRUE	0.263157894736842	TRUE	TRUE	Pass	NB8350522	4	4	TumourB	-3.02987137299698	2.74990000916546	newWilms.Wilms___IMP672___NB8350522_CCACAAACAGGGATAC
IMP672	6843.14279050999	3097	FALSE	TRUE	TRUE	TRUE	TRUE	EmptyDrops	0	0.000338977929498607	0	0	0.000338977929498607	0.0088469423053744	0.0426111835754326	0.248698867639808	0.185821307356045	0.0207351512426822	0.00338883620591327	-0.176900434474609	-0.197894046242516	G1	0.198630136986301	FALSE	0.160349854227405	0.124087591240876	TRUE	TRUE	TRUE	TRUE	0.0967741935483871	TRUE	TRUE	Pass	NB8350522	0	0	TumourB	0.658360598186972	2.98112054487435	newWilms.Wilms___IMP672___NB8350522_CCACCATCAACAAGTA
IMP672	9785.68384073527	3801	FALSE	TRUE	TRUE	TRUE	TRUE	EmptyDrops	0	0.000324726490611185	6.49458992311658e-05	0	0.000259780591380019	0.0119502558301845	0.0716241339768582	0.293476236036225	0.276793525394116	0.0589796133755258	0.00162104796443884	-0.165654874443785	-0.260221689274337	G1	0.253112033195021	FALSE	0.092741935483871	0.140583554376658	TRUE	TRUE	TRUE	TRUE	0.26	TRUE	TRUE	Pass	NB8350522	4	4	TumourB	-4.6527284823733	2.32418833643893	newWilms.Wilms___IMP672___NB8350522_CCACTTGCAGGACATG
IMP672	4597.11574158205	2633	FALSE	TRUE	TRUE	TRUE	TRUE	EmptyDrops	0	0.000570235942289209	0	0	0.000570235942289209	0.00831758836617763	0.0416607239169788	0.237099095521816	0.0661875005798248	0.265200910718686	0.00299866176837691	0.397052353436039	0.129461093488589	S	0.15	FALSE	0.131979695431472	0.171779141104294	TRUE	TRUE	TRUE	TRUE	0.102040816326531	TRUE	TRUE	Pass	NB8350522	13	13	TumourA	1.63909349424278	-11.9744201175414	newWilms.Wilms___IMP672___NB8350522_CCACTTGGTAGATTAG
IMP672	6877.25252474813	3168	FALSE	TRUE	TRUE	TRUE	TRUE	EmptyDrops	0	0.0002217640220836	0	0	0.0002217640220836	0.00790577781875568	0.0434500280080766	0.270378311632827	0.150104831476741	0.0325993517056062	0.00162436457721814	-0.181203610284103	-0.218126216934831	G1	0.214545454545454	FALSE	0.232558139534884	0.214545454545454	TRUE	TRUE	TRUE	TRUE	0.190909090909091	TRUE	TRUE	Pass	NB8350522	3	3	TumourB	2.69718363660073	6.25374296988807	newWilms.Wilms___IMP672___NB8350522_CCATAAGAGGAGACCT
IMP672	99457.0714980859	10937	TRUE	TRUE	TRUE	TRUE	TRUE	Both	0	0.000459591313144399	0.000204078152680244	6.78866232535812e-06	0.000255513160464155	0.0052279376694982	0.0755681702028947	0.338862821617789	0.250216809996817	0.0360788787667073	0.00294701333748953	0.0723721747814702	-0.0957868765683959	S	0.184466019417476	FALSE	0.103896103896104	0.171779141104294	TRUE	TRUE	TRUE	TRUE	0.0933333333333333	TRUE	TRUE	Pass	NB8350522	5	5	TumourA	3.08296162396395	-13.805059296615	newWilms.Wilms___IMP672___NB8350522_CCATAAGCAGGCGTTC
IMP672	15228.4649290388	4444	FALSE	TRUE	TRUE	TRUE	TRUE	EmptyDrops	0	0.00097156345962659	4.7136647726684e-05	0	0.000924426811899906	0.00633154207710037	0.0540904050027934	0.259502006722236	0.183095900144617	0.0630317538374985	0.00201314455178294	-0.184142176855067	-0.283035450523523	G1	0.15	FALSE	0.092741935483871	0.184466019417476	TRUE	TRUE	TRUE	TRUE	0.156626506024096	TRUE	TRUE	Pass	NB8350522	15	15	TumourB	1.20436957906059	11.8542954320235	newWilms.Wilms___IMP672___NB8350522_CCATAAGTCGATACGT
IMP672	3656.44397617181	1911	FALSE	TRUE	TRUE	TRUE	TRUE	EmptyDrops	0	0.00033469296094555	0	0	0.00033469296094555	0.00533140820581579	0.0756425544401711	0.308029469713338	0.362489502165315	0	0.00170494088907363	-0.148909013784062	-0.189110984491704	G1	0.131979695431472	FALSE	0.198630136986301	0.171779141104294	TRUE	TRUE	TRUE	TRUE	0.10958904109589	TRUE	TRUE	Pass	NB8350522	6	6	TumourB	1.6629497804647	8.20548367837367	newWilms.Wilms___IMP672___NB8350522_CCATCACAGGAGGGTG
IMP672	12629.7661046369	4454	FALSE	TRUE	TRUE	TRUE	TRUE	EmptyDrops	0	0.000386457710241631	0	0	0.000386457710241631	0.00842542946004382	0.0645608934145786	0.294989877653141	0.340802935129061	0.00169356086932965	0.00259010678886209	-0.210173726862694	-0.219216166475386	G1	0.171779141104294	FALSE	0.184466019417476	0.160349854227405	TRUE	TRUE	TRUE	TRUE	0.0693069306930693	TRUE	TRUE	Pass	NB8350522	3	3	TumourB	0.126181777502184	5.78892215700324	newWilms.Wilms___IMP672___NB8350522_CCATCACGTACCTAAC
IMP672	16544.7675439253	5672	FALSE	TRUE	TRUE	TRUE	TRUE	EmptyDrops	0	0.000374255197612968	4.09429129502739e-05	0	0.000333312284662694	0.0103400276720216	0.0675295666917281	0.318755368630154	0.188005907107949	0.103185066960361	0.00378121146762712	-0.173282611112381	-0.247437440510178	G1	0.198630136986301	FALSE	0.214545454545454	0.214545454545454	TRUE	TRUE	TRUE	TRUE	0.157142857142857	TRUE	TRUE	Pass	NB8350522	7	7	TumourA	4.83339454331214	-12.0074090359408	newWilms.Wilms___IMP672___NB8350522_CCCAACTCAATAGTGA
IMP672	3826.80362739751	1952	FALSE	TRUE	TRUE	TRUE	TRUE	EmptyDrops	0	0.000614523990842567	0	0	0.000614523990842567	0.00588039833645823	0.0669196787793358	0.277480749398415	0.387999544874708	0.000333169522342891	0.00304861009147897	-0.13949529976458	-0.201158870067595	G1	0.116822429906542	FALSE	0.074468085106383	0.140583554376658	TRUE	TRUE	TRUE	TRUE	0.135416666666667	TRUE	TRUE	Pass	NB8350522	2	2	TumourB	1.55193361415444	8.52417816028625	newWilms.Wilms___IMP672___NB8350522_CCCATTGAGGAGAATG
IMP672	4631.8555501452	2643	FALSE	TRUE	TRUE	TRUE	TRUE	EmptyDrops	0	0.000543382390604703	0.000182103679027446	0	0.000361278711577257	0.00959054763962146	0.036738873453308	0.267544142944083	0.0658094189096938	0.075190501428425	0.00382552064067845	0.232721679979115	0.426155995505519	G2M	0.214545454545454	FALSE	0.160349854227405	0.276785714285714	TRUE	TRUE	TRUE	TRUE	0.08	TRUE	TRUE	Pass	NB8350522	13	13	TumourA	1.39260151832529	-10.9781861764434	newWilms.Wilms___IMP672___NB8350522_CCCGAAGTCATTCGTT
[truncated: 2,354 more rows]
