# Supplementary material for: Single cell derived mRNA signals across human kidney tumors
Source: Nat Commun. 2021 Jun 23;12:3896. doi: 10.1038/s41467-021-23949-5 (PMC8222373; doi:10.1038/s41467-021-23949-5)
Supplement: Supplementary file 9 — Source Data [file 41467_2021_23949_MOESM9_ESM.zip › SourceDataForFigures/Fig7A.tsv]

score	disease	sampleClass	specificity	sensitivity	scoreType	rowName
0	ccRCC	AdultTumour	0	1	PT1	PT1.TCGA_EAF08CF3.0FCE.423F.A4DD.2AD320CC15A0
1.13786258672464e-06	ccRCC	AdultTumour	0	1	PT1	PT1.TCGA_EAF08CF3.0FCE.423F.A4DD.2AD320CC15A0.1
8.95436351246466e-05	pcRCC	AdultTumour	0.773333333333333	0.998548621190131	PT1	PT1.TCGA_7F823BE1.9B8F.4614.8B3F.A1EF5406D705
0.0221939953974382	pcRCC	AdultTumour	0.866666666666667	0.997097242380261	PT1	PT1.TCGA_53E278B0.D8CB.4D0B.884D.F0494BB3B27D
0.054058679005363	ccRCC	AdultTumour	0.946666666666667	0.995645863570392	PT1	PT1.TCGA_96527676.67DA.4150.9AFE.2A3FA15FECD4
0.0552121571316325	ccRCC	AdultTumour	0.946666666666667	0.994194484760523	PT1	PT1.TCGA_79984969.9183.4B22.BE98.FCD9AB58A9C8
0.0589292199548218	ccRCC	AdultTumour	0.946666666666667	0.992743105950653	PT1	PT1.TCGA_8A99F72A.150F.4DEA.9B61.A90ABE17AA3D
0.0687875432440168	ccRCC	AdultTumour	0.946666666666667	0.991291727140784	PT1	PT1.TCGA_0DDAE6FE.ED2E.4B99.8055.F6BBD5074F63
0.0797362055181222	ccRCC	AdultTumour	0.973333333333333	0.989840348330914	PT1	PT1.TCGA_1D78AC0B.C559.4A9C.9A4E.C8F4742187EB
0.083844869549039	ccRCC	AdultTumour	0.973333333333333	0.988388969521045	PT1	PT1.TCGA_B108BBEC.5046.48B4.A96B.9382D3BD61CA
0.0892894655325082	ccRCC	AdultTumour	0.986666666666667	0.986937590711176	PT1	PT1.TCGA_3EFCA52B.F917.41AB.867E.D91E83A55BBE
0.0908433018954044	ccRCC	AdultTumour	0.986666666666667	0.985486211901306	PT1	PT1.TCGA_9903B65A.CA26.4C98.B7CD.182663E77E9B
0.095879300222858	ccRCC	AdultTumour	0.986666666666667	0.984034833091437	PT1	PT1.TCGA_6EF22E72.6FCD.4645.8E8A.F6F117387082
0.100110998582589	ccRCC	AdultTumour	0.986666666666667	0.982583454281567	PT1	PT1.TCGA_708F24EB.4551.4A3F.8E59.FA76ABE305D7
0.101721864811997	ccRCC	AdultTumour	0.986666666666667	0.981132075471698	PT1	PT1.TCGA_ADE8E489.7FB1.4A3D.B0DB.6D2B3CFDEE35
0.106169269763721	ccRCC	AdultTumour	0.986666666666667	0.979680696661829	PT1	PT1.TCGA_52611EFE.FB2B.4871.B36D.8D8B770C72D9
0.111823485069637	ccRCC	AdultTumour	0.986666666666667	0.978229317851959	PT1	PT1.TCGA_094A58FE.85FD.41B0.AC04.154A8CC710D0
0.115048341289978	ccRCC	AdultTumour	0.986666666666667	0.97677793904209	PT1	PT1.TCGA_73D42561.0D8A.4263.B54E.499AB3B5F63F
0.115395656832744	ccRCC	AdultTumour	0.986666666666667	0.975326560232221	PT1	PT1.TCGA_0DACBFA8.B966.4D9C.9068.42EF5CCBB8B5
0.119777957740143	ccRCC	AdultTumour	0.986666666666667	0.973875181422351	PT1	PT1.TCGA_E1BF7476.7E70.4DE5.9531.49D09FEE9649
0.123160878381913	ccRCC	AdultTumour	0.986666666666667	0.972423802612482	PT1	PT1.TCGA_C041F9A7.625B.4249.B042.E938061FC103
0.124547580364497	ccRCC	AdultTumour	0.986666666666667	0.970972423802613	PT1	PT1.TCGA_82C9425B.47C3.431E.ADCD.7953460FEBDF
0.126041174058801	ccRCC	AdultTumour	0.986666666666667	0.969521044992743	PT1	PT1.TCGA_0E5538A8.4D0E.40A4.8DD2.99284F2968D0
0.127158492707683	ccRCC	AdultTumour	0.986666666666667	0.968069666182874	PT1	PT1.TCGA_B733BFB7.A610.4470.AE88.271EFFC94057
0.127385518014538	ccRCC	AdultTumour	0.986666666666667	0.966618287373004	PT1	PT1.TCGA_5B967921.B13C.4A5B.AE88.3020A285D454
0.127840741715571	ccRCC	AdultTumour	0.986666666666667	0.965166908563135	PT1	PT1.TCGA_0BA82DF5.9E2D.4A2E.A024.8B42F846B239
0.130590148017465	ccRCC	AdultTumour	0.986666666666667	0.963715529753266	PT1	PT1.TCGA_8A243AC3.C2A0.427A.8B8B.CF9525209643
0.131198748294774	pcRCC	AdultTumour	0.986666666666667	0.962264150943396	PT1	PT1.TCGA_F098C1AF.E611.43DD.B8F1.DA166F678F24
0.135988656966848	pcRCC	AdultTumour	0.986666666666667	0.960812772133527	PT1	PT1.TCGA_8EA5EF4B.9045.4D5F.A20C.255F0ECC08C6
0.146560088099711	ccRCC	AdultTumour	0.986666666666667	0.959361393323657	PT1	PT1.TCGA_D07DD787.C4AC.4E10.B751.0543CB93C44F
0.146693576570332	ccRCC	AdultTumour	0.986666666666667	0.957910014513788	PT1	PT1.TCGA_DDD73B70.3FDB.4AC8.9074.3CE0EAC052A8
0.149989347134108	pcRCC	AdultTumour	0.986666666666667	0.956458635703919	PT1	PT1.TCGA_9F40D8AE.EC2C.4265.9853.118E66007572
0.150033741520943	ccRCC	AdultTumour	0.986666666666667	0.955007256894049	PT1	PT1.TCGA_26567C03.D6F8.4469.9B67.7BC73FF387A5
0.151845929774292	ccRCC	AdultTumour	0.986666666666667	0.95355587808418	PT1	PT1.TCGA_A0CE86D4.ED76.4C74.8588.E202C4421EC1
0.152035385738482	ccRCC	AdultTumour	0.986666666666667	0.952104499274311	PT1	PT1.TCGA_3191BDC4.823F.4B42.AC70.723215D64F89
0.154474220354713	ccRCC	AdultTumour	0.986666666666667	0.950653120464441	PT1	PT1.TCGA_99C7242E.5430.4FFD.8EF7.D7B54B81498C
0.154580673722915	ccRCC	AdultTumour	0.986666666666667	0.949201741654572	PT1	PT1.TCGA_2B213FCE.35A8.4F07.86D9.9843BE15FB79
0.154705829866118	ccRCC	AdultTumour	0.986666666666667	0.947750362844702	PT1	PT1.TCGA_DBB55216.E6A1.46F8.8B8E.767B805E3C4F
0.155576810866339	ccRCC	AdultTumour	0.986666666666667	0.946298984034833	PT1	PT1.TCGA_2466E680.F4C0.4DD3.93F4.9D92EC4A9467
0.158742278103789	ccRCC	AdultTumour	0.986666666666667	0.944847605224964	PT1	PT1.TCGA_C6387BF7.5BC3.41E4.9CBE.4A8C953A2AC3
0.160250951097013	ccRCC	AdultTumour	0.986666666666667	0.943396226415094	PT1	PT1.TCGA_C20D869D.66BC.4C91.B837.0586F49A2060
0.160595615689696	ccRCC	AdultTumour	0.986666666666667	0.941944847605225	PT1	PT1.TCGA_0CE75D6A.B796.4982.9405.1602F9468945
0.162610665970702	ccRCC	AdultTumour	0.986666666666667	0.940493468795356	PT1	PT1.TCGA_899F13FB.086F.434C.96EB.BDE7634CB99B
0.163178046297955	ccRCC	AdultTumour	0.986666666666667	0.939042089985486	PT1	PT1.TCGA_49EEABDB.0497.43E8.B3AF.C0F607BD1B7F
0.163947417268945	ccRCC	AdultTumour	0.986666666666667	0.937590711175617	PT1	PT1.TCGA_4F3EA91C.B215.40B6.BEFF.532BC1D8666E
0.167537276580713	ccRCC	AdultTumour	0.986666666666667	0.936139332365747	PT1	PT1.TCGA_BA7F3182.6CAD.4581.8778.E123848A7ED7
0.168143909834546	ccRCC	AdultTumour	0.986666666666667	0.934687953555878	PT1	PT1.TCGA_E988564D.9EA2.4835.B811.4900E785E2B1
0.169931889608422	ccRCC	AdultTumour	0.986666666666667	0.933236574746009	PT1	PT1.TCGA_1D5386C5.E995.4BEC.9C0E.61C3498D37EA
0.170896154337597	ccRCC	AdultTumour	0.986666666666667	0.931785195936139	PT1	PT1.TCGA_0ECD4011.E7F3.4A87.917E.1F34D1129EDA
0.171065558592246	ccRCC	AdultTumour	0.986666666666667	0.93033381712627	PT1	PT1.TCGA_F0EEF94B.586D.415F.813A.E79579430608
0.173821277268728	ccRCC	AdultTumour	0.986666666666667	0.928882438316401	PT1	PT1.TCGA_38078B54.6BBA.4696.BB22.9D5FC49E631D
0.174079234324792	ccRCC	AdultTumour	0.986666666666667	0.927431059506531	PT1	PT1.TCGA_88299DDB.22B5.4B87.B03D.58C6692BCB86
0.174100136356667	ccRCC	AdultTumour	0.986666666666667	0.925979680696662	PT1	PT1.TCGA_4C5F5745.2858.43C0.981B.4F3F7CC9349D
0.175254750565447	ccRCC	AdultTumour	0.986666666666667	0.924528301886792	PT1	PT1.TCGA_50B7C59D.ECB0.44C1.B350.01CB48AE1C0A
0.177284147019536	ccRCC	AdultTumour	0.986666666666667	0.923076923076923	PT1	PT1.TCGA_74C33093.6863.4A92.8031.276A7ED30EE6
0.179046883131449	ccRCC	AdultTumour	0.986666666666667	0.921625544267054	PT1	PT1.TCGA_9F149FF5.730C.4178.81B3.D7F4EE8286BE
0.180501314988367	ccRCC	AdultTumour	0.986666666666667	0.920174165457184	PT1	PT1.TCGA_0179145B.0EF1.45B3.B692.865649E2DD80
0.18066860119702	ccRCC	AdultTumour	0.986666666666667	0.918722786647315	PT1	PT1.TCGA_9FCD0DED.F2AF.4920.AB01.BCD05A7D64CF
0.184499459475475	pcRCC	AdultTumour	0.986666666666667	0.917271407837446	PT1	PT1.TCGA_78AD054E.48F3.42F8.8533.E52BF10F4C49
0.184804797505202	ccRCC	AdultTumour	0.986666666666667	0.915820029027576	PT1	PT1.TCGA_434AB74E.67E1.444D.9906.C967D8F93343
0.185111781574791	ccRCC	AdultTumour	0.986666666666667	0.914368650217707	PT1	PT1.TCGA_961BC50B.2AC4.494D.925A.598B5BF7E1F2
0.187073891580492	ccRCC	AdultTumour	0.986666666666667	0.912917271407837	PT1	PT1.TCGA_D20DAC79.89B0.459D.B1DA.D60B0E43CD97
0.18757830918221	ccRCC	AdultTumour	0.986666666666667	0.911465892597968	PT1	PT1.TCGA_04A222FE.F76B.4D41.B7EF.1D9014BE724A
0.188056936420281	ccRCC	AdultTumour	0.986666666666667	0.910014513788099	PT1	PT1.TCGA_0C3A443B.EC0E.4D26.B2D0.3BC943D87EDA
0.190486512600337	pcRCC	AdultTumour	0.986666666666667	0.908563134978229	PT1	PT1.TCGA_4FBBE978.101F.4565.A60A.844A97485C88
0.190907971918658	pcRCC	AdultTumour	0.986666666666667	0.90711175616836	PT1	PT1.TCGA_679BCAD4.E0D5.4870.BC86.886F40E04082
0.191197084088258	ccRCC	AdultTumour	0.986666666666667	0.905660377358491	PT1	PT1.TCGA_D8A7179D.32B4.4BBE.8E83.628962BDD2FE
0.193500613797469	ccRCC	AdultTumour	0.986666666666667	0.904208998548621	PT1	PT1.TCGA_8B3C47E6.8DE5.4C18.8532.3BD1D4F16AFB
0.194491879617325	ccRCC	AdultTumour	0.986666666666667	0.902757619738752	PT1	PT1.TCGA_0567FBCF.4E81.4E7D.9DB3.3E34820C9694
0.194824217174834	ccRCC	AdultTumour	0.986666666666667	0.901306240928882	PT1	PT1.TCGA_8AA6D751.D111.42EE.B874.D82769F4A888
0.196364985565671	ccRCC	AdultTumour	0.986666666666667	0.899854862119013	PT1	PT1.TCGA_95B78C91.C27C.412D.971F.8C37FAA12D2F
0.196743063463824	ccRCC	AdultTumour	0.986666666666667	0.898403483309144	PT1	PT1.TCGA_906F768E.2E9D.4106.8062.BCE7AB174403
0.197243211996567	ccRCC	AdultTumour	0.986666666666667	0.896952104499274	PT1	PT1.TCGA_638ADFBF.C012.4459.B157.82DE0BA29FB3
0.197323911645075	ccRCC	AdultTumour	0.986666666666667	0.895500725689405	PT1	PT1.TCGA_A45F3A18.FE01.4651.8421.BEC9219D9201
0.199082923015546	ccRCC	AdultTumour	0.986666666666667	0.894049346879536	PT1	PT1.TCGA_2A32F035.C562.49B9.BA70.1F9ACEF66D2F
0.19918396810205	ccRCC	AdultTumour	0.986666666666667	0.892597968069666	PT1	PT1.TCGA_0D541F12.AFB5.4D50.B43E.5038B0056BF0
0.199573907214417	ccRCC	AdultTumour	0.986666666666667	0.891146589259797	PT1	PT1.TCGA_B5793A95.1EEE.4ACF.A1BF.1B9DD5FB5A19
0.20082144101358	ccRCC	AdultTumour	0.986666666666667	0.889695210449927	PT1	PT1.TCGA_53DA4154.2ACE.4D7F.98AD.257C8B986DA2
0.201207092827761	ccRCC	AdultTumour	0.986666666666667	0.888243831640058	PT1	PT1.TCGA_E5C35707.AD20.49CC.BD2E.0896FFB39F2F
0.201847750582586	ccRCC	AdultTumour	0.986666666666667	0.886792452830189	PT1	PT1.TCGA_BA285E50.200E.4B98.9F8B.904AD679CD45
0.202102004186834	ccRCC	AdultTumour	0.986666666666667	0.885341074020319	PT1	PT1.TCGA_E53E1926.0B0F.4942.BDFC.0219B043237F
0.203573569263475	ccRCC	AdultTumour	0.986666666666667	0.88388969521045	PT1	PT1.TCGA_28BD4613.5CAB.4456.926B.6099BDF2A76D
0.204214427933651	ccRCC	AdultTumour	0.986666666666667	0.882438316400581	PT1	PT1.TCGA_6D67F3AE.3D04.4EF9.89AF.BAC2B45B9D26
0.205142916411741	ccRCC	AdultTumour	0.986666666666667	0.880986937590711	PT1	PT1.TCGA_251CF029.FA30.4F15.A9A4.AF20AE23BF8A
0.205877854266182	ccRCC	AdultTumour	0.986666666666667	0.879535558780842	PT1	PT1.TCGA_6D2BB67C.8555.406B.82FF.F29D8B1CAA96
0.206502754489406	ccRCC	AdultTumour	0.986666666666667	0.878084179970972	PT1	PT1.TCGA_E745C5B3.5864.4173.B9A8.88DBB9D39256
0.207482628532548	ccRCC	AdultTumour	0.986666666666667	0.876632801161103	PT1	PT1.TCGA_6048AB67.E4E1.4E23.BD8D.5EB5B6120FA4
0.207887057022465	ccRCC	AdultTumour	0.986666666666667	0.875181422351234	PT1	PT1.TCGA_4E978C4A.1CCE.4C7E.8FAD.F968D4502F10
0.208922571672501	ccRCC	AdultTumour	0.986666666666667	0.873730043541364	PT1	PT1.TCGA_1B021364.9D19.4308.9464.9A5EB71A7439
0.209004157517498	ccRCC	AdultTumour	0.986666666666667	0.872278664731495	PT1	PT1.TCGA_EAACE3EC.E424.4C10.BE6A.CDB53D16ECD1
0.210457085513737	ccRCC	AdultTumour	0.986666666666667	0.870827285921626	PT1	PT1.TCGA_A8F8A492.2514.43AF.BFC6.20222DFA06FC
0.216486400057836	ccRCC	AdultTumour	0.986666666666667	0.869375907111756	PT1	PT1.TCGA_BD43EA06.3679.48EC.AF85.5F472467D249
0.216847027440082	ccRCC	AdultTumour	0.986666666666667	0.867924528301887	PT1	PT1.TCGA_F5617DA2.4632.4B2A.9F66.65D2C1D168D3
0.217916180770113	pcRCC	AdultTumour	0.986666666666667	0.866473149492017	PT1	PT1.TCGA_2ADE9548.ACC7.4193.9949.5C6C465272B2
0.218029105182498	ccRCC	AdultTumour	0.986666666666667	0.865021770682148	PT1	PT1.TCGA_DAC4430C.6942.4F2A.B5A2.07A92C44F49F
0.218701436719382	ccRCC	AdultTumour	0.986666666666667	0.863570391872279	PT1	PT1.TCGA_4830FDA6.731C.42AA.A482.A15CABD67817
0.225149064787567	pcRCC	AdultTumour	0.986666666666667	0.862119013062409	PT1	PT1.TCGA_5A7ADFFB.AC2F.4F72.AFC1.6A5E4A481188
0.225828398061039	ccRCC	AdultTumour	0.986666666666667	0.86066763425254	PT1	PT1.TCGA_0A80A9ED.0332.4C0C.9574.41ADE75B7E6F
0.225928109831517	ccRCC	AdultTumour	0.986666666666667	0.859216255442671	PT1	PT1.TCGA_6ECF3DF0.D6DA.4795.BBAF.35B5ACDA29C6
0.226442372955221	ccRCC	AdultTumour	0.986666666666667	0.857764876632801	PT1	PT1.TCGA_0207B762.9973.4065.BCEC.A45E148DC35B
0.226731351721287	ccRCC	AdultTumour	0.986666666666667	0.856313497822932	PT1	PT1.TCGA_31110A59.6DD4.4EDD.A056.C45DBC8966CC
0.227739387072665	ccRCC	AdultTumour	0.986666666666667	0.854862119013062	PT1	PT1.TCGA_D209EAAE.2A01.4CD4.9987.272F17352574
0.228583793209651	ccRCC	AdultTumour	0.986666666666667	0.853410740203193	PT1	PT1.TCGA_7123BF57.2EAA.4509.B5EF.A72C58A32A09
0.229047590270045	ccRCC	AdultTumour	0.986666666666667	0.851959361393324	PT1	PT1.TCGA_56123205.2BAD.48C9.8393.3CB804CDC42B
0.229276396661875	pcRCC	AdultTumour	0.986666666666667	0.850507982583454	PT1	PT1.TCGA_C9A6F9A9.FB85.4976.AB31.09C45154DA29
0.230312091977156	ccRCC	AdultTumour	0.986666666666667	0.849056603773585	PT1	PT1.TCGA_70E344FF.324B.4A62.A27A.AAE14FC240C7
0.230420783245177	ccRCC	AdultTumour	0.986666666666667	0.847605224963715	PT1	PT1.TCGA_D3748EFD.0DB6.49AA.835A.BD527E8D8300
0.230534024118142	ccRCC	AdultTumour	0.986666666666667	0.846153846153846	PT1	PT1.TCGA_6F5627A5.2436.404F.984C.1F5E8218C4FE
0.230908040837551	ccRCC	AdultTumour	0.986666666666667	0.844702467343977	PT1	PT1.TCGA_F442C536.308D.418A.9730.CD94F02BB8B4
0.231115061402421	ccRCC	AdultTumour	0.986666666666667	0.843251088534107	PT1	PT1.TCGA_C557E230.5114.4673.848A.C249BEF7A1D0
0.232398509635826	ccRCC	AdultTumour	0.986666666666667	0.841799709724238	PT1	PT1.TCGA_26065E87.5EC3.4A02.9FC1.283F2751D722
0.234557245291911	ccRCC	AdultTumour	0.986666666666667	0.840348330914369	PT1	PT1.TCGA_62766C4A.50D4.465A.8FC5.6E1141FE590B
0.236364951813496	ccRCC	AdultTumour	0.986666666666667	0.838896952104499	PT1	PT1.TCGA_C00816BF.BC6B.4FB0.9841.0E954A5EDFF7
0.236391736643098	ccRCC	AdultTumour	0.986666666666667	0.83744557329463	PT1	PT1.TCGA_EA794A00.74AF.43DF.AE30.6438E2F0B018
0.236399424213068	ccRCC	AdultTumour	0.986666666666667	0.835994194484761	PT1	PT1.TCGA_51BC5C54.D5E7.49A0.9820.90B13DE786F6
0.236402602396716	ccRCC	AdultTumour	0.986666666666667	0.834542815674891	PT1	PT1.TCGA_AD214134.733F.4643.89E7.3D729E3E189B
0.237325264645709	ccRCC	AdultTumour	0.986666666666667	0.833091436865022	PT1	PT1.TCGA_D3986EF1.BC5C.4698.852D.C9C07E62A81B
0.237771297584793	ccRCC	AdultTumour	0.986666666666667	0.831640058055152	PT1	PT1.TCGA_28DD335D.6972.429A.979A.3665876B3BFB
0.238154219888202	ccRCC	AdultTumour	0.986666666666667	0.830188679245283	PT1	PT1.TCGA_E68B2C91.1ECE.4F09.B114.D6EED28E7920
0.238691722910441	ccRCC	AdultTumour	0.986666666666667	0.828737300435414	PT1	PT1.TCGA_E70D8FE8.F53E.411F.B1AC.6FAF0B6F96EE
0.238818575264595	ccRCC	AdultTumour	0.986666666666667	0.827285921625544	PT1	PT1.TCGA_DE977190.BFCB.4889.AB4D.68325C10E7D7
0.23928782015811	ccRCC	AdultTumour	0.986666666666667	0.825834542815675	PT1	PT1.TCGA_0DF8FC8E.9ECF.48D8.BF31.29B911DD7804
0.24146930232002	ccRCC	AdultTumour	0.986666666666667	0.824383164005805	PT1	PT1.TCGA_FA66387D.C54F.4A29.A007.77B4A7E95E13
0.241651523092005	ccRCC	AdultTumour	0.986666666666667	0.822931785195936	PT1	PT1.TCGA_D97C21CD.3AD3.42C5.A719.1B483F2DC5A1
0.241867778769493	ccRCC	AdultTumour	0.986666666666667	0.821480406386067	PT1	PT1.TCGA_66E57E01.C33C.4597.9569.ADB38635F507
0.242438879356311	ccRCC	AdultTumour	0.986666666666667	0.820029027576197	PT1	PT1.TCGA_D3652679.B0C5.4416.8073.81119CD18C40
0.243938261602915	ccRCC	AdultTumour	0.986666666666667	0.818577648766328	PT1	PT1.TCGA_1A987DC3.4E37.40B0.B292.1D1D3F6A6F4F
0.244183088772768	ccRCC	AdultTumour	0.986666666666667	0.817126269956459	PT1	PT1.TCGA_FF79EA58.51FF.4B1F.9A88.5EC38D481B26
0.244227544065936	pcRCC	AdultTumour	0.986666666666667	0.815674891146589	PT1	PT1.TCGA_9860FE99.6582.4D51.8CAF.92738855F425
0.244305963831819	ccRCC	AdultTumour	0.986666666666667	0.81422351233672	PT1	PT1.TCGA_BCEC247E.8308.4C8B.86C5.534CC3992ED5
0.244980319153073	ccRCC	AdultTumour	0.986666666666667	0.812772133526851	PT1	PT1.TCGA_563EB6A9.F589.49A8.89B2.2F1185C65C4E
0.245764052645792	ccRCC	AdultTumour	0.986666666666667	0.811320754716981	PT1	PT1.TCGA_7A381525.3C2A.47C4.AB5F.2C21E294BB92
0.247985448285236	ccRCC	AdultTumour	0.986666666666667	0.809869375907112	PT1	PT1.TCGA_D0868CCA.3E9B.4BCF.969F.A6F1C7A62D7D
0.248511266203016	ccRCC	AdultTumour	0.986666666666667	0.808417997097242	PT1	PT1.TCGA_4EB7A75C.86C9.4C01.AF4B.AD541D3E3EB0
0.250035664765786	ccRCC	AdultTumour	0.986666666666667	0.806966618287373	PT1	PT1.TCGA_D259BBC3.9FB0.4A07.ABD0.CFA90BBE7E36
0.252493063081005	ccRCC	AdultTumour	0.986666666666667	0.805515239477504	PT1	PT1.TCGA_342C3944.C5DF.451A.885F.CA2C8EA89BFC
0.252503825491354	pcRCC	AdultTumour	0.986666666666667	0.804063860667634	PT1	PT1.TCGA_56F9E65D.6117.47EC.B43D.D6F9742A5078
0.253774436481557	ccRCC	AdultTumour	0.986666666666667	0.802612481857765	PT1	PT1.TCGA_E2B1FAC6.6B60.4750.BDD2.D44A9679A690
0.254682027288704	ccRCC	AdultTumour	0.986666666666667	0.801161103047895	PT1	PT1.TCGA_7F0C96AF.0B02.48E6.8495.96CDA8816092
0.254700219865019	pcRCC	AdultTumour	0.986666666666667	0.799709724238026	PT1	PT1.TCGA_0DCBD460.4170.4694.B9CD.11EF4B2AA76F
0.256068627003175	ccRCC	AdultTumour	0.986666666666667	0.798258345428157	PT1	PT1.TCGA_D8165D2B.33F7.4493.A012.CDBCAF91D690
0.256282671120498	ccRCC	AdultTumour	0.986666666666667	0.796806966618287	PT1	PT1.TCGA_6D289726.4100.4667.B8EF.3F9DA0849508
0.256515027230554	ccRCC	AdultTumour	0.986666666666667	0.795355587808418	PT1	PT1.TCGA_5AADAEBE.F415.4968.A9F1.95D04D4F8737
0.256677952567324	ccRCC	AdultTumour	0.986666666666667	0.793904208998549	PT1	PT1.TCGA_A4C9D169.6BBF.44A8.8910.05239851D527
0.258060622954122	ccRCC	AdultTumour	0.986666666666667	0.792452830188679	PT1	PT1.TCGA_B2D69A9E.693C.4FDC.8609.66A5E3CF66ED
0.259478290688167	ccRCC	AdultTumour	0.986666666666667	0.79100145137881	PT1	PT1.TCGA_C75C800F.861D.4D4C.8091.235371EF080D
0.25958426566049	ccRCC	AdultTumour	0.986666666666667	0.78955007256894	PT1	PT1.TCGA_0EF980A9.700C.4B13.B3B7.9480B9EE4670
0.259593321685948	ccRCC	AdultTumour	0.986666666666667	0.788098693759071	PT1	PT1.TCGA_D841D893.0126.4D5A.A5A0.955172379E32
0.260122181446809	ccRCC	AdultTumour	0.986666666666667	0.786647314949202	PT1	PT1.TCGA_2EF54F60.9C80.4209.BF12.BC5D8850C660
0.260919464503103	ccRCC	AdultTumour	0.986666666666667	0.785195936139332	PT1	PT1.TCGA_0D1385C0.D3B6.40F2.A10C.4A78CD161A04
0.261329816424313	pcRCC	AdultTumour	0.986666666666667	0.783744557329463	PT1	PT1.TCGA_16FEECBC.FA04.4299.87CD.8F00B1262FF1
0.261966792626229	ccRCC	AdultTumour	0.986666666666667	0.782293178519594	PT1	PT1.TCGA_DD11335A.68D6.4404.A792.93E08DEE7760
0.262012659115729	pcRCC	AdultTumour	0.986666666666667	0.780841799709724	PT1	PT1.TCGA_9CE84ABE.9F8D.4757.BB3C.D1E54B841521
0.26238097569941	ccRCC	AdultTumour	0.986666666666667	0.779390420899855	PT1	PT1.TCGA_860D8E1A.76F0.4B2C.8759.F8457CDCA315
0.265543859487315	ccRCC	AdultTumour	0.986666666666667	0.777939042089985	PT1	PT1.TCGA_84155696.EA17.4493.9B7B.A8EEA5B74B8C
0.265629327838345	pcRCC	AdultTumour	0.986666666666667	0.776487663280116	PT1	PT1.TCGA_3B2B0D97.5713.41AD.89EE.D5CB4FBEA787
0.266602432809445	ccRCC	AdultTumour	0.986666666666667	0.775036284470247	PT1	PT1.TCGA_9701D912.40FA.46EA.8716.5A4AD7DA9A4C
0.268524653518055	ccRCC	AdultTumour	0.986666666666667	0.773584905660377	PT1	PT1.TCGA_C2B300A0.04E4.422E.8C93.DAE2F2695182
0.268575613652367	ccRCC	AdultTumour	0.986666666666667	0.772133526850508	PT1	PT1.TCGA_EB3DBE80.00E4.4305.ADB1.707AE3232498
0.268614489813418	ccRCC	AdultTumour	0.986666666666667	0.770682148040639	PT1	PT1.TCGA_50893EF9.5D78.4731.B614.8E7F4AC5FA5F
0.269109180427194	ccRCC	AdultTumour	0.986666666666667	0.769230769230769	PT1	PT1.TCGA_1169CD48.BF4F.41D8.BA84.1F83044DB74A
0.269456918548612	ccRCC	AdultTumour	0.986666666666667	0.7677793904209	PT1	PT1.TCGA_24E668EE.94BC.4585.A858.BBE0C783C616
0.269458790321259	ccRCC	AdultTumour	0.986666666666667	0.76632801161103	PT1	PT1.TCGA_DA772E38.FD97.4E03.A660.634DC499551C
0.269532070743247	ccRCC	AdultTumour	0.986666666666667	0.764876632801161	PT1	PT1.TCGA_88EEC782.14C4.4E07.99D9.5EE243400725
0.269547914863896	ccRCC	AdultTumour	0.986666666666667	0.763425253991292	PT1	PT1.TCGA_2D84E0EC.31EE.418B.B275.84BF5D5EFEB5
0.270335762837693	ccRCC	AdultTumour	0.986666666666667	0.761973875181422	PT1	PT1.TCGA_ACCAFE2F.D2A5.44C5.AEEA.A029BD527804
0.2704058968717	pcRCC	AdultTumour	0.986666666666667	0.760522496371553	PT1	PT1.TCGA_85011F3A.416D.4E8B.8929.F5C31E550D00
0.270496576708292	pcRCC	AdultTumour	0.986666666666667	0.759071117561684	PT1	PT1.TCGA_E815E86E.1179.4207.9D4D.DEEF48027CE7
0.270885386523054	pcRCC	AdultTumour	0.986666666666667	0.757619738751814	PT1	PT1.TCGA_0E524177.3D2B.493A.97BE.CEB6C72A3CDD
0.271338846393351	ccRCC	AdultTumour	0.986666666666667	0.756168359941945	PT1	PT1.TCGA_B8E40A95.9DF7.4EEE.B7D9.D17FA6B8AB2C
0.272141814721203	ccRCC	AdultTumour	0.986666666666667	0.754716981132076	PT1	PT1.TCGA_7F9B1D32.6F17.4895.A4C3.DDACD17ADAD5
0.272607580582323	ccRCC	AdultTumour	0.986666666666667	0.753265602322206	PT1	PT1.TCGA_FE1DA496.DEBF.4839.9888.5B56EC6F7F40
0.273036915854287	pcRCC	AdultTumour	0.986666666666667	0.751814223512337	PT1	PT1.TCGA_9613F306.EEBE.4026.A163.62FDFC6011E6
0.273968757138714	pcRCC	AdultTumour	0.986666666666667	0.750362844702467	PT1	PT1.TCGA_64C8257C.3BA4.4B06.9313.501AF47D45C1
0.276146088802752	ccRCC	AdultTumour	0.986666666666667	0.748911465892598	PT1	PT1.TCGA_6364BF2A.714C.4D27.AEF3.52C8EF648F12
0.276540743987029	ccRCC	AdultTumour	0.986666666666667	0.747460087082729	PT1	PT1.TCGA_4EE1248B.A791.4B74.830F.D742A9B5348B
0.277240253923412	ccRCC	AdultTumour	0.986666666666667	0.746008708272859	PT1	PT1.TCGA_2061F188.AF57.4EEB.88D1.69DB159A1BE3
0.277705714604376	ccRCC	AdultTumour	0.986666666666667	0.74455732946299	PT1	PT1.TCGA_CB5AD1BD.E50A.408C.8B00.1E7DE1032977
0.278284078903893	ccRCC	AdultTumour	0.986666666666667	0.74310595065312	PT1	PT1.TCGA_F55A8A2F.7390.4639.A350.8ED374AD2D55
0.279368423455276	ccRCC	AdultTumour	0.986666666666667	0.741654571843251	PT1	PT1.TCGA_EDC25399.0551.43CD.B8E9.E7B0B11469EC
0.279519076524765	ccRCC	AdultTumour	0.986666666666667	0.740203193033382	PT1	PT1.TCGA_FDE8447C.CFD7.43E8.ACA9.D7DEB2273992
0.2797728629732	ccRCC	AdultTumour	0.986666666666667	0.738751814223512	PT1	PT1.TCGA_CCD90971.71FE.4DF7.9BC8.D4E3CC944E54
0.281077777515196	ccRCC	AdultTumour	0.986666666666667	0.737300435413643	PT1	PT1.TCGA_67B12E9E.F467.4AED.905D.D79308C534DC
0.281224846050382	ccRCC	AdultTumour	0.986666666666667	0.735849056603774	PT1	PT1.TCGA_BCCAE932.7C2D.47CD.89C1.1A1886F9D2A5
0.28146845272368	ccRCC	AdultTumour	0.986666666666667	0.734397677793904	PT1	PT1.TCGA_016DE701.2120.462F.8FA0.08878C348CAC
0.282066952400358	pcRCC	AdultTumour	0.986666666666667	0.732946298984035	PT1	PT1.TCGA_E5539B0E.FBE9.4945.9FE3.5FA2DCAE963B
0.282674386480111	ccRCC	AdultTumour	0.986666666666667	0.731494920174166	PT1	PT1.TCGA_29F60AF8.CE42.4025.8A48.CAD9EB011A0E
0.283215412927176	ccRCC	AdultTumour	0.986666666666667	0.730043541364296	PT1	PT1.TCGA_53E1D337.1183.4CAE.80CB.C0A6C8E583A9
0.2844113148012	ccRCC	AdultTumour	0.986666666666667	0.728592162554427	PT1	PT1.TCGA_AC408085.7A00.405A.BBAE.D85E418EA768
0.284813371878659	ccRCC	AdultTumour	0.986666666666667	0.727140783744557	PT1	PT1.TCGA_4F070EDC.9F89.497A.872C.1A0016C74E52
0.286190995355943	ccRCC	AdultTumour	0.986666666666667	0.725689404934688	PT1	PT1.TCGA_90CB414D.9110.4652.B6A0.0614CDC655A8
0.286510546469955	ccRCC	AdultTumour	0.986666666666667	0.724238026124819	PT1	PT1.TCGA_4220D555.895F.4A77.9DE2.DE4AD2F761DF
0.286573816432701	ccRCC	AdultTumour	0.986666666666667	0.722786647314949	PT1	PT1.TCGA_8EF69D81.54BE.42D0.A389.935020BBDD3D
0.287620312412054	ccRCC	AdultTumour	0.986666666666667	0.72133526850508	PT1	PT1.TCGA_D6785CA2.28A8.4CE6.8E0E.066B7AD78B06
0.287893810297447	ccRCC	AdultTumour	0.986666666666667	0.71988388969521	PT1	PT1.TCGA_48889A8C.DCB3.4B51.A11F.B05601E7B0B3
0.288320371399552	ccRCC	AdultTumour	0.986666666666667	0.718432510885341	PT1	PT1.TCGA_DE2D2979.2616.4663.9C11.87F2807454C8
0.288364748053238	ccRCC	AdultTumour	0.986666666666667	0.716981132075472	PT1	PT1.TCGA_6081001C.D782.4FA3.A3DE.266F560E5A57
0.288707431676706	ccRCC	AdultTumour	0.986666666666667	0.715529753265602	PT1	PT1.TCGA_B6ED9B7B.4EB7.4665.8A5C.396F3ACD6A46
0.289880743004884	ccRCC	AdultTumour	0.986666666666667	0.714078374455733	PT1	PT1.TCGA_77654A3E.4BD1.43E7.B8EC.B7C1864557A7
0.289995561364209	ccRCC	AdultTumour	0.986666666666667	0.712626995645864	PT1	PT1.TCGA_E923FE31.70F9.42AA.A1BD.07BDC0CF1130
0.290513906407786	ccRCC	AdultTumour	0.986666666666667	0.711175616835994	PT1	PT1.TCGA_C158DB98.413D.4E27.BA82.3694CF56DF44
0.290837828317721	pcRCC	AdultTumour	0.986666666666667	0.709724238026125	PT1	PT1.TCGA_C92520DF.8D24.4E8F.9FF5.03945962A09A
0.292970229507191	ccRCC	AdultTumour	0.986666666666667	0.708272859216255	PT1	PT1.TCGA_17EEC265.3E64.4926.994B.B123AB18D012
0.293008273388995	pcRCC	AdultTumour	0.986666666666667	0.706821480406386	PT1	PT1.TCGA_AA8714CF.5EC7.4A40.8540.B069116F56DA
0.293189620289679	ccRCC	AdultTumour	0.986666666666667	0.705370101596517	PT1	PT1.TCGA_8E9C22DB.C5EF.4009.80F7.03D1DE04C10F
0.293290900997892	ccRCC	AdultTumour	0.986666666666667	0.703918722786647	PT1	PT1.TCGA_DDD8E073.023C.4D13.BD9F.68804EDDDC26
0.293984031750118	ccRCC	AdultTumour	0.986666666666667	0.702467343976778	PT1	PT1.TCGA_8B10E24F.9626.4D19.B48B.78BC540FCF54
0.294059880869607	ccRCC	AdultTumour	0.986666666666667	0.701015965166909	PT1	PT1.TCGA_B8CC671E.A8DB.4036.8BDA.0EAA2DF1427E
0.294135344098797	ccRCC	AdultTumour	0.986666666666667	0.699564586357039	PT1	PT1.TCGA_240AF3F0.3520.4084.A2C5.6DC26E4B6396
0.294503677885555	ccRCC	AdultTumour	0.986666666666667	0.69811320754717	PT1	PT1.TCGA_1506AC5C.E9D2.469A.8B74.AD6FDA81031B
0.294732511068175	ccRCC	AdultTumour	0.986666666666667	0.6966618287373	PT1	PT1.TCGA_713AAAC1.8592.4341.A5C1.FA653EE47AB5
0.296358746916372	ccRCC	AdultTumour	0.986666666666667	0.695210449927431	PT1	PT1.TCGA_A638B496.CA9F.4C64.93F4.C7E11D713C76
0.296786876984332	ccRCC	AdultTumour	0.986666666666667	0.693759071117562	PT1	PT1.TCGA_6E452EB1.7976.4940.AF2A.7094CBEA30CB
0.297067429522524	ccRCC	AdultTumour	0.986666666666667	0.692307692307692	PT1	PT1.TCGA_3D8EF19B.A881.43C2.9ACB.8A566954DE28
0.297447603445305	ccRCC	AdultTumour	0.986666666666667	0.690856313497823	PT1	PT1.TCGA_BB999B1B.0681.4055.AC1D.8B14C6B78D65
0.297454475167713	ccRCC	AdultTumour	0.986666666666667	0.689404934687954	PT1	PT1.TCGA_FF25545D.28F3.4372.9D7F.D4AA2B7662EF
0.297556358422328	ccRCC	AdultTumour	0.986666666666667	0.687953555878084	PT1	PT1.TCGA_4B0F6723.B864.44BA.8784.D3B0CDE14E34
0.298135833462411	ccRCC	AdultTumour	0.986666666666667	0.686502177068215	PT1	PT1.TCGA_F68D3767.7E2C.4FA8.A408.3C2245D6A1F3
0.298395779198388	ccRCC	AdultTumour	0.986666666666667	0.685050798258345	PT1	PT1.TCGA_024E382A.6D24.48D0.8568.6297A71462E7
0.29862459942953	ccRCC	AdultTumour	0.986666666666667	0.683599419448476	PT1	PT1.TCGA_E719F843.874D.461E.984D.6164CF030388
0.299452396026511	ccRCC	AdultTumour	0.986666666666667	0.682148040638607	PT1	PT1.TCGA_EC9586E8.E8B3.423C.8FB2.09942F322033
0.299714675780539	ccRCC	AdultTumour	0.986666666666667	0.680696661828737	PT1	PT1.TCGA_C5300AA5.0115.43AC.ACBE.C4E33C6E41B8
0.299895330879572	ccRCC	AdultTumour	0.986666666666667	0.679245283018868	PT1	PT1.TCGA_680DFFFE.43F3.4A48.A662.FFE89FB43B04
0.300004082554802	ccRCC	AdultTumour	0.986666666666667	0.677793904208999	PT1	PT1.TCGA_CE075FE9.1386.4CC3.A23A.F5BA531742FE
0.300403966118753	ccRCC	AdultTumour	0.986666666666667	0.676342525399129	PT1	PT1.TCGA_B7BAE456.7D53.4BAC.9263.67C5C6ABD5AF
0.300428390034914	ccRCC	AdultTumour	0.986666666666667	0.67489114658926	PT1	PT1.TCGA_13B0D271.2B33.45B3.85BA.CA12E8C2C157
0.300955905292561	pcRCC	AdultTumour	0.986666666666667	0.67343976777939	PT1	PT1.TCGA_D3A22E58.32E9.45DE.8CFB.43F239990879
0.301088971226591	ccRCC	AdultTumour	0.986666666666667	0.671988388969521	PT1	PT1.TCGA_0DCA5C84.6BFD.48CD.AF86.E2C52A034F4B
0.301621674631442	pcRCC	AdultTumour	0.986666666666667	0.670537010159652	PT1	PT1.TCGA_7D361100.0D2F.4FDF.9A44.3BC843EB54CF
0.302543367618828	ccRCC	AdultTumour	0.986666666666667	0.669085631349782	PT1	PT1.TCGA_6F7E9F0D.164E.4696.A353.18D379AA4EF7
0.302961368839289	ccRCC	AdultTumour	0.986666666666667	0.667634252539913	PT1	PT1.TCGA_EB620C01.2538.4C8C.9991.5423D565C6C6
0.303162941299553	ccRCC	AdultTumour	0.986666666666667	0.666182873730044	PT1	PT1.TCGA_9AF7D55C.D7E6.4741.BFEC.88D950AFD6AE
0.30318648758435	ccRCC	AdultTumour	0.986666666666667	0.664731494920174	PT1	PT1.TCGA_10B07866.6634.45F5.ACEC.99C132A6C7C6
0.303735089605818	pcRCC	AdultTumour	0.986666666666667	0.663280116110305	PT1	PT1.TCGA_3F3457A9.FE54.49A8.8F7E.81628CED9E9F
0.303955658931263	ccRCC	AdultTumour	0.986666666666667	0.661828737300435	PT1	PT1.TCGA_04352453.42B7.4E48.94E7.3C67B4BACF29
0.304006103266843	pcRCC	AdultTumour	0.986666666666667	0.660377358490566	PT1	PT1.TCGA_ABA45E0B.764A.4BCF.8D86.126A44203E53
0.30423435021139	ccRCC	AdultTumour	0.986666666666667	0.658925979680697	PT1	PT1.TCGA_438DC3F0.0C35.4DC7.B804.67D7DEA9A7FA
0.304780010884492	ccRCC	AdultTumour	0.986666666666667	0.657474600870827	PT1	PT1.TCGA_085A808C.9337.4B1C.A469.0DFD67E64BC5
0.305266688221389	ccRCC	AdultTumour	0.986666666666667	0.656023222060958	PT1	PT1.TCGA_A9B1912A.4B6C.4F73.B4F8.E3E2B0FD4174
0.305313881694557	ccRCC	AdultTumour	0.986666666666667	0.654571843251089	PT1	PT1.TCGA_73C49070.432D.4AF8.B76E.1480E0F20020
0.30544500112963	pcRCC	AdultTumour	0.986666666666667	0.653120464441219	PT1	PT1.TCGA_04854F35.F6F3.480B.8DB1.C81A27929508
0.306107293084769	ccRCC	AdultTumour	0.986666666666667	0.65166908563135	PT1	PT1.TCGA_F53EB281.85FB.4EF5.BABA.7885D0670D14
0.307030601973463	ccRCC	AdultTumour	0.986666666666667	0.65021770682148	PT1	PT1.TCGA_0E82594A.2EE9.43E7.89CD.1A554E411923
0.30718961014095	ccRCC	AdultTumour	0.986666666666667	0.648766328011611	PT1	PT1.TCGA_7463B57E.ACDE.4ABB.A541.BBD9E326E959
0.307327614218103	ccRCC	AdultTumour	0.986666666666667	0.647314949201742	PT1	PT1.TCGA_7C7068D3.43CD.44F2.91A9.B3E52B436756
0.307670916342329	ccRCC	AdultTumour	0.986666666666667	0.645863570391872	PT1	PT1.TCGA_78B9F113.C021.427E.AFFE.32F78F73A538
0.308496515945148	ccRCC	AdultTumour	0.986666666666667	0.644412191582003	PT1	PT1.TCGA_CADA5627.F24B.468B.93AA.56DF6FE664E6
0.308769177912467	ccRCC	AdultTumour	0.986666666666667	0.642960812772134	PT1	PT1.TCGA_28694440.25DA.4CAE.853C.E349598C703A
0.308965180082997	ccRCC	AdultTumour	0.986666666666667	0.641509433962264	PT1	PT1.TCGA_B365F0BA.CC62.4EBD.A34B.700D29AA0C6E
0.308978880852768	ccRCC	AdultTumour	0.986666666666667	0.640058055152395	PT1	PT1.TCGA_AA7A05B7.4B63.4AF4.9CD7.7008BA3EF101
0.309158590422968	ccRCC	AdultTumour	0.986666666666667	0.638606676342525	PT1	PT1.TCGA_C7771606.F746.44F1.A3F9.9FD1AED1A45C
0.310068713659796	ccRCC	AdultTumour	0.986666666666667	0.637155297532656	PT1	PT1.TCGA_FEF9AC74.03B0.4BE0.8844.3AA874527B73
0.310938211145644	pcRCC	AdultTumour	0.986666666666667	0.635703918722787	PT1	PT1.TCGA_E97D51F7.CEF6.4637.AC70.6D794FA54BAC
0.311002924179173	pcRCC	AdultTumour	0.986666666666667	0.634252539912917	PT1	PT1.TCGA_03EB7EB9.2C9C.4A7B.BAF5.71295FD5ADB2
0.311016764567238	ccRCC	AdultTumour	0.986666666666667	0.632801161103048	PT1	PT1.TCGA_DD695FFC.E04E.41D7.AADC.955A16AD7F50
0.311195500974531	ccRCC	AdultTumour	0.986666666666667	0.631349782293179	PT1	PT1.TCGA_A3E6EDD3.F887.43D9.8BF8.89D6A775AB66
0.31239773686407	ccRCC	AdultTumour	0.986666666666667	0.629898403483309	PT1	PT1.TCGA_0B58209A.6874.46EB.A294.B90DE3777356
0.312556847680968	ccRCC	AdultTumour	0.986666666666667	0.62844702467344	PT1	PT1.TCGA_ECAAE00B.A1CF.45A9.88EC.2725B297F756
0.312563381344881	pcRCC	AdultTumour	0.986666666666667	0.62699564586357	PT1	PT1.TCGA_ACCFCE18.1113.4203.845F.4608539005FE
0.312635272618134	ccRCC	AdultTumour	0.986666666666667	0.625544267053701	PT1	PT1.TCGA_578B95ED.8967.406C.AFB8.70C211CF9F89
0.312968036762813	ccRCC	AdultTumour	0.986666666666667	0.624092888243832	PT1	PT1.TCGA_61791DBE.58DC.44D0.96A4.864BF2961E1A
0.313750769163461	ccRCC	AdultTumour	0.986666666666667	0.622641509433962	PT1	PT1.TCGA_3A8D104B.BDBB.4B94.821F.14EB6F614B1C
0.314941358448316	ccRCC	AdultTumour	0.986666666666667	0.621190130624093	PT1	PT1.TCGA_0FB01E6C.E213.43F9.A97A.F0B7B5ABCE4F
0.31640296326714	ccRCC	AdultTumour	0.986666666666667	0.619738751814224	PT1	PT1.TCGA_9FFB6C8C.FE8D.4BE1.B3C5.56EEE48A8E09
0.317350052923241	ccRCC	AdultTumour	0.986666666666667	0.618287373004354	PT1	PT1.TCGA_E02B49FE.B141.4A9F.B678.5C32FD489D70
0.317694282697307	ccRCC	AdultTumour	0.986666666666667	0.616835994194485	PT1	PT1.TCGA_9CC73F06.A5AF.4D94.87A9.2F25B039D029
0.318059043681839	ccRCC	AdultTumour	0.986666666666667	0.615384615384615	PT1	PT1.TCGA_6420FF29.7874.4A7A.A48F.97761188FEA8
0.318290491616537	pcRCC	AdultTumour	0.986666666666667	0.613933236574746	PT1	PT1.TCGA_FEBD440E.8DCA.458B.AD23.4BEE81EE4871
0.318920751548217	ccRCC	AdultTumour	0.986666666666667	0.612481857764877	PT1	PT1.TCGA_67503C56.19D4.4CAE.9881.B1DA50B1C9B0
0.319071181852474	ccRCC	AdultTumour	0.986666666666667	0.611030478955007	PT1	PT1.TCGA_2F13CCFB.FD43.468B.B760.0BBC6DAAE81A
0.31945287852991	pcRCC	AdultTumour	0.986666666666667	0.609579100145138	PT1	PT1.TCGA_65797413.33DA.446B.8979.E3DAD90871FC
0.320353061375187	ccRCC	AdultTumour	0.986666666666667	0.608127721335268	PT1	PT1.TCGA_7EFAE8DB.9617.4A56.A839.FA1B58AF2493
0.320867099787317	ccRCC	AdultTumour	0.986666666666667	0.606676342525399	PT1	PT1.TCGA_A5D79E80.C583.444F.8744.3A363F9644FA
0.321347312499335	pcRCC	AdultTumour	0.986666666666667	0.60522496371553	PT1	PT1.TCGA_C38966FE.A4FE.417C.A2BF.A355777F7DBE
0.32252336901169	ccRCC	AdultTumour	0.986666666666667	0.60377358490566	PT1	PT1.TCGA_39907C35.7FD6.4782.BBB6.9DC9B7DC2D77
0.322565983292237	ccRCC	AdultTumour	0.986666666666667	0.602322206095791	PT1	PT1.TCGA_67325DF5.E78B.46C0.98C0.2F748BA76D8C
0.322576751844358	ccRCC	AdultTumour	0.986666666666667	0.600870827285922	PT1	PT1.TCGA_0F5EFFA6.0508.4702.AEA8.DE13CDCDE840
0.322898004100415	pcRCC	AdultTumour	0.986666666666667	0.599419448476052	PT1	PT1.TCGA_B4B762D1.965A.41FE.881D.BEC7445E797B
0.324197986247094	ccRCC	AdultTumour	0.986666666666667	0.597968069666183	PT1	PT1.TCGA_824E151B.FDE0.4985.9799.FD3850B7A1D2
0.324818884665534	pcRCC	AdultTumour	0.986666666666667	0.596516690856314	PT1	PT1.TCGA_691BFA81.F8E6.4711.BB06.9838704D9955
0.324819379980052	ccRCC	AdultTumour	0.986666666666667	0.595065312046444	PT1	PT1.TCGA_EA7C2F00.75AE.4952.80B9.0AABE71F5A10
0.325883425228638	ccRCC	AdultTumour	0.986666666666667	0.593613933236575	PT1	PT1.TCGA_D4D66A1C.9E7D.4178.8892.72ACD42B85B3
0.325931520967287	ccRCC	AdultTumour	0.986666666666667	0.592162554426705	PT1	PT1.TCGA_68293EFE.73DE.458B.9C4A.0B7E6D1D5F91
0.325992018899194	ccRCC	AdultTumour	0.986666666666667	0.590711175616836	PT1	PT1.TCGA_23EC73E9.D04D.471A.9BAB.029EE0013CED
0.326051413116989	ccRCC	AdultTumour	0.986666666666667	0.589259796806967	PT1	PT1.TCGA_5F2DCA01.CB5D.4831.AEEE.9829E9C74646
0.32671428162418	ccRCC	AdultTumour	0.986666666666667	0.587808417997097	PT1	PT1.TCGA_6A4C9D74.393A.41F4.B5ED.3B4797D00DDC
0.326756699932149	ccRCC	AdultTumour	0.986666666666667	0.586357039187228	PT1	PT1.TCGA_AE16A3E7.F95E.4526.9137.B640BCA5F014
0.327324947619606	ccRCC	AdultTumour	0.986666666666667	0.584905660377358	PT1	PT1.TCGA_783FA571.A31A.4852.855B.4E8009A9C8F1
0.327530942562588	ccRCC	AdultTumour	0.986666666666667	0.583454281567489	PT1	PT1.TCGA_38D5AF7E.B3B6.4851.AFB7.C7152B8EAE30
0.327566169904231	pcRCC	AdultTumour	0.986666666666667	0.58200290275762	PT1	PT1.TCGA_6DA211CC.0994.4618.8B0F.2F2B61079A15
0.327730746304297	pcRCC	AdultTumour	0.986666666666667	0.58055152394775	PT1	PT1.TCGA_0BEBF3F0.0A90.4385.960E.AE00CDA46F08
0.32908361541188	pcRCC	AdultTumour	0.986666666666667	0.579100145137881	PT1	PT1.TCGA_9F9C0029.8795.4F19.B2DE.C6D19453B507
0.329329634039978	pcRCC	AdultTumour	0.986666666666667	0.577648766328012	PT1	PT1.TCGA_7F0C6A5A.F4E0.4374.A4CD.EB9D526CB779
0.329592122481735	ccRCC	AdultTumour	0.986666666666667	0.576197387518142	PT1	PT1.TCGA_2AA46612.5BAC.4ED1.AFFC.6995E24D5C2F
0.329673020659093	pcRCC	AdultTumour	0.986666666666667	0.574746008708273	PT1	PT1.TCGA_F4706530.18A7.458B.9F05.C6A8C14C4DD4
0.329780250831221	ccRCC	AdultTumour	0.986666666666667	0.573294629898404	PT1	PT1.TCGA_8845FA4E.2D52.43F9.8FAA.A94358982939
0.329833858191389	pcRCC	AdultTumour	0.986666666666667	0.571843251088534	PT1	PT1.TCGA_EAE40D3B.BC6E.466C.AA9E.01E85B82ED8B
0.330026945517575	pcRCC	AdultTumour	0.986666666666667	0.570391872278665	PT1	PT1.TCGA_E930E21A.AF2F.4E18.8571.DDE9B3AE0245
0.330288863515781	ccRCC	AdultTumour	0.986666666666667	0.568940493468795	PT1	PT1.TCGA_68AE56FC.F37F.42D1.BF0C.5FD99A2B55DC
0.330678332507737	ccRCC	AdultTumour	0.986666666666667	0.567489114658926	PT1	PT1.TCGA_A0E1882C.8539.47A8.9340.6D4ED6AA9D14
0.331046552214333	ccRCC	AdultTumour	0.986666666666667	0.566037735849057	PT1	PT1.TCGA_A7A100AE.96B1.4F63.B4C1.DCA8C4EB63BC
0.331416688265133	ccRCC	AdultTumour	0.986666666666667	0.564586357039187	PT1	PT1.TCGA_C61E701E.71A9.4FB4.8C9D.F8C9B14AF872
0.332039900628436	ccRCC	AdultTumour	0.986666666666667	0.563134978229318	PT1	PT1.TCGA_DD28FBAB.4A9C.4654.8FE5.E030ABD064AE
0.332521672800471	ccRCC	AdultTumour	0.986666666666667	0.561683599419448	PT1	PT1.TCGA_69916652.606A.4890.9517.C72857EB81B7
0.332578414585906	pcRCC	AdultTumour	0.986666666666667	0.560232220609579	PT1	PT1.TCGA_F39850C3.FBCF.4F3C.8A1A.8ECAF2A4CF8E
0.332925064915253	ccRCC	AdultTumour	0.986666666666667	0.55878084179971	PT1	PT1.TCGA_69109A54.6407.49B3.88C4.B6EB46768097
0.333443431977214	ccRCC	AdultTumour	0.986666666666667	0.55732946298984	PT1	PT1.TCGA_29406946.7073.45FB.B9ED.0DB814E391A8
0.333694287475139	ccRCC	AdultTumour	0.986666666666667	0.555878084179971	PT1	PT1.TCGA_E92E6FCC.434A.47A2.9DBB.7AAD5F1E30DC
0.333748490458707	ccRCC	AdultTumour	0.986666666666667	0.554426705370102	PT1	PT1.TCGA_C18EAC05.5638.4C7B.BBAC.0C5217FE25A5
0.33378071066348	pcRCC	AdultTumour	0.986666666666667	0.552975326560232	PT1	PT1.TCGA_7550AFDC.56C1.46A3.954F.B129431AA249
0.335552477666145	pcRCC	AdultTumour	0.986666666666667	0.551523947750363	PT1	PT1.TCGA_E4BE3002.D06A.4E89.AF8E.C4F4106D17EF
0.335603424353069	ccRCC	AdultTumour	0.986666666666667	0.550072568940494	PT1	PT1.TCGA_851363D9.BF87.4014.BD80.D6DFC7444041
0.336167431902893	ccRCC	AdultTumour	0.986666666666667	0.548621190130624	PT1	PT1.TCGA_BD7152C9.772E.493B.A0AE.ADF4C3ED6E1C
0.336341587195993	pcRCC	AdultTumour	0.986666666666667	0.547169811320755	PT1	PT1.TCGA_434BD66F.7532.46C3.93F4.998337A29D8F
0.336547503016063	ccRCC	AdultTumour	0.986666666666667	0.545718432510885	PT1	PT1.TCGA_59A31252.0035.40A9.9133.A6464396BF57
0.336653946996748	pcRCC	AdultTumour	0.986666666666667	0.544267053701016	PT1	PT1.TCGA_39722B0A.293B.4592.AF57.BCA22C38A64E
0.337249729124873	ccRCC	AdultTumour	0.986666666666667	0.542815674891147	PT1	PT1.TCGA_E416C90A.2A9A.4F86.9B78.51FE5F8E3B7D
0.338130274421664	ccRCC	AdultTumour	0.986666666666667	0.541364296081277	PT1	PT1.TCGA_5DE96D28.8B66.4994.A80B.5ACB2AB75546
0.338213168675938	ccRCC	AdultTumour	0.986666666666667	0.539912917271408	PT1	PT1.TCGA_C69500AF.E808.4CF8.8D35.206BD8A24D54
0.338913566505928	ccRCC	AdultTumour	0.986666666666667	0.538461538461538	PT1	PT1.TCGA_B7948340.2674.4139.A7DE.4571C18C866D
0.339121887453039	ccRCC	AdultTumour	0.986666666666667	0.537010159651669	PT1	PT1.TCGA_EAB94BCC.7CF2.462C.87A2.7B464BADA4AC
0.339379066208326	ccRCC	AdultTumour	0.986666666666667	0.5355587808418	PT1	PT1.TCGA_3308EF22.FA01.488C.B06E.C95BAE8EE37B
0.339419230711458	ccRCC	AdultTumour	0.986666666666667	0.53410740203193	PT1	PT1.TCGA_A74E06DC.472F.4D36.A45E.D040820F4D4E
0.339427901839293	pcRCC	AdultTumour	0.986666666666667	0.532656023222061	PT1	PT1.TCGA_BAF29E10.C01C.4B38.A50F.1648978B8946
0.339475460108138	pcRCC	AdultTumour	0.986666666666667	0.531204644412192	PT1	PT1.TCGA_79286576.A06B.4970.8A04.F2CCFAEAD233
0.34088458520013	pcRCC	AdultTumour	0.986666666666667	0.529753265602322	PT1	PT1.TCGA_F1F8F138.59ED.4D46.B784.8D8E90B06580
0.34117017982961	ccRCC	AdultTumour	0.986666666666667	0.528301886792453	PT1	PT1.TCGA_72742171.C52A.4CB1.BA04.6F5D47E5480D
0.341574001158258	ccRCC	AdultTumour	0.986666666666667	0.526850507982583	PT1	PT1.TCGA_693691F1.202D.43D1.BD57.D5BCC657DB1D
0.342621161433485	ccRCC	AdultTumour	0.986666666666667	0.525399129172714	PT1	PT1.TCGA_88A48ECE.5BBC.44A6.B5A8.B900973F98E6
0.342797908064173	ccRCC	AdultTumour	0.986666666666667	0.523947750362845	PT1	PT1.TCGA_9D8A1B90.D209.4D4C.BCD6.A31496D773E4
0.343712555647765	pcRCC	AdultTumour	0.986666666666667	0.522496371552975	PT1	PT1.TCGA_31238115.F5AB.4FF9.8FF4.8E1104FCDDF8
0.344108546228011	pcRCC	AdultTumour	0.986666666666667	0.521044992743106	PT1	PT1.TCGA_FDAA6127.37B7.4CAC.96AD.AC91A8547B1C
0.345237802319054	ccRCC	AdultTumour	0.986666666666667	0.519593613933237	PT1	PT1.TCGA_9040C5A5.D8BC.4693.8D35.5C2AD32833A0
0.345628916860031	ccRCC	AdultTumour	0.986666666666667	0.518142235123367	PT1	PT1.TCGA_D7358EE8.CB53.4051.9F11.697928711AD5
0.346284071016751	ccRCC	AdultTumour	0.986666666666667	0.516690856313498	PT1	PT1.TCGA_8471BCF7.6EDA.48E4.8214.CC430173F2F8
0.346400832919986	ccRCC	AdultTumour	0.986666666666667	0.515239477503628	PT1	PT1.TCGA_9820CB66.F911.4649.84C8.523A9C134D9F
0.346559894760043	ccRCC	AdultTumour	0.986666666666667	0.513788098693759	PT1	PT1.TCGA_D153ABC6.68F5.4E88.8414.714995147E25
0.346566209028397	ccRCC	AdultTumour	0.986666666666667	0.51233671988389	PT1	PT1.TCGA_ADA424BE.187F.4C9C.89A0.D68A28D722E4
0.347253833550418	pcRCC	AdultTumour	0.986666666666667	0.51088534107402	PT1	PT1.TCGA_CC5B179A.A982.4107.9B36.313992EC2FC9
0.347549607312922	ccRCC	AdultTumour	0.986666666666667	0.509433962264151	PT1	PT1.TCGA_10A0B0BC.5134.4BB7.8A6B.C2B4E11571EA
0.347640876594281	ccRCC	AdultTumour	0.986666666666667	0.507982583454282	PT1	PT1.TCGA_B07E9E9E.9651.4F0D.8B06.64E1139AE112
0.347879420121038	ccRCC	AdultTumour	0.986666666666667	0.506531204644412	PT1	PT1.TCGA_F8180F62.1A33.40DA.B037.A8B33D3EAB9E
0.348294787762806	ccRCC	AdultTumour	0.986666666666667	0.505079825834543	PT1	PT1.TCGA_52618F7D.E02F.4A49.A6EE.927FE6D90CC8
0.349139481859926	ccRCC	AdultTumour	0.986666666666667	0.503628447024673	PT1	PT1.TCGA_70BC3EEE.B8C9.40D2.BECD.8BED3AD96E22
0.349427749957913	ccRCC	AdultTumour	0.986666666666667	0.502177068214804	PT1	PT1.TCGA_137198F6.D924.4B04.9101.3F633E647B51
0.350066125638616	ccRCC	AdultTumour	0.986666666666667	0.500725689404935	PT1	PT1.TCGA_36B74FF5.CADC.42EE.BF5C.06F96E8EAD21
0.350074104347525	ccRCC	AdultTumour	0.986666666666667	0.499274310595065	PT1	PT1.TCGA_06E8B83E.8C3A.4B00.916D.1EAA2DAC13A7
0.351563507225078	ccRCC	AdultTumour	0.986666666666667	0.497822931785196	PT1	PT1.TCGA_F43DC891.1CF1.4E90.98EA.8199FE94F431
0.351846301130462	ccRCC	AdultTumour	0.986666666666667	0.496371552975327	PT1	PT1.TCGA_347C4168.42C5.494B.8080.2C244F6201FF
0.351895152541083	ccRCC	AdultTumour	0.986666666666667	0.494920174165457	PT1	PT1.TCGA_47044CB0.1D35.4A16.8FE9.E34BC2576839
0.35222666659681	ccRCC	AdultTumour	0.986666666666667	0.493468795355588	PT1	PT1.TCGA_C91DCF08.FE26.48D7.B954.78FB3DAB85AA
0.352241396438142	ccRCC	AdultTumour	0.986666666666667	0.492017416545718	PT1	PT1.TCGA_DA2A7E1E.3CFB.4DCA.A815.C7E2AEC7704A
0.352805974851488	ccRCC	AdultTumour	0.986666666666667	0.490566037735849	PT1	PT1.TCGA_4F9D5BDC.2334.44FC.8090.AAC052220BAE
0.352828873093434	ccRCC	AdultTumour	0.986666666666667	0.48911465892598	PT1	PT1.TCGA_73A5DB69.A72B.41D5.86FF.73F83E249E64
0.35289475402117	pcRCC	AdultTumour	0.986666666666667	0.48766328011611	PT1	PT1.TCGA_EFAEC630.E56F.4DE9.BCFB.5573A819E6E4
0.352969897788893	ccRCC	AdultTumour	0.986666666666667	0.486211901306241	PT1	PT1.TCGA_AB6C8B90.7FFB.4B89.A967.3950673B1ED7
0.353108634461435	ccRCC	AdultTumour	0.986666666666667	0.484760522496372	PT1	PT1.TCGA_9F586E21.60A2.4E29.AE8C.81F4985EC6C1
0.353282705100838	ccRCC	AdultTumour	0.986666666666667	0.483309143686502	PT1	PT1.TCGA_FE1222BC.A6D8.4B0F.9339.CC2F07D048AA
0.353603298950403	ccRCC	AdultTumour	0.986666666666667	0.481857764876633	PT1	PT1.TCGA_97AC8581.96AF.4E04.9C0C.2A36F07A3F56
0.353761742200175	pcRCC	AdultTumour	0.986666666666667	0.480406386066763	PT1	PT1.TCGA_56358A3C.9BE0.4E69.988C.C66538079C19
0.354072870522891	ccRCC	AdultTumour	0.986666666666667	0.478955007256894	PT1	PT1.TCGA_54092E76.4C27.4A4B.8348.8748FCE728A6
0.354633980162975	pcRCC	AdultTumour	0.986666666666667	0.477503628447025	PT1	PT1.TCGA_A0663EC1.6682.4BE3.82AF.B9577700B320
0.354709017587228	pcRCC	AdultTumour	0.986666666666667	0.476052249637155	PT1	PT1.TCGA_DE434A16.D8B1.4AAF.B73D.110C02A94A73
0.355161781248269	ccRCC	AdultTumour	0.986666666666667	0.474600870827286	PT1	PT1.TCGA_E7B61387.50EA.4B31.AEF0.E38544972539
0.355226076896478	ccRCC	AdultTumour	0.986666666666667	0.473149492017417	PT1	PT1.TCGA_A98023B3.D269.4E82.A93C.3BB6228462C2
0.355678532651978	ccRCC	AdultTumour	0.986666666666667	0.471698113207547	PT1	PT1.TCGA_C28340EE.A53D.4282.8278.CD21CFC6F23E
0.356298670155475	ccRCC	AdultTumour	0.986666666666667	0.470246734397678	PT1	PT1.TCGA_1C09E759.F218.4BF3.BCA3.1A4B261AC59F
0.356328018651169	pcRCC	AdultTumour	0.986666666666667	0.468795355587808	PT1	PT1.TCGA_47F3F12D.5BCD.40F4.A49C.07E073C6F1BC
0.357777121265335	pcRCC	AdultTumour	0.986666666666667	0.467343976777939	PT1	PT1.TCGA_99E49022.CD39.493A.84FB.DD60F1A4F9CE
0.358299561133424	pcRCC	AdultTumour	0.986666666666667	0.46589259796807	PT1	PT1.TCGA_00AE6283.5CA0.4236.B013.AC47851BBD32
0.358544983680285	pcRCC	AdultTumour	0.986666666666667	0.4644412191582	PT1	PT1.TCGA_C829AFDE.7CD0.41C2.BD47.E341F0E5D528
0.358593183613388	pcRCC	AdultTumour	0.986666666666667	0.462989840348331	PT1	PT1.TCGA_B88A3A91.A5EF.4683.8D0D.3D89BAEE5C8E
0.358629843343481	pcRCC	AdultTumour	0.986666666666667	0.461538461538462	PT1	PT1.TCGA_62B120E7.E585.46C5.BED3.DBFB17C489A9
0.359257581595825	pcRCC	AdultTumour	0.986666666666667	0.460087082728592	PT1	PT1.TCGA_B0501C67.2B74.4E5E.8FE2.9F929E237685
0.359548458328286	ccRCC	AdultTumour	0.986666666666667	0.458635703918723	PT1	PT1.TCGA_B4229A89.9C48.4101.9A8F.19232A64A752
0.359964255364686	ccRCC	AdultTumour	0.986666666666667	0.457184325108853	PT1	PT1.TCGA_330A1F11.F5D6.4651.AFD8.03843B50A7CF
0.360092640123495	ccRCC	AdultTumour	0.986666666666667	0.455732946298984	PT1	PT1.TCGA_754BAA80.71C3.4EB9.8807.812377413173
0.362349859782404	ccRCC	AdultTumour	0.986666666666667	0.454281567489115	PT1	PT1.TCGA_6EA44F51.473D.425B.9B36.388599ABAA92
0.362772358548256	pcRCC	AdultTumour	0.986666666666667	0.452830188679245	PT1	PT1.TCGA_B9DF27BD.DB8C.475A.8C7C.459F69618D97
0.36306484814998	ccRCC	AdultTumour	0.986666666666667	0.451378809869376	PT1	PT1.TCGA_867DB00B.06E3.454D.B055.0F21A72AE3F7
0.363345097943762	ccRCC	AdultTumour	0.986666666666667	0.449927431059507	PT1	PT1.TCGA_6DFB1149.9D1B.4E7D.AD7A.43C2772296A9
0.364567742274906	ccRCC	AdultTumour	0.986666666666667	0.448476052249637	PT1	PT1.TCGA_5C520E9A.B1A5.444C.8A56.699E5199CFBD
0.364927789595007	ccRCC	AdultTumour	0.986666666666667	0.447024673439768	PT1	PT1.TCGA_452792E7.BF1C.4396.99A5.BE03BED55754
0.365321414252287	ccRCC	AdultTumour	0.986666666666667	0.445573294629898	PT1	PT1.TCGA_C776E424.2251.4DB1.B779.B0CAF408E3D3
0.365454810085347	ccRCC	AdultTumour	0.986666666666667	0.444121915820029	PT1	PT1.TCGA_5E6281D5.BA5B.429D.9B15.2412BF2CAE81
0.366051722066273	ccRCC	AdultTumour	0.986666666666667	0.44267053701016	PT1	PT1.TCGA_1E900E58.4117.4814.BC09.3600AC904481
0.366099126437391	ccRCC	AdultTumour	0.986666666666667	0.44121915820029	PT1	PT1.TCGA_FC0C5E8A.FCCA.49F7.B59D.57E2F4CE106B
0.366440289245401	ccRCC	AdultTumour	0.986666666666667	0.439767779390421	PT1	PT1.TCGA_6BD0DCB4.5475.4ED1.B45E.A46F033AB258
0.366725387132469	ccRCC	AdultTumour	0.986666666666667	0.438316400580552	PT1	PT1.TCGA_6213FA46.BBBC.48EB.B7B9.D1D99FE55859
0.367078282555839	ccRCC	AdultTumour	0.986666666666667	0.436865021770682	PT1	PT1.TCGA_1F746AE9.EF0E.448F.A0FE.80A243288040
0.367574082642155	pcRCC	AdultTumour	0.986666666666667	0.435413642960813	PT1	PT1.TCGA_094021DD.27AD.4B5F.9DC1.3FB453E2D15F
0.368287372789255	pcRCC	AdultTumour	0.986666666666667	0.433962264150943	PT1	PT1.TCGA_87639609.160D.4CE7.BCAA.1FC03439B8D4
0.368796790563602	pcRCC	AdultTumour	0.986666666666667	0.432510885341074	PT1	PT1.TCGA_DEAB039E.E2F9.4C78.9934.25EC0211434E
0.369112492017195	ccRCC	AdultTumour	0.986666666666667	0.431059506531205	PT1	PT1.TCGA_1489AA56.4CA2.47CD.98E6.94D64A52CADA
0.369136080556536	ccRCC	AdultTumour	0.986666666666667	0.429608127721335	PT1	PT1.TCGA_8068D388.F464.48B9.8253.52FA8AE4485D
0.369349209217803	ccRCC	AdultTumour	0.986666666666667	0.428156748911466	PT1	PT1.TCGA_E859B9E7.940D.40BF.970E.B9DAAE8DEB90
0.369599383971519	ccRCC	AdultTumour	0.986666666666667	0.426705370101597	PT1	PT1.TCGA_E87A1C3E.821D.446D.9AD9.030CDF758819
0.369707603542991	ccRCC	AdultTumour	0.986666666666667	0.425253991291727	PT1	PT1.TCGA_6FBCEADE.1A61.4D62.BAD0.88DDB21D95D7
0.371121908216915	ccRCC	AdultTumour	0.986666666666667	0.423802612481858	PT1	PT1.TCGA_01EAF933.A083.47C2.A015.9C6CD8CEC520
0.371550578427726	ccRCC	AdultTumour	0.986666666666667	0.422351233671988	PT1	PT1.TCGA_14387DAD.F6A2.4C1E.A74B.DC1BFD1D95E1
0.371589637310613	ccRCC	AdultTumour	0.986666666666667	0.420899854862119	PT1	PT1.TCGA_809839A7.A175.48AA.809E.5E4C99894CDE
0.371929175433927	ccRCC	AdultTumour	0.986666666666667	0.41944847605225	PT1	PT1.TCGA_70A865B0.1B67.46FC.98D5.2DDAD37153C8
0.372182937369631	ccRCC	AdultTumour	0.986666666666667	0.41799709724238	PT1	PT1.TCGA_C6586E83.11C5.4D9C.941D.6B73A542214B
0.372752648689349	ccRCC	AdultTumour	0.986666666666667	0.416545718432511	PT1	PT1.TCGA_6915E69B.C2EA.4034.AB9A.74E9EF3C03A9
0.375391686765536	pcRCC	AdultTumour	0.986666666666667	0.415094339622642	PT1	PT1.TCGA_57465F4D.3598.49E4.B62F.DA0F8FFC93D9
0.37541974748844	ccRCC	AdultTumour	0.986666666666667	0.413642960812772	PT1	PT1.TCGA_A9848D7E.7B71.4C72.9EE3.E3CA474E8CB6
0.376030607678079	pcRCC	AdultTumour	0.986666666666667	0.412191582002903	PT1	PT1.TCGA_E2E360F6.23E8.4BEB.9718.B0DF46558E62
0.376837303212627	pcRCC	AdultTumour	0.986666666666667	0.410740203193033	PT1	PT1.TCGA_70F98E26.61C1.4F2E.BC38.CD28F2918E4D
0.377218342477558	pcRCC	AdultTumour	0.986666666666667	0.409288824383164	PT1	PT1.TCGA_99129109.021E.4A9D.9990.68EA56643BBC
0.378190290797501	pcRCC	AdultTumour	0.986666666666667	0.407837445573295	PT1	PT1.TCGA_F21EF450.28FC.4A66.BAB9.157140CB534E
0.378885087472091	pcRCC	AdultTumour	0.986666666666667	0.406386066763425	PT1	PT1.TCGA_ECD55736.C43A.40CF.868A.EAFB4B523B4C
0.379107884151042	ccRCC	AdultTumour	0.986666666666667	0.404934687953556	PT1	PT1.TCGA_BA1B4D2D.549E.4D88.BA99.968D79B325B6
0.3806875527207	ccRCC	AdultTumour	0.986666666666667	0.403483309143687	PT1	PT1.TCGA_85FAC803.0316.40E1.A8CE.913DEB363D4E
0.380987100307203	pcRCC	AdultTumour	0.986666666666667	0.402031930333817	PT1	PT1.TCGA_8DEC9F0C.6457.46F4.946F.7DC4E9BAEEF7
0.381154155984655	ccRCC	AdultTumour	0.986666666666667	0.400580551523948	PT1	PT1.TCGA_A15B58A5.9C4A.4E81.AE49.D7AF4E78F0CD
0.381293930214113	ccRCC	AdultTumour	0.986666666666667	0.399129172714078	PT1	PT1.TCGA_60A8E0BB.C9F9.4D82.A8C6.B419238FDD52
0.381859194811969	pcRCC	AdultTumour	0.986666666666667	0.397677793904209	PT1	PT1.TCGA_3D2DE64D.64F1.43EE.9B1C.05208767EC85
0.382318371218347	pcRCC	AdultTumour	0.986666666666667	0.39622641509434	PT1	PT1.TCGA_DCFB028E.49D9.4521.96CD.DD004992B15B
0.382568487819443	ccRCC	AdultTumour	0.986666666666667	0.39477503628447	PT1	PT1.TCGA_85FDDED0.6821.4E09.89B6.AA325D299698
0.382809669341547	ccRCC	AdultTumour	0.986666666666667	0.393323657474601	PT1	PT1.TCGA_149E0D86.7D98.4134.893D.B28F6A6263EB
0.383147957679371	ccRCC	AdultTumour	0.986666666666667	0.391872278664732	PT1	PT1.TCGA_DFDDBB63.1105.4211.A03A.DF90345A09E6
0.383899504113727	ccRCC	AdultTumour	0.986666666666667	0.390420899854862	PT1	PT1.TCGA_6D09CAE7.F8BE.4B9D.8B78.5D8DDE663AC0
0.38415879954614	ccRCC	AdultTumour	0.986666666666667	0.388969521044993	PT1	PT1.TCGA_1A81B7A6.EC11.4FC3.B2DE.022CF948B947
0.384713781811386	ccRCC	AdultTumour	0.986666666666667	0.387518142235123	PT1	PT1.TCGA_1D756443.38D6.45F2.BB3C.EA2F92C8C012
0.384996966715932	ccRCC	AdultTumour	0.986666666666667	0.386066763425254	PT1	PT1.TCGA_86F04FD0.6D76.41C7.BEE6.2798C75B44C9
0.385470554841979	ccRCC	AdultTumour	0.986666666666667	0.384615384615385	PT1	PT1.TCGA_50805093.E39E.4A07.A02C.87BED9D6BF54
0.385712622846673	ccRCC	AdultTumour	0.986666666666667	0.383164005805515	PT1	PT1.TCGA_3CD137F0.1166.40CC.BDEF.80BB2679057D
0.385989127422752	pcRCC	AdultTumour	0.986666666666667	0.381712626995646	PT1	PT1.TCGA_FD6CCC2F.7F27.45C9.8E8F.745EC9591989
0.386664573130112	ccRCC	AdultTumour	0.986666666666667	0.380261248185777	PT1	PT1.TCGA_25DC023F.6DE8.43EA.9EE5.51BD932AFE59
0.387063606450728	pcRCC	AdultTumour	0.986666666666667	0.378809869375907	PT1	PT1.TCGA_7F9A203E.4C66.4FCD.983B.C27BA8531A0A
0.38717067244974	ccRCC	AdultTumour	0.986666666666667	0.377358490566038	PT1	PT1.TCGA_DD2C1231.2724.4F32.8307.9C8C03E3448B
0.387314445760688	pcRCC	AdultTumour	0.986666666666667	0.375907111756168	PT1	PT1.TCGA_067AC645.66D9.4A90.9DFD.411179FB32BA
0.387749946551532	ccRCC	AdultTumour	0.986666666666667	0.374455732946299	PT1	PT1.TCGA_B2220ACA.6B79.46A1.9868.502A4737A5B1
0.387751736771289	ccRCC	AdultTumour	0.986666666666667	0.37300435413643	PT1	PT1.TCGA_BB4FEDA4.B581.4357.966E.50905A5A306E
0.388093409018084	pcRCC	AdultTumour	0.986666666666667	0.37155297532656	PT1	PT1.TCGA_6F3CC672.D99D.4A02.A812.9E0306EAE984
0.388143627723401	ccRCC	AdultTumour	0.986666666666667	0.370101596516691	PT1	PT1.TCGA_394D04B2.FE10.4109.BDA7.E8840704FFC5
0.388689870571472	pcRCC	AdultTumour	0.986666666666667	0.368650217706821	PT1	PT1.TCGA_21F5BA76.8F9D.4742.9AC6.D3FB58F8612D
0.389005160327882	ccRCC	AdultTumour	0.986666666666667	0.367198838896952	PT1	PT1.TCGA_0569B94D.E2CD.4CC1.82F2.6A21FCA74154
0.390083873419425	ccRCC	AdultTumour	0.986666666666667	0.365747460087083	PT1	PT1.TCGA_BF92BAB0.5086.4408.80D3.05B9CCFDA176
0.390491980536787	ccRCC	AdultTumour	0.986666666666667	0.364296081277213	PT1	PT1.TCGA_39E585E6.19F6.4767.BACF.1E7C73C1A1ED
0.390808459204557	ccRCC	AdultTumour	0.986666666666667	0.362844702467344	PT1	PT1.TCGA_5A26320D.93DD.4EE6.84B1.1E258BC4616D
0.391397307864694	ccRCC	AdultTumour	0.986666666666667	0.361393323657475	PT1	PT1.TCGA_113FF940.CB45.404B.AE9C.9B82133CDCA2
0.392536545940863	ccRCC	AdultTumour	0.986666666666667	0.359941944847605	PT1	PT1.TCGA_2A621466.903B.47FE.A601.EFE88BC83276
0.393802882195912	pcRCC	AdultTumour	0.986666666666667	0.358490566037736	PT1	PT1.TCGA_646976D9.AA70.4A10.A0E2.85182AB8D2F2
0.394064131724414	ccRCC	AdultTumour	0.986666666666667	0.357039187227866	PT1	PT1.TCGA_2B8B7470.7514.45CB.95D0.ED960426089C
0.394157224101302	ccRCC	AdultTumour	0.986666666666667	0.355587808417997	PT1	PT1.TCGA_AAF5BE00.49E2.4605.B43C.BEBC2175435E
0.39417949681599	pcRCC	AdultTumour	0.986666666666667	0.354136429608128	PT1	PT1.TCGA_821934D3.025D.40E6.8C46.5627A45AC163
0.394287844423605	ccRCC	AdultTumour	0.986666666666667	0.352685050798258	PT1	PT1.TCGA_077592BF.8D29.41C4.BA4F.2E779283E206
0.394495115085279	pcRCC	AdultTumour	0.986666666666667	0.351233671988389	PT1	PT1.TCGA_3CE9818A.5545.44F2.A3C0.2EEE555F84AD
0.394859683736668	pcRCC	AdultTumour	0.986666666666667	0.34978229317852	PT1	PT1.TCGA_C7FAF704.5646.44B7.B42B.24044C1E6FC2
0.395279492689989	pcRCC	AdultTumour	0.986666666666667	0.34833091436865	PT1	PT1.TCGA_2F6AE3AB.8EB9.4749.BD64.0A41A0EBA38E
0.395326548208756	pcRCC	AdultTumour	0.986666666666667	0.346879535558781	PT1	PT1.TCGA_51FA08C7.B690.4E26.B4EC.BE387DEE4DF0
0.395741477888872	pcRCC	AdultTumour	0.986666666666667	0.345428156748911	PT1	PT1.TCGA_F153B49E.D0D5.4DA4.B7AE.BA031F012E0C
0.395901949807771	ccRCC	AdultTumour	0.986666666666667	0.343976777939042	PT1	PT1.TCGA_34D3DFC8.CBD8.4F98.ADA3.C246B189B65E
0.396911928507998	ccRCC	AdultTumour	0.986666666666667	0.342525399129173	PT1	PT1.TCGA_3269681B.7E1A.4F7F.BFCE.546D884E7267
0.397190160755364	ccRCC	AdultTumour	0.986666666666667	0.341074020319303	PT1	PT1.TCGA_DA8D21C6.5551.4A3B.9C05.FB59DB3A7B55
0.399839193312283	pcRCC	AdultTumour	0.986666666666667	0.339622641509434	PT1	PT1.TCGA_82FB1770.518F.4FA7.B9A7.68ECF628F438
0.400779319335927	ccRCC	AdultTumour	0.986666666666667	0.338171262699565	PT1	PT1.TCGA_0DFC059F.1E26.40B8.A5F6.BE55FA6C34D2
0.400913152062251	pcRCC	AdultTumour	0.986666666666667	0.336719883889695	PT1	PT1.TCGA_E5842CB2.1441.4A60.98A5.104E0E421797
0.401677096569674	ccRCC	AdultTumour	0.986666666666667	0.335268505079826	PT1	PT1.TCGA_D7A37A60.2DE1.4C33.AE21.A300AAB90AF6
0.401889415503291	pcRCC	AdultTumour	0.986666666666667	0.333817126269956	PT1	PT1.TCGA_4C8CCB3B.10AB.4F5D.AD9D.7C22BB432D76
0.402330168929777	ccRCC	AdultTumour	0.986666666666667	0.332365747460087	PT1	PT1.TCGA_F7CF16EB.C432.4A1D.9A3A.D50FBDCC531D
0.40246758244901	pcRCC	AdultTumour	0.986666666666667	0.330914368650218	PT1	PT1.TCGA_46F53590.3B06.47C8.BE49.08C8F5E64C52
0.402506887091111	ccRCC	AdultTumour	0.986666666666667	0.329462989840348	PT1	PT1.TCGA_87B19BC9.9785.4DAD.A624.AD017E2CBD10
0.402977329299233	ccRCC	AdultTumour	0.986666666666667	0.328011611030479	PT1	PT1.TCGA_7BB8A9A3.F26C.403C.BD71.76D1E1776BC1
0.403263800281664	ccRCC	AdultTumour	0.986666666666667	0.32656023222061	PT1	PT1.TCGA_9F588AFB.10B4.4C27.8881.2B33B2C00D42
0.404076460683144	pcRCC	AdultTumour	0.986666666666667	0.32510885341074	PT1	PT1.TCGA_BB6F5839.E00C.4D59.99F0.2A62B9EB365B
0.406069759589969	ccRCC	AdultTumour	0.986666666666667	0.323657474600871	PT1	PT1.TCGA_908BC03A.E486.4479.AC28.CA551775A59E
0.408305869007148	ccRCC	AdultTumour	0.986666666666667	0.322206095791001	PT1	PT1.TCGA_84D517AC.3E3F.4ABA.A1F0.500F2A19154C
0.409507260159536	pcRCC	AdultTumour	0.986666666666667	0.320754716981132	PT1	PT1.TCGA_D969521C.2BC9.4015.B2D3.22B428D2B833
0.410204253424327	pcRCC	AdultTumour	0.986666666666667	0.319303338171263	PT1	PT1.TCGA_89F05B0F.7169.476A.AEDB.09C4658F4788
0.41088450309975	ccRCC	AdultTumour	0.986666666666667	0.317851959361393	PT1	PT1.TCGA_499238AB.07C7.4EB0.AC88.EEA6D9F87A3F
0.411490416166873	pcRCC	AdultTumour	0.986666666666667	0.316400580551524	PT1	PT1.TCGA_2991E31C.2CBB.4FAE.991D.6A3E811C2E1E
0.411806322682749	ccRCC	AdultTumour	0.986666666666667	0.314949201741655	PT1	PT1.TCGA_D8758939.ACDC.444E.A980.5AC342E107A8
0.411928509521679	ccRCC	AdultTumour	0.986666666666667	0.313497822931785	PT1	PT1.TCGA_F42786E4.1F5C.44B1.A1AB.8D127F7CBCD0
0.41274673794077	pcRCC	AdultTumour	0.986666666666667	0.312046444121916	PT1	PT1.TCGA_466E6F15.CD81.4DBA.A87F.58F0EF99ACA9
0.413609121038157	ccRCC	AdultTumour	0.986666666666667	0.310595065312046	PT1	PT1.TCGA_1A3BA6DD.EB56.4BBE.9680.19619BFE31E9
0.41361837442828	pcRCC	AdultTumour	0.986666666666667	0.309143686502177	PT1	PT1.TCGA_5AB4A86C.8AA0.4834.A9E3.7BDB7AC6AD61
0.414190195689878	ccRCC	AdultTumour	0.986666666666667	0.307692307692308	PT1	PT1.TCGA_105881C5.555A.4C9A.BAA4.3241F1D0A0DF
0.414758013310743	ccRCC	AdultTumour	0.986666666666667	0.306240928882438	PT1	PT1.TCGA_4CCDD956.AB6A.4D76.9912.FCFD3B2C8ED5
0.415714914005824	pcRCC	AdultTumour	0.986666666666667	0.304789550072569	PT1	PT1.TCGA_86B33612.1B08.4B6A.AA15.D1849CFF9B11
0.416584437967537	pcRCC	AdultTumour	0.986666666666667	0.3033381712627	PT1	PT1.TCGA_67BE48A1.AA86.4EA8.9460.100715F12A25
0.417180473385677	ccRCC	AdultTumour	0.986666666666667	0.30188679245283	PT1	PT1.TCGA_F001EA09.8A56.40C5.86E7.D2F3338020B8
0.417222684643606	ccRCC	AdultTumour	0.986666666666667	0.300435413642961	PT1	PT1.TCGA_105A33F7.37AE.4936.8A59.24A4E0532350
0.417446223259525	ccRCC	AdultTumour	0.986666666666667	0.298984034833091	PT1	PT1.TCGA_C051D793.4538.4D76.BFC2.0C08EAA57371
0.417689676947812	pcRCC	AdultTumour	0.986666666666667	0.297532656023222	PT1	PT1.TCGA_D4247DD2.FB8A.4462.A891.B3550B1B0115
0.418045971185337	pcRCC	AdultTumour	0.986666666666667	0.296081277213353	PT1	PT1.TCGA_8972503A.07F6.4299.BFBA.20C8E60D9163
0.4184807728755	pcRCC	AdultTumour	0.986666666666667	0.294629898403483	PT1	PT1.TCGA_7A4E98CA.A3D9.4485.AB6A.2EB266CF2ED0
0.418522534009156	pcRCC	AdultTumour	0.986666666666667	0.293178519593614	PT1	PT1.TCGA_4A5EA0B7.0855.4CE8.B6BC.9BA062781A41
0.419404776472013	ccRCC	AdultTumour	0.986666666666667	0.291727140783745	PT1	PT1.TCGA_4129A4AD.2C59.4AEC.819C.CFD217EE0695
0.420533427004814	ccRCC	AdultTumour	0.986666666666667	0.290275761973875	PT1	PT1.TCGA_F3C19DC3.977B.4BE0.8EB3.4E1CCBF862AB
0.421066957767108	ccRCC	AdultTumour	0.986666666666667	0.288824383164006	PT1	PT1.TCGA_80E4C1BE.AEA3.420B.B5D4.87C344625A16
0.421512587962543	pcRCC	AdultTumour	0.986666666666667	0.287373004354136	PT1	PT1.TCGA_BD3559EC.93EC.4DBC.8631.35EFC27A5C08
0.421671157521062	pcRCC	AdultTumour	0.986666666666667	0.285921625544267	PT1	PT1.TCGA_653A70EE.5F95.409B.B9C0.D7CF858E1554
0.422296275048104	ccRCC	AdultTumour	0.986666666666667	0.284470246734398	PT1	PT1.TCGA_871921C8.26DB.400A.822E.0732BA9EB884
0.422358019590909	ccRCC	AdultTumour	0.986666666666667	0.283018867924528	PT1	PT1.TCGA_242D54C7.7BF9.41F0.8588.E00EAFF9FA43
0.422699061068116	ccRCC	AdultTumour	0.986666666666667	0.281567489114659	PT1	PT1.TCGA_9E207643.9851.4415.8820.DFF03B76060D
0.423160435317925	ccRCC	AdultTumour	0.986666666666667	0.28011611030479	PT1	PT1.TCGA_E3671E10.825D.499B.B949.D5033855C744
0.423887918565378	ccRCC	AdultTumour	0.986666666666667	0.27866473149492	PT1	PT1.TCGA_24646130.47E4.4CA8.B6AB.5A4082DF3D4E
0.424183580551857	pcRCC	AdultTumour	0.986666666666667	0.277213352685051	PT1	PT1.TCGA_462E1513.DA30.4B1A.8AB6.423933912058
0.424337826592947	pcRCC	AdultTumour	0.986666666666667	0.275761973875181	PT1	PT1.TCGA_EB9725DE.A1E2.41B1.BD95.F1BDB029B5D0
0.424577551408677	pcRCC	AdultTumour	0.986666666666667	0.274310595065312	PT1	PT1.TCGA_8FAB6A9B.BA57.4BE5.AC1B.20756F403368
0.424779926234077	ccRCC	AdultTumour	0.986666666666667	0.272859216255443	PT1	PT1.TCGA_2113A4E0.E286.45FA.9B58.D055389D186E
0.426171899807067	pcRCC	AdultTumour	0.986666666666667	0.271407837445573	PT1	PT1.TCGA_0BC0D4C9.4D43.4837.B3BA.C1F4C40506E6
0.427030696308681	ccRCC	AdultTumour	0.986666666666667	0.269956458635704	PT1	PT1.TCGA_580F828B.2333.48F7.BA05.E9B6EF1AA3D5
0.428035881659527	pcRCC	AdultTumour	0.986666666666667	0.268505079825835	PT1	PT1.TCGA_3AB4A5A0.A494.4B88.9834.7A3447F8E536
0.429248439785444	pcRCC	AdultTumour	0.986666666666667	0.267053701015965	PT1	PT1.TCGA_267D2EB2.A178.4CB1.8341.C025AC007B95
0.429292535699841	pcRCC	AdultTumour	0.986666666666667	0.265602322206096	PT1	PT1.TCGA_5C438635.560D.470C.8799.391FD03B90B5
0.430709987474622	pcRCC	AdultTumour	0.986666666666667	0.264150943396226	PT1	PT1.TCGA_608F26B3.850A.40C3.B899.32AEEAE161C4
0.432959260232059	ccRCC	AdultTumour	0.986666666666667	0.262699564586357	PT1	PT1.TCGA_E65A84D2.C271.4479.AB92.A0F2B3047A5B
0.433434634574758	ccRCC	AdultTumour	0.986666666666667	0.261248185776488	PT1	PT1.TCGA_6239D979.7AED.4751.A97A.A4DD628D9259
0.4336622049759	ccRCC	AdultTumour	0.986666666666667	0.259796806966618	PT1	PT1.TCGA_FA21E342.BDB1.47E2.B9AF.251EC5F7E176
0.433769894262839	pcRCC	AdultTumour	0.986666666666667	0.258345428156749	PT1	PT1.TCGA_71791028.BDC4.4C11.9D35.8FCED8E47222
0.43497576409652	ccRCC	AdultTumour	0.986666666666667	0.25689404934688	PT1	PT1.TCGA_8D920066.BD00.4BF2.BACD.6F23396B1BDE
0.436608032822268	pcRCC	AdultTumour	0.986666666666667	0.25544267053701	PT1	PT1.TCGA_3D2AE019.8687.4EAC.8BB8.FC67E35EE130
0.436920634214509	pcRCC	AdultTumour	0.986666666666667	0.253991291727141	PT1	PT1.TCGA_18719024.098B.47D7.9367.D4FDC059699B
0.437004316544096	ccRCC	AdultTumour	0.986666666666667	0.252539912917271	PT1	PT1.TCGA_DA007FDE.7301.4C08.BD30.B296826729BE
0.438387506880918	ccRCC	AdultTumour	0.986666666666667	0.251088534107402	PT1	PT1.TCGA_A201A48E.DBDC.4FBD.AB98.B586C0BA263B
0.438495474867808	pcRCC	AdultTumour	0.986666666666667	0.249637155297533	PT1	PT1.TCGA_AB3D519B.3F33.47B6.8E11.70CFB7EE64C1
0.438971011484934	ccRCC	AdultTumour	0.986666666666667	0.248185776487663	PT1	PT1.TCGA_24ECF7BA.DA7D.40D3.B85E.361590056C14
0.439233810376218	ccRCC	AdultTumour	0.986666666666667	0.246734397677794	PT1	PT1.TCGA_927BDC9B.BB34.4434.BFEE.A1E9AEB26FA0
0.439345061208822	ccRCC	AdultTumour	0.986666666666667	0.245283018867925	PT1	PT1.TCGA_69C63329.4865.4FB8.9E32.2AB1A2A9223B
0.439667143379084	pcRCC	AdultTumour	0.986666666666667	0.243831640058055	PT1	PT1.TCGA_C823A81A.2B1E.4F93.9AAA.F0AEEEBD0E01
0.440165867508179	ccRCC	AdultTumour	0.986666666666667	0.242380261248186	PT1	PT1.TCGA_26569E30.811B.4EBB.A42D.4D46617B7236
0.441499205321913	ccRCC	AdultTumour	0.986666666666667	0.240928882438316	PT1	PT1.TCGA_AD66FA33.868B.418F.BC84.13FCC969BBC2
0.441499456214792	pcRCC	AdultTumour	0.986666666666667	0.239477503628447	PT1	PT1.TCGA_1E117145.7AED.44ED.B4B4.38D9C9A2D26B
0.442651739275747	ccRCC	AdultTumour	0.986666666666667	0.238026124818578	PT1	PT1.TCGA_F61BE95F.DF0E.4140.9801.6FC7E9D96E68
0.442848960782426	pcRCC	AdultTumour	0.986666666666667	0.236574746008708	PT1	PT1.TCGA_CA0C6033.371C.4FB9.BC69.3EAF858D83C0
0.443180822948943	pcRCC	AdultTumour	0.986666666666667	0.235123367198839	PT1	PT1.TCGA_7C89986D.D5C4.404B.A105.2DB171A256C8
0.443789642494953	ccRCC	AdultTumour	0.986666666666667	0.23367198838897	PT1	PT1.TCGA_2488F91C.BF75.4B4D.BAC3.38F3FFA991FA
0.444931083403021	ccRCC	AdultTumour	0.986666666666667	0.2322206095791	PT1	PT1.TCGA_DEF7491D.E9CE.4BB4.B009.B1D2DC8BCEED
0.44525288886788	pcRCC	AdultTumour	0.986666666666667	0.230769230769231	PT1	PT1.TCGA_755E7B6F.9783.4596.AE4C.8EE5C25DFFA9
0.446116267969968	pcRCC	AdultTumour	0.986666666666667	0.229317851959361	PT1	PT1.TCGA_0CED2ABD.6595.4DA2.AF90.0B92115C1800
0.44767568451375	pcRCC	AdultTumour	0.986666666666667	0.227866473149492	PT1	PT1.TCGA_BB4CF2A1.F125.46FE.BBB8.0173AF205808
0.447728741227734	pcRCC	AdultTumour	0.986666666666667	0.226415094339623	PT1	PT1.TCGA_5280C72D.7D75.493A.A425.C29793941BD4
0.448239237388231	ccRCC	AdultTumour	0.986666666666667	0.224963715529753	PT1	PT1.TCGA_F36A9525.230A.4B07.8EAC.CA7E03E991B1
0.448710091321772	pcRCC	AdultTumour	0.986666666666667	0.223512336719884	PT1	PT1.TCGA_C5FCD60A.DD42.4546.B2BF.5C21B50C34CC
0.449109937410083	ccRCC	AdultTumour	0.986666666666667	0.222060957910015	PT1	PT1.TCGA_73A0DF2D.684E.4A90.8608.E07CBA593D40
0.449490734814555	pcRCC	AdultTumour	0.986666666666667	0.220609579100145	PT1	PT1.TCGA_47D57D1E.1CF5.4701.AC0F.58100CE6B988
0.449551843556909	pcRCC	AdultTumour	0.986666666666667	0.219158200290276	PT1	PT1.TCGA_CFCE9097.BD29.4865.A0C1.46B36C58F885
0.450870147029581	pcRCC	AdultTumour	0.986666666666667	0.217706821480406	PT1	PT1.TCGA_FCA7D642.BF4C.48FA.A168.EF581A4433AC
0.451559770599006	pcRCC	AdultTumour	0.986666666666667	0.216255442670537	PT1	PT1.TCGA_862D8DE4.0F24.427A.BAA8.B2F42E74D43D
0.451619249676801	pcRCC	AdultTumour	0.986666666666667	0.214804063860668	PT1	PT1.TCGA_DC83CD4A.27E6.4EED.8FFC.71139AA025CD
0.45204590646029	ccRCC	AdultTumour	0.986666666666667	0.213352685050798	PT1	PT1.TCGA_9BFC50C2.211F.4D0F.8ACE.85184383B777
0.452201506898655	pcRCC	AdultTumour	0.986666666666667	0.211901306240929	PT1	PT1.TCGA_21D4205D.3BC1.420F.AB6D.E56858A04E4E
0.453404456160738	ccRCC	AdultTumour	0.986666666666667	0.21044992743106	PT1	PT1.TCGA_2F5CBE2E.A7EE.4DA0.A0CD.1347086E139B
0.453624367078517	ccRCC	AdultTumour	0.986666666666667	0.20899854862119	PT1	PT1.TCGA_3E0752F9.7BE8.4504.839E.5154BD4305C6
0.453713383113588	pcRCC	AdultTumour	0.986666666666667	0.207547169811321	PT1	PT1.TCGA_1113433E.1C36.482C.8384.C69EF904DF74
0.453969870909224	pcRCC	AdultTumour	0.986666666666667	0.206095791001451	PT1	PT1.TCGA_872A1F81.74DD.46F5.AE5A.28660B692BFC
0.454113535478677	pcRCC	AdultTumour	0.986666666666667	0.204644412191582	PT1	PT1.TCGA_D1D1F0BD.7BA9.44C3.AC2A.92191874BDF4
0.454841613607357	ccRCC	AdultTumour	0.986666666666667	0.203193033381713	PT1	PT1.TCGA_77060542.8D41.4772.AAC5.76332C2853FD
0.455062615309206	ccRCC	AdultTumour	0.986666666666667	0.201741654571843	PT1	PT1.TCGA_02D51DA6.7DF9.47DB.BA36.CC0D330362E6
0.455619560862314	ccRCC	AdultTumour	0.986666666666667	0.200290275761974	PT1	PT1.TCGA_EE8EBF14.3C91.4FF1.946D.400BD70116D0
0.456474164710394	ccRCC	AdultTumour	0.986666666666667	0.198838896952104	PT1	PT1.TCGA_FE97638C.BBD0.4BAC.A8B6.8690D919B98C
0.4582201550893	ccRCC	AdultTumour	0.986666666666667	0.197387518142235	PT1	PT1.TCGA_A23A00B0.85CF.4E9F.A177.12C4FE336D7A
0.458298061497878	ccRCC	AdultTumour	0.986666666666667	0.195936139332366	PT1	PT1.TCGA_97E25CCB.1D3A.435A.9273.75DD8B25610A
0.458774479039877	pcRCC	AdultTumour	0.986666666666667	0.194484760522496	PT1	PT1.TCGA_DA85FCD2.62B3.4FD9.8160.9E8B725D5812
0.459304175267081	ccRCC	AdultTumour	0.986666666666667	0.193033381712627	PT1	PT1.TCGA_79523685.8715.4B64.B53E.3A7506C06994
0.460043521892472	pcRCC	AdultTumour	0.986666666666667	0.191582002902758	PT1	PT1.TCGA_19342512.D282.4C35.B9A9.3A1180D594F4
0.460201383074983	pcRCC	AdultTumour	0.986666666666667	0.190130624092888	PT1	PT1.TCGA_A48BAC1F.FF19.4617.937F.EEAACAA665C6
0.461247119567032	ccRCC	AdultTumour	0.986666666666667	0.188679245283019	PT1	PT1.TCGA_1E2026BA.6D51.493E.8521.237352CDE5C9
0.461352274018866	pcRCC	AdultTumour	0.986666666666667	0.187227866473149	PT1	PT1.TCGA_4087D782.4CB8.4A7F.AE4B.665BADA410B8
0.461610625013655	pcRCC	AdultTumour	0.986666666666667	0.18577648766328	PT1	PT1.TCGA_353FDD3D.FD74.4B75.90FC.1E61025B1DC6
0.461945348951097	pcRCC	AdultTumour	0.986666666666667	0.184325108853411	PT1	PT1.TCGA_E3359877.6173.421D.8C26.61B2C5E380A7
0.461948880127905	pcRCC	AdultTumour	0.986666666666667	0.182873730043541	PT1	PT1.TCGA_6F4D81A5.E588.4E61.B99B.A6BCF07D13B0
0.463344237326734	pcRCC	AdultTumour	0.986666666666667	0.181422351233672	PT1	PT1.TCGA_4D929884.46F7.4E61.9D05.B2C19A3D9BC3
0.463372318255896	pcRCC	AdultTumour	0.986666666666667	0.179970972423803	PT1	PT1.TCGA_B34605C9.5515.4ADA.82D1.6FDAC477EB8D
0.464910340882278	ccRCC	AdultTumour	0.986666666666667	0.178519593613933	PT1	PT1.TCGA_0AC825A9.EC20.4D3E.9114.4DEAC902DE11
0.464980161431627	pcRCC	AdultTumour	0.986666666666667	0.177068214804064	PT1	PT1.TCGA_E8C03A3A.37E5.42D2.96B6.6E6A2586AA3E
0.465304614192242	pcRCC	AdultTumour	0.986666666666667	0.175616835994194	PT1	PT1.TCGA_7DEDCD18.5208.4199.80C2.BEDA04833C49
0.467719496447207	ccRCC	AdultTumour	0.986666666666667	0.174165457184325	PT1	PT1.TCGA_25FB7AEA.A2F6.4A73.BB96.816D36CC1D19
0.469335548074903	pcRCC	AdultTumour	0.986666666666667	0.172714078374456	PT1	PT1.TCGA_D6DD22B6.7EA3.4C94.AF9C.FA4E6D7FF218
0.471945485270769	ccRCC	AdultTumour	0.986666666666667	0.171262699564586	PT1	PT1.TCGA_751526C8.8F03.4468.AC6E.1D904BDD358D
0.472005008795479	pcRCC	AdultTumour	0.986666666666667	0.169811320754717	PT1	PT1.TCGA_4FFA9B06.04F7.4DF1.A1EA.BB544A716AFB
0.472233405283601	pcRCC	AdultTumour	0.986666666666667	0.168359941944848	PT1	PT1.TCGA_46C084FA.9585.4D58.A2F0.AD6B21F5603B
0.472787794638502	pcRCC	AdultTumour	0.986666666666667	0.166908563134978	PT1	PT1.TCGA_6B041FD9.0133.4F65.B2D7.C90F0AEA9FD0
0.474442963870498	ccRCC	AdultTumour	0.986666666666667	0.165457184325109	PT1	PT1.TCGA_4274ED54.92C4.436A.915D.1CF855611BEC
0.47715434878276	ccRCC	AdultTumour	0.986666666666667	0.164005805515239	PT1	PT1.TCGA_C8956AB1.814D.44A8.B197.56E98BD3BDB4
0.477947519321311	pcRCC	AdultTumour	0.986666666666667	0.16255442670537	PT1	PT1.TCGA_3FC10157.7FB1.4FDA.8772.FA00B874CFC6
0.477981697670711	ccRCC	AdultTumour	0.986666666666667	0.161103047895501	PT1	PT1.TCGA_1DF936AB.8850.45F5.827A.2DC578388F24
0.480917391714175	ccRCC	AdultTumour	0.986666666666667	0.159651669085631	PT1	PT1.TCGA_58F2C605.A2EF.48A9.8974.09A351B259E7
0.481101775907934	pcRCC	AdultTumour	0.986666666666667	0.158200290275762	PT1	PT1.TCGA_0572C254.447A.425C.BD88.2EE4BFDE8BEC
0.482302217574325	pcRCC	AdultTumour	0.986666666666667	0.156748911465893	PT1	PT1.TCGA_3752431C.C493.4BD2.B6B9.282C28A62F9A
0.483662571814418	pcRCC	AdultTumour	1	0.155297532656023	PT1	PT1.TCGA_EB3A95AF.6DE4.415D.A31F.EC75FCE2D5FB
0.485056788314433	pcRCC	AdultTumour	1	0.153846153846154	PT1	PT1.TCGA_ACCEC75A.8EDF.4D83.97DE.BD30FACAC774
0.485161973877222	pcRCC	AdultTumour	1	0.152394775036284	PT1	PT1.TCGA_E4C04249.9BDB.4A6B.A0AE.B8B0AD4D4260
0.485203208051596	pcRCC	AdultTumour	1	0.150943396226415	PT1	PT1.TCGA_9A9D8465.504B.441A.A042.FA1344339FBD
0.485223792707028	pcRCC	AdultTumour	1	0.149492017416546	PT1	PT1.TCGA_09EC8439.ED05.42F0.A096.158056AC34C5
0.485281220640792	ccRCC	AdultTumour	1	0.148040638606676	PT1	PT1.TCGA_B4BE3C65.C5A6.4151.93EB.6427D2C55D6B
0.48561185265178	pcRCC	AdultTumour	1	0.146589259796807	PT1	PT1.TCGA_D27A1725.8228.47F5.BBE0.5CC7B1E2622F
0.485767243478934	pcRCC	AdultTumour	1	0.145137880986938	PT1	PT1.TCGA_286D6387.C92C.4ACC.BE65.F4CA4B956ED9
0.487249561233819	pcRCC	AdultTumour	1	0.143686502177068	PT1	PT1.TCGA_52B87EFF.BF37.44C8.804E.FAC4FCD8050B
0.4878892738831	pcRCC	AdultTumour	1	0.142235123367199	PT1	PT1.TCGA_F26D9AF0.B602.46A0.9CF4.2379BE9B7233
0.489987581052681	ccRCC	AdultTumour	1	0.140783744557329	PT1	PT1.TCGA_C261EDAF.AEC4.4F89.88A2.4B4BF93D38FC
0.490209666123031	ccRCC	AdultTumour	1	0.13933236574746	PT1	PT1.TCGA_3389C364.A82A.4B4E.9F8A.9F6B35A5D083
0.491461276783732	ccRCC	AdultTumour	1	0.137880986937591	PT1	PT1.TCGA_09559A55.E807.4510.8D03.6A7209B2A2D8
0.491992382003564	pcRCC	AdultTumour	1	0.136429608127721	PT1	PT1.TCGA_F586BCCA.37CA.459A.B329.559ECAF28CE7
0.4920992640964	ccRCC	AdultTumour	1	0.134978229317852	PT1	PT1.TCGA_3E92CFB2.27E5.4B19.9D49.CE64731D1E79
0.492891289789502	pcRCC	AdultTumour	1	0.133526850507983	PT1	PT1.TCGA_467375F3.013E.460A.89DC.E9D324B27883
0.494130176153213	pcRCC	AdultTumour	1	0.132075471698113	PT1	PT1.TCGA_45795A09.54FD.4805.82BB.20DBD7425579
0.495924750064717	pcRCC	AdultTumour	1	0.130624092888244	PT1	PT1.TCGA_90EFB8FA.018E.4577.ABC8.471FB95300C8
0.498184670988606	pcRCC	AdultTumour	1	0.129172714078374	PT1	PT1.TCGA_0497195D.372B.47A6.95D7.1CF3E5D0EBC3
0.499449848754136	ccRCC	AdultTumour	1	0.127721335268505	PT1	PT1.TCGA_0B6F39DB.0ED4.40F8.9D01.912EE64630D4
0.50070580659781	pcRCC	AdultTumour	1	0.126269956458636	PT1	PT1.TCGA_82EACD7E.A014.4F98.8C4E.05D2492A68A5
0.501677712880095	ccRCC	AdultTumour	1	0.124818577648766	PT1	PT1.TCGA_A8D9C649.F890.448B.BF5B.427D1C2715F4
0.502232230722359	pcRCC	AdultTumour	1	0.123367198838897	PT1	PT1.TCGA_A5AF14A5.331B.406D.B825.67DDF07A0F4E
0.50301957485356	ccRCC	AdultTumour	1	0.121915820029028	PT1	PT1.TCGA_7B356489.4C91.4A58.998C.9697826EF5D2
0.503913174706603	ccRCC	AdultTumour	1	0.120464441219158	PT1	PT1.TCGA_5E6A1687.FB67.4C0A.9BB1.E692F686001E
0.504266593666168	pcRCC	AdultTumour	1	0.119013062409289	PT1	PT1.TCGA_A658FDBF.3841.401A.9A21.117F93F78140
0.506264860937808	pcRCC	AdultTumour	1	0.117561683599419	PT1	PT1.TCGA_D1D4F3A6.12D4.49CC.A193.1E75482D9F85
0.509400677853978	pcRCC	AdultTumour	1	0.11611030478955	PT1	PT1.TCGA_6744BD5D.6593.4C4F.BB8E.95A12B3BD108
0.50948925894658	pcRCC	AdultTumour	1	0.114658925979681	PT1	PT1.TCGA_7F04B5C2.E111.474D.869C.23239D15CCE1
0.51060774983213	ccRCC	AdultTumour	1	0.113207547169811	PT1	PT1.TCGA_7E4FC2C1.CF09.452F.A746.F3D0DAC21E72
0.514667611769308	pcRCC	AdultTumour	1	0.111756168359942	PT1	PT1.TCGA_B97D13F5.38A8.4FB7.A840.F8E27B2D987F
0.516683647875414	ccRCC	AdultTumour	1	0.110304789550073	PT1	PT1.TCGA_BD30963A.A7F7.4A4F.ABF9.0279229A16F9
0.517226090096884	pcRCC	AdultTumour	1	0.108853410740203	PT1	PT1.TCGA_46153927.2783.4788.80E0.89AD4DE77549
0.518310081075988	pcRCC	AdultTumour	1	0.107402031930334	PT1	PT1.TCGA_70602589.BD21.4591.AF29.AD806577B13F
0.51839507752585	pcRCC	AdultTumour	1	0.105950653120464	PT1	PT1.TCGA_321611DC.DAAB.452B.A62D.3C4CED9CAA29
0.51999948970998	pcRCC	AdultTumour	1	0.104499274310595	PT1	PT1.TCGA_EA517409.4967.4EFD.870A.1947036B31C0
0.520599295255965	pcRCC	AdultTumour	1	0.103047895500726	PT1	PT1.TCGA_38584420.4E14.4568.80F7.156D229CEA1B
0.524204718736117	pcRCC	AdultTumour	1	0.101596516690856	PT1	PT1.TCGA_7AFF4922.2DEF.41C4.99D3.6F5E97B3F5A7
0.526101141325267	pcRCC	AdultTumour	1	0.100145137880987	PT1	PT1.TCGA_73A25F6E.99C8.4C55.9E6C.8457BE8E44C0
0.52632600400904	pcRCC	AdultTumour	1	0.0986937590711176	PT1	PT1.TCGA_77768F78.CBFD.4BEA.8619.B2E07B19DC7D
0.528643240884658	ccRCC	AdultTumour	1	0.0972423802612482	PT1	PT1.TCGA_461759C5.8B11.4D1F.960E.7550EB6B74EF
0.528731759245589	pcRCC	AdultTumour	1	0.0957910014513788	PT1	PT1.TCGA_EDEF1EA0.15C8.418F.B00E.5DD679939CBE
0.528891579672227	pcRCC	AdultTumour	1	0.0943396226415094	PT1	PT1.TCGA_E0353276.F075.43F3.BB95.3AA315D40505
0.529668723075419	ccRCC	AdultTumour	1	0.0928882438316401	PT1	PT1.TCGA_D40381B2.24C0.480A.8926.1CD5511B320E
0.533789603312247	ccRCC	AdultTumour	1	0.0914368650217707	PT1	PT1.TCGA_5C8E4F70.8C40.4036.B69A.11F9D0BC6243
0.535185128385811	ccRCC	AdultTumour	1	0.0899854862119013	PT1	PT1.TCGA_5CAF718B.8A5B.441E.8EFE.0439826E8328
0.537394691231137	pcRCC	AdultTumour	1	0.0885341074020319	PT1	PT1.TCGA_4BB312BB.90EF.4B0A.91CF.8846ED5911DE
0.537584437594517	ccRCC	AdultTumour	1	0.0870827285921626	PT1	PT1.TCGA_93E70211.A518.49E2.9A32.4FA50C5F0D9D
0.538282325080699	ccRCC	AdultTumour	1	0.0856313497822932	PT1	PT1.TCGA_00008FF2.E928.40CD.B421.B401ED292249
0.538767461837638	pcRCC	AdultTumour	1	0.0841799709724238	PT1	PT1.TCGA_7CE16815.B484.4B05.8301.7DC4E36AACB8
0.539813060689089	ccRCC	AdultTumour	1	0.0827285921625544	PT1	PT1.TCGA_5C7425DE.F938.48DB.BFA1.5230BA562318
0.540316071516215	pcRCC	AdultTumour	1	0.081277213352685	PT1	PT1.TCGA_6579B816.BC3F.49B7.A2C8.D330CE36148D
0.541970349114648	pcRCC	AdultTumour	1	0.0798258345428157	PT1	PT1.TCGA_B555FD66.A67B.4968.8FE6.F20F72579FBE
0.543145670451006	ccRCC	AdultTumour	1	0.0783744557329463	PT1	PT1.TCGA_EC753E34.F84E.471A.B343.78094996C032
0.544131122693739	pcRCC	AdultTumour	1	0.0769230769230769	PT1	PT1.TCGA_B0E015B8.D7D4.4EA7.9881.4AF1698981E6
0.544631287684225	pcRCC	AdultTumour	1	0.0754716981132075	PT1	PT1.TCGA_F6279E41.23ED.470D.B698.8CC8AA9C55DC
0.546003302933554	ccRCC	AdultTumour	1	0.0740203193033382	PT1	PT1.TCGA_4B20567F.271D.4EBE.9904.7B81DDEE0047
0.549021836265952	pcRCC	AdultTumour	1	0.0725689404934688	PT1	PT1.TCGA_0882C7C0.EA4B.465A.84E3.CE056010EBF4
0.550091764383012	pcRCC	AdultTumour	1	0.0711175616835994	PT1	PT1.TCGA_BE9AD5DF.4C47.4C4C.A29C.0040102BDA5E
0.550758343897399	pcRCC	AdultTumour	1	0.06966618287373	PT1	PT1.TCGA_80CC16D9.AD26.488B.8ADE.4706A843D4F5
0.552163925048899	pcRCC	AdultTumour	1	0.0682148040638607	PT1	PT1.TCGA_A52FB731.830E.40A7.8A34.0DAEEC6AD996
0.558831617588485	pcRCC	AdultTumour	1	0.0667634252539913	PT1	PT1.TCGA_6BE6E9A1.EAC6.4298.860B.C2AFE6905FA4
0.562902499341129	ccRCC	AdultTumour	1	0.0653120464441219	PT1	PT1.TCGA_7DF1BBDC.CCD8.4F1A.8F5B.4547E23883C6
0.564665969767912	ccRCC	AdultTumour	1	0.0638606676342525	PT1	PT1.TCGA_C4FB6954.88BB.40F8.BEF7.1B5D7D74E2FB
0.564976575965944	pcRCC	AdultTumour	1	0.0624092888243832	PT1	PT1.TCGA_2D7A99F2.0D90.4A5F.9487.77A2631D8DA7
0.571107319040976	ccRCC	AdultTumour	1	0.0609579100145138	PT1	PT1.TCGA_9426519A.6912.4771.B255.0ED4CB1EAA12
0.573112219681807	pcRCC	AdultTumour	1	0.0595065312046444	PT1	PT1.TCGA_87F4501A.DC99.438B.82CF.53EC9889A139
0.573527158953723	pcRCC	AdultTumour	1	0.058055152394775	PT1	PT1.TCGA_006E3C0D.0D2F.47D6.AC2B.1EB80A77AB26
0.575724760888959	pcRCC	AdultTumour	1	0.0566037735849057	PT1	PT1.TCGA_03712A3C.CEC2.4BAC.9186.276F9890C10E
0.577078532164633	pcRCC	AdultTumour	1	0.0551523947750363	PT1	PT1.TCGA_BE787416.396B.48B4.A5D2.8E2EE082D001
0.57717664064056	ccRCC	AdultTumour	1	0.0537010159651669	PT1	PT1.TCGA_930D8D62.7145.435E.8D7F.367EC56E1296
0.585719804130187	pcRCC	AdultTumour	1	0.0522496371552975	PT1	PT1.TCGA_57274763.5D5F.475C.BF73.82262A4A6E44
0.588007772414522	pcRCC	AdultTumour	1	0.0507982583454282	PT1	PT1.TCGA_134D1DDA.0BA7.4858.9FEA.E8CCB6A72E3C
0.58815928065083	ccRCC	AdultTumour	1	0.0493468795355588	PT1	PT1.TCGA_5E6F2140.D5F1.45F8.88E9.1AE7239A1C02
0.589006345769827	pcRCC	AdultTumour	1	0.0478955007256894	PT1	PT1.TCGA_D11A773A.1D56.44AE.A97C.B785057A1D12
0.58917340324411	ccRCC	AdultTumour	1	0.04644412191582	PT1	PT1.TCGA_0DDD0D90.6979.43D5.8366.E4053C2CE4DB
0.589816183113542	pcRCC	AdultTumour	1	0.0449927431059507	PT1	PT1.TCGA_8121B230.F692.4245.A6D9.8AD10E9BABB6
0.595069721752865	pcRCC	AdultTumour	1	0.0435413642960813	PT1	PT1.TCGA_4CD1A9D3.B0E4.49F7.A842.D243A28CECB3
0.598360568713143	pcRCC	AdultTumour	1	0.0420899854862119	PT1	PT1.TCGA_F4AC4729.1EF0.4958.AC5A.4D8775E48E66
0.599001462102248	pcRCC	AdultTumour	1	0.0406386066763425	PT1	PT1.TCGA_F3B2521B.66C6.4C90.979F.42E9A59AF41A
0.6011035555919	pcRCC	AdultTumour	1	0.0391872278664731	PT1	PT1.TCGA_B2EA5A29.4642.4364.A733.C30E5A9FA38E
0.603701083922717	ccRCC	AdultTumour	1	0.0377358490566038	PT1	PT1.TCGA_6D827B82.FC34.4792.954C.CA39D29C1D96
0.61303183936539	pcRCC	AdultTumour	1	0.0362844702467344	PT1	PT1.TCGA_0FF1F71A.DF5C.451B.8034.8376C0EA6684
0.615760565116003	pcRCC	AdultTumour	1	0.034833091436865	PT1	PT1.TCGA_4201F247.A088.4B62.826F.1944FA0F91E5
0.620230411937975	pcRCC	AdultTumour	1	0.0333817126269956	PT1	PT1.TCGA_0500226C.3179.4428.A1E9.37919EA9B345
0.622861958363758	pcRCC	AdultTumour	1	0.0319303338171263	PT1	PT1.TCGA_A0586BCA.16AC.4AFB.864E.0C84881C77A5
0.629021507642849	pcRCC	AdultTumour	1	0.0304789550072569	PT1	PT1.TCGA_0291723D.6092.41DD.A6FC.FE4DAB3B4FF4
0.629692954842303	pcRCC	AdultTumour	1	0.0290275761973875	PT1	PT1.TCGA_9F3C6D77.BB1C.4229.8A99.F063FB6240AA
0.646066657874398	pcRCC	AdultTumour	1	0.0275761973875181	PT1	PT1.TCGA_A57929C7.8A05.416E.A96B.1DD6839E87AC
0.647439043426448	pcRCC	AdultTumour	1	0.0261248185776488	PT1	PT1.TCGA_665803A9.BA75.47C7.9060.F0B5E132D5EA
0.65086059162963	pcRCC	AdultTumour	1	0.0246734397677794	PT1	PT1.TCGA_766E5BEF.D5FC.4C60.831C.88667F858375
0.651932295352805	pcRCC	AdultTumour	1	0.02322206095791	PT1	PT1.TCGA_8EB58CDA.A523.45D0.B871.E648074D87EF
0.653052471567723	pcRCC	AdultTumour	1	0.0217706821480406	PT1	PT1.TCGA_05086ADD.752C.4B85.BED3.4D8A28C4DDD0
0.654841864342497	pcRCC	AdultTumour	1	0.0203193033381713	PT1	PT1.TCGA_D8E31979.B4A1.4799.A6FE.8B2286290F53
0.658033927124805	pcRCC	AdultTumour	1	0.0188679245283019	PT1	PT1.TCGA_9F91E3D7.003A.4AF0.941E.BC42A3520857
0.660410577418803	pcRCC	AdultTumour	1	0.0174165457184325	PT1	PT1.TCGA_115916CD.8561.425B.9B9E.50C4F416B6E8
0.66843672174385	pcRCC	AdultTumour	1	0.0159651669085631	PT1	PT1.TCGA_7BDF15F5.70A6.496B.8C9B.39B96495AF4E
0.675588624856853	pcRCC	AdultTumour	1	0.0145137880986938	PT1	PT1.TCGA_C0E23436.A40D.4E71.9E53.F61E9A99EF59
0.692991504792259	pcRCC	AdultTumour	1	0.0130624092888244	PT1	PT1.TCGA_0BEE8DD4.9D91.454F.9E75.79739C6F9A0F
0.696489150020828	pcRCC	AdultTumour	1	0.011611030478955	PT1	PT1.TCGA_FD47E84C.089F.4275.B4D5.EBD7F82CEDA7
0.696550634889758	pcRCC	AdultTumour	1	0.0101596516690856	PT1	PT1.TCGA_00CAB531.16DC.4206.A769.FF277FCBC040
0.699323863026605	pcRCC	AdultTumour	1	0.00870827285921625	PT1	PT1.TCGA_CBFEAB0A.8BF3.4AFD.B229.938FEDB22941
0.715710901738523	pcRCC	AdultTumour	1	0.00725689404934688	PT1	PT1.TCGA_BA5B6042.9BD6.4D96.8ECB.42C6CD546471
0.723069576625935	pcRCC	AdultTumour	1	0.0058055152394775	PT1	PT1.TCGA_F8780D3E.84F5.4A43.BBAC.C59C5D4D5C0E
0.731877637337566	pcRCC	AdultTumour	1	0.00435413642960813	PT1	PT1.TCGA_EAF042F2.9D4B.4503.B7A3.F2FC2CFA5B76
0.743334908879592	pcRCC	AdultTumour	1	0.00290275761973875	PT1	PT1.TCGA_673A3486.DC31.4AA2.92F8.91F4569A6FE5
0.760418442958619	pcRCC	AdultTumour	1	0.00145137880986938	PT1	PT1.TCGA_AE2797D3.2C96.4853.A741.B979676AFD7C
1	pcRCC	AdultTumour	1	0	PT1	PT1.TCGA_AE2797D3.2C96.4853.A741.B979676AFD7C.1
0	ccRCC	AdultTumour	0	1	Vascular	Vascular.TCGA_90CB414D.9110.4652.B6A0.0614CDC655A8
3.28835584284288e-06	ccRCC	AdultTumour	0.140575079872204	1	Vascular	Vascular.TCGA_90CB414D.9110.4652.B6A0.0614CDC655A8.1
3.62896258623705e-06	ccRCC	AdultTumour	0.162939297124601	0.997782705099778	Vascular	Vascular.TCGA_FA21E342.BDB1.47E2.B9AF.251EC5F7E176
1.15301017660326e-05	ccRCC	AdultTumour	0.293929712460064	0.995565410199557	Vascular	Vascular.TCGA_F7CF16EB.C432.4A1D.9A3A.D50FBDCC531D
1.36360401147185e-05	ccRCC	AdultTumour	0.300319488817891	0.993348115299335	Vascular	Vascular.TCGA_5C7425DE.F938.48DB.BFA1.5230BA562318
2.76301231328195e-05	ccRCC	AdultTumour	0.313099041533546	0.991130820399113	Vascular	Vascular.TCGA_5E6F2140.D5F1.45F8.88E9.1AE7239A1C02
7.82722117397526e-05	ccRCC	AdultTumour	0.34185303514377	0.988913525498891	Vascular	Vascular.TCGA_EE8EBF14.3C91.4FF1.946D.400BD70116D0
0.0012499593938487	ccRCC	AdultTumour	0.383386581469649	0.98669623059867	Vascular	Vascular.TCGA_5E6A1687.FB67.4C0A.9BB1.E692F686001E
0.00394217971448573	ccRCC	AdultTumour	0.424920127795527	0.984478935698448	Vascular	Vascular.TCGA_9426519A.6912.4771.B255.0ED4CB1EAA12
0.00531901724243046	ccRCC	AdultTumour	0.447284345047923	0.982261640798226	Vascular	Vascular.TCGA_3E92CFB2.27E5.4B19.9D49.CE64731D1E79
0.00753907828497118	ccRCC	AdultTumour	0.501597444089457	0.980044345898004	Vascular	Vascular.TCGA_04352453.42B7.4E48.94E7.3C67B4BACF29
0.00803515664261939	ccRCC	AdultTumour	0.517571884984026	0.977827050997783	Vascular	Vascular.TCGA_3389C364.A82A.4B4E.9F8A.9F6B35A5D083
0.0095674311384138	ccRCC	AdultTumour	0.559105431309904	0.975609756097561	Vascular	Vascular.TCGA_D209EAAE.2A01.4CD4.9987.272F17352574
0.00993835025626391	ccRCC	AdultTumour	0.565495207667732	0.973392461197339	Vascular	Vascular.TCGA_80E4C1BE.AEA3.420B.B5D4.87C344625A16
0.0100330488461001	ccRCC	AdultTumour	0.565495207667732	0.971175166297118	Vascular	Vascular.TCGA_DD2C1231.2724.4F32.8307.9C8C03E3448B
0.0112366008606619	ccRCC	AdultTumour	0.584664536741214	0.968957871396896	Vascular	Vascular.TCGA_00008FF2.E928.40CD.B421.B401ED292249
0.0127328420426626	ccRCC	AdultTumour	0.613418530351438	0.966740576496674	Vascular	Vascular.TCGA_867DB00B.06E3.454D.B055.0F21A72AE3F7
0.0130516792152623	ccRCC	AdultTumour	0.613418530351438	0.964523281596452	Vascular	Vascular.TCGA_4F070EDC.9F89.497A.872C.1A0016C74E52
0.0136732451428705	ccRCC	AdultTumour	0.629392971246006	0.962305986696231	Vascular	Vascular.TCGA_0569B94D.E2CD.4CC1.82F2.6A21FCA74154
0.0149935763120962	ccRCC	AdultTumour	0.65814696485623	0.960088691796009	Vascular	Vascular.TCGA_02D51DA6.7DF9.47DB.BA36.CC0D330362E6
0.0156082450785162	ccRCC	AdultTumour	0.661341853035144	0.957871396895787	Vascular	Vascular.TCGA_F5617DA2.4632.4B2A.9F66.65D2C1D168D3
0.0162168678622756	ccRCC	AdultTumour	0.677316293929712	0.955654101995565	Vascular	Vascular.TCGA_BD30963A.A7F7.4A4F.ABF9.0279229A16F9
0.0180978014453122	ccRCC	AdultTumour	0.728434504792332	0.953436807095344	Vascular	Vascular.TCGA_0AC825A9.EC20.4D3E.9114.4DEAC902DE11
0.0194247879926342	ccRCC	AdultTumour	0.750798722044728	0.951219512195122	Vascular	Vascular.TCGA_39E585E6.19F6.4767.BACF.1E7C73C1A1ED
0.0195791959441116	ccRCC	AdultTumour	0.757188498402556	0.9490022172949	Vascular	Vascular.TCGA_73A0DF2D.684E.4A90.8608.E07CBA593D40
0.0204385542263854	ccRCC	AdultTumour	0.766773162939297	0.946784922394678	Vascular	Vascular.TCGA_4B20567F.271D.4EBE.9904.7B81DDEE0047
0.0205424064973761	ccRCC	AdultTumour	0.766773162939297	0.944567627494457	Vascular	Vascular.TCGA_5CAF718B.8A5B.441E.8EFE.0439826E8328
0.0209045050169285	ccRCC	AdultTumour	0.766773162939297	0.942350332594235	Vascular	Vascular.TCGA_6D827B82.FC34.4792.954C.CA39D29C1D96
0.0245705213724487	ccRCC	AdultTumour	0.814696485623003	0.940133037694013	Vascular	Vascular.TCGA_C158DB98.413D.4E27.BA82.3694CF56DF44
0.025286663232399	ccRCC	AdultTumour	0.824281150159744	0.937915742793792	Vascular	Vascular.TCGA_860D8E1A.76F0.4B2C.8759.F8457CDCA315
0.0265188584656994	ccRCC	AdultTumour	0.843450479233227	0.93569844789357	Vascular	Vascular.TCGA_FE1222BC.A6D8.4B0F.9339.CC2F07D048AA
0.0276004372262712	ccRCC	AdultTumour	0.853035143769968	0.933481152993348	Vascular	Vascular.TCGA_9F586E21.60A2.4E29.AE8C.81F4985EC6C1
0.0298915135123636	ccRCC	AdultTumour	0.865814696485623	0.931263858093126	Vascular	Vascular.TCGA_79523685.8715.4B64.B53E.3A7506C06994
0.0299799504047131	ccRCC	AdultTumour	0.865814696485623	0.929046563192905	Vascular	Vascular.TCGA_347C4168.42C5.494B.8080.2C244F6201FF
0.0310656599648561	ccRCC	AdultTumour	0.881789137380192	0.926829268292683	Vascular	Vascular.TCGA_077592BF.8D29.41C4.BA4F.2E779283E206
0.0334746920169599	ccRCC	AdultTumour	0.900958466453674	0.924611973392461	Vascular	Vascular.TCGA_5F2DCA01.CB5D.4831.AEEE.9829E9C74646
0.0351165877592623	ccRCC	AdultTumour	0.900958466453674	0.922394678492239	Vascular	Vascular.TCGA_1D5386C5.E995.4BEC.9C0E.61C3498D37EA
0.0368254865839073	ccRCC	AdultTumour	0.904153354632588	0.920177383592018	Vascular	Vascular.TCGA_BB999B1B.0681.4055.AC1D.8B14C6B78D65
0.0372215635837982	ccRCC	AdultTumour	0.910543130990415	0.917960088691796	Vascular	Vascular.TCGA_0DFC059F.1E26.40B8.A5F6.BE55FA6C34D2
0.0381822970596478	ccRCC	AdultTumour	0.916932907348243	0.915742793791574	Vascular	Vascular.TCGA_60A8E0BB.C9F9.4D82.A8C6.B419238FDD52
0.0382542181469774	ccRCC	AdultTumour	0.916932907348243	0.913525498891353	Vascular	Vascular.TCGA_499238AB.07C7.4EB0.AC88.EEA6D9F87A3F
0.0400844210050645	ccRCC	AdultTumour	0.926517571884984	0.911308203991131	Vascular	Vascular.TCGA_36B74FF5.CADC.42EE.BF5C.06F96E8EAD21
0.0414983448312034	ccRCC	AdultTumour	0.926517571884984	0.909090909090909	Vascular	Vascular.TCGA_79984969.9183.4B22.BE98.FCD9AB58A9C8
0.0437770833360778	ccRCC	AdultTumour	0.936102236421725	0.906873614190687	Vascular	Vascular.TCGA_DDD8E073.023C.4D13.BD9F.68804EDDDC26
0.0438015044779337	ccRCC	AdultTumour	0.936102236421725	0.904656319290466	Vascular	Vascular.TCGA_6BD0DCB4.5475.4ED1.B45E.A46F033AB258
0.0451687754128117	ccRCC	AdultTumour	0.942492012779553	0.902439024390244	Vascular	Vascular.TCGA_A23A00B0.85CF.4E9F.A177.12C4FE336D7A
0.046058405783894	ccRCC	AdultTumour	0.942492012779553	0.900221729490022	Vascular	Vascular.TCGA_EA794A00.74AF.43DF.AE30.6438E2F0B018
0.0466223247554727	ccRCC	AdultTumour	0.94888178913738	0.8980044345898	Vascular	Vascular.TCGA_A45F3A18.FE01.4651.8421.BEC9219D9201
0.047000372441845	ccRCC	AdultTumour	0.94888178913738	0.895787139689579	Vascular	Vascular.TCGA_69C63329.4865.4FB8.9E32.2AB1A2A9223B
0.048713450718621	ccRCC	AdultTumour	0.955271565495208	0.893569844789357	Vascular	Vascular.TCGA_D40381B2.24C0.480A.8926.1CD5511B320E
0.0506269111629558	ccRCC	AdultTumour	0.958466453674121	0.891352549889135	Vascular	Vascular.TCGA_0DDD0D90.6979.43D5.8366.E4053C2CE4DB
0.051033942894892	ccRCC	AdultTumour	0.958466453674121	0.889135254988914	Vascular	Vascular.TCGA_A638B496.CA9F.4C64.93F4.C7E11D713C76
0.0520472843761808	ccRCC	AdultTumour	0.958466453674121	0.886917960088692	Vascular	Vascular.TCGA_2A32F035.C562.49B9.BA70.1F9ACEF66D2F
0.0521986479811636	ccRCC	AdultTumour	0.958466453674121	0.88470066518847	Vascular	Vascular.TCGA_8471BCF7.6EDA.48E4.8214.CC430173F2F8
0.0529038124109186	ccRCC	AdultTumour	0.958466453674121	0.882483370288248	Vascular	Vascular.TCGA_3269681B.7E1A.4F7F.BFCE.546D884E7267
0.0530585235635123	ccRCC	AdultTumour	0.958466453674121	0.880266075388027	Vascular	Vascular.TCGA_E988564D.9EA2.4835.B811.4900E785E2B1
0.0544435250061846	ccRCC	AdultTumour	0.964856230031949	0.878048780487805	Vascular	Vascular.TCGA_578B95ED.8967.406C.AFB8.70C211CF9F89
0.055017816033451	ccRCC	AdultTumour	0.968051118210863	0.875831485587583	Vascular	Vascular.TCGA_4129A4AD.2C59.4AEC.819C.CFD217EE0695
0.0550556250924288	ccRCC	AdultTumour	0.968051118210863	0.873614190687361	Vascular	Vascular.TCGA_F53EB281.85FB.4EF5.BABA.7885D0670D14
0.0555729289813687	ccRCC	AdultTumour	0.968051118210863	0.87139689578714	Vascular	Vascular.TCGA_3CD137F0.1166.40CC.BDEF.80BB2679057D
0.0560959756784022	ccRCC	AdultTumour	0.968051118210863	0.869179600886918	Vascular	Vascular.TCGA_96527676.67DA.4150.9AFE.2A3FA15FECD4
0.0563113115434551	ccRCC	AdultTumour	0.968051118210863	0.866962305986696	Vascular	Vascular.TCGA_F42786E4.1F5C.44B1.A1AB.8D127F7CBCD0
0.05690835048647	ccRCC	AdultTumour	0.968051118210863	0.864745011086475	Vascular	Vascular.TCGA_BCCAE932.7C2D.47CD.89C1.1A1886F9D2A5
0.0577851098112203	ccRCC	AdultTumour	0.971246006389776	0.862527716186253	Vascular	Vascular.TCGA_DD695FFC.E04E.41D7.AADC.955A16AD7F50
0.0587487042886855	ccRCC	AdultTumour	0.971246006389776	0.860310421286031	Vascular	Vascular.TCGA_6D67F3AE.3D04.4EF9.89AF.BAC2B45B9D26
0.0606862867924153	ccRCC	AdultTumour	0.97444089456869	0.858093126385809	Vascular	Vascular.TCGA_5C8E4F70.8C40.4036.B69A.11F9D0BC6243
0.0607593266163551	ccRCC	AdultTumour	0.97444089456869	0.855875831485588	Vascular	Vascular.TCGA_713AAAC1.8592.4341.A5C1.FA653EE47AB5
0.061616181124594	ccRCC	AdultTumour	0.97444089456869	0.853658536585366	Vascular	Vascular.TCGA_2113A4E0.E286.45FA.9B58.D055389D186E
0.0617704312426826	ccRCC	AdultTumour	0.97444089456869	0.851441241685144	Vascular	Vascular.TCGA_CCD90971.71FE.4DF7.9BC8.D4E3CC944E54
0.0619470602089555	ccRCC	AdultTumour	0.97444089456869	0.849223946784922	Vascular	Vascular.TCGA_93E70211.A518.49E2.9A32.4FA50C5F0D9D
0.0621160443255323	ccRCC	AdultTumour	0.97444089456869	0.847006651884701	Vascular	Vascular.TCGA_B8CC671E.A8DB.4036.8BDA.0EAA2DF1427E
0.0629491564218003	ccRCC	AdultTumour	0.97444089456869	0.844789356984479	Vascular	Vascular.TCGA_0B58209A.6874.46EB.A294.B90DE3777356
0.062957632519267	ccRCC	AdultTumour	0.97444089456869	0.842572062084257	Vascular	Vascular.TCGA_4830FDA6.731C.42AA.A482.A15CABD67817
0.0639072273369385	ccRCC	AdultTumour	0.97444089456869	0.840354767184035	Vascular	Vascular.TCGA_908BC03A.E486.4479.AC28.CA551775A59E
0.0640698117025733	ccRCC	AdultTumour	0.97444089456869	0.838137472283814	Vascular	Vascular.TCGA_1E2026BA.6D51.493E.8521.237352CDE5C9
0.0661525887197049	ccRCC	AdultTumour	0.984025559105431	0.835920177383592	Vascular	Vascular.TCGA_61791DBE.58DC.44D0.96A4.864BF2961E1A
0.0661835701701704	ccRCC	AdultTumour	0.984025559105431	0.83370288248337	Vascular	Vascular.TCGA_82C9425B.47C3.431E.ADCD.7953460FEBDF
0.0664495220900356	ccRCC	AdultTumour	0.984025559105431	0.831485587583149	Vascular	Vascular.TCGA_0DDAE6FE.ED2E.4B99.8055.F6BBD5074F63
0.0671598148782111	ccRCC	AdultTumour	0.984025559105431	0.829268292682927	Vascular	Vascular.TCGA_97E25CCB.1D3A.435A.9273.75DD8B25610A
0.0673884706696646	ccRCC	AdultTumour	0.984025559105431	0.827050997782705	Vascular	Vascular.TCGA_E68B2C91.1ECE.4F09.B114.D6EED28E7920
0.0681712670425972	ccRCC	AdultTumour	0.984025559105431	0.824833702882483	Vascular	Vascular.TCGA_6213FA46.BBBC.48EB.B7B9.D1D99FE55859
0.069337911747077	ccRCC	AdultTumour	0.984025559105431	0.822616407982262	Vascular	Vascular.TCGA_AD66FA33.868B.418F.BC84.13FCC969BBC2
0.0695157931055751	ccRCC	AdultTumour	0.984025559105431	0.82039911308204	Vascular	Vascular.TCGA_1DF936AB.8850.45F5.827A.2DC578388F24
0.0707959981599207	ccRCC	AdultTumour	0.984025559105431	0.818181818181818	Vascular	Vascular.TCGA_DDD73B70.3FDB.4AC8.9074.3CE0EAC052A8
0.0714937649083295	ccRCC	AdultTumour	0.984025559105431	0.815964523281596	Vascular	Vascular.TCGA_906F768E.2E9D.4106.8062.BCE7AB174403
0.071697417902737	ccRCC	AdultTumour	0.984025559105431	0.813747228381375	Vascular	Vascular.TCGA_0B6F39DB.0ED4.40F8.9D01.912EE64630D4
0.0720694846787682	ccRCC	AdultTumour	0.984025559105431	0.811529933481153	Vascular	Vascular.TCGA_7EFAE8DB.9617.4A56.A839.FA1B58AF2493
0.0721303019526384	ccRCC	AdultTumour	0.984025559105431	0.809312638580931	Vascular	Vascular.TCGA_C261EDAF.AEC4.4F89.88A2.4B4BF93D38FC
0.0722835668739151	ccRCC	AdultTumour	0.984025559105431	0.80709534368071	Vascular	Vascular.TCGA_D3652679.B0C5.4416.8073.81119CD18C40
0.0726047970016057	ccRCC	AdultTumour	0.984025559105431	0.804878048780488	Vascular	Vascular.TCGA_0E5538A8.4D0E.40A4.8DD2.99284F2968D0
0.0728211187742726	ccRCC	AdultTumour	0.984025559105431	0.802660753880266	Vascular	Vascular.TCGA_B07E9E9E.9651.4F0D.8B06.64E1139AE112
0.0734397565968786	ccRCC	AdultTumour	0.987220447284345	0.800443458980044	Vascular	Vascular.TCGA_6F5627A5.2436.404F.984C.1F5E8218C4FE
0.0738201011563567	ccRCC	AdultTumour	0.987220447284345	0.798226164079823	Vascular	Vascular.TCGA_4E978C4A.1CCE.4C7E.8FAD.F968D4502F10
0.0753346238692475	ccRCC	AdultTumour	0.987220447284345	0.796008869179601	Vascular	Vascular.TCGA_930D8D62.7145.435E.8D7F.367EC56E1296
0.0756116132777536	ccRCC	AdultTumour	0.987220447284345	0.793791574279379	Vascular	Vascular.TCGA_E65A84D2.C271.4479.AB92.A0F2B3047A5B
0.0756854254718882	ccRCC	AdultTumour	0.987220447284345	0.791574279379157	Vascular	Vascular.TCGA_E719F843.874D.461E.984D.6164CF030388
0.0768041195830076	ccRCC	AdultTumour	0.987220447284345	0.789356984478936	Vascular	Vascular.TCGA_C4FB6954.88BB.40F8.BEF7.1B5D7D74E2FB
0.0770617185200295	ccRCC	AdultTumour	0.987220447284345	0.787139689578714	Vascular	Vascular.TCGA_2EF54F60.9C80.4209.BF12.BC5D8850C660
0.0771321715278473	ccRCC	AdultTumour	0.987220447284345	0.784922394678492	Vascular	Vascular.TCGA_6FBCEADE.1A61.4D62.BAD0.88DDB21D95D7
0.0774260976491824	ccRCC	AdultTumour	0.987220447284345	0.782705099778271	Vascular	Vascular.TCGA_10A0B0BC.5134.4BB7.8A6B.C2B4E11571EA
0.0774998471615918	ccRCC	AdultTumour	0.987220447284345	0.780487804878049	Vascular	Vascular.TCGA_70BC3EEE.B8C9.40D2.BECD.8BED3AD96E22
0.0776486954626278	ccRCC	AdultTumour	0.987220447284345	0.778270509977827	Vascular	Vascular.TCGA_1E900E58.4117.4814.BC09.3600AC904481
0.0778205864213807	ccRCC	AdultTumour	0.987220447284345	0.776053215077605	Vascular	Vascular.TCGA_FEF9AC74.03B0.4BE0.8844.3AA874527B73
0.0781415059594821	ccRCC	AdultTumour	0.987220447284345	0.773835920177384	Vascular	Vascular.TCGA_49EEABDB.0497.43E8.B3AF.C0F607BD1B7F
0.0781462236624216	ccRCC	AdultTumour	0.987220447284345	0.771618625277162	Vascular	Vascular.TCGA_73A5DB69.A72B.41D5.86FF.73F83E249E64
0.0784280842290555	ccRCC	AdultTumour	0.987220447284345	0.76940133037694	Vascular	Vascular.TCGA_6239D979.7AED.4751.A97A.A4DD628D9259
0.0787541493241142	ccRCC	AdultTumour	0.987220447284345	0.767184035476718	Vascular	Vascular.TCGA_094A58FE.85FD.41B0.AC04.154A8CC710D0
0.0787664347600005	ccRCC	AdultTumour	0.987220447284345	0.764966740576497	Vascular	Vascular.TCGA_D4D66A1C.9E7D.4178.8892.72ACD42B85B3
0.080687045347796	ccRCC	AdultTumour	0.987220447284345	0.762749445676275	Vascular	Vascular.TCGA_C041F9A7.625B.4249.B042.E938061FC103
0.0808917557782483	ccRCC	AdultTumour	0.987220447284345	0.760532150776053	Vascular	Vascular.TCGA_2B8B7470.7514.45CB.95D0.ED960426089C
0.081091742163857	ccRCC	AdultTumour	0.987220447284345	0.758314855875831	Vascular	Vascular.TCGA_50805093.E39E.4A07.A02C.87BED9D6BF54
0.0830722396982869	ccRCC	AdultTumour	0.987220447284345	0.75609756097561	Vascular	Vascular.TCGA_DA007FDE.7301.4C08.BD30.B296826729BE
0.0846868918602501	ccRCC	AdultTumour	0.987220447284345	0.753880266075388	Vascular	Vascular.TCGA_D7A37A60.2DE1.4C33.AE21.A300AAB90AF6
0.0850422820276056	ccRCC	AdultTumour	0.987220447284345	0.751662971175166	Vascular	Vascular.TCGA_DE2D2979.2616.4663.9C11.87F2807454C8
0.0851362380482206	ccRCC	AdultTumour	0.987220447284345	0.749445676274945	Vascular	Vascular.TCGA_1A987DC3.4E37.40B0.B292.1D1D3F6A6F4F
0.0852591906686536	ccRCC	AdultTumour	0.987220447284345	0.747228381374723	Vascular	Vascular.TCGA_8A99F72A.150F.4DEA.9B61.A90ABE17AA3D
0.0856357182124157	ccRCC	AdultTumour	0.987220447284345	0.745011086474501	Vascular	Vascular.TCGA_C00816BF.BC6B.4FB0.9841.0E954A5EDFF7
0.0857453809642177	ccRCC	AdultTumour	0.987220447284345	0.742793791574279	Vascular	Vascular.TCGA_ADA424BE.187F.4C9C.89A0.D68A28D722E4
0.0867786331128612	ccRCC	AdultTumour	0.987220447284345	0.740576496674058	Vascular	Vascular.TCGA_016DE701.2120.462F.8FA0.08878C348CAC
0.0874434528857142	ccRCC	AdultTumour	0.987220447284345	0.738359201773836	Vascular	Vascular.TCGA_0207B762.9973.4065.BCEC.A45E148DC35B
0.087518270900927	ccRCC	AdultTumour	0.987220447284345	0.736141906873614	Vascular	Vascular.TCGA_8B10E24F.9626.4D19.B48B.78BC540FCF54
0.0877107763922387	ccRCC	AdultTumour	0.987220447284345	0.733924611973392	Vascular	Vascular.TCGA_F61BE95F.DF0E.4140.9801.6FC7E9D96E68
0.088309702214624	ccRCC	AdultTumour	0.987220447284345	0.731707317073171	Vascular	Vascular.TCGA_0DF8FC8E.9ECF.48D8.BF31.29B911DD7804
0.0886600752437685	ccRCC	AdultTumour	0.987220447284345	0.729490022172949	Vascular	Vascular.TCGA_4EB7A75C.86C9.4C01.AF4B.AD541D3E3EB0
0.0886602929813808	ccRCC	AdultTumour	0.987220447284345	0.727272727272727	Vascular	Vascular.TCGA_ADE8E489.7FB1.4A3D.B0DB.6D2B3CFDEE35
0.0886622731764957	ccRCC	AdultTumour	0.987220447284345	0.725055432372506	Vascular	Vascular.TCGA_53E1D337.1183.4CAE.80CB.C0A6C8E583A9
0.0888740846058687	ccRCC	AdultTumour	0.987220447284345	0.722838137472284	Vascular	Vascular.TCGA_6E452EB1.7976.4940.AF2A.7094CBEA30CB
0.0890965513790981	ccRCC	AdultTumour	0.987220447284345	0.720620842572062	Vascular	Vascular.TCGA_EC753E34.F84E.471A.B343.78094996C032
0.0893061567537828	ccRCC	AdultTumour	0.987220447284345	0.71840354767184	Vascular	Vascular.TCGA_25FB7AEA.A2F6.4A73.BB96.816D36CC1D19
0.0897898248387868	ccRCC	AdultTumour	0.987220447284345	0.716186252771619	Vascular	Vascular.TCGA_7DF1BBDC.CCD8.4F1A.8F5B.4547E23883C6
0.0898552983227836	ccRCC	AdultTumour	0.987220447284345	0.713968957871397	Vascular	Vascular.TCGA_D07DD787.C4AC.4E10.B751.0543CB93C44F
0.0900680592989711	ccRCC	AdultTumour	0.987220447284345	0.711751662971175	Vascular	Vascular.TCGA_851363D9.BF87.4014.BD80.D6DFC7444041
0.0903358596356278	ccRCC	AdultTumour	0.987220447284345	0.709534368070953	Vascular	Vascular.TCGA_C6387BF7.5BC3.41E4.9CBE.4A8C953A2AC3
0.0909104532611803	ccRCC	AdultTumour	0.987220447284345	0.707317073170732	Vascular	Vascular.TCGA_C20D869D.66BC.4C91.B837.0586F49A2060
0.0917631428455908	ccRCC	AdultTumour	0.987220447284345	0.70509977827051	Vascular	Vascular.TCGA_24ECF7BA.DA7D.40D3.B85E.361590056C14
0.0923382360689586	ccRCC	AdultTumour	0.987220447284345	0.702882483370288	Vascular	Vascular.TCGA_FC0C5E8A.FCCA.49F7.B59D.57E2F4CE106B
0.0930442012724378	ccRCC	AdultTumour	0.987220447284345	0.700665188470067	Vascular	Vascular.TCGA_86F04FD0.6D76.41C7.BEE6.2798C75B44C9
0.0931828125460946	ccRCC	AdultTumour	0.987220447284345	0.698447893569845	Vascular	Vascular.TCGA_2488F91C.BF75.4B4D.BAC3.38F3FFA991FA
0.0935730803955619	ccRCC	AdultTumour	0.987220447284345	0.696230598669623	Vascular	Vascular.TCGA_25DC023F.6DE8.43EA.9EE5.51BD932AFE59
0.0952935437935878	ccRCC	AdultTumour	0.987220447284345	0.694013303769401	Vascular	Vascular.TCGA_7123BF57.2EAA.4509.B5EF.A72C58A32A09
0.0954498105560515	ccRCC	AdultTumour	0.987220447284345	0.69179600886918	Vascular	Vascular.TCGA_6F7E9F0D.164E.4696.A353.18D379AA4EF7
0.0958614600311445	ccRCC	AdultTumour	0.987220447284345	0.689578713968958	Vascular	Vascular.TCGA_85FDDED0.6821.4E09.89B6.AA325D299698
0.0959167771624526	ccRCC	AdultTumour	0.987220447284345	0.687361419068736	Vascular	Vascular.TCGA_961BC50B.2AC4.494D.925A.598B5BF7E1F2
0.0966499421405457	ccRCC	AdultTumour	0.987220447284345	0.685144124168514	Vascular	Vascular.TCGA_751526C8.8F03.4468.AC6E.1D904BDD358D
0.0968392687940665	ccRCC	AdultTumour	0.987220447284345	0.682926829268293	Vascular	Vascular.TCGA_09559A55.E807.4510.8D03.6A7209B2A2D8
0.0974038721422144	ccRCC	AdultTumour	0.987220447284345	0.680709534368071	Vascular	Vascular.TCGA_B2220ACA.6B79.46A1.9868.502A4737A5B1
0.100259833922924	ccRCC	AdultTumour	0.987220447284345	0.678492239467849	Vascular	Vascular.TCGA_1F746AE9.EF0E.448F.A0FE.80A243288040
0.100396344548087	ccRCC	AdultTumour	0.987220447284345	0.676274944567627	Vascular	Vascular.TCGA_C8956AB1.814D.44A8.B197.56E98BD3BDB4
0.100559898778452	ccRCC	AdultTumour	0.987220447284345	0.674057649667406	Vascular	Vascular.TCGA_7B356489.4C91.4A58.998C.9697826EF5D2
0.100888742083297	ccRCC	AdultTumour	0.987220447284345	0.671840354767184	Vascular	Vascular.TCGA_E3671E10.825D.499B.B949.D5033855C744
0.101255129055297	ccRCC	AdultTumour	0.987220447284345	0.669623059866962	Vascular	Vascular.TCGA_4B0F6723.B864.44BA.8784.D3B0CDE14E34
0.101728355968032	ccRCC	AdultTumour	0.987220447284345	0.667405764966741	Vascular	Vascular.TCGA_77060542.8D41.4772.AAC5.76332C2853FD
0.103010524943863	ccRCC	AdultTumour	0.987220447284345	0.665188470066519	Vascular	Vascular.TCGA_B4229A89.9C48.4101.9A8F.19232A64A752
0.104078473709859	ccRCC	AdultTumour	0.987220447284345	0.662971175166297	Vascular	Vascular.TCGA_66E57E01.C33C.4597.9569.ADB38635F507
0.105078245392887	ccRCC	AdultTumour	0.987220447284345	0.660753880266075	Vascular	Vascular.TCGA_38D5AF7E.B3B6.4851.AFB7.C7152B8EAE30
0.105427467608662	ccRCC	AdultTumour	0.987220447284345	0.658536585365854	Vascular	Vascular.TCGA_C6586E83.11C5.4D9C.941D.6B73A542214B
0.105556242111682	ccRCC	AdultTumour	0.987220447284345	0.656319290465632	Vascular	Vascular.TCGA_F3C19DC3.977B.4BE0.8EB3.4E1CCBF862AB
0.106271825327844	ccRCC	AdultTumour	0.987220447284345	0.65410199556541	Vascular	Vascular.TCGA_C557E230.5114.4673.848A.C249BEF7A1D0
0.106375245114533	ccRCC	AdultTumour	0.987220447284345	0.651884700665188	Vascular	Vascular.TCGA_452792E7.BF1C.4396.99A5.BE03BED55754
0.10659125060253	ccRCC	AdultTumour	0.987220447284345	0.649667405764967	Vascular	Vascular.TCGA_E53E1926.0B0F.4942.BDFC.0219B043237F
0.106879875959179	ccRCC	AdultTumour	0.987220447284345	0.647450110864745	Vascular	Vascular.TCGA_8068D388.F464.48B9.8253.52FA8AE4485D
0.107011742903068	ccRCC	AdultTumour	0.987220447284345	0.645232815964523	Vascular	Vascular.TCGA_CADA5627.F24B.468B.93AA.56DF6FE664E6
0.107130034712458	ccRCC	AdultTumour	0.987220447284345	0.643015521064302	Vascular	Vascular.TCGA_9F588AFB.10B4.4C27.8881.2B33B2C00D42
0.107466261894	ccRCC	AdultTumour	0.987220447284345	0.64079822616408	Vascular	Vascular.TCGA_DA772E38.FD97.4E03.A660.634DC499551C
0.107537833550794	ccRCC	AdultTumour	0.987220447284345	0.638580931263858	Vascular	Vascular.TCGA_77654A3E.4BD1.43E7.B8EC.B7C1864557A7
0.107605531155014	ccRCC	AdultTumour	0.987220447284345	0.636363636363636	Vascular	Vascular.TCGA_B733BFB7.A610.4470.AE88.271EFFC94057
0.107622239186347	ccRCC	AdultTumour	0.987220447284345	0.634146341463415	Vascular	Vascular.TCGA_67503C56.19D4.4CAE.9881.B1DA50B1C9B0
0.108088060140434	ccRCC	AdultTumour	0.987220447284345	0.631929046563193	Vascular	Vascular.TCGA_2F5CBE2E.A7EE.4DA0.A0CD.1347086E139B
0.108161326516162	ccRCC	AdultTumour	0.987220447284345	0.629711751662971	Vascular	Vascular.TCGA_DFDDBB63.1105.4211.A03A.DF90345A09E6
0.109692272110801	ccRCC	AdultTumour	0.987220447284345	0.627494456762749	Vascular	Vascular.TCGA_8AA6D751.D111.42EE.B874.D82769F4A888
0.109897189045142	ccRCC	AdultTumour	0.987220447284345	0.625277161862528	Vascular	Vascular.TCGA_26569E30.811B.4EBB.A42D.4D46617B7236
0.11024269055014	ccRCC	AdultTumour	0.987220447284345	0.623059866962306	Vascular	Vascular.TCGA_A0CE86D4.ED76.4C74.8588.E202C4421EC1
0.11136695602512	ccRCC	AdultTumour	0.987220447284345	0.620842572062084	Vascular	Vascular.TCGA_3191BDC4.823F.4B42.AC70.723215D64F89
0.111445497440685	ccRCC	AdultTumour	0.987220447284345	0.618625277161863	Vascular	Vascular.TCGA_105881C5.555A.4C9A.BAA4.3241F1D0A0DF
0.112017717873015	ccRCC	AdultTumour	0.987220447284345	0.616407982261641	Vascular	Vascular.TCGA_29F60AF8.CE42.4025.8A48.CAD9EB011A0E
0.112069229318274	ccRCC	AdultTumour	0.987220447284345	0.614190687361419	Vascular	Vascular.TCGA_D8165D2B.33F7.4493.A012.CDBCAF91D690
0.112305944854904	ccRCC	AdultTumour	0.987220447284345	0.611973392461197	Vascular	Vascular.TCGA_A8D9C649.F890.448B.BF5B.427D1C2715F4
0.112676581467502	ccRCC	AdultTumour	0.990415335463259	0.609756097560976	Vascular	Vascular.TCGA_FA66387D.C54F.4A29.A007.77B4A7E95E13
0.112995723979731	ccRCC	AdultTumour	0.990415335463259	0.607538802660754	Vascular	Vascular.TCGA_D7358EE8.CB53.4051.9F11.697928711AD5
0.113199240324783	ccRCC	AdultTumour	0.990415335463259	0.605321507760532	Vascular	Vascular.TCGA_34D3DFC8.CBD8.4F98.ADA3.C246B189B65E
0.113210207046748	ccRCC	AdultTumour	0.990415335463259	0.60310421286031	Vascular	Vascular.TCGA_D841D893.0126.4D5A.A5A0.955172379E32
0.113226098868635	ccRCC	AdultTumour	0.990415335463259	0.600886917960089	Vascular	Vascular.TCGA_137198F6.D924.4B04.9101.3F633E647B51
0.113272723472973	ccRCC	AdultTumour	0.990415335463259	0.598669623059867	Vascular	Vascular.TCGA_A3E6EDD3.F887.43D9.8BF8.89D6A775AB66
0.11337489790576	ccRCC	AdultTumour	0.990415335463259	0.596452328159645	Vascular	Vascular.TCGA_85FAC803.0316.40E1.A8CE.913DEB363D4E
0.113464718980478	ccRCC	AdultTumour	0.990415335463259	0.594235033259424	Vascular	Vascular.TCGA_5AADAEBE.F415.4968.A9F1.95D04D4F8737
0.113578464768191	ccRCC	AdultTumour	0.990415335463259	0.592017738359202	Vascular	Vascular.TCGA_84155696.EA17.4493.9B7B.A8EEA5B74B8C
0.115801930058035	ccRCC	AdultTumour	0.990415335463259	0.58980044345898	Vascular	Vascular.TCGA_4EE1248B.A791.4B74.830F.D742A9B5348B
0.116636089983172	ccRCC	AdultTumour	0.990415335463259	0.587583148558758	Vascular	Vascular.TCGA_BD43EA06.3679.48EC.AF85.5F472467D249
0.117014131467944	ccRCC	AdultTumour	0.990415335463259	0.585365853658537	Vascular	Vascular.TCGA_2061F188.AF57.4EEB.88D1.69DB159A1BE3
0.117039790123349	ccRCC	AdultTumour	0.990415335463259	0.583148558758315	Vascular	Vascular.TCGA_5B967921.B13C.4A5B.AE88.3020A285D454
0.117081898221834	ccRCC	AdultTumour	0.990415335463259	0.580931263858093	Vascular	Vascular.TCGA_0EF980A9.700C.4B13.B3B7.9480B9EE4670
0.117784877246645	ccRCC	AdultTumour	0.993610223642173	0.578713968957871	Vascular	Vascular.TCGA_3308EF22.FA01.488C.B06E.C95BAE8EE37B
0.117831275571462	ccRCC	AdultTumour	0.993610223642173	0.57649667405765	Vascular	Vascular.TCGA_BD7152C9.772E.493B.A0AE.ADF4C3ED6E1C
0.117921582540559	ccRCC	AdultTumour	0.993610223642173	0.574279379157428	Vascular	Vascular.TCGA_69916652.606A.4890.9517.C72857EB81B7
0.118639542414559	ccRCC	AdultTumour	0.996805111821086	0.572062084257206	Vascular	Vascular.TCGA_D8A7179D.32B4.4BBE.8E83.628962BDD2FE
0.11881947962162	ccRCC	AdultTumour	0.996805111821086	0.569844789356984	Vascular	Vascular.TCGA_88A48ECE.5BBC.44A6.B5A8.B900973F98E6
0.119161834989634	ccRCC	AdultTumour	0.996805111821086	0.567627494456763	Vascular	Vascular.TCGA_BA7F3182.6CAD.4581.8778.E123848A7ED7
0.119185981842872	ccRCC	AdultTumour	0.996805111821086	0.565410199556541	Vascular	Vascular.TCGA_0BA82DF5.9E2D.4A2E.A024.8B42F846B239
0.119218326287115	ccRCC	AdultTumour	0.996805111821086	0.563192904656319	Vascular	Vascular.TCGA_73C49070.432D.4AF8.B76E.1480E0F20020
0.119321242220111	ccRCC	AdultTumour	0.996805111821086	0.560975609756098	Vascular	Vascular.TCGA_CE075FE9.1386.4CC3.A23A.F5BA531742FE
0.120173735731899	ccRCC	AdultTumour	1	0.558758314855876	Vascular	Vascular.TCGA_38078B54.6BBA.4696.BB22.9D5FC49E631D
0.120358672960516	ccRCC	AdultTumour	1	0.556541019955654	Vascular	Vascular.TCGA_C051D793.4538.4D76.BFC2.0C08EAA57371
0.120444591444231	ccRCC	AdultTumour	1	0.554323725055432	Vascular	Vascular.TCGA_67325DF5.E78B.46C0.98C0.2F748BA76D8C
0.120741314854632	ccRCC	AdultTumour	1	0.552106430155211	Vascular	Vascular.TCGA_E1BF7476.7E70.4DE5.9531.49D09FEE9649
0.120798856979513	ccRCC	AdultTumour	1	0.549889135254989	Vascular	Vascular.TCGA_7E4FC2C1.CF09.452F.A746.F3D0DAC21E72
0.120902438663391	ccRCC	AdultTumour	1	0.547671840354767	Vascular	Vascular.TCGA_1506AC5C.E9D2.469A.8B74.AD6FDA81031B
0.121044558262624	ccRCC	AdultTumour	1	0.545454545454545	Vascular	Vascular.TCGA_0E82594A.2EE9.43E7.89CD.1A554E411923
0.121373991943557	ccRCC	AdultTumour	1	0.543237250554324	Vascular	Vascular.TCGA_5E6281D5.BA5B.429D.9B15.2412BF2CAE81
0.121462576358338	ccRCC	AdultTumour	1	0.541019955654102	Vascular	Vascular.TCGA_A4C9D169.6BBF.44A8.8910.05239851D527
0.121926471766994	ccRCC	AdultTumour	1	0.53880266075388	Vascular	Vascular.TCGA_52611EFE.FB2B.4871.B36D.8D8B770C72D9
0.122837027105644	ccRCC	AdultTumour	1	0.536585365853659	Vascular	Vascular.TCGA_9FCD0DED.F2AF.4920.AB01.BCD05A7D64CF
0.123341656933831	ccRCC	AdultTumour	1	0.534368070953437	Vascular	Vascular.TCGA_580F828B.2333.48F7.BA05.E9B6EF1AA3D5
0.125810859426307	ccRCC	AdultTumour	1	0.532150776053215	Vascular	Vascular.TCGA_C91DCF08.FE26.48D7.B954.78FB3DAB85AA
0.126068625329535	ccRCC	AdultTumour	1	0.529933481152993	Vascular	Vascular.TCGA_69109A54.6407.49B3.88C4.B6EB46768097
0.126081623593986	ccRCC	AdultTumour	1	0.527716186252772	Vascular	Vascular.TCGA_C5300AA5.0115.43AC.ACBE.C4E33C6E41B8
0.126151132614768	ccRCC	AdultTumour	1	0.52549889135255	Vascular	Vascular.TCGA_9820CB66.F911.4649.84C8.523A9C134D9F
0.126177995231016	ccRCC	AdultTumour	1	0.523281596452328	Vascular	Vascular.TCGA_2466E680.F4C0.4DD3.93F4.9D92EC4A9467
0.126527627473778	ccRCC	AdultTumour	1	0.521064301552106	Vascular	Vascular.TCGA_6EA44F51.473D.425B.9B36.388599ABAA92
0.127030591249089	ccRCC	AdultTumour	1	0.518847006651885	Vascular	Vascular.TCGA_0179145B.0EF1.45B3.B692.865649E2DD80
0.12738787327344	ccRCC	AdultTumour	1	0.516629711751663	Vascular	Vascular.TCGA_438DC3F0.0C35.4DC7.B804.67D7DEA9A7FA
0.127773692384302	ccRCC	AdultTumour	1	0.514412416851441	Vascular	Vascular.TCGA_BF92BAB0.5086.4408.80D3.05B9CCFDA176
0.127866067576829	ccRCC	AdultTumour	1	0.51219512195122	Vascular	Vascular.TCGA_6420FF29.7874.4A7A.A48F.97761188FEA8
0.127967426704952	ccRCC	AdultTumour	1	0.509977827050998	Vascular	Vascular.TCGA_3D8EF19B.A881.43C2.9ACB.8A566954DE28
0.128140468978358	ccRCC	AdultTumour	1	0.507760532150776	Vascular	Vascular.TCGA_8EF69D81.54BE.42D0.A389.935020BBDD3D
0.128638449211911	ccRCC	AdultTumour	1	0.505543237250554	Vascular	Vascular.TCGA_26567C03.D6F8.4469.9B67.7BC73FF387A5
0.129348401026392	ccRCC	AdultTumour	1	0.503325942350333	Vascular	Vascular.TCGA_8A243AC3.C2A0.427A.8B8B.CF9525209643
0.130120010348965	ccRCC	AdultTumour	1	0.501108647450111	Vascular	Vascular.TCGA_01EAF933.A083.47C2.A015.9C6CD8CEC520
0.130192508427284	ccRCC	AdultTumour	1	0.498891352549889	Vascular	Vascular.TCGA_9FFB6C8C.FE8D.4BE1.B3C5.56EEE48A8E09
0.131207841658054	ccRCC	AdultTumour	1	0.496674057649667	Vascular	Vascular.TCGA_28DD335D.6972.429A.979A.3665876B3BFB
0.131738460561489	ccRCC	AdultTumour	1	0.494456762749446	Vascular	Vascular.TCGA_28694440.25DA.4CAE.853C.E349598C703A
0.131903028056696	ccRCC	AdultTumour	1	0.492239467849224	Vascular	Vascular.TCGA_DA8D21C6.5551.4A3B.9C05.FB59DB3A7B55
0.13201778927405	ccRCC	AdultTumour	1	0.490022172949002	Vascular	Vascular.TCGA_461759C5.8B11.4D1F.960E.7550EB6B74EF
0.132158722254479	ccRCC	AdultTumour	1	0.48780487804878	Vascular	Vascular.TCGA_9040C5A5.D8BC.4693.8D35.5C2AD32833A0
0.133327571343779	ccRCC	AdultTumour	1	0.485587583148559	Vascular	Vascular.TCGA_563EB6A9.F589.49A8.89B2.2F1185C65C4E
0.133545739414388	ccRCC	AdultTumour	1	0.483370288248337	Vascular	Vascular.TCGA_C2B300A0.04E4.422E.8C93.DAE2F2695182
0.134014887149424	ccRCC	AdultTumour	1	0.481152993348115	Vascular	Vascular.TCGA_54092E76.4C27.4A4B.8348.8748FCE728A6
0.134064764042287	ccRCC	AdultTumour	1	0.478935698447894	Vascular	Vascular.TCGA_105A33F7.37AE.4936.8A59.24A4E0532350
0.13478002457585	ccRCC	AdultTumour	1	0.476718403547672	Vascular	Vascular.TCGA_1D756443.38D6.45F2.BB3C.EA2F92C8C012
0.13570578230163	ccRCC	AdultTumour	1	0.47450110864745	Vascular	Vascular.TCGA_F68D3767.7E2C.4FA8.A408.3C2245D6A1F3
0.135745019263224	ccRCC	AdultTumour	1	0.472283813747228	Vascular	Vascular.TCGA_13B0D271.2B33.45B3.85BA.CA12E8C2C157
0.136349061704235	ccRCC	AdultTumour	1	0.470066518847007	Vascular	Vascular.TCGA_29406946.7073.45FB.B9ED.0DB814E391A8
0.137327726600221	ccRCC	AdultTumour	1	0.467849223946785	Vascular	Vascular.TCGA_FDE8447C.CFD7.43E8.ACA9.D7DEB2273992
0.138153630296296	ccRCC	AdultTumour	1	0.465631929046563	Vascular	Vascular.TCGA_A5D79E80.C583.444F.8744.3A363F9644FA
0.138272137562689	ccRCC	AdultTumour	1	0.463414634146341	Vascular	Vascular.TCGA_1A3BA6DD.EB56.4BBE.9680.19619BFE31E9
0.138374909361784	ccRCC	AdultTumour	1	0.46119733924612	Vascular	Vascular.TCGA_9E207643.9851.4415.8820.DFF03B76060D
0.139224755991094	ccRCC	AdultTumour	1	0.458980044345898	Vascular	Vascular.TCGA_F36A9525.230A.4B07.8EAC.CA7E03E991B1
0.139954975964302	ccRCC	AdultTumour	1	0.456762749445676	Vascular	Vascular.TCGA_1D78AC0B.C559.4A9C.9A4E.C8F4742187EB
0.140272284108085	ccRCC	AdultTumour	1	0.454545454545455	Vascular	Vascular.TCGA_1C09E759.F218.4BF3.BCA3.1A4B261AC59F
0.140387445732924	ccRCC	AdultTumour	1	0.452328159645233	Vascular	Vascular.TCGA_73D42561.0D8A.4263.B54E.499AB3B5F63F
0.140867189098088	ccRCC	AdultTumour	1	0.450110864745011	Vascular	Vascular.TCGA_9CC73F06.A5AF.4D94.87A9.2F25B039D029
0.140993663155221	ccRCC	AdultTumour	1	0.447893569844789	Vascular	Vascular.TCGA_9BFC50C2.211F.4D0F.8ACE.85184383B777
0.141272230095488	ccRCC	AdultTumour	1	0.445676274944568	Vascular	Vascular.TCGA_693691F1.202D.43D1.BD57.D5BCC657DB1D
0.141499147051334	ccRCC	AdultTumour	1	0.443458980044346	Vascular	Vascular.TCGA_59A31252.0035.40A9.9133.A6464396BF57
0.142529751644764	ccRCC	AdultTumour	1	0.441241685144124	Vascular	Vascular.TCGA_BA285E50.200E.4B98.9F8B.904AD679CD45
0.142815969587997	ccRCC	AdultTumour	1	0.439024390243902	Vascular	Vascular.TCGA_A9848D7E.7B71.4C72.9EE3.E3CA474E8CB6
0.143505779910843	ccRCC	AdultTumour	1	0.436807095343681	Vascular	Vascular.TCGA_50893EF9.5D78.4731.B614.8E7F4AC5FA5F
0.143720688203073	ccRCC	AdultTumour	1	0.434589800443459	Vascular	Vascular.TCGA_68AE56FC.F37F.42D1.BF0C.5FD99A2B55DC
0.143741029119668	ccRCC	AdultTumour	1	0.432372505543237	Vascular	Vascular.TCGA_394D04B2.FE10.4109.BDA7.E8840704FFC5
0.143843111585515	ccRCC	AdultTumour	1	0.430155210643016	Vascular	Vascular.TCGA_A0E1882C.8539.47A8.9340.6D4ED6AA9D14
0.145151455671898	ccRCC	AdultTumour	1	0.427937915742794	Vascular	Vascular.TCGA_E92E6FCC.434A.47A2.9DBB.7AAD5F1E30DC
0.145172823043596	ccRCC	AdultTumour	1	0.425720620842572	Vascular	Vascular.TCGA_F001EA09.8A56.40C5.86E7.D2F3338020B8
0.146259976720273	ccRCC	AdultTumour	1	0.42350332594235	Vascular	Vascular.TCGA_9903B65A.CA26.4C98.B7CD.182663E77E9B
0.146520963962982	ccRCC	AdultTumour	1	0.421286031042129	Vascular	Vascular.TCGA_0D541F12.AFB5.4D50.B43E.5038B0056BF0
0.146737314382781	ccRCC	AdultTumour	1	0.419068736141907	Vascular	Vascular.TCGA_2A621466.903B.47FE.A601.EFE88BC83276
0.146778523424818	ccRCC	AdultTumour	1	0.416851441241685	Vascular	Vascular.TCGA_84D517AC.3E3F.4ABA.A1F0.500F2A19154C
0.146850854549956	ccRCC	AdultTumour	1	0.414634146341463	Vascular	Vascular.TCGA_8D920066.BD00.4BF2.BACD.6F23396B1BDE
0.146887646340077	ccRCC	AdultTumour	1	0.412416851441242	Vascular	Vascular.TCGA_E923FE31.70F9.42AA.A1BD.07BDC0CF1130
0.14690596690976	ccRCC	AdultTumour	1	0.41019955654102	Vascular	Vascular.TCGA_6DFB1149.9D1B.4E7D.AD7A.43C2772296A9
0.147474207172632	ccRCC	AdultTumour	1	0.407982261640798	Vascular	Vascular.TCGA_251CF029.FA30.4F15.A9A4.AF20AE23BF8A
0.147519405538132	ccRCC	AdultTumour	1	0.405764966740576	Vascular	Vascular.TCGA_D0868CCA.3E9B.4BCF.969F.A6F1C7A62D7D
0.147574894863226	ccRCC	AdultTumour	1	0.403547671840355	Vascular	Vascular.TCGA_242D54C7.7BF9.41F0.8588.E00EAFF9FA43
0.147781102780177	ccRCC	AdultTumour	1	0.401330376940133	Vascular	Vascular.TCGA_5DE96D28.8B66.4994.A80B.5ACB2AB75546
0.14803710651611	ccRCC	AdultTumour	1	0.399113082039911	Vascular	Vascular.TCGA_4F3EA91C.B215.40B6.BEFF.532BC1D8666E
0.148534918985128	ccRCC	AdultTumour	1	0.39689578713969	Vascular	Vascular.TCGA_A201A48E.DBDC.4FBD.AB98.B586C0BA263B
0.148597287486165	ccRCC	AdultTumour	1	0.394678492239468	Vascular	Vascular.TCGA_B6ED9B7B.4EB7.4665.8A5C.396F3ACD6A46
0.148997891222055	ccRCC	AdultTumour	1	0.392461197339246	Vascular	Vascular.TCGA_B4BE3C65.C5A6.4151.93EB.6427D2C55D6B
0.149071807061511	ccRCC	AdultTumour	1	0.390243902439024	Vascular	Vascular.TCGA_1A81B7A6.EC11.4FC3.B2DE.022CF948B947
0.149192316829458	ccRCC	AdultTumour	1	0.388026607538803	Vascular	Vascular.TCGA_AA7A05B7.4B63.4AF4.9CD7.7008BA3EF101
0.149269368268576	ccRCC	AdultTumour	1	0.385809312638581	Vascular	Vascular.TCGA_EB620C01.2538.4C8C.9991.5423D565C6C6
0.149323746043405	ccRCC	AdultTumour	1	0.383592017738359	Vascular	Vascular.TCGA_6EF22E72.6FCD.4645.8E8A.F6F117387082
0.149810291687723	ccRCC	AdultTumour	1	0.381374722838137	Vascular	Vascular.TCGA_0ECD4011.E7F3.4A87.917E.1F34D1129EDA
0.149950077343222	ccRCC	AdultTumour	1	0.379157427937916	Vascular	Vascular.TCGA_BCEC247E.8308.4C8B.86C5.534CC3992ED5
0.150746860253024	ccRCC	AdultTumour	1	0.376940133037694	Vascular	Vascular.TCGA_EA7C2F00.75AE.4952.80B9.0AABE71F5A10
0.151124054790794	ccRCC	AdultTumour	1	0.374722838137472	Vascular	Vascular.TCGA_7BB8A9A3.F26C.403C.BD71.76D1E1776BC1
0.151205032158129	ccRCC	AdultTumour	1	0.372505543237251	Vascular	Vascular.TCGA_24E668EE.94BC.4585.A858.BBE0C783C616
0.151575613996303	ccRCC	AdultTumour	1	0.370288248337029	Vascular	Vascular.TCGA_C69500AF.E808.4CF8.8D35.206BD8A24D54
0.151972792429823	ccRCC	AdultTumour	1	0.368070953436807	Vascular	Vascular.TCGA_330A1F11.F5D6.4651.AFD8.03843B50A7CF
0.152294691687114	ccRCC	AdultTumour	1	0.365853658536585	Vascular	Vascular.TCGA_50B7C59D.ECB0.44C1.B350.01CB48AE1C0A
0.152382474792617	ccRCC	AdultTumour	1	0.363636363636364	Vascular	Vascular.TCGA_C28340EE.A53D.4282.8278.CD21CFC6F23E
0.152706974892108	ccRCC	AdultTumour	1	0.361419068736142	Vascular	Vascular.TCGA_FF79EA58.51FF.4B1F.9A88.5EC38D481B26
0.153823195689106	ccRCC	AdultTumour	1	0.35920177383592	Vascular	Vascular.TCGA_6915E69B.C2EA.4034.AB9A.74E9EF3C03A9
0.154459240894432	ccRCC	AdultTumour	1	0.356984478935698	Vascular	Vascular.TCGA_D259BBC3.9FB0.4A07.ABD0.CFA90BBE7E36
0.154657477561794	ccRCC	AdultTumour	1	0.354767184035477	Vascular	Vascular.TCGA_47044CB0.1D35.4A16.8FE9.E34BC2576839
0.155707502112618	ccRCC	AdultTumour	1	0.352549889135255	Vascular	Vascular.TCGA_FE97638C.BBD0.4BAC.A8B6.8690D919B98C
0.156101344188146	ccRCC	AdultTumour	1	0.350332594235033	Vascular	Vascular.TCGA_754BAA80.71C3.4EB9.8807.812377413173
0.156389349445774	ccRCC	AdultTumour	1	0.348115299334812	Vascular	Vascular.TCGA_024E382A.6D24.48D0.8568.6297A71462E7
0.157323127836312	ccRCC	AdultTumour	1	0.34589800443459	Vascular	Vascular.TCGA_1169CD48.BF4F.41D8.BA84.1F83044DB74A
0.157650329156748	ccRCC	AdultTumour	1	0.343680709534368	Vascular	Vascular.TCGA_14387DAD.F6A2.4C1E.A74B.DC1BFD1D95E1
0.158439203727226	ccRCC	AdultTumour	1	0.341463414634146	Vascular	Vascular.TCGA_7F0C96AF.0B02.48E6.8495.96CDA8816092
0.158533903506584	ccRCC	AdultTumour	1	0.339246119733925	Vascular	Vascular.TCGA_0CE75D6A.B796.4982.9405.1602F9468945
0.158551566710387	ccRCC	AdultTumour	1	0.337028824833703	Vascular	Vascular.TCGA_E87A1C3E.821D.446D.9AD9.030CDF758819
0.158715039368598	ccRCC	AdultTumour	1	0.334811529933481	Vascular	Vascular.TCGA_17EEC265.3E64.4926.994B.B123AB18D012
0.158720132112788	ccRCC	AdultTumour	1	0.332594235033259	Vascular	Vascular.TCGA_58F2C605.A2EF.48A9.8974.09A351B259E7
0.160395533674518	ccRCC	AdultTumour	1	0.330376940133038	Vascular	Vascular.TCGA_824E151B.FDE0.4985.9799.FD3850B7A1D2
0.16095528612301	ccRCC	AdultTumour	1	0.328159645232816	Vascular	Vascular.TCGA_24646130.47E4.4CA8.B6AB.5A4082DF3D4E
0.162310284842459	ccRCC	AdultTumour	1	0.325942350332594	Vascular	Vascular.TCGA_3E0752F9.7BE8.4504.839E.5154BD4305C6
0.162866461960881	ccRCC	AdultTumour	1	0.323725055432373	Vascular	Vascular.TCGA_1B021364.9D19.4308.9464.9A5EB71A7439
0.16291485346943	ccRCC	AdultTumour	1	0.321507760532151	Vascular	Vascular.TCGA_BA1B4D2D.549E.4D88.BA99.968D79B325B6
0.163225257537544	ccRCC	AdultTumour	1	0.319290465631929	Vascular	Vascular.TCGA_240AF3F0.3520.4084.A2C5.6DC26E4B6396
0.164742976422137	ccRCC	AdultTumour	1	0.317073170731707	Vascular	Vascular.TCGA_AAF5BE00.49E2.4605.B43C.BEBC2175435E
0.164971676376247	ccRCC	AdultTumour	1	0.314855875831486	Vascular	Vascular.TCGA_E745C5B3.5864.4173.B9A8.88DBB9D39256
0.165195715935172	ccRCC	AdultTumour	1	0.312638580931264	Vascular	Vascular.TCGA_06E8B83E.8C3A.4B00.916D.1EAA2DAC13A7
0.166290101005705	ccRCC	AdultTumour	1	0.310421286031042	Vascular	Vascular.TCGA_9701D912.40FA.46EA.8716.5A4AD7DA9A4C
0.16637805255281	ccRCC	AdultTumour	1	0.30820399113082	Vascular	Vascular.TCGA_D153ABC6.68F5.4E88.8414.714995147E25
0.167019199114439	ccRCC	AdultTumour	1	0.305986696230599	Vascular	Vascular.TCGA_67B12E9E.F467.4AED.905D.D79308C534DC
0.167404702647145	ccRCC	AdultTumour	1	0.303769401330377	Vascular	Vascular.TCGA_149E0D86.7D98.4134.893D.B28F6A6263EB
0.167491200888398	ccRCC	AdultTumour	1	0.301552106430155	Vascular	Vascular.TCGA_0F5EFFA6.0508.4702.AEA8.DE13CDCDE840
0.16757806258239	ccRCC	AdultTumour	1	0.299334811529933	Vascular	Vascular.TCGA_B108BBEC.5046.48B4.A96B.9382D3BD61CA
0.167983358892307	ccRCC	AdultTumour	1	0.297117516629712	Vascular	Vascular.TCGA_FE1DA496.DEBF.4839.9888.5B56EC6F7F40
0.168339266585473	ccRCC	AdultTumour	1	0.29490022172949	Vascular	Vascular.TCGA_A8F8A492.2514.43AF.BFC6.20222DFA06FC
0.168799055217351	ccRCC	AdultTumour	1	0.292682926829268	Vascular	Vascular.TCGA_4274ED54.92C4.436A.915D.1CF855611BEC
0.169089407047827	ccRCC	AdultTumour	1	0.290465631929047	Vascular	Vascular.TCGA_52618F7D.E02F.4A49.A6EE.927FE6D90CC8
0.169257618193289	ccRCC	AdultTumour	1	0.288248337028825	Vascular	Vascular.TCGA_B8E40A95.9DF7.4EEE.B7D9.D17FA6B8AB2C
0.169729693944831	ccRCC	AdultTumour	1	0.286031042128603	Vascular	Vascular.TCGA_8B3C47E6.8DE5.4C18.8532.3BD1D4F16AFB
0.170080583070375	ccRCC	AdultTumour	1	0.283813747228381	Vascular	Vascular.TCGA_E859B9E7.940D.40BF.970E.B9DAAE8DEB90
0.170084278428288	ccRCC	AdultTumour	1	0.28159645232816	Vascular	Vascular.TCGA_871921C8.26DB.400A.822E.0732BA9EB884
0.170172974726889	ccRCC	AdultTumour	1	0.279379157427938	Vascular	Vascular.TCGA_809839A7.A175.48AA.809E.5E4C99894CDE
0.170481858566803	ccRCC	AdultTumour	1	0.277161862527716	Vascular	Vascular.TCGA_B2D69A9E.693C.4FDC.8609.66A5E3CF66ED
0.170790603047317	ccRCC	AdultTumour	1	0.274944567627494	Vascular	Vascular.TCGA_70A865B0.1B67.46FC.98D5.2DDAD37153C8
0.171171716932707	ccRCC	AdultTumour	1	0.272727272727273	Vascular	Vascular.TCGA_EAB94BCC.7CF2.462C.87A2.7B464BADA4AC
0.171537359691932	ccRCC	AdultTumour	1	0.270509977827051	Vascular	Vascular.TCGA_0C3A443B.EC0E.4D26.B2D0.3BC943D87EDA
0.171642330126406	ccRCC	AdultTumour	1	0.268292682926829	Vascular	Vascular.TCGA_D6785CA2.28A8.4CE6.8E0E.066B7AD78B06
0.17169505593971	ccRCC	AdultTumour	1	0.266075388026608	Vascular	Vascular.TCGA_4F9D5BDC.2334.44FC.8090.AAC052220BAE
0.173029177860407	ccRCC	AdultTumour	1	0.263858093126386	Vascular	Vascular.TCGA_8845FA4E.2D52.43F9.8FAA.A94358982939
0.173520567147516	ccRCC	AdultTumour	1	0.261640798226164	Vascular	Vascular.TCGA_87B19BC9.9785.4DAD.A624.AD017E2CBD10
0.173532179040953	ccRCC	AdultTumour	1	0.259423503325942	Vascular	Vascular.TCGA_31110A59.6DD4.4EDD.A056.C45DBC8966CC
0.173920949822688	ccRCC	AdultTumour	1	0.257206208425721	Vascular	Vascular.TCGA_DD11335A.68D6.4404.A792.93E08DEE7760
0.173972693235869	ccRCC	AdultTumour	1	0.254988913525499	Vascular	Vascular.TCGA_4CCDD956.AB6A.4D76.9912.FCFD3B2C8ED5
0.175530662772428	ccRCC	AdultTumour	1	0.252771618625277	Vascular	Vascular.TCGA_1489AA56.4CA2.47CD.98E6.94D64A52CADA
0.175809814675116	ccRCC	AdultTumour	1	0.250554323725055	Vascular	Vascular.TCGA_342C3944.C5DF.451A.885F.CA2C8EA89BFC
0.177240102033166	ccRCC	AdultTumour	1	0.248337028824834	Vascular	Vascular.TCGA_F55A8A2F.7390.4639.A350.8ED374AD2D55
0.177968057369039	ccRCC	AdultTumour	1	0.246119733924612	Vascular	Vascular.TCGA_0DCA5C84.6BFD.48CD.AF86.E2C52A034F4B
0.178234499015941	ccRCC	AdultTumour	1	0.24390243902439	Vascular	Vascular.TCGA_B365F0BA.CC62.4EBD.A34B.700D29AA0C6E
0.178433044376862	ccRCC	AdultTumour	1	0.241685144124169	Vascular	Vascular.TCGA_5C520E9A.B1A5.444C.8A56.699E5199CFBD
0.178620506367144	ccRCC	AdultTumour	1	0.239467849223947	Vascular	Vascular.TCGA_B7BAE456.7D53.4BAC.9263.67C5C6ABD5AF
0.178728325752803	ccRCC	AdultTumour	1	0.237250554323725	Vascular	Vascular.TCGA_6D09CAE7.F8BE.4B9D.8B78.5D8DDE663AC0
0.179346162239614	ccRCC	AdultTumour	1	0.235033259423503	Vascular	Vascular.TCGA_72742171.C52A.4CB1.BA04.6F5D47E5480D
0.179711973410847	ccRCC	AdultTumour	1	0.232815964523282	Vascular	Vascular.TCGA_95B78C91.C27C.412D.971F.8C37FAA12D2F
0.180222180843897	ccRCC	AdultTumour	1	0.23059866962306	Vascular	Vascular.TCGA_74C33093.6863.4A92.8031.276A7ED30EE6
0.180352930645917	ccRCC	AdultTumour	1	0.228381374722838	Vascular	Vascular.TCGA_434AB74E.67E1.444D.9906.C967D8F93343
0.180660726389068	ccRCC	AdultTumour	1	0.226164079822616	Vascular	Vascular.TCGA_4C5F5745.2858.43C0.981B.4F3F7CC9349D
0.182500169458006	ccRCC	AdultTumour	1	0.223946784922395	Vascular	Vascular.TCGA_113FF940.CB45.404B.AE9C.9B82133CDCA2
0.18263535947837	ccRCC	AdultTumour	1	0.221729490022173	Vascular	Vascular.TCGA_C61E701E.71A9.4FB4.8C9D.F8C9B14AF872
0.183505283690173	ccRCC	AdultTumour	1	0.219512195121951	Vascular	Vascular.TCGA_680DFFFE.43F3.4A48.A662.FFE89FB43B04
0.18375691821092	ccRCC	AdultTumour	1	0.217294900221729	Vascular	Vascular.TCGA_D8758939.ACDC.444E.A980.5AC342E107A8
0.184117982876397	ccRCC	AdultTumour	1	0.215077605321508	Vascular	Vascular.TCGA_D3748EFD.0DB6.49AA.835A.BD527E8D8300
0.184860899879522	ccRCC	AdultTumour	1	0.212860310421286	Vascular	Vascular.TCGA_085A808C.9337.4B1C.A469.0DFD67E64BC5
0.185574683599749	ccRCC	AdultTumour	1	0.210643015521064	Vascular	Vascular.TCGA_0DACBFA8.B966.4D9C.9068.42EF5CCBB8B5
0.185654808748022	ccRCC	AdultTumour	1	0.208425720620843	Vascular	Vascular.TCGA_5A26320D.93DD.4EE6.84B1.1E258BC4616D
0.185803939415153	ccRCC	AdultTumour	1	0.206208425720621	Vascular	Vascular.TCGA_C7771606.F746.44F1.A3F9.9FD1AED1A45C
0.186645794658407	ccRCC	AdultTumour	1	0.203991130820399	Vascular	Vascular.TCGA_D97C21CD.3AD3.42C5.A719.1B483F2DC5A1
0.186787785173078	ccRCC	AdultTumour	1	0.201773835920177	Vascular	Vascular.TCGA_C776E424.2251.4DB1.B779.B0CAF408E3D3
0.186909348761295	ccRCC	AdultTumour	1	0.199556541019956	Vascular	Vascular.TCGA_F43DC891.1CF1.4E90.98EA.8199FE94F431
0.1870629470816	ccRCC	AdultTumour	1	0.197339246119734	Vascular	Vascular.TCGA_927BDC9B.BB34.4434.BFEE.A1E9AEB26FA0
0.187374745462718	ccRCC	AdultTumour	1	0.195121951219512	Vascular	Vascular.TCGA_DAC4430C.6942.4F2A.B5A2.07A92C44F49F
0.187481677665928	ccRCC	AdultTumour	1	0.19290465631929	Vascular	Vascular.TCGA_6D289726.4100.4667.B8EF.3F9DA0849508
0.188005106004304	ccRCC	AdultTumour	1	0.190687361419069	Vascular	Vascular.TCGA_ECAAE00B.A1CF.45A9.88EC.2725B297F756
0.189080534234997	ccRCC	AdultTumour	1	0.188470066518847	Vascular	Vascular.TCGA_FF25545D.28F3.4372.9D7F.D4AA2B7662EF
0.189454681058386	ccRCC	AdultTumour	1	0.186252771618625	Vascular	Vascular.TCGA_E2B1FAC6.6B60.4750.BDD2.D44A9679A690
0.189715212016337	ccRCC	AdultTumour	1	0.184035476718404	Vascular	Vascular.TCGA_78B9F113.C021.427E.AFFE.32F78F73A538
0.189861283151283	ccRCC	AdultTumour	1	0.181818181818182	Vascular	Vascular.TCGA_7463B57E.ACDE.4ABB.A541.BBD9E326E959
0.190288850629879	ccRCC	AdultTumour	1	0.17960088691796	Vascular	Vascular.TCGA_A7A100AE.96B1.4F63.B4C1.DCA8C4EB63BC
0.190534606315647	ccRCC	AdultTumour	1	0.177383592017738	Vascular	Vascular.TCGA_9F149FF5.730C.4178.81B3.D7F4EE8286BE
0.192085861274102	ccRCC	AdultTumour	1	0.175166297117517	Vascular	Vascular.TCGA_EDC25399.0551.43CD.B8E9.E7B0B11469EC
0.192133141786975	ccRCC	AdultTumour	1	0.172949002217295	Vascular	Vascular.TCGA_B7948340.2674.4139.A7DE.4571C18C866D
0.192347872691359	ccRCC	AdultTumour	1	0.170731707317073	Vascular	Vascular.TCGA_E02B49FE.B141.4A9F.B678.5C32FD489D70
0.192562579939625	ccRCC	AdultTumour	1	0.168514412416851	Vascular	Vascular.TCGA_A98023B3.D269.4E82.A93C.3BB6228462C2
0.192972901460801	ccRCC	AdultTumour	1	0.16629711751663	Vascular	Vascular.TCGA_53DA4154.2ACE.4D7F.98AD.257C8B986DA2
0.193180946741296	ccRCC	AdultTumour	1	0.164079822616408	Vascular	Vascular.TCGA_A15B58A5.9C4A.4E81.AE49.D7AF4E78F0CD
0.193677567672295	ccRCC	AdultTumour	1	0.161862527716186	Vascular	Vascular.TCGA_783FA571.A31A.4852.855B.4E8009A9C8F1
0.193986774806383	ccRCC	AdultTumour	1	0.159645232815965	Vascular	Vascular.TCGA_26065E87.5EC3.4A02.9FC1.283F2751D722
0.194584968359692	ccRCC	AdultTumour	1	0.157427937915743	Vascular	Vascular.TCGA_2AA46612.5BAC.4ED1.AFFC.6995E24D5C2F
0.195747220990772	ccRCC	AdultTumour	1	0.155210643015521	Vascular	Vascular.TCGA_A74E06DC.472F.4D36.A45E.D040820F4D4E
0.197621358353865	ccRCC	AdultTumour	1	0.152993348115299	Vascular	Vascular.TCGA_0FB01E6C.E213.43F9.A97A.F0B7B5ABCE4F
0.197871975759176	ccRCC	AdultTumour	1	0.150776053215078	Vascular	Vascular.TCGA_C18EAC05.5638.4C7B.BBAC.0C5217FE25A5
0.200277233055446	ccRCC	AdultTumour	1	0.148558758314856	Vascular	Vascular.TCGA_7C7068D3.43CD.44F2.91A9.B3E52B436756
0.200995160091648	ccRCC	AdultTumour	1	0.146341463414634	Vascular	Vascular.TCGA_97AC8581.96AF.4E04.9C0C.2A36F07A3F56
0.201750760527724	ccRCC	AdultTumour	1	0.144124168514412	Vascular	Vascular.TCGA_6081001C.D782.4FA3.A3DE.266F560E5A57
0.201832276578372	ccRCC	AdultTumour	1	0.141906873614191	Vascular	Vascular.TCGA_0A80A9ED.0332.4C0C.9574.41ADE75B7E6F
0.203056909484648	ccRCC	AdultTumour	1	0.139689578713969	Vascular	Vascular.TCGA_23EC73E9.D04D.471A.9BAB.029EE0013CED
0.203387040729006	ccRCC	AdultTumour	1	0.137472283813747	Vascular	Vascular.TCGA_AB6C8B90.7FFB.4B89.A967.3950673B1ED7
0.204924362338555	ccRCC	AdultTumour	1	0.135254988913525	Vascular	Vascular.TCGA_6ECF3DF0.D6DA.4795.BBAF.35B5ACDA29C6
0.205438352168941	ccRCC	AdultTumour	1	0.133037694013304	Vascular	Vascular.TCGA_2F13CCFB.FD43.468B.B760.0BBC6DAAE81A
0.205515462760236	ccRCC	AdultTumour	1	0.130820399113082	Vascular	Vascular.TCGA_3EFCA52B.F917.41AB.867E.D91E83A55BBE
0.206532139326278	ccRCC	AdultTumour	1	0.12860310421286	Vascular	Vascular.TCGA_68293EFE.73DE.458B.9C4A.0B7E6D1D5F91
0.207374980944653	ccRCC	AdultTumour	1	0.126385809312639	Vascular	Vascular.TCGA_28BD4613.5CAB.4456.926B.6099BDF2A76D
0.20770029433472	ccRCC	AdultTumour	1	0.124168514412417	Vascular	Vascular.TCGA_EB3DBE80.00E4.4305.ADB1.707AE3232498
0.209311187154524	ccRCC	AdultTumour	1	0.121951219512195	Vascular	Vascular.TCGA_88299DDB.22B5.4B87.B03D.58C6692BCB86
0.211156916309111	ccRCC	AdultTumour	1	0.119733924611973	Vascular	Vascular.TCGA_8E9C22DB.C5EF.4009.80F7.03D1DE04C10F
0.211315140442296	ccRCC	AdultTumour	1	0.117516629711752	Vascular	Vascular.TCGA_D20DAC79.89B0.459D.B1DA.D60B0E43CD97
0.211716546795959	ccRCC	AdultTumour	1	0.11529933481153	Vascular	Vascular.TCGA_56123205.2BAD.48C9.8393.3CB804CDC42B
0.212085595848589	ccRCC	AdultTumour	1	0.113082039911308	Vascular	Vascular.TCGA_E416C90A.2A9A.4F86.9B78.51FE5F8E3B7D
0.212557704284178	ccRCC	AdultTumour	1	0.110864745011086	Vascular	Vascular.TCGA_C75C800F.861D.4D4C.8091.235371EF080D
0.213034327475465	ccRCC	AdultTumour	1	0.108647450110865	Vascular	Vascular.TCGA_7A381525.3C2A.47C4.AB5F.2C21E294BB92
0.213490417021969	ccRCC	AdultTumour	1	0.106430155210643	Vascular	Vascular.TCGA_88EEC782.14C4.4E07.99D9.5EE243400725
0.214666254242629	ccRCC	AdultTumour	1	0.104212860310421	Vascular	Vascular.TCGA_10B07866.6634.45F5.ACEC.99C132A6C7C6
0.215050574884991	ccRCC	AdultTumour	1	0.1019955654102	Vascular	Vascular.TCGA_2D84E0EC.31EE.418B.B275.84BF5D5EFEB5
0.215885671451481	ccRCC	AdultTumour	1	0.0997782705099778	Vascular	Vascular.TCGA_51BC5C54.D5E7.49A0.9820.90B13DE786F6
0.217760406780209	ccRCC	AdultTumour	1	0.0975609756097561	Vascular	Vascular.TCGA_EC9586E8.E8B3.423C.8FB2.09942F322033
0.218405332117758	ccRCC	AdultTumour	1	0.0953436807095344	Vascular	Vascular.TCGA_0D1385C0.D3B6.40F2.A10C.4A78CD161A04
0.219034149812233	ccRCC	AdultTumour	1	0.0931263858093126	Vascular	Vascular.TCGA_3A8D104B.BDBB.4B94.821F.14EB6F614B1C
0.219174362599537	ccRCC	AdultTumour	1	0.0909090909090909	Vascular	Vascular.TCGA_BB4FEDA4.B581.4357.966E.50905A5A306E
0.221573069799765	ccRCC	AdultTumour	1	0.0886917960088692	Vascular	Vascular.TCGA_F8180F62.1A33.40DA.B037.A8B33D3EAB9E
0.221718430447647	ccRCC	AdultTumour	1	0.0864745011086474	Vascular	Vascular.TCGA_9D8A1B90.D209.4D4C.BCD6.A31496D773E4
0.224929140374344	ccRCC	AdultTumour	1	0.0842572062084257	Vascular	Vascular.TCGA_7F9B1D32.6F17.4895.A4C3.DDACD17ADAD5
0.225374929876268	ccRCC	AdultTumour	1	0.082039911308204	Vascular	Vascular.TCGA_D3986EF1.BC5C.4698.852D.C9C07E62A81B
0.226002418316521	ccRCC	AdultTumour	1	0.0798226164079823	Vascular	Vascular.TCGA_6364BF2A.714C.4D27.AEF3.52C8EF648F12
0.22704435693044	ccRCC	AdultTumour	1	0.0776053215077605	Vascular	Vascular.TCGA_04A222FE.F76B.4D41.B7EF.1D9014BE724A
0.22757868286683	ccRCC	AdultTumour	1	0.0753880266075388	Vascular	Vascular.TCGA_638ADFBF.C012.4459.B157.82DE0BA29FB3
0.227652860037119	ccRCC	AdultTumour	1	0.0731707317073171	Vascular	Vascular.TCGA_DA2A7E1E.3CFB.4DCA.A815.C7E2AEC7704A
0.228068959381642	ccRCC	AdultTumour	1	0.0709534368070953	Vascular	Vascular.TCGA_AE16A3E7.F95E.4526.9137.B640BCA5F014
0.229354075992743	ccRCC	AdultTumour	1	0.0687361419068736	Vascular	Vascular.TCGA_39907C35.7FD6.4782.BBB6.9DC9B7DC2D77
0.230654205750307	ccRCC	AdultTumour	1	0.0665188470066519	Vascular	Vascular.TCGA_708F24EB.4551.4A3F.8E59.FA76ABE305D7
0.230854086799129	ccRCC	AdultTumour	1	0.0643015521064302	Vascular	Vascular.TCGA_AD214134.733F.4643.89E7.3D729E3E189B
0.231574877867337	ccRCC	AdultTumour	1	0.0620842572062084	Vascular	Vascular.TCGA_99C7242E.5430.4FFD.8EF7.D7B54B81498C
0.231886515103844	ccRCC	AdultTumour	1	0.0598669623059867	Vascular	Vascular.TCGA_DEF7491D.E9CE.4BB4.B009.B1D2DC8BCEED
0.233653005614509	ccRCC	AdultTumour	1	0.057649667405765	Vascular	Vascular.TCGA_A9B1912A.4B6C.4F73.B4F8.E3E2B0FD4174
0.234350456300798	ccRCC	AdultTumour	1	0.0554323725055432	Vascular	Vascular.TCGA_DD28FBAB.4A9C.4654.8FE5.E030ABD064AE
0.234528439467851	ccRCC	AdultTumour	1	0.0532150776053215	Vascular	Vascular.TCGA_E7B61387.50EA.4B31.AEF0.E38544972539
0.238198449946377	ccRCC	AdultTumour	1	0.0509977827050998	Vascular	Vascular.TCGA_0567FBCF.4E81.4E7D.9DB3.3E34820C9694
0.239583213113416	ccRCC	AdultTumour	1	0.0487804878048781	Vascular	Vascular.TCGA_6D2BB67C.8555.406B.82FF.F29D8B1CAA96
0.242645142167166	ccRCC	AdultTumour	1	0.0465631929046563	Vascular	Vascular.TCGA_F0EEF94B.586D.415F.813A.E79579430608
0.243652256164943	ccRCC	AdultTumour	1	0.0443458980044346	Vascular	Vascular.TCGA_B5793A95.1EEE.4ACF.A1BF.1B9DD5FB5A19
0.246461337896929	ccRCC	AdultTumour	1	0.0421286031042129	Vascular	Vascular.TCGA_9AF7D55C.D7E6.4741.BFEC.88D950AFD6AE
0.247661709198145	ccRCC	AdultTumour	1	0.0399113082039911	Vascular	Vascular.TCGA_899F13FB.086F.434C.96EB.BDE7634CB99B
0.250240694881587	ccRCC	AdultTumour	1	0.0376940133037694	Vascular	Vascular.TCGA_EAF08CF3.0FCE.423F.A4DD.2AD320CC15A0
0.253760414559512	ccRCC	AdultTumour	1	0.0354767184035477	Vascular	Vascular.TCGA_70E344FF.324B.4A62.A27A.AAE14FC240C7
0.257284671037077	ccRCC	AdultTumour	1	0.0332594235033259	Vascular	Vascular.TCGA_48889A8C.DCB3.4B51.A11F.B05601E7B0B3
0.260000695628348	ccRCC	AdultTumour	1	0.0310421286031042	Vascular	Vascular.TCGA_ACCAFE2F.D2A5.44C5.AEEA.A029BD527804
0.26787789831509	ccRCC	AdultTumour	1	0.0288248337028825	Vascular	Vascular.TCGA_F442C536.308D.418A.9730.CD94F02BB8B4
0.268330367792552	ccRCC	AdultTumour	1	0.0266075388026608	Vascular	Vascular.TCGA_E5C35707.AD20.49CC.BD2E.0896FFB39F2F
0.271456139246434	ccRCC	AdultTumour	1	0.024390243902439	Vascular	Vascular.TCGA_AC408085.7A00.405A.BBAE.D85E418EA768
0.273714768328181	ccRCC	AdultTumour	1	0.0221729490022173	Vascular	Vascular.TCGA_4220D555.895F.4A77.9DE2.DE4AD2F761DF
0.273972672723197	ccRCC	AdultTumour	1	0.0199556541019956	Vascular	Vascular.TCGA_62766C4A.50D4.465A.8FC5.6E1141FE590B
0.278868851804493	ccRCC	AdultTumour	1	0.0177383592017738	Vascular	Vascular.TCGA_CB5AD1BD.E50A.408C.8B00.1E7DE1032977
0.278940084860402	ccRCC	AdultTumour	1	0.0155210643015521	Vascular	Vascular.TCGA_6A4C9D74.393A.41F4.B5ED.3B4797D00DDC
0.279820721217241	ccRCC	AdultTumour	1	0.0133037694013304	Vascular	Vascular.TCGA_DE977190.BFCB.4889.AB4D.68325C10E7D7
0.284291650071259	ccRCC	AdultTumour	1	0.0110864745011086	Vascular	Vascular.TCGA_EAACE3EC.E424.4C10.BE6A.CDB53D16ECD1
0.291616930758675	ccRCC	AdultTumour	1	0.00886917960088692	Vascular	Vascular.TCGA_6048AB67.E4E1.4E23.BD8D.5EB5B6120FA4
0.295511861317725	ccRCC	AdultTumour	1	0.00665188470066519	Vascular	Vascular.TCGA_2B213FCE.35A8.4F07.86D9.9843BE15FB79
0.318591795662916	ccRCC	AdultTumour	1	0.00443458980044346	Vascular	Vascular.TCGA_E70D8FE8.F53E.411F.B1AC.6FAF0B6F96EE
0.326010260440974	ccRCC	AdultTumour	1	0.00221729490022173	Vascular	Vascular.TCGA_DBB55216.E6A1.46F8.8B8E.767B805E3C4F
1	ccRCC	AdultTumour	1	0	Vascular	Vascular.TCGA_DBB55216.E6A1.46F8.8B8E.767B805E3C4F.1
0	chRCC	AdultTumour	0	1	Intercalated	Intercalated.TCGA_9889D0AB.A85F.4549.BD27.E622B0E870DB
7.42065448474646e-06	chRCC	AdultTumour	0.869375907111756	1	Intercalated	Intercalated.TCGA_9889D0AB.A85F.4549.BD27.E622B0E870DB.1
1.67232516550935e-05	chRCC	AdultTumour	0.934687953555878	0.986666666666667	Intercalated	Intercalated.TCGA_AA48ABC9.44D9.4632.A697.DA579D2FF2CF
8.0093635768112e-05	chRCC	AdultTumour	0.950653120464441	0.973333333333333	Intercalated	Intercalated.TCGA_85044F72.B86A.4F6F.B6EA.E575D5C206FB
0.00789595807800554	chRCC	AdultTumour	0.986937590711176	0.96	Intercalated	Intercalated.TCGA_A040CACA.428D.47EF.A150.EE127100DB14
0.0271640873789719	chRCC	AdultTumour	0.997097242380261	0.946666666666667	Intercalated	Intercalated.TCGA_1FAF5E47.5EEC.4641.A3AD.F9BE8C16565A
0.319536049026921	chRCC	AdultTumour	0.998548621190131	0.933333333333333	Intercalated	Intercalated.TCGA_22CB14A5.217F.4F91.9583.00C6F1B1F0C7
0.339798704534997	chRCC	AdultTumour	0.998548621190131	0.92	Intercalated	Intercalated.TCGA_DBB75631.BCC0.437B.9E31.EEEB9CE87064
0.342169821689697	chRCC	AdultTumour	0.998548621190131	0.906666666666667	Intercalated	Intercalated.TCGA_9F377239.9A4C.48B5.9B1C.958396BB5DA4
0.345762187561642	chRCC	AdultTumour	0.998548621190131	0.893333333333333	Intercalated	Intercalated.TCGA_D1848EEA.5A5D.4815.823B.03D835F791FE
0.361597434257783	chRCC	AdultTumour	0.998548621190131	0.88	Intercalated	Intercalated.TCGA_11D3FF9F.48C1.4F50.A6D1.D77CE6F32AD3
0.365543582241004	chRCC	AdultTumour	0.998548621190131	0.866666666666667	Intercalated	Intercalated.TCGA_67EE8060.D70B.411E.AE3A.C9FA4928216B
0.402707194178783	chRCC	AdultTumour	0.998548621190131	0.853333333333333	Intercalated	Intercalated.TCGA_6163FD15.DB8F.4B95.B61E.068F5173679A
0.411335984201897	chRCC	AdultTumour	0.998548621190131	0.84	Intercalated	Intercalated.TCGA_95B2E766.5B12.4061.BF0C.D1390E46DD17
0.429247195825686	chRCC	AdultTumour	0.998548621190131	0.826666666666667	Intercalated	Intercalated.TCGA_59363737.247E.4524.B7CD.F43B2C861027
0.450495334325091	chRCC	AdultTumour	0.998548621190131	0.813333333333333	Intercalated	Intercalated.TCGA_7B657C3B.B78B.4741.AF7F.18E48B2A8C50
0.458097070589937	chRCC	AdultTumour	0.998548621190131	0.8	Intercalated	Intercalated.TCGA_ABB7CDD0.71C6.4813.9A1E.4CE9B2F88884
0.460346954151339	chRCC	AdultTumour	0.998548621190131	0.786666666666667	Intercalated	Intercalated.TCGA_9680E812.7F99.42AF.B8B8.415B5243F594
0.460917147220439	chRCC	AdultTumour	0.998548621190131	0.773333333333333	Intercalated	Intercalated.TCGA_41E266E3.C39D.4615.BBA2.397560EBA4F2
0.4630768816026	chRCC	AdultTumour	0.998548621190131	0.76	Intercalated	Intercalated.TCGA_F4A6DBEB.548D.41CD.B24C.6F9C8CC1461A
0.46675851935223	chRCC	AdultTumour	0.998548621190131	0.746666666666667	Intercalated	Intercalated.TCGA_E4C31701.7BA2.4104.92BE.599998643351
0.467019106540637	chRCC	AdultTumour	0.998548621190131	0.733333333333333	Intercalated	Intercalated.TCGA_0C4131D9.0CE6.4476.80F1.3B69B777B658
0.476650488823269	chRCC	AdultTumour	0.998548621190131	0.72	Intercalated	Intercalated.TCGA_10762F82.9B48.4DF3.9401.C10FA75AF164
0.483785786059221	chRCC	AdultTumour	0.998548621190131	0.706666666666667	Intercalated	Intercalated.TCGA_BD965D47.51AD.4235.AC1C.6FA1E160FD8E
0.488610016101423	chRCC	AdultTumour	0.998548621190131	0.693333333333333	Intercalated	Intercalated.TCGA_D2265922.C650.4648.B888.C39D306AC21F
0.494071550665494	chRCC	AdultTumour	0.998548621190131	0.68	Intercalated	Intercalated.TCGA_D0694726.C456.47DE.A2D3.FAAB8E8CB011
0.504371481516506	chRCC	AdultTumour	0.998548621190131	0.666666666666667	Intercalated	Intercalated.TCGA_ACE0493F.E7CD.47FB.91E1.25393C512001
0.504860598011201	chRCC	AdultTumour	0.998548621190131	0.653333333333333	Intercalated	Intercalated.TCGA_A4FF8ED4.3562.481B.AF9C.17208EBC5390
0.508450603641575	chRCC	AdultTumour	0.998548621190131	0.64	Intercalated	Intercalated.TCGA_581B589A.0489.4A89.8E4B.86719EB9C756
0.510551974762329	chRCC	AdultTumour	0.998548621190131	0.626666666666667	Intercalated	Intercalated.TCGA_6DF0AECD.840C.4E22.80FD.9B0A78882074
0.516393646769895	chRCC	AdultTumour	0.998548621190131	0.613333333333333	Intercalated	Intercalated.TCGA_4F9D8615.FC3B.4F57.89FE.58F8C1B85984
0.516737601949709	chRCC	AdultTumour	0.998548621190131	0.6	Intercalated	Intercalated.TCGA_3F64FCDA.3C5D.4EC3.A355.7FBAF5A13381
0.518727861382108	chRCC	AdultTumour	0.998548621190131	0.586666666666667	Intercalated	Intercalated.TCGA_1E593767.1AA6.4001.A70B.057D5777C2C7
0.519807548993015	chRCC	AdultTumour	0.998548621190131	0.573333333333333	Intercalated	Intercalated.TCGA_2E2E9A24.F71B.43F0.973F.CD5F2AEE8934
0.527536239669176	chRCC	AdultTumour	0.998548621190131	0.56	Intercalated	Intercalated.TCGA_A12B149D.4A0F.4333.9622.AD2C96BF86DA
0.532884792315518	chRCC	AdultTumour	0.998548621190131	0.546666666666667	Intercalated	Intercalated.TCGA_129A042A.5E01.496B.BE6A.415224986F88
0.540128428648484	chRCC	AdultTumour	0.998548621190131	0.533333333333333	Intercalated	Intercalated.TCGA_B153FD97.80E1.4FCC.8B45.B69A2E44B5A7
0.543353610859455	chRCC	AdultTumour	0.998548621190131	0.52	Intercalated	Intercalated.TCGA_6A8ED154.856D.4CA6.B7FA.56DB41E49288
0.549205186416042	chRCC	AdultTumour	0.998548621190131	0.506666666666667	Intercalated	Intercalated.TCGA_3A446F0C.55E2.443E.90C0.F0DF85105B1F
0.550003956688572	chRCC	AdultTumour	0.998548621190131	0.493333333333333	Intercalated	Intercalated.TCGA_5C94E740.0048.4430.98CA.D9B2268FEF41
0.550481118589749	chRCC	AdultTumour	0.998548621190131	0.48	Intercalated	Intercalated.TCGA_97457ABC.A0F3.4938.9A36.2CCE4CAA8180
0.557125497165753	chRCC	AdultTumour	0.998548621190131	0.466666666666667	Intercalated	Intercalated.TCGA_53932F11.DE7B.4BD1.BC3D.22F084FD60DE
0.558056843405991	chRCC	AdultTumour	0.998548621190131	0.453333333333333	Intercalated	Intercalated.TCGA_2D16E3E7.FAA6.4F1A.B9A4.B705F6A76864
0.558587304191765	chRCC	AdultTumour	0.998548621190131	0.44	Intercalated	Intercalated.TCGA_F69CC487.1C3A.4E65.BD56.A9EA04F9EF03
0.56436493957743	chRCC	AdultTumour	0.998548621190131	0.426666666666667	Intercalated	Intercalated.TCGA_981A0365.A95F.464D.9DE8.556A09121E8F
0.564662901050968	chRCC	AdultTumour	0.998548621190131	0.413333333333333	Intercalated	Intercalated.TCGA_F466EECE.D6EE.4A5E.9243.6B898AC12E41
0.579189122628294	chRCC	AdultTumour	0.998548621190131	0.4	Intercalated	Intercalated.TCGA_02FDAF2E.1786.4E5A.8256.F936A932D477
0.580735530520771	chRCC	AdultTumour	0.998548621190131	0.386666666666667	Intercalated	Intercalated.TCGA_3229515B.4207.49E9.8809.35890E44DB93
0.58102704265839	chRCC	AdultTumour	0.998548621190131	0.373333333333333	Intercalated	Intercalated.TCGA_0C54E941.144E.4068.A984.06896B34A02C
0.582357326578972	chRCC	AdultTumour	0.998548621190131	0.36	Intercalated	Intercalated.TCGA_77CC1DDE.212A.4A28.B646.DD78C4B94003
0.592702284232536	chRCC	AdultTumour	0.998548621190131	0.346666666666667	Intercalated	Intercalated.TCGA_3B3FB273.1DCA.4534.B543.065298197EB6
0.596721934896214	chRCC	AdultTumour	0.998548621190131	0.333333333333333	Intercalated	Intercalated.TCGA_112C634F.F6F1.4851.B85D.4924DB51E665
0.597074927075709	chRCC	AdultTumour	0.998548621190131	0.32	Intercalated	Intercalated.TCGA_1D6C7653.7BD2.4242.8F87.55F77B62528A
0.605743425397841	chRCC	AdultTumour	1	0.306666666666667	Intercalated	Intercalated.TCGA_6FA6C587.6FE7.4421.8C38.67F61563083E
0.609198737484412	chRCC	AdultTumour	1	0.293333333333333	Intercalated	Intercalated.TCGA_49376FFC.BC39.4069.87F2.03D9F5039E75
0.609416558130541	chRCC	AdultTumour	1	0.28	Intercalated	Intercalated.TCGA_475E738B.2D7E.4E41.8FDB.6D62CDA40D69
0.60962460042724	chRCC	AdultTumour	1	0.266666666666667	Intercalated	Intercalated.TCGA_B5470009.9751.4D1B.8E34.60C6BF272059
0.610655807496259	chRCC	AdultTumour	1	0.253333333333333	Intercalated	Intercalated.TCGA_DCD81FE1.115E.4C5A.9525.1EB71E2E07E5
0.627044882636247	chRCC	AdultTumour	1	0.24	Intercalated	Intercalated.TCGA_441D2917.46A9.4584.A987.9DB9DBDF7C4F
0.628889447331707	chRCC	AdultTumour	1	0.226666666666667	Intercalated	Intercalated.TCGA_1D24544A.FA76.40F4.89CB.A7E035514AA9
0.629070014310368	chRCC	AdultTumour	1	0.213333333333333	Intercalated	Intercalated.TCGA_9C26B3B5.DD05.4AB9.91A6.C3DBA37E42D9
0.634558026596254	chRCC	AdultTumour	1	0.2	Intercalated	Intercalated.TCGA_12F2CEFF.2D86.4FE6.934C.6775C98338E0
0.642763059977373	chRCC	AdultTumour	1	0.186666666666667	Intercalated	Intercalated.TCGA_5A854413.8AF4.410C.AAC1.79A1AE95B624
0.645675099381189	chRCC	AdultTumour	1	0.173333333333333	Intercalated	Intercalated.TCGA_418764FC.8509.41C1.BFFA.B3DD8A6D9AAF
0.652484147640063	chRCC	AdultTumour	1	0.16	Intercalated	Intercalated.TCGA_E1E564B8.EAFA.4093.8758.2D31A414BB92
0.656483899533947	chRCC	AdultTumour	1	0.146666666666667	Intercalated	Intercalated.TCGA_2C4ED242.2376.49ED.8AB3.18EC35E00BE7
0.661746514298946	chRCC	AdultTumour	1	0.133333333333333	Intercalated	Intercalated.TCGA_1C49ABD9.06E6.4B6B.B3EA.29E969CAE268
0.668347894697097	chRCC	AdultTumour	1	0.12	Intercalated	Intercalated.TCGA_B4F829FF.AD6C.40CC.98AC.E6DC7640E7F8
0.671147642629044	chRCC	AdultTumour	1	0.106666666666667	Intercalated	Intercalated.TCGA_B5B29DA3.8AEC.498A.AB05.9FB6509ABEFB
0.671645670979845	chRCC	AdultTumour	1	0.0933333333333333	Intercalated	Intercalated.TCGA_BCE26B15.3252.4FE3.A76B.1ADB9DC7B52B
0.672490511641272	chRCC	AdultTumour	1	0.08	Intercalated	Intercalated.TCGA_E1CEE7CA.0605.426D.96E8.91834A7C6F9E
0.680968023464386	chRCC	AdultTumour	1	0.0666666666666667	Intercalated	Intercalated.TCGA_40224DBE.2EB8.4984.9FBF.45B4FD25334F
0.685192722674762	chRCC	AdultTumour	1	0.0533333333333333	Intercalated	Intercalated.TCGA_304144B2.FD63.4B42.9777.F4F1F03AB62E
0.69812653707325	chRCC	AdultTumour	1	0.04	Intercalated	Intercalated.TCGA_7D3B016F.BD87.4E5F.A255.03D7DF81F212
0.701535048569388	chRCC	AdultTumour	1	0.0266666666666667	Intercalated	Intercalated.TCGA_AF027B78.C723.4EBE.B68C.B95B5A576EB2
0.740869799989089	chRCC	AdultTumour	1	0.0133333333333333	Intercalated	Intercalated.TCGA_F07FEDD0.6AE9.47B4.9A33.C9D5E37A4FD3
1	chRCC	AdultTumour	1	0	Intercalated	Intercalated.TCGA_F07FEDD0.6AE9.47B4.9A33.C9D5E37A4FD3.1
0	Wilms	PaedTumour	0	1	NehprogenicCells	NehprogenicCells.TARGET.WT_TARGET.50.PAJNVX.01A.01R
0.10624105587228	Wilms	PaedTumour	0.629310344827586	1	NehprogenicCells	NehprogenicCells.TARGET.WT_TARGET.50.PAJNVX.01A.01R.1
0.153888819134941	Wilms	PaedTumour	0.732758620689655	0.991666666666667	NehprogenicCells	NehprogenicCells.TARGET.WT_TARGET.50.PAKGZX.01A.01R
0.157540973236993	Wilms	PaedTumour	0.741379310344828	0.983333333333333	NehprogenicCells	NehprogenicCells.TARGET.WT_TARGET.50.CAAAAM.01A.01R
0.164847166937884	Wilms	PaedTumour	0.775862068965517	0.975	NehprogenicCells	NehprogenicCells.TARGET.WT_TARGET.50.PAKMUB.01A.02R
0.209854982952297	Wilms	PaedTumour	0.862068965517241	0.966666666666667	NehprogenicCells	NehprogenicCells.TARGET.WT_TARGET.50.PAJNUP.01A.01R
0.246351124293706	Wilms	PaedTumour	0.931034482758621	0.958333333333333	NehprogenicCells	NehprogenicCells.TARGET.WT_TARGET.50.PAJMEL.01A.01R
0.296219387072845	Wilms	PaedTumour	0.991379310344828	0.95	NehprogenicCells	NehprogenicCells.TARGET.WT_TARGET.50.PAKRZW.01A.01R
0.303198440825441	Wilms	PaedTumour	0.991379310344828	0.941666666666667	NehprogenicCells	NehprogenicCells.TARGET.WT_TARGET.50.PAJNYT.01A.02R
0.345818984435122	Wilms	PaedTumour	1	0.933333333333333	NehprogenicCells	NehprogenicCells.TARGET.WT_TARGET.50.PAKXWB.01A.01R
0.365942343904007	Wilms	PaedTumour	1	0.925	NehprogenicCells	NehprogenicCells.TARGET.WT_TARGET.50.PAKKSE.01A.01R
0.384763491059972	Wilms	PaedTumour	1	0.916666666666667	NehprogenicCells	NehprogenicCells.TARGET.WT_TARGET.50.PAKYLT.01A.01R
0.410469101970694	Wilms	PaedTumour	1	0.908333333333333	NehprogenicCells	NehprogenicCells.TARGET.WT_TARGET.50.PAKYFC.01A.01R
0.422983604854063	Wilms	PaedTumour	1	0.9	NehprogenicCells	NehprogenicCells.TARGET.WT_TARGET.50.CAAAAR.01A.01R
0.424232500818298	Wilms	PaedTumour	1	0.891666666666667	NehprogenicCells	NehprogenicCells.TARGET.WT_TARGET.50.PAKNAL.01A.01R
0.430377259197067	Wilms	PaedTumour	1	0.883333333333333	NehprogenicCells	NehprogenicCells.TARGET.WT_TARGET.50.PAJMVC.01A.01R
0.445673232674178	Wilms	PaedTumour	1	0.875	NehprogenicCells	NehprogenicCells.TARGET.WT_TARGET.50.PAJPEW.01A.01R
0.463418129596634	Wilms	PaedTumour	1	0.866666666666667	NehprogenicCells	NehprogenicCells.TARGET.WT_TARGET.50.PAJNZU.01A.01R
0.466920453382469	Wilms	PaedTumour	1	0.858333333333333	NehprogenicCells	NehprogenicCells.TARGET.WT_TARGET.50.PAJPHA.01A.01R
0.471537960151832	Wilms	PaedTumour	1	0.85	NehprogenicCells	NehprogenicCells.TARGET.WT_TARGET.50.PAKVET.01A.01R
0.476058953725836	Wilms	PaedTumour	1	0.841666666666667	NehprogenicCells	NehprogenicCells.TARGET.WT_TARGET.50.PAECJB.01A.01R
0.48264058830412	Wilms	PaedTumour	1	0.833333333333333	NehprogenicCells	NehprogenicCells.TARGET.WT_TARGET.50.PALKRS.01A.01R
0.484749965180655	Wilms	PaedTumour	1	0.825	NehprogenicCells	NehprogenicCells.TARGET.WT_TARGET.50.PAKWPM.01A.01R
0.491807590223717	Wilms	PaedTumour	1	0.816666666666667	NehprogenicCells	NehprogenicCells.TARGET.WT_TARGET.50.PAKECR.01A.01R
0.49294515229973	Wilms	PaedTumour	1	0.808333333333333	NehprogenicCells	NehprogenicCells.TARGET.WT_TARGET.50.PAJLTI.01A.01R
0.504181617225657	Wilms	PaedTumour	1	0.8	NehprogenicCells	NehprogenicCells.TARGET.WT_TARGET.50.PAKZHF.01A.01R
0.507295906489708	Wilms	PaedTumour	1	0.791666666666667	NehprogenicCells	NehprogenicCells.TARGET.WT_TARGET.50.PAJNAV.01A.01R
0.510891582370978	Wilms	PaedTumour	1	0.783333333333333	NehprogenicCells	NehprogenicCells.TARGET.WT_TARGET.50.PAJNNC.01A.01R
0.5133541272667	Wilms	PaedTumour	1	0.775	NehprogenicCells	NehprogenicCells.TARGET.WT_TARGET.50.PAKFME.01A.01R
0.526875623858366	Wilms	PaedTumour	1	0.766666666666667	NehprogenicCells	NehprogenicCells.TARGET.WT_TARGET.50.PAJLNJ.01A.01R
0.53234505032207	Wilms	PaedTumour	1	0.758333333333333	NehprogenicCells	NehprogenicCells.TARGET.WT_TARGET.50.PALGAZ.01A.01R
0.533438521413425	Wilms	PaedTumour	1	0.75	NehprogenicCells	NehprogenicCells.TARGET.WT_TARGET.50.PAJMMY.01A.01R
0.53584702759091	Wilms	PaedTumour	1	0.741666666666667	NehprogenicCells	NehprogenicCells.TARGET.WT_TARGET.50.PAJMKJ.01A.01R
0.538225873413906	Wilms	PaedTumour	1	0.733333333333333	NehprogenicCells	NehprogenicCells.TARGET.WT_TARGET.50.PAJPDN.01A.01R
0.54064046760034	Wilms	PaedTumour	1	0.725	NehprogenicCells	NehprogenicCells.TARGET.WT_TARGET.50.CAAAAJ.01A.01R
0.540838461186459	Wilms	PaedTumour	1	0.716666666666667	NehprogenicCells	NehprogenicCells.TARGET.WT_TARGET.50.PAJNTJ.01A.01R
0.541821450991687	Wilms	PaedTumour	1	0.708333333333333	NehprogenicCells	NehprogenicCells.TARGET.WT_TARGET.50.CAAAAS.01A.01R
0.546362224707472	Wilms	PaedTumour	1	0.7	NehprogenicCells	NehprogenicCells.TARGET.WT_TARGET.50.PAJNUS.01A.01R
0.556001125067534	Wilms	PaedTumour	1	0.691666666666667	NehprogenicCells	NehprogenicCells.TARGET.WT_TARGET.50.PAJNCJ.01A.01R
0.556742465242689	Wilms	PaedTumour	1	0.683333333333333	NehprogenicCells	NehprogenicCells.TARGET.WT_TARGET.50.PAJPDC.01A.01R
0.563878514329266	Wilms	PaedTumour	1	0.675	NehprogenicCells	NehprogenicCells.TARGET.WT_TARGET.50.PAKGED.01A.01R
0.565560834250065	Wilms	PaedTumour	1	0.666666666666667	NehprogenicCells	NehprogenicCells.TARGET.WT_TARGET.50.PAJNCZ.01A.01R
0.568924836826318	Wilms	PaedTumour	1	0.658333333333333	NehprogenicCells	NehprogenicCells.TARGET.WT_TARGET.50.PALEZT.01A.01R
0.569362216889244	Wilms	PaedTumour	1	0.65	NehprogenicCells	NehprogenicCells.TARGET.WT_TARGET.50.PAJNZS.01A.01R
0.569709278296648	Wilms	PaedTumour	1	0.641666666666667	NehprogenicCells	NehprogenicCells.TARGET.WT_TARGET.50.PAJPGY.01A.01R
0.573633989670873	Wilms	PaedTumour	1	0.633333333333333	NehprogenicCells	NehprogenicCells.TARGET.WT_TARGET.50.PAJMUF.01A.01R
0.574737968690542	Wilms	PaedTumour	1	0.625	NehprogenicCells	NehprogenicCells.TARGET.WT_TARGET.50.PAJNAA.01A.01R
0.575888302932287	Wilms	PaedTumour	1	0.616666666666667	NehprogenicCells	NehprogenicCells.TARGET.WT_TARGET.50.PAEBXA.01A.01R
0.587613856637214	Wilms	PaedTumour	1	0.608333333333333	NehprogenicCells	NehprogenicCells.TARGET.WT_TARGET.50.PAJPAU.01A.01R
0.587730948277036	Wilms	PaedTumour	1	0.6	NehprogenicCells	NehprogenicCells.TARGET.WT_TARGET.50.PAKZER.01A.01R
0.588161346801219	Wilms	PaedTumour	1	0.591666666666667	NehprogenicCells	NehprogenicCells.TARGET.WT_TARGET.50.PAJNVE.01A.01R
0.588295521806061	Wilms	PaedTumour	1	0.583333333333333	NehprogenicCells	NehprogenicCells.TARGET.WT_TARGET.50.PALJIP.01A.01R
0.590532881777814	Wilms	PaedTumour	1	0.575	NehprogenicCells	NehprogenicCells.TARGET.WT_TARGET.50.PALGLU.01A.01R
0.591608541292147	Wilms	PaedTumour	1	0.566666666666667	NehprogenicCells	NehprogenicCells.TARGET.WT_TARGET.50.PALGVY.01A.01R
0.595580800710058	Wilms	PaedTumour	1	0.558333333333333	NehprogenicCells	NehprogenicCells.TARGET.WT_TARGET.50.PAJMLI.01A.01R
0.595859002974754	Wilms	PaedTumour	1	0.55	NehprogenicCells	NehprogenicCells.TARGET.WT_TARGET.50.PAJMLZ.01A.01R
0.599068025030634	Wilms	PaedTumour	1	0.541666666666667	NehprogenicCells	NehprogenicCells.TARGET.WT_TARGET.50.PALERC.01A.01R
0.599880574730358	Wilms	PaedTumour	1	0.533333333333333	NehprogenicCells	NehprogenicCells.TARGET.WT_TARGET.50.PAKJGM.01A.01R
0.604711657963326	Wilms	PaedTumour	1	0.525	NehprogenicCells	NehprogenicCells.TARGET.WT_TARGET.50.PAKFYV.01A.01R
0.604775781358746	Wilms	PaedTumour	1	0.516666666666667	NehprogenicCells	NehprogenicCells.TARGET.WT_TARGET.50.PAJMJT.01A.01R
0.60484746478865	Wilms	PaedTumour	1	0.508333333333333	NehprogenicCells	NehprogenicCells.TARGET.WT_TARGET.50.PAJMSE.01A.01R
0.605327998934621	Wilms	PaedTumour	1	0.5	NehprogenicCells	NehprogenicCells.TARGET.WT_TARGET.50.PAJNLT.01A.01R
0.60682090678846	Wilms	PaedTumour	1	0.491666666666667	NehprogenicCells	NehprogenicCells.TARGET.WT_TARGET.50.PAJLIP.01A.01R
0.607428171872237	Wilms	PaedTumour	1	0.483333333333333	NehprogenicCells	NehprogenicCells.TARGET.WT_TARGET.50.PAJMKI.01A.01R
0.608932293755144	Wilms	PaedTumour	1	0.475	NehprogenicCells	NehprogenicCells.TARGET.WT_TARGET.50.PAJLWT.01A.01R
0.61220922422455	Wilms	PaedTumour	1	0.466666666666667	NehprogenicCells	NehprogenicCells.TARGET.WT_TARGET.50.PAJLPX.01A.01R
0.6128452243279	Wilms	PaedTumour	1	0.458333333333333	NehprogenicCells	NehprogenicCells.TARGET.WT_TARGET.50.PAJNRH.01A.01R
0.613878319463328	Wilms	PaedTumour	1	0.45	NehprogenicCells	NehprogenicCells.TARGET.WT_TARGET.50.PAKKNS.01A.01R
0.619076573221455	Wilms	PaedTumour	1	0.441666666666667	NehprogenicCells	NehprogenicCells.TARGET.WT_TARGET.50.PAJNSL.01A.01R
0.619311126655562	Wilms	PaedTumour	1	0.433333333333333	NehprogenicCells	NehprogenicCells.TARGET.WT_TARGET.50.PAJNCC.01A.01R
0.623525221095662	Wilms	PaedTumour	1	0.425	NehprogenicCells	NehprogenicCells.TARGET.WT_TARGET.50.PAKNXS.01A.01R
0.627474070697482	Wilms	PaedTumour	1	0.416666666666667	NehprogenicCells	NehprogenicCells.TARGET.WT_TARGET.50.PAJMEP.01A.01R
0.633206373378103	Wilms	PaedTumour	1	0.408333333333333	NehprogenicCells	NehprogenicCells.TARGET.WT_TARGET.50.PAJNNR.01A.01R
0.63327197599042	Wilms	PaedTumour	1	0.4	NehprogenicCells	NehprogenicCells.TARGET.WT_TARGET.50.PADZUB.01A.01R
0.636882902102179	Wilms	PaedTumour	1	0.391666666666667	NehprogenicCells	NehprogenicCells.TARGET.WT_TARGET.50.PAKRVH.01A.01R
0.639004623832469	Wilms	PaedTumour	1	0.383333333333333	NehprogenicCells	NehprogenicCells.TARGET.WT_TARGET.50.PAJPCM.01A.01R
0.640100739890904	Wilms	PaedTumour	1	0.375	NehprogenicCells	NehprogenicCells.TARGET.WT_TARGET.50.PAJMVU.01A.01R
0.643159151665281	Wilms	PaedTumour	1	0.366666666666667	NehprogenicCells	NehprogenicCells.TARGET.WT_TARGET.50.PAJNGH.01A.01R
0.644262484789712	Wilms	PaedTumour	1	0.358333333333333	NehprogenicCells	NehprogenicCells.TARGET.WT_TARGET.50.PALKCW.01A.01R
0.644735686030414	Wilms	PaedTumour	1	0.35	NehprogenicCells	NehprogenicCells.TARGET.WT_TARGET.50.PAEAFB.01A.01R
0.647706033230756	Wilms	PaedTumour	1	0.341666666666667	NehprogenicCells	NehprogenicCells.TARGET.WT_TARGET.50.PAKGMU.01A.01R
0.647928988066822	Wilms	PaedTumour	1	0.333333333333333	NehprogenicCells	NehprogenicCells.TARGET.WT_TARGET.50.CAAAAC.01A.01R
0.64994439817587	Wilms	PaedTumour	1	0.325	NehprogenicCells	NehprogenicCells.TARGET.WT_TARGET.50.PAKNRX.01A.01R
0.651182244739876	Wilms	PaedTumour	1	0.316666666666667	NehprogenicCells	NehprogenicCells.TARGET.WT_TARGET.50.PAKULH.01A.02R
0.654078370957707	Wilms	PaedTumour	1	0.308333333333333	NehprogenicCells	NehprogenicCells.TARGET.WT_TARGET.50.PAKZFK.01A.01R
0.657928775090895	Wilms	PaedTumour	1	0.3	NehprogenicCells	NehprogenicCells.TARGET.WT_TARGET.50.PAKPDF.01A.01R
0.658035994448629	Wilms	PaedTumour	1	0.291666666666667	NehprogenicCells	NehprogenicCells.TARGET.WT_TARGET.50.PAJNZK.01A.01R
0.667528184966464	Wilms	PaedTumour	1	0.283333333333333	NehprogenicCells	NehprogenicCells.TARGET.WT_TARGET.50.PAJLKC.01A.01R
0.668369332656465	Wilms	PaedTumour	1	0.275	NehprogenicCells	NehprogenicCells.TARGET.WT_TARGET.50.PADXAY.01A.01R
0.668602239885116	Wilms	PaedTumour	1	0.266666666666667	NehprogenicCells	NehprogenicCells.TARGET.WT_TARGET.50.PAJNEC.01A.01R
0.669340347633224	Wilms	PaedTumour	1	0.258333333333333	NehprogenicCells	NehprogenicCells.TARGET.WT_TARGET.50.PAKUIT.01A.01R
0.674327487219137	Wilms	PaedTumour	1	0.25	NehprogenicCells	NehprogenicCells.TARGET.WT_TARGET.50.PALFRD.01A.01R
0.674328790516745	Wilms	PaedTumour	1	0.241666666666667	NehprogenicCells	NehprogenicCells.TARGET.WT_TARGET.50.PAKMSV.01A.01R
0.677979282745305	Wilms	PaedTumour	1	0.233333333333333	NehprogenicCells	NehprogenicCells.TARGET.WT_TARGET.50.PALDWP.01A.01R
0.679794397301615	Wilms	PaedTumour	1	0.225	NehprogenicCells	NehprogenicCells.TARGET.WT_TARGET.50.PAJLSP.01A.01R
0.681403098478051	Wilms	PaedTumour	1	0.216666666666667	NehprogenicCells	NehprogenicCells.TARGET.WT_TARGET.50.PAJPAR.01A.01R
0.681693025666388	Wilms	PaedTumour	1	0.208333333333333	NehprogenicCells	NehprogenicCells.TARGET.WT_TARGET.50.PAJLLF.01A.01R
0.68244552875056	Wilms	PaedTumour	1	0.2	NehprogenicCells	NehprogenicCells.TARGET.WT_TARGET.50.PALDTE.01A.01R
0.685475044967927	Wilms	PaedTumour	1	0.191666666666667	NehprogenicCells	NehprogenicCells.TARGET.WT_TARGET.50.PAKSDG.01A.01R
0.687071374496291	Wilms	PaedTumour	1	0.183333333333333	NehprogenicCells	NehprogenicCells.TARGET.WT_TARGET.50.PAKSCC.01A.01R
0.688471253066758	Wilms	PaedTumour	1	0.175	NehprogenicCells	NehprogenicCells.TARGET.WT_TARGET.50.PAJMEN.01A.01R
0.690675948581078	Wilms	PaedTumour	1	0.166666666666667	NehprogenicCells	NehprogenicCells.TARGET.WT_TARGET.50.PALLFB.01A.01R
0.690742068134935	Wilms	PaedTumour	1	0.158333333333333	NehprogenicCells	NehprogenicCells.TARGET.WT_TARGET.50.PAKNTW.01A.02R
0.691058540999537	Wilms	PaedTumour	1	0.15	NehprogenicCells	NehprogenicCells.TARGET.WT_TARGET.50.PAJMRL.01A.01R
0.691588896575823	Wilms	PaedTumour	1	0.141666666666667	NehprogenicCells	NehprogenicCells.TARGET.WT_TARGET.50.PAJNJJ.01A.01R
0.692972390613279	Wilms	PaedTumour	1	0.133333333333333	NehprogenicCells	NehprogenicCells.TARGET.WT_TARGET.50.PAJNZI.01A.01R
0.693366583806754	Wilms	PaedTumour	1	0.125	NehprogenicCells	NehprogenicCells.TARGET.WT_TARGET.50.PAKRCC.01A.02R
0.697572959865153	Wilms	PaedTumour	1	0.116666666666667	NehprogenicCells	NehprogenicCells.TARGET.WT_TARGET.50.CAAAAL.01A.01R
0.699089823608916	Wilms	PaedTumour	1	0.108333333333333	NehprogenicCells	NehprogenicCells.TARGET.WT_TARGET.50.PAJMXF.01A.01R
0.700566064381007	Wilms	PaedTumour	1	0.1	NehprogenicCells	NehprogenicCells.TARGET.WT_TARGET.50.PAJLTH.01A.01R
0.702269361948216	Wilms	PaedTumour	1	0.0916666666666667	NehprogenicCells	NehprogenicCells.TARGET.WT_TARGET.50.PAJMFU.01A.01R
0.708443391603478	Wilms	PaedTumour	1	0.0833333333333333	NehprogenicCells	NehprogenicCells.TARGET.WT_TARGET.50.PAJMFY.01A.01R
0.7098473903902	Wilms	PaedTumour	1	0.075	NehprogenicCells	NehprogenicCells.TARGET.WT_TARGET.50.PAJMIZ.01A.01R
0.716148997679345	Wilms	PaedTumour	1	0.0666666666666667	NehprogenicCells	NehprogenicCells.TARGET.WT_TARGET.50.PAJNRL.01A.01R
0.716173267418935	Wilms	PaedTumour	1	0.0583333333333333	NehprogenicCells	NehprogenicCells.TARGET.WT_TARGET.50.PAJNBN.01A.01R
0.716968719104487	Wilms	PaedTumour	1	0.05	NehprogenicCells	NehprogenicCells.TARGET.WT_TARGET.50.PALFME.01A.01R
0.724038607132011	Wilms	PaedTumour	1	0.0416666666666667	NehprogenicCells	NehprogenicCells.TARGET.WT_TARGET.50.PAJNDU.01A.01R
0.739833426008919	Wilms	PaedTumour	1	0.0333333333333333	NehprogenicCells	NehprogenicCells.TARGET.WT_TARGET.50.CAAAAO.01A.01R
0.74057096128456	Wilms	PaedTumour	1	0.025	NehprogenicCells	NehprogenicCells.TARGET.WT_TARGET.50.PAKXXF.01A.01R
0.762960098733412	Wilms	PaedTumour	1	0.0166666666666667	NehprogenicCells	NehprogenicCells.TARGET.WT_TARGET.50.PAJLKR.01A.01R
0.788770992222648	Wilms	PaedTumour	1	0.00833333333333333	NehprogenicCells	NehprogenicCells.TARGET.WT_TARGET.50.CAAAAH.01A.01R
1	Wilms	PaedTumour	1	0	NehprogenicCells	NehprogenicCells.TARGET.WT_TARGET.50.CAAAAH.01A.01R.1
0	CMN	PaedTumour	0	1	MPC	MPC.SangerProject1716_PR37204a
0.203105058327689	CMN	PaedTumour	0.736363636363636	1	MPC	MPC.SangerProject1716_PR37204a.1
0.339642676094597	CMN	PaedTumour	0.927272727272727	0.9375	MPC	MPC.SangerProject1716_PR37202a
0.369602606612873	CMN	PaedTumour	0.95	0.875	MPC	MPC.SangerProject1716_PR37214c
0.424675672392866	CMN	PaedTumour	0.972727272727273	0.8125	MPC	MPC.SangerProject1716_PR37216a
0.430924520333513	CMN	PaedTumour	0.972727272727273	0.75	MPC	MPC.SangerProject1716_PR37208a
0.440639358327963	CMN	PaedTumour	0.972727272727273	0.6875	MPC	MPC.SangerProject1716_PR37225a
0.463114257562812	CMN	PaedTumour	0.972727272727273	0.625	MPC	MPC.SangerProject1716_PR37200a
0.481080522125474	CMN	PaedTumour	0.977272727272727	0.5625	MPC	MPC.SangerProject1716_PR37212a
0.488620675977046	CMN	PaedTumour	0.977272727272727	0.5	MPC	MPC.SangerProject1716_PR37224a
0.48964074475838	CMN	PaedTumour	0.977272727272727	0.4375	MPC	MPC.SangerProject1716_PR37219a
0.503065938723684	CMN	PaedTumour	0.981818181818182	0.375	MPC	MPC.SangerProject1716_PR37214a
0.507878800606431	CMN	PaedTumour	0.981818181818182	0.3125	MPC	MPC.SangerProject1716_PR37205a
0.508695117172919	CMN	PaedTumour	0.981818181818182	0.25	MPC	MPC.SangerProject1716_PR37213a
0.521131937462777	CMN	PaedTumour	0.981818181818182	0.1875	MPC	MPC.SangerProject1716_PR37222a
0.536833851705216	CMN	PaedTumour	0.990909090909091	0.125	MPC	MPC.SangerProject1716_PR37199a
0.551338326199665	CMN	PaedTumour	0.995454545454545	0.0625	MPC	MPC.SangerProject1716_PR37221a
1	CMN	PaedTumour	1	0	MPC	MPC.SangerProject1716_PR37221a.1
