# Supplementary material for: Single cell derived mRNA signals across human kidney tumors
Source: Nat Commun. 2021 Jun 23;12:3896. doi: 10.1038/s41467-021-23949-5 (PMC8222373; doi:10.1038/s41467-021-23949-5)
Supplement: Supplementary file 9 — Source Data [file 41467_2021_23949_MOESM9_ESM.zip › SourceDataForFigures/SupFig7A.tsv]

UMAP_1	UMAP_2	PTPRC	WT1	IGF2	SIX1	rowName
5.36703765435788	-8.49908846542526	0	0	3.76809554874427	0	newWilms.Wilms___IMP672___NB8350521_AAACCCAAGTGATGGC
-3.29749928455966	5.64472336809153	0	0	3.7133102191713	0	newWilms.Wilms___IMP672___NB8350521_AAACGAAGTATTGAGA
4.35431005027686	3.63924462791249	0	0	4.1852221337349	0	newWilms.Wilms___IMP672___NB8350521_AAAGGTAGTCTGTGGC
-4.05813021642111	6.2691234672016	0	0	3.80783309486786	1.07806507914438	newWilms.Wilms___IMP672___NB8350521_AAAGTCCAGCCTTTGA
2.03938031644223	7.16836302127666	0	0	5.12825494238523	0.669663654522142	newWilms.Wilms___IMP672___NB8350521_AACAACCAGTTGCCTA
3.66255390380882	6.08071129721359	0	0	6.16886897659984	1.4889669725424	newWilms.Wilms___IMP672___NB8350521_AACAAGACACCCTAAA
-8.36760199126447	-0.102457575219151	0	0	3.09817551017402	0.445500079260354	newWilms.Wilms___IMP672___NB8350521_AACACACTCCTGTAGA
3.6834486864659	6.34057902084658	0	0	4.52518516924777	0	newWilms.Wilms___IMP672___NB8350521_AACAGGGCATGGATCT
-6.48023406071976	4.09860035526975	0	0	4.02722523130697	0	newWilms.Wilms___IMP672___NB8350521_AACCAACAGCGCTTCG
2.29083005187706	6.68145612818453	0	0	5.68472202309157	1.30586251979085	newWilms.Wilms___IMP672___NB8350521_AACCATGAGTTCATCG
-0.566202559065567	-10.2856169076963	0	0.952785975664324	4.18257968365726	0	newWilms.Wilms___IMP672___NB8350521_AACCATGGTTGTCTAG
1.36021001420499	10.9725916183886	0	0	2.53826059873427	0	newWilms.Wilms___IMP672___NB8350521_AACCCAAAGGGACACT
2.66623946931754	2.19180907954448	0	0	0	0	newWilms.Wilms___IMP672___NB8350521_AACCTGACACCCTATC
-9.23651878492125	-0.184945768075403	0	0	3.80575216890414	0	newWilms.Wilms___IMP672___NB8350521_AACCTGACATCACAGT
1.31760130511414	10.522448625718	0	0	0.918771953556119	0	newWilms.Wilms___IMP672___NB8350521_AACCTTTGTGACAGCA
-0.38958841401029	3.64812708356942	0	0	3.26038516881668	1.55630552966033	newWilms.Wilms___IMP672___NB8350521_AACCTTTTCCAACTAG
14.6628624497925	-2.33674174750271	3.82511213623823	0	1.47934681897745	0	newWilms.Wilms___IMP672___NB8350521_AACGGGAAGTCATGCT
3.17070495218629	3.66403034395533	0	0	3.31234572629806	0	newWilms.Wilms___IMP672___NB8350521_AACGGGACAAGCCTGC
14.6759955733888	-4.18648467721779	2.05877702139049	0	0	0	newWilms.Wilms___IMP672___NB8350521_AACGGGACAGAGAATT
2.13473386407914	1.98655651806566	0	0	1.51375195954731	1.7171850229761	newWilms.Wilms___IMP672___NB8350521_AAGACAAAGTCACGCC
4.46606861080973	-9.70634703590452	0	0	3.85141027196115	1.5845835388546	newWilms.Wilms___IMP672___NB8350521_AAGACTCAGATGGCGT
1.1600439588612	-11.405144156487	0	1.67588600762369	4.41328208895446	0	newWilms.Wilms___IMP672___NB8350521_AAGCATCAGGGAGTGG
1.50998346724388	11.6551079332307	0	0	0	0	newWilms.Wilms___IMP672___NB8350521_AAGGAATGTGCTCTTC
-1.2945968682522	-11.9678595440404	0	0.739003268354212	4.47642747117141	1.87003394477444	newWilms.Wilms___IMP672___NB8350521_AAGGTAAAGCTAGATA
3.97549422229669	5.76135579716578	0	0	4.45446280761768	0	newWilms.Wilms___IMP672___NB8350521_AAGGTAACACAAATGA
-1.45746355867172	7.48717847809418	0	0	4.31446301984926	0	newWilms.Wilms___IMP672___NB8350521_AAGTCGTGTGCCTAAT
2.43208901363941	4.8354876810999	0	0	5.43172657554609	1.35725329679855	newWilms.Wilms___IMP672___NB8350521_AATAGAGTCAGGAAGC
2.432746251193	-12.4602529188457	0	1.34504281524988	3.83318362304548	1.34123052734733	newWilms.Wilms___IMP672___NB8350521_AATCACGCACTTGGCG
14.6420355144624	-3.80320407979052	1.84294060500028	0	0	0	newWilms.Wilms___IMP672___NB8350521_AATGGCTTCCTCACGT
3.58337867882877	6.76938759281098	0	0	4.46758091493694	0	newWilms.Wilms___IMP672___NB8350521_ACAAAGACACGGTGCT
2.80218746253061	8.10071561076983	0	0	4.18588946998371	1.62558864065346	newWilms.Wilms___IMP672___NB8350521_ACACAGTCAAGTTTGC
14.4688406510239	-3.43947510481353	1.70796515617283	0	1.763193291288	0	newWilms.Wilms___IMP672___NB8350521_ACACCAATCTAAGCCA
-3.9035193829015	5.98059887329629	0	0	3.44502448762596	0	newWilms.Wilms___IMP672___NB8350521_ACAGCCGCACTGGACC
-6.77890242762692	3.67994297657267	0.520493857528573	0	2.44304149282304	1.4690232874499	newWilms.Wilms___IMP672___NB8350521_ACATCCCCACGGTAGA
14.9940188794227	-3.39153078236046	2.0930225861976	0	0.217261129696931	0	newWilms.Wilms___IMP672___NB8350521_ACATCCCCAGCCGTCA
-0.41277195138137	11.5003425122838	0	0	2.24167110637663	0	newWilms.Wilms___IMP672___NB8350521_ACATGCATCTTCTAAC
0.485537328655694	5.16442859312929	0	0	4.43878860287609	0	newWilms.Wilms___IMP672___NB8350521_ACCAACAAGGGCCTCT
-6.88216311419809	4.30606369947614	0	0	5.39792241316744	0	newWilms.Wilms___IMP672___NB8350521_ACCAACACAATAACCC
5.27807416627562	-9.58861894223874	0	1.60681800853229	4.22447456481597	0	newWilms.Wilms___IMP672___NB8350521_ACCACAACATCCTCAC
2.72765648599313	5.60626825869004	0	0	5.7111654219197	1.3364818619462	newWilms.Wilms___IMP672___NB8350521_ACCCTCACACCAAAGG
0.200070453310818	5.56735748740427	0	0	3.93042945402075	0	newWilms.Wilms___IMP672___NB8350521_ACCGTTCAGGTACAAT
14.5671493133089	-3.41918603991132	1.10560396632248	0	0	0	newWilms.Wilms___IMP672___NB8350521_ACCTGTCTCGTCGATA
3.7852969772795	6.25520034103202	0	0	4.88988250429376	1.87299919476968	newWilms.Wilms___IMP672___NB8350521_ACGATGTCACTACGGC
-1.46954290851946	7.16513590935283	0	0	4.54865836248523	1.00550615043044	newWilms.Wilms___IMP672___NB8350521_ACGCACGGTGATAGAT
-9.5013724439525	-2.61923213899302	0	0	2.82957606490356	0.62290102087144	newWilms.Wilms___IMP672___NB8350521_ACGGTCGCATGGCTGC
1.75947702299168	4.45757897324671	0	0	3.56609668960588	0	newWilms.Wilms___IMP672___NB8350521_ACGGTTAAGTACTGGG
-0.292463941271864	-11.8827967839152	0	0.759663469921791	5.00580820409855	1.34602817611111	newWilms.Wilms___IMP672___NB8350521_ACGTACAGTAGATTAG
1.38948922424885	4.9209173904409	0	0	2.41531126583812	1.90430158885479	newWilms.Wilms___IMP672___NB8350521_ACGTCCTGTCGTTATG
-4.74306950188934	3.44968901141653	0	0	3.02147202387754	1.23247623748556	newWilms.Wilms___IMP672___NB8350521_ACTATGGCACGGTGCT
0.871266569932775	10.3874252404553	0	0	1.78767244328768	0	newWilms.Wilms___IMP672___NB8350521_ACTATTCAGGATGTTA
14.0960863571607	-1.63080199046277	2.39306752501886	0	0	0	newWilms.Wilms___IMP672___NB8350521_ACTGCAATCAAGAATG
-9.40052750289995	-2.03448219370411	0	0	3.89627405386962	0	newWilms.Wilms___IMP672___NB8350521_ACTGTGAAGGGAGTGG
-9.12820298536818	-1.45420181965099	0	0	3.30581071919485	0	newWilms.Wilms___IMP672___NB8350521_ACTGTGACACTCTCGT
-2.61064025196088	3.330647680004	0	0	2.95668348311999	1.33457481336072	newWilms.Wilms___IMP672___NB8350521_ACTTATCCATACCAGT
3.91724461761994	4.35897000414081	0	0	5.63122959017804	0	newWilms.Wilms___IMP672___NB8350521_ACTTATCTCGGCATCG
-0.00504219598002623	-9.95441253166796	0	0	3.67282920962458	0	newWilms.Wilms___IMP672___NB8350521_ACTTCCGTCACCTTGC
4.05085105386653	-7.48730501707611	0	1.47748039794498	4.48909871301052	0	newWilms.Wilms___IMP672___NB8350521_ACTTTCACACCAAAGG
0.28112299876048	6.71284611362521	1.08024630101551	0	3.89366863588215	0	newWilms.Wilms___IMP672___NB8350521_AGAACCTCAGCTTTCC
-3.12516103890158	7.67900581443673	0	0.657538688068187	3.609344180246	0	newWilms.Wilms___IMP672___NB8350521_AGAAGCGCAAGCAATA
-6.87603588717564	2.5975731858392	0	0	3.60240911121714	0.67402329175555	newWilms.Wilms___IMP672___NB8350521_AGACAAAAGCCGAATG
14.7499549469207	-2.56502034309216	0	0	1.28601954892031	0	newWilms.Wilms___IMP672___NB8350521_AGACACTAGTGTAGTA
3.1960105495362	-13.291727840196	0	0.903379578753423	4.17234704651722	1.80210896802941	newWilms.Wilms___IMP672___NB8350521_AGACACTCAGACCAGA
2.27722142345598	1.78936466178879	0	0	2.80883614610762	0	newWilms.Wilms___IMP672___NB8350521_AGACCATAGATCCTAC
14.5098137013102	-4.36948010377546	2.27490510943755	0	0	0	newWilms.Wilms___IMP672___NB8350521_AGACCATCACTAACCA
1.64597310479721	4.36171276107765	0	0	2.53123264836097	0	newWilms.Wilms___IMP672___NB8350521_AGAGAATGTCAGCTTA
14.5162724075358	-2.7444381782621	0.864377896974389	0	0	0	newWilms.Wilms___IMP672___NB8350521_AGAGAGCTCCTCTAGC
3.0721279114142	6.28327779585771	0	0	4.17471510331948	1.05915340001486	newWilms.Wilms___IMP672___NB8350521_AGAGCCCAGTTTCGGT
1.31461544232623	10.6056038013537	0	0	0.531387441771159	0	newWilms.Wilms___IMP672___NB8350521_AGATAGAGTGTCCAAT
-9.29884974091279	-2.47866948177505	0	0	2.75927500101641	0	newWilms.Wilms___IMP672___NB8350521_AGATCGTAGCCAAGCA
15.2267836345335	-3.22452936529556	2.9086162241039	0	0	0	newWilms.Wilms___IMP672___NB8350521_AGCATCAGTATACCTG
0.619336130624319	6.86488382438798	0	0	5.08784861957386	0	newWilms.Wilms___IMP672___NB8350521_AGCGCCAGTACAGTAA
15.0783526594495	-2.8655177624779	3.217634507472	0	0	0	newWilms.Wilms___IMP672___NB8350521_AGCTACATCATTTGGG
-9.34147652366159	1.04979408010119	0	0	3.2365656095207	1.07438254007155	newWilms.Wilms___IMP672___NB8350521_AGCTCAATCGCTCTAC
3.10798357822895	4.15289842390638	0	0	3.87204321848742	0	newWilms.Wilms___IMP672___NB8350521_AGGACTTGTTCTCAGA
2.24909340680809	-11.9387833708253	0	0	4.22722892686026	0.905608077240081	newWilms.Wilms___IMP672___NB8350521_AGGATCTAGAGGTGCT
-7.43018609671789	1.75133540237083	0	0	3.92322038497061	0.789333272983795	newWilms.Wilms___IMP672___NB8350521_AGGGCTCTCTATTCGT
-1.02870814871168	-9.13449652091497	0	0	4.5474476817129	2.43757051750943	newWilms.Wilms___IMP672___NB8350521_AGGTAGGCAGCACAAG
-3.83833664320732	6.47701787150126	0	0	4.11412011554241	0	newWilms.Wilms___IMP672___NB8350521_AGGTCATGTATACAGA
-1.05967286311219	-11.4305404719909	0	0.904453925765565	4.40801495576787	1.70499392256703	newWilms.Wilms___IMP672___NB8350521_AGTACCATCTGCGGGT
0.500148694084247	6.98034814319965	0	0	2.41061265842667	0	newWilms.Wilms___IMP672___NB8350521_AGTAGCTTCTTAAGGC
-9.86056759637055	-0.847171133287159	0	0	3.46891631953409	0	newWilms.Wilms___IMP672___NB8350521_AGTCAACTCCACGTGG
-1.71599558221184	6.43676287441993	0	0	3.83300956375537	0.628458903323421	newWilms.Wilms___IMP672___NB8350521_AGTCACAAGTAAATGC
-4.6477595552766	4.66168425673513	0	0	3.42727251481387	0	newWilms.Wilms___IMP672___NB8350521_AGTGCCGGTTGTGCAT
0.70620421714057	5.04821003723954	0	0	3.24675623256914	0	newWilms.Wilms___IMP672___NB8350521_ATACCGAAGCTGCCTG
2.97214665008286	7.95064780741984	0	0	6.4156513309189	0	newWilms.Wilms___IMP672___NB8350521_ATAGACCAGTTTCAGC
1.02888281440199	4.98965493109456	0	0	3.6364463200402	1.63892139726719	newWilms.Wilms___IMP672___NB8350521_ATAGGCTTCGACGCGT
0.0303529571287523	-10.0993639564266	0	0.652839302613717	4.53994900532007	0	newWilms.Wilms___IMP672___NB8350521_ATCACTTTCGAGAGAC
0.869942069324549	5.81520398374567	0	0	4.8124281904438	1.37902713241277	newWilms.Wilms___IMP672___NB8350521_ATCATTCGTTGGAGGT
-2.75207794918116	5.24064655770366	0	0	3.99268228990871	0	newWilms.Wilms___IMP672___NB8350521_ATCCATTGTTGATCGT
14.4902861367255	-3.12672816641097	0.864444574033229	0	0	0	newWilms.Wilms___IMP672___NB8350521_ATCGATGAGATAGGGA
-9.28914672936375	-2.176339269247	0	0	3.10341477669264	0	newWilms.Wilms___IMP672___NB8350521_ATCGATGTCTCTGACC
-1.03760919534898	-10.6936291185777	0	0.552747943062168	4.68872222528902	0.904136420679756	newWilms.Wilms___IMP672___NB8350521_ATCGGATAGCTAAATG
2.27081709383651	3.50354764683666	0	0	3.68672209198449	0	newWilms.Wilms___IMP672___NB8350521_ATCGGATTCGAGTCTA
-1.82406322143133	4.35027004934347	0	0	3.68627126186444	1.07295647217582	newWilms.Wilms___IMP672___NB8350521_ATCTCTACAGCATACT
-3.5857561071527	4.73633005243821	0	0	3.57550152623486	0	newWilms.Wilms___IMP672___NB8350521_ATGACCAGTAACGATA
-2.21562907744731	6.8534705396268	0	0	4.50272188227899	0	newWilms.Wilms___IMP672___NB8350521_ATGAGGGGTAACGGTG
0.123493905791285	6.84501597944633	0	0	5.06880285636476	0	newWilms.Wilms___IMP672___NB8350521_ATGCCTCTCATTCACT
14.5466043295003	-2.27158073929868	1.89149977603936	0	0.158039440722154	0	newWilms.Wilms___IMP672___NB8350521_ATGGATCGTGTCATTG
5.10984366535456	-10.9102180080583	0	1.191327667957	4.51906880796594	1.18706438380709	newWilms.Wilms___IMP672___NB8350521_ATGTCTTGTGAGAGGG
3.44722990022535	4.53352267564117	0	0	5.85754569064615	1.19484653666918	newWilms.Wilms___IMP672___NB8350521_ATTACTCAGTAGACCG
1.67741812325862	4.47185175754502	0	0	2.99188215367535	0	newWilms.Wilms___IMP672___NB8350521_ATTACTCGTAGCCCTG
15.1018400786899	-3.57590925135738	2.2308695714145	0	0	0	newWilms.Wilms___IMP672___NB8350521_ATTCAGGTCAAGGACG
1.48995156177928	6.29986417845074	0	0	4.56889822449472	0	newWilms.Wilms___IMP672___NB8350521_ATTCATCCAGTAACCT
0.101877288967759	8.50129814693717	0	0	4.48065113088992	0	newWilms.Wilms___IMP672___NB8350521_ATTCATCCAGTTGAAA
1.17256223721567	-13.6036726134056	0	0.21039068341847	4.65765680728143	0.984812371841149	newWilms.Wilms___IMP672___NB8350521_ATTCCCGGTCTCTCAC
14.6129377798441	-4.05441439949231	1.70181227288992	0	0	0	newWilms.Wilms___IMP672___NB8350521_ATTCCCGTCGTGTGGC
0.0458759551434547	6.98124981891019	0	0	4.93382165027248	1.01643837414537	newWilms.Wilms___IMP672___NB8350521_ATTCCTATCAGAGTGG
13.9275486942915	-1.41623971932458	2.73757553614301	0	0	0	newWilms.Wilms___IMP672___NB8350521_ATTCCTATCATTCGTT
-2.78382787731709	6.92695910743353	0	0	2.92641568202102	0.841007349906388	newWilms.Wilms___IMP672___NB8350521_ATTCTACCAAGATTGA
-4.59814554141671	6.21001237250741	0	0	4.26382944229799	0.871968611884907	newWilms.Wilms___IMP672___NB8350521_ATTGGGTGTTCCCAAA
0.51842972023522	8.92939227636142	0	0	2.9753818472658	0	newWilms.Wilms___IMP672___NB8350521_ATTTACCTCTAGTGAC
-0.7646842671409	2.56972506722092	0	0	2.87045911757336	0	newWilms.Wilms___IMP672___NB8350521_CAACCAAAGCCATTGT
2.71432089561436	8.29767036649711	0	0	5.42446221714249	0	newWilms.Wilms___IMP672___NB8350521_CAACCAACAGAAACCG
-0.124903904107888	6.03804114833487	0	0	3.86983189287186	0	newWilms.Wilms___IMP672___NB8350521_CAAGACTAGTACGAGC
-4.69530675835088	5.35322276637822	0	0	3.00826854659938	1.11080903997273	newWilms.Wilms___IMP672___NB8350521_CAAGACTCAAGGACAC
14.5210277467987	-2.89383175625084	0	0	1.55453339225336	0	newWilms.Wilms___IMP672___NB8350521_CAAGACTGTGGCAGAT
1.21046607490225	3.8548253183181	0	0	4.84576337320975	2.63719605848347	newWilms.Wilms___IMP672___NB8350521_CAATTTCAGTGATAAC
2.05126018506168	3.45403698918775	0	0	4.2683067076932	0	newWilms.Wilms___IMP672___NB8350521_CACAACACAGGATTCT
-5.51659678005219	4.17671985314758	0	0	3.61736611461383	0.928206078894599	newWilms.Wilms___IMP672___NB8350521_CACAACATCTGAGAAA
-3.5717498255418	6.45364176278059	0	0	4.635709187881	0.745264609960062	newWilms.Wilms___IMP672___NB8350521_CACCAAACAGAACTCT
14.4976957544489	-3.59437537649181	0.772366376330152	0	0	0	newWilms.Wilms___IMP672___NB8350521_CACGGGTCAATACCTG
4.18553309579877	4.91922841117252	0	0	3.86340136000637	0	newWilms.Wilms___IMP672___NB8350521_CACTAAGCACGCTGTG
3.19173057632999	2.98836185158851	0	0	2.52275995380718	0	newWilms.Wilms___IMP672___NB8350521_CACTGGGCACACCTGG
14.5749420840345	-2.81577219851698	0.562874228983771	0	0	0	newWilms.Wilms___IMP672___NB8350521_CAGAGCCAGGCTGGAT
1.22241796487892	6.04159903928809	0	0	4.06245851827257	0	newWilms.Wilms___IMP672___NB8350521_CAGAGCCTCAAAGAAC
2.49574737542801	-12.9713573468965	0	0.78824486263449	4.77634766876165	1.38553583427018	newWilms.Wilms___IMP672___NB8350521_CAGATACCATGAAGGC
-8.22572287512222	1.11606671023893	0	0	4.36181135416833	0.928818380320075	newWilms.Wilms___IMP672___NB8350521_CAGATTGTCCGAGGCT
0.539534580269165	6.14300877154327	0	0	4.26910146018712	0	newWilms.Wilms___IMP672___NB8350521_CAGCACGCAGATCACT
0.892421715947087	9.96884836260207	0	0	0	0	newWilms.Wilms___IMP672___NB8350521_CAGCAGCTCTTCTGTA
14.2705766329176	-1.9068057484851	3.35380135994256	0	0.460648051069679	0	newWilms.Wilms___IMP672___NB8350521_CAGCCAGGTAACCCTA
3.8519481411913	6.46699248643083	0	0	4.25563301062948	0	newWilms.Wilms___IMP672___NB8350521_CAGGCCACAGCTATAC
-0.353207062748165	5.91574683572583	0	0	4.30176152500772	0	newWilms.Wilms___IMP672___NB8350521_CAGGTATCAGTAGAGC
5.28697053843926	-8.24212417993148	0	0	4.82295559232942	0	newWilms.Wilms___IMP672___NB8350521_CAGTGCGGTGTCCTAA
0.158477412827315	3.72709393666738	0	0	4.62777797139562	1.20868041465195	newWilms.Wilms___IMP672___NB8350521_CAGTTCCAGTATCCTG
-3.30760620630201	5.21321488191892	0	0	4.42144286600522	0.730829596245366	newWilms.Wilms___IMP672___NB8350521_CATACTTAGAGATGCC
0.54761945207105	5.93613437070357	0	0	3.54264957027227	1.291454098447	newWilms.Wilms___IMP672___NB8350521_CATACTTCAAAGTGTA
3.00590155729764	-10.5844095601139	0	0	3.80800982066492	0	newWilms.Wilms___IMP672___NB8350521_CATCAAGGTGTTACAC
-0.85327590289241	-10.571911045634	0	0.311881323348779	4.05647518432881	1.1706821310605	newWilms.Wilms___IMP672___NB8350521_CATCCCAAGCGTTACT
-9.2356215217446	1.15719169311674	0	0	4.48901687165983	0	newWilms.Wilms___IMP672___NB8350521_CATCCGTAGCCTTGAT
4.34196730242173	-8.5979880253152	0	0	3.62417662548987	0	newWilms.Wilms___IMP672___NB8350521_CATCGCTCAATGGGTG
-2.10321908406822	7.94815494972817	0	0	4.02881042012874	0.879987559367123	newWilms.Wilms___IMP672___NB8350521_CATGCAATCTATGTGG
0.0687040516636505	-13.0949221016922	0	1.23019946992056	4.88388918538101	1.53087192941241	newWilms.Wilms___IMP672___NB8350521_CATGCCTGTTGTCATG
-10.0052446058871	-1.25392434749347	0	0	3.06924176464283	0	newWilms.Wilms___IMP672___NB8350521_CATTGCCAGTTGGAGC
-2.7559803179333	4.71447347072109	0	0.531485396071224	3.96800814492619	2.06842400494667	newWilms.Wilms___IMP672___NB8350521_CATTGCCCATGAAAGT
-3.05691455252566	6.98821423124172	0	0	4.41190097136013	0	newWilms.Wilms___IMP672___NB8350521_CCACAAAAGCCAGAGT
-0.775369349861756	5.88547729043651	0	0	2.74915831123108	1.16966441058545	newWilms.Wilms___IMP672___NB8350521_CCACCATCAACACGAG
1.22057731343131	5.36780325952638	0	0	4.73527689506152	1.08536646513847	newWilms.Wilms___IMP672___NB8350521_CCACGTTAGTATAACG
-7.03999616163508	3.49370198540679	0	0	2.70000378788918	0	newWilms.Wilms___IMP672___NB8350521_CCACTTGAGGACTGGT
-8.92591063601707	-1.47815169341965	0	0	3.34192172542451	1.07590575821512	newWilms.Wilms___IMP672___NB8350521_CCATAAGCACCTGCGA
-9.2221573066356	-3.37568787948596	0	0	3.39062446122803	0	newWilms.Wilms___IMP672___NB8350521_CCCGAAGGTGCTCGTG
15.2828142077606	-3.1693544973841	3.07010612555665	0	0.133760938840119	0	newWilms.Wilms___IMP672___NB8350521_CCCGGAAGTACGATGG
-3.43266726849758	3.98920311442289	0	0	3.76822038143852	0.808858636805535	newWilms.Wilms___IMP672___NB8350521_CCCTAACGTCTAACGT
3.62341004521585	-7.85517759003075	0	0	4.52383873774898	0	newWilms.Wilms___IMP672___NB8350521_CCCTGATCAGATCACT
-2.90636154127162	5.52564051660755	0	0	4.72690546891412	0	newWilms.Wilms___IMP672___NB8350521_CCCTTAGGTGGCTACC
-3.99527029670439	5.04481870029206	0	0	3.70062844071195	0	newWilms.Wilms___IMP672___NB8350521_CCGATGGTCCTCGCAT
1.78279853376262	4.28177159872215	0	0	0	0	newWilms.Wilms___IMP672___NB8350521_CCGGACAAGATTGCGG
-0.63130356058306	-9.4605117944914	0	0	4.33043684656618	2.06136397487327	newWilms.Wilms___IMP672___NB8350521_CCGGTAGCAATACAGA
2.14036088103588	8.38881974483698	0	0	3.6101376508491	0	newWilms.Wilms___IMP672___NB8350521_CCGGTAGTCGCCCAGA
14.5877109087396	-3.63461430406583	2.16149371867622	0	0	0	newWilms.Wilms___IMP672___NB8350521_CCGTGAGAGATTGCGG
-2.03007877516563	7.88526206223572	0	0	4.64268125450873	0.714669058487215	newWilms.Wilms___IMP672___NB8350521_CCGTGAGCATGTCTAG
-3.74777948348021	6.60967517148985	0	0	4.36783076893265	0.663033797302711	newWilms.Wilms___IMP672___NB8350521_CCTCCAAGTACAAGTA
4.21722317112161	5.68680400593622	0	0	3.93129657047493	0	newWilms.Wilms___IMP672___NB8350521_CCTTCAGCATTAAAGG
3.57254404229502	-7.07329814314985	0	0	3.20495870318966	0	newWilms.Wilms___IMP672___NB8350521_CCTTTGGGTAGGAGTC
3.77645928858767	6.77043417571621	0	0	4.24621877198788	1.95244232894623	newWilms.Wilms___IMP672___NB8350521_CGAGAAGGTTTCACTT
4.27583052067639	-9.36341141585151	0	0	4.73990995806138	0	newWilms.Wilms___IMP672___NB8350521_CGAGTGCAGCGTATGG
-1.3147440185656	-10.9592827578349	0	1.63841461592931	4.09336479598081	0	newWilms.Wilms___IMP672___NB8350521_CGATCGGCAAAGGGTC
2.86579562843473	-5.68027911370105	0	0	3.65932852895927	0	newWilms.Wilms___IMP672___NB8350521_CGATGCGGTTTACACG
-4.34292849107222	6.46871979347356	0	0	3.15794344818763	1.34738182163966	newWilms.Wilms___IMP672___NB8350521_CGATGGCAGCATCAGG
4.00715903903516	-9.51218030138878	0	0	4.25957456425245	2.2834221087756	newWilms.Wilms___IMP672___NB8350521_CGATGGCTCCCAGCGA
4.97327967098175	-9.31582894719509	0	0	3.21944470959748	2.35468442470737	newWilms.Wilms___IMP672___NB8350521_CGCATAAAGAGCATAT
2.35777021748535	5.84891284741201	0	0	5.96171878632486	0	newWilms.Wilms___IMP672___NB8350521_CGCCATTGTGGGTATG
-8.24852356744449	0.73351852610948	0	0	0.455309015750341	0	newWilms.Wilms___IMP672___NB8350521_CGGAGAATCATCCCGT
1.4609952643677	7.97069131449003	0	0	5.81336212484951	0	newWilms.Wilms___IMP672___NB8350521_CGTAAGTAGGTTCCGC
0.614607286198557	8.39580020874371	0	0	3.5475783966577	1.03094397056902	newWilms.Wilms___IMP672___NB8350521_CGTAGTATCTACCACC
-2.55331535894075	6.04261339790077	0	0	4.56332868073695	1.14710197554328	newWilms.Wilms___IMP672___NB8350521_CGTGCTTTCAACCTCC
3.42552516749522	4.75131271850793	0	0	4.52412337026424	1.75345681144227	newWilms.Wilms___IMP672___NB8350521_CGTTAGATCAGTCACA
-9.16065526367857	-4.02871521131277	0	0	3.74474163797142	0	newWilms.Wilms___IMP672___NB8350521_CGTTAGATCTCCTGAC
0.997668301854922	6.6831038644931	0	0	5.0847848208171	1.22830299462044	newWilms.Wilms___IMP672___NB8350521_CGTTCTGTCGGAATGG
-5.50656355030006	5.27691527695903	0	0	3.87231626850242	0	newWilms.Wilms___IMP672___NB8350521_CTAACTTTCCTAGCGG
5.76391498115048	-9.26624292880753	0	1.30554276754292	4.16891982574955	0	newWilms.Wilms___IMP672___NB8350521_CTACAGAAGGACGCAT
-0.503014852097823	-9.37325554319064	0	0	4.4770789853551	0	newWilms.Wilms___IMP672___NB8350521_CTACCCACAAATCAAG
-10.4763994607925	-4.1861290437197	0	0	3.11903172081372	0.353085561211985	newWilms.Wilms___IMP672___NB8350521_CTACCTGTCTATTTCG
-0.798830005550561	-11.6755951954438	0	0	4.3707031233365	0	newWilms.Wilms___IMP672___NB8350521_CTACGGGGTACTAACC
-4.71788730699332	4.72415029383504	0	0	3.05399181880749	0	newWilms.Wilms___IMP672___NB8350521_CTAGGTAAGAAGCCTG
-0.270729743825351	4.73339919431311	0	0	3.95239368733575	0	newWilms.Wilms___IMP672___NB8350521_CTAGGTACAAGATGGC
-6.63641268376588	3.36448542136201	0	0	3.1960897971204	0.850461541284418	newWilms.Wilms___IMP672___NB8350521_CTAGGTAGTATTTCTC
3.82224162823485	4.15241668899007	0	0	3.07290144531961	0	newWilms.Wilms___IMP672___NB8350521_CTATCCGCACCGGAAA
15.081442123581	-3.2122769163217	2.50377523116712	0	0	0	newWilms.Wilms___IMP672___NB8350521_CTATCCGTCACTGAAC
-0.880514439662563	-9.46948413427921	0	0	4.10397398115463	0	newWilms.Wilms___IMP672___NB8350521_CTCAAGACACTGGCGT
-4.16414039327302	5.77074009355587	0	0	3.53977632538251	0	newWilms.Wilms___IMP672___NB8350521_CTCAATTAGTGTTCCA
1.59465901252993	8.19088382451705	0	0	5.33350988106922	0	newWilms.Wilms___IMP672___NB8350521_CTCAATTTCGTCGACG
2.24556529129976	-13.7139793345748	0	1.39626635240542	4.62912233318535	1.74395831360032	newWilms.Wilms___IMP672___NB8350521_CTCACTGAGCGTTCAT
14.9110993509043	-2.9496420034992	0	0	0	0	newWilms.Wilms___IMP672___NB8350521_CTCAGGGCACCGGCTA
0.932586212369195	-11.0390392044127	0	0	3.51355277111733	0.846726447438435	newWilms.Wilms___IMP672___NB8350521_CTCATCGAGAACTCCT
1.71464504713711	2.12311657041449	0	0	4.23794718365128	1.52967182932136	newWilms.Wilms___IMP672___NB8350521_CTCATTACAATGCAGG
3.81230660752812	5.02123972321884	0	0	2.926964036127	2.99421015226659	newWilms.Wilms___IMP672___NB8350521_CTCATTAGTACCTGTA
1.44087950956206	3.37508837999709	0	0	3.30990440376991	0	newWilms.Wilms___IMP672___NB8350521_CTCCCAAAGGCTCAAG
-3.07393869134736	7.01278996315223	0	0	4.8969166107992	1.46241225215167	newWilms.Wilms___IMP672___NB8350521_CTCCCTCCAGACAAGC
1.6447613220161	7.75858033799493	0	0	4.53137727367385	0	newWilms.Wilms___IMP672___NB8350521_CTCCTCCTCTCCGATC
-0.480320544276504	5.04923361395547	0	0	4.10627649664448	1.05285403073923	newWilms.Wilms___IMP672___NB8350521_CTCTCAGCAAACGGCA
-2.26145145561855	4.13202468609477	0	0	4.2881670681714	1.2363571644999	newWilms.Wilms___IMP672___NB8350521_CTCTGGTCACGGTGTC
1.76320354482538	-13.4821821357713	0	0.94885840172373	4.50257485990781	1.51677444107	newWilms.Wilms___IMP672___NB8350521_CTCTGGTGTCTTACAG
-0.904467286807163	4.52372416285551	0	0	4.51979539814726	1.36879434790258	newWilms.Wilms___IMP672___NB8350521_CTGAGCGTCACTTGGA
0.0976761708052981	4.98802840175453	0	0	4.40276993377825	1.21503454291653	newWilms.Wilms___IMP672___NB8350521_CTGAGGCAGATGCGAC
-3.96810064421313	4.81131106951657	0	0	4.18098386123572	1.41000071865985	newWilms.Wilms___IMP672___NB8350521_CTGATCCAGTTCATCG
-1.3387450028576	-10.5755314579701	0	0	4.4753941059365	2.1427865849055	newWilms.Wilms___IMP672___NB8350521_CTGCATCCAGCAGTCC
1.14849783536407	-12.2027159297176	0	0.544133787043691	3.94593063801272	1.15426472651615	newWilms.Wilms___IMP672___NB8350521_CTGCATCGTCTCGGAC
-0.915658010426448	3.12728988387604	0	0	3.52243065481625	0	newWilms.Wilms___IMP672___NB8350521_CTGGACGCATACGCAT
1.71170217312955	3.63126122026525	0	0	4.59176481280461	0	newWilms.Wilms___IMP672___NB8350521_CTGGTCTCATTACGGT
13.6566867598996	-0.972629170276765	3.14015140777379	0	0	0	newWilms.Wilms___IMP672___NB8350521_CTGGTCTGTCCTTAAG
-0.453023906716596	5.30377157698838	0	0	4.50474963603578	1.137583252122	newWilms.Wilms___IMP672___NB8350521_CTGTCGTAGGATCATA
5.69920624748635	-10.8358242098405	0	1.88806410218345	4.71840300071429	0	newWilms.Wilms___IMP672___NB8350521_CTGTGGGAGTCTACCA
-7.58397217780889	1.94664642851765	0	0	4.25961048279599	0.634607937512189	newWilms.Wilms___IMP672___NB8350521_CTTAGGACACGTACTA
3.86798532188312	2.66975920642347	0	0	4.16488849168028	0	newWilms.Wilms___IMP672___NB8350521_CTTCCGACATCATCCC
2.11354730794826	-13.2906446597506	0	0	4.52632058104399	0	newWilms.Wilms___IMP672___NB8350521_CTTCCTTGTAAGTAGT
0.950029087105319	4.59263112054903	0	0	4.1873532210028	2.47849445339675	newWilms.Wilms___IMP672___NB8350521_CTTCCTTGTCACTTAG
15.0322140849838	-3.6435710970705	2.55299881000518	0	0	0	newWilms.Wilms___IMP672___NB8350521_CTTCTCTAGTTAGAAC
3.1119846342527	6.89089978676035	0	0	5.59281921449187	1.78929381510944	newWilms.Wilms___IMP672___NB8350521_GAACTGTCAGTCTGGC
-10.5604228170785	-3.78373399217877	0	0	2.6869843161607	0.440813499487028	newWilms.Wilms___IMP672___NB8350521_GAAGAATTCTTAGCCC
0.885308842317133	5.54361276191192	0	0	3.74879545632675	0	newWilms.Wilms___IMP672___NB8350521_GAAGCCCCACATGGTT
13.9401610302314	-1.41999414865647	0	0	2.79317479166622	0	newWilms.Wilms___IMP672___NB8350521_GAAGCCCCACGGAAGT
0.345833930968939	4.57613733970734	0	0	4.8781089244414	1.56436239270272	newWilms.Wilms___IMP672___NB8350521_GAAGCCCGTAACGATA
-5.53286012618752	4.35253894959631	0	0	3.54931487378354	0.838572392940804	newWilms.Wilms___IMP672___NB8350521_GAAGCCCGTCCATCTC
-0.721472401204328	7.52406855421762	0	0	4.6837079410486	1.88061251895944	newWilms.Wilms___IMP672___NB8350521_GAAGGACCAAATGGTA
5.28267056229873	-12.3748231317527	0	1.22239348295306	5.34145931597522	0.778248546482754	newWilms.Wilms___IMP672___NB8350521_GAAGGGTGTAGTGATA
2.8161131204713	6.01857499304465	0	0	6.15751434752044	0.95679138134013	newWilms.Wilms___IMP672___NB8350521_GAATCACGTACGTACT
0.0690141620580852	7.34754136883055	0	0	4.33082727886399	1.93966380611978	newWilms.Wilms___IMP672___NB8350521_GACATCACATCCGAGC
-7.78762795566376	2.5076942746821	0	0	2.70215092853825	0	newWilms.Wilms___IMP672___NB8350521_GACATCAGTCTACAAC
2.31262748717922	7.72330392715939	0	0	1.6221250404323	0	newWilms.Wilms___IMP672___NB8350521_GACCCAGCATCGATAC
-4.22402535153041	4.55034842108713	0	0	3.77420023116725	1.55305095995047	newWilms.Wilms___IMP672___NB8350521_GACTATGTCCCGAATA
5.85852353366552	-8.94228621109555	0	0	4.07974636969644	0	newWilms.Wilms___IMP672___NB8350521_GACTCAAAGATCCCGC
-8.40561695649771	0.30226498548223	0	0	3.52350146433599	0	newWilms.Wilms___IMP672___NB8350521_GACTCTCAGAAACTAC
3.34883143046159	-6.68931937992561	0	0	4.66054086106732	0	newWilms.Wilms___IMP672___NB8350521_GACTGATTCCGTTGAA
-4.42859017127925	4.45090452146484	0	0	3.46915523622252	0.839383104930586	newWilms.Wilms___IMP672___NB8350521_GACTTCCTCACTTCTA
-0.510739053831536	5.01942324255764	0	0	3.98761446508395	1.30072509758564	newWilms.Wilms___IMP672___NB8350521_GAGATGGCATGCACTA
2.00843984452251	3.90206924336175	0	0	3.88237875434862	2.28723709571773	newWilms.Wilms___IMP672___NB8350521_GAGCTGCGTAGGTGCA
3.66785767901835	2.91126760205989	0	0	4.5754527419229	0	newWilms.Wilms___IMP672___NB8350521_GAGGCAAAGCTGACCC
3.96433815394777	6.35112538942126	0	0	4.34922217340575	1.29151200503421	newWilms.Wilms___IMP672___NB8350521_GAGTCTACAATCACGT
-1.22925590207871	-9.07095494792166	0	0	4.38806151285778	2.39985947472632	newWilms.Wilms___IMP672___NB8350521_GAGTTGTGTGGGTATG
14.5746743012751	-4.20611528142589	1.98474069029449	0	0	0	newWilms.Wilms___IMP672___NB8350521_GATCCCTGTTACCCAA
-1.25265789294501	-9.37802817776385	0	0	4.90145543043956	1.37917857489164	newWilms.Wilms___IMP672___NB8350521_GATGAGGAGGATTCAA
-0.465297034718246	4.24585648544836	0	0	4.41624584129956	0	newWilms.Wilms___IMP672___NB8350521_GATGTTGGTTATTCTC
-3.47799887338909	7.36891767799893	0	0	4.37606078037062	0	newWilms.Wilms___IMP672___NB8350521_GATTCGATCTTGGATG
-2.25602691859137	7.39602809803979	0	0	2.85162495427016	0.890585756247854	newWilms.Wilms___IMP672___NB8350521_GATTGGTAGCATCTTG
1.22855676871021	6.32058381561017	0	0	2.25390984433191	0	newWilms.Wilms___IMP672___NB8350521_GATTGGTGTGTTCAGT
-8.73424174160166	-2.46646783340392	0	0	3.0509796876807	0	newWilms.Wilms___IMP672___NB8350521_GATTGGTGTTGGTGTT
1.04026313274668	-13.5127159381174	0	1.39311506238644	4.63814421061674	1.14585089724791	newWilms.Wilms___IMP672___NB8350521_GATTTCTTCAAGTCGT
0.532291445074192	4.73476512677187	0	0	4.25159565726687	0	newWilms.Wilms___IMP672___NB8350521_GCAACCGTCCTCATAT
-3.3707469004249	6.89174298645422	0	0	3.72650698186368	1.11801732826176	newWilms.Wilms___IMP672___NB8350521_GCACATAAGTGTCATC
-3.08136301292516	5.99711909991399	0	0	4.61145753616088	0	newWilms.Wilms___IMP672___NB8350521_GCAGTTACATAAGCAA
-1.73662058351254	4.23023722283901	0	0	4.08430294793874	0	newWilms.Wilms___IMP672___NB8350521_GCATCGGCACACCTTC
-4.18195176272154	6.23377626696192	0	0	3.52877796127451	0	newWilms.Wilms___IMP672___NB8350521_GCATCGGCAGTTAGGG
2.13065775104529	5.45015576496209	0	0	4.58300672757347	0.471497358235419	newWilms.Wilms___IMP672___NB8350521_GCATCGGTCGTGGAAG
-2.65286256428924	4.45543451814395	0	0	3.96582740146744	0.771498548950562	newWilms.Wilms___IMP672___NB8350521_GCATTAGCATCAGTGT
2.68729439054562	3.45362748435881	0	0	4.73539880368856	1.88955542722895	newWilms.Wilms___IMP672___NB8350521_GCCAACGGTCTACAGT
5.25509310472056	-8.20343087977195	0	0	3.89180178935665	0	newWilms.Wilms___IMP672___NB8350521_GCCAGTGTCTATGTGG
4.11260690103319	5.65331225140874	0	0	3.11163563075731	0	newWilms.Wilms___IMP672___NB8350521_GCCATTCTCTCTATAC
4.2852312235582	4.69794311498092	0	0	4.55578395457326	2.72142272333349	newWilms.Wilms___IMP672___NB8350521_GCCCGAAAGCACTCGC
-2.60931340643275	6.85108884977867	0	0	4.3201601928149	1.04728624915251	newWilms.Wilms___IMP672___NB8350521_GCGGAAATCACAGAGG
13.7833762607198	-1.06296309787131	2.58304593609061	0	3.12546645991885	0	newWilms.Wilms___IMP672___NB8350521_GCGTTTCTCCCGAATA
-0.83245691365025	6.00683500758947	0	0	4.04767159946379	0.8590006414927	newWilms.Wilms___IMP672___NB8350521_GCTGAATCAACGGCTC
1.83110375206616	2.94876994907869	0	0	2.60543752709292	0	newWilms.Wilms___IMP672___NB8350521_GCTTGGGGTCCTCATC
5.44246123703091	-9.33926173776628	0	1.46982313423569	4.31180931225351	2.4105281619893	newWilms.Wilms___IMP672___NB8350521_GGACGTCCAGACGCTC
-9.33765797093311	-1.16083000269624	0	0.282143849606126	3.44735660857965	0.943644482361853	newWilms.Wilms___IMP672___NB8350521_GGAGCAAAGCCTGTGC
1.6864878218784	3.76256136934343	0	0	3.36034746557791	0	newWilms.Wilms___IMP672___NB8350521_GGAGCAACAAGCACAG
-2.80098300311613	3.84296544327194	0	0	3.65202069656875	0.975882198876387	newWilms.Wilms___IMP672___NB8350521_GGAGGTACACCGTGGT
3.60366690225775	3.46440595672496	0	0	4.19820106018007	0	newWilms.Wilms___IMP672___NB8350521_GGATCTACAATCTGCA
3.74524204321979	5.26356620512508	0	0	4.21361783544305	0	newWilms.Wilms___IMP672___NB8350521_GGATCTAGTTGATCGT
-5.45049642864746	4.73674657053173	0	0	4.19165454747739	0.707856949039213	newWilms.Wilms___IMP672___NB8350521_GGCACGTAGATGCCGA
4.3926856101499	-10.6351571692203	0	0	4.31969373637799	2.23048159511978	newWilms.Wilms___IMP672___NB8350521_GGCTGTGCACCTTCCA
2.54039693174302	-11.046699073812	0	0	2.76062832389101	1.43196021532183	newWilms.Wilms___IMP672___NB8350521_GGCTGTGCAGAACATA
-8.69702749626422	-2.06516794688115	0	0	3.60158125697287	0.508712546078322	newWilms.Wilms___IMP672___NB8350521_GGCTGTGGTGCAACAG
2.53116914837944	3.38738873904582	0	0	2.88855844149359	2.30717959795455	newWilms.Wilms___IMP672___NB8350521_GGCTTGGCATCTATCT
2.17857458020756	-13.6874125961904	0	0.949695154397858	4.76334644235685	1.54653909497629	newWilms.Wilms___IMP672___NB8350521_GGGAAGTGTATACGGG
-6.30351725647879	4.43383678094474	0	0	3.60312685708817	0	newWilms.Wilms___IMP672___NB8350521_GGGACAAGTGAATTGA
0.971997246702505	8.0415138741652	0	0	4.92983375881526	1.65766082329308	newWilms.Wilms___IMP672___NB8350521_GGGACTCGTGATTAGA
-0.296587262622321	-11.7967030230357	0	1.13041246049391	3.7622356226105	1.50064657670438	newWilms.Wilms___IMP672___NB8350521_GGGAGTAGTAGAGCTG
2.42936036900381	5.43707047176026	0	0	3.83266089263631	1.09474566938887	newWilms.Wilms___IMP672___NB8350521_GGGATCCGTACAGAGC
-2.09212885842687	6.06783318434113	0	0	4.18667361096928	1.22625196927865	newWilms.Wilms___IMP672___NB8350521_GGGATGACAAATGATG
-9.17691886340932	-2.81563201635006	0	0	2.94684639467173	0.607981702947065	newWilms.Wilms___IMP672___NB8350521_GGGTAGAAGTTCGGTT
-2.78048257247964	6.96210355159165	0	0	4.16218866063197	1.86489948323732	newWilms.Wilms___IMP672___NB8350521_GGGTAGATCGCCACTT
-9.80417327867957	-0.161766021975416	0	0	2.79456341537856	0	newWilms.Wilms___IMP672___NB8350521_GGGTATTGTCATTCCC
1.13550310664314	5.54862449436749	0	0	5.54771083443664	1.74678231108884	newWilms.Wilms___IMP672___NB8350521_GGGTGAATCCTTTAGT
14.4994784609812	-4.00386998017481	1.71304074724366	0	0	0	newWilms.Wilms___IMP672___NB8350521_GGGTGTCGTACGCTAT
-3.73391976845549	4.55986274875083	0	0	3.70863708807253	0.93322250546001	newWilms.Wilms___IMP672___NB8350521_GGGTGTCGTGGTCTTA
-0.018271333518924	4.53292995790022	0	0	4.06487697213876	1.41737138512605	newWilms.Wilms___IMP672___NB8350521_GGGTTATTCATCGCAA
-3.02837751437574	6.05053910319451	0	0	2.68019651246593	0	newWilms.Wilms___IMP672___NB8350521_GGGTTTAAGGTGATAT
-9.25834447095451	-1.32863751289747	0	0	3.26759408555725	0	newWilms.Wilms___IMP672___NB8350521_GGTAACTTCACAGTGT
-10.7897202613312	-2.77352626281031	0	0	2.49540762131238	0	newWilms.Wilms___IMP672___NB8350521_GGTAATCCATGGAATA
-6.56443741473978	4.35488692732428	0	0	4.63201702440476	0	newWilms.Wilms___IMP672___NB8350521_GGTAGAGTCGCTGCGA
-0.57501524014234	7.51078549869117	0	0	3.29370375386983	0	newWilms.Wilms___IMP672___NB8350521_GGTCTGGGTGTCTTGA
1.07389041837652	10.0228954976904	0	0	0	0.856476301894321	newWilms.Wilms___IMP672___NB8350521_GGTGATTCAAATGAGT
0.19666892144142	9.02253341489781	0	0	3.52279874247508	0	newWilms.Wilms___IMP672___NB8350521_GGTGATTCAAGTTCCA
13.7473448983628	-1.05525344367523	2.97932655988712	0	2.04635422702745	0	newWilms.Wilms___IMP672___NB8350521_GGTTCTCCATCACCAA
-3.24071671517119	6.53133402508844	0	0	3.72118767934187	0.918480779333148	newWilms.Wilms___IMP672___NB8350521_GGTTGTATCACGAACT
-4.18974580848121	5.39598648322337	0	0	2.94244666171514	1.00109988479477	newWilms.Wilms___IMP672___NB8350521_GTAACCATCGTGCTCT
-2.37001374051111	6.60273014260953	0	0	3.72282549243626	0	newWilms.Wilms___IMP672___NB8350521_GTAATGCTCCACCCTA
-0.998871843427104	-12.5726503545344	0	0.542823894829149	4.65845376342333	2.02168643382868	newWilms.Wilms___IMP672___NB8350521_GTAATGCTCTCATAGG
-0.722211273649761	-9.52513446621102	0	0	4.26584722200402	0	newWilms.Wilms___IMP672___NB8350521_GTAGGTTGTGCCTACG
-0.779545021231153	-9.32963107384038	0	0	4.03316686789384	2.08126209351044	newWilms.Wilms___IMP672___NB8350521_GTCAAGTAGTATTAGG
-7.49251831332705	3.88344874850462	0	0	4.23285734809948	1.37899889208593	newWilms.Wilms___IMP672___NB8350521_GTCATGAAGCTTAAGA
0.824728632588302	9.9086185196647	0	0.461236892693698	0	0	newWilms.Wilms___IMP672___NB8350521_GTCATTTTCTGAGAGG
-2.30722429426047	3.79142554689339	0	0	3.16936179241502	0.804037526431957	newWilms.Wilms___IMP672___NB8350521_GTCCACTGTCCGAAGA
-3.25411531835446	7.34937612597081	0	0	3.10689790077781	1.71250955454613	newWilms.Wilms___IMP672___NB8350521_GTCCCATCACGAGGTA
-9.10252572657483	-3.9767947412245	0	0	3.8867525225687	0	newWilms.Wilms___IMP672___NB8350521_GTCGAATTCTGGGATT
1.88338833415939	3.94861365787803	0	0	3.21745656980571	0	newWilms.Wilms___IMP672___NB8350521_GTCGTAACAATACGAA
3.41999216439307	4.31411977896864	0	0	2.28238949936459	1.78374280515987	newWilms.Wilms___IMP672___NB8350521_GTCTAGAAGTGATAGT
-10.0729180122763	-3.87240583461131	0	0	3.75399796527806	0.46482186253879	newWilms.Wilms___IMP672___NB8350521_GTCTTTAAGATTGATG
0.15902965739745	-13.5608648270134	0	0.213389391969722	4.31929353532337	1.54210575429928	newWilms.Wilms___IMP672___NB8350521_GTGAGCCGTAGGTTTC
-10.7573200701853	-2.83983203464898	0	0	3.19540461111843	0	newWilms.Wilms___IMP672___NB8350521_GTGATGTTCATTGTGG
-9.04376346838753	1.21865075655665	0	0	3.47111229377259	1.80261062399831	newWilms.Wilms___IMP672___NB8350521_GTGCACGAGTAAGACT
3.95149217665537	-13.428237812322	0	1.25267311845432	5.08156417885242	0.594168211021102	newWilms.Wilms___IMP672___NB8350521_GTGCGTGCAAATACAG
-0.782292639095667	-10.3441372521047	0	0.589947143323815	3.69806242054336	1.2279315936843	newWilms.Wilms___IMP672___NB8350521_GTGCGTGTCGACGATT
2.42398201549512	4.70829372915844	0	0	5.37551440770982	1.97876452365847	newWilms.Wilms___IMP672___NB8350521_GTGCTTCCAGCAGAAC
1.05436539647343	7.64593000631694	0	0	4.56311382690822	1.60331002113226	newWilms.Wilms___IMP672___NB8350521_GTGCTTCGTCCGGTCA
-1.03938681326061	-12.1550618765033	0	1.00452199004767	4.93564703783373	1.70450642143384	newWilms.Wilms___IMP672___NB8350521_GTGGGAACAGCGCTTG
-2.04517780527935	7.52621841787337	0	0	3.50667145211594	1.4296789166198	newWilms.Wilms___IMP672___NB8350521_GTGTTCCAGTGAATAC
-6.94646523498463	3.98273054610114	0	0	3.04904561162856	1.14054633624771	newWilms.Wilms___IMP672___NB8350521_GTTGCGGTCACTTCTA
4.13770960087569	3.86278056693763	0	0	4.68359796709893	0	newWilms.Wilms___IMP672___NB8350521_GTTGCGGTCATAGACC
2.46196683485495	5.66440886860231	0	0	5.21620748229524	1.1353934938064	newWilms.Wilms___IMP672___NB8350521_GTTGCTCAGGGAGTTC
0.389892327293359	-11.6949888969973	0	0	2.82212644699666	2.15512503153767	newWilms.Wilms___IMP672___NB8350521_GTTGCTCCACAGTACT
2.06054558117355	4.42184838330406	0	0	4.98148571064628	0	newWilms.Wilms___IMP672___NB8350521_GTTGTAGTCTTACGGA
-5.93651660158597	4.42691368501653	0	0	2.82746822339853	0.879301737064442	newWilms.Wilms___IMP672___NB8350521_GTTTACTCAGTGTATC
3.85987889655752	3.01608396369835	0	0	3.63168844336362	0	newWilms.Wilms___IMP672___NB8350521_GTTTACTTCCTTCTAA
-6.7092754707492	3.67979424034796	0	0	3.94672537249478	0	newWilms.Wilms___IMP672___NB8350521_TAACACGAGAGTATAC
-0.436177953936634	-9.73205595796707	0	0	3.80986658560032	0	newWilms.Wilms___IMP672___NB8350521_TAACGACTCACTCCGT
0.135079395083009	7.77852895549484	0	0	4.31588751256926	0	newWilms.Wilms___IMP672___NB8350521_TACCCGTCAAGCGCTC
-3.39815251615449	4.5844939706196	0	0	3.57411440442552	0.985505295126411	newWilms.Wilms___IMP672___NB8350521_TACCCGTGTCGACGCT
1.95658644172043	-13.8519202141113	0	1.69578991003847	4.60845360579902	1.83227554467649	newWilms.Wilms___IMP672___NB8350521_TACCGGGAGGATATAC
2.37498965070724	7.62033819712653	0	0	5.19986427518417	0	newWilms.Wilms___IMP672___NB8350521_TACTTGTGTACCTGTA
-2.65271720421226	4.78039623698597	0	0	4.57983538432409	0	newWilms.Wilms___IMP672___NB8350521_TAGACCAAGGTCGTGA
1.96558754343929	7.71913368725478	0	0	4.07500396329359	0	newWilms.Wilms___IMP672___NB8350521_TAGAGTCTCGGAGTAG
-3.16716858005136	7.1672498876581	0	0	4.44886944575502	0.660012746551764	newWilms.Wilms___IMP672___NB8350521_TAGATCGCACGGCACT
1.01102980108119	4.49162362511298	0	0	3.69627900906197	1.90398972323045	newWilms.Wilms___IMP672___NB8350521_TAGGAGGGTCGCGGTT
5.17046551685436	-9.68355447099189	0	0	5.08432662555979	0	newWilms.Wilms___IMP672___NB8350521_TAGGTTGGTCGTAATC
0.173604055166903	4.59232818801885	0	0	4.17541189442106	1.9124375799279	newWilms.Wilms___IMP672___NB8350521_TAGGTTGTCTAAACGC
-9.26937535217611	-1.87667615671089	0	0	3.33834380900544	1.07351858877681	newWilms.Wilms___IMP672___NB8350521_TATACCTCACCTCGTT
0.459200416574898	-13.7914823832625	0	1.04827588103774	4.5745215187117	1.37474707035469	newWilms.Wilms___IMP672___NB8350521_TATATCCGTCATGACT
2.34003254457908	4.87135921116944	0	0	5.47713759876263	0	newWilms.Wilms___IMP672___NB8350521_TATCAGGGTCGAAGCA
-4.07899433236214	4.15815231764451	0	0	3.62370746939901	0.882535435315974	newWilms.Wilms___IMP672___NB8350521_TATCCTACACGCTTAA
-2.62978556189076	5.87052892040658	0	0	4.59338625107904	2.12841316368534	newWilms.Wilms___IMP672___NB8350521_TATCCTAGTAATACCC
4.2227232692256	3.25311432593235	0	0	2.73910569219687	0	newWilms.Wilms___IMP672___NB8350521_TATTCCAAGCTTCATG
2.72897223453277	7.48139795215908	0	0	4.92214670161849	0	newWilms.Wilms___IMP672___NB8350521_TATTCCATCTGCTTTA
2.2770493883954	6.49694887571017	0	0	5.80376172744404	1.26100418685811	newWilms.Wilms___IMP672___NB8350521_TCAATCTTCGAGAACG
2.06623379754558	3.44584648256183	0	0	3.47150807358716	0	newWilms.Wilms___IMP672___NB8350521_TCACACCAGAGTGTGC
2.90758295004039	5.90325318465896	0	0	4.1314443103017	0	newWilms.Wilms___IMP672___NB8350521_TCACACCTCACGGACC
0.430435339658954	3.39406939141116	0	0	3.56101414535016	1.58916146445072	newWilms.Wilms___IMP672___NB8350521_TCACATTCAGAGATGC
1.29444015730188	2.43570713014672	0	0	3.02600211565005	0	newWilms.Wilms___IMP672___NB8350521_TCACATTGTTTCGTAG
2.46373088315372	3.89311660712245	0	0	3.12413707912901	0	newWilms.Wilms___IMP672___NB8350521_TCAGGGCGTCGGAACA
-2.66148386698701	7.35159824855867	0	0	4.90737251677702	1.44208818360913	newWilms.Wilms___IMP672___NB8350521_TCAGGTAAGGGTAGCT
2.80522562176358	6.06288145732641	0	0	6.05810791856116	1.90878206189503	newWilms.Wilms___IMP672___NB8350521_TCAGTGAAGTTTGAGA
2.73458628062391	4.69108930176926	0	0	3.71914484691907	0	newWilms.Wilms___IMP672___NB8350521_TCAGTGACAGATCATC
-0.0175016862190987	-10.2138588518859	0	0	3.63987474641403	1.83831490315221	newWilms.Wilms___IMP672___NB8350521_TCAGTTTGTCTGATAC
3.22786997241641	7.58745354806962	0	0	5.2378306068978	2.0720545483673	newWilms.Wilms___IMP672___NB8350521_TCATATCGTGCTCTTC
14.588173955635	-4.35291426573838	2.23115238091047	0	0	0	newWilms.Wilms___IMP672___NB8350521_TCATCCGTCTAGTTCT
-1.35087211755431	6.16428099108857	0	0	3.57338732502161	0	newWilms.Wilms___IMP672___NB8350521_TCATGAGAGGGTACGT
3.42171353301153	-9.040465060263	0	0	0	0	newWilms.Wilms___IMP672___NB8350521_TCATGCCTCTACGGGC
3.18560214611946	2.95360764785454	0	0	3.66430693027217	1.32402359917193	newWilms.Wilms___IMP672___NB8350521_TCATTCAAGTTCCGGC
4.02612132906395	3.43924648464373	0	0	4.41493206612491	0	newWilms.Wilms___IMP672___NB8350521_TCATTTGGTGTTACTG
-0.792831480286835	3.52632345840666	0	0	3.9747365345899	1.41304199597348	newWilms.Wilms___IMP672___NB8350521_TCATTTGTCACGGTCG
1.58006899948089	8.97407965946462	0	0	2.21431142745419	0	newWilms.Wilms___IMP672___NB8350521_TCCACGTTCAAGCCGC
2.06256810431148	-13.4275322646417	0	1.08209785966039	4.62079887961318	1.87622100039507	newWilms.Wilms___IMP672___NB8350521_TCCATCGGTGAAGCGT
-8.85830794270363	0.587734309937101	0	0	4.38774038417845	1.85979689642203	newWilms.Wilms___IMP672___NB8350521_TCCCACACAAAGTGTA
-0.082968701977556	-10.3242132234813	0	1.48431410210811	3.16615470332801	0.605960392536757	newWilms.Wilms___IMP672___NB8350521_TCCCACACACGTTCGG
15.1233478370926	-3.13548346373168	3.89994364176763	0	0	0	newWilms.Wilms___IMP672___NB8350521_TCCGATCCAACGATCT
3.09891272058207	7.15463686849895	0	0	4.97475910343107	1.46632716075154	newWilms.Wilms___IMP672___NB8350521_TCCGGGAAGGAACTAT
3.26388709077698	-6.83007136439926	0	0	3.33394227245681	1.73283786993305	newWilms.Wilms___IMP672___NB8350521_TCCGTGTCATCGATCA
0.281448555936941	5.69709124196528	0	0	4.36848751521721	1.38793315103006	newWilms.Wilms___IMP672___NB8350521_TCCTAATAGCAGTACG
3.72332452681214	3.04886470335871	0	0	4.08104842649223	0	newWilms.Wilms___IMP672___NB8350521_TCCTCTTCAGGAACCA
13.8495400634963	-1.29980352485145	2.91594666888763	0	0	0	newWilms.Wilms___IMP672___NB8350521_TCCTCTTGTAGGTAGC
-4.03231673930965	4.57430491678161	0	0	3.58822951817392	0.978612715973202	newWilms.Wilms___IMP672___NB8350521_TCCTGCAGTTCTCTCG
2.31973712795532	3.02901022597186	0	0	2.73569768822588	0	newWilms.Wilms___IMP672___NB8350521_TCCTTCTCACTGGACC
14.2911830100275	-1.88093122120249	1.85991010388437	0	2.24858719668369	0	newWilms.Wilms___IMP672___NB8350521_TCGACGGTCTAGCAAC
3.14376636150336	3.88108826065473	0	0	3.03111057358553	0	newWilms.Wilms___IMP672___NB8350521_TCGCTCACACGACAGA
-9.67393360321217	0.159134255302251	0	0	3.75799041070678	1.53670298149366	newWilms.Wilms___IMP672___NB8350521_TCGGGCAAGCCTGCCA
2.6510378748923	5.67328203732745	0	0	6.12310776449141	1.96075874541018	newWilms.Wilms___IMP672___NB8350521_TCGGTCTAGACTGGGT
-0.454103602275418	-10.1846598389454	0	0	4.32851310084369	1.36126024309549	newWilms.Wilms___IMP672___NB8350521_TCTAACTCACACGCCA
2.15290679455133	2.70668804259293	0	0	3.67283534439817	0	newWilms.Wilms___IMP672___NB8350521_TCTAACTCAGGAACCA
1.38659085141336	1.9257164354042	0	0	3.41607459363309	1.3200397367184	newWilms.Wilms___IMP672___NB8350521_TCTAACTTCCGGCAGT
-1.36499545215933	4.50630140194658	0	0	4.02536160861712	0	newWilms.Wilms___IMP672___NB8350521_TCTACATAGTCGCTAT
-5.24287835892442	3.92949036773316	0	0	3.50097667174842	0	newWilms.Wilms___IMP672___NB8350521_TCTCACGGTGTCATTG
14.6508302591808	-4.12972245059803	1.92050238629439	0	0.246222378604258	0	newWilms.Wilms___IMP672___NB8350521_TCTCAGCGTCTGTGAT
-3.64831020536342	4.7578736057674	0	0	3.19036955181187	0.785962159719805	newWilms.Wilms___IMP672___NB8350521_TCTCCGATCTACAGGT
-0.825292289243457	7.92875082765818	0	0	3.51127092781923	0.580509179339746	newWilms.Wilms___IMP672___NB8350521_TCTGGCTGTGCCGGTT
0.887543611048765	6.0661188726344	0	0	4.47609219688479	0	newWilms.Wilms___IMP672___NB8350521_TCTTAGTTCGTTAGTG
4.01210513106125	-7.8617125530279	0	0	4.76164947350963	2.58473498724935	newWilms.Wilms___IMP672___NB8350521_TCTTGCGCAAGAGTAT
-5.38278989678445	3.69701741657148	0	0	2.75289973830307	1.4984261322674	newWilms.Wilms___IMP672___NB8350521_TCTTGCGGTGCTCTCT
3.68561428499101	5.66692220305302	0	0	4.80739030984071	0	newWilms.Wilms___IMP672___NB8350521_TCTTGCGTCAGCTTGA
-0.45010913575735	-13.2835905233933	0	0.909775349153979	4.38557389326352	1.60068428994667	newWilms.Wilms___IMP672___NB8350521_TGAACGTAGCTGTACT
0.541157778195526	4.06460613771714	0	0	4.47999477861298	2.83315421531471	newWilms.Wilms___IMP672___NB8350521_TGAATCGCAATTGCTG
-0.254319874602041	2.82606886028453	0	0	2.55045612243291	1.44427612035614	newWilms.Wilms___IMP672___NB8350521_TGAATGCCAAAGCGTG
0.743463678147138	3.37765839115236	0	0	2.90763732882771	1.18927491326674	newWilms.Wilms___IMP672___NB8350521_TGAGCATTCTGCCTCA
-9.49688429868321	-1.85612472463901	0	0	1.14802412420262	0	newWilms.Wilms___IMP672___NB8350521_TGAGCGCCACGAAAGC
3.02897932417739	7.0447257426798	0	0	5.35646271134739	0	newWilms.Wilms___IMP672___NB8350521_TGAGCGCCAGCGTTTA
-0.379703889084852	-9.90459461638881	0	0	4.25161070276151	0	newWilms.Wilms___IMP672___NB8350521_TGAGGGACATGAAGGC
2.47041316003212	6.76216925665727	0	0	5.61936240288992	0	newWilms.Wilms___IMP672___NB8350521_TGCAGATCACATACTG
0.905426836560922	2.8310301655147	0	0	3.26837830223663	0	newWilms.Wilms___IMP672___NB8350521_TGCAGGCAGACTTCGT
13.7799354596072	-1.15700654656997	3.46785514418627	0	0	0	newWilms.Wilms___IMP672___NB8350521_TGCATGAAGGTCCGAA
3.94355843428906	5.17238609990178	0	0	5.46493430738156	2.01220269934683	newWilms.Wilms___IMP672___NB8350521_TGCATGATCGGTCGGT
-0.451029711113762	7.68927110600036	0	0	4.59163854172731	0.780738032720506	newWilms.Wilms___IMP672___NB8350521_TGCGACGCACGCAGTC
4.81707509441534	-11.1320460101448	0	0	4.39714957715054	1.47545152569407	newWilms.Wilms___IMP672___NB8350521_TGCGACGGTATCCCAA
0.0609168722101724	7.533812880393	0	0	3.85436424668344	0	newWilms.Wilms___IMP672___NB8350521_TGCTGAACAAGGTCTT
3.13546802657149	5.13949473668911	0	0	3.71916399860174	0	newWilms.Wilms___IMP672___NB8350521_TGCTTGCCAGACACCC
1.79354172271535	4.91618251217288	0	0	5.21943489338709	0	newWilms.Wilms___IMP672___NB8350521_TGGATCATCAAGTGGG
-9.06357308466653	1.38528626520356	0	0	4.33692439375003	2.14101106765929	newWilms.Wilms___IMP672___NB8350521_TGGCGTGGTTTACTTC
2.79826203754787	-5.30562210130314	0	0	4.29638112049291	2.31852188764492	newWilms.Wilms___IMP672___NB8350521_TGGGATTAGTAGACAT
3.54979333861134	6.69851479034863	0	0	6.55275625753616	2.32882202152086	newWilms.Wilms___IMP672___NB8350521_TGGGATTCACAGCCAC
14.785766206682	-3.91399361475767	0	0	0	0	newWilms.Wilms___IMP672___NB8350521_TGGGTTAAGAGCCGAT
14.8761461916046	-3.87457096269901	2.18430199400692	0	0	0	newWilms.Wilms___IMP672___NB8350521_TGGTTAGAGACCTTTG
4.21929425764289	-13.4791438388535	0	0.528377003193022	4.70061726346079	1.83565218070032	newWilms.Wilms___IMP672___NB8350521_TGTAACGCAAAGGAGA
14.6754778877513	-3.82765478239362	2.17003584808018	0	0	0	newWilms.Wilms___IMP672___NB8350521_TGTACAGCAGTCTGGC
-0.146758994306799	7.8344008717955	0	0	5.22661644365794	1.57695707295718	newWilms.Wilms___IMP672___NB8350521_TGTCAGACACAAGTGG
3.13920917921646	-6.69843956381326	0	0	3.27509453228962	0	newWilms.Wilms___IMP672___NB8350521_TGTCAGATCTATACGG
13.65565989433	-0.923635813236723	2.45967376100487	0	2.19959566799051	0	newWilms.Wilms___IMP672___NB8350521_TGTCCCAGTGGGTTGA
14.9688645735908	-3.17253301469202	3.18221921384088	0	0	0	newWilms.Wilms___IMP672___NB8350521_TGTGAGTCAGACCAGA
-5.38110570891642	4.83976496733126	0	0	3.64166001863112	0.87069152259431	newWilms.Wilms___IMP672___NB8350521_TGTGATGCACCGCTGA
-9.65776984359169	-0.976051161092111	0	0	3.63451150022644	0	newWilms.Wilms___IMP672___NB8350521_TGTGCGGCATTCGATG
-9.42691509382669	0.800650338290159	0	0	3.01662362192364	0	newWilms.Wilms___IMP672___NB8350521_TGTGCGGGTCGAAGCA
0.644865130582779	-13.8042053537265	0	1.15832716133237	4.44295391445584	1.18749553904568	newWilms.Wilms___IMP672___NB8350521_TGTTCTATCCTTCTAA
1.18598152770593	7.01376907304484	0	0	6.32210017802248	2.38115031339033	newWilms.Wilms___IMP672___NB8350521_TGTTGAGTCTGACAGT
14.6590837543831	-2.38313823164132	2.09514860449263	0	1.73909044719389	0	newWilms.Wilms___IMP672___NB8350521_TGTTGGAGTACCCGAC
4.89888081443831	-11.4579821209887	0	1.21893302274482	5.25236503665479	1.75102243098709	newWilms.Wilms___IMP672___NB8350521_TTACGCCCATGCAGCC
14.8018078689606	-2.55846884375066	2.1134452937799	0	0	0	newWilms.Wilms___IMP672___NB8350521_TTACTGTCAGCTGTTA
-2.10200313709208	7.71425676592178	0	0	4.22907527187698	0	newWilms.Wilms___IMP672___NB8350521_TTAGGCAAGATGGCAC
-4.82082553597458	4.30593974597856	0	0	3.78463499244002	0	newWilms.Wilms___IMP672___NB8350521_TTCACCGGTGGGATTG
-4.12570348807213	5.7951789147259	0	0	3.81997983959425	1.71688450121562	newWilms.Wilms___IMP672___NB8350521_TTCAGGAGTAGACGTG
-1.14538196761573	-11.2302116769399	0	0.516312758476294	4.33561570354726	0.852617210686945	newWilms.Wilms___IMP672___NB8350521_TTCGCTGAGGCTCTCG
4.32155670002812	-9.29752381458206	0	0	3.55807815431854	0	newWilms.Wilms___IMP672___NB8350521_TTCGGTCGTTCGGGTC
1.31305378533103	5.11764874691625	0	0	1.3983445705209	1.63329295376383	newWilms.Wilms___IMP672___NB8350521_TTCGGTCTCTTCCTAA
-3.46596312747737	4.36636382928393	0	0	3.77017334729065	0	newWilms.Wilms___IMP672___NB8350521_TTCTAGTGTACGATCT
1.00459999716356	6.29704208985735	0	0	4.21400283432752	1.04717211662592	newWilms.Wilms___IMP672___NB8350521_TTGACCCAGACGCCCT
1.71404387349264	3.12843104314259	0	0	4.53950044759623	0	newWilms.Wilms___IMP672___NB8350521_TTGAGTGCAACTCATG
-1.96729015575814	3.54443820395147	0	0	2.62638278229391	1.61689462583922	newWilms.Wilms___IMP672___NB8350521_TTGCGTCTCGTAGCTA
4.00733707130529	-9.62445302975793	0	0	4.54333219553632	0	newWilms.Wilms___IMP672___NB8350521_TTGGATGCACTTCAAG
14.688507109072	-3.92905584509775	2.2834228855351	0	0	0	newWilms.Wilms___IMP672___NB8350521_TTGGGATGTCGATTTG
-8.98273187052701	-3.99166287524712	0	0	3.16916669444166	0.847462429311204	newWilms.Wilms___IMP672___NB8350521_TTGGGATTCCGTATAG
-4.87391672792567	4.58932309255257	0	0	3.59973462488977	1.54558888945044	newWilms.Wilms___IMP672___NB8350521_TTGGGCGTCGTCCATC
3.03295151459496	-6.1932842186783	0	0	5.07433360649975	0	newWilms.Wilms___IMP672___NB8350521_TTGGGCGTCTTGCGCT
0.741860578234404	8.07507092735181	0	0	4.45218187295164	0	newWilms.Wilms___IMP672___NB8350521_TTGGGTATCCTACCAC
-3.26981757941443	6.386725856157	0	0.535302389667101	4.6656627118428	0	newWilms.Wilms___IMP672___NB8350521_TTGGTTTGTTGGATCT
-1.22393248039041	-9.19294753597581	0	0	4.85239863199914	0	newWilms.Wilms___IMP672___NB8350521_TTGTGTTCAGGCTACC
1.22062449733862	9.00623678848689	0	0	0	0	newWilms.Wilms___IMP672___NB8350521_TTGTGTTTCAGTCTTT
-1.69595309664108	6.89441385306043	0	0	3.9749616093776	0.846646656631139	newWilms.Wilms___IMP672___NB8350521_TTGTTCACAATTGAAG
2.95706595108424	-6.16807669110261	0	0	4.45216093236241	0	newWilms.Wilms___IMP672___NB8350521_TTGTTTGCATGAGTAA
3.14909005001326	7.00620646249901	0	0	5.18971379157621	0	newWilms.Wilms___IMP672___NB8350521_TTTACCACAGTTGTTG
14.936363040702	-2.93056385169328	1.24788517648889	0	0	0	newWilms.Wilms___IMP672___NB8350521_TTTATGCTCCGGACTG
0.429366928124955	4.75931757213146	0	0	3.38730647702989	0	newWilms.Wilms___IMP672___NB8350521_TTTCAGTGTGGCTGCT
2.52443085603734	-12.6324766618209	0	0.883704773153979	3.37070415837787	1.66053414257983	newWilms.Wilms___IMP672___NB8350521_TTTCAGTTCCGTATAG
-7.4317224491812	3.1442426693474	0	0	3.75837901357442	0	newWilms.Wilms___IMP672___NB8350521_TTTCATGGTGACAACG
3.53730419814338	2.97925242642894	0	0	6.23597644838652	0	newWilms.Wilms___IMP672___NB8350521_TTTCCTCTCACTCCGT
-3.36228225257215	3.27460803925514	0	0	2.97986837182945	0	newWilms.Wilms___IMP672___NB8350522_AAACCCAGTCGGAAAC
-2.74642141266856	7.83336069524611	0	0	4.24975264170148	0	newWilms.Wilms___IMP672___NB8350522_AAACGAAGTACGGGAT
-0.621120359313504	6.65430420420063	0	0	4.03468002852547	0	newWilms.Wilms___IMP672___NB8350522_AAAGAACCATAACAGA
-0.0876191251109474	5.12386818233912	0	0	4.84173180189381	0	newWilms.Wilms___IMP672___NB8350522_AAAGGATAGCTGTGCC
1.93083429308617	3.40845268873439	0	0	3.69609703008046	0	newWilms.Wilms___IMP672___NB8350522_AAAGGATCATGGTACT
2.93078351213936	2.87742503591138	0	0	4.17598600837076	1.66069628151594	newWilms.Wilms___IMP672___NB8350522_AAAGGTACATTCTCTA
3.22668365709482	4.28048170996539	0	0	3.28700098869891	0	newWilms.Wilms___IMP672___NB8350522_AAAGGTAGTCTTCATT
-3.79555772457548	6.89929716012777	0	0	3.98622257536059	0	newWilms.Wilms___IMP672___NB8350522_AAAGGTATCCACGAAT
-9.4887656835817	-3.05957456905459	0	0	3.03572879984036	0	newWilms.Wilms___IMP672___NB8350522_AAAGTCCGTCAAATCC
-7.72733013102437	0.665383234124847	0	0	3.55312034736198	0	newWilms.Wilms___IMP672___NB8350522_AAAGTGATCGGCTTCT
-3.88544313143374	6.19845014298347	0	0	4.26931385734954	1.52475874313767	newWilms.Wilms___IMP672___NB8350522_AAATGGAGTAGAGATT
-3.7134462523655	3.82351238056368	0	0	3.55101718074931	1.76653087854937	newWilms.Wilms___IMP672___NB8350522_AACAAAGAGGTAGATT
-0.329581440267557	8.69940566454812	0	0	3.58674650813073	0	newWilms.Wilms___IMP672___NB8350522_AACAGGGAGTGTACAA
3.68755611872198	6.38361883358608	0	0	4.89114579290174	0	newWilms.Wilms___IMP672___NB8350522_AACAGGGCAAAGCTCT
1.89886042051292	-13.8426639326486	0	0.813858586562642	4.08428774888407	1.56435943559798	newWilms.Wilms___IMP672___NB8350522_AACCACACAACTGCTA
-1.30707326060217	7.10004428960815	0	0	4.16227952717341	1.12792870265844	newWilms.Wilms___IMP672___NB8350522_AACCATGCAGTCGCTG
-3.20385816666536	3.83341113562754	0	0	3.56273973820759	1.4243233003744	newWilms.Wilms___IMP672___NB8350522_AACCCAAAGACAGCGT
2.91455016519891	-5.83280474735984	0	0	2.21655630435584	0	newWilms.Wilms___IMP672___NB8350522_AACGAAATCACGACTA
5.24676332535136	-11.1816594247045	0	1.31627079379357	4.01839398365419	1.66096755517406	newWilms.Wilms___IMP672___NB8350522_AACGGGAGTTGCAAGG
-10.2990864750937	-2.88841355054271	0	0	3.90936272768483	0.329041522771008	newWilms.Wilms___IMP672___NB8350522_AACGTCAGTTGTCTAG
2.52930481522667	2.93728783916114	0	0	2.90233802985499	0	newWilms.Wilms___IMP672___NB8350522_AACTTCTCAAGCAGGT
2.68716485665436	-11.0313430406858	0	0	3.3028805023723	2.35989941744853	newWilms.Wilms___IMP672___NB8350522_AAGAACAGTTGTTTGG
-5.64330529861404	4.64709139055439	0	0	3.29836453775701	1.05773314531828	newWilms.Wilms___IMP672___NB8350522_AAGACAAAGTTTGTCG
-1.28000242062564	4.99246384178856	0	0	3.65384420294926	1.27613103230435	newWilms.Wilms___IMP672___NB8350522_AAGATAGCACCTCGTT
-4.67037991959964	4.92735394304378	0	0	3.56756328444952	0	newWilms.Wilms___IMP672___NB8350522_AAGGAATCAGGGCTTC
-2.15909294254263	6.46626976739866	0	0	3.10542393402908	0	newWilms.Wilms___IMP672___NB8350522_AAGGTAACAAGGAGTC
-0.797435103520427	5.03977399644081	0	0	3.74965207452733	0.578163255925475	newWilms.Wilms___IMP672___NB8350522_AAGTACCAGACCCGCT
-0.289939928340893	-12.4183979108229	0	0.72898432606203	4.39978178130683	1.52507584539944	newWilms.Wilms___IMP672___NB8350522_AAGTACCCATGAGATA
4.31693525636831	-8.46828214349642	0	2.07469189845254	4.65123486343073	2.70924413714777	newWilms.Wilms___IMP672___NB8350522_AAGTGAAAGCGTTACT
-10.0050564615724	-0.787037789712406	0	0	4.54686486491684	0	newWilms.Wilms___IMP672___NB8350522_AAGTGAATCCACAAGT
3.05885712954591	2.35413285792314	0	0	2.08333457144507	0	newWilms.Wilms___IMP672___NB8350522_AAGTGAATCTCGTGGG
-2.04885876713367	4.41216806610228	0	0	4.38414371428522	1.54320170922278	newWilms.Wilms___IMP672___NB8350522_AATAGAGAGAGCTGAC
2.47316925769064	8.02454666219913	0	0	5.98152628692571	1.72862142893577	newWilms.Wilms___IMP672___NB8350522_AATAGAGAGGGAGGAC
-0.520800288562075	7.60967770213937	0	0	4.32165665683755	1.02464638753062	newWilms.Wilms___IMP672___NB8350522_AATAGAGTCATGCATG
1.91889728641509	8.16028189837526	0	0	5.13562257603426	1.08773500737434	newWilms.Wilms___IMP672___NB8350522_AATCACGAGCGCCTCA
-5.32739064346819	4.55116050291	0	0	2.212402377029	1.60392218169148	newWilms.Wilms___IMP672___NB8350522_AATCACGGTTTGAAAG
1.75646088523911	5.17201198398828	0	0	5.34239936126208	1.86355962893368	newWilms.Wilms___IMP672___NB8350522_AATCGACCATATCGGT
-3.2264211058451	3.00387171588626	0	0	3.4849358045305	0.975134172886926	newWilms.Wilms___IMP672___NB8350522_AATCGACTCACGTCCT
1.65026062853013	12.0045009710727	0	0	3.68092639710566	0	newWilms.Wilms___IMP672___NB8350522_AATGAAGGTGAACGGT
-7.20091730183956	3.32226014104641	0	0	4.14321397932415	0.901999605663185	newWilms.Wilms___IMP672___NB8350522_AATGACCAGAGCACTG
1.68698662085269	3.8775675895729	0	0	4.41451178226999	0	newWilms.Wilms___IMP672___NB8350522_AATGACCCAGGACATG
3.27805051672625	-7.02777357756683	0	0	3.34256639521512	2.38665740741912	newWilms.Wilms___IMP672___NB8350522_AATGGAACATCTTCGC
4.76752443435054	-7.87988057073477	0	0	4.09962719999663	1.4569386931422	newWilms.Wilms___IMP672___NB8350522_AATGGAAGTGAAGCGT
-7.75621871598684	0.931432128303916	0	0	2.68230426947188	1.76547782638726	newWilms.Wilms___IMP672___NB8350522_AATTCCTAGCATGCAG
-4.135247954523	3.21487766763791	0	0	3.38929014600535	0.508870945788063	newWilms.Wilms___IMP672___NB8350522_AATTCCTGTGCGGTAA
0.116417305175648	6.48431434778998	0	0	4.10390722717887	0	newWilms.Wilms___IMP672___NB8350522_AATTCCTTCAGAGTGG
3.08605803340149	6.97592583443816	0	0.165229220457394	4.52966272638755	1.2537351333662	newWilms.Wilms___IMP672___NB8350522_AATTTCCGTGCTTCAA
3.80543619416075	5.99406866326059	0	0	5.22878924383988	1.62308396186634	newWilms.Wilms___IMP672___NB8350522_AATTTCCGTGTTGATC
-0.0333288923407203	7.90984412766988	0	0	5.36801889119813	1.3685894518446	newWilms.Wilms___IMP672___NB8350522_ACAACCAAGACCAAAT
4.52939312570035	-11.8538090870477	0	1.0204282193142	4.16581626318469	0.907361993584643	newWilms.Wilms___IMP672___NB8350522_ACAACCAAGACTTGTC
-6.91225684716155	3.04088849572863	0	0	3.75555544319637	0	newWilms.Wilms___IMP672___NB8350522_ACAACCAGTGGTTCTA
5.61886040025436	-8.97305810359856	0	1.37381529232059	3.90048184093656	1.93044173872081	newWilms.Wilms___IMP672___NB8350522_ACAAGCTGTGATAGAT
3.21760743915327	-6.61869061314267	0	0	3.57431246558524	0	newWilms.Wilms___IMP672___NB8350522_ACACCAAGTATGCGGA
1.58108575154383	2.56634702556336	0	0	4.98108921746117	1.04601255334101	newWilms.Wilms___IMP672___NB8350522_ACACGCGCAGCGTATT
-0.154027472603658	-12.392840527154	0	0	3.83935423354584	1.42933322312755	newWilms.Wilms___IMP672___NB8350522_ACACTGACAGATACCT
-3.47406894186802	5.72299800363141	0	0	4.33890709602237	2.13284856218015	newWilms.Wilms___IMP672___NB8350522_ACAGAAAAGCTTCGTA
-1.12703153800194	-10.8347771857534	0	0.694474171448059	4.18864944632431	1.35343676439752	newWilms.Wilms___IMP672___NB8350522_ACAGAAAGTCGAACAG
-4.00612340868465	3.58663807750924	0	0	3.27682118007098	1.71836523815136	newWilms.Wilms___IMP672___NB8350522_ACAGCCGTCCGTGGCA
-2.89989697022923	5.87200200807247	0	0	3.90696275821238	1.0418840787023	newWilms.Wilms___IMP672___NB8350522_ACATCCCAGATCGACG
4.57502361552256	-8.88195392799814	0	1.86402746776511	3.75275422250054	0	newWilms.Wilms___IMP672___NB8350522_ACATCCCTCTGACAGT
-10.7403153947477	-3.59776952023191	0	0	3.2593840420339	1.32909612894988	newWilms.Wilms___IMP672___NB8350522_ACATCGATCTCCGTGT
-1.25403685578697	-11.634048317625	0	0.542778690185519	4.80430487463744	1.54119761566877	newWilms.Wilms___IMP672___NB8350522_ACATGCATCGTTTACT
2.24221947070751	-10.8049498261817	0	0	2.58874038088571	0	newWilms.Wilms___IMP672___NB8350522_ACATTTCTCCATCGTC
-5.02700643751369	4.40513674229285	0	0	3.16195675437075	1.16954623394637	newWilms.Wilms___IMP672___NB8350522_ACCAAACGTCACCACG
5.8175774113501	-11.6265019431717	0	0	4.37655897621578	1.44735392868663	newWilms.Wilms___IMP672___NB8350522_ACCAAACGTCGACTTA
3.44309544734147	4.77843216489653	0	0	5.39320151414732	2.31505253796682	newWilms.Wilms___IMP672___NB8350522_ACCAACAAGCGCCCAT
-2.80855010893144	3.57950314495889	0	0	3.75024566921052	0.705724448720606	newWilms.Wilms___IMP672___NB8350522_ACCAACAAGCTTAGTC
-9.32789011656683	1.16413873016801	0	0	3.22536621177675	1.5425453512131	newWilms.Wilms___IMP672___NB8350522_ACCAACAGTCACAGTT
3.67083443226645	-11.877585118423	0	0	4.80341098491268	1.67406553682234	newWilms.Wilms___IMP672___NB8350522_ACCACAAAGGCACAAC
-1.66926232877429	5.1718349380634	0	0	3.7075747258454	0	newWilms.Wilms___IMP672___NB8350522_ACCATTTAGCATGAAT
-8.93068659783418	-3.43815795712796	0	0	2.38011574900552	1.10747718279439	newWilms.Wilms___IMP672___NB8350522_ACCATTTGTATCTCGA
-0.289552683105414	3.4980180678321	0	0	3.9552022502582	0	newWilms.Wilms___IMP672___NB8350522_ACCCAAAAGCTGAGCA
-8.72362027280007	-2.96422358831364	0	0	3.18236471410724	0.837575720887899	newWilms.Wilms___IMP672___NB8350522_ACCCTCAAGAAGCCTG
0.248281815905671	-13.415552402325	0	0.898332365894848	3.62095670958229	1.20566538953623	newWilms.Wilms___IMP672___NB8350522_ACCCTCACAGAAGTTA
-9.74016043892613	-3.40951445705941	0	0	3.66238737736816	1.05713112402086	newWilms.Wilms___IMP672___NB8350522_ACCCTCATCTGCGGAC
-6.43966585276274	4.7119906392179	0	0	4.0828206103895	0.670047813032348	newWilms.Wilms___IMP672___NB8350522_ACCCTTGAGACGTCGA
3.74229927577461	5.91154953763442	0	0	6.41796386207207	1.38732362087438	newWilms.Wilms___IMP672___NB8350522_ACCCTTGAGTGCGCTC
-0.204785117988611	5.2506545326128	0	0	4.91248561532926	0.796546439630618	newWilms.Wilms___IMP672___NB8350522_ACCCTTGCACTGGACC
2.38286882397577	3.30369345078834	0	0	0.726437481890905	0	newWilms.Wilms___IMP672___NB8350522_ACCCTTGTCGGCACTG
-7.75585591121523	2.21253292764283	0	0	4.54740901264142	0	newWilms.Wilms___IMP672___NB8350522_ACCGTTCGTATTTCGG
-2.38039760840939	3.62266306698458	0	0	3.30400564387731	0.763789489127729	newWilms.Wilms___IMP672___NB8350522_ACCTACCTCGAAACAA
5.1561575931431	-8.96294949156434	0	0	4.64580587638554	2.72470062359511	newWilms.Wilms___IMP672___NB8350522_ACCTACCTCGAAGGAC
4.45296084967556	-12.3459986771682	0	1.24018514387288	5.03979047985743	1.53803212308431	newWilms.Wilms___IMP672___NB8350522_ACCTGAACATCTGGGC
-1.19473837635059	3.61432963927073	0	0	3.55666813213821	1.07648611121027	newWilms.Wilms___IMP672___NB8350522_ACCTGTCAGTTTCTTC
-0.623695782326703	-10.7019858719872	0	0.971956539597496	4.5720221647034	1.20634946304237	newWilms.Wilms___IMP672___NB8350522_ACGATCATCACCCTGT
5.55299246409421	-12.1212154154225	0	0.955755093386836	4.04636288025177	2.20840673992362	newWilms.Wilms___IMP672___NB8350522_ACGATCATCTTGCAGA
2.25453390951581	-12.7677079107235	0	0	3.87551692390848	2.05181140424445	newWilms.Wilms___IMP672___NB8350522_ACGGAAGAGATAGGGA
-6.48133692372499	4.57518901052053	0	0	4.11756746381109	0	newWilms.Wilms___IMP672___NB8350522_ACGGTTAGTCGGCTAC
1.82198174652779	2.68513287907445	0	0	2.43629379304779	1.6608504764817	newWilms.Wilms___IMP672___NB8350522_ACGGTTATCGCAGAGA
2.8489734714343	-12.9987847981762	0	0.986429172663628	4.21257508036628	2.01785580527169	newWilms.Wilms___IMP672___NB8350522_ACGTAGTCACTGCGAC
-0.532790736108486	5.79566420379284	0	0	4.69595772953668	0.877679048441114	newWilms.Wilms___IMP672___NB8350522_ACGTCCTAGGAATCGC
2.00640982175717	3.92312168481033	0	0	1.48470552435437	0	newWilms.Wilms___IMP672___NB8350522_ACGTCCTGTTCGGACC
2.61638144232405	6.89926416128101	0	0	4.4532003828164	0	newWilms.Wilms___IMP672___NB8350522_ACTACGAAGGCAGGGA
-3.82694595352934	4.51349421040065	0	0	3.68403084540571	1.28117024475139	newWilms.Wilms___IMP672___NB8350522_ACTACGACATCCGTTC
5.55398337317113	-8.67931681948634	0	0	4.29871653731183	0	newWilms.Wilms___IMP672___NB8350522_ACTACGAGTGCGACAA
2.98738760461984	-10.4037289745561	0	0	3.6364359898987	0	newWilms.Wilms___IMP672___NB8350522_ACTATCTCACGCGCAT
-7.81142790182573	3.40228755022654	0	0	1.7615671408622	0	newWilms.Wilms___IMP672___NB8350522_ACTATGGGTTGATGTC
-4.68747100860467	5.76209115528334	0	0	3.40784600283477	1.69242763255166	newWilms.Wilms___IMP672___NB8350522_ACTCCCAGTCTGTGAT
-9.48774047975797	-4.20851605197013	0	0	3.20191330736168	0.984350128127485	newWilms.Wilms___IMP672___NB8350522_ACTGCAACAATATCCG
-1.14611764853818	-12.0011292437453	0	1.08316208361956	4.11443359837084	0.922289411188358	newWilms.Wilms___IMP672___NB8350522_ACTGCAAGTAAGGCTG
-7.70941192399865	3.53855839652588	0	0	2.75743670297777	0	newWilms.Wilms___IMP672___NB8350522_ACTGCAAGTATCGGTT
3.87409640897446	-13.2190420758086	0	0.797838149960461	4.49575510385333	1.80350681555386	newWilms.Wilms___IMP672___NB8350522_ACTGTGAAGGGAGGAC
-5.6804300831539	3.73287498495864	0	0	2.21905775571891	1.13484827697625	newWilms.Wilms___IMP672___NB8350522_ACTGTGAAGGTCTACT
3.23316225438643	3.48220484884765	0	0	3.45126017467069	0	newWilms.Wilms___IMP672___NB8350522_ACTGTGAGTAGAAACT
-3.26710761826376	6.63007637606432	0	0	4.70833726853372	0	newWilms.Wilms___IMP672___NB8350522_ACTGTGAGTCCGTTTC
-2.46730451096419	5.60750381452513	0	0	3.50950547162188	1.04614996841726	newWilms.Wilms___IMP672___NB8350522_ACTGTGATCACTTGGA
0.604528246567419	6.4530471898535	0	0	5.04602330054719	0.767933201319193	newWilms.Wilms___IMP672___NB8350522_ACTTAGGCAGTAGAGC
-1.53160719560392	2.88411691337749	0	0.979354018077389	3.70730738945227	1.36120632305263	newWilms.Wilms___IMP672___NB8350522_ACTTCCGAGTTCGGTT
-9.54484688657	-2.54069090079054	0	0	2.97129459464649	0.84604961773618	newWilms.Wilms___IMP672___NB8350522_ACTTCGCAGGTCTACT
-1.85738457099814	5.30266342293248	0	0	3.41729122523827	1.36065051236651	newWilms.Wilms___IMP672___NB8350522_ACTTCGCCAGTCGCAC
2.67789186325783	-12.6818422534578	0	0.532371791858823	3.60519116673972	1.91194679282304	newWilms.Wilms___IMP672___NB8350522_ACTTTCAGTTACGTAC
-5.15957326917967	3.96053779743825	0	0	3.47874262645645	1.02577911630536	newWilms.Wilms___IMP672___NB8350522_AGAACCTAGAAGCTCG
-3.57822413661197	4.07283266060779	0	0	4.34837747038614	0	newWilms.Wilms___IMP672___NB8350522_AGAACCTGTCGCAGTC
1.32233502117686	11.3905452312995	0	0	0	0	newWilms.Wilms___IMP672___NB8350522_AGAAGCGCACATGGTT
-2.33348209183086	5.92227762194777	0	0	3.29028706351991	1.60541037672253	newWilms.Wilms___IMP672___NB8350522_AGAAGCGTCAGGAGAC
-0.806089048480599	3.79799247964478	0	0.283755472764064	5.03046118971613	0	newWilms.Wilms___IMP672___NB8350522_AGACAAAAGACTCGAG
1.94520464973189	5.35746675289289	0	0	4.73570507064225	0	newWilms.Wilms___IMP672___NB8350522_AGACAAAAGGACAGCT
-1.13831127018522	5.551606903796	0	0	3.59255150870123	1.700108926731	newWilms.Wilms___IMP672___NB8350522_AGACAAACACCATTCC
5.23729478367353	-11.6470997873402	0	0	3.84043806095356	0.766462472071101	newWilms.Wilms___IMP672___NB8350522_AGACAAATCCCGTAAA
-8.01928665107838	1.9164084242703	0	0	4.29856069824152	0	newWilms.Wilms___IMP672___NB8350522_AGACACTCATCGATGT
4.45231968909016	-13.2097876638531	0	0.923038306628855	4.03990416439799	1.84867427172024	newWilms.Wilms___IMP672___NB8350522_AGACAGGAGGACTAAT
2.5999082145713	-13.7638198420419	0	0.955543983944845	4.04841718881042	1.29204208083247	newWilms.Wilms___IMP672___NB8350522_AGACTCACAAAGGATT
-0.764681052955256	-11.4177184631977	0	1.33057778464128	3.86899441158732	1.31891666844975	newWilms.Wilms___IMP672___NB8350522_AGACTCACAACCCTCT
5.19936252758506	-12.6829530792741	0	1.45543982478882	3.98934464603091	2.52925795459981	newWilms.Wilms___IMP672___NB8350522_AGAGAGCTCAGCATTG
2.68693898356291	5.85483688165526	0	0	5.03251292033356	1.73074503419471	newWilms.Wilms___IMP672___NB8350522_AGAGCCCAGTCCTGCG
-3.79243564505811	4.07797024114103	0	0	3.9517025455343	1.55390328081439	newWilms.Wilms___IMP672___NB8350522_AGATAGATCATAGAGA
-2.91443477690796	3.08955798441497	0	0	4.04761182745481	1.42753464877998	newWilms.Wilms___IMP672___NB8350522_AGATCGTGTGGATACG
-0.672299440736636	-12.8544104995159	0	0.703746654044894	4.38647157001756	1.58070522136956	newWilms.Wilms___IMP672___NB8350522_AGCATCACAATAGGGC
-0.305143964285496	3.89240920622119	0	0	3.69601654913882	1.65407923531859	newWilms.Wilms___IMP672___NB8350522_AGCCAATAGTTAACGA
4.83724352242502	-12.9397114025725	0	1.2795871436816	4.39659858624743	1.58207395455989	newWilms.Wilms___IMP672___NB8350522_AGCCACGGTGCGCTCA
4.80169018045086	-13.0583035392108	0	0.434403377066212	4.64971669354708	1.47771362313484	newWilms.Wilms___IMP672___NB8350522_AGCCACGTCTCAGTCC
-0.650512094349711	6.7790663317822	0	0	3.75666968007907	0.826629932161283	newWilms.Wilms___IMP672___NB8350522_AGCGATTAGGCTCTAT
-5.33313538811603	4.46235234426624	0	0	3.12116411433747	0	newWilms.Wilms___IMP672___NB8350522_AGCGCCAGTCCTTAAG
-3.48479826831439	3.61195903477975	0	0	3.9612630393203	0.778070503035323	newWilms.Wilms___IMP672___NB8350522_AGCGCTGGTAGACTGG
3.68506267061921	-13.0376816271806	0	1.02496063462273	4.24553197106451	2.14295235616775	newWilms.Wilms___IMP672___NB8350522_AGCTACAAGGTTCAGG
-7.02950901996806	2.15973374441491	0	0	3.8191563779151	0	newWilms.Wilms___IMP672___NB8350522_AGCTACACATGTGCCG
-0.23518221532229	-13.1246211656123	0	0.919615049419914	4.27537569338413	0.75240494523879	newWilms.Wilms___IMP672___NB8350522_AGCTCAATCATGGGAG
-9.35565168632012	-0.877510019313319	0	0	4.53064151876863	0.480609430872512	newWilms.Wilms___IMP672___NB8350522_AGGAAATAGACTTAAG
5.84444762536182	-10.821049735201	0	0	5.56433353842142	1.71723871995722	newWilms.Wilms___IMP672___NB8350522_AGGAAATCAAGTAGTA
2.45208336755561	3.23435562142368	0	0	3.79794454180376	0	newWilms.Wilms___IMP672___NB8350522_AGGAAATGTAGTCTGT
-2.39470125285315	5.3951944139407	0	0	3.91418743403428	0.757381183619911	newWilms.Wilms___IMP672___NB8350522_AGGACTTAGGTTTGAA
2.31065748568071	-13.3544603573594	0	0.473152674155185	4.03573842844244	1.04380851977435	newWilms.Wilms___IMP672___NB8350522_AGGACTTGTTTAGTCG
-1.57704499143242	5.56071494957361	0	0	3.86470291162068	0.840728089120352	newWilms.Wilms___IMP672___NB8350522_AGGCCACAGACGATAT
-2.9409628996613	7.04379814534579	0	0	3.52207054247115	1.09453469723833	newWilms.Wilms___IMP672___NB8350522_AGGCTGCTCTAGCATG
-0.88289367132986	7.65886089489377	0	0	4.16581018048693	1.06422478077712	newWilms.Wilms___IMP672___NB8350522_AGGGCCTCATCTCCCA
-2.09907285959002	8.04420427779963	0	0	4.65699666937843	0.581577670677495	newWilms.Wilms___IMP672___NB8350522_AGGGTGAGTCGCGTCA
-9.18936119299351	-0.740314698434758	0	0	3.05344205676167	0	newWilms.Wilms___IMP672___NB8350522_AGGTGTTAGTTCCGGC
5.73977816285385	-12.243155499538	0	0.848492885015383	4.34580084850889	2.35391428158626	newWilms.Wilms___IMP672___NB8350522_AGGTTACGTTTACCTT
-0.507542843763019	-10.5398964595698	0	0.850159368956533	4.94515470398243	1.16583593315409	newWilms.Wilms___IMP672___NB8350522_AGGTTACTCCGAAGGA
5.61527558895364	-9.39443563097611	0	1.55794814112597	3.04712537648338	0	newWilms.Wilms___IMP672___NB8350522_AGTACTGAGACAGCTG
-0.839726307115256	-10.4656636020132	0	0.952535382006293	4.00601843280701	0.763695942292235	newWilms.Wilms___IMP672___NB8350522_AGTACTGGTGGCTACC
4.22061229723956	5.0287052065321	0	0	3.70055356802145	0	newWilms.Wilms___IMP672___NB8350522_AGTAGCTAGTCTTCCC
-3.25883937203799	4.71106165150031	0	0	3.2609408314898	0	newWilms.Wilms___IMP672___NB8350522_AGTAGCTCACACAGAG
-8.64223212644126	-0.652223677824474	0	0	3.34166631793111	0.423202060976747	newWilms.Wilms___IMP672___NB8350522_AGTAGCTGTCTACAGT
-9.00196799767805	-2.42768975863106	0	0	3.27153852018941	0	newWilms.Wilms___IMP672___NB8350522_AGTCAACGTAAGCAAT
-2.40363641672353	5.81098740901286	0	0	4.27877798948146	1.45927910208469	newWilms.Wilms___IMP672___NB8350522_AGTCAACGTAAGGAGA
2.81459844386394	5.9242456300771	0	0	5.71371231230616	1.83238362577175	newWilms.Wilms___IMP672___NB8350522_AGTCACATCATTCGTT
-2.55692285877517	5.36025405557118	0	0	3.06384811097609	1.01284164925304	newWilms.Wilms___IMP672___NB8350522_AGTCACATCTACCTTA
3.0013510677186	2.38139122336883	0	0	4.94772294978723	0	newWilms.Wilms___IMP672___NB8350522_AGTCATGCAGCTTCCT
-1.52280449060566	4.57519623497605	0	0	3.13699001709048	1.87707271659578	newWilms.Wilms___IMP672___NB8350522_AGTCTCCTCAAGCCGC
5.47314321772664	-9.1750892458423	0	2.10678595036899	2.56257786973965	0	newWilms.Wilms___IMP672___NB8350522_AGTGACTAGGATGGCT
-1.4348320592481	3.14888771726316	0	0	5.31052252500872	1.07895740634099	newWilms.Wilms___IMP672___NB8350522_AGTGACTTCATTCCTA
1.39840317469722	8.22407106664727	0	0	5.12402635885155	0	newWilms.Wilms___IMP672___NB8350522_AGTGCCGGTCAAAGTA
1.06154529774327	9.89481513120361	0	0	0.758805664893983	0	newWilms.Wilms___IMP672___NB8350522_AGTGCCGTCTGGGCGT
-0.316284315964023	-11.612422640745	0	0.982937855119931	4.733006946397	1.62050122892888	newWilms.Wilms___IMP672___NB8350522_AGTGTTGTCTCCCAAC
0.897967575150802	4.03574123524777	0	0	4.52290261682803	2.93947910039462	newWilms.Wilms___IMP672___NB8350522_AGTTAGCAGACGGTCA
2.21748912042954	3.80648045742631	0	0	3.73286847457054	0	newWilms.Wilms___IMP672___NB8350522_AGTTCCCAGGTACAAT
-0.971228825228613	6.00404995543627	0	0	2.751301613116	1.2098326708669	newWilms.Wilms___IMP672___NB8350522_AGTTCCCGTGATTAGA
-1.74939114544073	5.30532895685431	0	0	2.76664920208842	0	newWilms.Wilms___IMP672___NB8350522_AGTTCCCGTGTTAACC
-9.47302986427484	0.830906527358989	0	0	2.63605446607119	0	newWilms.Wilms___IMP672___NB8350522_AGTTCCCTCTTAGCCC
-2.02451485622939	7.32687966506758	0	0	3.77077394013407	1.60446670512345	newWilms.Wilms___IMP672___NB8350522_AGTTCGAAGCGCTGAA
-0.707334062911867	-12.4814899558981	0	0.802547651205536	4.29595984930585	1.69733694726003	newWilms.Wilms___IMP672___NB8350522_AGTTCGAAGGGCAATC
3.59278368908886	5.83629803280883	0	0	3.65256305318661	0	newWilms.Wilms___IMP672___NB8350522_ATACCGACACCTGCTT
-6.52201404734546	3.60807592324163	0	0	3.40199659185844	0.543151685804683	newWilms.Wilms___IMP672___NB8350522_ATACCGAGTCCACATA
-8.9489154474179	-2.7528495333227	0	0	3.25586475815001	0.720432891383919	newWilms.Wilms___IMP672___NB8350522_ATACTTCCAGCACAAG
3.06233432133468	-13.3755018526889	0	0.890280126073827	4.30940416975839	1.80526596985654	newWilms.Wilms___IMP672___NB8350522_ATAGACCAGCAAATCA
-0.592526577213944	-11.450658264317	0	1.15121520062928	4.21533124528049	1.5068275909641	newWilms.Wilms___IMP672___NB8350522_ATAGACCCAGACCGCT
-0.471800060472081	2.72392780740308	0	0	3.44139612587962	0	newWilms.Wilms___IMP672___NB8350522_ATAGACCTCTTGGATG
-2.59965636638025	4.19804733478905	0	0	4.24688698974746	0.640278165604881	newWilms.Wilms___IMP672___NB8350522_ATAGAGAGTCCTTGTC
-2.70251029139522	7.02928234933275	0	0	3.82260334607276	1.1482235698707	newWilms.Wilms___IMP672___NB8350522_ATAGAGATCAGACTGT
-3.1045566834371	4.93940960403691	0	0	2.63913246902709	0.571563958050862	newWilms.Wilms___IMP672___NB8350522_ATCACAGCAGCGACAA
2.02057959393801	2.02339941479178	0	0	4.19264217107768	0	newWilms.Wilms___IMP672___NB8350522_ATCACGAAGGACATCG
-0.128343777566626	-12.0652997705506	0	0.713688810023196	4.2166755701096	1.99754117153934	newWilms.Wilms___IMP672___NB8350522_ATCACGAAGTGTACAA
-0.371616196965809	-13.3724292324989	0	0.856782784897123	4.19558366668024	1.66735710177069	newWilms.Wilms___IMP672___NB8350522_ATCACGATCCATTCAT
2.28760461829854	2.43798976551623	0	0	2.00352765856925	0	newWilms.Wilms___IMP672___NB8350522_ATCACTTTCGGCAGTC
3.19177429185511	3.23217428640202	0	0	3.18238910659226	0	newWilms.Wilms___IMP672___NB8350522_ATCAGGTCAGGCATGA
0.0266961375422318	4.06327421892057	0	0	1.96373425332659	2.26817105997595	newWilms.Wilms___IMP672___NB8350522_ATCAGGTCATGACTAC
5.12184336545908	-11.1944741105762	0	0.917334930850507	4.87187945045727	1.95556933948928	newWilms.Wilms___IMP672___NB8350522_ATCCATTGTCTGCCTT
-3.84994064470326	3.8386399756295	0	0	2.96469514677427	0	newWilms.Wilms___IMP672___NB8350522_ATCCGTCGTTGCTCCT
0.723685545155883	-13.7764158284428	0	1.04615092230972	4.42865173690253	1.58150956633069	newWilms.Wilms___IMP672___NB8350522_ATCCTATGTTGTGGAG
1.09898365102123	11.9724656161686	0	0.369020146614684	0	0.841516239692169	newWilms.Wilms___IMP672___NB8350522_ATCCTATTCTGTCGTC
-4.6023714249794	2.60953942382202	0	0	3.46724458805744	1.5104288616946	newWilms.Wilms___IMP672___NB8350522_ATCGATGAGCCTGAGA
0.427011464756106	3.70517416183378	0	0	3.20085945467789	0	newWilms.Wilms___IMP672___NB8350522_ATCGATGGTACGATTC
1.09616006501792	7.06971707832176	0	0	4.3602466042749	0	newWilms.Wilms___IMP672___NB8350522_ATCGCCTAGACTCCGC
-4.22982181992249	3.05175305220848	0	0	2.35997670535513	1.63877269793337	newWilms.Wilms___IMP672___NB8350522_ATCGGCGAGGTGAGCT
4.7111851239478	-12.4133631227389	0	1.07190055298576	5.11536985467588	1.84042972978291	newWilms.Wilms___IMP672___NB8350522_ATCGGCGGTAACCCTA
6.15175124043196	-11.5834715746088	0	1.27617220557114	4.54079796168147	1.81727208153563	newWilms.Wilms___IMP672___NB8350522_ATCGTAGAGACCTCAT
-1.0434350338607	5.10934687275019	0	0	4.81651186756887	0.825265776828502	newWilms.Wilms___IMP672___NB8350522_ATCGTCCCAAACTAGA
0.993799748111456	1.98312927914461	0	0	1.34811392648373	1.30212914083288	newWilms.Wilms___IMP672___NB8350522_ATCGTCCCACCTAAAC
1.51989266892415	3.04199071675564	0	0	3.52038283183848	0	newWilms.Wilms___IMP672___NB8350522_ATCGTCCGTCGTACTA
4.78234260559245	-10.8627753269033	0	0	3.41786916647894	2.06361061909662	newWilms.Wilms___IMP672___NB8350522_ATCGTGACAAGTTGGG
-1.5531546083117	6.46745591460238	0	0	4.2439940147492	1.16106703864459	newWilms.Wilms___IMP672___NB8350522_ATCGTGAGTACTCGCG
2.53604696889722	-13.5416168905628	0	0.674316206817166	3.8593087467259	1.83141730324583	newWilms.Wilms___IMP672___NB8350522_ATCGTGAGTTGCCTAA
-0.763233264205277	8.16498984637355	0	0	4.25388066542455	1.50363660463521	newWilms.Wilms___IMP672___NB8350522_ATCTCTACAGGTGAGT
5.60898028108768	-11.7394334279724	0	0.697993882304924	5.04425926755309	0.67480396514085	newWilms.Wilms___IMP672___NB8350522_ATCTCTATCGTGGTAT
1.82051627778681	6.8876395812737	0	0	5.04841041475856	1.21584409601533	newWilms.Wilms___IMP672___NB8350522_ATCTTCACATATAGCC
-0.465939651504493	-11.2850565827449	0	0.291029209745392	4.15648549808217	0.870294983420453	newWilms.Wilms___IMP672___NB8350522_ATGACCAAGTCCGCCA
-9.12559835832232	0.935991518313468	0	0	3.99991197270525	0.877202388323887	newWilms.Wilms___IMP672___NB8350522_ATGACCATCCTTATCA
3.42795559879192	7.46333710365135	0	0	3.88470473313058	1.48220715511926	newWilms.Wilms___IMP672___NB8350522_ATGAGTCAGCGATGAC
5.60185131752163	-9.3068048654966	0	1.2760384860857	3.56429246682886	0	newWilms.Wilms___IMP672___NB8350522_ATGAGTCCATCATGAC
1.86223177077589	6.48896062418323	0	0	5.67292025421286	0	newWilms.Wilms___IMP672___NB8350522_ATGATCGAGGAACGTC
1.90006069181715	-13.1806552784357	0	0.8685273386086	4.63773372430385	2.20544364766367	newWilms.Wilms___IMP672___NB8350522_ATGATCGCACGACGTC
-3.57886183596136	3.72196766060935	0	0	2.72301487496355	1.14918399873236	newWilms.Wilms___IMP672___NB8350522_ATGCATGGTTCCTAGA
5.98062176144141	-9.23503987180345	0	0	4.07016384575122	1.29512811873769	newWilms.Wilms___IMP672___NB8350522_ATGCGATAGTTAACGA
5.05086317118885	-8.5665605483719	0	0	4.29704390842014	1.20678762796459	newWilms.Wilms___IMP672___NB8350522_ATGCGATCAAGGTCTT
-4.57873322695629	5.03965143862059	0	0	3.67814097730322	0.653551449132385	newWilms.Wilms___IMP672___NB8350522_ATGCGATGTACGTAGG
4.99180236131377	-12.5944694704273	0	1.19725057638413	4.07910455178285	2.11030409327846	newWilms.Wilms___IMP672___NB8350522_ATGCGATTCAAGTCGT
-1.73702626017145	4.01655939234029	0	0	4.02832294682253	1.55505850744667	newWilms.Wilms___IMP672___NB8350522_ATGGAGGCAAATACAG
-8.04666555076848	0.724707102027912	0	0	3.95016320078312	0.948691678227822	newWilms.Wilms___IMP672___NB8350522_ATGGATCAGACAGCGT
0.699616578678078	4.01636560716557	0	0	3.88577597529209	0	newWilms.Wilms___IMP672___NB8350522_ATGGGTTCAGCGGTCT
2.70073028507918	2.42688671649021	0	0	3.39769475139854	1.31463754603594	newWilms.Wilms___IMP672___NB8350522_ATGGGTTTCCCTCTAG
1.18745181743766	5.79525342808112	0	0	4.78122757146961	1.9125297864674	newWilms.Wilms___IMP672___NB8350522_ATGGGTTTCCTTCGAC
-8.52319950970854	-2.70963066675239	0	0	2.92843755739012	0.965934306212712	newWilms.Wilms___IMP672___NB8350522_ATGGTTGTCTCCTGCA
-1.44593683678907	5.01057463777681	0	0	2.96733317216965	1.36764797803807	newWilms.Wilms___IMP672___NB8350522_ATGTCCCTCGGCTTCT
-10.8107994537444	-3.82581503957419	0	0	2.85470295281383	0.737728930774873	newWilms.Wilms___IMP672___NB8350522_ATGTCTTAGTTCCTGA
1.74572601415541	-13.4387426948351	0	0.437662189819566	4.290988055836	1.26569061273827	newWilms.Wilms___IMP672___NB8350522_ATGTCTTGTACTGGGA
-3.60696329038556	7.40789422213388	0	0	2.9663646042316	2.07019177006971	newWilms.Wilms___IMP672___NB8350522_ATTACCTCAGGACATG
0.907521216430202	-12.9549096176341	0	0.750023231100769	4.08048679388135	2.09470718897652	newWilms.Wilms___IMP672___NB8350522_ATTACCTTCTTACTGT
-6.60372187034497	3.04266917574916	0	0	3.06749934678811	0.396166353413752	newWilms.Wilms___IMP672___NB8350522_ATTATCCAGGTGGTTG
-0.886206555595269	-11.9044874582902	0	0.480474422778077	3.93897280204402	1.69302808938928	newWilms.Wilms___IMP672___NB8350522_ATTATCCGTTCGGCTG
-2.12448027038043	3.64222206014414	0	0	2.74051298000494	1.59272942953015	newWilms.Wilms___IMP672___NB8350522_ATTCACTAGAGGTATT
4.78174382852237	-7.98329485986913	0	1.82284583108165	3.41442228846597	0	newWilms.Wilms___IMP672___NB8350522_ATTCACTCACTACAGT
-3.09682471538807	4.52285714911804	0	0	3.96395814406858	1.14889931210366	newWilms.Wilms___IMP672___NB8350522_ATTCAGGAGGCGTTAG
1.21788063666274	11.6776626910984	0	0	1.86867715503505	0	newWilms.Wilms___IMP672___NB8350522_ATTCATCAGATGTTGA
-2.8478436762829	2.99243959576882	0	0	3.61319287455877	1.11443719937829	newWilms.Wilms___IMP672___NB8350522_ATTCATCCACAGAGCA
-1.50448494937179	4.23255038457949	0	0	4.83749615377736	0.904925514178249	newWilms.Wilms___IMP672___NB8350522_ATTCATCGTGTATCCA
-5.1672398379428	5.11312022952997	0	0	3.6376088237275	1.20144296576803	newWilms.Wilms___IMP672___NB8350522_ATTCCATAGTAGATCA
0.574685024568444	-11.2587523406096	0	0	2.96219187490778	0.709414350758581	newWilms.Wilms___IMP672___NB8350522_ATTCCATGTTGTCCCT
3.66078245368857	4.71025341089661	0	0	4.79455621987133	0	newWilms.Wilms___IMP672___NB8350522_ATTCCATTCCTACACC
-3.5079931488684	4.01046393533449	0	0	2.87140820101648	1.42308477688918	newWilms.Wilms___IMP672___NB8350522_ATTCGTTGTGTCATGT
2.6372118718741	4.18490615279557	0	0	4.07525938959872	0	newWilms.Wilms___IMP672___NB8350522_ATTCTACCAGCAGGAT
2.48991127811196	-12.9641042951956	0	0	3.73625192650869	1.90139069055014	newWilms.Wilms___IMP672___NB8350522_ATTCTTGGTAGTTACC
0.213657238795179	3.19261687148294	0	0	2.81094169727652	0	newWilms.Wilms___IMP672___NB8350522_ATTGGGTCACGTACTA
2.72708127290664	-5.17126586965748	0	0	3.33066351355769	2.5190751892861	newWilms.Wilms___IMP672___NB8350522_ATTGGGTTCCATCCGT
0.592437235863911	-12.5696106984862	0	0	4.23905779770471	2.46275949766121	newWilms.Wilms___IMP672___NB8350522_ATTGTTCGTCAATCTG
5.92511074358614	-10.7788390875873	0	1.06881983835804	4.71901758215678	1.06092007435317	newWilms.Wilms___IMP672___NB8350522_ATTTACCGTAGATGTA
0.435704931634915	-12.8840070941548	0	1.52210194763247	4.70739272766241	0	newWilms.Wilms___IMP672___NB8350522_ATTTCACGTGGAATGC
-0.184504022576146	6.07941338173793	0	0	5.21015697803646	0	newWilms.Wilms___IMP672___NB8350522_ATTTCTGGTACGAAAT
-5.66485479927884	3.74792622124926	0	0	2.21615890977515	0.643876495178211	newWilms.Wilms___IMP672___NB8350522_CAAAGAAAGACATAGT
-4.10120966844822	5.30043550269982	0	0	2.93750224008688	1.37333878438252	newWilms.Wilms___IMP672___NB8350522_CAAAGAATCCTCTTTC
1.26562933170044	7.23419555801997	0	0	2.68194035770516	0	newWilms.Wilms___IMP672___NB8350522_CAAAGAATCGAAATCC
1.00471122708917	7.32517148602081	0	0	4.12200225429391	0	newWilms.Wilms___IMP672___NB8350522_CAACAGTGTGTTACAC
-1.82488368028018	6.44141302283255	0	0	4.08207139264579	0	newWilms.Wilms___IMP672___NB8350522_CAACAGTTCAGGGTAG
-1.74728653828433	5.68456897818417	0	0	3.12940529809917	0	newWilms.Wilms___IMP672___NB8350522_CAACCAAAGACGGTTG
4.1291254541691	5.81841299081916	0	0	5.01798236432881	0	newWilms.Wilms___IMP672___NB8350522_CAACCAAGTAACAGTA
2.48193021023775	-12.6773994043762	0	0.604658916122899	3.23040781560223	0.975366925613238	newWilms.Wilms___IMP672___NB8350522_CAACGATTCATTACCT
-9.29985996448823	-4.21969454180172	0	0	2.74520398881409	0.318660968111792	newWilms.Wilms___IMP672___NB8350522_CAAGACTCAGCTGAAG
-0.882886090812922	7.52191328622654	0	0	4.76537088257858	1.06208466086724	newWilms.Wilms___IMP672___NB8350522_CAAGAGGGTACCGGCT
1.27897241377788	5.37758890613815	0	0	4.71539765606719	1.28777185047882	newWilms.Wilms___IMP672___NB8350522_CAAGAGGTCCGATCGG
-2.68715721925854	4.04017466021411	0	0	4.1513853036278	1.00227909486744	newWilms.Wilms___IMP672___NB8350522_CAAGGGACAAGTCGTT
2.19535908877198	-13.2272363118328	0	0	4.67118983008598	1.05898540990726	newWilms.Wilms___IMP672___NB8350522_CAAGGGAGTCGTTCAA
-7.66144995047202	0.953913824018186	0	0	3.14370199578874	0	newWilms.Wilms___IMP672___NB8350522_CAATGACCAGCGCTTG
3.93778729829796	-7.26830746883265	0	0	3.53867069558739	0	newWilms.Wilms___IMP672___NB8350522_CAATGACCATCACGGC
-2.37360261914851	4.55917605898063	0	0	2.71411578361256	1.23357491163645	newWilms.Wilms___IMP672___NB8350522_CAATGACTCGTCACCT
2.57939441662387	4.93543253053384	0	0	6.34807702470283	1.07843933772747	newWilms.Wilms___IMP672___NB8350522_CAATTTCGTCTTCGAA
-0.303528902800743	5.34612082304075	0	0	2.81215437063931	1.65768550905122	newWilms.Wilms___IMP672___NB8350522_CACAACAGTTATCTGG
-0.177449365837389	4.44193730944616	0	0	3.20005075951716	1.81609603659655	newWilms.Wilms___IMP672___NB8350522_CACACAAAGAATTCAG
-1.2054562480594	7.36764516396246	0	0	4.50058041917807	0	newWilms.Wilms___IMP672___NB8350522_CACAGGCCACTTACAG
1.28011615740729	2.25967116862206	0	0	4.07943715025659	1.02750462388491	newWilms.Wilms___IMP672___NB8350522_CACAGGCCATCCCGTT
0.175963362877111	8.64199702740003	0	0	2.73238064071868	1.66629479410816	newWilms.Wilms___IMP672___NB8350522_CACATGAGTACGTACT
-5.88144395831826	4.37989009198874	0	0	3.76378374585408	1.01417146775519	newWilms.Wilms___IMP672___NB8350522_CACATGAGTCCATAGT
3.33103331489754	-6.70342604435224	0	0	3.13415484350311	2.55752967651718	newWilms.Wilms___IMP672___NB8350522_CACATGAGTGAATGAT
4.37949801074562	-7.56442673201903	0	0	3.36158614232581	0	newWilms.Wilms___IMP672___NB8350522_CACCAAAGTATCGGTT
0.693573492643119	-10.6827688743323	0	1.66250121447527	4.48960771061336	1.12593742058281	newWilms.Wilms___IMP672___NB8350522_CACCGTTAGACTAAGT
0.906342565140793	-13.1604639326159	0	0.996053424154359	4.11922661110365	1.77235613062867	newWilms.Wilms___IMP672___NB8350522_CACCGTTGTTTCTTAC
0.998298243404765	7.98096296348343	0	0	5.00709298993088	0	newWilms.Wilms___IMP672___NB8350522_CACGAATAGGAGTCTG
-0.368330008644597	5.24938616565809	0	0	3.54350385502118	0	newWilms.Wilms___IMP672___NB8350522_CACGAATTCTCTTCAA
-0.713818749935936	-10.9844876317798	0	1.02891034996233	3.48618546959117	1.23544863190373	newWilms.Wilms___IMP672___NB8350522_CACGGGTTCACCCTCA
-5.44212627160656	5.45874626610609	0	0	5.27402044894801	0	newWilms.Wilms___IMP672___NB8350522_CACGGGTTCGACCACG
-1.55347809641977	7.94991279087954	0	0	4.56660349809499	0.487666243817162	newWilms.Wilms___IMP672___NB8350522_CACGTTCTCTTTCCGG
-0.730730072048003	4.54135206559794	0	0	3.89829717278469	1.07639955998912	newWilms.Wilms___IMP672___NB8350522_CACTGGGCACCATATG
0.0845006673384173	-11.6376832523238	0	0.383390338869302	4.65659115031679	1.0665041017041	newWilms.Wilms___IMP672___NB8350522_CACTTCGCACTTCAAG
0.330051553106265	-11.4295156996288	0	0.91302600647004	3.81714540915559	0.892482419772297	newWilms.Wilms___IMP672___NB8350522_CACTTCGCAGTGACCC
3.57766244750975	3.56146713876517	0	0	3.68156744405539	1.07818556188531	newWilms.Wilms___IMP672___NB8350522_CACTTCGGTCCCTAAA
0.93886324496902	6.01679805256723	0	0	4.01371036589054	1.77345889953583	newWilms.Wilms___IMP672___NB8350522_CAGAGCCAGAAGGCTC
-0.264795186318874	8.63374711379786	0	0	2.81250882113243	1.05900388533596	newWilms.Wilms___IMP672___NB8350522_CAGAGCCAGGATACAT
4.50418195366111	-12.3405272226466	0	1.25696139507879	5.08466616342638	1.68306934023636	newWilms.Wilms___IMP672___NB8350522_CAGATCAAGACGCAGT
1.60720944326707	5.86797066171988	0	0	4.46592622578654	0	newWilms.Wilms___IMP672___NB8350522_CAGATTGCAGCCTACG
4.03167218188012	3.40587868035236	0	0	4.27825453862112	0	newWilms.Wilms___IMP672___NB8350522_CAGCAATAGAGGGCGA
-0.356616308457734	3.32166340699511	0	0	3.17052831076916	0	newWilms.Wilms___IMP672___NB8350522_CAGCAATTCATCACTT
-1.53270621226025	4.24368843130296	0	0	3.60478623304835	0.592337232081079	newWilms.Wilms___IMP672___NB8350522_CAGCAATTCGTCACCT
0.120214542711592	-13.4421954158847	0	0.949652153419475	4.06464607222547	1.49851852464714	newWilms.Wilms___IMP672___NB8350522_CAGCAGCTCCTTATAC
2.87817124563881	-13.6362045846745	0	0.886643220101539	3.82862252897643	1.6215975400108	newWilms.Wilms___IMP672___NB8350522_CAGCAGCTCGATTGGT
3.37199210665146	-13.5719906341334	0	1.2360059418904	4.50460415344395	1.29792771663595	newWilms.Wilms___IMP672___NB8350522_CAGCCAGAGTACTCGT
2.4263440116091	3.99139618386411	0	0	4.26498641608515	0	newWilms.Wilms___IMP672___NB8350522_CAGCCAGCAAGGAGTC
0.394659956483493	-13.9819311938482	0	1.20845909066969	4.59613808380628	1.51550440486441	newWilms.Wilms___IMP672___NB8350522_CAGCGTGAGATAGTCA
1.37784554515774	4.37386603139644	0	0	6.24194356116019	2.238565682065	newWilms.Wilms___IMP672___NB8350522_CAGCGTGCACTTGGCG
-7.58580055653355	1.18537446785298	0	0	3.81531478784509	0.654881784809803	newWilms.Wilms___IMP672___NB8350522_CAGCGTGGTCGAGCTC
-2.8324375500642	7.59366253380059	0	0	4.43488171267022	0	newWilms.Wilms___IMP672___NB8350522_CAGGCCAAGTATTCCG
1.73979320386164	1.79161347813941	0	0	3.27506244453938	1.11397371827624	newWilms.Wilms___IMP672___NB8350522_CAGGCCATCCTTCACG
-3.10282195883659	6.77187489513475	0	0	3.80232001572377	0.692378427347507	newWilms.Wilms___IMP672___NB8350522_CAGGGCTAGTGGTGGT
-1.36342837769896	-9.27509433854826	0	0	4.5286724150744	1.05097132339808	newWilms.Wilms___IMP672___NB8350522_CAGGGCTCAGGACATG
1.26258281442135	2.41572069614054	0	0	3.00141599809501	2.28358527913341	newWilms.Wilms___IMP672___NB8350522_CAGGGCTTCTCGACGG
-3.86454427038709	5.45902938341891	0	0	4.00817869734916	0.616677284990157	newWilms.Wilms___IMP672___NB8350522_CAGGTATTCGTCAGAT
0.191144251452545	3.64105143864194	0	0	4.4250286764644	1.20395299199884	newWilms.Wilms___IMP672___NB8350522_CAGTGCGCACTTTATC
-8.10151907962881	1.65119249971925	0	0	2.49819258358094	0	newWilms.Wilms___IMP672___NB8350522_CAGTGCGGTTAGGGAC
2.66559364374352	-4.80385973698662	0	0	3.71534557156141	0	newWilms.Wilms___IMP672___NB8350522_CAGTTAGGTCGCCACA
-0.911802620621812	7.87636884053623	0	0	4.38382950761648	0	newWilms.Wilms___IMP672___NB8350522_CAGTTCCGTTCGTACA
0.163175880247536	3.8812948531464	0	0	4.56737949343633	0	newWilms.Wilms___IMP672___NB8350522_CATAAGCTCGTTACCC
2.97642476151979	-10.1715029943819	0	0	2.61027961920168	2.11165421976776	newWilms.Wilms___IMP672___NB8350522_CATACTTTCCCGAGGT
1.6173613108015	2.58527567501055	0	0	3.57193894114182	0	newWilms.Wilms___IMP672___NB8350522_CATCCCAAGTCAGGGT
-9.23598894442183	-3.03197685976557	0	0	2.65269695706369	0	newWilms.Wilms___IMP672___NB8350522_CATCCCAGTGGATCAG
2.90201471071942	3.98082464638194	0	0	3.93495795884546	0	newWilms.Wilms___IMP672___NB8350522_CATCCGTCAGTTAGGG
-4.44674689673958	3.80794699778867	0	0	2.76543418538837	0	newWilms.Wilms___IMP672___NB8350522_CATCGCTAGGATTCAA
-3.70835921444915	5.36054402387618	0	0	4.17571738181033	1.24191021566579	newWilms.Wilms___IMP672___NB8350522_CATCGCTCACAAGGTG
-8.56141506023621	-0.185710593491951	0	0	3.50374444318805	0	newWilms.Wilms___IMP672___NB8350522_CATCGTCCATTAGGCT
-3.62461691046243	4.65007073867381	0	0	2.96728174876832	0.977540020756081	newWilms.Wilms___IMP672___NB8350522_CATCGTCTCAGACATC
-1.94549123430873	4.7063831097357	0	0	3.18857491583296	0.884676429939958	newWilms.Wilms___IMP672___NB8350522_CATGAGTAGATTGCGG
-4.42213903950229	3.7636841403254	0	0	3.89917830368011	0	newWilms.Wilms___IMP672___NB8350522_CATGCAACAAATTGGA
3.02377410276683	-13.1292083204017	0	0	3.40076110827403	0	newWilms.Wilms___IMP672___NB8350522_CATGCAAGTAGCTTAC
-6.57173372044644	4.05334238062072	0	0	2.65360855608398	1.44681194747169	newWilms.Wilms___IMP672___NB8350522_CATGCAAGTCTACACA
1.55933775048768	11.8875802726125	0	1.9648951145524	2.12809595020849	0	newWilms.Wilms___IMP672___NB8350522_CATGCCTCAGTATACC
-3.96909296705874	2.97530481319908	0	0	3.71422664854801	0.65854302557864	newWilms.Wilms___IMP672___NB8350522_CATGCGGCATGGCACC
1.6664487638213	2.31657738575115	0	0	2.83241324826058	0	newWilms.Wilms___IMP672___NB8350522_CATGCGGGTTGGATCT
2.98951456566689	-13.4421195068207	0	0.656982505932041	4.04288972586965	1.39798638091587	newWilms.Wilms___IMP672___NB8350522_CATGCGGTCAAATGCC
-2.26741622942001	5.39077395929788	0	0	4.02783633039627	1.95272196051008	newWilms.Wilms___IMP672___NB8350522_CATGCGGTCGCATTGA
-9.28099721555355	-3.74312313289908	0	0	3.3679708111201	0.968059927704845	newWilms.Wilms___IMP672___NB8350522_CATGCTCCAAGTATCC
3.85137238912354	5.42953811895776	0	0	2.05478511804909	0	newWilms.Wilms___IMP672___NB8350522_CATGCTCCATAACCCA
-0.0325901450465465	3.25758869550459	0	0	3.24613389348698	1.55495055765499	newWilms.Wilms___IMP672___NB8350522_CATGCTCGTGACTAAA
2.49556281737661	7.2976041034444	0	0	3.67114507326395	1.60024966533262	newWilms.Wilms___IMP672___NB8350522_CATGGATAGGCAGCTA
-0.503756587266761	11.5902825142018	0	0	0	0	newWilms.Wilms___IMP672___NB8350522_CATGGATAGGCAGGTT
5.55262949874253	-11.0597799195813	0	0.71011160825264	4.39051682945988	1.99468890884599	newWilms.Wilms___IMP672___NB8350522_CATGGATGTTCATCGA
-0.109660525223993	5.29287726527793	0	0	4.2444877052806	0.809247898338582	newWilms.Wilms___IMP672___NB8350522_CATTCCGAGTTGGCTT
-5.52520973739732	3.25492922490699	0	0	3.36226359786314	0.791743068157207	newWilms.Wilms___IMP672___NB8350522_CATTCCGGTTCGCGTG
3.71879520525124	-12.974637395508	0	0.581172527165533	4.18034762819745	1.72856748794768	newWilms.Wilms___IMP672___NB8350522_CATTCTAAGATCACCT
2.21323892705764	6.36333716651356	0	0	4.26864022538025	1.74763275649388	newWilms.Wilms___IMP672___NB8350522_CATTCTAAGTCCCGAC
0.898816491356512	5.95727706972092	0	0	3.97103221692728	0	newWilms.Wilms___IMP672___NB8350522_CATTCTACAGGTCTCG
-0.537044449970564	4.80385372709487	0	0	3.8720126429684	1.11731127077832	newWilms.Wilms___IMP672___NB8350522_CATTGCCTCCGCAAAT
2.76991091385779	-5.31885598196936	0	0	4.27500946512359	2.8385207145045	newWilms.Wilms___IMP672___NB8350522_CATTGCCTCGCATAGT
0.948054103411849	3.1160424915186	0	0	4.95427781810929	0	newWilms.Wilms___IMP672___NB8350522_CATTGTTAGAAAGTCT
5.49910794361991	-10.8762603220021	0	1.51362293298591	3.44825305738059	1.50447880059041	newWilms.Wilms___IMP672___NB8350522_CATTGTTAGATGTTCC
-1.24999405225966	5.42558816466671	0	0	3.50815460356276	1.2205334666157	newWilms.Wilms___IMP672___NB8350522_CATTTCACACTGATTG
2.4663714694594	2.85708932831496	0	0	3.24525156304449	0	newWilms.Wilms___IMP672___NB8350522_CCAATGATCAAGGAGC
-3.02987137299698	2.74990000916546	0	0	3.18248854742188	0	newWilms.Wilms___IMP672___NB8350522_CCACAAACAGGGATAC
0.658360598186972	2.98112054487435	0	0	4.21072275411064	0	newWilms.Wilms___IMP672___NB8350522_CCACCATCAACAAGTA
-4.6527284823733	2.32418833643893	0	0	3.030637543379	1.7893140476588	newWilms.Wilms___IMP672___NB8350522_CCACTTGCAGGACATG
1.63909349424278	-11.9744201175414	0	0	4.04383096842046	1.12959937524619	newWilms.Wilms___IMP672___NB8350522_CCACTTGGTAGATTAG
2.69718363660073	6.25374296988807	0	0	5.03941338340593	0.860319812329962	newWilms.Wilms___IMP672___NB8350522_CCATAAGAGGAGACCT
3.08296162396395	-13.805059296615	0	0.516224406212804	4.39342479018528	1.49175578851353	newWilms.Wilms___IMP672___NB8350522_CCATAAGCAGGCGTTC
1.20436957906059	11.8542954320235	0	0	0	0.297719333418997	newWilms.Wilms___IMP672___NB8350522_CCATAAGTCGATACGT
1.6629497804647	8.20548367837367	0	0	4.8413828374989	0	newWilms.Wilms___IMP672___NB8350522_CCATCACAGGAGGGTG
0.126181777502184	5.78892215700324	0	0	4.17015808811409	0	newWilms.Wilms___IMP672___NB8350522_CCATCACGTACCTAAC
4.83339454331214	-12.0074090359408	0	1.75813722831535	4.52971683746953	1.00661870416929	newWilms.Wilms___IMP672___NB8350522_CCCAACTCAATAGTGA
1.55193361415444	8.52417816028625	0	0	5.50626002567605	1.22251809659223	newWilms.Wilms___IMP672___NB8350522_CCCATTGAGGAGAATG
1.39260151832529	-10.9781861764434	0	1.14148780262244	2.64089907475128	1.65920768570362	newWilms.Wilms___IMP672___NB8350522_CCCGAAGTCATTCGTT
-2.12613833824889	6.11023829798218	0	0	4.15164160131396	1.67786052546971	newWilms.Wilms___IMP672___NB8350522_CCCTAACCAACACAGG
-9.05566999952943	0.63269157077647	0	0	3.77831284175202	0.552080145460157	newWilms.Wilms___IMP672___NB8350522_CCCTCAAGTGGGCTTC
-6.99377868776024	2.35234859497487	0	0	3.05343092437179	0.81949622984985	newWilms.Wilms___IMP672___NB8350522_CCCTCAAGTTGTCAGT
2.72207001979612	2.95464868040978	0	0	3.14409707567464	0	newWilms.Wilms___IMP672___NB8350522_CCCTCTCTCCGCAGTG
1.21581892552016	4.30124072961824	0	0	0.18345923692853	1.34364377433832	newWilms.Wilms___IMP672___NB8350522_CCCTGATCACCAATTG
-0.45061842475347	5.17958360052852	0	0	4.25567785842877	0	newWilms.Wilms___IMP672___NB8350522_CCCTTAGAGGAAGTCC
2.51509666315761	2.63197865777823	0	0	3.23756583936085	0	newWilms.Wilms___IMP672___NB8350522_CCCTTAGCAGGTCCGT
5.01432892464486	-12.765323567491	0	0	3.58336617334901	1.06434364771211	newWilms.Wilms___IMP672___NB8350522_CCCTTAGTCGAAGCCC
2.53854377935022	6.44849519165684	0	0	5.30429195675159	1.37271616768463	newWilms.Wilms___IMP672___NB8350522_CCGAACGAGTGTTGAA
1.3620943317684	11.7824128204163	0	0.400828554552782	0	0	newWilms.Wilms___IMP672___NB8350522_CCGAACGGTATACCTG
0.292212300617503	10.7946318964275	0	0	0	0	newWilms.Wilms___IMP672___NB8350522_CCGATCTGTGCGTCGT
5.07135928724392	-8.11143050534636	0	0	5.00660004234878	3.18098201267376	newWilms.Wilms___IMP672___NB8350522_CCGCAAGAGGGAACAA
-1.16909874129356	3.8131757766494	0	0	4.72423148288417	1.35497497886327	newWilms.Wilms___IMP672___NB8350522_CCGGTAGAGCGCCTAC
3.38608710275361	4.06500194018848	0	0	2.19652990402001	1.47894858831911	newWilms.Wilms___IMP672___NB8350522_CCGGTAGCAAGAGTTA
2.60872115799233	7.78490326621607	0	0	5.50885802978972	2.57951459838423	newWilms.Wilms___IMP672___NB8350522_CCGGTAGCACATGGTT
-9.95306897429134	-0.89882669041413	0	0	2.35724081531343	0	newWilms.Wilms___IMP672___NB8350522_CCGGTGATCAGTCATG
-7.38381479503708	2.84051112494857	0	0	4.13927053196419	1.09657340539808	newWilms.Wilms___IMP672___NB8350522_CCGTAGGTCGCTAGCG
-9.77182282658654	-1.35317945462348	0	0	2.66099988485533	0	newWilms.Wilms___IMP672___NB8350522_CCTACGTAGACTACGG
-1.89437306463439	3.35530346912741	0	0	3.18113265238179	0	newWilms.Wilms___IMP672___NB8350522_CCTACGTCAGAGATGC
3.59894593172628	-7.10686463650035	0	0	3.87410822537151	0	newWilms.Wilms___IMP672___NB8350522_CCTATCGGTAGACACG
-1.71657169096036	7.27413072565652	0	0	4.31500418275352	1.06786898526046	newWilms.Wilms___IMP672___NB8350522_CCTCAACAGTCTTGGT
3.35887577073441	-12.6528164972586	0	1.38115988108895	4.51173499767838	2.07364190670321	newWilms.Wilms___IMP672___NB8350522_CCTCAACTCTGCCTCA
-0.377723052039115	-11.0858154098584	0	1.60828778400427	4.51483158820103	1.53482499677204	newWilms.Wilms___IMP672___NB8350522_CCTCACATCAAGCGTT
-1.89515152323894	3.33869145456776	0	0	2.92487586442559	1.60625229113692	newWilms.Wilms___IMP672___NB8350522_CCTCAGTCAATTGCTG
-10.6100153311632	-3.94933070836448	0	0	2.78066162724675	0	newWilms.Wilms___IMP672___NB8350522_CCTCATGCAGGCTACC
4.04250822670363	-13.5545735497226	0	0.872120016319554	3.5974887074248	1.81636437703939	newWilms.Wilms___IMP672___NB8350522_CCTCATGCATCCGAGC
1.46976013330756	7.95145629431108	0	0	5.96490874566702	2.5800624315511	newWilms.Wilms___IMP672___NB8350522_CCTCATGTCTTTGCTA
4.21823544087341	-9.1561217171113	0	0	3.88783192160069	0	newWilms.Wilms___IMP672___NB8350522_CCTCCAACACTCCCTA
-2.56792441119967	3.36568932045008	0	0	2.58115203852202	0.759172088022379	newWilms.Wilms___IMP672___NB8350522_CCTCCAACATCCTTCG
5.48627096928458	-12.1153558813609	0	0	4.82309192147836	0.799209682783922	newWilms.Wilms___IMP672___NB8350522_CCTCCAATCAATGCAC
-1.00691446913589	-10.8001643051832	0	0	5.30998763179343	0	newWilms.Wilms___IMP672___NB8350522_CCTCCAATCAGGAGAC
-0.1079990815602	5.32069382490858	0	0	4.30650349717674	0	newWilms.Wilms___IMP672___NB8350522_CCTCCTCGTTAGTCGT
2.59438981992563	-4.90902179493189	0	0	3.30178910604675	0	newWilms.Wilms___IMP672___NB8350522_CCTCTCCGTTGAAGTA
-5.49336059281501	4.83395345290219	0	0	2.89446884005109	0.581705653882883	newWilms.Wilms___IMP672___NB8350522_CCTGCATAGTGACACG
1.33792381542436	11.2723003722012	0	0.413629165047401	0	0	newWilms.Wilms___IMP672___NB8350522_CCTGCATCATGCCGAC
1.84242220003744	-13.6725519269277	0	0.331834701129707	4.34747224040114	1.10961289486458	newWilms.Wilms___IMP672___NB8350522_CCTGCATGTAACGGTG
4.05934210907789	-7.42845876926166	0	0	4.15716077410663	1.99891714012165	newWilms.Wilms___IMP672___NB8350522_CCTGTTGAGGCTCACC
-4.38010111735637	3.66921438177759	0	0	3.35470116449211	0.592538080325142	newWilms.Wilms___IMP672___NB8350522_CCTGTTGTCAATGTCG
0.398188619620161	-12.9071759120841	0	0.348313647077709	4.03732837028706	1.67938875258144	newWilms.Wilms___IMP672___NB8350522_CCTTCAGCAAGATGGC
-6.82362592863297	3.19326985674796	0	0	3.75265286764517	0.911928796744439	newWilms.Wilms___IMP672___NB8350522_CCTTCAGGTAGCCCTG
-0.150066273781515	5.85041925945134	0	0	3.58225260468317	0.663122721635946	newWilms.Wilms___IMP672___NB8350522_CCTTCAGTCGCCAGTG
5.38554781807501	-12.0685925004632	0	1.20579962373912	3.74499257999992	1.50014041656648	newWilms.Wilms___IMP672___NB8350522_CCTTGTGAGTTACTCG
1.55278678324521	11.5079027106821	0	0	0	0	newWilms.Wilms___IMP672___NB8350522_CCTTTGGCAAGTACCT
-1.75146872657173	3.80577814654678	0	0	3.17755834265041	1.20862964009193	newWilms.Wilms___IMP672___NB8350522_CCTTTGGGTCAGACTT
3.71194381276063	2.99609040432377	0	0	3.10889796654219	2.18262886694008	newWilms.Wilms___IMP672___NB8350522_CGAATTGAGGTCCCTG
2.80424431159205	8.11590889672952	0	0	5.14302950146075	0	newWilms.Wilms___IMP672___NB8350522_CGACAGCCAGCGATTT
-3.67055129805413	3.46891547326534	0	0	3.29301317800668	0.647438948504353	newWilms.Wilms___IMP672___NB8350522_CGAGTGCCAAACACCT
-7.33540779782719	1.76521380546154	0	0	3.30483273230261	0.800164947811599	newWilms.Wilms___IMP672___NB8350522_CGAGTGCGTTCAGGTT
1.20100169294288	10.3279924325166	0	0	0	0	newWilms.Wilms___IMP672___NB8350522_CGAGTGCGTTTCGCTC
-2.47539599056011	4.87271693056561	0	0	3.53411842993927	1.68383052134518	newWilms.Wilms___IMP672___NB8350522_CGAGTTAAGGGAGATA
1.30295247885767	2.66452649790905	0	0	0.952928708424724	0	newWilms.Wilms___IMP672___NB8350522_CGAGTTACATTGGGAG
-1.60460823995171	2.68467761591541	0	0	4.47339958012603	0	newWilms.Wilms___IMP672___NB8350522_CGAGTTATCAACACGT
-1.00473761903848	5.40014057291169	0	0	3.16580801055035	1.62746613393853	newWilms.Wilms___IMP672___NB8350522_CGATCGGCACCAATTG
4.92384242775274	-8.30361927487035	0	0	4.67986846763448	0	newWilms.Wilms___IMP672___NB8350522_CGCAGGTAGATTTGCC
-0.146010012383665	6.98735790095356	0	0	4.04923757679429	0	newWilms.Wilms___IMP672___NB8350522_CGCATGGAGACCAGCA
2.67932551262698	3.54614399283378	0	0	3.14085247502197	0	newWilms.Wilms___IMP672___NB8350522_CGCCAGAAGCAATAGT
-1.12750409300936	4.7036502390061	0	0	4.28316219132406	1.61998645757581	newWilms.Wilms___IMP672___NB8350522_CGCGTGACACGGTAGA
3.82361325764809	5.28882614052949	0	0	4.45482678094548	0	newWilms.Wilms___IMP672___NB8350522_CGCGTGAGTATCGTGT
-4.34279117516538	2.53844458172289	0	0	3.22497059108525	0.561818480580925	newWilms.Wilms___IMP672___NB8350522_CGGAATTTCGGATACT
-6.35108170707051	4.66911723051768	0	0	4.01957798189193	1.80973863015444	newWilms.Wilms___IMP672___NB8350522_CGGACACTCCTCGCAT
1.73495886968568	4.5006759155238	0	0	4.02697950637889	0	newWilms.Wilms___IMP672___NB8350522_CGGAGAACACCAGTTA
-7.19752017141847	2.07333915651843	0	0	3.81766785736675	0	newWilms.Wilms___IMP672___NB8350522_CGGAGAACATCAGTCA
-10.4470403018933	-3.84582608817445	0	0	3.29698578852935	0	newWilms.Wilms___IMP672___NB8350522_CGGCAGTTCGTAGCTA
-2.77827639073282	4.24290427853467	0	0	3.78257211394545	1.29005133259182	newWilms.Wilms___IMP672___NB8350522_CGGGACTAGGGCAGTT
1.9075306682617	2.99222184904003	0	0	3.88208839913285	0.965240828961767	newWilms.Wilms___IMP672___NB8350522_CGGGCATAGCTTTCTT
-0.154608079848959	6.66649581371732	0	0	4.49604656542983	1.72210481612724	newWilms.Wilms___IMP672___NB8350522_CGGGTGTCATGCCATA
0.0171240104357712	7.4507365942076	0	0	3.75532501117205	0.908639513014032	newWilms.Wilms___IMP672___NB8350522_CGGTCAGTCTCCAAGA
0.078289737410469	-13.0853571051084	0	0.576181257590822	4.04275848966174	1.21217672721439	newWilms.Wilms___IMP672___NB8350522_CGTAATGAGGAATGTT
5.55560498210185	-10.4926738594149	0	0.911451772387766	4.08383248542986	2.14320020411032	newWilms.Wilms___IMP672___NB8350522_CGTAGTAAGAACCGCA
1.58714398226068	2.79289171640331	0	0	2.52636018818515	1.73602612158327	newWilms.Wilms___IMP672___NB8350522_CGTCAAACACATTACG
5.8263619019494	-11.8058541883141	0	0	3.58806000062667	2.23119451353659	newWilms.Wilms___IMP672___NB8350522_CGTCAAATCCGTTGGG
-9.09901859742153	-3.79797922705154	0	0	2.89397301025575	0	newWilms.Wilms___IMP672___NB8350522_CGTCCATAGGTTCCAT
2.26136034898833	5.4890739037319	0	0	5.15242461604061	0	newWilms.Wilms___IMP672___NB8350522_CGTGAATCATCCGGTG
-0.687310604777287	-12.0183458236063	0	0.915801677886716	4.51448233699378	1.58837459017155	newWilms.Wilms___IMP672___NB8350522_CGTGAATGTGTTGACT
3.09624202217631	-11.6770280250813	0	0.970039029853122	3.52131501571253	0	newWilms.Wilms___IMP672___NB8350522_CGTGCTTTCGCCCAGA
-6.73396512497341	3.75335559156387	0	0	4.45478476258953	0	newWilms.Wilms___IMP672___NB8350522_CGTGTCTTCAAAGAAC
1.73343756427874	3.0644169100399	0	0	2.61316255560955	0	newWilms.Wilms___IMP672___NB8350522_CGTTAGAGTAAGCAAT
1.14499785426736	5.96253474331894	0	0	4.8504247502601	1.03512540694913	newWilms.Wilms___IMP672___NB8350522_CGTTAGATCAGGAAAT
2.77774535514081	-5.40284567270148	0	0	2.83045450367229	0	newWilms.Wilms___IMP672___NB8350522_CGTTAGATCGGACTTA
-0.562556763990445	-11.8082482853256	0	0.526078214728475	4.25558556281748	0.499740232664466	newWilms.Wilms___IMP672___NB8350522_CGTTCTGAGACCCGCT
3.73069991819317	3.97602868691699	0	0	5.02103246455822	0	newWilms.Wilms___IMP672___NB8350522_CGTTCTGCATATCTCT
4.18829289040423	3.5475769608532	0	0	4.13757088024757	0	newWilms.Wilms___IMP672___NB8350522_CGTTCTGTCACTACTT
1.48331519712883	2.3639583968202	0	0	3.53066066054112	0	newWilms.Wilms___IMP672___NB8350522_CTAACCCAGCTAGAAT
-1.49555214902971	6.23459406584462	0	0	4.35511033758184	1.51979617318244	newWilms.Wilms___IMP672___NB8350522_CTAACTTAGGGACAGG
-0.123266866136574	6.38824165776583	0	0	4.31449033345381	0.85911514611709	newWilms.Wilms___IMP672___NB8350522_CTACATTGTGATCGTT
-0.658131327214667	-12.7325120783601	0	0	4.24211639947761	1.63062155311693	newWilms.Wilms___IMP672___NB8350522_CTACATTGTTGTGTTG
5.73285991057168	-10.7639121107325	0	0.852876065373564	4.2904676079659	1.30392552897508	newWilms.Wilms___IMP672___NB8350522_CTACCCAAGTAAACTG
-1.47985768499896	3.70313716118954	0	0	3.3570033034434	0.795587715062757	newWilms.Wilms___IMP672___NB8350522_CTACCCACAAATACAG
1.16980096021906	9.5453942281479	0	0	0	0	newWilms.Wilms___IMP672___NB8350522_CTACCTGAGAAGAGCA
4.76725330001358	-11.1857274969659	0	1.03215359329734	3.75997068735012	1.86270133909045	newWilms.Wilms___IMP672___NB8350522_CTACCTGAGCTAGAGC
5.17201814376167	-8.32613776783216	0	0	2.93916229794974	0	newWilms.Wilms___IMP672___NB8350522_CTACCTGTCAAGAGTA
-2.32236549707704	6.6722417747218	0	0	4.52228314354145	0.739750012882376	newWilms.Wilms___IMP672___NB8350522_CTAGACAAGAAGCGGG
-7.65146402212738	1.94739246036023	0	0	4.02045476835969	0	newWilms.Wilms___IMP672___NB8350522_CTAGACACATAGGTAA
-1.21880522328736	-10.9870105639694	0	0.840602009628785	3.61693293384513	1.7870503607264	newWilms.Wilms___IMP672___NB8350522_CTAGGTATCTATTGTC
0.933618782800968	-13.0806882010246	0	0.646079309625022	3.73825779244992	1.87810095892401	newWilms.Wilms___IMP672___NB8350522_CTATCCGCATGACCCG
4.1377346630625	-12.8515472691024	0	0	3.89333919380546	1.63401459984273	newWilms.Wilms___IMP672___NB8350522_CTATCCGGTCCACATA
4.82124665290356	-8.27006485549832	0	0	2.36521421221682	2.2166501794483	newWilms.Wilms___IMP672___NB8350522_CTATCCGTCTCTTAAC
-0.641375005326421	5.07216903709952	0	0	3.93133285975376	0	newWilms.Wilms___IMP672___NB8350522_CTATCTATCGGAGCAA
2.61986808720038	5.61234618493983	0	0	6.19024600786888	0	newWilms.Wilms___IMP672___NB8350522_CTCAACCAGAGCCTGA
1.53406850420662	8.54591619842697	0	0	4.70778198630133	0	newWilms.Wilms___IMP672___NB8350522_CTCAAGAAGAGTAACT
1.85094107455671	8.59530830095394	0	0.137879452313006	4.82844855504225	1.02479722311579	newWilms.Wilms___IMP672___NB8350522_CTCAAGAGTAGCTCGC
2.52066417094944	-10.7592817728532	0	2.07230161744044	3.40169064125269	2.43841062779153	newWilms.Wilms___IMP672___NB8350522_CTCAATTGTGTCGATT
1.59117360691829	11.955651907174	0	0	3.09680515176347	0	newWilms.Wilms___IMP672___NB8350522_CTCAGAACACCAGGTC
2.18361600059629	-11.7092893594152	0	0	2.88732943954267	1.06611820718701	newWilms.Wilms___IMP672___NB8350522_CTCAGGGGTCGGTGAA
-0.239325493142122	4.67618868247938	0	0	1.83707251683127	0	newWilms.Wilms___IMP672___NB8350522_CTCAGGGGTTCGGACC
1.97155793468682	4.45172892473263	0	0	3.68295277564324	0	newWilms.Wilms___IMP672___NB8350522_CTCAGGGGTTGGATCT
4.75876605886471	-12.553178373483	0	0.697882444960672	4.38766241897418	1.83808181959	newWilms.Wilms___IMP672___NB8350522_CTCAGGGTCAACTCTT
-0.944243002415563	-12.384526218503	0	1.07480292167442	4.15916792349025	1.46377454471239	newWilms.Wilms___IMP672___NB8350522_CTCATCGCAGAAGTGC
1.33994129188767	8.25373845552936	0	0	5.32530039104168	0.664307541803926	newWilms.Wilms___IMP672___NB8350522_CTCATCGTCAAGGCTT
1.68851977871528	6.04827935553705	0	0	4.31371405373068	1.28204525537322	newWilms.Wilms___IMP672___NB8350522_CTCATGCAGACGACTG
-8.40627785405934	0.282361755242212	0	0	3.71676525177351	0	newWilms.Wilms___IMP672___NB8350522_CTCATGCCACTTGTGA
-1.22484619008308	6.27583902051242	0	0	3.13013612632952	1.67928038414494	newWilms.Wilms___IMP672___NB8350522_CTCATTACAGACCCGT
0.515216627158389	-12.5601926829196	0	0.517765946347642	4.32320841652133	1.6404732089012	newWilms.Wilms___IMP672___NB8350522_CTCATTACAGCCCACA
1.14975267111186	10.0624666922302	0	0	0	0	newWilms.Wilms___IMP672___NB8350522_CTCATTAGTTCCACGG
-2.42208493229402	3.25579026504536	0	0	3.12201534631144	0	newWilms.Wilms___IMP672___NB8350522_CTCCACAGTTTGTTCT
-4.63685431902496	5.82962406492227	0	0	3.52479282760061	0.602997628383747	newWilms.Wilms___IMP672___NB8350522_CTCCGATAGTATGCAA
3.95167730766656	4.62950950934201	0	0	4.13661646234774	0	newWilms.Wilms___IMP672___NB8350522_CTCCGATGTGCCGTAC
0.164400271938203	3.76287397711351	0	0	1.05848379695224	0	newWilms.Wilms___IMP672___NB8350522_CTCCTCCAGGTTACCT
1.46830188526992	7.01519872831255	0	0	4.51193834255794	1.83208709300666	newWilms.Wilms___IMP672___NB8350522_CTCCTCCGTAGGAAAG
5.00357418100267	-8.85728386178793	0	0	3.13676463569102	0	newWilms.Wilms___IMP672___NB8350522_CTCCTCCGTTGTCTAG
-0.385835449054529	-11.2621572479949	0	0.936180557140033	3.83493946817578	1.70786718208476	newWilms.Wilms___IMP672___NB8350522_CTCGAGGCACCGAATT
-0.688067895595963	-9.78150352603013	0	0	2.88758473058398	1.03948647544533	newWilms.Wilms___IMP672___NB8350522_CTCTCAGAGTACTGTC
5.47076706841486	-11.1365513778854	0	0	4.50127146547344	1.92895150241521	newWilms.Wilms___IMP672___NB8350522_CTCTCAGCAGGTTTAC
2.00112374477555	5.78255780162207	0	0	5.26095125560894	0	newWilms.Wilms___IMP672___NB8350522_CTCTGGTAGAGATTCA
-3.94691121050677	6.50463357219547	0.474532789447603	0	3.93828025035759	0.781903288197468	newWilms.Wilms___IMP672___NB8350522_CTCTGGTAGCATCCTA
1.8790751351334	7.31253554121512	0	0	4.20036169522667	0	newWilms.Wilms___IMP672___NB8350522_CTCTGGTGTCCTTTGC
-3.16070853466287	6.70947417152938	0	0	3.78084947826962	0	newWilms.Wilms___IMP672___NB8350522_CTGAGCGTCCGCGGAT
-0.272840746031512	6.60926005237284	0	0	4.56146304239064	0	newWilms.Wilms___IMP672___NB8350522_CTGATCCCAGCTACAT
1.32996451172159	5.82317532909312	0	0	3.2776545309925	0	newWilms.Wilms___IMP672___NB8350522_CTGCAGGTCATCGTAG
3.21932170914841	6.04337329322707	0	0	5.04524035938371	0	newWilms.Wilms___IMP672___NB8350522_CTGCATCGTACCTATG
2.57192761189238	-13.5772373710431	0	0.56770527238631	4.9608462740311	1.74385694840667	newWilms.Wilms___IMP672___NB8350522_CTGCTCAGTGTACATC
-3.02878355011657	5.57429578730459	0	0	3.86033791636631	0.998815573727258	newWilms.Wilms___IMP672___NB8350522_CTGGACGCATCGGTTA
4.2290904178464	5.3546343016227	0	0	3.76095584649232	0	newWilms.Wilms___IMP672___NB8350522_CTGGCAGAGAATTGCA
2.36777628316559	2.34776875830562	0	0	3.7046327312115	0	newWilms.Wilms___IMP672___NB8350522_CTGGTCTTCTTCACAT
2.60909841304941	-12.757534498281	0	1.03371991024261	4.20541282030041	1.97380557472729	newWilms.Wilms___IMP672___NB8350522_CTGTACCTCTTGGTCC
-3.50275412568714	5.61046174925553	0	0	4.15729745681938	0	newWilms.Wilms___IMP672___NB8350522_CTGTAGAGTGAGTGAC
-8.26378109493301	2.66601223481685	0	0	2.31970158678276	0	newWilms.Wilms___IMP672___NB8350522_CTGTATTAGCCTTGAT
1.12054761979555	7.69001981776996	0	0	5.07037574525011	1.10282738161732	newWilms.Wilms___IMP672___NB8350522_CTGTATTCACAAATGA
5.69343443442444	-9.52624348079727	0	0	4.41062723551287	1.288643698386	newWilms.Wilms___IMP672___NB8350522_CTGTATTTCCTTACCG
-1.40340828498163	3.99007136225046	0	0	3.16339759543228	0	newWilms.Wilms___IMP672___NB8350522_CTGTGAAGTCGAGCAA
-7.45747929130405	2.63746171912258	0	0	3.73120505780393	1.73812884683056	newWilms.Wilms___IMP672___NB8350522_CTGTGGGGTGAATATG
-0.565013048279843	-12.4241612856941	0	0.769018418699562	4.49134557138256	1.67112698363082	newWilms.Wilms___IMP672___NB8350522_CTTACCGCAGTATGAA
-0.35426742817145	3.8125350229194	0	0	3.87757098417463	1.46746752029569	newWilms.Wilms___IMP672___NB8350522_CTTAGGATCGCAATTG
1.01364011074858	-11.3366352385576	0	1.63127523660682	4.01482762993956	1.30684921451237	newWilms.Wilms___IMP672___NB8350522_CTTCAATAGACTCCGC
-3.25623902524405	5.40273599783583	0	0	3.43644523019973	0.5362841598257	newWilms.Wilms___IMP672___NB8350522_CTTCAATGTTGCATTG
-1.29506061188422	7.78440492151148	0	0	4.42584322070777	0.942940134261916	newWilms.Wilms___IMP672___NB8350522_CTTCCTTTCAACCTCC
-8.79927528469303	-2.43069101532719	0	0	3.27497052990227	1.87777244336112	newWilms.Wilms___IMP672___NB8350522_CTTCGGTAGGAATCGC
-9.66503713253451	-0.669834778507945	0	0	3.90615542866743	1.11544939622916	newWilms.Wilms___IMP672___NB8350522_CTTCGGTAGTGCCCGT
-5.0440633833148	4.59188737920555	0	0	4.20420609973527	0	newWilms.Wilms___IMP672___NB8350522_CTTCTAACATCGCTAA
0.745114003381239	-13.9561836352472	0	1.24474888049228	4.34492176100134	1.37014750039288	newWilms.Wilms___IMP672___NB8350522_CTTCTAAGTTTACACG
-10.7508189416453	-3.30549760809714	0	0	3.14138788063635	0.465354209045729	newWilms.Wilms___IMP672___NB8350522_CTTCTCTAGAACTGAT
0.550383576916266	3.55478618300125	0	0	4.39712301308904	1.96705474334747	newWilms.Wilms___IMP672___NB8350522_CTTGAGACACCCGTAG
-1.59380299797361	7.36411278124442	0	0	4.2225818982959	0	newWilms.Wilms___IMP672___NB8350522_CTTGAGAGTGACAGCA
-1.94148657313155	5.95790573239951	0	0	2.99708077095766	0.852171404092901	newWilms.Wilms___IMP672___NB8350522_CTTGATTAGTGCGTCC
1.61003916461821	8.30130700275438	0	0	5.11307194635164	0	newWilms.Wilms___IMP672___NB8350522_CTTGATTCACTCCGAG
5.01161010669256	-8.96654456959162	0	0	4.70154699502327	0	newWilms.Wilms___IMP672___NB8350522_CTTTCGGAGGTCGACA
3.06079870516435	-6.4305125903843	0	0	3.37202503099032	0	newWilms.Wilms___IMP672___NB8350522_CTTTCGGTCCTGATAG
-6.89015362173304	2.84729528007976	0	0	3.4089073352858	0.756967054109027	newWilms.Wilms___IMP672___NB8350522_GAAACCTAGACCTCAT
4.05059271905461	3.35357098892783	0	0	0.564592243616507	1.34583849990943	newWilms.Wilms___IMP672___NB8350522_GAAACCTTCCATTTCA
-8.68283207444065	-2.98165165960559	0	0	3.95611903151679	0	newWilms.Wilms___IMP672___NB8350522_GAACACTGTGCCGAAA
-0.621891836268515	6.51077842416251	0	0	4.6511865267102	0	newWilms.Wilms___IMP672___NB8350522_GAACGTTGTTGGTGTT
-3.65762824280457	5.84108264718868	0	0	2.60074992747243	1.03219518008232	newWilms.Wilms___IMP672___NB8350522_GAACTGTTCACATCAG
2.55964621357489	5.08896928907975	0	0	5.6226173553071	0	newWilms.Wilms___IMP672___NB8350522_GAAGAATCAGTTAGAA
5.2571065054702	-11.5010995981701	0	0.605625486084682	4.25731760286917	0.976593111843777	newWilms.Wilms___IMP672___NB8350522_GAAGAATCATCACAGT
0.487314020165303	-12.2591442852442	0	0	4.62705278816866	1.55146932944266	newWilms.Wilms___IMP672___NB8350522_GAAGAATGTTATGTCG
-0.310392126754274	7.01685046428437	0	0	4.09922364530709	2.07580563232725	newWilms.Wilms___IMP672___NB8350522_GAAGCGATCGGTAGAG
-0.151997999174434	4.83588744058068	0	0	3.43177585173327	1.89280286084549	newWilms.Wilms___IMP672___NB8350522_GAAGGACAGTTTGGCT
2.87428420200993	-12.4176637967591	0	0.999245437867643	3.62413905780832	1.48695697624022	newWilms.Wilms___IMP672___NB8350522_GAAGGACCACTTGTGA
-9.44064076517161	1.00555650670189	0	0	2.54322624184742	0	newWilms.Wilms___IMP672___NB8350522_GAAGGACTCGCTAATG
-0.806185625782152	7.01830144548706	0	0	4.71532949903652	1.44151950601444	newWilms.Wilms___IMP672___NB8350522_GAAGTAAGTGATGTAA
0.506720120446197	6.54930126822692	0	0	5.03851991129451	0.845904881054174	newWilms.Wilms___IMP672___NB8350522_GAATAGAAGACATCAA
-0.567668782412547	-10.0482288103405	0	0.457205358943966	3.92349484721313	0.429908120899358	newWilms.Wilms___IMP672___NB8350522_GAATAGAAGCGAGGAG
0.315719412662017	-11.6315339802794	0	0	3.88052877123058	1.30222636143177	newWilms.Wilms___IMP672___NB8350522_GAATCACGTCACTCTC
2.18298848881226	5.18776630511522	0	0	5.7461783375672	1.25486805706936	newWilms.Wilms___IMP672___NB8350522_GAATCGTGTTGTTTGG
-8.00565352693523	0.991372178722099	0	0	4.57152982379005	0	newWilms.Wilms___IMP672___NB8350522_GACACGCAGTCCTACA
-1.1041591553729	-9.34454799056837	0	0	3.40257409359554	2.80707614883766	newWilms.Wilms___IMP672___NB8350522_GACAGCCCACACCTGG
2.37088233078463	8.16681903904523	0	0	4.80889314930935	1.83719032800377	newWilms.Wilms___IMP672___NB8350522_GACAGCCTCTTACCGC
5.6464039181812	-9.10767949700242	0	0	4.10308630242996	1.16954371195209	newWilms.Wilms___IMP672___NB8350522_GACATCAAGAGAGCCT
4.23627235677578	-12.5477283519398	0	0.762596457777124	4.04367667297518	1.3524666418556	newWilms.Wilms___IMP672___NB8350522_GACATCAAGCACTCTA
-2.10177344912609	7.07851955599081	0	0	3.61640555963813	0	newWilms.Wilms___IMP672___NB8350522_GACATCACATGTCGTA
2.5697097683938	-12.6011480011394	0	1.00515785669984	4.2675267847074	1.3519199422151	newWilms.Wilms___IMP672___NB8350522_GACATCATCTTGGTCC
5.66414718177376	-8.79588513147886	0	0	4.78509065261258	2.66169673537522	newWilms.Wilms___IMP672___NB8350522_GACCCTTGTACTCCCT
4.12540974160855	-7.45048494921161	0	1.58768567216935	2.93875922511046	0	newWilms.Wilms___IMP672___NB8350522_GACCTTCTCACATTGG
2.92245543250488	4.51085845416224	0	0	3.73694589582567	1.31292736462753	newWilms.Wilms___IMP672___NB8350522_GACGTTAAGGTAGACC
5.93257689658061	-9.21597545427666	0	1.60164454205595	3.42146123419282	1.5937156446669	newWilms.Wilms___IMP672___NB8350522_GACGTTATCCTCTAAT
5.46165109073108	-8.71076408214303	0	0	4.31954069757785	1.63246613989998	newWilms.Wilms___IMP672___NB8350522_GACTATGTCGATTGGT
1.12543824224473	4.7073390909178	0	0	3.6567258167146	0	newWilms.Wilms___IMP672___NB8350522_GACTATGTCTTGGTCC
-3.83840072289439	3.19683498906959	0	0	3.27361455362913	0.801914543401164	newWilms.Wilms___IMP672___NB8350522_GACTCAAGTAGCGAGT
3.41251558092312	-8.40898052367631	0	0	3.62503995138541	0	newWilms.Wilms___IMP672___NB8350522_GACTGATCAGGTCCGT
5.3939747716821	-12.4084750066068	0	0.60548152426032	4.54062792705195	2.16651511461536	newWilms.Wilms___IMP672___NB8350522_GAGACTTCACTTGGGC
3.25672292921051	3.27125707398195	0	0	2.75994910190972	0	newWilms.Wilms___IMP672___NB8350522_GAGAGGTGTATGAGGC
4.33561860440626	-10.2679841717627	0	0	3.20195575595758	1.70638882423541	newWilms.Wilms___IMP672___NB8350522_GAGATGGTCGGTCGAC
-9.75341154376499	0.0825837085545156	0	0	3.57854667180134	0	newWilms.Wilms___IMP672___NB8350522_GAGGCAAGTCCTACGG
-4.19868245837305	2.8811685659228	0	0	3.52731264451252	0	newWilms.Wilms___IMP672___NB8350522_GAGGCAATCCTACACC
0.375512209559339	3.86401222960719	0	0	5.01708468069451	0	newWilms.Wilms___IMP672___NB8350522_GAGGCCTCACACGGTC
1.52500555014427	1.87043468591119	0	0	1.82052356391786	1.54309310924669	newWilms.Wilms___IMP672___NB8350522_GAGGCCTTCATCTGTT
-2.92055523260803	6.81834597665909	0	0	3.68404874685539	1.3161015236445	newWilms.Wilms___IMP672___NB8350522_GAGGGTAGTCCCGGTA
3.97304195870805	-13.1504932985617	0	1.46781260063106	4.63533908019008	2.66829376124883	newWilms.Wilms___IMP672___NB8350522_GAGGGTAGTGGATTTC
-0.464750138014309	5.32248449959928	0	0	3.71432533944776	0.540647427396626	newWilms.Wilms___IMP672___NB8350522_GAGTCATGTATTGACC
1.04413660821748	8.64230785812264	0	0	4.73920068272484	0	newWilms.Wilms___IMP672___NB8350522_GAGTCTAAGCTACGTT
-7.08474215016666	1.72260879602442	0	0	2.61297255517359	0.960077766602514	newWilms.Wilms___IMP672___NB8350522_GAGTCTAAGTGTACAA
0.949265588938386	10.0369732214464	0	0.699964512314403	3.28197863042321	0	newWilms.Wilms___IMP672___NB8350522_GAGTGTTCAGGACTAG
-0.155392903742051	8.42023273936847	0	0	4.86117817498516	0	newWilms.Wilms___IMP672___NB8350522_GAGTTACAGATGCTGG
5.55293328390546	-12.3335100200589	0	0.692842689582069	3.70684316141332	0.669572996783118	newWilms.Wilms___IMP672___NB8350522_GAGTTACAGGTGCCAA
-1.7672540088735	2.66985677372469	0	0	2.38825601351744	0	newWilms.Wilms___IMP672___NB8350522_GAGTTACCACCGTCTT
-2.27262282083332	5.38912415484267	0	0	4.28246897604302	1.7827927443556	newWilms.Wilms___IMP672___NB8350522_GATAGAAAGCCTCTTC
-8.7781287012598	-3.90617399006327	0	0	3.65754559627317	1.20480767824119	newWilms.Wilms___IMP672___NB8350522_GATAGCTCACCTGAAT
1.32042076751907	10.6263736517202	0	0	0	0	newWilms.Wilms___IMP672___NB8350522_GATAGCTGTAGTGATA
3.85578857855089	-7.22167904919865	0	0	1.23901948992623	2.35619046419519	newWilms.Wilms___IMP672___NB8350522_GATCAGTCACAAGTTC
2.12974373579374	5.92867860503925	0	0	4.33599267752336	0	newWilms.Wilms___IMP672___NB8350522_GATCAGTCATAGATGA
-1.12998467475957	4.07124875560037	0	0	4.74914627188032	1.01211994398457	newWilms.Wilms___IMP672___NB8350522_GATCGTACAGAGCTAG
2.38783560252461	8.33812048230186	0	0	5.59928165256158	0	newWilms.Wilms___IMP672___NB8350522_GATGAGGGTACTGACT
-0.975529954953385	4.80695815319977	0	0	3.4984442191119	1.15934105258774	newWilms.Wilms___IMP672___NB8350522_GATGAGGGTAGCGTAG
2.39570636312289	2.70871866414766	0	0	3.47990119028186	0	newWilms.Wilms___IMP672___NB8350522_GATGAGGTCGTTCTGC
-1.50071936883675	5.30504527179529	0	0	3.90318618694038	1.84009862207269	newWilms.Wilms___IMP672___NB8350522_GATGCTAGTTGCATAC
-0.72461499167592	4.39916507989145	0	0	4.14873949672686	0.813600887537497	newWilms.Wilms___IMP672___NB8350522_GATGGAGTCCTTCTGG
-5.11146297600255	3.00290875619457	0	0	3.99810275492365	1.15791565317254	newWilms.Wilms___IMP672___NB8350522_GATTCGAGTACTTGTG
5.02381748831533	-11.2161212325501	0	0	4.70375916503701	0.865746651263369	newWilms.Wilms___IMP672___NB8350522_GATTCTTGTAGCTGAG
-1.43385819007487	-12.0005345018659	0	0.738198471916043	4.55092009205908	1.58211136487925	newWilms.Wilms___IMP672___NB8350522_GATTTCTAGTGATCGG
-0.457926822347953	6.40681312119958	0	0	4.18928997696493	0.847864187994502	newWilms.Wilms___IMP672___NB8350522_GATTTCTCACAGCTGC
-8.02281834203272	0.556530381952123	0	0	3.78975193510074	0	newWilms.Wilms___IMP672___NB8350522_GCAACCGCAATTTCTC
1.69251700645443	-13.3904881510518	0	0.691565616747108	3.84310597965366	1.6435912003282	newWilms.Wilms___IMP672___NB8350522_GCACATAAGATCCCAT
-8.49597911130264	-2.81837881476175	0	0	3.25137775545751	1.15705507749397	newWilms.Wilms___IMP672___NB8350522_GCACGGTCAAAGGAGA
5.30643362349	-12.0547032346933	0	0.655520888281415	3.99014279450708	1.90116055792222	newWilms.Wilms___IMP672___NB8350522_GCACTAAGTGCCCGTA
4.29565746473152	-12.9421346231385	0	0.626843275699347	4.01626703367584	0	newWilms.Wilms___IMP672___NB8350522_GCAGCCAAGCCTGAAG
-1.34616014277204	-11.2142664265704	0	0	3.98157656881678	1.73203744670737	newWilms.Wilms___IMP672___NB8350522_GCAGCTGAGAAACCAT
2.01347485476139	5.95758197287394	0	0	5.32672544086334	0.930216379982496	newWilms.Wilms___IMP672___NB8350522_GCAGCTGGTTTGGCTA
6.06091001305904	-11.3805019606027	0	0	4.50243884939026	1.70740612418792	newWilms.Wilms___IMP672___NB8350522_GCAGGCTGTTATGACC
-0.293597025331777	2.99075239595349	0	0	1.23701366184397	0	newWilms.Wilms___IMP672___NB8350522_GCATCTCCATAACAGA
-4.01580871116429	2.57125955006054	0	0	2.94358425994129	0.747960960738233	newWilms.Wilms___IMP672___NB8350522_GCATGATCAGCTGCCA
0.859063698077795	3.07082680890036	0	0	3.80139837250471	0	newWilms.Wilms___IMP672___NB8350522_GCATGATCATACGCAT
1.92718885341492	8.45472197839224	0	0	5.29062273991278	0	newWilms.Wilms___IMP672___NB8350522_GCATTAGAGGTGCTGA
-0.153434290379027	5.97113923849775	0	0	4.50641336506627	1.08808236417657	newWilms.Wilms___IMP672___NB8350522_GCATTAGGTTAATCGC
-0.392793740734656	11.4822743733269	0	0	1.09518561509126	0	newWilms.Wilms___IMP672___NB8350522_GCCAACGGTATCAGGG
2.19368409969562	2.11074332852946	0	0	2.67389026096026	0	newWilms.Wilms___IMP672___NB8350522_GCCAGTGAGCTAAACA
4.00241970984818	-13.0770592755041	0	0.839222390786751	4.25575362096579	1.66921888647822	newWilms.Wilms___IMP672___NB8350522_GCCATGGAGTTGAAGT
1.95941363949776	-10.9718607444732	0	0	1.9966230135737	0	newWilms.Wilms___IMP672___NB8350522_GCCATTCTCACTGAAC
2.16142514584095	5.85120781017292	0	0	4.78352337235566	0	newWilms.Wilms___IMP672___NB8350522_GCCCGAATCCAAGAGG
3.20697910352475	2.56023043973711	0	0	6.37488430833816	2.29229227863801	newWilms.Wilms___IMP672___NB8350522_GCCGATGGTTCAAGGG
2.10844599529199	8.56225490968238	0	0	4.33476749981254	1.18205336047037	newWilms.Wilms___IMP672___NB8350522_GCCTGTTCATGTAACC
4.14220185496065	3.44183991086701	0	0	4.0908036538555	0	newWilms.Wilms___IMP672___NB8350522_GCGAGAAAGTTGTACC
-3.9355028182632	5.5900615160916	0	0	3.40358619630754	0.545783995803563	newWilms.Wilms___IMP672___NB8350522_GCGATCGCAACAACAA
5.59319080930921	-11.8085249514938	0	0.392130324629212	4.23037937227704	1.09049750939437	newWilms.Wilms___IMP672___NB8350522_GCGGAAACACCATTCC
2.61073489333811	5.80790293655006	0	0	5.20318622776232	1.1013610712058	newWilms.Wilms___IMP672___NB8350522_GCGGAAAGTCCTGTTC
-9.1746716575755	1.23426983823935	0	0	3.97271581060405	0	newWilms.Wilms___IMP672___NB8350522_GCGGAAATCCTGTTGC
-1.62537952819487	5.80683392188934	0	0	4.17813319054756	0.981935723876111	newWilms.Wilms___IMP672___NB8350522_GCGGAAATCGATTGAC
-3.63258686488345	5.24814238637445	0	0	4.21097454339556	1.37231049001708	newWilms.Wilms___IMP672___NB8350522_GCGGATCCACGGCGTT
0.00323329568369216	-10.2741270135754	0	0.958658135937619	4.32407421174193	1.43646480977139	newWilms.Wilms___IMP672___NB8350522_GCGGATCGTCGTATGT
-0.283598977485944	-10.3441764247708	0	0.398152484856957	4.02243283038349	1.09589782274176	newWilms.Wilms___IMP672___NB8350522_GCGGATCGTTTACTGG
5.34923241614445	-12.2781429408374	0	1.29950190253177	4.37965011810829	2.01267963753803	newWilms.Wilms___IMP672___NB8350522_GCGTTTCGTTCTCCAC
0.959931095268784	-13.5733404675357	0	0.917842477408811	4.35260469143566	1.85125750784691	newWilms.Wilms___IMP672___NB8350522_GCGTTTCTCAAGCCGC
3.07365797851173	4.49374291668886	0	1.65377784404224	6.49200886288095	2.80437461733341	newWilms.Wilms___IMP672___NB8350522_GCTACAAGTACAAGCG
2.3266303300285	7.00386417049566	0	0	5.78120168848457	2.09707874940864	newWilms.Wilms___IMP672___NB8350522_GCTACCTGTCGCAGTC
2.48799067467811	-12.5295443616727	0	0	3.73340642046261	2.14955620600593	newWilms.Wilms___IMP672___NB8350522_GCTCAAAGTCCTGGTG
1.19803613827307	10.9165476802185	0	0	0	0	newWilms.Wilms___IMP672___NB8350522_GCTGAATCATCCTAAG
4.19619589233225	4.13293432048814	0	0	4.44542244785281	1.53757465445978	newWilms.Wilms___IMP672___NB8350522_GCTGAATTCTTACGGA
-9.19848639293886	-0.512190639184898	0	0	3.62319766771133	1.68551670661062	newWilms.Wilms___IMP672___NB8350522_GCTGCAGAGGCGAAGG
1.44628849938632	11.9456552411361	0	0.39334740673162	0	0	newWilms.Wilms___IMP672___NB8350522_GCTTCACAGCGATTCT
2.74027870870561	-4.95060975341265	0	0	4.03781328460311	0	newWilms.Wilms___IMP672___NB8350522_GCTTCACCAAGGATGC
-1.50634025096311	-9.08760442098283	0	0	4.0086751517048	0	newWilms.Wilms___IMP672___NB8350522_GCTTCACGTATTCCTT
-1.2417633300727	-11.7803614128399	0	0.33038521438361	3.60149128632192	0.780924540159618	newWilms.Wilms___IMP672___NB8350522_GCTTCACTCTACCTTA
-0.0195336024946654	2.36549012999973	0	0	3.71845616437432	0.660102851072629	newWilms.Wilms___IMP672___NB8350522_GCTTTCGCAGAACTTC
-4.89300988968178	5.54154751120054	0	0	3.73882961825446	1.04191609976788	newWilms.Wilms___IMP672___NB8350522_GCTTTCGGTCTGTAAC
0.510820858800298	2.96712459827183	0	0	5.2708622727002	1.21226455285537	newWilms.Wilms___IMP672___NB8350522_GGAACCCCAGGGCTTC
-1.03014958665175	6.74890902461068	0	0	4.60502227579604	0.896760547079982	newWilms.Wilms___IMP672___NB8350522_GGAATCTAGGAATGTT
-9.12253865775416	1.36767571766681	0	0	2.36384748202123	0	newWilms.Wilms___IMP672___NB8350522_GGAATCTCAGGTTTAC
3.02294496469628	4.91542464932971	0	0	5.2970489621459	1.62606704090066	newWilms.Wilms___IMP672___NB8350522_GGAATCTTCATTCTTG
-1.42872629951681	8.00640393235575	0	0	4.71896872966757	0	newWilms.Wilms___IMP672___NB8350522_GGAATCTTCTCCATAT
-4.67699753236934	2.41121744705624	0	0	3.50174408219152	0	newWilms.Wilms___IMP672___NB8350522_GGAATGGCAAGTATCC
0.873776710876858	8.7914200811344	0	0	3.51932141044272	0	newWilms.Wilms___IMP672___NB8350522_GGAATGGTCGATTGAC
-8.4977893139657	-0.496819372186628	0	0	3.90897878768713	0	newWilms.Wilms___IMP672___NB8350522_GGAGAACGTATCGAAA
-4.54593138473101	3.42727699056122	0	0	2.57114501436026	0.634005539693686	newWilms.Wilms___IMP672___NB8350522_GGAGATGGTAGCTCGC
2.09518486289322	5.04327116773936	0	0	4.80725003396749	0	newWilms.Wilms___IMP672___NB8350522_GGAGCAAAGGACAGTC
-2.34244393130956	4.92647912081109	0	0	3.72041452111757	0.638351297336736	newWilms.Wilms___IMP672___NB8350522_GGAGCAAAGTTCCGGC
-9.10706567721845	-3.95749191245233	0	0	3.73091665459354	0.731347180081293	newWilms.Wilms___IMP672___NB8350522_GGAGCAATCAGCTGAT
-0.0201705489263154	5.70170470070722	0	0	5.29919345291987	0	newWilms.Wilms___IMP672___NB8350522_GGAGCAATCAGTCATG
-2.3929989290671	5.88646221932374	0	0	3.77825339562498	0.560347933301973	newWilms.Wilms___IMP672___NB8350522_GGATCTATCCCGTTCA
-6.5434481713339	4.06196864218058	0	0	4.09142298124861	1.01223349768817	newWilms.Wilms___IMP672___NB8350522_GGCTGTGGTCAGGAGT
5.64555687814221	-11.2303541569549	0	2.04502027246751	4.21421844482109	1.7905088262764	newWilms.Wilms___IMP672___NB8350522_GGCTGTGGTTGTCTAG
3.36655148899609	3.23588972740087	0	0	4.78672541260801	0	newWilms.Wilms___IMP672___NB8350522_GGCTGTGTCGCATTAG
2.08766660569796	5.94275313458907	0	0	5.50017139823752	1.06319014271471	newWilms.Wilms___IMP672___NB8350522_GGCTTTCAGATGAAGG
5.91373350629657	-10.9385375052074	0	0.774255403199556	4.04778600239535	2.09851594788938	newWilms.Wilms___IMP672___NB8350522_GGCTTTCGTCTGGTTA
-9.41898785729807	0.266321263209534	0	0	2.3725528201428	0.874343190128696	newWilms.Wilms___IMP672___NB8350522_GGGAAGTCATCATTTC
-3.44844724590387	2.78317127839457	0	0.0811208315417247	4.41725446151475	1.66474473478229	newWilms.Wilms___IMP672___NB8350522_GGGAAGTTCTCGTGGG
0.968694530069531	-13.1252434619396	0	0.178720309552932	4.0322190466958	1.64350174899747	newWilms.Wilms___IMP672___NB8350522_GGGACAAAGTGATGGC
-1.27216978508529	5.65613528944038	0	0	4.31201822858944	1.09031567461963	newWilms.Wilms___IMP672___NB8350522_GGGACAATCCTGTAAG
-3.49637917625569	4.20191352273795	0	0	3.21373056711046	0	newWilms.Wilms___IMP672___NB8350522_GGGACCTTCTCATTAC
-9.51737645573324	-2.0098345107256	0	0	3.92601422581267	1.24311265668622	newWilms.Wilms___IMP672___NB8350522_GGGACTCAGGTAGTAT
4.03190182862085	-8.66637890965519	0	0	4.40586776018539	0	newWilms.Wilms___IMP672___NB8350522_GGGACTCGTGCCGGTT
1.29702171530541	6.3374313006093	0	0	4.14597543340173	0	newWilms.Wilms___IMP672___NB8350522_GGGAGATCATCCGAAT
-0.214971367689704	4.39899962538386	0	0	4.16722621652437	1.39799141412514	newWilms.Wilms___IMP672___NB8350522_GGGAGATTCCCTCTTT
3.08750875332273	3.67062763201079	0	0	3.56031217216217	2.18952474428358	newWilms.Wilms___IMP672___NB8350522_GGGAGTACAGATACCT
-3.68685601073413	5.75887034324836	0	0	2.64548644490481	1.15476566532099	newWilms.Wilms___IMP672___NB8350522_GGGAGTACAGGCTTGC
2.15800886409327	4.77727482848266	0	0	5.36629614283927	0.955810691404329	newWilms.Wilms___IMP672___NB8350522_GGGAGTAGTCCTGGGT
-1.17012814688088	8.06633696122215	0	0	4.458207590187	0.86007008968436	newWilms.Wilms___IMP672___NB8350522_GGGCGTTAGACGTCGA
-0.60457098411308	5.01055962777975	0	0	4.20915529814033	1.48811777714223	newWilms.Wilms___IMP672___NB8350522_GGGCGTTCATACACCA
-6.91414161239553	2.4446604543113	0	0	2.99223662929027	0.741345106514086	newWilms.Wilms___IMP672___NB8350522_GGGCTACAGCGAGTCA
2.57216421905146	6.63058960610618	0	0	5.67164882136399	0	newWilms.Wilms___IMP672___NB8350522_GGGCTACAGTACAGCG
-9.24295128089324	-3.60307015370031	0	0	2.84959317527308	0.999932584272343	newWilms.Wilms___IMP672___NB8350522_GGGCTACGTCCCTGAG
-0.310146352158759	3.94754864805435	0	0	3.31051621895278	1.03586019570268	newWilms.Wilms___IMP672___NB8350522_GGGCTACTCGTAGCTA
0.427871098205029	-12.0990273026627	0	1.31979070017575	4.20284546271678	1.51134514066909	newWilms.Wilms___IMP672___NB8350522_GGGCTCACATCCTATT
-1.13235228217186	-9.90768925447647	0	0	4.5989175422555	2.22601477244751	newWilms.Wilms___IMP672___NB8350522_GGGTATTCACACAGCC
1.34673210960085	7.78430142275096	0	0	4.88843778203299	1.80682742575563	newWilms.Wilms___IMP672___NB8350522_GGGTCTGTCTCTATGT
0.664203941716852	6.47152973583384	0	0	5.89013705697969	0	newWilms.Wilms___IMP672___NB8350522_GGGTGAATCGAGAACG
2.08213753262605	6.50259617249593	0	0	5.37107446230791	1.32478436977263	newWilms.Wilms___IMP672___NB8350522_GGGTGTCAGAATACAC
-2.01157619372368	5.63964546845275	0	0	4.1448221795967	1.2417458483226	newWilms.Wilms___IMP672___NB8350522_GGGTGTCAGTGTGTTC
5.74049637769372	-10.9655951094755	0	0	3.81107603624951	2.40583042957035	newWilms.Wilms___IMP672___NB8350522_GGGTGTCTCTTACGGA
-6.12237270304667	4.69422620653213	0	0	2.09804688697731	0	newWilms.Wilms___IMP672___NB8350522_GGGTTATAGCACTCAT
-0.764354092920243	7.21577688369122	0	0	3.30251447205566	0	newWilms.Wilms___IMP672___NB8350522_GGGTTATTCACTGTTT
2.43956210847777	2.75765685460736	0	0	0	0	newWilms.Wilms___IMP672___NB8350522_GGGTTATTCTCATTTG
1.32329906217924	-12.9316887191568	0	0.621704040238696	4.69190879340486	1.57775969798581	newWilms.Wilms___IMP672___NB8350522_GGGTTTATCTGGTGGC
-3.69114156348151	3.53654980287886	0	0	3.16931082838524	0	newWilms.Wilms___IMP672___NB8350522_GGTAACTGTGACACGA
5.32583571124224	-8.50414452817808	0	0	5.16060264626002	1.54094346804599	newWilms.Wilms___IMP672___NB8350522_GGTAATCGTGGGATTG
-6.62057796732915	4.0444178199397	0	0	4.54481035911685	0.523954960416072	newWilms.Wilms___IMP672___NB8350522_GGTAATCTCTTACTGT
-2.11406377182942	4.42013918695102	0	0	3.67524605493711	0	newWilms.Wilms___IMP672___NB8350522_GGTAGAGGTGACACAG
-1.76333899918983	6.12773017390753	0	0	3.01561526980735	1.30071030335396	newWilms.Wilms___IMP672___NB8350522_GGTCACGGTCTCTCCA
2.38258635115825	2.93076872113489	0	0	2.01647663874706	0	newWilms.Wilms___IMP672___NB8350522_GGTCTGGCAAGCTCTA
-9.19431891287561	-2.75791197116719	0	0	3.16825911111945	0.414341077504959	newWilms.Wilms___IMP672___NB8350522_GGTCTGGGTTAGCGGA
0.764134657785407	6.35140653327655	0	0	4.97371615919733	0.881192894893283	newWilms.Wilms___IMP672___NB8350522_GGTCTGGTCGTGGACC
-9.30917086335908	-2.93375009313085	0	0	3.24730202199256	0.981035636607178	newWilms.Wilms___IMP672___NB8350522_GGTGAAGAGCCGATTT
-3.23667565165605	2.9704641103706	0	0	2.94912634345198	1.29956858859085	newWilms.Wilms___IMP672___NB8350522_GGTGAAGCACTATCCC
-9.38347285200398	-4.18235558601274	0	0	3.05409332082071	0.994353560525404	newWilms.Wilms___IMP672___NB8350522_GGTGATTCAAGAGTTA
3.95186681453454	-7.54396800269305	0	0	3.61985415566779	1.86053393258271	newWilms.Wilms___IMP672___NB8350522_GGTGATTCAATCTCTT
-9.66414727553615	-0.862131082097592	0	0	3.72656076599055	1.62178448921356	newWilms.Wilms___IMP672___NB8350522_GGTGATTGTTCGGGTC
-0.608526449224865	-11.9211742570761	0	1.04185458120359	4.86731239088458	1.81499619450258	newWilms.Wilms___IMP672___NB8350522_GGTGTCGCATGGTACT
4.19794093893238	5.02978240931418	0	0	4.93387620786826	0	newWilms.Wilms___IMP672___NB8350522_GGTGTCGGTACCCGAC
4.20218810199759	-7.68221003260712	0	0	3.01400624020485	0	newWilms.Wilms___IMP672___NB8350522_GGTGTCGGTTTGAAAG
3.97795315469141	-8.11031137943753	0	0	4.64920063904392	2.1983298595442	newWilms.Wilms___IMP672___NB8350522_GGTGTCGTCGACCTAA
-7.50092045573055	2.7283345941025	0	0	3.75256608322605	0	newWilms.Wilms___IMP672___NB8350522_GGTGTTATCAGAATAG
0.203012048336143	5.51379526129093	0	0	3.49318517382659	1.59845239426782	newWilms.Wilms___IMP672___NB8350522_GGTGTTATCGCTTAAG
0.119507467449311	-13.017006519979	0	1.15480075700524	4.24892381400865	1.1402740655351	newWilms.Wilms___IMP672___NB8350522_GGTTAACAGCCGTAAG
0.986726550665679	-13.0926153767563	0	0.58158212127597	4.21824718471776	1.57843715097645	newWilms.Wilms___IMP672___NB8350522_GGTTAACTCATTCTTG
1.22939831111103	12.0294364890293	0	0	2.16746361961382	0	newWilms.Wilms___IMP672___NB8350522_GGTTAACTCTGCTCTG
3.66286918407805	-13.0161671666423	0	1.39641456512707	3.94641728669844	1.38576188852579	newWilms.Wilms___IMP672___NB8350522_GGTTCTCCAATTCTTC
-1.55790574943755	3.24907112941152	0	0	3.44377712498253	0	newWilms.Wilms___IMP672___NB8350522_GGTTCTCTCATGGAGG
-1.62416546968943	5.67445203751257	0	0	3.5330820818017	1.44690491364847	newWilms.Wilms___IMP672___NB8350522_GGTTCTCTCCCTCAAC
4.32294518514606	-8.48447358299371	0	0	3.01490650751922	2.27164418425999	newWilms.Wilms___IMP672___NB8350522_GGTTCTCTCGAACACT
2.91320920033119	-10.9591534661561	0	1.47820886472323	3.75517757814447	0	newWilms.Wilms___IMP672___NB8350522_GTAACACAGCATCTTG
2.6204853471953	3.99426993507681	0	0	4.33819863654023	2.50156073904193	newWilms.Wilms___IMP672___NB8350522_GTAACCATCCTCTCGA
0.746558419393794	-10.6781879457687	0	0	2.39029798698491	0	newWilms.Wilms___IMP672___NB8350522_GTAAGTCAGTAGAGTT
-0.539681015863471	-12.7900997670299	0	0.87943614001084	3.90007927000344	1.2969032113568	newWilms.Wilms___IMP672___NB8350522_GTAATGCAGAAGTATC
2.19496619471024	7.56442002592817	0	0	4.87236555246165	0	newWilms.Wilms___IMP672___NB8350522_GTACAACAGTCATCGT
4.92880471946562	-11.4197818560382	0	0	4.05406819077623	1.84014673176035	newWilms.Wilms___IMP672___NB8350522_GTACAACTCCGGCAGT
-7.0418512899048	2.28562873595392	0	0	3.67653212283507	1.02820279948766	newWilms.Wilms___IMP672___NB8350522_GTACAACTCGCAGTTA
1.21545088647955	12.0303170634759	0	0	1.70033807996587	0.192696998311605	newWilms.Wilms___IMP672___NB8350522_GTACAACTCTCACCCA
-0.213141764502858	-12.3999178448773	0	0.843389834497697	4.54222525551722	1.93166119445596	newWilms.Wilms___IMP672___NB8350522_GTAGAAAAGCGGGTTA
-2.09193433071795	3.92597718413364	0	0	3.03827290692345	1.62093878036806	newWilms.Wilms___IMP672___NB8350522_GTAGATCCAGTTTCAG
-0.937974838357825	6.33116605331408	0	0	4.74382246642831	1.53782699017631	newWilms.Wilms___IMP672___NB8350522_GTAGATCGTATCGGTT
3.9374548784294	-7.6975694728147	0	0	4.0723279327452	2.39163970168309	newWilms.Wilms___IMP672___NB8350522_GTAGGAGAGAAACTGT
-9.7833539144152	-1.06518432814331	0	0	3.52598054912776	0	newWilms.Wilms___IMP672___NB8350522_GTAGGAGGTTTGCCGG
-2.41752117446862	6.96015909067829	0	0	3.82712104592952	1.52026102475515	newWilms.Wilms___IMP672___NB8350522_GTAGGAGTCCGCATAA
5.18969460070251	-8.58102381079584	0	0	4.53309832339441	2.43077504273386	newWilms.Wilms___IMP672___NB8350522_GTAGTACAGATCGCTT
3.07965752626774	-12.9432098413299	0	1.29861165928279	4.53259118010811	1.28786719616487	newWilms.Wilms___IMP672___NB8350522_GTAGTACTCTGCCCTA
4.71462907462018	-11.2642029332607	0	0	4.60685831504577	1.6916046217603	newWilms.Wilms___IMP672___NB8350522_GTATTGGCAGCTACTA
0.0708507769105255	-10.2061890415304	0	1.48828245304562	3.12825960832354	2.6927505341561	newWilms.Wilms___IMP672___NB8350522_GTATTTCAGATCGCCC
-0.312164304244959	2.18564198978349	0	0	3.72786118025194	0	newWilms.Wilms___IMP672___NB8350522_GTATTTCAGGAGTACC
5.38717958826348	-11.6912705048777	0	1.49613515676708	4.05642355108983	0.583690222548419	newWilms.Wilms___IMP672___NB8350522_GTATTTCCAGCAGGAT
-4.16534152315972	6.61122456426449	0	0	3.24652538631879	1.02696712788578	newWilms.Wilms___IMP672___NB8350522_GTATTTCTCATCGGGC
-3.47664868005488	4.12613217803553	0	0	3.44954258741841	0.622870147261502	newWilms.Wilms___IMP672___NB8350522_GTCAAACAGGTCATTC
-2.30591710610884	2.98502172046694	0	0	3.72712278431959	1.08348548320064	newWilms.Wilms___IMP672___NB8350522_GTCAAACCAGGACATG
-0.0542007560361934	-13.3538784489373	0	0.777977724696591	4.26954132503368	1.78757830554249	newWilms.Wilms___IMP672___NB8350522_GTCAAGTAGCAATAAC
2.22314458714115	-13.7119653251866	0	1.24671076372776	4.21017814651947	1.56520533828504	newWilms.Wilms___IMP672___NB8350522_GTCACTCCACGCTATA
0.239900019552594	4.99163282761001	0	0	4.7638569101523	0	newWilms.Wilms___IMP672___NB8350522_GTCACTCCATCGTGCG
2.7493356730034	5.33955990714919	0	1.0971067727759	5.10987351554124	0	newWilms.Wilms___IMP672___NB8350522_GTCACTCGTACAAACA
-4.68097923216305	2.32117425794134	0	0	3.37497244602964	0	newWilms.Wilms___IMP672___NB8350522_GTCAGCGAGGTCGACA
3.14054425870401	4.9266062229594	0	0	5.9897108975159	0	newWilms.Wilms___IMP672___NB8350522_GTCATGAGTCGTCTCT
-6.86473789019983	2.3333649363993	0	0	3.71826501290234	0.490878796607835	newWilms.Wilms___IMP672___NB8350522_GTCATTTAGGATGGCT
3.34173345021555	-13.5197138917489	0	0.639761396002314	4.62580475459451	1.42943472590004	newWilms.Wilms___IMP672___NB8350522_GTCCACTAGGATGAGA
-0.907297503610039	-10.1482195664704	0	0.526723827322611	4.32608641478618	0.500481137148378	newWilms.Wilms___IMP672___NB8350522_GTCCACTTCTGCGATA
-1.37152042579521	7.49597432840049	0	0	4.36509857201277	0.687230812305707	newWilms.Wilms___IMP672___NB8350522_GTCCCATGTATCCTCC
1.36301151974698	10.2759947523439	0	0	0.77477855458808	0.827522512976276	newWilms.Wilms___IMP672___NB8350522_GTCCTCAAGATTCGAA
-4.98725850780628	2.49328102925405	0	0	3.20883015557241	0	newWilms.Wilms___IMP672___NB8350522_GTCCTCAAGCGATGAC
-4.39311899547187	2.59611920479132	0	0	4.01862035710416	1.02590294833879	newWilms.Wilms___IMP672___NB8350522_GTCCTCACAAGACCGA
-0.151607249183508	6.18765961658685	0	0	4.17768851670488	1.47972637255816	newWilms.Wilms___IMP672___NB8350522_GTCCTCATCCGACATA
3.82119395765161	-13.1219029991614	0	1.77085522631162	5.03200582193158	1.21896443484054	newWilms.Wilms___IMP672___NB8350522_GTCGCGAAGACCGTTT
-10.8169403196182	-3.22413899949515	0	0	3.70200192003112	0.918789095999639	newWilms.Wilms___IMP672___NB8350522_GTCGCGAAGCTGTACT
2.69334756241066	-10.3376318206655	0	1.86353025466379	2.73273852283769	1.8601550690255	newWilms.Wilms___IMP672___NB8350522_GTCGTAATCCGTATGA
-0.761616492475057	-11.3203488458652	0	0.610653575396167	4.64986543939403	2.2018254905087	newWilms.Wilms___IMP672___NB8350522_GTCGTTCCATCGAGCC
3.39787292463056	6.78203217696302	0	0	4.59649731395241	0	newWilms.Wilms___IMP672___NB8350522_GTCTACCCAATCAGCT
5.63894275655109	-11.3478488569021	0	0	4.54357582110579	1.16291302091138	newWilms.Wilms___IMP672___NB8350522_GTCTTTACAAACCGGA
-2.08351393439913	3.65854575786032	0	0	4.19805052112117	1.6059129173044	newWilms.Wilms___IMP672___NB8350522_GTGACGCAGTTAACAG
1.23709552583765	6.21380378012324	0	0	4.69325996856103	0	newWilms.Wilms___IMP672___NB8350522_GTGACGCCACTCCTGT
2.29935348747104	7.00004285662042	0	0	5.12855874103702	0	newWilms.Wilms___IMP672___NB8350522_GTGAGCCAGAGCACTG
-5.74549478482487	4.76602159271783	0	0	3.56127531911223	0.697211060170071	newWilms.Wilms___IMP672___NB8350522_GTGAGGAGTCTTGAGT
-1.89930908271778	5.84853531499585	0	0	4.22734137779933	1.91905429559378	newWilms.Wilms___IMP672___NB8350522_GTGAGTTCAGTGAGCA
0.80005900065961	2.70369714570714	0	0	2.73152712921068	0.951374152960569	newWilms.Wilms___IMP672___NB8350522_GTGATGTAGCGACTAG
-1.98816786440507	4.68156975643676	0	0	4.39516389185957	1.48972035457045	newWilms.Wilms___IMP672___NB8350522_GTGATGTAGGATTTAG
5.25594024078709	-9.70674938891633	0	2.01141386764106	4.45954949152363	0	newWilms.Wilms___IMP672___NB8350522_GTGCGTGGTATGTCCA
4.56579543948073	-7.99037349710399	0	0	3.55305510596567	0	newWilms.Wilms___IMP672___NB8350522_GTGCGTGTCCGTCACT
1.83926416002171	6.8562023384746	0	0	5.4554182029034	0	newWilms.Wilms___IMP672___NB8350522_GTGGAAGTCCGCAAAT
3.35055348341555	6.51011608531447	0	0	4.56407008396882	1.33235725374691	newWilms.Wilms___IMP672___NB8350522_GTGGAAGTCGAGATAA
2.49317914268648	4.30247141776245	0	0	3.37125058932712	0	newWilms.Wilms___IMP672___NB8350522_GTGGAGAAGCAAATCA
3.03706686815708	-9.69944483128958	0	0	3.46853923627821	0	newWilms.Wilms___IMP672___NB8350522_GTGGCGTCAGGACATG
-10.7254689403071	-3.68750064097037	0	0	3.23118128087787	0	newWilms.Wilms___IMP672___NB8350522_GTGGGAAGTATTGACC
2.77336742932512	7.27185507448461	0	0	5.73850260287563	1.11185720232858	newWilms.Wilms___IMP672___NB8350522_GTGGGAAGTATTTCTC
4.6949265509466	-12.608710302714	0	1.0789907350596	4.31752919364329	1.66181834443449	newWilms.Wilms___IMP672___NB8350522_GTGGGAATCCACGTCT
0.419797558561637	-12.5858491031968	0	1.87302055816649	4.27129626646379	2.49429794224454	newWilms.Wilms___IMP672___NB8350522_GTGGTTATCTTCGACC
-7.58019643559089	3.82073147725368	0	0	4.01964909588754	0	newWilms.Wilms___IMP672___NB8350522_GTGTAACCACTACCCT
-1.86553279486945	2.98949105590287	0	0	3.65400377365727	0.747766012145605	newWilms.Wilms___IMP672___NB8350522_GTGTCCTAGTCTTGGT
-0.388954512697711	3.01013825380869	0	0	3.40278699420423	2.07365111488046	newWilms.Wilms___IMP672___NB8350522_GTGTCCTGTTCTCCAC
-1.21855308981842	-9.50009356229942	0	0	3.64145734881104	1.57190108228723	newWilms.Wilms___IMP672___NB8350522_GTGTCCTTCTCGGCTT
-10.6649706621118	-3.97005125195362	0	0	2.39347203319661	0	newWilms.Wilms___IMP672___NB8350522_GTGTGATCAGCTGTAT
-0.393705063817464	8.51449989229825	0	0	4.13802935480736	0	newWilms.Wilms___IMP672___NB8350522_GTGTGATGTAACTGCT
3.70625846371802	5.18034350013986	0	0	3.92366210624776	1.93668795174118	newWilms.Wilms___IMP672___NB8350522_GTGTGGCCAGACTGCC
3.67554773278235	4.38464586467828	0	0	6.45548833669321	0	newWilms.Wilms___IMP672___NB8350522_GTGTTAGGTTGCTAGT
-9.04363920353752	-0.235081542409129	0	0	3.59634843372047	1.54164201637427	newWilms.Wilms___IMP672___NB8350522_GTGTTAGTCTCTGCCA
-2.32956463624862	6.03706298105946	0	0	4.07438526203949	1.45987473231543	newWilms.Wilms___IMP672___NB8350522_GTGTTCCGTCCTTGTC
-2.20550853130512	4.00658579547624	0	0	3.6612250595916	1.81555206031347	newWilms.Wilms___IMP672___NB8350522_GTGTTCCTCCAACCAA
-3.95553764811354	2.7652804769721	0	0	3.91976970549007	1.99804125346332	newWilms.Wilms___IMP672___NB8350522_GTTACAGAGGCACTCC
2.60010882614753	-4.57644014779818	0	0	3.65405624826826	0	newWilms.Wilms___IMP672___NB8350522_GTTACAGCAGAAATTG
2.91810361552635	2.67547334602519	0	0	3.43734108036398	0	newWilms.Wilms___IMP672___NB8350522_GTTACCCCAGAACTTC
-2.86976136981978	5.03502888158456	0	0	3.61498234886513	1.88542994776525	newWilms.Wilms___IMP672___NB8350522_GTTACCCGTGTGTGTT
-0.00614418375583828	-10.0818747577248	0	0	2.89429971357377	0	newWilms.Wilms___IMP672___NB8350522_GTTACGATCCTCTCGA
1.53629138059271	11.4784486109815	0	0	0.775873109910845	0	newWilms.Wilms___IMP672___NB8350522_GTTAGACTCAAGAAAC
-8.91584976920167	-1.31950683135085	0	0	3.15533945685894	0	newWilms.Wilms___IMP672___NB8350522_GTTATGGGTGAGTTGG
-9.09249721394922	-3.74610665931393	0	0	2.90569931420479	0	newWilms.Wilms___IMP672___NB8350522_GTTCATTGTCTTACAG
2.98139304673553	-6.01333655648858	0	0	2.29465163335521	2.89570002133853	newWilms.Wilms___IMP672___NB8350522_GTTCATTTCAACTCTT
-4.25060821270084	4.11120694768331	0	0	3.33284264998118	1.03287241537426	newWilms.Wilms___IMP672___NB8350522_GTTCCGTAGCTACTAC
-0.352178939416673	-12.2728024407444	0	1.1950456682918	4.62469991061644	1.4242217978868	newWilms.Wilms___IMP672___NB8350522_GTTCCGTCAACGATCT
1.06383977549662	3.04407763653906	0	0	4.42062205288491	1.43563584905973	newWilms.Wilms___IMP672___NB8350522_GTTCTATTCGACGCGT
1.15889660255735	7.93626394210362	0	0	4.44568926914883	0.9825082098672	newWilms.Wilms___IMP672___NB8350522_GTTGCGGGTTCTAAGC
-10.148202868193	-1.32013264561213	0	0	3.94126430232014	0	newWilms.Wilms___IMP672___NB8350522_GTTGCTCGTAGCTGCC
6.03894990230264	-11.7435690727747	0	0.727765916343434	4.14284684716886	1.14120919082838	newWilms.Wilms___IMP672___NB8350522_GTTGTAGGTTGTTTGG
-8.52559774862839	-3.4285708295718	0	0	2.96593195375376	1.0313188229268	newWilms.Wilms___IMP672___NB8350522_GTTGTGATCTTGCGCT
-6.87238087432076	2.1597648609227	0	0	3.55360943263165	0.382571607599434	newWilms.Wilms___IMP672___NB8350522_GTTTACTTCTAAGCCA
4.26186076352969	-13.4264580605317	0	1.17707044151351	4.16483132536285	2.12003491650428	newWilms.Wilms___IMP672___NB8350522_GTTTGGAGTGCACAAG
0.828978263410388	2.94990175792097	0	0	3.90845099559243	0	newWilms.Wilms___IMP672___NB8350522_GTTTGGATCCTCTCTT
4.76385443120588	-8.21605186742656	0	1.59927598560486	3.29322882207863	0	newWilms.Wilms___IMP672___NB8350522_GTTTGGATCTTAGCTT
-0.309327065621122	11.3765520999271	0	0	0	0	newWilms.Wilms___IMP672___NB8350522_TAACACGAGAGTTGCG
-10.4860709859343	-2.18056586571962	0	0	3.27955547794587	0.929819539572378	newWilms.Wilms___IMP672___NB8350522_TAACACGCAACAAGAT
-2.10183145577283	5.20888006390459	0	0	2.87555384723754	0.652377371537177	newWilms.Wilms___IMP672___NB8350522_TAACACGGTTGGTAGG
1.11596392872173	-12.5615166317884	0	1.01682748463186	3.52973668426966	0.998628295079147	newWilms.Wilms___IMP672___NB8350522_TAACACGGTTTCGTGA
0.832743123073955	3.817771205573	0	0	3.02305145286168	0	newWilms.Wilms___IMP672___NB8350522_TAACGACGTGCAGATG
2.97638226136223	7.8432509253671	0	0	5.60774025697793	0	newWilms.Wilms___IMP672___NB8350522_TAACTTCCAGTGGTGA
5.16632425010377	-8.89940113279552	0	0	3.85607488153259	0	newWilms.Wilms___IMP672___NB8350522_TAACTTCGTACGTGTT
2.55111014478741	3.49887362257486	0	0	2.67419364857591	0	newWilms.Wilms___IMP672___NB8350522_TAAGCACTCCACCTGT
1.95559136216238	3.57552967064333	0	0	5.03524131329912	1.29692409480079	newWilms.Wilms___IMP672___NB8350522_TAAGCCAAGAGTTGAT
-4.81495833422738	5.92905987375198	0	0	4.0509461178777	0	newWilms.Wilms___IMP672___NB8350522_TAAGTCGCACAAATAG
-0.371563153042887	-13.2408433778083	0	0.865307597299852	4.13118923137788	1.34609093877708	newWilms.Wilms___IMP672___NB8350522_TAAGTCGGTCTTTCTA
1.75440844891689	5.78834267343653	0	0	5.2158455605046	1.23925030206471	newWilms.Wilms___IMP672___NB8350522_TAATCTCAGCTTTCTT
1.52225107048885	5.6906567238077	0	0	4.76523924312286	0.846387375720483	newWilms.Wilms___IMP672___NB8350522_TAATTCCTCGCAATGT
2.83313115475915	-10.1703832966552	0	0	4.33993798183621	0	newWilms.Wilms___IMP672___NB8350522_TACAACGAGAAATGGG
4.31004194252025	-12.6074770435454	0	1.23883808264444	3.84668862272165	1.66236714316403	newWilms.Wilms___IMP672___NB8350522_TACACCCAGAATACAC
0.343624764651296	-12.3661265892287	0	1.07957747391934	4.60302845742812	1.37981418238577	newWilms.Wilms___IMP672___NB8350522_TACACCCAGGGCAACT
-2.10254024086559	6.69166126288281	0	0	3.03735494130849	1.28004772532162	newWilms.Wilms___IMP672___NB8350522_TACACCCTCCTAACAG
1.79007347700098	2.573486168628	0	0	3.7011522688848	0	newWilms.Wilms___IMP672___NB8350522_TACACCCTCTACACAG
-8.23065101062047	0.734871822585132	0	0	3.90279186967087	0	newWilms.Wilms___IMP672___NB8350522_TACATTCAGTCATAGA
2.1561817817073	3.9386026419297	0	0	3.24146826596394	1.67840329780129	newWilms.Wilms___IMP672___NB8350522_TACATTCGTCCAAATC
-0.0315512735629424	-12.1826061294318	0	0.732387708196927	3.96422291483712	0.949930022425937	newWilms.Wilms___IMP672___NB8350522_TACCCACGTTGGGTTT
2.49967517484116	-10.8512941716855	0	0	3.39996592363352	0	newWilms.Wilms___IMP672___NB8350522_TACCCGTTCTCTCCGA
-1.04980026263422	-11.6560893120432	0	0.885251255786219	4.22711375897843	0.935790157278044	newWilms.Wilms___IMP672___NB8350522_TACCGGGAGGATCACG
-9.82403098259755	-4.14218647298802	0	0.83040032430093	3.9551620815165	0	newWilms.Wilms___IMP672___NB8350522_TACCGGGCACCCTAGG
0.185083254682102	-12.3923758686029	0	1.01240922130573	3.78042623553607	2.03476129089228	newWilms.Wilms___IMP672___NB8350522_TACCTCGTCGCGATCG
0.204746788218915	-12.7541519909747	0	0.837223458344063	4.66956416263599	1.68351898408324	newWilms.Wilms___IMP672___NB8350522_TACCTGCTCGGCTTGG
4.22024633105876	4.23943784207205	0	0	3.60794938974588	0	newWilms.Wilms___IMP672___NB8350522_TACGCTCCAGTGAGCA
-10.4521058575836	-3.65363384458058	0	0	2.0114852917598	0.469991332174091	newWilms.Wilms___IMP672___NB8350522_TACGGGCGTTGGTAGG
2.72984759011585	8.28661511880358	0	0	3.80704004319118	0	newWilms.Wilms___IMP672___NB8350522_TACGGGCTCACCCTCA
1.03664327953016	5.93298106615266	0	0	4.89416212202568	0.726959682027474	newWilms.Wilms___IMP672___NB8350522_TACGGGCTCAGGAAGC
2.40668540499699	3.66257452485147	0	1.22706199803941	2.25830620206709	1.51732920803996	newWilms.Wilms___IMP672___NB8350522_TACGGTAAGCAATTAG
-2.58354562074576	4.27479754771762	0	0	2.79504376918868	0	newWilms.Wilms___IMP672___NB8350522_TACGTCCGTAGCGCCT
2.4742664786842	6.13342262068383	0	0	5.74695307292834	0	newWilms.Wilms___IMP672___NB8350522_TACTGCCAGAGGGTGG
3.82904099827311	3.75584008032169	0	0	6.28037768371166	1.43161879835881	newWilms.Wilms___IMP672___NB8350522_TACTTACAGCTCGACC
-6.16656309605537	4.67706442283023	0	0	4.582798333199	1.19025904692054	newWilms.Wilms___IMP672___NB8350522_TACTTACAGGGAGTGG
-0.746009855857131	7.28966240134437	0	0	4.05662881251265	0	newWilms.Wilms___IMP672___NB8350522_TACTTACGTAGCTGAG
1.60028292175029	6.02019223691441	0	0	4.76151929105057	1.04599607735971	newWilms.Wilms___IMP672___NB8350522_TACTTACTCAAGAGTA
-2.96190340690167	5.38916240051801	0	0	4.04401206460173	1.47120812896832	newWilms.Wilms___IMP672___NB8350522_TACTTCAAGCGACTAG
3.37273371068435	2.88971051287908	0	0	4.93413180450694	0	newWilms.Wilms___IMP672___NB8350522_TACTTGTTCGAATCCA
-0.799350564341253	6.54642491346707	0	0	4.89826142892573	0	newWilms.Wilms___IMP672___NB8350522_TACTTGTTCTGTGCTC
4.42631922640489	-12.5522764092333	0	1.40992910143962	4.94519933953915	1.75556804102825	newWilms.Wilms___IMP672___NB8350522_TAGCACAGTCACTACA
5.89283272054273	-9.01398086830022	0	0	5.88170213359779	0	newWilms.Wilms___IMP672___NB8350522_TAGGAGGAGGATAATC
-8.59714074819829	-0.882085497268955	0	0	3.95364972311312	0.961357984797482	newWilms.Wilms___IMP672___NB8350522_TAGGAGGAGTAGCCAG
1.56580977970227	11.7348164902463	0	0	2.63317718413665	0	newWilms.Wilms___IMP672___NB8350522_TAGGAGGCAATACCTG
-8.98008664949239	-3.19580422858819	0	0	2.38654583822446	0.310754434944959	newWilms.Wilms___IMP672___NB8350522_TAGGGTTGTTCTCTCG
0.255850524651616	-13.3247700567328	0	0.772105212560919	4.65438504149087	1.68595317032262	newWilms.Wilms___IMP672___NB8350522_TAGGTACAGAGTGACC
5.73512901563693	-11.4950885357589	0	0	3.76463701748989	1.74808134356376	newWilms.Wilms___IMP672___NB8350522_TAGGTACCAACGTTAC
3.42598095443635	4.64397780401013	0	0	2.67910935869618	0	newWilms.Wilms___IMP672___NB8350522_TAGGTACCAGGTGGAT
3.20593798211931	3.32696158038409	0	0	3.18589312248169	1.14740936967755	newWilms.Wilms___IMP672___NB8350522_TAGGTACGTGCCGGTT
-2.17425621457899	5.52018598629928	0	0	4.78894067277628	0.859315716562881	newWilms.Wilms___IMP672___NB8350522_TAGGTTGAGGCCCAAA
-2.17814052418028	4.96678118682695	0	0	3.66622173598795	0	newWilms.Wilms___IMP672___NB8350522_TATACCTGTGTAAATG
-2.73883212660075	6.89824632981826	0	0	3.62728660725566	0.789249009225267	newWilms.Wilms___IMP672___NB8350522_TATATCCGTGGAAGTC
-0.0901549295096671	-12.2484385082998	0	0	4.53516854374781	1.77908216306023	newWilms.Wilms___IMP672___NB8350522_TATCAGGAGACCCTTA
-3.59090606154263	6.57815336880837	0	0	4.60277360740766	0	newWilms.Wilms___IMP672___NB8350522_TATCAGGGTAGTACGG
4.06177029814703	3.01355465598709	0	0	3.83918875347316	0	newWilms.Wilms___IMP672___NB8350522_TATCCTAGTGCCCTTT
-5.35010287372313	3.13793240822798	0	0	4.05315777416638	0.952899257909848	newWilms.Wilms___IMP672___NB8350522_TATCGCCCACGGGCTT
0.0995479100770821	-13.5937921297619	0	1.11855628091805	4.39977364742322	1.42077852590398	newWilms.Wilms___IMP672___NB8350522_TATCTGTAGGTTTGAA
1.67469797045173	-11.0948225927113	0	0	4.16137153104659	0	newWilms.Wilms___IMP672___NB8350522_TATCTGTCAGTAACCT
1.9594367890594	3.34599185606909	0	0	1.60270377324215	0	newWilms.Wilms___IMP672___NB8350522_TATCTGTCATCGGCCA
-0.257813578620787	-11.5778564608517	0	0.746317410541949	4.30276954070598	1.47018819305827	newWilms.Wilms___IMP672___NB8350522_TATTCCAGTTGCTCGG
1.67875008732663	4.53166397813336	0	0	2.10985634090302	1.73851870397477	newWilms.Wilms___IMP672___NB8350522_TATTCCATCCACTAGA
-1.96842709580743	3.88200290687493	0	0	3.82989754413216	1.3544582316667	newWilms.Wilms___IMP672___NB8350522_TATTCCATCTTAGCCC
0.328526575535528	-13.7451150415241	0	0.437903190316132	4.41346962282275	1.52182419604698	newWilms.Wilms___IMP672___NB8350522_TATTGCTCACCTTCCA
5.33224820253673	-11.2359717093551	0	0.888481663669933	4.52937807615599	1.34895321826928	newWilms.Wilms___IMP672___NB8350522_TATTTCGGTACTTCCC
-10.0754232525441	-3.65903491367142	0	0	2.27566493078024	0	newWilms.Wilms___IMP672___NB8350522_TATTTCGTCCGAGAAG
5.13342037971314	-11.7374854412606	0	1.07766055420598	3.33233312658217	1.5822933618546	newWilms.Wilms___IMP672___NB8350522_TCAAGCAGTAGCGTTT
2.19535823083739	4.1264021940093	0	0	4.47862637673221	0	newWilms.Wilms___IMP672___NB8350522_TCAAGTGGTTCGTAAC
-8.67323888555987	-3.70280320439285	0	0	3.00702756717037	0	newWilms.Wilms___IMP672___NB8350522_TCAAGTGTCTTAGCTT
-1.06414027292202	7.79497159620558	0	0	3.67952300945581	0	newWilms.Wilms___IMP672___NB8350522_TCAATCTAGAGCAGCT
1.33834231738399	6.01222573536287	0	0	5.51715601374683	1.95838237952167	newWilms.Wilms___IMP672___NB8350522_TCAATTCGTCTGTCCT
-5.48953137886401	5.04620801331123	0	0	3.08021882168108	0.658889858054529	newWilms.Wilms___IMP672___NB8350522_TCAATTCGTTAGTCGT
3.34821677740589	-7.25510012699572	0	2.18823259765067	3.66353261780846	0	newWilms.Wilms___IMP672___NB8350522_TCACACCAGCGAGTAC
0.331915015316005	-12.7610696187513	0	1.21221542828087	4.24572660871798	1.908006527865	newWilms.Wilms___IMP672___NB8350522_TCACATTAGTTCACTG
0.421993019515333	-13.5378494025876	0	1.31417114754433	3.86983540523525	1.80160888608353	newWilms.Wilms___IMP672___NB8350522_TCACGCTAGAAGGGAT
5.27705295991163	-12.237257808508	0	0	4.2310440066537	1.07599001272833	newWilms.Wilms___IMP672___NB8350522_TCACTCGAGCACGTCC
3.92599752957563	6.42957507195191	0	0	6.52631909876674	2.38076183722783	newWilms.Wilms___IMP672___NB8350522_TCACTCGCAGTAACAA
2.71929314958746	-12.3012393548576	0	1.25763673497208	4.67238018028124	1.90871472698543	newWilms.Wilms___IMP672___NB8350522_TCAGCCTTCATGAGGG
-3.47560329751862	3.20809479202147	0	0	3.12008535127305	0	newWilms.Wilms___IMP672___NB8350522_TCAGGGCCAGCTGCCA
4.39381350675065	-12.8279819640321	0	1.00946412485705	4.14898407649713	1.27831045620088	newWilms.Wilms___IMP672___NB8350522_TCAGGGCTCTCACGAA
-9.71923718518841	-0.337776776629906	0	0	2.95054248612481	0	newWilms.Wilms___IMP672___NB8350522_TCAGGTATCTCTGACC
4.20734559984304	-9.97679796382368	0	0	4.57628785380861	0	newWilms.Wilms___IMP672___NB8350522_TCAGTCCAGTCTTGGT
-0.511702716602109	6.56860909406971	0	0	4.28084568906303	0.686163612078458	newWilms.Wilms___IMP672___NB8350522_TCAGTCCGTGCCCGTA
5.5789185545393	-10.4011338237082	0	1.21658080620812	4.11484961421701	1.74792844230832	newWilms.Wilms___IMP672___NB8350522_TCAGTGAAGAATCGTA
-2.62832347348886	6.09187311057878	0	0	4.35050744616689	1.37128165017661	newWilms.Wilms___IMP672___NB8350522_TCATACTAGGATTTAG
2.09900283804344	5.69890319713727	0	0	5.21853867511114	0	newWilms.Wilms___IMP672___NB8350522_TCATACTTCAGAATAG
2.56048891873526	5.54558068448038	0	0	4.06512287429237	2.2719934742243	newWilms.Wilms___IMP672___NB8350522_TCATCATTCGCCTTGT
-2.75395995512931	4.57012350588518	0	0	2.99089967315694	0.938642140838366	newWilms.Wilms___IMP672___NB8350522_TCATCCGTCCATCCGT
-4.36199230773482	2.59056497654048	0	0	3.35571866164958	0.801374000802401	newWilms.Wilms___IMP672___NB8350522_TCATGCCAGGCATCGA
-0.913572811416708	-10.6752506579085	0	0.652511210200644	4.41747109727647	0.919500984334158	newWilms.Wilms___IMP672___NB8350522_TCATGCCTCGTTGCCT
-2.48458472282086	6.36110055870675	0	0	4.01554597574435	1.14609998517043	newWilms.Wilms___IMP672___NB8350522_TCATTACAGGATACCG
-10.7550061542431	-3.59960634213773	0	0	3.11920687941243	0	newWilms.Wilms___IMP672___NB8350522_TCATTACGTGAATAAC
-2.5900047473132	5.62930008268368	0	0	4.65060284885324	0	newWilms.Wilms___IMP672___NB8350522_TCATTCAAGGATATAC
4.04110859772808	3.63830311653126	0	0	3.32807881545743	0	newWilms.Wilms___IMP672___NB8350522_TCATTCACAGCATACT
2.01026796501163	7.65753463334888	0	0	4.86813624977181	0	newWilms.Wilms___IMP672___NB8350522_TCATTGTTCATGAGTC
-1.22784458499843	7.99470035615782	0	0	3.65367766052823	0.847296429795528	newWilms.Wilms___IMP672___NB8350522_TCATTTGCATTCAGCA
2.61673962893478	5.65174631268513	0	0	6.2497044821802	0	newWilms.Wilms___IMP672___NB8350522_TCCACCATCTGTCCCA
2.40716607580854	5.19524527910252	0	0	5.17022197012047	1.11222738250886	newWilms.Wilms___IMP672___NB8350522_TCCACGTGTAACATGA
1.38387358544219	4.88560972385935	0	0	2.91974568440136	0	newWilms.Wilms___IMP672___NB8350522_TCCAGAACAGACGATG
5.55556094191753	-10.6739336571387	0	0	4.46738572034658	1.26174593033367	newWilms.Wilms___IMP672___NB8350522_TCCATGCTCACTTGTT
3.00268468939273	-12.5677844015781	0	0.672246610442715	3.86947735441357	1.58968548162117	newWilms.Wilms___IMP672___NB8350522_TCCATGCTCCTTCACG
-0.791208473135009	-12.6379528196817	0	0.574553932318402	3.94937523937683	1.4831439517529	newWilms.Wilms___IMP672___NB8350522_TCCCACAAGTCAGCCC
3.84637755786951	3.06466344985608	0	0	5.26259354022624	0	newWilms.Wilms___IMP672___NB8350522_TCCCAGTCAATTCTTC
2.62250281318301	3.51020846937795	0	0	3.75178848393865	1.18441706446872	newWilms.Wilms___IMP672___NB8350522_TCCCATGTCACGAGGA
-1.92585719447128	7.08379287647276	0	0	4.55804993809187	1.54784055613496	newWilms.Wilms___IMP672___NB8350522_TCCGAAAGTGAGGAAA
-0.874781060487296	5.33089048582612	0	0	3.60226648546585	1.36567067779293	newWilms.Wilms___IMP672___NB8350522_TCCGGGAAGTGCACTT
-6.96093186324109	3.90470821212825	0	0	3.79869426563753	1.95743636080675	newWilms.Wilms___IMP672___NB8350522_TCCGGGAGTAACTTCG
-2.41355460803454	3.67058387709066	0	0	3.93235554209936	2.17308748983153	newWilms.Wilms___IMP672___NB8350522_TCCGTGTTCGCTGCGA
-0.418327166554566	-11.9272820550005	0	1.07368576904451	4.31127576898659	1.37805581246143	newWilms.Wilms___IMP672___NB8350522_TCCTAATCAAATGGAT
-2.93969190293003	6.34073491705497	0	0	4.05582217125435	0.989725566347212	newWilms.Wilms___IMP672___NB8350522_TCCTCCCAGCAGATAT
4.77772635720846	-11.4467249079967	0	0.486559259379955	4.88820206876647	2.10434948843913	newWilms.Wilms___IMP672___NB8350522_TCCTCGAAGACGCAGT
2.0302255568124	4.88061907591618	0	0	5.1785142886019	1.07797757429439	newWilms.Wilms___IMP672___NB8350522_TCCTCTTAGAGGTTAT
-4.68062514049787	5.35926082246316	0	0	3.77236024451877	0	newWilms.Wilms___IMP672___NB8350522_TCCTCTTAGTCTGGAG
1.43020605035841	11.0084428533911	0	0	0	0	newWilms.Wilms___IMP672___NB8350522_TCCTCTTGTAAGTCAA
-10.8472673785437	-3.04567814054274	0	0	2.7115501782371	1.43496732115631	newWilms.Wilms___IMP672___NB8350522_TCCTGCACATCTCCCA
3.74037002899703	5.42490414304301	0	0	2.90036056502619	0	newWilms.Wilms___IMP672___NB8350522_TCCTGCATCGAATGCT
3.74360174588714	4.50436578118008	0	0	4.53509678843692	0	newWilms.Wilms___IMP672___NB8350522_TCCTTTCAGAGTCAGC
0.834454718662871	-13.6244351576005	0	0.800501045364371	4.33258516523977	1.61887787670517	newWilms.Wilms___IMP672___NB8350522_TCCTTTCTCGACATCA
0.234269074800415	-10.8552500335953	0	0.759897369850652	5.13238299660186	1.1839012527309	newWilms.Wilms___IMP672___NB8350522_TCGAACAAGTACTGGG
2.13458001845454	6.8434042109135	0	0	5.36934804235074	0	newWilms.Wilms___IMP672___NB8350522_TCGAACAGTACCCGCA
5.12784920192525	-10.9788541972051	0	0.994023274227783	4.28046191742654	1.48051762657925	newWilms.Wilms___IMP672___NB8350522_TCGAACATCTTGAACG
-3.54115672306776	5.09056343824253	0	0	3.12317073632728	1.47835026361772	newWilms.Wilms___IMP672___NB8350522_TCGAAGTAGCAGTCTT
-2.64536108209684	5.19211523736958	0	0	3.84796644718533	1.2926532481046	newWilms.Wilms___IMP672___NB8350522_TCGACCTAGATAACGT
-2.94330988135536	7.48336999644385	0	0	3.05451327352659	0	newWilms.Wilms___IMP672___NB8350522_TCGACCTTCTAACACG
-7.92718804614333	3.33393999859434	0	0	2.81356387725832	0	newWilms.Wilms___IMP672___NB8350522_TCGCTTGAGAGTTCGG
-2.35222892058477	4.36241896951837	0	0	3.15370496736143	1.30947735134954	newWilms.Wilms___IMP672___NB8350522_TCGGATAAGTCATGGG
0.84118545656694	-12.9096408146912	0	0.482603119838494	4.07634138691062	1.72629335689069	newWilms.Wilms___IMP672___NB8350522_TCGGATACACACCTTC
-2.1566744758374	5.83638253610191	0	0	4.1103866072906	0	newWilms.Wilms___IMP672___NB8350522_TCGGGACAGGTGCTTT
-0.17520618805257	8.00767747708708	0	0	4.38250065494627	0	newWilms.Wilms___IMP672___NB8350522_TCGGGACGTGAGACCA
-0.183731977700143	3.31893716097083	0	0	3.95177947119647	2.2836426105224	newWilms.Wilms___IMP672___NB8350522_TCGGGCATCATCGGGC
-2.32553823266169	4.3266473145397	0	0	2.52587683212933	1.49709845131925	newWilms.Wilms___IMP672___NB8350522_TCGGGCATCTGTCTCG
0.355278450224059	6.30243599840832	0	0	3.94864709446193	1.53292813299505	newWilms.Wilms___IMP672___NB8350522_TCGGTCTCAAGAGATT
1.55019232354756	2.6975387112119	0	0	4.90216338168479	1.54404494969452	newWilms.Wilms___IMP672___NB8350522_TCGTGGGCAGAGCGTA
5.89356946664849	-12.0501045443301	0	0	4.18816937272659	0.786890625920457	newWilms.Wilms___IMP672___NB8350522_TCGTGGGGTGAGATAT
2.65484056547458	6.07639390252648	0	0	5.40182748826686	1.74629660839095	newWilms.Wilms___IMP672___NB8350522_TCTAACTAGAGAATCT
2.43433844066476	4.5148953587201	0	0	3.8902193278786	0	newWilms.Wilms___IMP672___NB8350522_TCTAACTGTATCACGT
-1.06447848142998	-9.49549739608116	0	0	4.70965825913587	0	newWilms.Wilms___IMP672___NB8350522_TCTACCGAGAGTACCG
3.08219232943056	2.79986835465486	0	0	3.28440785812738	0	newWilms.Wilms___IMP672___NB8350522_TCTATACCACTGTTCC
5.58092299223065	-9.81503706962761	0	1.7399912855283	3.28525412491833	1.73201573229316	newWilms.Wilms___IMP672___NB8350522_TCTATACCATCATGAC
4.43808069622941	-13.2225135561744	0	1.00865738677277	4.41640281538977	1.49839628937481	newWilms.Wilms___IMP672___NB8350522_TCTATCAAGTAATACG
3.52633434046423	6.18759725836602	0	0	4.2116457371113	0	newWilms.Wilms___IMP672___NB8350522_TCTCAGCCAGGACTTT
3.63534664837053	-13.6007756606574	0	1.33328523458814	3.87761934666556	1.15926209259427	newWilms.Wilms___IMP672___NB8350522_TCTCAGCTCCTCGCAT
-1.7349911952397	4.80736359362213	0	0	3.88928848615173	1.68629916093717	newWilms.Wilms___IMP672___NB8350522_TCTTAGTGTCGCCACA
-0.659264169676145	-12.9147028752621	0	0.599978586289345	4.36694726136005	1.11569038171464	newWilms.Wilms___IMP672___NB8350522_TCTTAGTGTGACACGA
3.98780914594688	6.33398213898826	0	0	3.77960408543248	0	newWilms.Wilms___IMP672___NB8350522_TCTTCCTAGGCCTGAA
0.878433646886363	-13.639958019456	0	0.816443189585747	4.70730329544409	1.34288996341506	newWilms.Wilms___IMP672___NB8350522_TCTTCCTGTACATTGC
1.92395203694823	7.27656705938809	0	0	4.9429568172853	1.00088498100622	newWilms.Wilms___IMP672___NB8350522_TCTTCCTTCATGCGGC
1.47644080241114	4.33688936429265	0	0	3.49353816231848	1.63542560432447	newWilms.Wilms___IMP672___NB8350522_TCTTGCGAGACTGAGC
2.67038833293079	5.79681778028611	0	0	5.58354846247963	0	newWilms.Wilms___IMP672___NB8350522_TCTTGCGTCGATGCTA
-6.44601981787386	4.8246757281514	0	0	3.7307388660801	0	newWilms.Wilms___IMP672___NB8350522_TCTTTGAAGTTCAACC
-7.90320976162911	0.79022121752947	0	0	3.7348658216991	0.533751695300137	newWilms.Wilms___IMP672___NB8350522_TGAACGTAGGCGTCCT
-0.31132619260371	11.4163424020753	0	0	1.46370339621263	0	newWilms.Wilms___IMP672___NB8350522_TGAACGTCAGGAGGTT
-1.19659239612573	5.75215252636373	0	0	4.46501325936287	0	newWilms.Wilms___IMP672___NB8350522_TGAACGTGTTCTTGCC
-2.09848053654064	4.06335843226653	0	0	2.72505615678446	1.31325236742246	newWilms.Wilms___IMP672___NB8350522_TGAACGTTCCTAACAG
-0.806675365281848	5.21845230507066	0	0	4.65153900971081	1.63433708536398	newWilms.Wilms___IMP672___NB8350522_TGAATGCTCTAGCCTC
3.73360663321921	-13.5511478442782	0	1.22408466750304	4.59958527538067	1.30878041027183	newWilms.Wilms___IMP672___NB8350522_TGACAGTGTTTGGCTA
-1.58859581244111	3.71356948872324	0	0	3.57221773268033	0.721905593994907	newWilms.Wilms___IMP672___NB8350522_TGACTCCTCACGTCCT
-0.112163041888126	4.34682764124357	0	0	3.81733690270993	1.27885052759041	newWilms.Wilms___IMP672___NB8350522_TGAGACTAGACAACTA
3.27900230231531	-9.4160875943453	0	0	2.52762779333945	0	newWilms.Wilms___IMP672___NB8350522_TGAGCATAGGAGTACC
1.39642006792029	7.10976189259061	0	0	5.21056492165928	0	newWilms.Wilms___IMP672___NB8350522_TGAGCATTCCTGTAAG
2.39780598410028	3.93769929751116	0	0	6.82495271873798	0	newWilms.Wilms___IMP672___NB8350522_TGAGCGCGTGGGACAT
0.718399664194207	-11.3133772022465	0	0	4.93686809573739	2.39646959973627	newWilms.Wilms___IMP672___NB8350522_TGAGGAGGTAGATCGG
-7.67220751341294	1.14998179940299	0	0	3.77351176888621	1.15722848789788	newWilms.Wilms___IMP672___NB8350522_TGAGGGACATGACAGG
-0.514172828906264	-13.187256144936	0	0.863373386775153	4.30143231632371	1.81794175250348	newWilms.Wilms___IMP672___NB8350522_TGAGGGAGTCCGGCAT
-0.800969304831357	-10.4129980616114	0	0.823956198314206	4.1486385074727	1.26451165699947	newWilms.Wilms___IMP672___NB8350522_TGAGGGATCATGCCAA
0.0613142685770796	-12.3932288498816	0	1.05930337274498	4.07508964363184	1.7796394756271	newWilms.Wilms___IMP672___NB8350522_TGAGTCATCTTGCGCT
3.76174333780435	-13.1839558343763	0	0	3.97686754849744	1.57992055941672	newWilms.Wilms___IMP672___NB8350522_TGATCAGAGGGAGGCA
5.34087890094081	-11.3820578210619	0	0	4.05228638979453	0.733355196827789	newWilms.Wilms___IMP672___NB8350522_TGATCAGCACCAAAGG
2.89338092544912	6.86436233677609	0	0	4.86766855234706	1.02062243358636	newWilms.Wilms___IMP672___NB8350522_TGATCAGGTGTCCAAT
-3.20361015865276	7.63802090544803	0	0	3.95571153807051	0.967313178859149	newWilms.Wilms___IMP672___NB8350522_TGATGCACATTGCTTT
-1.38354532418844	7.38786854017734	0	0	4.2408638143042	0.740117435361415	newWilms.Wilms___IMP672___NB8350522_TGATGGTAGCTCGTGC
3.09967883580435	5.53219252981345	0	0	5.45089463585422	0	newWilms.Wilms___IMP672___NB8350522_TGATGGTAGGTCTGGA
0.736030717828551	-13.9145099221483	0	0.771606659827104	4.16846693551422	1.61548890645492	newWilms.Wilms___IMP672___NB8350522_TGATTTCAGATGGCGT
-0.409952609135544	4.20408441801333	0	0	3.92373845403077	0	newWilms.Wilms___IMP672___NB8350522_TGATTTCCAGGCGATA
-3.92714456946582	3.28986216088447	0	0	3.31069586446985	1.17095170401389	newWilms.Wilms___IMP672___NB8350522_TGATTTCGTAACCAGG
-0.814834331469212	4.78081870132809	0	0	3.32118240110276	0.817130183548099	newWilms.Wilms___IMP672___NB8350522_TGATTTCGTGAGATCG
0.741577110098639	4.2461207306954	0	0	3.43016378576373	0	newWilms.Wilms___IMP672___NB8350522_TGCACGGCAATCCTTT
-0.869540069606561	-12.264170914982	0	1.19700382012643	3.23664952625413	1.61319868216965	newWilms.Wilms___IMP672___NB8350522_TGCAGATCAGTGAGCA
3.61897104368929	3.47990960083503	0	0	4.31607680261387	0	newWilms.Wilms___IMP672___NB8350522_TGCAGATCATCGCTGG
-2.6192622384797	7.51675580082736	0	0	3.19537820516551	0.601867808169372	newWilms.Wilms___IMP672___NB8350522_TGCAGGCTCTACTATC
1.0542687557529	2.86970211847263	0	0	3.4181250440906	1.69727909879379	newWilms.Wilms___IMP672___NB8350522_TGCAGTAAGACTACCT
2.83309000856928	-5.45099864052788	0	0	2.37607288388877	0	newWilms.Wilms___IMP672___NB8350522_TGCAGTAAGCAAATCA
3.66284703432075	5.74960448339441	0	0	3.51157930011955	0	newWilms.Wilms___IMP672___NB8350522_TGCAGTATCGACCACG
-0.709562349058011	-10.0242229422549	0	1.41601767754529	4.06764570547554	0.916937010761843	newWilms.Wilms___IMP672___NB8350522_TGCATCCAGTGGCGAT
2.33790541962111	-13.2109974278783	0	1.06604550657888	4.04079594449083	1.60134112897172	newWilms.Wilms___IMP672___NB8350522_TGCCGAGAGACGCTCC
1.62517681815064	-13.5795759159925	0	0.529339640569984	3.90028897645881	1.63675799255563	newWilms.Wilms___IMP672___NB8350522_TGCCGAGAGTCACGAG
-1.73528085814511	7.5509217758503	0	0	4.2923665401113	1.38922475588229	newWilms.Wilms___IMP672___NB8350522_TGCGACGAGCATAGGC
0.0915240248420204	6.52490044822366	0	0	5.04319673080514	2.42018675709133	newWilms.Wilms___IMP672___NB8350522_TGCGACGCACGACAAG
-2.72690620299111	2.97484212237294	0	0	3.78594960598822	0	newWilms.Wilms___IMP672___NB8350522_TGCGACGTCGCTGACG
-9.78101952669773	-2.33254002535605	0	0	3.96938365208758	0.909902128874661	newWilms.Wilms___IMP672___NB8350522_TGCGATAGTAGAGTTA
3.05536292084794	6.07624682667561	0	0	5.3301660472302	0	newWilms.Wilms___IMP672___NB8350522_TGCTCCACATAACAGA
2.61808363513517	-10.7483419857936	0	0	4.50334611918555	0	newWilms.Wilms___IMP672___NB8350522_TGCTCGTTCCATCTGC
-10.2751154523337	-2.32618976833834	0	0	3.64660775178963	0.900239642959501	newWilms.Wilms___IMP672___NB8350522_TGCTGAAAGGAACATT
3.5712075762171	3.679250121306	0	0	3.94378901947034	0	newWilms.Wilms___IMP672___NB8350522_TGCTGAACAACACTAC
2.24884674970224	2.95065686184921	0	0	3.89252913316841	0	newWilms.Wilms___IMP672___NB8350522_TGCTTCGAGAGGACTC
4.98254369105307	-8.50994356628619	0	0	3.82618901344846	2.55620993464375	newWilms.Wilms___IMP672___NB8350522_TGCTTGCCACAAGTGG
0.383453153021876	-12.8295737523197	0	1.00000967940405	4.25984696396619	1.9914795334181	newWilms.Wilms___IMP672___NB8350522_TGGAACTGTCAAGTTC
-8.10323599845519	0.77719549253723	0	0	2.3845020313056	1.03942630317803	newWilms.Wilms___IMP672___NB8350522_TGGAACTTCACCGGTG
-0.353850276070153	6.53546077161119	0	0	3.55829798799394	1.99372182712634	newWilms.Wilms___IMP672___NB8350522_TGGAGAGAGTCATAGA
4.40359526509132	-9.37462107088548	0	0	3.28107876510754	0	newWilms.Wilms___IMP672___NB8350522_TGGAGAGCACGCGTGT
1.23895451929387	-13.6183990600847	0.0476988407177147	0.911523217165976	4.41929453771318	1.67584168006816	newWilms.Wilms___IMP672___NB8350522_TGGAGGAAGACTACGG
1.57018370757612	11.9123968169636	0	0	2.56466831876226	0	newWilms.Wilms___IMP672___NB8350522_TGGAGGAAGCTCCGAC
1.25217656516319	4.89807278621318	0	0	3.67677938190634	1.29126705456079	newWilms.Wilms___IMP672___NB8350522_TGGAGGAGTACCATAC
-2.18701072454704	7.54077175484643	0	0	3.27704931937415	1.14445940995219	newWilms.Wilms___IMP672___NB8350522_TGGATCATCTTAGCTT
-0.608324048045564	5.43097151241258	0	0	3.92563715822692	0	newWilms.Wilms___IMP672___NB8350522_TGGCGTGAGCAACTCT
5.62406612970144	-11.3462610966011	0	1.13691817455895	4.72208201888495	1.65333805188306	newWilms.Wilms___IMP672___NB8350522_TGGCGTGGTGTAGGAC
-0.107775911675181	4.58622804056247	0	0	5.01804478664533	1.71673927025608	newWilms.Wilms___IMP672___NB8350522_TGGGAAGTCAGAGTTC
3.13140558728051	-13.6643900060038	0	0.811372193426732	4.47596295972628	1.76309448577496	newWilms.Wilms___IMP672___NB8350522_TGGGAGAGTGGAACCA
2.41064870305022	5.83373032809174	0	0	5.4686078880572	0.845423567019468	newWilms.Wilms___IMP672___NB8350522_TGGGATTAGCCGTTAT
2.32635989985228	7.15888541884341	0	0	4.5163372666883	1.73157974515743	newWilms.Wilms___IMP672___NB8350522_TGGGCGTCATAGACTC
-2.18157191132156	6.66026758715269	0	0	3.65021275264577	0.891511481371276	newWilms.Wilms___IMP672___NB8350522_TGGGCGTGTGAGGATC
-7.13168605119432	2.3273460204325	0	0	3.36478499712413	0.913351146404732	newWilms.Wilms___IMP672___NB8350522_TGGGCTGTCCACATAG
5.35114766115794	-10.9351040721615	0	0	5.11758597443327	0	newWilms.Wilms___IMP672___NB8350522_TGGGTTACAACACACT
-1.31657140433364	4.0954264968379	0	0	2.71550729794467	1.65298667410968	newWilms.Wilms___IMP672___NB8350522_TGGGTTAGTCCAACGC
3.72463486275865	-7.27488901391516	0	0	4.10719273557138	2.71740808225992	newWilms.Wilms___IMP672___NB8350522_TGGTACAAGTATAGGT
-7.14567289698815	2.23341668938893	0	0	4.15787570745486	1.46650658094578	newWilms.Wilms___IMP672___NB8350522_TGGTAGTAGTTAGTAG
3.95610514551093	-12.2222704895453	0	0	3.29177408857587	1.35520426327448	newWilms.Wilms___IMP672___NB8350522_TGGTGATCACGACAGA
-3.36404171427929	7.52615348598861	0	0	3.68434459078085	0.528937529365481	newWilms.Wilms___IMP672___NB8350522_TGGTTAGCAGCTGTAT
2.14837894872942	-13.2003903409515	0	0.587182890984245	4.32946731604613	1.70604982554714	newWilms.Wilms___IMP672___NB8350522_TGTAACGAGAAGCCAC
-4.44160997127092	2.59846058763685	0	0	3.20661889638863	0.665316769021592	newWilms.Wilms___IMP672___NB8350522_TGTACAGCACAACATC
-0.671880071399991	-13.069563187372	0	1.37516858114325	4.28947371996452	1.38674320863044	newWilms.Wilms___IMP672___NB8350522_TGTACAGTCGACATTG
5.23750102287055	-12.5110309091083	0	0.981512669236934	4.50621899701149	1.79686362963608	newWilms.Wilms___IMP672___NB8350522_TGTCCCACAGGATGAC
-7.49010240343727	2.01804922758693	0	0	4.10504307744527	0	newWilms.Wilms___IMP672___NB8350522_TGTCCCATCCAAGAGG
-1.5331477380164	-9.11244484852997	0	0	4.25313999908913	1.92627524165852	newWilms.Wilms___IMP672___NB8350522_TGTGAGTAGAATACAC
1.51702742270602	3.75737517546649	0	0	4.48166500212847	0	newWilms.Wilms___IMP672___NB8350522_TGTGAGTTCGCGTCGA
-7.77905794758045	3.57975745042968	0	0	3.03648847773198	0	newWilms.Wilms___IMP672___NB8350522_TGTGATGCACAACGCC
-8.60000479580745	-2.97085412002195	0	0	4.01779957395395	0	newWilms.Wilms___IMP672___NB8350522_TGTGATGGTAGTTCCA
-10.6545676758117	-2.80667727549766	0	0	3.93517053410703	1.05699928928562	newWilms.Wilms___IMP672___NB8350522_TGTGATGTCTTCGATT
-3.82460540720905	5.74511401161624	0	0	3.39567091377766	0.905741513789159	newWilms.Wilms___IMP672___NB8350522_TGTGCGGCAATCAGCT
-0.362990954409846	-12.9930569322948	0	1.1101584523839	4.38100320148279	1.64008919805531	newWilms.Wilms___IMP672___NB8350522_TGTGCGGGTCTCTCAC
3.73754869757846	3.92915368413069	0	0	7.22110439514128	0	newWilms.Wilms___IMP672___NB8350522_TGTGGCGCACAGCTGC
2.5754962138257	2.81694571017818	0	0	4.80072899160525	0	newWilms.Wilms___IMP672___NB8350522_TGTGGCGCAGTAGTTC
0.572943080725452	6.59551279494492	0	0	4.69973379000611	0	newWilms.Wilms___IMP672___NB8350522_TGTGTGAAGGCCTGCT
3.63888579775649	-7.04897448807953	0	0	4.44306844910588	0	newWilms.Wilms___IMP672___NB8350522_TGTTACTGTACTGCGC
2.25597447226645	1.99322924498381	0	0	3.19918062467147	0	newWilms.Wilms___IMP672___NB8350522_TGTTACTGTTCTAAGC
-7.03877886300266	2.14874709089612	0	0	3.35620952000707	0	newWilms.Wilms___IMP672___NB8350522_TGTTACTTCGACGCGT
5.65422624658873	-11.5218025796995	0	0	4.8874421608176	1.17414076442201	newWilms.Wilms___IMP672___NB8350522_TGTTCATCAAGAGATT
1.44705886479693	6.93823928860977	0	0	4.32385710655019	1.60476482975786	newWilms.Wilms___IMP672___NB8350522_TGTTCCGAGACCTCAT
-0.256909313194461	-13.0627880640418	0	1.02139586931605	3.93725223691089	1.78851655599242	newWilms.Wilms___IMP672___NB8350522_TGTTGAGAGAAGTGTT
-6.10097211212709	3.87436776916594	0	0	3.23001679518049	1.00793995814003	newWilms.Wilms___IMP672___NB8350522_TGTTGGACAGACCAAG
5.8700200422661	-9.25589089126644	0	0	4.41359888516152	1.424317693801	newWilms.Wilms___IMP672___NB8350522_TTAATCCAGCACTCGC
-10.803227096393	-3.06860264031841	0	0	3.30609104152455	0.280180787544898	newWilms.Wilms___IMP672___NB8350522_TTAATCCAGGCCGCTT
-9.54301691522432	-2.10111039671929	0	0	3.28430091472907	0.510610376584423	newWilms.Wilms___IMP672___NB8350522_TTAATCCTCCTTATAC
2.30090885240047	-10.7665511124179	0	0	3.22021354897574	2.08720818638109	newWilms.Wilms___IMP672___NB8350522_TTAATCCTCGTCGATA
-0.261137381244319	-9.88162809238349	0	0	1.59771702640485	2.71501426408842	newWilms.Wilms___IMP672___NB8350522_TTACAGGAGAGCTGAC
2.93355498688652	-9.70973489853541	0	0	3.4943909485945	0	newWilms.Wilms___IMP672___NB8350522_TTACCATAGTTGCTCA
2.36254463800268	3.44893565359646	0	0	4.84997637464883	0	newWilms.Wilms___IMP672___NB8350522_TTACCATCATGGTGGA
3.39874031607382	-13.4022048979889	0	1.25709615690043	3.93424673057774	1.7951939054007	newWilms.Wilms___IMP672___NB8350522_TTACCATGTGGACTAG
-2.31752563283458	3.23629325502007	0	0	3.52968310441982	0	newWilms.Wilms___IMP672___NB8350522_TTACCGCGTATCCCTC
1.39687474154269	-13.3943536862587	0	0.150987926291935	4.39751548334308	1.51493914598921	newWilms.Wilms___IMP672___NB8350522_TTACGTTAGCACTAGG
-2.33475665783911	5.14762468401888	0	0	4.20710962349599	1.32503407301025	newWilms.Wilms___IMP672___NB8350522_TTACGTTAGCTAGATA
2.65209810554804	6.45907697315781	0	0	5.45421095327364	0.91521811999644	newWilms.Wilms___IMP672___NB8350522_TTACGTTAGTCACGAG
1.29307053618393	-13.0706315283902	0	0.652157424048954	4.13221936362936	2.02817940984224	newWilms.Wilms___IMP672___NB8350522_TTACTGTAGACTAAGT
-1.31690023980782	3.36837530322223	0	0	3.2227886786232	0.793146891602646	newWilms.Wilms___IMP672___NB8350522_TTAGGGTGTGTGATGG
0.810220807274057	7.52116749165038	0	0	4.7900575484641	0.85767783780657	newWilms.Wilms___IMP672___NB8350522_TTAGTCTTCGCTTGCT
2.72552292072126	2.50702747045642	0	0	4.29304255066584	2.24847339456313	newWilms.Wilms___IMP672___NB8350522_TTATTGCCAGCGACAA
0.450959174341863	8.38411424670699	0	0	4.70704781365895	0.671401016060101	newWilms.Wilms___IMP672___NB8350522_TTCAATCTCTGTTCAT
-9.19433265033481	-4.16736838753712	0	0	3.91837989589881	0	newWilms.Wilms___IMP672___NB8350522_TTCAATCTCTTGGATG
-3.53374157280146	5.46037741266344	0	0	3.7838421724439	0	newWilms.Wilms___IMP672___NB8350522_TTCACGCCAACTGGTT
-0.472609617578324	6.06796202531354	0	0	4.11395873214354	0	newWilms.Wilms___IMP672___NB8350522_TTCAGGACACCAATTG
4.52705647613094	-8.62079936964237	0	1.41957031009401	4.09932772939453	1.41333543263079	newWilms.Wilms___IMP672___NB8350522_TTCAGGACACCTGCTT
-6.8584998809957	2.95039494154844	0	0	4.29920770805694	0.713215191713041	newWilms.Wilms___IMP672___NB8350522_TTCAGGATCTTCTTCC
-8.85872596170173	-3.97619101136473	0	0	2.00243770801685	1.06236754685862	newWilms.Wilms___IMP672___NB8350522_TTCATGTCACATTCTT
1.42481776729235	5.2707337730371	0	0	6.28843269515232	0	newWilms.Wilms___IMP672___NB8350522_TTCATGTGTCGTATTG
-2.62680208670621	4.86907635917394	0	0	3.20558170099308	0	newWilms.Wilms___IMP672___NB8350522_TTCATTGAGGGTCAAC
2.33440965165799	7.10969537124569	0	0	5.92547882872867	0	newWilms.Wilms___IMP672___NB8350522_TTCCAATCACCAGTAT
3.03422980289932	2.54506386365251	0	0	3.78640174311873	0	newWilms.Wilms___IMP672___NB8350522_TTCCAATCATTGAGCT
-10.1968121506017	-3.65152223781837	0	0	2.85787675083307	0.648337266284545	newWilms.Wilms___IMP672___NB8350522_TTCCAATGTATGCGGA
6.00335337393279	-11.4654418255229	0	0.692435843585855	4.50370103430956	2.21868994858035	newWilms.Wilms___IMP672___NB8350522_TTCCAATGTTCGAGCC
2.5864395979005	-4.98258665313281	0	0	3.31686838938115	2.08513639927596	newWilms.Wilms___IMP672___NB8350522_TTCCACGAGACATATG
2.84648242928514	3.743813863313	0	0	4.24337380972721	0	newWilms.Wilms___IMP672___NB8350522_TTCCGGTAGATGGTCG
2.57266614900778	5.52338144232705	0	0	4.84909306503392	0	newWilms.Wilms___IMP672___NB8350522_TTCCGGTAGCGTGCCT
-0.0874743654648223	7.6932588775946	0	0	4.19289453187058	0.936274196966711	newWilms.Wilms___IMP672___NB8350522_TTCCTAAAGCATCCCG
3.30211636858478	4.50731325928789	0	0	5.94273667632092	0	newWilms.Wilms___IMP672___NB8350522_TTCCTCTAGCCTATTG
-8.56074170155674	1.94406125956181	0	0	1.22051108147102	0	newWilms.Wilms___IMP672___NB8350522_TTCGATTTCTTACCAT
2.29975566811278	-12.7373898920186	0	0	3.32042619616911	1.53673491440698	newWilms.Wilms___IMP672___NB8350522_TTCGCTGGTATCCCTC
-7.91488789820932	1.42476864115152	0	0	3.69068772630723	0.712432432465609	newWilms.Wilms___IMP672___NB8350522_TTCGCTGGTTTCCCAC
-4.12041199269883	3.47321145821968	0	0	2.54790023297183	1.1531632287991	newWilms.Wilms___IMP672___NB8350522_TTCGGTCTCGGCCCAA
-5.23997365619543	4.15622248698524	0	0	3.001085675955	0.970236405535423	newWilms.Wilms___IMP672___NB8350522_TTCTAACCAAACTGCT
-7.82822220121866	3.33712403656649	0	0	3.67552441153751	0	newWilms.Wilms___IMP672___NB8350522_TTCTAACTCCCATGGG
-0.365638050207789	-12.3694337657697	0	1.13362634697183	4.23405164564071	1.83474640887894	newWilms.Wilms___IMP672___NB8350522_TTCTAACTCGTAATGC
-10.5472387778081	-3.87960930713984	0	0	2.57575523725728	0	newWilms.Wilms___IMP672___NB8350522_TTCTAGTCATACGCAT
-1.9456112699473	5.81743594149279	0	0	3.91931755383853	1.7071577590715	newWilms.Wilms___IMP672___NB8350522_TTCTAGTGTGAGGAAA
4.03955487757746	-7.13993655874625	0	2.56119597075549	3.34924764379343	0	newWilms.Wilms___IMP672___NB8350522_TTCTAGTTCAGCAGAG
2.69031962832686	3.84237825346756	0	0	3.11385099980414	0	newWilms.Wilms___IMP672___NB8350522_TTCTAGTTCATCTATC
-0.589242666399868	4.83783118418704	0	0	3.27844478220754	1.03755517539516	newWilms.Wilms___IMP672___NB8350522_TTCTCTCAGCGTTGTT
5.27092216509509	-11.3699315443179	0	1.17898692790889	4.18082617971109	1.83328183446569	newWilms.Wilms___IMP672___NB8350522_TTCTCTCCAGGACGAT
4.37050549989897	-12.864659138909	0	0.534604589224123	4.14894583425992	1.63334327012165	newWilms.Wilms___IMP672___NB8350522_TTCTCTCGTGGTCTGC
-8.1808322047063	0.307710325635622	0	0	4.37060684857468	0.588663286476405	newWilms.Wilms___IMP672___NB8350522_TTCTGTACAGAGCTAG
-1.14348097880582	-11.8570888083523	0	0.795535932220087	3.73985954081586	2.07552705805097	newWilms.Wilms___IMP672___NB8350522_TTCTGTACAGCACACC
1.85234065446062	6.15604892792679	0	0	3.31364397011032	1.13468229952148	newWilms.Wilms___IMP672___NB8350522_TTCTTGAGTAGCGAGT
-3.7624808272151	6.25450894350785	0	0	3.94552445405702	2.11750844181923	newWilms.Wilms___IMP672___NB8350522_TTCTTGAGTATCGGTT
-4.16861283378762	3.60029386700875	0	0.0583872735126753	2.4262027825947	1.52057179517236	newWilms.Wilms___IMP672___NB8350522_TTGAACGCAGAGGGTT
0.735319448040562	-13.7331069606373	0	0.448023775641931	4.09184449133056	1.97636538883295	newWilms.Wilms___IMP672___NB8350522_TTGAACGTCGAAGGAC
3.87451349287202	4.95518933478035	0	0	6.92122247166653	0	newWilms.Wilms___IMP672___NB8350522_TTGAGTGCACCAGTTA
-0.714051544547335	7.41571198365905	0	0	3.86192543285465	0	newWilms.Wilms___IMP672___NB8350522_TTGATGGAGACAGCTG
0.824370746568947	8.37223066661367	0	0	4.70409172087154	1.13449100506375	newWilms.Wilms___IMP672___NB8350522_TTGCCTGCAGAGTTCT
-0.289212812274159	5.88460054446882	0	0	4.42531053153688	0.862402007065306	newWilms.Wilms___IMP672___NB8350522_TTGCGTCAGACTAAGT
-4.91286555677003	2.72982073733276	0	0	4.01938429342224	0	newWilms.Wilms___IMP672___NB8350522_TTGCGTCTCAAGTCTG
-8.5836880614932	-2.46481479836509	0	0	3.09067932406779	0.330632028745186	newWilms.Wilms___IMP672___NB8350522_TTGCGTCTCACCCATC
-0.0400269522887016	8.41999241210119	0	0	1.08392753929233	0.825124314264503	newWilms.Wilms___IMP672___NB8350522_TTGCTGCAGAGCACTG
-0.598280908435699	-12.0152601339781	0	0.374556008133764	3.99720142551385	1.20566084740963	newWilms.Wilms___IMP672___NB8350522_TTGGATGAGGACAGCT
2.38256890176281	7.18721039176799	0	0	5.39224347077112	1.07503829006637	newWilms.Wilms___IMP672___NB8350522_TTGGATGAGTCATTGC
1.35451296887668	3.59107501668499	0	0	2.86911230539498	0	newWilms.Wilms___IMP672___NB8350522_TTGGATGCACTGCGTG
3.79090913282086	5.13392829105062	0	0	5.79722064355722	0	newWilms.Wilms___IMP672___NB8350522_TTGGATGCATTGCAAC
-0.503326532326264	3.96431767414204	0	0	4.80711889323031	1.90003334219338	newWilms.Wilms___IMP672___NB8350522_TTGGATGTCGAGAAAT
-3.41753141148575	6.32055377994251	0	0	3.90318741458971	0	newWilms.Wilms___IMP672___NB8350522_TTGGATGTCGAGTCTA
1.07783786889771	7.08236765437646	0	0	4.6490425874885	0	newWilms.Wilms___IMP672___NB8350522_TTGGGATAGTGCGCTC
4.00377079092336	-7.49600984342088	0	0	3.62336852025507	1.8649001500316	newWilms.Wilms___IMP672___NB8350522_TTGGGTAAGCCTGGAA
-4.92212253653766	4.68114787020462	0	0	3.28372467858247	1.16247715158804	newWilms.Wilms___IMP672___NB8350522_TTGGGTAGTAGTAAGT
0.399868744093744	7.43248177228927	0	0	4.16599412627808	0.791822063263641	newWilms.Wilms___IMP672___NB8350522_TTGGTTTCAACGACTT
5.5973896212116	-11.3851953840049	0	1.82959384795688	4.86470265951465	2.18472075990144	newWilms.Wilms___IMP672___NB8350522_TTGGTTTTCAAAGGAT
-10.5697697533552	-2.58221214309311	0	0	3.25119643042439	0.997371699240266	newWilms.Wilms___IMP672___NB8350522_TTGTGGACAACTTGCA
0.140907471738171	3.03608773492583	0	0	3.41664942934502	0	newWilms.Wilms___IMP672___NB8350522_TTGTGGACACCTAAAC
0.896582217513702	-12.0078608747488	0	0.819155836718316	4.4657865374682	1.25839871288212	newWilms.Wilms___IMP672___NB8350522_TTGTGGACACTCATAG
2.62732462503553	4.04981764939414	0	0	4.04963824603249	0	newWilms.Wilms___IMP672___NB8350522_TTGTTCACATTGTACG
3.91872827610217	-13.5343289964812	0	0.629937384200459	4.61306536729219	1.01001534222183	newWilms.Wilms___IMP672___NB8350522_TTGTTCAGTAGAGCTG
-1.61324889093315	4.88437801675997	0	0	3.22067699756611	1.83511039169428	newWilms.Wilms___IMP672___NB8350522_TTGTTGTAGGTCACTT
-2.61460497402922	6.35591578494598	0	0	3.16314697621255	0.586373029493388	newWilms.Wilms___IMP672___NB8350522_TTGTTGTTCTACGGGC
-9.34057586587873	0.346155131421467	0	0	2.93032329870554	0	newWilms.Wilms___IMP672___NB8350522_TTGTTTGTCTATGTGG
3.97518288912658	4.41887628317643	0	0	4.50511390725315	0	newWilms.Wilms___IMP672___NB8350522_TTTACCAAGACGCCAA
-3.27993989868495	4.22926495322766	0	0	3.45054186384435	1.31817100629347	newWilms.Wilms___IMP672___NB8350522_TTTACCAGTCCGGTGT
3.13260801608006	-9.8294046684088	0	0	2.57105580893307	2.70517581476561	newWilms.Wilms___IMP672___NB8350522_TTTACGTTCGCGCCAA
2.58294057081252	-13.4000472458331	0	0.709432455553814	3.90582016208302	1.11735599230572	newWilms.Wilms___IMP672___NB8350522_TTTACTGCACGTTCGG
-8.06731278649357	2.45211224347147	0	0	3.26504563576159	1.0995818126831	newWilms.Wilms___IMP672___NB8350522_TTTACTGTCTTTGCAT
1.86155963950524	2.096216278989	0	0	2.94192810303783	1.45364049679627	newWilms.Wilms___IMP672___NB8350522_TTTAGTCCAGAGGTTG
-0.278502790758396	2.49394417861003	0	0	0.496633142087484	0	newWilms.Wilms___IMP672___NB8350522_TTTATGCAGATCGGTG
-7.16459110668038	2.30299838024416	0	0	3.42506015416201	1.06584277005866	newWilms.Wilms___IMP672___NB8350522_TTTATGCTCTAGAACC
-9.30380816363884	0.423989057296138	0	0	4.74844195274762	0	newWilms.Wilms___IMP672___NB8350522_TTTCACACAAGAAATC
5.30984137400453	-8.67020773199897	0	0	4.38302803752343	1.63939105044804	newWilms.Wilms___IMP672___NB8350522_TTTCGATCACTACAGT
-5.89943281867309	4.21804596352668	0	0	2.84962870426269	0.539427524565704	newWilms.Wilms___IMP672___NB8350522_TTTGACTCAACTTCTT
0.39067290230168	5.67344082857879	0	0	4.02307256716665	0	newWilms.Wilms___IMP672___NB8350522_TTTGATCAGGATATGT
3.0467104240495	-5.84267286496784	0	2.32264646099796	0	0	newWilms.Wilms___IMP672___NB8350522_TTTGATCCACCGTGCA
2.07898872369944	-13.3225311284286	0	0.198060556876052	4.11451315021256	1.76920891519351	newWilms.Wilms___IMP672___NB8350522_TTTGGAGTCAATCCGA
5.2287566619495	-8.39677672935771	0	0	4.40487373363976	0	newWilms.Wilms___IMP672___NB8350522_TTTGTTGAGGTTACCT
3.72498323368187	3.06245298573985	0	0	2.07862354682153	1.07398692498932	newWilms.Wilms___IMP672___NB8350523_AAACCCACAGAGGACT
2.6582317178057	3.40293472327652	0	0	2.56739559618551	0	newWilms.Wilms___IMP672___NB8350523_AACGAAAAGGGCAAGG
2.52251756792772	2.33018817548377	0	0	2.98887406809122	0	newWilms.Wilms___IMP672___NB8350523_ACGGTCGCACAACGAG
2.35948053206293	1.9002985512222	0	0	2.68256578335131	1.63317392604137	newWilms.Wilms___IMP672___NB8350523_AGGAAATTCCGGTAGC
2.54743166642057	3.11033277009633	0	0	3.01034276173609	0	newWilms.Wilms___IMP672___NB8350523_CTCTCAGCAGTAGAAT
0.0710910606067745	3.38776234313671	0	0	3.05213623222016	0	newWilms.Wilms___IMP672___NB8350523_GAGCCTGAGTTGCCCG
3.95228658006758	-8.46025994913943	0	0	3.9789560765554	2.28645019759993	newWilms.Wilms___IMP672___NB8350523_GCCTGTTGTCACTCAA
2.90079624131416	2.87010814141022	0	0	3.61027007350448	1.12797279801579	newWilms.Wilms___IMP672___NB8350523_GCTACAACAGCATCTA
1.6340445188742	1.89621602838878	0	0	2.78858918137947	0	newWilms.Wilms___IMP672___NB8350523_GGTGATTAGTACCGGA
4.15652197774744	3.97407944845632	0	0	2.50468771867489	0	newWilms.Wilms___IMP672___NB8350523_TGTTGAGCAAGCACCC
1.8606285554807	2.83259448896868	0	0	2.92285563176477	0	newWilms.Wilms___IMP672___NB8350523_TTTGGTTGTGAGAGGG
5.47675416025717	-8.52606911862158	0	0	3.79418983137687	1.4777896510363	newWilms.Wilms___IMP672___NB8368876_AAACCCAAGTGATGGC
-2.98346835695831	5.74901956869223	0	0	3.76653074439312	0	newWilms.Wilms___IMP672___NB8368876_AAACGAAGTATTGAGA
-1.222473204231	-9.66402126602128	0	0	4.16979857039211	0	newWilms.Wilms___IMP672___NB8368876_AAAGGATAGCAGCCCT
-4.23620524830078	5.8897045724915	0	0	3.7227094920182	1.08300805141101	newWilms.Wilms___IMP672___NB8368876_AAAGTCCAGCCTTTGA
1.96952133197784	7.37146125234482	0	0	5.10116860985919	0.683064853436413	newWilms.Wilms___IMP672___NB8368876_AACAACCAGTTGCCTA
3.42740404705989	5.45337800973948	0	0	6.15971902029275	1.55217999933553	newWilms.Wilms___IMP672___NB8368876_AACAAGACACCCTAAA
-8.25531434579053	0.0143748954387145	0	0	2.99755706250424	0.455330827367318	newWilms.Wilms___IMP672___NB8368876_AACACACTCCTGTAGA
3.58468715604263	6.20454828161039	0	1.78376479461736	4.48298488417611	0	newWilms.Wilms___IMP672___NB8368876_AACAGGGCATGGATCT
-6.41085491090062	4.20335475225269	0	0	4.12316638502849	0	newWilms.Wilms___IMP672___NB8368876_AACCAACAGCGCTTCG
2.09461859473966	6.56518665226331	0	0	5.70478996674646	0.863296180729453	newWilms.Wilms___IMP672___NB8368876_AACCATGAGTTCATCG
-0.502264389558922	-10.039318147199	0	0.971433174319369	3.99506264873848	0	newWilms.Wilms___IMP672___NB8368876_AACCATGGTTGTCTAG
1.36318034079619	10.9783844532097	0	0	2.42396885325821	0	newWilms.Wilms___IMP672___NB8368876_AACCCAAAGGGACACT
2.64224574606576	2.33656926348564	0	0	0	0	newWilms.Wilms___IMP672___NB8368876_AACCTGACACCCTATC
-9.14039526094689	-0.202823367775025	0	0	3.66577462238597	0	newWilms.Wilms___IMP672___NB8368876_AACCTGACATCACAGT
1.38442729980011	10.5725399967945	0	0	1.72408529825888	0	newWilms.Wilms___IMP672___NB8368876_AACCTTTGTGACAGCA
-0.363107255075569	3.79692338118591	0	0	3.28900629490075	1.57872682371086	newWilms.Wilms___IMP672___NB8368876_AACCTTTTCCAACTAG
14.6254824887805	-2.26861784265526	3.8600290368938	0	3.16384659562293	0	newWilms.Wilms___IMP672___NB8368876_AACGGGAAGTCATGCT
2.91679050766987	3.07415430429137	0	0	3.47616438409676	0	newWilms.Wilms___IMP672___NB8368876_AACGGGACAAGCCTGC
14.7758811263604	-4.17453649845448	1.9006401112299	0	0	0	newWilms.Wilms___IMP672___NB8368876_AACGGGACAGAGAATT
2.07472157459245	1.87996497174408	0	0	1.54008039375415	1.74175997880148	newWilms.Wilms___IMP672___NB8368876_AAGACAAAGTCACGCC
4.3066397851772	-9.90014636066984	0	0	3.70618874232339	2.21731964840347	newWilms.Wilms___IMP672___NB8368876_AAGACTCAGATGGCGT
1.13362119907436	-11.3113383394327	0	1.7017193718158	4.59159169999189	0	newWilms.Wilms___IMP672___NB8368876_AAGCATCAGGGAGTGG
1.6356206953342	11.6463254972494	0	0	0	0	newWilms.Wilms___IMP672___NB8368876_AAGGAATGTGCTCTTC
-1.19542864377832	-11.9503182784966	0	0.746150176946295	4.45157833469302	1.69523241668466	newWilms.Wilms___IMP672___NB8368876_AAGGTAAAGCTAGATA
3.69915401277379	7.09910677178226	0	0	4.52820261462936	0	newWilms.Wilms___IMP672___NB8368876_AAGGTAACACAAATGA
-2.13021888334185	7.54100004049442	0	0	4.36027146237737	0	newWilms.Wilms___IMP672___NB8368876_AAGTCGTGTGCCTAAT
2.6819745532273	4.99795827625602	0	0	5.40378642340849	0.680949177050031	newWilms.Wilms___IMP672___NB8368876_AATAGAGTCAGGAAGC
2.47184361413136	-12.451852508392	0	1.35629324508734	4.0177151890631	1.35284119693359	newWilms.Wilms___IMP672___NB8368876_AATCACGCACTTGGCG
14.7743511344055	-4.00397477048296	1.91281857592748	0	0	0	newWilms.Wilms___IMP672___NB8368876_AATGGCTTCCTCACGT
3.95784141705952	6.10847848327608	0	0	4.28217841594269	0	newWilms.Wilms___IMP672___NB8368876_ACAAAGACACGGTGCT
2.67183728788703	8.17351903235618	0	0	4.00382308176899	1.63779198259159	newWilms.Wilms___IMP672___NB8368876_ACACAGTCAAGTTTGC
14.453821602043	-3.46040255257576	1.422457490668	0	2.05996719083527	0	newWilms.Wilms___IMP672___NB8368876_ACACCAATCTAAGCCA
-3.83347298962149	5.173775767588	0	0	3.25411824197789	0	newWilms.Wilms___IMP672___NB8368876_ACAGCCGCACTGGACC
-4.21083790276918	5.13772347465457	0	0	3.74060510781984	0	newWilms.Wilms___IMP672___NB8368876_ACAGCCGCATCAGCGC
-6.56389641987729	3.76065599224446	0	0	2.29919747550196	1.48273318277775	newWilms.Wilms___IMP672___NB8368876_ACATCCCCACGGTAGA
14.9116448292066	-3.33561478156249	2.56483034648339	0	1.10076193512789	0	newWilms.Wilms___IMP672___NB8368876_ACATCCCCAGCCGTCA
-0.395385290484732	11.5183313467004	0	0	1.95811885700248	0	newWilms.Wilms___IMP672___NB8368876_ACATGCATCTTCTAAC
0.0861163116879726	4.92106227224823	0	0	4.3823535116595	0	newWilms.Wilms___IMP672___NB8368876_ACCAACAAGGGCCTCT
-6.77556034841567	4.43135242809367	0	0	5.46528089105407	0	newWilms.Wilms___IMP672___NB8368876_ACCAACACAATAACCC
4.88852525655387	-9.4613361430325	0	1.63049670594936	4.24874292982099	0	newWilms.Wilms___IMP672___NB8368876_ACCACAACATCCTCAC
2.71686201601296	6.03906104363464	0	0	5.7671107767082	1.34886565220635	newWilms.Wilms___IMP672___NB8368876_ACCCTCACACCAAAGG
0.255987031244459	6.19655494670875	0	0	3.96613165278985	0	newWilms.Wilms___IMP672___NB8368876_ACCGTTCAGGTACAAT
3.10520220474729	3.36980111599177	0	0	5.06818758899561	1.80014430579599	newWilms.Wilms___IMP672___NB8368876_ACCTGAACACATAGCT
14.4186548152436	-3.45282495810899	1.12038991914567	0	0.598988383929183	0	newWilms.Wilms___IMP672___NB8368876_ACCTGTCTCGTCGATA
3.46958093580848	7.13637595718776	0	0	4.86289578481183	1.8858674402868	newWilms.Wilms___IMP672___NB8368876_ACGATGTCACTACGGC
-1.38638428124048	7.65404145104777	0	0	4.51828579443515	0.616309814492738	newWilms.Wilms___IMP672___NB8368876_ACGCACGGTGATAGAT
-9.49584706295889	-2.31600641961426	0	0	2.7838229406275	1.03050734194053	newWilms.Wilms___IMP672___NB8368876_ACGGTCGCATGGCTGC
1.4338911803444	4.64107671557468	0	0	3.66960583034471	0	newWilms.Wilms___IMP672___NB8368876_ACGGTTAAGTACTGGG
-0.2607626848702	-11.8228604761196	0	0.898249765805299	5.02219431686857	1.31119253342162	newWilms.Wilms___IMP672___NB8368876_ACGTACAGTAGATTAG
1.62417529816971	4.4840572028952	0	0	2.85248267223619	1.92190503739754	newWilms.Wilms___IMP672___NB8368876_ACGTCCTGTCGTTATG
-4.7864053422575	3.1922268529378	0	0	2.97171361800115	1.24215500543371	newWilms.Wilms___IMP672___NB8368876_ACTATGGCACGGTGCT
0.983728049398082	10.1240502183734	0	0	2.63052508230388	0	newWilms.Wilms___IMP672___NB8368876_ACTATTCAGGATGTTA
14.0706436260985	-1.6112798707728	2.40922367060382	0	0	0	newWilms.Wilms___IMP672___NB8368876_ACTGCAATCAAGAATG
-9.40913575476147	-1.8328641830934	0	0	3.98466030450808	0	newWilms.Wilms___IMP672___NB8368876_ACTGTGAAGGGAGTGG
-9.1315030499723	-1.27310332372521	0	0	3.23364548382162	0	newWilms.Wilms___IMP672___NB8368876_ACTGTGACACTCTCGT
-2.41544587438775	3.3562614424191	0	0	3.23541768425655	1.3496198297452	newWilms.Wilms___IMP672___NB8368876_ACTTATCCATACCAGT
3.88715909375579	3.96309960026518	0	0	5.89767109406311	0	newWilms.Wilms___IMP672___NB8368876_ACTTATCTCGGCATCG
-0.281903943018705	-9.75844756149709	0	0	3.70712450814792	0	newWilms.Wilms___IMP672___NB8368876_ACTTCCGTCACCTTGC
3.75883973221195	-7.41907966619465	0	0	4.25139486547381	0	newWilms.Wilms___IMP672___NB8368876_ACTTTCACACCAAAGG
0.0771356632197152	5.84748978148396	0	0	4.01229317586248	0	newWilms.Wilms___IMP672___NB8368876_AGAACCTCAGCTTTCC
-3.11201771069433	7.58670499362417	0	0	3.40053311959588	0	newWilms.Wilms___IMP672___NB8368876_AGAAGCGCAAGCAATA
-6.87037491153981	2.73573435827833	0	0	3.47024919670555	0.681736689928237	newWilms.Wilms___IMP672___NB8368876_AGACAAAAGCCGAATG
14.6649133008891	-2.49982822070755	2.16120207823868	0	1.73682626118952	0	newWilms.Wilms___IMP672___NB8368876_AGACACTAGTGTAGTA
3.00864041582915	-13.3919000070087	0	0.769003554869545	4.19512460745576	1.86807298385692	newWilms.Wilms___IMP672___NB8368876_AGACACTCAGACCAGA
2.01321097726325	1.44258750313163	0	0	2.13690689241051	0	newWilms.Wilms___IMP672___NB8368876_AGACCATAGATCCTAC
14.6100279038802	-4.40728871579295	2.20313050028333	0	0	0	newWilms.Wilms___IMP672___NB8368876_AGACCATCACTAACCA
2.40144261251915	4.06313496646881	0	0	3.00332852183547	0	newWilms.Wilms___IMP672___NB8368876_AGAGAATGTCAGCTTA
14.6511071720264	-2.77598156567611	0.89001622482857	0	0	0	newWilms.Wilms___IMP672___NB8368876_AGAGAGCTCCTCTAGC
3.28795458937368	6.64432026493068	0	0	4.34880335402741	1.08118782662822	newWilms.Wilms___IMP672___NB8368876_AGAGCCCAGTTTCGGT
1.3093246907892	10.7261912234518	0	0	0	0	newWilms.Wilms___IMP672___NB8368876_AGATAGAGTGTCCAAT
-9.32454977577255	-2.41797613440001	0	0	2.52395158209141	0	newWilms.Wilms___IMP672___NB8368876_AGATCGTAGCCAAGCA
15.1253566301029	-3.43735620834929	2.95057962851267	0	0	0	newWilms.Wilms___IMP672___NB8368876_AGCATCAGTATACCTG
0.907519784705992	6.35690458478769	0	0	5.08937034199186	0	newWilms.Wilms___IMP672___NB8368876_AGCGCCAGTACAGTAA
14.9134456332329	-2.81039275586248	3.09721243490899	0	0	0	newWilms.Wilms___IMP672___NB8368876_AGCTACATCATTTGGG
-9.31188790447856	0.993708140387803	0	0	3.52466315381866	1.08861327765313	newWilms.Wilms___IMP672___NB8368876_AGCTCAATCGCTCTAC
2.87445419783616	3.37171589319035	0	0	3.78722381192064	0	newWilms.Wilms___IMP672___NB8368876_AGGACTTGTTCTCAGA
2.12730737572865	-11.7794946226553	0	0	4.319066129395	0.923396552980227	newWilms.Wilms___IMP672___NB8368876_AGGATCTAGAGGTGCT
-7.38696278519308	1.94971892854527	0	0	3.83074423771421	0	newWilms.Wilms___IMP672___NB8368876_AGGGCTCTCTATTCGT
-1.03123130577419	-9.06293792592165	0	0	3.96621968026065	2.44721471755	newWilms.Wilms___IMP672___NB8368876_AGGTAGGCAGCACAAG
-3.93278129891706	6.38075337266664	0	0	4.16255085477975	0	newWilms.Wilms___IMP672___NB8368876_AGGTCATGTATACAGA
3.19692544461127	4.73341412288595	0	0	5.51140607960812	0	newWilms.Wilms___IMP672___NB8368876_AGTACCAGTCTCCCTA
-1.5179870333676	4.69933293785202	0	0	4.16732005275027	1.03127392489552	newWilms.Wilms___IMP672___NB8368876_AGTACCATCGGAAGGT
-1.13135516268673	-11.5374857369322	0	0.837589282130126	4.41985751715711	1.6487232780276	newWilms.Wilms___IMP672___NB8368876_AGTACCATCTGCGGGT
0.403933569401218	7.10197089354695	0	0	2.14051514324861	0	newWilms.Wilms___IMP672___NB8368876_AGTAGCTTCTTAAGGC
-9.83145150983089	-0.706943948273383	0	0	3.29695650671055	0	newWilms.Wilms___IMP672___NB8368876_AGTCAACTCCACGTGG
-2.0300140347328	6.94198020838259	0	0	3.88276661075754	0.643004120996551	newWilms.Wilms___IMP672___NB8368876_AGTCACAAGTAAATGC
-4.71780170724302	4.71595012594996	0	0	3.2561264013074	0	newWilms.Wilms___IMP672___NB8368876_AGTGCCGGTTGTGCAT
1.14420548209453	5.23244052180213	0	0	2.74581116592846	0	newWilms.Wilms___IMP672___NB8368876_ATACCGAAGCTGCCTG
3.48367276464164	6.8701207759218	0	0	6.50658141823371	0	newWilms.Wilms___IMP672___NB8368876_ATAGACCAGTTTCAGC
1.31634828720282	4.74354509221093	0	0	3.40513030021657	2.26268752662028	newWilms.Wilms___IMP672___NB8368876_ATAGGCTTCGACGCGT
0.066191270746498	-10.099943883689	0	0.668445036855478	4.5620070011784	0	newWilms.Wilms___IMP672___NB8368876_ATCACTTTCGAGAGAC
0.449013195986849	4.46341886388321	0	0	3.8086743868014	1.6961070249903	newWilms.Wilms___IMP672___NB8368876_ATCAGGTGTTAGCTAC
0.797841074393416	5.46826068687261	0	0	4.72330647444838	1.38941732890128	newWilms.Wilms___IMP672___NB8368876_ATCATTCGTTGGAGGT
-2.8416190664894	5.32674740095802	0	0	3.99511005632405	0	newWilms.Wilms___IMP672___NB8368876_ATCCATTGTTGATCGT
14.5583714656176	-3.04278135197417	0.877347063672196	0	0	0	newWilms.Wilms___IMP672___NB8368876_ATCGATGAGATAGGGA
-9.38157461519003	-2.11920487581573	0	0	3.22695837813747	0	newWilms.Wilms___IMP672___NB8368876_ATCGATGTCTCTGACC
-1.18602833937414	-10.9089684946874	0	0	4.7012687366028	0.916467458054971	newWilms.Wilms___IMP672___NB8368876_ATCGGATAGCTAAATG
2.19191261043787	3.54943975957039	0	0	3.90067304243811	0	newWilms.Wilms___IMP672___NB8368876_ATCGGATTCGAGTCTA
-1.81833794290796	4.3114566413518	0	0	3.78206383978299	1.08960037148159	newWilms.Wilms___IMP672___NB8368876_ATCTCTACAGCATACT
-3.26149620114123	4.92089445449046	0	0	3.70384626655553	0	newWilms.Wilms___IMP672___NB8368876_ATGACCAGTAACGATA
-1.90834796747946	6.57263432390919	0	0	4.49221796862513	0	newWilms.Wilms___IMP672___NB8368876_ATGAGGGGTAACGGTG
0.172658167724745	7.05818218454372	0	0	5.12968205457902	0	newWilms.Wilms___IMP672___NB8368876_ATGCCTCTCATTCACT
-0.136089125501172	2.92870806256456	0	0	2.94348178102034	0	newWilms.Wilms___IMP672___NB8368876_ATGCGATAGGGAGGGT
14.4694671404675	-2.15559127783405	1.89404112718824	0	0	0	newWilms.Wilms___IMP672___NB8368876_ATGGATCGTGTCATTG
5.02150703970789	-11.0195680499172	0	0	4.51879718947861	1.20515292099586	newWilms.Wilms___IMP672___NB8368876_ATGTCTTGTGAGAGGG
3.73340372371134	4.81914261651476	0	0	5.88887179991062	0	newWilms.Wilms___IMP672___NB8368876_ATTACTCAGTAGACCG
1.886064497481	4.49956657216591	0	0	2.78547822813816	0	newWilms.Wilms___IMP672___NB8368876_ATTACTCGTAGCCCTG
15.1544357348379	-3.52681760490848	2.05214936280357	0	0	0	newWilms.Wilms___IMP672___NB8368876_ATTCAGGTCAAGGACG
-0.0231908153785985	8.32849829439049	0	0	4.4236959346406	0	newWilms.Wilms___IMP672___NB8368876_ATTCATCCAGTTGAAA
1.15132478294668	-13.4701928872162	0	0.214214669019229	4.65162566975351	0.997846697600135	newWilms.Wilms___IMP672___NB8368876_ATTCCCGGTCTCTCAC
14.6376477019276	-4.10772489422748	1.66502269241813	0	0	0	newWilms.Wilms___IMP672___NB8368876_ATTCCCGTCGTGTGGC
0.0603516515196328	6.86438727166073	0	0	4.94777160150685	0	newWilms.Wilms___IMP672___NB8368876_ATTCCTATCAGAGTGG
13.895020194758	-1.30763557424681	2.80170938431153	0	0	0	newWilms.Wilms___IMP672___NB8368876_ATTCCTATCATTCGTT
-2.60679762706103	7.07804688157906	0.721523454526332	0	3.01116055499329	0	newWilms.Wilms___IMP672___NB8368876_ATTCTACCAAGATTGA
-5.27819154502553	5.67780211590167	0	0	4.32851775158465	0.523809529700629	newWilms.Wilms___IMP672___NB8368876_ATTGGGTGTTCCCAAA
0.565938174459696	9.13514864326091	0	0	2.90788778719371	0	newWilms.Wilms___IMP672___NB8368876_ATTTACCTCTAGTGAC
-0.493195149497757	2.80677576132655	0	0	2.78116873596227	0	newWilms.Wilms___IMP672___NB8368876_CAACCAAAGCCATTGT
2.28882259272213	3.52209920709794	0	0	4.77538609712994	0	newWilms.Wilms___IMP672___NB8368876_CAACCAAAGGGCTTCC
3.25442578268279	7.95887713264242	0	0	5.49120809179682	0	newWilms.Wilms___IMP672___NB8368876_CAACCAACAGAAACCG
-5.53319251667027	2.48198242235976	0	0	4.42921404928568	0	newWilms.Wilms___IMP672___NB8368876_CAACCTCAGGCAGCTA
-0.359624488168133	5.599117429498	0	0	3.88909314235747	0	newWilms.Wilms___IMP672___NB8368876_CAAGACTAGTACGAGC
-4.53340418177594	5.62075442729059	0	0	3.21768817707286	1.65183179442649	newWilms.Wilms___IMP672___NB8368876_CAAGACTCAAGGACAC
14.6802093790682	-2.71610666850103	0	0	1.0185321134814	0	newWilms.Wilms___IMP672___NB8368876_CAAGACTGTGGCAGAT
1.44074150630809	4.24355072153988	0	0	4.83890212080079	2.669527625512	newWilms.Wilms___IMP672___NB8368876_CAATTTCAGTGATAAC
2.16308458589474	3.36481091781271	0	0	3.97555763728357	0	newWilms.Wilms___IMP672___NB8368876_CACAACACAGGATTCT
-5.39951644499764	4.3277794573161	0	0	3.71742475595664	0.939978786900411	newWilms.Wilms___IMP672___NB8368876_CACAACATCTGAGAAA
-3.39917171145909	6.82225190960545	0	0	4.62909673004702	0.753642959480677	newWilms.Wilms___IMP672___NB8368876_CACCAAACAGAACTCT
14.549950643972	-3.67695105443872	1.20124587734732	0	0.943745826198936	0	newWilms.Wilms___IMP672___NB8368876_CACGGGTCAATACCTG
4.08359343695324	4.28085824433423	0	0	3.79925149171026	0	newWilms.Wilms___IMP672___NB8368876_CACTAAGCACGCTGTG
3.39656547082047	2.66052269634086	0	0	1.89142056816591	0	newWilms.Wilms___IMP672___NB8368876_CACTGGGCACACCTGG
14.601040105806	-2.77233289196455	0.571170045056413	0	0	0	newWilms.Wilms___IMP672___NB8368876_CAGAGCCAGGCTGGAT
1.49621858098176	5.69770567767882	0	0	3.93894235000837	0	newWilms.Wilms___IMP672___NB8368876_CAGAGCCTCAAAGAAC
2.32760151138803	-12.6903974828219	0	0.801141261069064	4.81487956071215	1.40361488404218	newWilms.Wilms___IMP672___NB8368876_CAGATACCATGAAGGC
4.01781053719112	5.85511546689884	0	0	4.15951943406339	2.82599914974408	newWilms.Wilms___IMP672___NB8368876_CAGATTGTCATACGGT
-8.21966545877072	1.07313837089118	0	0	4.36422800021102	0.57497834720349	newWilms.Wilms___IMP672___NB8368876_CAGATTGTCCGAGGCT
0.713865440437829	6.14003689215927	0	0	4.40779535417066	0	newWilms.Wilms___IMP672___NB8368876_CAGCACGCAGATCACT
0.909659472603129	9.80093860583484	0	0	1.11566479664794	0	newWilms.Wilms___IMP672___NB8368876_CAGCAGCTCTTCTGTA
14.1995471680563	-1.77931292459908	3.270621196465	0	0	0	newWilms.Wilms___IMP672___NB8368876_CAGCCAGGTAACCCTA
3.33387306834882	6.29328151527807	0	0	4.32271045214221	0	newWilms.Wilms___IMP672___NB8368876_CAGGCCACAGCTATAC
-0.315654062126561	5.80872969667302	0	0	4.3615294512338	0	newWilms.Wilms___IMP672___NB8368876_CAGGTATCAGTAGAGC
5.27287668046255	-8.41252461131132	0	0	4.7503517251907	0	newWilms.Wilms___IMP672___NB8368876_CAGTGCGGTGTCCTAA
0.816625809812052	4.51694304400122	0	0	4.70391322987137	1.2304339732586	newWilms.Wilms___IMP672___NB8368876_CAGTTCCAGTATCCTG
-3.55978208821253	5.62138893538592	0	0	4.40665918319195	0.74463690747437	newWilms.Wilms___IMP672___NB8368876_CATACTTAGAGATGCC
0.159909345985005	4.53966830641519	0	0	3.4856632361715	1.30823155026227	newWilms.Wilms___IMP672___NB8368876_CATACTTCAAAGTGTA
1.12044949646706	6.65316042615839	0	0	5.51241143469486	0	newWilms.Wilms___IMP672___NB8368876_CATACTTTCAAACCTG
2.83278636673418	-10.6113169767748	0	0	4.0869764394485	0	newWilms.Wilms___IMP672___NB8368876_CATCAAGGTGTTACAC
-0.962961215104754	-10.5680056258589	0	0.315669080413486	4.04402687218161	1.05684334098249	newWilms.Wilms___IMP672___NB8368876_CATCCCAAGCGTTACT
-9.02334020809574	1.28029723477941	0	0	4.49878834982009	0	newWilms.Wilms___IMP672___NB8368876_CATCCGTAGCCTTGAT
4.1251849058597	-9.08321211422114	0	0	3.80358564040735	0	newWilms.Wilms___IMP672___NB8368876_CATCGCTCAATGGGTG
-2.33530285182574	7.82053909678127	0	0	3.9438055113221	0.894465929926063	newWilms.Wilms___IMP672___NB8368876_CATGCAATCTATGTGG
-0.18578037171286	-13.0911155341843	0	1.11791964648753	4.92548174218229	1.54727644181037	newWilms.Wilms___IMP672___NB8368876_CATGCCTGTTGTCATG
-9.84820833324511	-1.00238136649109	0	0	3.18486664307831	0	newWilms.Wilms___IMP672___NB8368876_CATTGCCAGTTGGAGC
-2.92267724923546	4.72351328720328	0	0.587207639655469	3.9577718504604	1.91984786519252	newWilms.Wilms___IMP672___NB8368876_CATTGCCCATGAAAGT
-3.15867402506127	6.81695735464051	0	0	4.37003755742532	0	newWilms.Wilms___IMP672___NB8368876_CCACAAAAGCCAGAGT
-0.891054480751312	5.47297561888975	0	0	2.77192583713971	1.72197459203228	newWilms.Wilms___IMP672___NB8368876_CCACCATCAACACGAG
1.29514634896465	5.71224713145748	0	0	4.75803393683632	1.09928758470119	newWilms.Wilms___IMP672___NB8368876_CCACGTTAGTATAACG
-7.08826533330496	3.79583475304999	0	0	2.56663781744767	0	newWilms.Wilms___IMP672___NB8368876_CCACTTGAGGACTGGT
-8.88942011753117	-1.06774075151713	0	0	3.34784103123393	1.08215453040772	newWilms.Wilms___IMP672___NB8368876_CCATAAGCACCTGCGA
-9.28808149557788	-3.38047948913799	0	0	3.5110436433878	0.452568754472441	newWilms.Wilms___IMP672___NB8368876_CCCGAAGGTGCTCGTG
15.1558201959892	-3.26936683815328	3.31250849589317	0	0	0	newWilms.Wilms___IMP672___NB8368876_CCCGGAAGTACGATGG
-3.26622510160403	4.0091895556578	0	0	3.84378471838159	0.819003218512035	newWilms.Wilms___IMP672___NB8368876_CCCTAACGTCTAACGT
3.27622873968522	-7.42746027860775	0	0	4.33280356490208	0	newWilms.Wilms___IMP672___NB8368876_CCCTGATCAGATCACT
-3.07572574983705	5.52288794452086	0	0	4.77962469823224	0	newWilms.Wilms___IMP672___NB8368876_CCCTTAGGTGGCTACC
-4.00063661862298	6.02409318522147	0	0	3.57465226320537	0	newWilms.Wilms___IMP672___NB8368876_CCGATGGTCCTCGCAT
1.42710262434129	3.54719078518932	0	0	0	0	newWilms.Wilms___IMP672___NB8368876_CCGGACAAGATTGCGG
-0.765728887471454	-9.55221464461988	0	0	4.34698079939147	2.07784725516195	newWilms.Wilms___IMP672___NB8368876_CCGGTAGCAATACAGA
2.24533343169023	8.35513719091392	0	0	3.51398071147478	0	newWilms.Wilms___IMP672___NB8368876_CCGGTAGTCGCCCAGA
14.5760140002495	-3.68799116421574	2.01253890264863	0	0	0	newWilms.Wilms___IMP672___NB8368876_CCGTGAGAGATTGCGG
-2.58956341948825	7.53739845452863	0	0	4.64125925766098	0.713601334788932	newWilms.Wilms___IMP672___NB8368876_CCGTGAGCATGTCTAG
-3.51477486058166	6.75657511942409	0	0	4.35090906132324	0.673339590215161	newWilms.Wilms___IMP672___NB8368876_CCTCCAAGTACAAGTA
4.02347668974431	4.94361420658717	0	0	3.96395065211647	0	newWilms.Wilms___IMP672___NB8368876_CCTTCAGCATTAAAGG
3.20694243924604	-6.42167095279307	0	0	3.46177142050062	0	newWilms.Wilms___IMP672___NB8368876_CCTTTGGGTAGGAGTC
3.37924087984846	7.68814730785553	0	0	4.18641856713732	1.97869449075067	newWilms.Wilms___IMP672___NB8368876_CGAGAAGGTTTCACTT
2.58098725800424	-5.40746518352123	0	0	4.950910042308	0	newWilms.Wilms___IMP672___NB8368876_CGAGTGCAGCGTATGG
-1.14532392546702	-11.023424121769	0	1.6457240467091	4.20120237642812	1.12308930394438	newWilms.Wilms___IMP672___NB8368876_CGATCGGCAAAGGGTC
3.79020678213726	6.66438908073866	0	0	4.25104501086048	0	newWilms.Wilms___IMP672___NB8368876_CGATGCGGTAGTACGG
3.10915406110729	-6.48538617141658	0	0	3.52706219045382	2.06027743559137	newWilms.Wilms___IMP672___NB8368876_CGATGCGGTTTACACG
-4.31581647278986	6.695630833182	0	0	2.98011218299739	1.34940892748221	newWilms.Wilms___IMP672___NB8368876_CGATGGCAGCATCAGG
3.96635575781444	-9.22991810112885	0	0	4.68641411908469	2.94819482334096	newWilms.Wilms___IMP672___NB8368876_CGATGGCTCCCAGCGA
2.23625177532265	5.75705795730495	0	0	5.95466828824484	0	newWilms.Wilms___IMP672___NB8368876_CGCCATTGTGGGTATG
-8.17877063546419	0.955087973068489	0	0	0.447012064230768	0	newWilms.Wilms___IMP672___NB8368876_CGGAGAATCATCCCGT
1.60349181699304	7.91241061243443	0	0	5.86038677545628	0	newWilms.Wilms___IMP672___NB8368876_CGTAAGTAGGTTCCGC
0.606268840889643	8.38308686670038	0	0	3.53423946913217	1.04000080546142	newWilms.Wilms___IMP672___NB8368876_CGTAGTATCTACCACC
-2.63162290929805	5.676601448547	0	0	4.57190615108424	1.1451181988227	newWilms.Wilms___IMP672___NB8368876_CGTGCTTTCAACCTCC
3.56598364705622	4.75596526496522	0	0	4.60126780446385	1.77607782619686	newWilms.Wilms___IMP672___NB8368876_CGTTAGATCAGTCACA
-9.20711572759109	-4.0848817599565	0	0	3.78464856525137	0	newWilms.Wilms___IMP672___NB8368876_CGTTAGATCTCCTGAC
-0.0499008268936321	7.85889147065082	0	0	5.11649932561091	1.24346722742582	newWilms.Wilms___IMP672___NB8368876_CGTTCTGTCGGAATGG
-5.78117879933809	5.24128228046366	0	0	3.85817355422746	0	newWilms.Wilms___IMP672___NB8368876_CTAACTTTCCTAGCGG
5.6835176239712	-9.24340970154982	0	1.33603149137382	4.36461608885041	0	newWilms.Wilms___IMP672___NB8368876_CTACAGAAGGACGCAT
-0.574436620932079	-9.40689081467396	0	2.22277538461428	4.30640195048728	0	newWilms.Wilms___IMP672___NB8368876_CTACCCACAAATCAAG
-10.4828560521922	-4.05683572682248	0	0	3.05068528608743	0.362534929310601	newWilms.Wilms___IMP672___NB8368876_CTACCTGTCTATTTCG
-0.687144361363065	-11.7130436495824	0	0	4.248831326819	0	newWilms.Wilms___IMP672___NB8368876_CTACGGGGTACTAACC
-4.50778848383845	4.39606729041535	0	0	2.93930824321345	0	newWilms.Wilms___IMP672___NB8368876_CTAGGTAAGAAGCCTG
-0.359174975734335	4.6253931953402	0	0	3.93621049562886	0	newWilms.Wilms___IMP672___NB8368876_CTAGGTACAAGATGGC
-6.70952588913597	3.52379976589102	0	0	3.22487265685179	0	newWilms.Wilms___IMP672___NB8368876_CTAGGTAGTATTTCTC
3.73481648309194	4.52399329058338	0	0	3.09608024352623	0	newWilms.Wilms___IMP672___NB8368876_CTATCCGCACCGGAAA
15.049419469561	-3.25456373164766	1.90714766963488	0	0	0	newWilms.Wilms___IMP672___NB8368876_CTATCCGTCACTGAAC
14.4856634897742	-2.16914025271938	0	0	1.16855799955463	0	newWilms.Wilms___IMP672___NB8368876_CTCAACCGTATCCCAA
-0.676488222224092	-9.4946173776028	0	0	4.12399404275195	0	newWilms.Wilms___IMP672___NB8368876_CTCAAGACACTGGCGT
-4.59861126602596	5.39675502574155	0	0	3.51580933625838	0	newWilms.Wilms___IMP672___NB8368876_CTCAATTAGTGTTCCA
1.23253782794189	8.15601148249827	0	0	5.37249212655613	0	newWilms.Wilms___IMP672___NB8368876_CTCAATTTCGTCGACG
2.37852460759282	-13.6341645593682	0	1.50104779311626	4.6570064778428	1.49828196753012	newWilms.Wilms___IMP672___NB8368876_CTCACTGAGCGTTCAT
14.8050932930769	-2.89505670055326	0	0	0	0	newWilms.Wilms___IMP672___NB8368876_CTCAGGGCACCGGCTA
1.11379726033473	-10.9974384684788	0	0	3.66726940881261	0.870374191717762	newWilms.Wilms___IMP672___NB8368876_CTCATCGAGAACTCCT
2.03437845488285	1.87178932304668	0	0	4.26311510614931	1.5490090320938	newWilms.Wilms___IMP672___NB8368876_CTCATTACAATGCAGG
1.63146352430132	3.35643012286559	0	0	2.81724261761752	0	newWilms.Wilms___IMP672___NB8368876_CTCCCAAAGGCTCAAG
-3.05049721165169	7.12957123132452	0	0	4.8836310606236	1.47180027175542	newWilms.Wilms___IMP672___NB8368876_CTCCCTCCAGACAAGC
1.43380938401036	8.05916281071754	0	0	4.46348783497545	0	newWilms.Wilms___IMP672___NB8368876_CTCCTCCTCTCCGATC
-0.123012013048145	5.10611551553919	0	0	4.0336490677148	1.05763571838607	newWilms.Wilms___IMP672___NB8368876_CTCTCAGCAAACGGCA
-2.07700893723062	4.13400134072612	0	0	4.31478943404712	1.24335543452476	newWilms.Wilms___IMP672___NB8368876_CTCTGGTCACGGTGTC
1.85452767414859	-13.4066574647426	0	0.874622873334821	4.55359781695002	1.60881944677604	newWilms.Wilms___IMP672___NB8368876_CTCTGGTGTCTTACAG
-0.437708095125362	5.20230123409759	0	0	4.62734324524162	1.35686898255706	newWilms.Wilms___IMP672___NB8368876_CTGAGCGTCACTTGGA
-0.241911975514997	5.16957855065349	0	0	4.31264360378144	1.23935900652828	newWilms.Wilms___IMP672___NB8368876_CTGAGGCAGATGCGAC
-3.78638409401057	5.41756645250329	0	0	4.1940218562304	1.42006576166623	newWilms.Wilms___IMP672___NB8368876_CTGATCCAGTTCATCG
-1.30551449475805	-10.4185529717999	0	0	4.58889287456246	2.1475240601108	newWilms.Wilms___IMP672___NB8368876_CTGCATCCAGCAGTCC
1.29638546293862	-12.1015799622414	0	1.18158717859322	4.00707452982758	1.17785166155712	newWilms.Wilms___IMP672___NB8368876_CTGCATCGTCTCGGAC
-0.807069796273527	3.32349381779751	0	0	3.45956725128148	0	newWilms.Wilms___IMP672___NB8368876_CTGGACGCATACGCAT
13.7481619130711	-1.05054197778426	3.47275638772043	0	0	0	newWilms.Wilms___IMP672___NB8368876_CTGGTCTGTCCTTAAG
-0.401636136293334	4.39445286188066	0	1.06016282813656	4.45994773747398	1.15688243000773	newWilms.Wilms___IMP672___NB8368876_CTGTCGTAGGATCATA
5.5312763601749	-10.7076132241487	0	1.57145899508483	4.77996867248346	0	newWilms.Wilms___IMP672___NB8368876_CTGTGGGAGTCTACCA
0.899390272401359	5.40975081503299	0	0	5.69512258001644	1.9601780721349	newWilms.Wilms___IMP672___NB8368876_CTGTGGGAGTGGACTG
-7.65069637196618	1.72815658951542	0	0	4.20878068140515	0.646575506861404	newWilms.Wilms___IMP672___NB8368876_CTTAGGACACGTACTA
3.76718371625041	2.9887132616992	0	0	4.26265263653252	0	newWilms.Wilms___IMP672___NB8368876_CTTCCGACATCATCCC
2.12738317243054	-13.0891145303923	0	0	4.54781756112069	0	newWilms.Wilms___IMP672___NB8368876_CTTCCTTGTAAGTAGT
0.0938598720288341	4.48956014804419	0	0	4.23372497960441	2.52209957895538	newWilms.Wilms___IMP672___NB8368876_CTTCCTTGTCACTTAG
15.0949518370454	-3.50365681002158	2.73061305198094	0	0.158228235661905	0	newWilms.Wilms___IMP672___NB8368876_CTTCTCTAGTTAGAAC
2.98701247512765	7.65241425972104	0	0	5.64373728166435	1.82372380441102	newWilms.Wilms___IMP672___NB8368876_GAACTGTCAGTCTGGC
-10.6417073193705	-3.72648017371252	0	0	2.7823696923592	0.450779001925837	newWilms.Wilms___IMP672___NB8368876_GAAGAATTCTTAGCCC
0.622259472013189	4.89325935303757	0	0	3.99229098926964	0	newWilms.Wilms___IMP672___NB8368876_GAAGCCCCACATGGTT
13.8742427293063	-1.37539748234144	0	0	0	0	newWilms.Wilms___IMP672___NB8368876_GAAGCCCCACGGAAGT
0.447663579583976	5.46034455774618	0	0	4.80194539811677	1.58910424392587	newWilms.Wilms___IMP672___NB8368876_GAAGCCCGTAACGATA
-5.70067924965696	4.221724291172	0	0	3.50617487717969	0.8366655850547	newWilms.Wilms___IMP672___NB8368876_GAAGCCCGTCCATCTC
-0.640346682780406	8.01741612850376	0	0	4.60077111743204	1.70454520069602	newWilms.Wilms___IMP672___NB8368876_GAAGGACCAAATGGTA
5.37965480469387	-12.1113933049705	0	1.23243924947949	5.30239495692267	0.78664976536263	newWilms.Wilms___IMP672___NB8368876_GAAGGGTGTAGTGATA
3.13557931315487	6.38208270218667	0	0	6.2201603661523	0	newWilms.Wilms___IMP672___NB8368876_GAATCACGTACGTACT
-0.126463511216361	6.99932972210945	0	0	4.34856150852502	1.95448562850515	newWilms.Wilms___IMP672___NB8368876_GACATCACATCCGAGC
-7.86824282725181	2.51472337329785	0	0	2.62165151487486	0	newWilms.Wilms___IMP672___NB8368876_GACATCAGTCTACAAC
2.14286516653714	8.03013586020718	0	0	1.6508651763578	0	newWilms.Wilms___IMP672___NB8368876_GACCCAGCATCGATAC
-3.95370178236363	4.33777543093337	0	0	3.7586066684154	1.80038680442428	newWilms.Wilms___IMP672___NB8368876_GACTATGTCCCGAATA
5.63496458278888	-8.64566095544254	0	0	4.05037615810853	0	newWilms.Wilms___IMP672___NB8368876_GACTCAAAGATCCCGC
-8.34241405989994	0.305683168576971	0	0	3.41879201650791	0	newWilms.Wilms___IMP672___NB8368876_GACTCTCAGAAACTAC
3.21534315365565	-6.54854284621375	0	0	4.82481623212476	0	newWilms.Wilms___IMP672___NB8368876_GACTGATTCCGTTGAA
-4.37823350877933	4.73136421089336	0	0.673179154638875	3.39739288981954	0.849153327536355	newWilms.Wilms___IMP672___NB8368876_GACTTCCTCACTTCTA
-0.794003711184149	4.70405175666417	0	0	3.90220957595504	1.63159446106425	newWilms.Wilms___IMP672___NB8368876_GAGATGGCATGCACTA
4.005423172202	5.03405570564719	0	0	4.58806279252793	0	newWilms.Wilms___IMP672___NB8368876_GAGGCAAAGCTGACCC
3.81217242337735	5.3516508667246	0	0	4.38004014687557	1.31340208622564	newWilms.Wilms___IMP672___NB8368876_GAGTCTACAATCACGT
-1.32730975340628	-9.06795044859398	0	0	4.54242224337501	2.43586307068453	newWilms.Wilms___IMP672___NB8368876_GAGTTGTGTGGGTATG
-8.82843307440321	-4.00384797493394	0	0	4.57004430657911	0	newWilms.Wilms___IMP672___NB8368876_GATCCCTAGTTGAAAC
14.5301101503586	-4.29885880861662	2.12111354318785	0	0	0	newWilms.Wilms___IMP672___NB8368876_GATCCCTGTTACCCAA
-1.36438889026378	-9.51936269523178	0	0	4.93045342723394	1.38479215005781	newWilms.Wilms___IMP672___NB8368876_GATGAGGAGGATTCAA
-0.869642082100347	4.02363028227181	0	0	4.47374185166267	0	newWilms.Wilms___IMP672___NB8368876_GATGTTGGTTATTCTC
-3.3962532359637	7.48884995662041	0	0	4.3711010553547	0	newWilms.Wilms___IMP672___NB8368876_GATTCGATCTTGGATG
-2.25190289657895	7.31358124693648	0	0	3.0233596291871	0.897443598847613	newWilms.Wilms___IMP672___NB8368876_GATTGGTAGCATCTTG
1.17318057243062	6.44526962700535	0	0	2.80604304644285	0	newWilms.Wilms___IMP672___NB8368876_GATTGGTGTGTTCAGT
-8.75058403170217	-2.59540798435786	0	0	3.05737998177463	0	newWilms.Wilms___IMP672___NB8368876_GATTGGTGTTGGTGTT
0.921507156708216	-13.6066852852493	0	1.4045325219493	4.61466480510962	1.28639378135034	newWilms.Wilms___IMP672___NB8368876_GATTTCTTCAAGTCGT
0.781921630261298	5.44587349022169	0	0	4.40808441393363	0	newWilms.Wilms___IMP672___NB8368876_GCAACCGTCCTCATAT
-3.41355492359071	7.17910090909828	0	0	3.50840612779697	1.12387446851913	newWilms.Wilms___IMP672___NB8368876_GCACATAAGTGTCATC
1.74058773254912	7.0096901551686	0	0	5.63240918394896	0	newWilms.Wilms___IMP672___NB8368876_GCACTAAGTGATACCT
-3.06647053375041	6.42864607818719	0	0	4.54699869527022	0	newWilms.Wilms___IMP672___NB8368876_GCAGTTACATAAGCAA
-2.22547454794587	4.29892336219977	0	0	3.99766050136936	0	newWilms.Wilms___IMP672___NB8368876_GCATCGGCACACCTTC
-4.34087523530583	6.21186005298392	0	0	3.53176493805198	0	newWilms.Wilms___IMP672___NB8368876_GCATCGGCAGTTAGGG
2.07826872449313	5.58927229162973	0	0	4.54930416319932	0.476422100281399	newWilms.Wilms___IMP672___NB8368876_GCATCGGTCGTGGAAG
-2.24325201925991	4.99771089182366	0	0	3.90533503926721	0	newWilms.Wilms___IMP672___NB8368876_GCATTAGCATCAGTGT
2.19343822565096	3.26384050149619	0	0	4.95036410090257	1.91846452779262	newWilms.Wilms___IMP672___NB8368876_GCCAACGGTCTACAGT
4.94865191239511	-8.03941323022602	0	0	3.92382324572771	0	newWilms.Wilms___IMP672___NB8368876_GCCAGTGTCTATGTGG
4.05723832549623	5.9637059675466	0	0	3.38616473251641	0	newWilms.Wilms___IMP672___NB8368876_GCCATTCTCTCTATAC
-3.08499473907936	4.95594069196713	0	0	4.32165248834572	1.05657670405978	newWilms.Wilms___IMP672___NB8368876_GCGGAAATCACAGAGG
13.8454254662983	-0.9572839621683	2.60186478134107	0	3.55518778711385	0	newWilms.Wilms___IMP672___NB8368876_GCGTTTCTCCCGAATA
-0.438834528233989	6.32148227426919	0	0	4.07464234587056	0.858528054106138	newWilms.Wilms___IMP672___NB8368876_GCTGAATCAACGGCTC
1.93703107651801	2.76906884364237	0	0	2.60851187354563	0	newWilms.Wilms___IMP672___NB8368876_GCTTGGGGTCCTCATC
5.66105459919013	-9.50708036874375	0	1.49642280193644	4.34063240984951	2.0730430568519	newWilms.Wilms___IMP672___NB8368876_GGACGTCCAGACGCTC
-9.46094731239646	-1.15492954942831	0	0.279281412494841	3.5225902643885	1.14232518253135	newWilms.Wilms___IMP672___NB8368876_GGAGCAAAGCCTGTGC
1.41801061613593	3.79186345162955	0	0	3.37162751368556	0	newWilms.Wilms___IMP672___NB8368876_GGAGCAACAAGCACAG
-2.86823466740236	4.23005548615893	0	0	3.46330995840412	0.979028863358204	newWilms.Wilms___IMP672___NB8368876_GGAGGTACACCGTGGT
3.39004185283085	3.64777112542293	0	0	3.88131586097169	0	newWilms.Wilms___IMP672___NB8368876_GGATCTACAATCTGCA
3.85411264528667	4.72287786961343	0	0	4.51543710397537	0	newWilms.Wilms___IMP672___NB8368876_GGATCTAGTTGATCGT
-5.17373918639755	4.44729536004078	0	0	4.20050180941509	0.712244103884373	newWilms.Wilms___IMP672___NB8368876_GGCACGTAGATGCCGA
4.19075730565096	-10.1871980648005	0	0	3.9299261897693	2.24751454039852	newWilms.Wilms___IMP672___NB8368876_GGCTGTGCACCTTCCA
2.52812552320997	-11.6600314047899	0	0	2.97363122860608	2.03437542984498	newWilms.Wilms___IMP672___NB8368876_GGCTGTGCAGAACATA
-8.75959210051231	-1.99092315604286	0	0	3.48998819035455	0.517714474131593	newWilms.Wilms___IMP672___NB8368876_GGCTGTGGTGCAACAG
2.85516954864494	4.39031540593489	0	0	3.12013217013122	2.31267203972672	newWilms.Wilms___IMP672___NB8368876_GGCTTGGCATCTATCT
2.23028020919654	-13.8489152673483	0	0.966312774371859	4.78104531077328	1.44741146801591	newWilms.Wilms___IMP672___NB8368876_GGGAAGTGTATACGGG
-6.44764723209145	4.29077886194331	0	0	3.61885545279224	0	newWilms.Wilms___IMP672___NB8368876_GGGACAAGTGAATTGA
1.04162853384531	8.19829461217563	0	0	5.0312668304947	1.35317327779247	newWilms.Wilms___IMP672___NB8368876_GGGACTCGTGATTAGA
-0.364887021767632	-11.6595048273343	0	1.14560717235959	3.75107415701176	1.5184441496935	newWilms.Wilms___IMP672___NB8368876_GGGAGTAGTAGAGCTG
2.5187370546435	5.89184619920294	0	0	3.75350402726636	0	newWilms.Wilms___IMP672___NB8368876_GGGATCCGTACAGAGC
-2.20875995876792	6.31794113017232	0	0	4.24477502743534	1.24043137523602	newWilms.Wilms___IMP672___NB8368876_GGGATGACAAATGATG
-9.14669236824625	-3.26378556453016	0	0	2.86594496900818	0.619772234866036	newWilms.Wilms___IMP672___NB8368876_GGGTAGAAGTTCGGTT
-2.84162352870096	6.39010448670101	0	0	4.19817893241646	2.07104786844317	newWilms.Wilms___IMP672___NB8368876_GGGTAGATCGCCACTT
-9.60859657032561	0.353929838838506	0	0	2.819740907657	0	newWilms.Wilms___IMP672___NB8368876_GGGTATTGTCATTCCC
1.60764809137777	5.14269224875757	0	0	5.60122397967414	1.75671657098323	newWilms.Wilms___IMP672___NB8368876_GGGTGAATCCTTTAGT
14.5038513671824	-4.01761284382716	1.31237701294359	0	0.57027428977776	0	newWilms.Wilms___IMP672___NB8368876_GGGTGTCGTACGCTAT
-3.77211257547281	4.44256078393229	0	0	3.59322950420285	0.941428982382043	newWilms.Wilms___IMP672___NB8368876_GGGTGTCGTGGTCTTA
-0.0787807798348895	4.27635138222566	0	0	4.0498173356377	1.42608255508402	newWilms.Wilms___IMP672___NB8368876_GGGTTATTCATCGCAA
-2.80220490746111	5.06074748157485	0	0	2.85539006512698	0	newWilms.Wilms___IMP672___NB8368876_GGGTTTAAGGTGATAT
-9.14323028470427	-1.28417747381588	0	0	3.32290837295086	0	newWilms.Wilms___IMP672___NB8368876_GGTAACTTCACAGTGT
-10.6346318834401	-2.59220650700493	0	0	2.43587566651455	0	newWilms.Wilms___IMP672___NB8368876_GGTAATCCATGGAATA
-6.55690570411237	4.53569529239376	0	0	4.66131929764696	0	newWilms.Wilms___IMP672___NB8368876_GGTAGAGTCGCTGCGA
-0.143141008682228	7.9635760571058	0	0	3.1134066510838	0	newWilms.Wilms___IMP672___NB8368876_GGTCTGGGTGTCTTGA
1.00400382110166	9.9388150353908	0	0	0	0.87075899163809	newWilms.Wilms___IMP672___NB8368876_GGTGATTCAAATGAGT
0.372711443845103	9.10668275722871	0	0	3.44969391659931	0	newWilms.Wilms___IMP672___NB8368876_GGTGATTCAAGTTCCA
13.8109405212438	-1.04381123867323	2.98718048238393	0	1.95758500500681	0	newWilms.Wilms___IMP672___NB8368876_GGTTCTCCATCACCAA
-3.0158178460148	6.65787804850004	0	0	3.77692180053882	0.930203267532092	newWilms.Wilms___IMP672___NB8368876_GGTTGTATCACGAACT
-4.1561013566629	5.7461672547076	0	0	3.11867945270147	1.00522365910956	newWilms.Wilms___IMP672___NB8368876_GTAACCATCGTGCTCT
-2.30033743637394	6.60941327483649	0	0	3.86299789444086	0	newWilms.Wilms___IMP672___NB8368876_GTAATGCTCCACCCTA
-1.06482825438094	-12.4436931523809	0	0.548570733308285	4.67199660314228	1.93180046527159	newWilms.Wilms___IMP672___NB8368876_GTAATGCTCTCATAGG
-3.66568613372415	5.680452611705	0	0	3.55400528841516	0	newWilms.Wilms___IMP672___NB8368876_GTACAGTAGAGTGAAG
-0.786224858580212	-9.51381979464215	0	0	4.36078241232072	0	newWilms.Wilms___IMP672___NB8368876_GTAGGTTGTGCCTACG
1.83470532509025	7.01602832746904	0	0	5.35951728325674	0	newWilms.Wilms___IMP672___NB8368876_GTCAAACAGGTTGACG
-0.661864319109497	-9.24439545258379	0	0	4.37506642837639	2.10277828735536	newWilms.Wilms___IMP672___NB8368876_GTCAAGTAGTATTAGG
-7.42501871103621	3.85220638446207	0	0	4.34181618682382	1.39824015079171	newWilms.Wilms___IMP672___NB8368876_GTCATGAAGCTTAAGA
1.03354840738955	9.99525049657287	0	0	0	0	newWilms.Wilms___IMP672___NB8368876_GTCATTTTCTGAGAGG
-2.38853286282186	4.09573648321901	0	0	3.23293023852692	0.810689151610588	newWilms.Wilms___IMP672___NB8368876_GTCCACTGTCCGAAGA
-3.74598116268829	6.45777676662756	0	0	3.04669892715926	1.72248653325445	newWilms.Wilms___IMP672___NB8368876_GTCCCATCACGAGGTA
-8.88866460228945	-4.44669809752081	0	0	4.45484188845956	0	newWilms.Wilms___IMP672___NB8368876_GTCGAATTCTGGGATT
2.03587105952299	4.00520050468297	0	0	3.02593037196906	0	newWilms.Wilms___IMP672___NB8368876_GTCGTAACAATACGAA
3.27029252190614	4.16197655656341	0	0	1.59268910733593	1.81696604526578	newWilms.Wilms___IMP672___NB8368876_GTCTAGAAGTGATAGT
-10.0720297236895	-3.94189232589887	0	0	3.73959778670519	0.6618256844878	newWilms.Wilms___IMP672___NB8368876_GTCTTTAAGATTGATG
0.146517364258935	-13.5310978161653	0	0.108819014328676	4.28101458796895	1.49115930656763	newWilms.Wilms___IMP672___NB8368876_GTGAGCCGTAGGTTTC
-10.7517630711068	-3.07914202913895	0	0	3.12721005937773	0	newWilms.Wilms___IMP672___NB8368876_GTGATGTTCATTGTGG
-8.84786916126783	1.16300880038634	0	0	3.44873303063665	1.49936508684992	newWilms.Wilms___IMP672___NB8368876_GTGCACGAGTAAGACT
4.08117092257022	-13.4238130954528	0	1.25817845428876	4.99104399363997	0.598414828488202	newWilms.Wilms___IMP672___NB8368876_GTGCGTGCAAATACAG
-1.07422251223544	-10.35580847806	0	0.588932690957504	3.72531845024057	1.2267357403579	newWilms.Wilms___IMP672___NB8368876_GTGCGTGTCGACGATT
3.02175802706134	5.18886631031475	0	0	5.31364325720549	1.44410182234748	newWilms.Wilms___IMP672___NB8368876_GTGCTTCCAGCAGAAC
0.682771076818906	7.74527203140891	0	0	4.56277878362735	1.6192730918815	newWilms.Wilms___IMP672___NB8368876_GTGCTTCGTCCGGTCA
-1.10193430587598	-12.2638560111884	0	0.874845433583154	4.93437042945704	1.71410054116239	newWilms.Wilms___IMP672___NB8368876_GTGGGAACAGCGCTTG
-2.38319084891501	7.15393953564448	0	0	3.47479742030696	0.951275172534489	newWilms.Wilms___IMP672___NB8368876_GTGTTCCAGTGAATAC
-6.87173700946477	3.99684709638038	0	0.480699806899724	3.11415708846929	0.721224575459313	newWilms.Wilms___IMP672___NB8368876_GTTGCGGTCACTTCTA
3.8954668468325	3.50474293491039	0	0	4.86158001479336	0	newWilms.Wilms___IMP672___NB8368876_GTTGCGGTCATAGACC
2.16366759547508	5.57025772109865	0	0	5.25868425993672	1.17096253218643	newWilms.Wilms___IMP672___NB8368876_GTTGCTCAGGGAGTTC
0.270294241182955	-11.7763430686256	0	0	2.59579698972819	1.93282986493154	newWilms.Wilms___IMP672___NB8368876_GTTGCTCCACAGTACT
2.48478671800927	4.6423566605469	0	0	4.99615559447559	0	newWilms.Wilms___IMP672___NB8368876_GTTGTAGTCTTACGGA
-5.76363743639471	4.33392550557738	0	0	3.00206011092856	0.889296237935119	newWilms.Wilms___IMP672___NB8368876_GTTTACTCAGTGTATC
2.87949468713328	2.2524989904547	0	0	3.38568410255496	0	newWilms.Wilms___IMP672___NB8368876_GTTTACTTCCTTCTAA
-6.80793778258625	3.50024177985621	0	0	3.83763891627883	0	newWilms.Wilms___IMP672___NB8368876_TAACACGAGAGTATAC
-0.540978035883408	-9.7769244335187	0	0	4.01131070246161	0	newWilms.Wilms___IMP672___NB8368876_TAACGACTCACTCCGT
0.904368577997327	3.54954637582474	0	0	4.73950914414737	1.93765395401013	newWilms.Wilms___IMP672___NB8368876_TACACCCGTTCCTTGC
-3.5062017415921	4.70532636560254	0	0	3.6346344788142	0	newWilms.Wilms___IMP672___NB8368876_TACCCGTGTCGACGCT
2.22680672304046	-13.9108436451837	0	1.79218272872578	4.60512988473832	1.79010865210489	newWilms.Wilms___IMP672___NB8368876_TACCGGGAGGATATAC
2.44577018599176	7.21702922120241	0	0	5.20358702385958	0	newWilms.Wilms___IMP672___NB8368876_TACTTGTGTACCTGTA
-2.87134094678558	4.85967669700384	0	0	4.50907087128421	0	newWilms.Wilms___IMP672___NB8368876_TAGACCAAGGTCGTGA
2.18989861060856	7.81221693755149	0	0	4.02316649741521	0	newWilms.Wilms___IMP672___NB8368876_TAGAGTCTCGGAGTAG
-3.16941530439187	7.05654758485299	0	0	4.50348801113081	0.670212516662106	newWilms.Wilms___IMP672___NB8368876_TAGATCGCACGGCACT
1.08207488883381	4.64827180118597	0	0	3.69384086404862	1.90344840259163	newWilms.Wilms___IMP672___NB8368876_TAGGAGGGTCGCGGTT
5.05006791508143	-9.74131141288087	0	0	4.94493191528993	0	newWilms.Wilms___IMP672___NB8368876_TAGGTTGGTCGTAATC
0.128680114176737	4.8285579639803	0	0	4.20445622904517	1.93700819782418	newWilms.Wilms___IMP672___NB8368876_TAGGTTGTCTAAACGC
-9.31925186125233	-2.01755678494527	0	0	3.42227295573386	1.08662262418424	newWilms.Wilms___IMP672___NB8368876_TATACCTCACCTCGTT
0.527156413700207	-13.7760545275016	0	0.996772985836006	4.60367669103746	1.52713862705803	newWilms.Wilms___IMP672___NB8368876_TATATCCGTCATGACT
2.43818673938645	4.60051749527589	0	0	5.55022803179565	0	newWilms.Wilms___IMP672___NB8368876_TATCAGGGTCGAAGCA
-4.3939947803922	4.37479690154821	0	0	3.63743871480938	0.890864754153976	newWilms.Wilms___IMP672___NB8368876_TATCCTACACGCTTAA
-2.22937074757819	5.42343745591675	0	0	4.57568784050042	2.41725765480344	newWilms.Wilms___IMP672___NB8368876_TATCCTAGTAATACCC
4.11702055003385	3.32277823346461	0	0	3.29303921268018	0	newWilms.Wilms___IMP672___NB8368876_TATTCCAAGCTTCATG
2.78410107727346	7.63591179467836	0	0	4.96528918989847	0	newWilms.Wilms___IMP672___NB8368876_TATTCCATCTGCTTTA
2.73901228199534	6.53841820426539	0	0	5.84205842905151	0.831484230997846	newWilms.Wilms___IMP672___NB8368876_TCAATCTTCGAGAACG
2.23871299731203	3.8556430662965	0	0	3.16983386884859	0	newWilms.Wilms___IMP672___NB8368876_TCACACCAGAGTGTGC
2.76569631519241	4.84833340500569	0	0	4.27344118676959	0	newWilms.Wilms___IMP672___NB8368876_TCACACCTCACGGACC
0.0390693230277447	4.04141302536497	0	0	3.46357048316275	0	newWilms.Wilms___IMP672___NB8368876_TCACATTCAGAGATGC
1.31262586001409	2.63394864847172	0	0	3.35823743309658	0	newWilms.Wilms___IMP672___NB8368876_TCACATTGTTTCGTAG
2.57375862983052	3.68526369496036	0	0	3.30040782623044	0	newWilms.Wilms___IMP672___NB8368876_TCAGGGCGTCGGAACA
-2.77763224855352	7.14816169818502	0	0	4.85899689001748	1.45281177416186	newWilms.Wilms___IMP672___NB8368876_TCAGGTAAGGGTAGCT
2.97458952792916	6.65595358886647	0	0	6.16506924112751	1.41952397284303	newWilms.Wilms___IMP672___NB8368876_TCAGTGAAGTTTGAGA
2.50876811615835	4.50431704211094	0	0	3.94102182824419	0	newWilms.Wilms___IMP672___NB8368876_TCAGTGACAGATCATC
-0.00105949974716446	-10.2389028452604	0	0	3.5936736072241	2.03046057611973	newWilms.Wilms___IMP672___NB8368876_TCAGTTTGTCTGATAC
3.44505492076788	7.02509888629444	0	0	5.3536046755577	2.1260995800736	newWilms.Wilms___IMP672___NB8368876_TCATATCGTGCTCTTC
14.6133626138784	-4.31705036892309	2.18412043311228	0	0	0	newWilms.Wilms___IMP672___NB8368876_TCATCCGTCTAGTTCT
-1.63189273769413	6.47146501553962	0	0	3.6913429507845	0	newWilms.Wilms___IMP672___NB8368876_TCATGAGAGGGTACGT
3.36048829914527	-9.19285015997301	0	0	0	0	newWilms.Wilms___IMP672___NB8368876_TCATGCCTCTACGGGC
3.97259315653736	4.29876313600768	0	0	3.63214577282787	0	newWilms.Wilms___IMP672___NB8368876_TCATTCAAGTTCCGGC
2.87112046685396	3.27531310985311	0	0	4.49481329622664	0	newWilms.Wilms___IMP672___NB8368876_TCATTTGGTGTTACTG
-1.13277887457157	3.45579595938653	0	0	3.80020068339811	1.4303283177133	newWilms.Wilms___IMP672___NB8368876_TCATTTGTCACGGTCG
1.77755539151679	8.43070539568779	0	0	1.81458913255821	0	newWilms.Wilms___IMP672___NB8368876_TCCACGTTCAAGCCGC
2.19752120363159	-13.2351859738943	0	1.04305469002302	4.64704431159587	1.85779972471548	newWilms.Wilms___IMP672___NB8368876_TCCATCGGTGAAGCGT
-8.71992029954789	0.770641731130005	0	0	4.4428155582431	1.89313276555317	newWilms.Wilms___IMP672___NB8368876_TCCCACACAAAGTGTA
-0.019075432168351	-10.263501073852	0	1.67898134736072	3.03130123965625	0.616630001230755	newWilms.Wilms___IMP672___NB8368876_TCCCACACACGTTCGG
15.080635092388	-3.0911494227288	3.48223561673179	0	0	0	newWilms.Wilms___IMP672___NB8368876_TCCGATCCAACGATCT
2.63408294379269	8.07431547873227	1.43247739835903	0	4.92182290954916	1.48071417181594	newWilms.Wilms___IMP672___NB8368876_TCCGGGAAGGAACTAT
3.28903471740587	-6.80871416165995	0	0	3.49584926570618	1.74072164175054	newWilms.Wilms___IMP672___NB8368876_TCCGTGTCATCGATCA
0.31387231811323	5.88188711864538	0	0	4.31200814520171	1.40524463683984	newWilms.Wilms___IMP672___NB8368876_TCCTAATAGCAGTACG
3.63329962723011	3.02784220435138	0	0	4.16684973508602	0	newWilms.Wilms___IMP672___NB8368876_TCCTCTTCAGGAACCA
13.7391741504397	-1.19181867083876	2.95832052340833	0	1.91971129126395	0	newWilms.Wilms___IMP672___NB8368876_TCCTCTTGTAGGTAGC
-4.18201786853985	4.67464544000744	0	0	3.54927829092303	0.984665902505306	newWilms.Wilms___IMP672___NB8368876_TCCTGCAGTTCTCTCG
2.06149143658471	2.8321004991807	0	0	2.74513054360447	0	newWilms.Wilms___IMP672___NB8368876_TCCTTCTCACTGGACC
14.2202499463724	-1.78774359089945	0	0	2.66802179817689	0	newWilms.Wilms___IMP672___NB8368876_TCGACGGTCTAGCAAC
3.16138963014823	3.96323325232094	0	0	2.83665037155755	0	newWilms.Wilms___IMP672___NB8368876_TCGCTCACACGACAGA
-9.64785005672183	-0.0950434003147387	0	0	3.7895893948853	1.54050715907078	newWilms.Wilms___IMP672___NB8368876_TCGGGCAAGCCTGCCA
2.69556655281677	5.42852907816051	0	0	6.14212418387815	1.98452674056435	newWilms.Wilms___IMP672___NB8368876_TCGGTCTAGACTGGGT
0.365073168938194	3.56474391909223	0	0	4.42397024558281	0.802096928739101	newWilms.Wilms___IMP672___NB8368876_TCGTGGGCATAGGTTC
-0.486508283325494	-10.2091855662538	0	0	4.32515042669809	1.38866627832426	newWilms.Wilms___IMP672___NB8368876_TCTAACTCACACGCCA
2.57652288644228	4.20794636257342	0	0	3.70890986122512	0	newWilms.Wilms___IMP672___NB8368876_TCTAACTCAGGAACCA
1.42942319885774	1.9000862050877	0	0	3.61649051279703	1.34490298052482	newWilms.Wilms___IMP672___NB8368876_TCTAACTTCCGGCAGT
-1.16667055028686	4.66361711165887	0	0	3.86939868862426	0	newWilms.Wilms___IMP672___NB8368876_TCTACATAGTCGCTAT
-5.29574670272388	4.12988584430594	0	0	3.43493771864504	0	newWilms.Wilms___IMP672___NB8368876_TCTCACGGTGTCATTG
14.5297345657465	-3.97666033598396	2.03461088211218	0	1.16064557699792	0	newWilms.Wilms___IMP672___NB8368876_TCTCAGCGTCTGTGAT
-3.95489839053508	4.99725288660106	0	0	2.98447323180211	0.801866779462181	newWilms.Wilms___IMP672___NB8368876_TCTCCGATCTACAGGT
-0.921045748943129	7.92396239528607	0	0	3.56767832063513	0.584227480763329	newWilms.Wilms___IMP672___NB8368876_TCTGGCTGTGCCGGTT
0.500684937955444	6.46018071690926	0	0	4.54144320726382	0	newWilms.Wilms___IMP672___NB8368876_TCTTAGTTCGTTAGTG
3.92833546018205	-7.8932625016019	0	0	4.78220380479104	1.9792919544045	newWilms.Wilms___IMP672___NB8368876_TCTTGCGCAAGAGTAT
-5.33432584732073	3.95202733159709	0	0	2.80090250704824	1.50291038857638	newWilms.Wilms___IMP672___NB8368876_TCTTGCGGTGCTCTCT
3.93589176888336	5.85135212856238	0	0	4.78066932224052	0	newWilms.Wilms___IMP672___NB8368876_TCTTGCGTCAGCTTGA
-0.206776787746834	-13.1992203566132	0	1.00005300023953	4.38282542610416	1.58185144614551	newWilms.Wilms___IMP672___NB8368876_TGAACGTAGCTGTACT
0.262737704749711	3.98242946293328	0	0	4.49463127935639	2.84757276521536	newWilms.Wilms___IMP672___NB8368876_TGAATCGCAATTGCTG
0.900596898305096	3.97613576098582	0	0	2.93362397847729	1.20706868573321	newWilms.Wilms___IMP672___NB8368876_TGAGCATTCTGCCTCA
-9.44463069159583	-1.69576930486002	0	0	1.91766336807778	0	newWilms.Wilms___IMP672___NB8368876_TGAGCGCCACGAAAGC
3.81391656542948	5.67676897057856	0	0	5.41373863946947	0	newWilms.Wilms___IMP672___NB8368876_TGAGCGCCAGCGTTTA
-0.47390353536089	-9.60594772878965	0	0	4.39083601909972	0	newWilms.Wilms___IMP672___NB8368876_TGAGGGACATGAAGGC
2.51336594703311	6.81832121040914	0	0	5.5718005285821	0	newWilms.Wilms___IMP672___NB8368876_TGCAGATCACATACTG
0.45181142361625	2.77506692514865	0	0	3.20239905743226	0	newWilms.Wilms___IMP672___NB8368876_TGCAGGCAGACTTCGT
13.736626580679	-1.08947502078669	3.07620052562203	0	2.88793687587161	0	newWilms.Wilms___IMP672___NB8368876_TGCATGAAGGTCCGAA
3.79317473226971	4.93309778366425	0	0	5.53355142436931	2.07333074955888	newWilms.Wilms___IMP672___NB8368876_TGCATGATCGGTCGGT
-0.502746214181829	7.71774605405012	0	0	4.59551101670156	0.779077673474976	newWilms.Wilms___IMP672___NB8368876_TGCGACGCACGCAGTC
4.54800385374935	-11.2247404532282	0	0	4.46257761346992	1.49484765787394	newWilms.Wilms___IMP672___NB8368876_TGCGACGGTATCCCAA
-0.265804874804568	6.35250211358148	0	0	3.77877479957987	0	newWilms.Wilms___IMP672___NB8368876_TGCTGAACAAGGTCTT
3.06840579547107	5.31637641936753	0	0	3.65206450739078	0	newWilms.Wilms___IMP672___NB8368876_TGCTTGCCAGACACCC
1.23211988818573	5.14125731337194	0	0	5.26269397879168	0	newWilms.Wilms___IMP672___NB8368876_TGGATCATCAAGTGGG
-9.17390719068376	1.14480186949297	0	0	4.17552806538952	2.15682981492956	newWilms.Wilms___IMP672___NB8368876_TGGCGTGGTTTACTTC
3.89387602288676	6.80775438079523	0	0	6.65536578120729	2.35673040607132	newWilms.Wilms___IMP672___NB8368876_TGGGATTCACAGCCAC
14.7348129124951	-4.00396481449719	0	0	0	0	newWilms.Wilms___IMP672___NB8368876_TGGGTTAAGAGCCGAT
14.8930497705445	-3.84666220087382	2.29954129498177	0	0	0	newWilms.Wilms___IMP672___NB8368876_TGGTTAGAGACCTTTG
4.1401863558987	-13.2615016443902	0	0.533982180491749	4.68147952081443	1.78928354177694	newWilms.Wilms___IMP672___NB8368876_TGTAACGCAAAGGAGA
14.6013118784232	-3.95883896721247	2.06993618031285	0	0	0	newWilms.Wilms___IMP672___NB8368876_TGTACAGCAGTCTGGC
[truncated: 1,160 more rows]
