# Supplementary material for: Single cell derived mRNA signals across human kidney tumors
Source: Nat Commun. 2021 Jun 23;12:3896. doi: 10.1038/s41467-021-23949-5 (PMC8222373; doi:10.1038/s41467-021-23949-5)
Supplement: Supplementary file 9 — Source Data [file 41467_2021_23949_MOESM9_ESM.zip › SourceDataForFigures/Fig7B.tsv]

scoreType	disease	score	rowName
Intercalated	NormalAdult	7.45687645297866e-06	1
Intercalated	NormalPaed	1.74317114023668e-06	2
Intercalated	ccRCC	1.64520101268858e-06	3
Intercalated	chRCC	0.549205186416042	4
Intercalated	pcRCC	4.68418817255514e-06	5
MPC	NormalPaed	0.0586494537008939	6
MPC	NormalFoetal	0.0887368432377859	7
MPC	ccRCC	0.0870641831685087	8
MPC	pcRCC	0.00625832005185074	9
MPC	CMN	0.48485059905126	10
MPC	Wilms	0.0435863131085068	11
MPC	MRT	0.261045928462435	12
NehprogenicCells	NormalPaed	7.71304636297344e-05	13
NehprogenicCells	NormalFoetal	0.119611977928122	14
NehprogenicCells	ccRCC	6.6937522812064e-06	15
NehprogenicCells	pcRCC	1.48818962724349e-05	16
NehprogenicCells	CMN	1.67052643712088e-06	17
NehprogenicCells	Wilms	0.605087731861635	18
NehprogenicCells	MRT	0.155406657127376	19
PT1	NormalAdult	0.200128578228697	20
PT1	NormalPaed	7.42839894987234e-06	21
PT1	ccRCC	0.312635272618134	22
PT1	chRCC	5.87040537436721e-06	23
PT1	pcRCC	0.435188963542553	24
Vascular	NormalAdult	0.0515575164299355	25
Vascular	NormalPaed	0.093854381818961	26
Vascular	ccRCC	0.130120010348965	27
Vascular	chRCC	0.00903859388416429	28
Vascular	pcRCC	0.00713900555412895	29
