# Supplementary material for: Single cell derived mRNA signals across human kidney tumors
Source: Nat Commun. 2021 Jun 23;12:3896. doi: 10.1038/s41467-021-23949-5 (PMC8222373; doi:10.1038/s41467-021-23949-5)
Supplement: Supplementary file 9 — Source Data [file 41467_2021_23949_MOESM9_ESM.zip › SourceDataForFigures/Fig4C.tsv]

Dendritic	NK	CD8_T	B	CnT	DTLH	UBCD	SSBpr	Monocytes	End	MSC	RVCSB	SSBpod	SSBm.d	CD4_T	ICa	ErPrT	ICb	NPC	Pod	rowName.Dendritic	rowName.NK	rowName.CD8_T	rowName.B	rowName.CnT	rowName.DTLH	rowName.UBCD	rowName.SSBpr	rowName.Monocytes	rowName.End	rowName.MSC	rowName.RVCSB	rowName.SSBpod	rowName.SSBm.d	rowName.CD4_T	rowName.ICa	rowName.ErPrT	rowName.ICb	rowName.NPC	rowName.Pod
-1.08692389335969	-1.62077325907577	-1.71726868117746	-1.762353656529	-1.90128089909921	-1.30000720407426	-1.27443200873538	-0.9950376167815	-4.23535133523479	-2.90532218264477	-1.48107172627459	0.452283959324014	-1.96867950330929	-1.17732576454907	-1.94433726190425	-3.65567863303074	-2.80001294105186	-1.46749436648511	6.3944291018106	-2.53546346852011	-1.08692389335969	-1.62077325907577	-1.71726868117746	-1.762353656529	-1.90128089909921	-1.30000720407426	-1.27443200873538	-0.9950376167815	-4.23535133523479	-2.90532218264477	-1.48107172627459	0.452283959324014	-1.96867950330929	-1.17732576454907	-1.94433726190425	-3.65567863303074	-2.80001294105186	-1.46749436648511	6.3944291018106	-2.53546346852011
-0.952646097433329	-2.14213080621952	-2.45973432834144	-2.51766187621405	-2.40989675862789	-1.73002830857506	-1.54903748699198	-0.760858520534401	-4.48133883229818	-3.55750869098836	6.62202435426821	-0.609820133263434	-3.01826863577778	-4.02534575992376	-2.68147757002335	-3.86849280987811	-3.24071570353506	-0.756334332126196	-0.57419639859228	-3.93214673298756	-0.952646097433329	-2.14213080621952	-2.45973432834144	-2.51766187621405	-2.40989675862789	-1.73002830857506	-1.54903748699198	-0.760858520534401	-4.48133883229818	-3.55750869098836	6.62202435426821	-0.609820133263434	-3.01826863577778	-4.02534575992376	-2.68147757002335	-3.86849280987811	-3.24071570353506	-0.756334332126196	-0.57419639859228	-3.93214673298756
-1.07836159703806	0	-0.170021708914613	-0.484176683277879	-2.28043828994579	-0.0327896669215412	-0.657166873082959	-1.17238439183265	-1.70359345967847	-1.12337331360871	-0.281558987589799	0.680317714011387	-3.26372420589088	-0.488490060485822	-0.0280973304088873	-4.04270531020324	-1.52501980718556	1.68735719785862	-0.0771424628617806	-2.19435774650803	-1.07836159703806	0	-0.170021708914613	-0.484176683277879	-2.28043828994579	-0.0327896669215412	-0.657166873082959	-1.17238439183265	-1.70359345967847	-1.12337331360871	-0.281558987589799	0.680317714011387	-3.26372420589088	-0.488490060485822	-0.0280973304088873	-4.04270531020324	-1.52501980718556	1.68735719785862	-0.0771424628617806	-2.19435774650803
-0.892587768651544	-2.12233370383126	-2.48532832432457	-2.4273722706099	-0.420126909445789	-1.72271597836921	-1.50348669088988	-0.198784801001744	-4.70629754054725	-3.13049256657864	7.21424064250404	-1.10667579414754	-2.90243468383852	-4.32712671168482	-2.57982359642361	-2.95835113167494	-3.44811548630216	1.38594693604275	-0.953487462141792	-3.62080315230788	-0.892587768651544	-2.12233370383126	-2.48532832432457	-2.4273722706099	-0.420126909445789	-1.72271597836921	-1.50348669088988	-0.198784801001744	-4.70629754054725	-3.13049256657864	7.21424064250404	-1.10667579414754	-2.90243468383852	-4.32712671168482	-2.57982359642361	-2.95835113167494	-3.44811548630216	1.38594693604275	-0.953487462141792	-3.62080315230788
-0.945933209795334	-2.03374513214321	-1.91894990766692	-2.24628178922885	-2.35946186060875	-1.22547580942788	-1.3305101757089	-0.303102916560523	-4.06985085845444	-3.28053195784343	8.56632092630406	0.447749857395727	-1.87475449127181	-4.02684723497785	-1.91039264546784	-5.53143700091182	-2.22932862533546	1.80321618039451	-1.77490263608739	-3.04115947763312	-0.945933209795334	-2.03374513214321	-1.91894990766692	-2.24628178922885	-2.35946186060875	-1.22547580942788	-1.3305101757089	-0.303102916560523	-4.06985085845444	-3.28053195784343	8.56632092630406	0.447749857395727	-1.87475449127181	-4.02684723497785	-1.91039264546784	-5.53143700091182	-2.22932862533546	1.80321618039451	-1.77490263608739	-3.04115947763312
-0.991188639966965	-1.63605537387867	-1.61329462146406	-1.53969418321925	-1.52515766043213	-1.22469882067222	-0.873973666256985	-1.50829418133446	-4.10785313545736	-3.19795570829512	1.04420714026879	-1.63631514626891	-3.22158466411977	-2.07835373532493	-1.34908903488316	-4.93284308874417	-2.68363747248877	-1.30851024728216	0.136177178309725	-2.56158111916903	-0.991188639966965	-1.63605537387867	-1.61329462146406	-1.53969418321925	-1.52515766043213	-1.22469882067222	-0.873973666256985	-1.50829418133446	-4.10785313545736	-3.19795570829512	1.04420714026879	-1.63631514626891	-3.22158466411977	-2.07835373532493	-1.34908903488316	-4.93284308874417	-2.68363747248877	-1.30851024728216	0.136177178309725	-2.56158111916903
-0.919087033815695	-1.98138776007017	-2.2409052942866	-2.12832215680322	-1.04741813018327	-1.52565377460233	-1.30945479175379	0.442923299249081	-4.40372869222306	-3.36057005665652	6.04290774454751	-0.60685371069922	-2.65770990261047	-3.60625017719672	-2.81024009309813	-2.93390761832173	-3.34836735330333	0.852065432911082	-0.884772029998954	-3.54401977036863	-0.919087033815695	-1.98138776007017	-2.2409052942866	-2.12832215680322	-1.04741813018327	-1.52565377460233	-1.30945479175379	0.442923299249081	-4.40372869222306	-3.36057005665652	6.04290774454751	-0.60685371069922	-2.65770990261047	-3.60625017719672	-2.81024009309813	-2.93390761832173	-3.34836735330333	0.852065432911082	-0.884772029998954	-3.54401977036863
-1.05100325227856	0	-0.414873384618894	-0.455859819816408	-2.66567948923378	-0.694394803706824	-0.640494359959613	-1.28329452901669	-1.66037280222188	-0.866338826590529	5.32479081967771	-0.18375245485437	-2.91203218737606	-3.33532123045729	-1.78909632826179	-6.27493461184529	-2.57920678648879	2.70680214969793	-0.590796738368193	-2.1548349660485	-1.05100325227856	0	-0.414873384618894	-0.455859819816408	-2.66567948923378	-0.694394803706824	-0.640494359959613	-1.28329452901669	-1.66037280222188	-0.866338826590529	5.32479081967771	-0.18375245485437	-2.91203218737606	-3.33532123045729	-1.78909632826179	-6.27493461184529	-2.57920678648879	2.70680214969793	-0.590796738368193	-2.1548349660485
-0.940500828244016	-2.05141843518117	-2.39219204908915	-2.072483374277	-0.923217677108171	-1.773218907317	-1.01570539874772	-0.648636123524671	-4.67157710728635	-2.94040957057477	5.4877744032699	-0.727538828420949	-3.65919206772247	-3.92038796344113	-2.70571131172951	-1.70862492905116	-3.44306043775004	0.475695395172603	-1.75435986059265	-4.04992828847518	-0.940500828244016	-2.05141843518117	-2.39219204908915	-2.072483374277	-0.923217677108171	-1.773218907317	-1.01570539874772	-0.648636123524671	-4.67157710728635	-2.94040957057477	5.4877744032699	-0.727538828420949	-3.65919206772247	-3.92038796344113	-2.70571131172951	-1.70862492905116	-3.44306043775004	0.475695395172603	-1.75435986059265	-4.04992828847518
-1.02004725429771	-1.9193269369807	-2.16582070619619	-2.26423481552886	-2.41868644863492	-1.33702442093155	-1.22369514903241	-0.988321786279564	-4.59356919410387	-2.90808385047853	5.9165390459184	-0.951269248766646	-1.77969926979768	-4.35677334692998	-2.0264332564446	-2.7465550747522	-2.50384641451768	0.139992069892875	-0.819624148120527	-2.95341430441052	-1.02004725429771	-1.9193269369807	-2.16582070619619	-2.26423481552886	-2.41868644863492	-1.33702442093155	-1.22369514903241	-0.988321786279564	-4.59356919410387	-2.90808385047853	5.9165390459184	-0.951269248766646	-1.77969926979768	-4.35677334692998	-2.0264332564446	-2.7465550747522	-2.50384641451768	0.139992069892875	-0.819624148120527	-2.95341430441052
-1.02554823333021	-1.34458894681708	-1.67050765433967	-1.6782861937401	-0.439903643351085	-0.867678785916581	-0.156501655813406	-0.993024455686544	-3.70927653189611	-1.68938398149201	-2.44046205302471	-0.60645505626928	-2.1897772080742	-3.15600347175299	-1.9193194294606	-3.26927840190469	-3.05654264558452	-0.325686175122869	2.84432361340698	-2.33299952166316	-1.02554823333021	-1.34458894681708	-1.67050765433967	-1.6782861937401	-0.439903643351085	-0.867678785916581	-0.156501655813406	-0.993024455686544	-3.70927653189611	-1.68938398149201	-2.44046205302471	-0.60645505626928	-2.1897772080742	-3.15600347175299	-1.9193194294606	-3.26927840190469	-3.05654264558452	-0.325686175122869	2.84432361340698	-2.33299952166316
-0.592405365187866	-1.68265674095688	-1.73730248573652	-1.9022611175224	-0.804262690318616	-1.39641634790935	-0.514875579277377	-1.57279602048813	-3.54627071796031	-2.72366100080209	5.90469370493175	-0.650018467642264	-1.9929224913558	-5.14378167675628	-2.06055210858873	1.56496726691088	-2.37632386988086	0.825750598520754	-3.83008841274706	-3.47552504804012	-0.592405365187866	-1.68265674095688	-1.73730248573652	-1.9022611175224	-0.804262690318616	-1.39641634790935	-0.514875579277377	-1.57279602048813	-3.54627071796031	-2.72366100080209	5.90469370493175	-0.650018467642264	-1.9929224913558	-5.14378167675628	-2.06055210858873	1.56496726691088	-2.37632386988086	0.825750598520754	-3.83008841274706	-3.47552504804012
-1.11374215387135	-1.7604969237522	-1.69303673768856	-1.49473859177714	-2.71471994563799	-1.055574780835	-1.47467012867866	-1.43361162972473	-4.49481050969755	-3.49032878442776	0.501194899216698	-0.352756755588192	-3.32132555832568	-3.52633138243264	-1.0364477502338	-5.42650487551001	-2.15531821116323	4.01642517485783	-1.37200815521764	-2.74708096543051	-1.11374215387135	-1.7604969237522	-1.69303673768856	-1.49473859177714	-2.71471994563799	-1.055574780835	-1.47467012867866	-1.43361162972473	-4.49481050969755	-3.49032878442776	0.501194899216698	-0.352756755588192	-3.32132555832568	-3.52633138243264	-1.0364477502338	-5.42650487551001	-2.15531821116323	4.01642517485783	-1.37200815521764	-2.74708096543051
-0.96555875514288	-2.02598334321401	-2.33235305468102	-2.21895258717287	-2.34157298579292	-1.77225575291436	-1.12140658719569	0.315371838350195	-4.67320278574994	-3.07811803731102	4.2931829691097	-1.83777628563692	-3.43411079071541	-4.47231352220681	-2.77139061456599	-5.21456206362519	-2.55910893639836	0.852833368734571	-1.58249997698029	-2.71130337524807	-0.96555875514288	-2.02598334321401	-2.33235305468102	-2.21895258717287	-2.34157298579292	-1.77225575291436	-1.12140658719569	0.315371838350195	-4.67320278574994	-3.07811803731102	4.2931829691097	-1.83777628563692	-3.43411079071541	-4.47231352220681	-2.77139061456599	-5.21456206362519	-2.55910893639836	0.852833368734571	-1.58249997698029	-2.71130337524807
-0.74306228238534	-1.99595470819677	-2.24740301100972	-1.98251347185365	-1.79154864051144	-1.68540723952041	-1.35522654394008	-0.582956414480923	-3.68340152803684	-3.41581555819671	6.13839655690019	-1.65531718508043	-2.7979206364721	-3.41889271386773	-2.6825800610343	0.255421931966914	-3.30920800651174	-0.346249608429243	-5.06259871005822	-3.6450264404527	-0.74306228238534	-1.99595470819677	-2.24740301100972	-1.98251347185365	-1.79154864051144	-1.68540723952041	-1.35522654394008	-0.582956414480923	-3.68340152803684	-3.41581555819671	6.13839655690019	-1.65531718508043	-2.7979206364721	-3.41889271386773	-2.6825800610343	0.255421931966914	-3.30920800651174	-0.346249608429243	-5.06259871005822	-3.6450264404527
-0.979066892727499	-1.91673056685674	-2.18274300676597	-2.09809789430046	-0.55862497983552	-1.09610935137704	-1.51850175185302	-1.03836675679851	-4.71265006338891	-3.71861371393819	7.87322489757454	-1.33786564739134	-2.47073214023853	-5.59537987771049	-2.68494097850053	-5.989626645762	-2.57031762365688	0.492768387978632	-1.26470096415421	-3.94790332280854	-0.979066892727499	-1.91673056685674	-2.18274300676597	-2.09809789430046	-0.55862497983552	-1.09610935137704	-1.51850175185302	-1.03836675679851	-4.71265006338891	-3.71861371393819	7.87322489757454	-1.33786564739134	-2.47073214023853	-5.59537987771049	-2.68494097850053	-5.989626645762	-2.57031762365688	0.492768387978632	-1.26470096415421	-3.94790332280854
-1.04690471714698	-0.71847991873216	-0.893995224723157	-0.640533974309964	-2.57420344889769	-0.819962920512748	-0.962830104923024	-2.2123075135952	7.8163180211372	-1.42323252560601	-1.40607814249763	-1.50612395077048	-3.35561239266579	-1.11463097108142	-0.0589283569245243	-4.48161223357158	-2.84556212725408	0.0207139332076058	-1.94468129451199	-1.3547140847522	-1.04690471714698	-0.71847991873216	-0.893995224723157	-0.640533974309964	-2.57420344889769	-0.819962920512748	-0.962830104923024	-2.2123075135952	7.8163180211372	-1.42323252560601	-1.40607814249763	-1.50612395077048	-3.35561239266579	-1.11463097108142	-0.0589283569245243	-4.48161223357158	-2.84556212725408	0.0207139332076058	-1.94468129451199	-1.3547140847522
-1.03296981291218	-0.951567650997046	-1.2525431952683	-1.23816276285098	-1.77211701301003	-1.03343955719969	-1.05971977919769	-1.54631683898681	-3.11035526836507	-2.1452328344774	7.53945797546034	-0.396018691678386	-2.4730596068692	-3.71860832836238	-1.17102076378761	-7.68922300391686	-2.78064040839629	3.76151485084544	-1.5310862184251	-1.93809958004502	-1.03296981291218	-0.951567650997046	-1.2525431952683	-1.23816276285098	-1.77211701301003	-1.03343955719969	-1.05971977919769	-1.54631683898681	-3.11035526836507	-2.1452328344774	7.53945797546034	-0.396018691678386	-2.4730596068692	-3.71860832836238	-1.17102076378761	-7.68922300391686	-2.78064040839629	3.76151485084544	-1.5310862184251	-1.93809958004502
6.37365468946615	-1.70320377587855	-2.08417023929208	-0.507505828606102	-1.76565721035729	-1.38034429545896	-1.09201395980376	-1.7263679630247	-1.6914764519963	-3.05435619343716	-2.53096846432473	-3.24047943225113	-1.47329230344538	-4.20307410663442	-3.2080959385674	-6.76443307826994	-2.78321712142738	-2.5345816841952	-6.44190160832034	-3.54813115802474	6.37365468946615	-1.70320377587855	-2.08417023929208	-0.507505828606102	-1.76565721035729	-1.38034429545896	-1.09201395980376	-1.7263679630247	-1.6914764519963	-3.05435619343716	-2.53096846432473	-3.24047943225113	-1.47329230344538	-4.20307410663442	-3.2080959385674	-6.76443307826994	-2.78321712142738	-2.5345816841952	-6.44190160832034	-3.54813115802474
-1.08670305083733	-1.54268184593963	-1.58428354127914	-1.68667348027688	-0.551538531794909	-1.14296340827209	-1.35971533982796	-1.36066257092617	-4.11367009688222	-3.0302143392213	6.56403321603445	4.49926273355032	-0.513350484555196	-4.34279007561819	-1.42157064423141	-0.734957167032536	-2.27723272758895	3.12320126162721	-1.74959408204839	-2.68059918377439	-1.08670305083733	-1.54268184593963	-1.58428354127914	-1.68667348027688	-0.551538531794909	-1.14296340827209	-1.35971533982796	-1.36066257092617	-4.11367009688222	-3.0302143392213	6.56403321603445	4.49926273355032	-0.513350484555196	-4.34279007561819	-1.42157064423141	-0.734957167032536	-2.27723272758895	3.12320126162721	-1.74959408204839	-2.68059918377439
-1.01411198747393	-1.30619058344128	-1.29532692579733	-1.33077681229715	-2.12544058809431	-0.737441794420998	0.517568146219686	-1.03395728826677	-3.63154918944186	-2.31004417896738	-1.91184354971185	-0.150855061053402	-1.71629047111787	-1.35314320109907	-1.64745827500037	-2.96042308997213	-3.04685475972393	-1.33690272493647	3.77924232223185	-1.99875779344529	-1.01411198747393	-1.30619058344128	-1.29532692579733	-1.33077681229715	-2.12544058809431	-0.737441794420998	0.517568146219686	-1.03395728826677	-3.63154918944186	-2.31004417896738	-1.91184354971185	-0.150855061053402	-1.71629047111787	-1.35314320109907	-1.64745827500037	-2.96042308997213	-3.04685475972393	-1.33690272493647	3.77924232223185	-1.99875779344529
-0.801639996215133	-1.35287534408527	-1.68461296820522	-1.62644092560308	-0.676424274510607	-1.32381377686094	1.36490904277599	-0.35400990652921	-3.36842151218863	-2.62569343995172	-1.88972971388554	0.628173234067559	-2.69689670636781	-0.495398177119314	-1.29322071370745	-3.15112571933067	-3.05548485833065	-0.975998752684883	4.13575544466915	-2.78989474175619	-0.801639996215133	-1.35287534408527	-1.68461296820522	-1.62644092560308	-0.676424274510607	-1.32381377686094	1.36490904277599	-0.35400990652921	-3.36842151218863	-2.62569343995172	-1.88972971388554	0.628173234067559	-2.69689670636781	-0.495398177119314	-1.29322071370745	-3.15112571933067	-3.05548485833065	-0.975998752684883	4.13575544466915	-2.78989474175619
-0.7917599126297	-1.8885166897984	-1.95116750629582	-2.04731824152735	-1.98237451156752	-1.40193959020987	-1.33632945630952	0.576070130379619	-4.18295497701623	-3.15162660440079	6.90107274001828	1.13630805631192	-2.77760013207357	-5.03759469224329	-2.21408397332678	0.737846193006834	-2.32540065166257	0.79063961941915	-6.01122159216832	-3.47148438023514	-0.7917599126297	-1.8885166897984	-1.95116750629582	-2.04731824152735	-1.98237451156752	-1.40193959020987	-1.33632945630952	0.576070130379619	-4.18295497701623	-3.15162660440079	6.90107274001828	1.13630805631192	-2.77760013207357	-5.03759469224329	-2.21408397332678	0.737846193006834	-2.32540065166257	0.79063961941915	-6.01122159216832	-3.47148438023514
-0.809985070759028	-1.79960756344119	-2.04563480666272	-2.23288067904542	-0.994282287762947	-1.7572344204179	-0.0395709137257177	0.0416111753418678	-3.56500114815031	-2.57708513605273	-2.68420527713103	-1.04128637392049	-1.71127927460942	0.259253851451718	-3.27141035698556	-0.585327570030921	-3.50698215501397	-2.40144678914189	6.12821378475041	-3.25473493635844	-0.809985070759028	-1.79960756344119	-2.04563480666272	-2.23288067904542	-0.994282287762947	-1.7572344204179	-0.0395709137257177	0.0416111753418678	-3.56500114815031	-2.57708513605273	-2.68420527713103	-1.04128637392049	-1.71127927460942	0.259253851451718	-3.27141035698556	-0.585327570030921	-3.50698215501397	-2.40144678914189	6.12821378475041	-3.25473493635844
-1.11251060672612	-1.52831251207189	-1.40146281273595	-1.34816341504518	-2.71722543055406	-1.18650422462367	-1.36894623379313	-1.96083011522534	-4.13211487012269	-3.18173915619074	2.93521292504482	0.301201631023492	-2.90938003174595	-3.63185989925149	-0.79790405851874	-3.82195108594866	-2.77812035287941	0.3100182673272	-2.15076997311527	-2.15151847214121	-1.11251060672612	-1.52831251207189	-1.40146281273595	-1.34816341504518	-2.71722543055406	-1.18650422462367	-1.36894623379313	-1.96083011522534	-4.13211487012269	-3.18173915619074	2.93521292504482	0.301201631023492	-2.90938003174595	-3.63185989925149	-0.79790405851874	-3.82195108594866	-2.77812035287941	0.3100182673272	-2.15076997311527	-2.15151847214121
-0.817555366227101	-2.03333357510713	-2.33624670284018	-2.31709769842142	-1.84031397459835	-1.55307164708927	-0.360716888867915	0.276739562937976	-2.47815825489505	-3.54289068363342	4.31124450736551	0.382857579949899	-2.85105350801362	-3.7313682701576	-2.8646106449168	-3.02167151688287	-3.08643382665856	1.43838852366588	-3.72405794738257	-3.38136494110483	-0.817555366227101	-2.03333357510713	-2.33624670284018	-2.31709769842142	-1.84031397459835	-1.55307164708927	-0.360716888867915	0.276739562937976	-2.47815825489505	-3.54289068363342	4.31124450736551	0.382857579949899	-2.85105350801362	-3.7313682701576	-2.8646106449168	-3.02167151688287	-3.08643382665856	1.43838852366588	-3.72405794738257	-3.38136494110483
-0.892741024424952	-1.93302240433401	-2.1112103113101	-2.25149365994436	-1.91996048070304	-1.32316342316574	-1.41799016347363	-1.06913468517459	-4.19896185995639	-3.35234479889375	4.88961179284318	-0.523585010562548	-2.32474288157583	-2.38873638724735	-1.54591886799645	-1.19107778410796	-2.36285912457228	0.504148473783357	1.59887487471356	-3.3225386833421	-0.892741024424952	-1.93302240433401	-2.1112103113101	-2.25149365994436	-1.91996048070304	-1.32316342316574	-1.41799016347363	-1.06913468517459	-4.19896185995639	-3.35234479889375	4.88961179284318	-0.523585010562548	-2.32474288157583	-2.38873638724735	-1.54591886799645	-1.19107778410796	-2.36285912457228	0.504148473783357	1.59887487471356	-3.3225386833421
-1.01809211624949	-1.82161215944927	-2.09431716669961	-2.05644511231916	-0.459000140452912	-1.30146956968569	0.421518380565329	-0.741069425155784	-4.43865886492616	-3.33530845282893	-2.50379439752002	0.107603857013138	-0.0621049756059725	-2.78256586040607	-2.51404768440477	-1.684767991151	-3.40939509552324	-2.44966922429986	2.99823263644921	-2.55433352696717	-1.01809211624949	-1.82161215944927	-2.09431716669961	-2.05644511231916	-0.459000140452912	-1.30146956968569	0.421518380565329	-0.741069425155784	-4.43865886492616	-3.33530845282893	-2.50379439752002	0.107603857013138	-0.0621049756059725	-2.78256586040607	-2.51404768440477	-1.684767991151	-3.40939509552324	-2.44966922429986	2.99823263644921	-2.55433352696717
-0.863814653859292	-1.58160326589119	-1.77748395339697	-1.11764972502657	-1.30415885037795	-1.26281621231537	-1.24148124215261	-1.87455499487157	1.5941318324629	-2.02914553202396	-1.41765943403486	-3.31193041174181	-2.09093347076925	-3.87562753011464	-1.2181447789588	-2.79506904334241	-1.87353086068021	-1.74537472801205	-3.48022842568695	-2.76399601850023	-0.863814653859292	-1.58160326589119	-1.77748395339697	-1.11764972502657	-1.30415885037795	-1.26281621231537	-1.24148124215261	-1.87455499487157	1.5941318324629	-2.02914553202396	-1.41765943403486	-3.31193041174181	-2.09093347076925	-3.87562753011464	-1.2181447789588	-2.79506904334241	-1.87353086068021	-1.74537472801205	-3.48022842568695	-2.76399601850023
-1.08726437844532	-1.6629910977916	-1.77687128092001	-1.8134329411589	-2.47579192924725	-1.26793470496957	-0.946881726904023	-1.23441243282502	-4.30148402048889	-3.33369238964545	4.46186414097371	-0.883384944979256	-2.93189283224004	-5.45804033482223	-1.35875647713866	-1.88077295541608	-2.08274743689414	0.251244077791962	-2.77523268400246	-2.39354703757018	-1.08726437844532	-1.6629910977916	-1.77687128092001	-1.8134329411589	-2.47579192924725	-1.26793470496957	-0.946881726904023	-1.23441243282502	-4.30148402048889	-3.33369238964545	4.46186414097371	-0.883384944979256	-2.93189283224004	-5.45804033482223	-1.35875647713866	-1.88077295541608	-2.08274743689414	0.251244077791962	-2.77523268400246	-2.39354703757018
-0.984031764156002	-1.49568559572392	-1.63858578501449	-1.59945772995697	-2.39998385986396	-1.29969923938426	-1.27589861797737	-0.871955559046944	-3.87522025968416	-2.48280205728843	4.54129807694244	-0.131605950297752	-3.31195069871848	-4.3343394941657	-1.68381096295146	-3.31615015934742	-2.95873446085094	-0.106121142053344	-2.98504667851213	-2.96597697998669	-0.984031764156002	-1.49568559572392	-1.63858578501449	-1.59945772995697	-2.39998385986396	-1.29969923938426	-1.27589861797737	-0.871955559046944	-3.87522025968416	-2.48280205728843	4.54129807694244	-0.131605950297752	-3.31195069871848	-4.3343394941657	-1.68381096295146	-3.31615015934742	-2.95873446085094	-0.106121142053344	-2.98504667851213	-2.96597697998669
-1.01309606395738	-1.20180758118434	-1.30717654880636	-1.38704555947479	-2.46193672750263	-0.819963582989894	-1.16074496386333	-2.05167414334466	-0.463171326189531	-0.669294209917162	-0.712782804475893	-2.36473285536734	-2.13460318626908	-5.36834014501908	-0.224741630891635	-4.26045786793285	1.36628129610501	-1.56675822973321	-3.4682545345059	-1.22930398843378	-1.01309606395738	-1.20180758118434	-1.30717654880636	-1.38704555947479	-2.46193672750263	-0.819963582989894	-1.16074496386333	-2.05167414334466	-0.463171326189531	-0.669294209917162	-0.712782804475893	-2.36473285536734	-2.13460318626908	-5.36834014501908	-0.224741630891635	-4.26045786793285	1.36628129610501	-1.56675822973321	-3.4682545345059	-1.22930398843378
-0.999793664081258	-2.11785135571828	-2.34003437806836	-2.33786893089933	-2.24842773626768	-1.6541984550866	-1.56679276368575	-0.322626705674216	-4.29856309451392	-3.19378403423977	7.75651935101464	-1.25400944402067	-2.7876852301514	-3.91426425355136	-2.34936035874648	-5.55934515692716	-3.09967838701331	0.74081904333355	-2.33986138095508	-3.51145596679096	-0.999793664081258	-2.11785135571828	-2.34003437806836	-2.33786893089933	-2.24842773626768	-1.6541984550866	-1.56679276368575	-0.322626705674216	-4.29856309451392	-3.19378403423977	7.75651935101464	-1.25400944402067	-2.7876852301514	-3.91426425355136	-2.34936035874648	-5.55934515692716	-3.09967838701331	0.74081904333355	-2.33986138095508	-3.51145596679096
-0.7189379364772	-1.78216057971542	-2.23696302652426	-2.16631225209672	-1.09652585592765	-1.50063540592259	-1.24386596379706	-0.253463308366658	-3.9047589096425	-2.8734292593831	5.37628164769448	-0.321595129766831	-1.91820361252668	-6.74014747022606	-2.96324938519211	-3.56427800061601	-3.12274315411771	0.60855725963245	-2.05787548683535	-3.13865085494744	-0.7189379364772	-1.78216057971542	-2.23696302652426	-2.16631225209672	-1.09652585592765	-1.50063540592259	-1.24386596379706	-0.253463308366658	-3.9047589096425	-2.8734292593831	5.37628164769448	-0.321595129766831	-1.91820361252668	-6.74014747022606	-2.96324938519211	-3.56427800061601	-3.12274315411771	0.60855725963245	-2.05787548683535	-3.13865085494744
-1.04385628002823	-1.63784489860454	-1.8440986464654	-0.746595215899028	-2.73067222875701	-1.19352093885888	-1.37662835328648	-1.88184121309265	0.259915204448711	-3.25519025750239	-0.197281253045543	-2.69459481523437	-2.59776215470123	-5.2253549925342	-2.26053496466314	-3.8990879805178	-1.12894269176559	-1.9014544061836	-3.14447009192878	-2.15993327114995	-1.04385628002823	-1.63784489860454	-1.8440986464654	-0.746595215899028	-2.73067222875701	-1.19352093885888	-1.37662835328648	-1.88184121309265	0.259915204448711	-3.25519025750239	-0.197281253045543	-2.69459481523437	-2.59776215470123	-5.2253549925342	-2.26053496466314	-3.8990879805178	-1.12894269176559	-1.9014544061836	-3.14447009192878	-2.15993327114995
-0.921649360475806	-1.41983011405971	-1.64744374187421	-1.61348368129902	-2.24738398841146	-0.945582739546399	-0.731199858473057	-0.584125770461376	-3.66138799048921	7.25869591893398	0.4678256631923	-1.94402261809239	-3.4240395036324	-3.67369773084056	-1.51292996650771	-4.61730107121036	-2.55802015812414	-1.83579422747234	-6.06625052524647	-1.2887159245818	-0.921649360475806	-1.41983011405971	-1.64744374187421	-1.61348368129902	-2.24738398841146	-0.945582739546399	-0.731199858473057	-0.584125770461376	-3.66138799048921	7.25869591893398	0.4678256631923	-1.94402261809239	-3.4240395036324	-3.67369773084056	-1.51292996650771	-4.61730107121036	-2.55802015812414	-1.83579422747234	-6.06625052524647	-1.2887159245818
-0.835788431530861	-2.0503873292472	-2.10890258208297	-1.61022110235269	-2.01977043327986	-1.29997553617736	-1.43634464917852	-1.49496118087132	-4.5061089038194	-3.58445623499707	3.85861596356584	-1.47719686814108	-2.43618651166443	-2.09351235130137	-2.5531104120127	-6.6036745104577	-1.1829715970401	-1.02228667401955	-4.08205649310003	-3.43094445962786	-0.835788431530861	-2.0503873292472	-2.10890258208297	-1.61022110235269	-2.01977043327986	-1.29997553617736	-1.43634464917852	-1.49496118087132	-4.5061089038194	-3.58445623499707	3.85861596356584	-1.47719686814108	-2.43618651166443	-2.09351235130137	-2.5531104120127	-6.6036745104577	-1.1829715970401	-1.02228667401955	-4.08205649310003	-3.43094445962786
-0.488667146133447	-2.01816753427297	-2.33308560367516	-2.20618489644576	-1.14035981054179	-1.65779840936528	-1.21023769334525	-0.904232868748704	-3.90766679610273	-2.87211926235763	1.30290075791543	-1.18612637880662	-1.39309645236351	-3.02617026662125	-2.38755628828257	-1.42575330759454	-2.01849037890216	-1.6856738874392	-3.96850542725975	-3.18519284835808	-0.488667146133447	-2.01816753427297	-2.33308560367516	-2.20618489644576	-1.14035981054179	-1.65779840936528	-1.21023769334525	-0.904232868748704	-3.90766679610273	-2.87211926235763	1.30290075791543	-1.18612637880662	-1.39309645236351	-3.02617026662125	-2.38755628828257	-1.42575330759454	-2.01849037890216	-1.6856738874392	-3.96850542725975	-3.18519284835808
-0.782868109048798	-1.60730344048654	-1.92127952609327	-1.71010134558956	-1.12251023888451	-1.19153153062251	2.01376804891497	-1.04320639234221	-3.73407627067536	-0.808388203034622	-1.85883462038136	0.0784765909307657	-1.53839031312166	-2.29166716109339	-2.26749703622776	-3.46425630447013	-3.30229732861063	-1.67126863554995	4.19331804785551	-2.03322824966786	-0.782868109048798	-1.60730344048654	-1.92127952609327	-1.71010134558956	-1.12251023888451	-1.19153153062251	2.01376804891497	-1.04320639234221	-3.73407627067536	-0.808388203034622	-1.85883462038136	0.0784765909307657	-1.53839031312166	-2.29166716109339	-2.26749703622776	-3.46425630447013	-3.30229732861063	-1.67126863554995	4.19331804785551	-2.03322824966786
-0.937831064112358	-1.92578233100414	-2.0520862852188	-2.18913297894936	-2.1639707697967	-1.40226429980065	-1.44219526590514	-1.38464024545171	-4.47198192905715	-3.20684935345618	3.45878552059851	-1.75791564462692	-1.78588496432902	-4.23136684382342	-1.6192839905081	-4.60488316736821	-2.71600177953445	1.29304063100786	-3.18153623781885	-2.70729300703389	-0.937831064112358	-1.92578233100414	-2.0520862852188	-2.18913297894936	-2.1639707697967	-1.40226429980065	-1.44219526590514	-1.38464024545171	-4.47198192905715	-3.20684935345618	3.45878552059851	-1.75791564462692	-1.78588496432902	-4.23136684382342	-1.6192839905081	-4.60488316736821	-2.71600177953445	1.29304063100786	-3.18153623781885	-2.70729300703389
-0.956842558558898	-1.98160907811071	-2.14518947233258	-2.17924405656136	-1.28861804322744	-1.37622067847858	-1.47902105154138	-0.312117281844572	-4.59048768122816	-2.9855576410924	7.10023808304069	-0.825816890069171	-2.71885763751585	-3.8498452483622	-2.05127303761243	-5.63377941733442	-2.93504052899155	-0.433920282954009	0.398454695362218	-3.79168855586306	-0.956842558558898	-1.98160907811071	-2.14518947233258	-2.17924405656136	-1.28861804322744	-1.37622067847858	-1.47902105154138	-0.312117281844572	-4.59048768122816	-2.9855576410924	7.10023808304069	-0.825816890069171	-2.71885763751585	-3.8498452483622	-2.05127303761243	-5.63377941733442	-2.93504052899155	-0.433920282954009	0.398454695362218	-3.79168855586306
-0.962111042656241	-1.0796430120902	-1.3661626122274	-1.23564732860246	-2.04229960190952	-1.15283833558687	-1.0163408646851	-1.71477611173593	1.17560971956042	-0.946030764403655	-1.29742408465349	-3.74026892156559	-2.23544758329727	-4.37105578187562	-1.53290462740331	-4.27499395440604	0.371139943460991	-1.56119795118788	-3.27445129754546	-2.60666038231098	-0.962111042656241	-1.0796430120902	-1.3661626122274	-1.23564732860246	-2.04229960190952	-1.15283833558687	-1.0163408646851	-1.71477611173593	1.17560971956042	-0.946030764403655	-1.29742408465349	-3.74026892156559	-2.23544758329727	-4.37105578187562	-1.53290462740331	-4.27499395440604	0.371139943460991	-1.56119795118788	-3.27445129754546	-2.60666038231098
-1.06089107800685	-1.28421067556562	-1.64323427404863	-1.62412160700903	-2.59529126516014	-1.22085323498624	-1.2271272691344	-1.64748318012508	-3.67130003372325	-2.12263663336187	3.2237118493215	1.14510787372347	-3.14309565376206	-4.81703623406239	-1.35001032777393	-5.35124240278417	-2.81666228519197	0.862230456662589	-1.00238899936101	-1.86743575968218	-1.06089107800685	-1.28421067556562	-1.64323427404863	-1.62412160700903	-2.59529126516014	-1.22085323498624	-1.2271272691344	-1.64748318012508	-3.67130003372325	-2.12263663336187	3.2237118493215	1.14510787372347	-3.14309565376206	-4.81703623406239	-1.35001032777393	-5.35124240278417	-2.81666228519197	0.862230456662589	-1.00238899936101	-1.86743575968218
-0.947192119884883	-2.15950866103599	-2.20008302013271	-2.46129773575053	-2.15601273410898	-1.42119612288672	-1.55357050362989	-0.511956948489999	-4.8516484454125	-3.71654209082361	7.34791337198149	-0.60659832570517	-2.5821807604624	-4.70043170096335	-2.52236434647712	-5.40173203863249	-2.42014479708307	-0.85936857074084	-2.35062879406547	-3.55698411847728	-0.947192119884883	-2.15950866103599	-2.20008302013271	-2.46129773575053	-2.15601273410898	-1.42119612288672	-1.55357050362989	-0.511956948489999	-4.8516484454125	-3.71654209082361	7.34791337198149	-0.60659832570517	-2.5821807604624	-4.70043170096335	-2.52236434647712	-5.40173203863249	-2.42014479708307	-0.85936857074084	-2.35062879406547	-3.55698411847728
-0.944715502836599	-1.90737523048025	-2.24449311146604	-2.25821291625561	-0.608054007462992	-1.6521493020216	-1.23608886026269	-0.616579367512005	-4.28382853135767	-3.27852406340819	3.58272723059148	-0.850611577865675	-2.83467992764136	-1.83135027625594	-3.22786842233929	-2.52791608283976	-3.54888676730362	-0.309988672565855	-1.96950909704437	-3.29318883586353	-0.944715502836599	-1.90737523048025	-2.24449311146604	-2.25821291625561	-0.608054007462992	-1.6521493020216	-1.23608886026269	-0.616579367512005	-4.28382853135767	-3.27852406340819	3.58272723059148	-0.850611577865675	-2.83467992764136	-1.83135027625594	-3.22786842233929	-2.52791608283976	-3.54888676730362	-0.309988672565855	-1.96950909704437	-3.29318883586353
-1.08920167409556	-1.40141082434728	-0.527890196354411	-1.54738981337236	-2.66256465605813	-0.94138935387784	-1.29736769777634	-0.907840651588935	-3.89812151323991	-2.23278107755339	9.39478610864814	0.915919633703031	-2.73130528834785	-3.92246133364236	-1.36420299268774	-3.59917570569132	-1.97059085481941	4.6960615433683	-3.20799922500048	-2.45646280637936	-1.08920167409556	-1.40141082434728	-0.527890196354411	-1.54738981337236	-2.66256465605813	-0.94138935387784	-1.29736769777634	-0.907840651588935	-3.89812151323991	-2.23278107755339	9.39478610864814	0.915919633703031	-2.73130528834785	-3.92246133364236	-1.36420299268774	-3.59917570569132	-1.97059085481941	4.6960615433683	-3.20799922500048	-2.45646280637936
-0.667600155238251	-1.86928204539867	-2.23544765328687	-2.19195628869148	0.18593154844702	-1.23494090314649	-0.506988841405598	0.480217858118493	-3.87770182619627	-2.33510050720775	-2.43559796928746	1.80781342543016	-0.543313781449865	-0.847810126193187	-2.87860214589621	-0.955825571970194	-3.276817374229	-2.71204440753415	4.78188974398244	-3.3273431157006	-0.667600155238251	-1.86928204539867	-2.23544765328687	-2.19195628869148	0.18593154844702	-1.23494090314649	-0.506988841405598	0.480217858118493	-3.87770182619627	-2.33510050720775	-2.43559796928746	1.80781342543016	-0.543313781449865	-0.847810126193187	-2.87860214589621	-0.955825571970194	-3.276817374229	-2.71204440753415	4.78188974398244	-3.3273431157006
-1.06495881972844	-1.39199596158124	-1.60269473271895	-1.6483892159191	-2.89642876818172	-1.27686149266778	-1.27833722988058	-0.275275119532232	-2.9807040765335	-2.95178133610741	2.54934567541684	-1.55403841548927	-3.25996846302475	-3.71055930089511	-2.06610420762936	-4.93150724594495	-3.05413151994442	3.47982274351302	-1.90436015878857	-3.02013139925145	-1.06495881972844	-1.39199596158124	-1.60269473271895	-1.6483892159191	-2.89642876818172	-1.27686149266778	-1.27833722988058	-0.275275119532232	-2.9807040765335	-2.95178133610741	2.54934567541684	-1.55403841548927	-3.25996846302475	-3.71055930089511	-2.06610420762936	-4.93150724594495	-3.05413151994442	3.47982274351302	-1.90436015878857	-3.02013139925145
-0.848370220264507	-1.96644092504784	-2.08108783384861	-2.32425177068678	-0.341488774642895	-1.67902511217875	-1.40605896407404	-0.69694482713711	-4.39399053477301	-3.3295810136395	2.76734168732971	-0.847118237653228	-4.27071604125782	-3.94552120941807	-2.8388652314347	-1.80389815855115	-2.98031595450274	0.213835521222437	-0.903061294783377	-3.38458061742203	-0.848370220264507	-1.96644092504784	-2.08108783384861	-2.32425177068678	-0.341488774642895	-1.67902511217875	-1.40605896407404	-0.69694482713711	-4.39399053477301	-3.3295810136395	2.76734168732971	-0.847118237653228	-4.27071604125782	-3.94552120941807	-2.8388652314347	-1.80389815855115	-2.98031595450274	0.213835521222437	-0.903061294783377	-3.38458061742203
-0.0116993614929003	-1.21065766462284	-0.997236073424434	-1.04736634029935	0	-1.01326940112119	-0.554482677450848	-0.172364698452485	-1.89950815587052	3.3896799476306	1.6705164398777	-1.81290847061955	-0.826695121890838	-2.49230414772023	-0.938012013678332	-3.41238781014347	-1.5812983130415	-1.89575615514647	-3.18564192405369	-2.01426538893493	-0.0116993614929003	-1.21065766462284	-0.997236073424434	-1.04736634029935	0	-1.01326940112119	-0.554482677450848	-0.172364698452485	-1.89950815587052	3.3896799476306	1.6705164398777	-1.81290847061955	-0.826695121890838	-2.49230414772023	-0.938012013678332	-3.41238781014347	-1.5812983130415	-1.89575615514647	-3.18564192405369	-2.01426538893493
-0.99528609062863	-1.78459837743419	0.187703316950111	-2.03419418701409	-2.41624444568568	-1.80403126910013	-1.50195143178709	-2.58951041043007	-4.64951070855585	-3.65812364247063	-2.89963472080074	-3.38061957099209	-3.54584522125509	-2.0538280417488	5.33411680100802	-3.48382458965413	-3.07923703943277	-3.04752531705916	-2.98024969215095	-3.76245108119825	-0.99528609062863	-1.78459837743419	0.187703316950111	-2.03419418701409	-2.41624444568568	-1.80403126910013	-1.50195143178709	-2.58951041043007	-4.64951070855585	-3.65812364247063	-2.89963472080074	-3.38061957099209	-3.54584522125509	-2.0538280417488	5.33411680100802	-3.48382458965413	-3.07923703943277	-3.04752531705916	-2.98024969215095	-3.76245108119825
-0.713080500409688	-1.98659435885332	-2.30865004657014	-2.23611292925377	-1.80590263526559	-1.29125647876232	-1.33272334887043	0.468186949498388	-4.06566507558986	-3.05884363150927	2.51933135277408	-0.700188334736421	-2.03957980855398	-4.04674782311399	-3.10814151025768	-1.34779690099921	-3.16844580435764	1.21689016941598	-2.17642862042733	-3.65337265701453	-0.713080500409688	-1.98659435885332	-2.30865004657014	-2.23611292925377	-1.80590263526559	-1.29125647876232	-1.33272334887043	0.468186949498388	-4.06566507558986	-3.05884363150927	2.51933135277408	-0.700188334736421	-2.03957980855398	-4.04674782311399	-3.10814151025768	-1.34779690099921	-3.16844580435764	1.21689016941598	-2.17642862042733	-3.65337265701453
-0.958250544899222	-1.83326948135527	-2.20912575732695	-2.16960224148211	-2.33752060034358	-1.68879364923496	-1.41281297373985	-0.995725414010134	-3.30703654968692	-3.37233475755324	3.79121930313528	-0.632857312251927	-3.79569572139094	-5.13172082185175	-2.70566733379198	-1.4068538916443	-3.51180077596754	1.38869365802867	-1.73767282813931	-3.2248344195623	-0.958250544899222	-1.83326948135527	-2.20912575732695	-2.16960224148211	-2.33752060034358	-1.68879364923496	-1.41281297373985	-0.995725414010134	-3.30703654968692	-3.37233475755324	3.79121930313528	-0.632857312251927	-3.79569572139094	-5.13172082185175	-2.70566733379198	-1.4068538916443	-3.51180077596754	1.38869365802867	-1.73767282813931	-3.2248344195623
-0.948101233509768	-2.0787381739997	-2.33188549772224	-2.21132173780343	-1.83041881255766	-1.54131565364203	-1.51760721665819	-0.691314926394091	-3.56816557009595	-2.98197698347722	5.85423884755494	-0.340766805848151	-2.07787385402183	-4.41862287812866	-2.61305230343139	-4.4789991373571	-3.54219021276274	-0.283443980680085	-0.346839566445672	-3.7285653541313	-0.948101233509768	-2.0787381739997	-2.33188549772224	-2.21132173780343	-1.83041881255766	-1.54131565364203	-1.51760721665819	-0.691314926394091	-3.56816557009595	-2.98197698347722	5.85423884755494	-0.340766805848151	-2.07787385402183	-4.41862287812866	-2.61305230343139	-4.4789991373571	-3.54219021276274	-0.283443980680085	-0.346839566445672	-3.7285653541313
-1.00526232548417	-1.14951985406435	-1.3673381457264	-1.4292215807641	-2.46081597717148	-1.11189861814732	-1.13233107439244	-2.03158043903234	-3.37414574202473	-2.56866485531933	2.00872373308847	-0.729279537644326	-3.1479612710342	-3.35865831690216	-0.363149488040195	-5.63912070145606	-2.4617180952081	1.86395065730261	-1.37136019469008	-2.29393849907174	-1.00526232548417	-1.14951985406435	-1.3673381457264	-1.4292215807641	-2.46081597717148	-1.11189861814732	-1.13233107439244	-2.03158043903234	-3.37414574202473	-2.56866485531933	2.00872373308847	-0.729279537644326	-3.1479612710342	-3.35865831690216	-0.363149488040195	-5.63912070145606	-2.4617180952081	1.86395065730261	-1.37136019469008	-2.29393849907174
-1.07631997067014	-1.78604035258015	-2.12616459017528	-1.85128038626249	-2.62147829385205	-1.83694454357925	-1.46341308060547	-0.451202340529516	-4.47537840974236	-1.9262416725337	-2.99988524893193	-1.56078100486264	-3.2585662377984	-0.462783203816044	-2.92571189004551	-2.74824400724546	-3.98325369661702	-2.67315362008717	3.21313060166509	-3.01540150225298	-1.07631997067014	-1.78604035258015	-2.12616459017528	-1.85128038626249	-2.62147829385205	-1.83694454357925	-1.46341308060547	-0.451202340529516	-4.47537840974236	-1.9262416725337	-2.99988524893193	-1.56078100486264	-3.2585662377984	-0.462783203816044	-2.92571189004551	-2.74824400724546	-3.98325369661702	-2.67315362008717	3.21313060166509	-3.01540150225298
-1.0581446194897	-1.37181382040047	-1.73210971836006	-1.63858419853404	-1.20923676603949	-0.839513331219567	-1.09518599310206	-0.413191714917954	-3.80307212335319	-2.6881675586656	-2.40629223098127	0.905665563738955	-3.15743835010708	-3.20577074603767	-2.2000052492878	-2.7633137226088	-3.55125505137507	-0.522636901407475	0.598335377237101	-2.1647879536017	-1.0581446194897	-1.37181382040047	-1.73210971836006	-1.63858419853404	-1.20923676603949	-0.839513331219567	-1.09518599310206	-0.413191714917954	-3.80307212335319	-2.6881675586656	-2.40629223098127	0.905665563738955	-3.15743835010708	-3.20577074603767	-2.2000052492878	-2.7633137226088	-3.55125505137507	-0.522636901407475	0.598335377237101	-2.1647879536017
-0.968133016525106	-2.15176961063675	-2.45375928330573	-2.45959589251799	-2.34493617812834	-1.74752540979483	-1.56283322653406	-0.630500060179215	-4.87270649799291	-3.85650907452066	5.19709563304862	-0.173724711208367	-4.03180310998418	-4.60070633899907	-2.57999618820136	-1.73304175947423	-3.55008412484861	-0.950281337505833	-2.23658323132607	-3.8340970855172	-0.968133016525106	-2.15176961063675	-2.45375928330573	-2.45959589251799	-2.34493617812834	-1.74752540979483	-1.56283322653406	-0.630500060179215	-4.87270649799291	-3.85650907452066	5.19709563304862	-0.173724711208367	-4.03180310998418	-4.60070633899907	-2.57999618820136	-1.73304175947423	-3.55008412484861	-0.950281337505833	-2.23658323132607	-3.8340970855172
-0.904769799377355	-1.85725583807132	-2.15586154293513	-2.10051566807335	-2.30155635365572	-1.48580272532601	-1.39106566839905	-0.743028600969254	-4.31501286901422	-2.44360483733573	6.56846381313871	-1.30590838523963	-1.77058538663238	-4.36435491714605	-2.69777028089913	-4.51032948354538	-3.32512726079844	1.10845740383314	-3.63576698990148	-3.35276476071249	-0.904769799377355	-1.85725583807132	-2.15586154293513	-2.10051566807335	-2.30155635365572	-1.48580272532601	-1.39106566839905	-0.743028600969254	-4.31501286901422	-2.44360483733573	6.56846381313871	-1.30590838523963	-1.77058538663238	-4.36435491714605	-2.69777028089913	-4.51032948354538	-3.32512726079844	1.10845740383314	-3.63576698990148	-3.35276476071249
-0.952404376285527	-2.01782010331584	-2.38351484539899	-2.22064384106125	-2.21226986272669	-1.86148049663393	-1.49268781000101	-0.723351124999383	-4.63757420518939	-3.48767513423819	5.89729798152117	-0.228017632595426	-3.64721560392124	-4.12262251200042	-2.76655717702595	-3.1457654749349	-3.73285520334752	1.04533690371179	-2.41625078971971	-3.55470101440323	-0.952404376285527	-2.01782010331584	-2.38351484539899	-2.22064384106125	-2.21226986272669	-1.86148049663393	-1.49268781000101	-0.723351124999383	-4.63757420518939	-3.48767513423819	5.89729798152117	-0.228017632595426	-3.64721560392124	-4.12262251200042	-2.76655717702595	-3.1457654749349	-3.73285520334752	1.04533690371179	-2.41625078971971	-3.55470101440323
-0.652903533811885	-1.92531101247819	-2.1521560836337	-1.48091504578321	-1.57006967469315	-1.56600463479815	-1.26834382179763	-2.28550485783083	2.78372095816534	-3.22839334955751	-1.48831909894793	-3.24296671562593	-2.26977985368833	-4.76140440512468	-2.45685804548501	-3.52218923924589	-2.99061908138045	-2.98666675297907	-4.15688860163321	-3.16582152809097	-0.652903533811885	-1.92531101247819	-2.1521560836337	-1.48091504578321	-1.57006967469315	-1.56600463479815	-1.26834382179763	-2.28550485783083	2.78372095816534	-3.22839334955751	-1.48831909894793	-3.24296671562593	-2.26977985368833	-4.76140440512468	-2.45685804548501	-3.52218923924589	-2.99061908138045	-2.98666675297907	-4.15688860163321	-3.16582152809097
-0.887860502928262	-1.8629621733062	-2.28952312065274	-2.16293177911252	-0.433591317257685	-0.688713009850138	-0.954576000674307	0.389151658686368	-4.32582984618887	-2.36557053889809	-2.36751315249923	1.71846113434822	-1.10692390516698	-1.53769716026485	-2.61368460088573	-2.02472237800252	-3.30159918852669	-2.5870744142085	3.8010868745245	-2.78633816429365	-0.887860502928262	-1.8629621733062	-2.28952312065274	-2.16293177911252	-0.433591317257685	-0.688713009850138	-0.954576000674307	0.389151658686368	-4.32582984618887	-2.36557053889809	-2.36751315249923	1.71846113434822	-1.10692390516698	-1.53769716026485	-2.61368460088573	-2.02472237800252	-3.30159918852669	-2.5870744142085	3.8010868745245	-2.78633816429365
-0.977142883478004	-0.88526749713096	-0.967695098698209	-0.687240633895245	-2.39753327843266	-0.793598218486605	-0.995723059271104	-1.93021493377021	-2.9191479866238	-2.18962161852248	-1.42355680408296	0.0435184326257578	-2.50859044348144	-0.55542568846503	-0.347135303659191	-4.56872877864739	-2.76405246847048	-0.620245793877317	2.06068986655979	0.283044699367187	-0.977142883478004	-0.88526749713096	-0.967695098698209	-0.687240633895245	-2.39753327843266	-0.793598218486605	-0.995723059271104	-1.93021493377021	-2.9191479866238	-2.18962161852248	-1.42355680408296	0.0435184326257578	-2.50859044348144	-0.55542568846503	-0.347135303659191	-4.56872877864739	-2.76405246847048	-0.620245793877317	2.06068986655979	0.283044699367187
3.66854921354284	-1.56952338018189	-1.67924283026917	-0.791433168282686	-1.88952412670697	-0.823061992609271	-1.23300309311849	-1.22673722095617	-2.17783290736317	-2.90854412446896	-2.86935664384098	-2.73221650178925	-2.22681055793834	-4.04060805271733	-3.33507524160081	-3.60580371680997	-3.44244912523767	-2.06203630167307	-3.41496010329674	-3.16659325375169	3.66854921354284	-1.56952338018189	-1.67924283026917	-0.791433168282686	-1.88952412670697	-0.823061992609271	-1.23300309311849	-1.22673722095617	-2.17783290736317	-2.90854412446896	-2.86935664384098	-2.73221650178925	-2.22681055793834	-4.04060805271733	-3.33507524160081	-3.60580371680997	-3.44244912523767	-2.06203630167307	-3.41496010329674	-3.16659325375169
-1.08869703444143	-1.34221670192024	-1.65068231020539	-1.39190898220576	-2.66273146841576	-1.44038823587753	-1.27029778695275	-1.83937790373931	-3.80535307032481	-2.41502796132601	3.68489313850286	1.97295069122733	-2.10738443070632	-2.14162507747862	-0.787625649694569	-1.15444179871535	-3.51211750554307	2.75144508656155	-0.207263096909981	-1.92769415844682	-1.08869703444143	-1.34221670192024	-1.65068231020539	-1.39190898220576	-2.66273146841576	-1.44038823587753	-1.27029778695275	-1.83937790373931	-3.80535307032481	-2.41502796132601	3.68489313850286	1.97295069122733	-2.10738443070632	-2.14162507747862	-0.787625649694569	-1.15444179871535	-3.51211750554307	2.75144508656155	-0.207263096909981	-1.92769415844682
-0.8692761087127	-1.20635580113157	-1.7020445106673	-1.43314146810078	-1.77465005831587	-1.35585112271415	-1.31296771190283	-1.14600887364198	-1.95449369500598	-2.1710452544991	-0.831356530354036	-1.92797155346866	-1.38418020501397	-3.67753316147079	-1.5250318278935	-2.61395387122015	-1.56678596400952	-2.15778038907656	-2.11317507403948	-3.16850336246409	-0.8692761087127	-1.20635580113157	-1.7020445106673	-1.43314146810078	-1.77465005831587	-1.35585112271415	-1.31296771190283	-1.14600887364198	-1.95449369500598	-2.1710452544991	-0.831356530354036	-1.92797155346866	-1.38418020501397	-3.67753316147079	-1.5250318278935	-2.61395387122015	-1.56678596400952	-2.15778038907656	-2.11317507403948	-3.16850336246409
-0.997721651427459	-1.83418622674332	-1.93836165163444	-2.13567721571553	-2.42577322857649	-1.36790541734886	-1.43728162511063	-0.948059120105669	-4.14535775237037	-3.4669966477156	7.07736055408824	1.13444282362154	-3.21672403057434	-4.37066627666065	-1.63288651948382	-5.2794641979906	-2.6743274594581	2.043586522128	-2.27002929293483	-2.77022001324574	-0.997721651427459	-1.83418622674332	-1.93836165163444	-2.13567721571553	-2.42577322857649	-1.36790541734886	-1.43728162511063	-0.948059120105669	-4.14535775237037	-3.4669966477156	7.07736055408824	1.13444282362154	-3.21672403057434	-4.37066627666065	-1.63288651948382	-5.2794641979906	-2.6743274594581	2.043586522128	-2.27002929293483	-2.77022001324574
-0.74678672808802	-2.03908435745775	-2.23486800687407	-2.16970571574416	-1.79973603918468	-1.57418359972299	-1.37699570212157	-0.203356641152655	-4.34572399597241	-3.4767795263873	5.65517197397707	-0.609431894394926	-1.69890722126996	-5.51678114831346	-2.37331485156788	0.0324177691028241	-2.60114400550978	1.22715174754195	-6.03252843599592	-3.65098304951366	-0.74678672808802	-2.03908435745775	-2.23486800687407	-2.16970571574416	-1.79973603918468	-1.57418359972299	-1.37699570212157	-0.203356641152655	-4.34572399597241	-3.4767795263873	5.65517197397707	-0.609431894394926	-1.69890722126996	-5.51678114831346	-2.37331485156788	0.0324177691028241	-2.60114400550978	1.22715174754195	-6.03252843599592	-3.65098304951366
-0.782559649459211	-1.99804461111416	-2.39543319902612	-2.33371371888928	-1.20103966551816	-1.6722528992628	-1.38024159748997	-0.83026934801978	-4.20536369247201	-2.81406910256879	4.45009312073282	-0.674026064938218	-2.55209262147777	0.0946944259845127	-2.74689130921782	-3.40120400496561	-3.05750470694864	0.0964818658108057	-2.92524105089805	-3.290903685956	-0.782559649459211	-1.99804461111416	-2.39543319902612	-2.33371371888928	-1.20103966551816	-1.6722528992628	-1.38024159748997	-0.83026934801978	-4.20536369247201	-2.81406910256879	4.45009312073282	-0.674026064938218	-2.55209262147777	0.0946944259845127	-2.74689130921782	-3.40120400496561	-3.05750470694864	0.0964818658108057	-2.92524105089805	-3.290903685956
-0.923411535999531	-1.74436051035265	-1.83563121738327	-1.80023795578251	-2.47298021642878	-1.46813614368953	-1.35138483264812	-1.78716338358562	6.37117439387476	-3.27069632683429	-1.95180892493844	-3.22879077768855	-3.15919471039301	-5.80014638952495	-1.59265525098361	-4.4212742229305	-2.56128491860669	-1.71281822069094	-3.79847750954212	-2.92440571593988	-0.923411535999531	-1.74436051035265	-1.83563121738327	-1.80023795578251	-2.47298021642878	-1.46813614368953	-1.35138483264812	-1.78716338358562	6.37117439387476	-3.27069632683429	-1.95180892493844	-3.22879077768855	-3.15919471039301	-5.80014638952495	-1.59265525098361	-4.4212742229305	-2.56128491860669	-1.71281822069094	-3.79847750954212	-2.92440571593988
-0.92622907406034	-1.94254488429488	-2.30003832545118	-2.32471948510274	-2.11332971812293	-1.67747360722269	-1.44270342256025	-1.59489655279185	-4.48142966068949	-3.39316573629424	4.23523677502634	-2.27865773171776	-2.4534090171134	-5.03056624712597	-2.51462151838916	-3.4780734473932	-3.49892402898086	-0.431125043348759	-2.13774358788907	-4.24497918997478	-0.92622907406034	-1.94254488429488	-2.30003832545118	-2.32471948510274	-2.11332971812293	-1.67747360722269	-1.44270342256025	-1.59489655279185	-4.48142966068949	-3.39316573629424	4.23523677502634	-2.27865773171776	-2.4534090171134	-5.03056624712597	-2.51462151838916	-3.4780734473932	-3.49892402898086	-0.431125043348759	-2.13774358788907	-4.24497918997478
-0.76093861789512	-1.82651589221353	-2.064555285763	-1.48634773047552	-1.83985072739586	-1.5900733126595	-1.28951526980938	-2.07777665689197	6.82174849892673	-3.2101780538349	-1.83123611548745	-3.85697848251804	-2.85234358494975	-5.15105927240044	-2.55090311274626	-2.62248328353641	-2.57244419547253	-2.30140533836668	-3.18036450499159	-3.03064362172535	-0.76093861789512	-1.82651589221353	-2.064555285763	-1.48634773047552	-1.83985072739586	-1.5900733126595	-1.28951526980938	-2.07777665689197	6.82174849892673	-3.2101780538349	-1.83123611548745	-3.85697848251804	-2.85234358494975	-5.15105927240044	-2.55090311274626	-2.62248328353641	-2.57244419547253	-2.30140533836668	-3.18036450499159	-3.03064362172535
-1.06859324365264	-1.45409988736893	-1.63433644330975	-1.55082005060455	-1.2393530475154	-1.11928355923565	-0.967089152810618	-1.6057166793433	-3.94742851657795	-2.48585776782187	4.51633478220769	1.84391196720224	-3.04004053337366	-4.08816452330699	-1.69608244425125	0.380363812044058	-2.59269701374296	2.58238564873568	-1.91821485347798	-1.93185359342314	-1.06859324365264	-1.45409988736893	-1.63433644330975	-1.55082005060455	-1.2393530475154	-1.11928355923565	-0.967089152810618	-1.6057166793433	-3.94742851657795	-2.48585776782187	4.51633478220769	1.84391196720224	-3.04004053337366	-4.08816452330699	-1.69608244425125	0.380363812044058	-2.59269701374296	2.58238564873568	-1.91821485347798	-1.93185359342314
-1.10105450854091	-0.690223327973002	-1.08530673135781	-0.99888309557026	-2.70891563231694	-0.97369360240308	-0.983054510729726	-0.63366866945642	-2.81185889055952	0.134209450583173	7.01218770278953	-0.648750714893865	-3.47552905385894	-4.6565048106965	-0.968589535267562	-4.82609915336226	-3.22643355692342	3.02339529698377	-0.960738388112021	-2.1261291287441	-1.10105450854091	-0.690223327973002	-1.08530673135781	-0.99888309557026	-2.70891563231694	-0.97369360240308	-0.983054510729726	-0.63366866945642	-2.81185889055952	0.134209450583173	7.01218770278953	-0.648750714893865	-3.47552905385894	-4.6565048106965	-0.968589535267562	-4.82609915336226	-3.22643355692342	3.02339529698377	-0.960738388112021	-2.1261291287441
-0.930977915408639	-1.42544472841917	-1.07767113890819	-1.57000148230978	-1.74808138132388	-1.29388242545273	1.39245617616365	0.182484475255086	-3.68550194788819	-2.66869896142122	-2.276320164765	0.883912672061393	0.347104542757654	-0.0341646753282693	-2.40914309093553	-1.74111878195114	-3.3093290306658	-1.09665743206827	3.24271219486927	-2.39123322004111	-0.930977915408639	-1.42544472841917	-1.07767113890819	-1.57000148230978	-1.74808138132388	-1.29388242545273	1.39245617616365	0.182484475255086	-3.68550194788819	-2.66869896142122	-2.276320164765	0.883912672061393	0.347104542757654	-0.0341646753282693	-2.40914309093553	-1.74111878195114	-3.3093290306658	-1.09665743206827	3.24271219486927	-2.39123322004111
-0.688588897399138	-2.11952990717155	-2.28032992282854	-2.27228891910175	-0.843179508285746	-1.66887901206369	-1.37789962941539	0.111047084082523	-3.69351595728453	-3.20328983836162	4.47119051950321	-0.0090604778426012	-1.1128355059896	-3.25444328764925	-2.98362816968765	1.89885849376233	-3.02459477104881	-0.155940723512757	-3.2422404468905	-3.51490664741451	-0.688588897399138	-2.11952990717155	-2.28032992282854	-2.27228891910175	-0.843179508285746	-1.66887901206369	-1.37789962941539	0.111047084082523	-3.69351595728453	-3.20328983836162	4.47119051950321	-0.0090604778426012	-1.1128355059896	-3.25444328764925	-2.98362816968765	1.89885849376233	-3.02459477104881	-0.155940723512757	-3.2422404468905	-3.51490664741451
-0.614334893487988	-1.99990651226822	-2.27628792508913	-2.15456124658726	-1.47281687284676	-1.60066291783224	-1.27856514190833	-0.636010544690178	-4.07782389516246	-0.531531280819739	-2.27314290732975	-2.65062588731768	-1.76511998055291	0.659076973823149	-2.83585190791021	-2.81258482021972	-2.9821615213255	-2.91470030559955	3.93093569598019	-3.31429349450649	-0.614334893487988	-1.99990651226822	-2.27628792508913	-2.15456124658726	-1.47281687284676	-1.60066291783224	-1.27856514190833	-0.636010544690178	-4.07782389516246	-0.531531280819739	-2.27314290732975	-2.65062588731768	-1.76511998055291	0.659076973823149	-2.83585190791021	-2.81258482021972	-2.9821615213255	-2.91470030559955	3.93093569598019	-3.31429349450649
-0.896630694452285	-2.13549210350989	-2.14624896530149	-2.40337514605637	-1.84738439478703	-1.5193740746723	-1.29479134152971	-0.558524343541414	-4.73445655287237	-3.20643617038048	2.72459326332735	-1.24288390355195	-2.87470974628701	-4.45248893020163	-2.6457953681612	-0.871432608840394	-3.14996667279001	1.56855613671259	-3.52858347371787	-3.81820787749759	-0.896630694452285	-2.13549210350989	-2.14624896530149	-2.40337514605637	-1.84738439478703	-1.5193740746723	-1.29479134152971	-0.558524343541414	-4.73445655287237	-3.20643617038048	2.72459326332735	-1.24288390355195	-2.87470974628701	-4.45248893020163	-2.6457953681612	-0.871432608840394	-3.14996667279001	1.56855613671259	-3.52858347371787	-3.81820787749759
-0.791143989893394	-1.89550612351513	-2.19657290035909	-2.21396516681094	0.280528184476667	-1.23804085855644	-0.447796813111676	0.0765676962857609	-4.06389255822085	-2.75699010616642	-2.53797774249256	0.203588893655686	-0.693092609184644	0.397031541346914	-3.11867975164733	-1.36787950186858	-3.56757431059352	-2.87247810135315	6.46301385863312	-3.08752814819551	-0.791143989893394	-1.89550612351513	-2.19657290035909	-2.21396516681094	0.280528184476667	-1.23804085855644	-0.447796813111676	0.0765676962857609	-4.06389255822085	-2.75699010616642	-2.53797774249256	0.203588893655686	-0.693092609184644	0.397031541346914	-3.11867975164733	-1.36787950186858	-3.56757431059352	-2.87247810135315	6.46301385863312	-3.08752814819551
-1.03752875300031	-1.29180655207654	-1.27818651466886	-1.44012347410958	-1.51026392101856	-1.17054138592093	-1.21632416724053	-1.97448194411702	-3.6435407182107	-2.7906010551767	5.18696278914148	-0.704276302712956	-3.7366060610432	-3.87798523754443	-1.36255172484325	-2.22032251974607	-2.95161828728701	1.68315669865345	-2.30499787839771	-2.69146039675785	-1.03752875300031	-1.29180655207654	-1.27818651466886	-1.44012347410958	-1.51026392101856	-1.17054138592093	-1.21632416724053	-1.97448194411702	-3.6435407182107	-2.7906010551767	5.18696278914148	-0.704276302712956	-3.7366060610432	-3.87798523754443	-1.36255172484325	-2.22032251974607	-2.95161828728701	1.68315669865345	-2.30499787839771	-2.69146039675785
-0.755234943697329	-1.77843826170554	-2.09758342884557	-2.026910637274	-0.306479363127143	-1.68609214519871	-1.03050420313198	-0.229509054339782	-3.95631740026023	-2.69039294462964	3.21922087607092	-0.482187423553052	-2.03952215823907	-4.72376693024372	-3.00560534049444	-2.36858495741385	-3.23462314345864	0.181697360667619	-3.15893799226702	-3.19730805236929	-0.755234943697329	-1.77843826170554	-2.09758342884557	-2.026910637274	-0.306479363127143	-1.68609214519871	-1.03050420313198	-0.229509054339782	-3.95631740026023	-2.69039294462964	3.21922087607092	-0.482187423553052	-2.03952215823907	-4.72376693024372	-3.00560534049444	-2.36858495741385	-3.23462314345864	0.181697360667619	-3.15893799226702	-3.19730805236929
-0.933676498053219	-1.95558256144482	-2.21813333868966	-2.22340154141648	-2.2032426589375	-1.57415022100641	-1.45313646590041	-1.56259473915856	-4.51219850865155	-2.88123622518722	8.05711613942727	-0.346803811894096	-2.87605507252361	-4.34986369525331	-2.63852316827968	-5.03387526654443	-2.67202016740701	2.74023462061681	-2.83690001315582	-2.65271774641235	-0.933676498053219	-1.95558256144482	-2.21813333868966	-2.22340154141648	-2.2032426589375	-1.57415022100641	-1.45313646590041	-1.56259473915856	-4.51219850865155	-2.88123622518722	8.05711613942727	-0.346803811894096	-2.87605507252361	-4.34986369525331	-2.63852316827968	-5.03387526654443	-2.67202016740701	2.74023462061681	-2.83690001315582	-2.65271774641235
-0.952134132304496	-2.25397389175477	-2.58721914573885	-2.5053825718268	-2.10639921518992	-1.48805755113231	-1.37687438870961	-0.569194886423302	-5.00401318415883	-3.73922412700572	4.7009546174835	-0.678315826434564	-3.02063099223241	-4.88269563587789	-2.97791293249775	-2.59951879198141	-3.57578545209558	0.108721891113542	-2.53876134028607	-4.0172441557906	-0.952134132304496	-2.25397389175477	-2.58721914573885	-2.5053825718268	-2.10639921518992	-1.48805755113231	-1.37687438870961	-0.569194886423302	-5.00401318415883	-3.73922412700572	4.7009546174835	-0.678315826434564	-3.02063099223241	-4.88269563587789	-2.97791293249775	-2.59951879198141	-3.57578545209558	0.108721891113542	-2.53876134028607	-4.0172441557906
-0.993138035116062	-0.960782472084926	-1.32142997934403	-1.20265598969075	-1.49927697906546	-1.25479273698447	-1.03961193378834	-1.51666803893739	-3.06174637760631	-2.30623194014498	3.9715627041489	0.358306048189374	-2.77154371158176	-3.56274489837906	-1.49270239010845	-2.50182851434235	-3.22796210480591	3.86759313578653	-1.31198099173764	-1.90307059997717	-0.993138035116062	-0.960782472084926	-1.32142997934403	-1.20265598969075	-1.49927697906546	-1.25479273698447	-1.03961193378834	-1.51666803893739	-3.06174637760631	-2.30623194014498	3.9715627041489	0.358306048189374	-2.77154371158176	-3.56274489837906	-1.49270239010845	-2.50182851434235	-3.22796210480591	3.86759313578653	-1.31198099173764	-1.90307059997717
-0.747667379956109	-2.1548500680917	-2.38700367061596	-2.4540998752643	-0.387522138876145	-1.39149011790998	-1.42987145724504	-1.84708925867646	-3.7867008711402	-3.27905128942452	6.14164260010528	-1.67522020075606	-2.56929650373385	-4.70489649258703	-1.49590753936818	-5.33092295437209	-3.03392437656948	-0.969497055990626	-1.66413182390973	-3.33262493827346	-0.747667379956109	-2.1548500680917	-2.38700367061596	-2.4540998752643	-0.387522138876145	-1.39149011790998	-1.42987145724504	-1.84708925867646	-3.7867008711402	-3.27905128942452	6.14164260010528	-1.67522020075606	-2.56929650373385	-4.70489649258703	-1.49590753936818	-5.33092295437209	-3.03392437656948	-0.969497055990626	-1.66413182390973	-3.33262493827346
-1.11023004768678	-1.45713500816311	-1.73006705622731	-1.65557062867111	-2.71328297856345	-1.39132372793694	-0.817914525668144	0.245291784612596	-4.01465124524087	-2.94747783542381	5.76803924141199	0.369114469438344	-3.15838849742207	-4.82572580200354	-1.37796776023876	-5.42878607381269	-2.30144320856503	4.44593519396916	-2.03515937352667	-1.23359345571718	-1.11023004768678	-1.45713500816311	-1.73006705622731	-1.65557062867111	-2.71328297856345	-1.39132372793694	-0.817914525668144	0.245291784612596	-4.01465124524087	-2.94747783542381	5.76803924141199	0.369114469438344	-3.15838849742207	-4.82572580200354	-1.37796776023876	-5.42878607381269	-2.30144320856503	4.44593519396916	-2.03515937352667	-1.23359345571718
-0.946706582613224	-1.55655843501082	-1.74827023059135	-1.61193797371101	-0.35776619579316	-0.41251447487328	-0.568375900935289	-0.168757806629029	-3.9140643235125	-1.87670336898983	-2.33823701645443	2.09195533285703	-0.156745976373967	0.529742940213301	-2.11533545100765	-1.38879239467124	-3.36496201760662	-1.14955497426944	4.17418601997558	-1.93910025183672	-0.946706582613224	-1.55655843501082	-1.74827023059135	-1.61193797371101	-0.35776619579316	-0.41251447487328	-0.568375900935289	-0.168757806629029	-3.9140643235125	-1.87670336898983	-2.33823701645443	2.09195533285703	-0.156745976373967	0.529742940213301	-2.11533545100765	-1.38879239467124	-3.36496201760662	-1.14955497426944	4.17418601997558	-1.93910025183672
-0.893613796497584	-1.97529919300729	-2.20243613625935	-2.37198753703683	-2.09249646654932	-1.36260833185507	-1.43763588796665	-1.07836512634787	-4.4807952036884	-2.88696502962385	4.7695037463321	-1.18512542151123	-2.72402657126283	-4.56314246992016	-2.13872836524382	-2.75202956001601	-2.18563446645493	-0.23142765564875	-1.81786206399089	-3.10583130604354	-0.893613796497584	-1.97529919300729	-2.20243613625935	-2.37198753703683	-2.09249646654932	-1.36260833185507	-1.43763588796665	-1.07836512634787	-4.4807952036884	-2.88696502962385	4.7695037463321	-1.18512542151123	-2.72402657126283	-4.56314246992016	-2.13872836524382	-2.75202956001601	-2.18563446645493	-0.23142765564875	-1.81786206399089	-3.10583130604354
-0.864533965058745	-2.00663247614421	-2.26519834228112	-2.32436761869512	-1.24456447671489	-1.17171111631994	-1.43408043508383	-0.278666288961848	-4.48063863494055	-3.10870214882075	3.81120197176474	-0.0504874283328613	-2.32676096886656	-4.04106720891232	-2.70244771456166	-1.72401488149705	-2.98576327192355	1.04297510131362	-2.64841416608954	-3.3407163654826	-0.864533965058745	-2.00663247614421	-2.26519834228112	-2.32436761869512	-1.24456447671489	-1.17171111631994	-1.43408043508383	-0.278666288961848	-4.48063863494055	-3.10870214882075	3.81120197176474	-0.0504874283328613	-2.32676096886656	-4.04106720891232	-2.70244771456166	-1.72401488149705	-2.98576327192355	1.04297510131362	-2.64841416608954	-3.3407163654826
-1.00136363173632	-1.62326419720944	-1.91165466092684	-1.57709933855335	-2.00176681958343	-1.53185016938632	-1.27083580006791	-1.65938855433523	0.529097928023787	-2.13851851540438	-1.55233700236624	-3.55691347460788	-1.53111576077139	-4.5267770985503	-1.34887780168554	-3.59981127699474	-0.827480721746974	-2.6074104886962	-4.60660756076972	-2.84976256788052	-1.00136363173632	-1.62326419720944	-1.91165466092684	-1.57709933855335	-2.00176681958343	-1.53185016938632	-1.27083580006791	-1.65938855433523	0.529097928023787	-2.13851851540438	-1.55233700236624	-3.55691347460788	-1.53111576077139	-4.5267770985503	-1.34887780168554	-3.59981127699474	-0.827480721746974	-2.6074104886962	-4.60660756076972	-2.84976256788052
-0.918002639318961	-1.98010166056995	-2.33884102981153	-2.32255973345963	-1.55485161261432	-1.78237782307252	-1.45467000348882	-0.00352925082219957	-4.52582709131225	-3.02917407563424	3.68110833055513	-1.24619402187255	-3.64645403494016	-3.8550477273303	-2.73083973744903	-1.68637183170344	-3.61990175205786	0.928519044883842	-3.41458684843097	-3.34885628786505	-0.918002639318961	-1.98010166056995	-2.33884102981153	-2.32255973345963	-1.55485161261432	-1.78237782307252	-1.45467000348882	-0.00352925082219957	-4.52582709131225	-3.02917407563424	3.68110833055513	-1.24619402187255	-3.64645403494016	-3.8550477273303	-2.73083973744903	-1.68637183170344	-3.61990175205786	0.928519044883842	-3.41458684843097	-3.34885628786505
-0.846504506951515	-1.81411590112069	-2.18773892190809	-2.06263779146153	-0.106735865522639	-1.096413937839	-1.18476789317651	-0.548002763068743	-4.15593800645741	-2.26236369244576	-2.4171650252213	0.207013097205367	-2.0030902278037	0.298834117111705	-3.42577911478945	-2.13429180844767	-3.64086516936362	-2.88180787781114	4.97101104007353	-2.77231134435109	-0.846504506951515	-1.81411590112069	-2.18773892190809	-2.06263779146153	-0.106735865522639	-1.096413937839	-1.18476789317651	-0.548002763068743	-4.15593800645741	-2.26236369244576	-2.4171650252213	0.207013097205367	-2.0030902278037	0.298834117111705	-3.42577911478945	-2.13429180844767	-3.64086516936362	-2.88180787781114	4.97101104007353	-2.77231134435109
-0.956160051482528	-0.854355117645146	-0.936554588695885	-0.663243092652749	-2.32145240828786	-1.00748050923641	-0.968960002492911	-0.973187991051474	-2.83797010514478	-1.84979432458638	4.078648637854	2.09229134138126	-3.18013468617313	-3.26505976839621	-0.928029165966714	-4.77553085286768	-2.69421572845546	4.2458801255113	-1.77893523312512	-1.58169893024749	-0.956160051482528	-0.854355117645146	-0.936554588695885	-0.663243092652749	-2.32145240828786	-1.00748050923641	-0.968960002492911	-0.973187991051474	-2.83797010514478	-1.84979432458638	4.078648637854	2.09229134138126	-3.18013468617313	-3.26505976839621	-0.928029165966714	-4.77553085286768	-2.69421572845546	4.2458801255113	-1.77893523312512	-1.58169893024749
-0.88358876980651	-2.05923236975603	-2.34833142750932	-2.37282828006087	-1.82013879039078	-1.46968925956937	-1.25649374542823	-1.29318128696433	-4.59404124682154	-3.44846483048817	6.7489004261985	-0.56666539032967	-2.40943431863871	-3.61112452438023	-2.3330603568417	-3.51260537117583	-2.87069525646672	0.248864720400143	-3.27931030728676	-3.31693939787438	-0.88358876980651	-2.05923236975603	-2.34833142750932	-2.37282828006087	-1.82013879039078	-1.46968925956937	-1.25649374542823	-1.29318128696433	-4.59404124682154	-3.44846483048817	6.7489004261985	-0.56666539032967	-2.40943431863871	-3.61112452438023	-2.3330603568417	-3.51260537117583	-2.87069525646672	0.248864720400143	-3.27931030728676	-3.31693939787438
-0.955877455893747	-2.12048446404421	-2.43967745990327	-2.35352665858517	-1.22123400945944	-1.8188364857176	-1.54122014418341	-1.27225044708347	-3.82331632779803	-3.50598939644124	5.10635914152357	-0.702878767784211	-1.53932678018238	-4.02025563311059	-2.82055888862271	2.91548653432103	-3.53937749355431	0.261568036893381	-1.0108105358871	-3.90420081452657	-0.955877455893747	-2.12048446404421	-2.43967745990327	-2.35352665858517	-1.22123400945944	-1.8188364857176	-1.54122014418341	-1.27225044708347	-3.82331632779803	-3.50598939644124	5.10635914152357	-0.702878767784211	-1.53932678018238	-4.02025563311059	-2.82055888862271	2.91548653432103	-3.53937749355431	0.261568036893381	-1.0108105358871	-3.90420081452657
-0.948062599387929	-2.22014026845033	-2.4836227390313	-2.4685207923419	-2.40444217659119	-1.7539616371286	-1.58151326608722	-0.720004858433182	-4.66577021989248	-3.74963765629056	5.40334959450635	-1.16902747408445	-1.98371612623466	-3.78852585931739	-2.81067980413126	-2.3791835780929	-2.80748669323166	-0.00343346033732837	-1.3301975050521	-3.87227384798076	-0.948062599387929	-2.22014026845033	-2.4836227390313	-2.4685207923419	-2.40444217659119	-1.7539616371286	-1.58151326608722	-0.720004858433182	-4.66577021989248	-3.74963765629056	5.40334959450635	-1.16902747408445	-1.98371612623466	-3.78852585931739	-2.81067980413126	-2.3791835780929	-2.80748669323166	-0.00343346033732837	-1.3301975050521	-3.87227384798076
-0.997681650074039	-1.66645967300865	-2.05886688263258	-2.0991640835253	-1.92602835215059	-1.56386295425623	-1.36142604848916	-1.09930382473858	-4.16535061010128	-2.6723857508782	1.28100201583303	-1.33228170173576	-3.51431457127102	-4.54492273945225	-2.68667135135925	-2.70871271769179	-3.25330746704211	0.236279139788912	-2.83784879825406	-3.92520462603154	-0.997681650074039	-1.66645967300865	-2.05886688263258	-2.0991640835253	-1.92602835215059	-1.56386295425623	-1.36142604848916	-1.09930382473858	-4.16535061010128	-2.6723857508782	1.28100201583303	-1.33228170173576	-3.51431457127102	-4.54492273945225	-2.68667135135925	-2.70871271769179	-3.25330746704211	0.236279139788912	-2.83784879825406	-3.92520462603154
-0.893316292017576	-1.51821991278204	0.391121019786692	-1.51066904036537	-2.09912379673107	-1.57426828541314	-1.32438387844008	-2.26908187227927	-4.09174798475961	-3.21399138623271	-1.30618420987689	-3.34093676427796	-3.4259732698496	-4.29262885182047	4.6476786888677	-3.17984928872143	-3.60378666183055	-3.05961816378438	-3.91674434275015	-3.92035098815145	-0.893316292017576	-1.51821991278204	0.391121019786692	-1.51066904036537	-2.09912379673107	-1.57426828541314	-1.32438387844008	-2.26908187227927	-4.09174798475961	-3.21399138623271	-1.30618420987689	-3.34093676427796	-3.4259732698496	-4.29262885182047	4.6476786888677	-3.17984928872143	-3.60378666183055	-3.05961816378438	-3.91674434275015	-3.92035098815145
-0.881591193578681	-1.76662347443379	-2.09798289151808	-2.0297723548963	-0.733680517002996	-1.1007594710996	-1.23741523156331	-0.497793277059424	-3.23516661519123	-3.07159429111439	-2.39913984558413	-0.571332989441486	-0.955253849710522	-1.71054734825773	-2.60430414868342	-2.86537507251579	-3.45140063861092	-2.16914725427553	5.07450552694935	-2.94923039912347	-0.881591193578681	-1.76662347443379	-2.09798289151808	-2.0297723548963	-0.733680517002996	-1.1007594710996	-1.23741523156331	-0.497793277059424	-3.23516661519123	-3.07159429111439	-2.39913984558413	-0.571332989441486	-0.955253849710522	-1.71054734825773	-2.60430414868342	-2.86537507251579	-3.45140063861092	-2.16914725427553	5.07450552694935	-2.94923039912347
-0.979297424943089	-1.68286272927294	-1.8987391763666	-1.94766018732316	-0.897205107464552	-1.23198959859833	-0.980243090802552	-1.20424464036815	-4.16179303907163	-2.91017139042279	6.19070289048762	-1.72940393671437	-2.65002807365839	-5.15140678604204	-0.731928306623635	-7.54947372696097	-2.64821152793567	1.53466859459644	-2.24933334354254	-2.49710386464565	-0.979297424943089	-1.68286272927294	-1.8987391763666	-1.94766018732316	-0.897205107464552	-1.23198959859833	-0.980243090802552	-1.20424464036815	-4.16179303907163	-2.91017139042279	6.19070289048762	-1.72940393671437	-2.65002807365839	-5.15140678604204	-0.731928306623635	-7.54947372696097	-2.64821152793567	1.53466859459644	-2.24933334354254	-2.49710386464565
-1.13953099483281	-1.60590009640831	-1.41599143121063	-1.41827392613802	-2.78225273022184	-0.74055997284765	-1.42049107527337	-2.13460495992828	-3.57380842752714	-3.31257811008622	8.56934664147355	-0.618120929574685	-2.28151309861684	-3.43020755539808	-1.08612580445916	-6.12800113394196	-1.33431312105758	0.626375103826126	-2.75101812909966	-2.11478117528156	-1.13953099483281	-1.60590009640831	-1.41599143121063	-1.41827392613802	-2.78225273022184	-0.74055997284765	-1.42049107527337	-2.13460495992828	-3.57380842752714	-3.31257811008622	8.56934664147355	-0.618120929574685	-2.28151309861684	-3.43020755539808	-1.08612580445916	-6.12800113394196	-1.33431312105758	0.626375103826126	-2.75101812909966	-2.11478117528156
3.17630148701459	-1.88537035607792	-2.02999166451618	-1.3916942779821	-1.8277193257665	-1.6345044734496	-1.32746689941213	-1.8465290505248	4.18816480767113	-3.35080293157633	-2.2517304075139	-2.96902286443145	-2.7027808731238	-4.47457147719504	-2.6820299310919	-4.01542670291423	-2.45135880527127	-2.18824294193029	-4.16030147732801	-2.71877053785219	3.17630148701459	-1.88537035607792	-2.02999166451618	-1.3916942779821	-1.8277193257665	-1.6345044734496	-1.32746689941213	-1.8465290505248	4.18816480767113	-3.35080293157633	-2.2517304075139	-2.96902286443145	-2.7027808731238	-4.47457147719504	-2.6820299310919	-4.01542670291423	-2.45135880527127	-2.18824294193029	-4.16030147732801	-2.71877053785219
-0.942777142876445	-1.82937205895558	-2.03597389646442	-1.93882794009161	-2.00985652915361	-1.36936813531676	-1.40162121977171	-0.0921489022593662	-4.3317331501337	-3.28826003378186	8.32488210345406	0.320384124329649	-2.20977185887425	-4.43686033959718	-1.91704189409467	-3.72065004741338	-2.40509904574342	3.07788471826598	-3.29617800030996	-2.65937609906968	-0.942777142876445	-1.82937205895558	-2.03597389646442	-1.93882794009161	-2.00985652915361	-1.36936813531676	-1.40162121977171	-0.0921489022593662	-4.3317331501337	-3.28826003378186	8.32488210345406	0.320384124329649	-2.20977185887425	-4.43686033959718	-1.91704189409467	-3.72065004741338	-2.40509904574342	3.07788471826598	-3.29617800030996	-2.65937609906968
-0.704794550406715	-1.2608257437185	-1.69366661466751	-1.78210800607673	-1.71653434281282	-1.30905026030472	-0.9995450381258	-0.645522740676154	-3.07041258480838	-2.03434153157612	6.02442395287396	-1.56470619504526	-3.36603333062644	-3.80362923957587	-2.64195910152509	-2.26420125530165	-2.46626927304436	0.528853186395451	-2.60721777146152	-3.00508532858895	-0.704794550406715	-1.2608257437185	-1.69366661466751	-1.78210800607673	-1.71653434281282	-1.30905026030472	-0.9995450381258	-0.645522740676154	-3.07041258480838	-2.03434153157612	6.02442395287396	-1.56470619504526	-3.36603333062644	-3.80362923957587	-2.64195910152509	-2.26420125530165	-2.46626927304436	0.528853186395451	-2.60721777146152	-3.00508532858895
-0.836760014542061	-1.77606581714405	-2.18248774976663	-1.9900127752616	-0.604221812968516	-0.928871179431632	1.10821457404994	0.0191955534871692	-3.85868338520736	-2.61039923458896	-2.57196244560714	0.440728426319483	-1.68333081146317	0.315730611471812	-3.18096623515946	-1.69602492876566	-3.51114916095892	-2.02513706198749	6.24138162770196	-3.39620907494755	-0.836760014542061	-1.77606581714405	-2.18248774976663	-1.9900127752616	-0.604221812968516	-0.928871179431632	1.10821457404994	0.0191955534871692	-3.85868338520736	-2.61039923458896	-2.57196244560714	0.440728426319483	-1.68333081146317	0.315730611471812	-3.18096623515946	-1.69602492876566	-3.51114916095892	-2.02513706198749	6.24138162770196	-3.39620907494755
-0.742045927977955	-1.30419653251492	-1.74538439702913	-1.21481623486058	-1.93396815902309	-1.37458856472584	-0.930705171187062	-1.55516807396952	2.94680916435924	-1.60151631018819	-2.32470351697436	-3.27712890376669	-1.79470202411777	-3.68107263416052	-2.22963882097625	-2.75557507860371	-2.16158133507392	-1.54060383184197	-3.70520030603158	-2.52850777408688	-0.742045927977955	-1.30419653251492	-1.74538439702913	-1.21481623486058	-1.93396815902309	-1.37458856472584	-0.930705171187062	-1.55516807396952	2.94680916435924	-1.60151631018819	-2.32470351697436	-3.27712890376669	-1.79470202411777	-3.68107263416052	-2.22963882097625	-2.75557507860371	-2.16158133507392	-1.54060383184197	-3.70520030603158	-2.52850777408688
-0.909934735761567	-1.95146631227879	-2.25552173787509	-2.2424170625927	-2.02599729142702	-1.67214439872356	-1.43680693686271	-0.503120485456582	-3.59241478546847	-2.87793905914289	5.53387175551445	-0.439558587225728	-3.30060169853918	-5.13479626574201	-2.21986663312099	-4.98568467603181	-3.41929031359254	-0.721098282733337	-3.3676594846516	-3.77908330231858	-0.909934735761567	-1.95146631227879	-2.25552173787509	-2.2424170625927	-2.02599729142702	-1.67214439872356	-1.43680693686271	-0.503120485456582	-3.59241478546847	-2.87793905914289	5.53387175551445	-0.439558587225728	-3.30060169853918	-5.13479626574201	-2.21986663312099	-4.98568467603181	-3.41929031359254	-0.721098282733337	-3.3676594846516	-3.77908330231858
-1.07961049163933	-0.898663698371259	2.96638955878586	-1.81956017487721	-2.63216018508934	-1.56466818493778	-1.41746883850674	-2.6163631627389	-4.31579409142799	-3.34820941027357	-1.45228042560364	-2.21762090691272	-3.59437604289907	-3.83084091171246	1.34190823365935	-4.04127238972544	-3.55988640577027	-2.90697777118623	-4.05991561094029	-3.39681401477214	-1.07961049163933	-0.898663698371259	2.96638955878586	-1.81956017487721	-2.63216018508934	-1.56466818493778	-1.41746883850674	-2.6163631627389	-4.31579409142799	-3.34820941027357	-1.45228042560364	-2.21762090691272	-3.59437604289907	-3.83084091171246	1.34190823365935	-4.04127238972544	-3.55988640577027	-2.90697777118623	-4.05991561094029	-3.39681401477214
-0.971171380685068	-2.04867036148836	-2.40638016172744	-2.38662739102341	-1.89481838113971	-1.74930619412748	-1.5180724282852	-0.435415853499137	-3.99221923468677	-3.61532564293183	4.17673505671296	-0.673929255944642	-3.05445441725739	-2.96759150271265	-2.9199230641774	-2.10143020521348	-3.25634874692878	0.172343287680838	-1.85039671935507	-3.65457710245855	-0.971171380685068	-2.04867036148836	-2.40638016172744	-2.38662739102341	-1.89481838113971	-1.74930619412748	-1.5180724282852	-0.435415853499137	-3.99221923468677	-3.61532564293183	4.17673505671296	-0.673929255944642	-3.05445441725739	-2.96759150271265	-2.9199230641774	-2.10143020521348	-3.25634874692878	0.172343287680838	-1.85039671935507	-3.65457710245855
-0.900767807651115	-1.77735304363438	-2.00585360524554	-1.96293684698822	-2.24732748373408	-1.43822866883111	-1.18551191467589	-1.16464721538837	-4.18454379573528	-2.49627178937692	6.98969074636267	-0.35236701001774	-2.60256992107442	-4.55572779650034	-2.1845414256342	-2.3440568364843	-2.7851943017808	1.45604084782818	-3.38457251016365	-2.67617822954264	-0.900767807651115	-1.77735304363438	-2.00585360524554	-1.96293684698822	-2.24732748373408	-1.43822866883111	-1.18551191467589	-1.16464721538837	-4.18454379573528	-2.49627178937692	6.98969074636267	-0.35236701001774	-2.60256992107442	-4.55572779650034	-2.1845414256342	-2.3440568364843	-2.7851943017808	1.45604084782818	-3.38457251016365	-2.67617822954264
-0.942158915812807	-1.72129773947332	-1.89884020386702	-2.00548411078676	-2.29093983330691	-1.52432241920835	-0.913190210070138	-1.57709693066289	-4.16007312526353	-2.82292504252504	5.11358188524184	-0.552225890606808	-3.84429224234929	-2.18161528415895	-2.38787530593077	0.0732141543827929	-2.92711209912195	-0.198842500424337	-3.9673826180107	-2.35861955499902	-0.942158915812807	-1.72129773947332	-1.89884020386702	-2.00548411078676	-2.29093983330691	-1.52432241920835	-0.913190210070138	-1.57709693066289	-4.16007312526353	-2.82292504252504	5.11358188524184	-0.552225890606808	-3.84429224234929	-2.18161528415895	-2.38787530593077	0.0732141543827929	-2.92711209912195	-0.198842500424337	-3.9673826180107	-2.35861955499902
-1.01013032885589	-1.78029312831592	-1.9751746515129	-1.92496554446009	-1.95724679999418	-1.49764327777007	-1.42047790610409	-0.000731234975555828	-4.36188255894741	-3.40859329607562	4.12093146684472	2.11276692481114	-3.88547174714339	-4.25002544101853	-1.63669550565161	-2.25768233459703	-2.61343340389341	1.67972096923083	-2.46863932936323	-2.58289551736644	-1.01013032885589	-1.78029312831592	-1.9751746515129	-1.92496554446009	-1.95724679999418	-1.49764327777007	-1.42047790610409	-0.000731234975555828	-4.36188255894741	-3.40859329607562	4.12093146684472	2.11276692481114	-3.88547174714339	-4.25002544101853	-1.63669550565161	-2.25768233459703	-2.61343340389341	1.67972096923083	-2.46863932936323	-2.58289551736644
-1.0232377645569	-0.556649048224386	-0.815332288021947	-0.748338375652785	-2.51949198828599	-0.644523616631669	-0.875241482011358	-1.07744588410472	-1.78541083128871	-1.80269900980116	-0.765010544408383	-1.90945104789944	-4.44625462318464	-4.30849060968745	-0.963605840627708	-5.80366384122894	-2.10543847150521	1.80465132768183	-1.61504775413709	-1.36004444507401	-1.0232377645569	-0.556649048224386	-0.815332288021947	-0.748338375652785	-2.51949198828599	-0.644523616631669	-0.875241482011358	-1.07744588410472	-1.78541083128871	-1.80269900980116	-0.765010544408383	-1.90945104789944	-4.44625462318464	-4.30849060968745	-0.963605840627708	-5.80366384122894	-2.10543847150521	1.80465132768183	-1.61504775413709	-1.36004444507401
-1.02623023838372	-2.05827435680872	-2.11153035629451	-2.30677408137449	-2.15068037102372	-1.34463974947318	-1.55596805824456	-1.23214805571323	-4.81922273205214	-3.68225014632931	9.35677066062497	-0.860907888433634	-4.08130047739838	-6.18184108769598	-2.51169875140153	-6.85231157627041	-2.54150053547373	0.126076088847558	-3.75761602009793	-3.90627307866399	-1.02623023838372	-2.05827435680872	-2.11153035629451	-2.30677408137449	-2.15068037102372	-1.34463974947318	-1.55596805824456	-1.23214805571323	-4.81922273205214	-3.68225014632931	9.35677066062497	-0.860907888433634	-4.08130047739838	-6.18184108769598	-2.51169875140153	-6.85231157627041	-2.54150053547373	0.126076088847558	-3.75761602009793	-3.90627307866399
-0.770182323155034	-1.88542586425612	-2.30628228867305	-2.14810761753893	-0.763291552479782	-1.68976753314075	-0.969704787919707	-0.151618794191222	-4.14395086823968	-3.09093018574808	7.19215459775485	-0.462661112067066	-2.53020592336833	-4.48905248940666	-3.07476372824505	0.035173148100037	-3.13525196862747	0.941866089122565	-0.970812976104496	-3.87893133070674	-0.770182323155034	-1.88542586425612	-2.30628228867305	-2.14810761753893	-0.763291552479782	-1.68976753314075	-0.969704787919707	-0.151618794191222	-4.14395086823968	-3.09093018574808	7.19215459775485	-0.462661112067066	-2.53020592336833	-4.48905248940666	-3.07476372824505	0.035173148100037	-3.13525196862747	0.941866089122565	-0.970812976104496	-3.87893133070674
-1.05603533763013	-1.33984605592943	-1.50392257207061	-1.32833501381694	-2.45466888684062	-0.693799478686273	-1.24932154793735	-2.13346917589235	-1.53933406093025	-2.26707595658484	-2.00805560633085	-2.76338033720625	-2.85224811444574	-4.38729203992762	-0.327895611821304	-3.8880938209126	-0.678303473177836	-1.10984724779352	-3.3755261437859	-2.3701428334736	-1.05603533763013	-1.33984605592943	-1.50392257207061	-1.32833501381694	-2.45466888684062	-0.693799478686273	-1.24932154793735	-2.13346917589235	-1.53933406093025	-2.26707595658484	-2.00805560633085	-2.76338033720625	-2.85224811444574	-4.38729203992762	-0.327895611821304	-3.8880938209126	-0.678303473177836	-1.10984724779352	-3.3755261437859	-2.3701428334736
-1.00378077056383	-1.88841559081112	-2.12206269046473	-2.16840776523572	-4.08226268058818	-1.46962066927092	0.720393025624596	-1.24820148744586	-4.51984379551073	-3.54508372015836	3.71903484659463	-1.11174457648352	-2.98486216291	-5.58229461899531	-2.51416954556097	-4.19921754918554	-3.11887008955037	-0.604977294650931	-2.95940127916502	-3.7317906677299	-1.00378077056383	-1.88841559081112	-2.12206269046473	-2.16840776523572	-4.08226268058818	-1.46962066927092	0.720393025624596	-1.24820148744586	-4.51984379551073	-3.54508372015836	3.71903484659463	-1.11174457648352	-2.98486216291	-5.58229461899531	-2.51416954556097	-4.19921754918554	-3.11887008955037	-0.604977294650931	-2.95940127916502	-3.7317906677299
-1.09012076782594	-1.22738794385918	-1.48508066796088	-1.46672860791311	-2.97698667927245	-1.19944355339376	-1.21924996022393	-0.957942267395879	-3.37153904470549	-2.26827775348972	5.41772643744974	0.092323856664768	-2.70328782868052	-4.61257702224876	-1.23958786712768	-3.38601928628842	-3.00956074943816	4.44772442440311	-1.72665141170615	-1.8270462295722	-1.09012076782594	-1.22738794385918	-1.48508066796088	-1.46672860791311	-2.97698667927245	-1.19944355339376	-1.21924996022393	-0.957942267395879	-3.37153904470549	-2.26827775348972	5.41772643744974	0.092323856664768	-2.70328782868052	-4.61257702224876	-1.23958786712768	-3.38601928628842	-3.00956074943816	4.44772442440311	-1.72665141170615	-1.8270462295722
-0.986505335076125	-1.97854306729261	-2.23119601564331	-2.2857179794915	-2.26103629227024	-1.50088748502691	-1.49571173333773	-1.40325108646169	-4.63258514662895	-3.52739582286327	4.50005005134325	-1.45332548589126	-3.05914469944883	-2.91805930563359	-2.9411350223513	-4.40710779210327	-3.26539624849329	1.39412805350704	-1.93691842147791	-3.56548160281298	-0.986505335076125	-1.97854306729261	-2.23119601564331	-2.2857179794915	-2.26103629227024	-1.50088748502691	-1.49571173333773	-1.40325108646169	-4.63258514662895	-3.52739582286327	4.50005005134325	-1.45332548589126	-3.05914469944883	-2.91805930563359	-2.9411350223513	-4.40710779210327	-3.26539624849329	1.39412805350704	-1.93691842147791	-3.56548160281298
-0.919554740043634	-2.03373002219802	-2.31370502598746	-2.33742782299327	-2.30686179292694	-1.685741941613	-1.47986190239046	-0.710087379025298	-4.61256192225884	-2.88508379132535	3.63303987128267	-0.297322626616203	-3.00052216454443	-4.00284822892124	-2.65642803882369	-3.57356550151558	-3.31518926906207	-0.767955067919054	-2.92488275282388	-3.37851054802215	-0.919554740043634	-2.03373002219802	-2.31370502598746	-2.33742782299327	-2.30686179292694	-1.685741941613	-1.47986190239046	-0.710087379025298	-4.61256192225884	-2.88508379132535	3.63303987128267	-0.297322626616203	-3.00052216454443	-4.00284822892124	-2.65642803882369	-3.57356550151558	-3.31518926906207	-0.767955067919054	-2.92488275282388	-3.37851054802215
-0.837804865538952	-1.1885188627294	-1.40045212022713	-1.46960810692487	-1.02721954069931	-1.09922356141419	-1.0479123530122	-1.93272131403089	1.38621861909084	-1.08682279364395	-0.120151019153925	-3.8630992379332	-0.974485062648348	-4.58480758273126	-1.52555954422258	-3.61750755905839	1.63254876550028	-1.44274570904763	-2.81120258547991	-1.80222101565795	-0.837804865538952	-1.1885188627294	-1.40045212022713	-1.46960810692487	-1.02721954069931	-1.09922356141419	-1.0479123530122	-1.93272131403089	1.38621861909084	-1.08682279364395	-0.120151019153925	-3.8630992379332	-0.974485062648348	-4.58480758273126	-1.52555954422258	-3.61750755905839	1.63254876550028	-1.44274570904763	-2.81120258547991	-1.80222101565795
-1.12761883172136	-1.51657373078084	-1.65938196783425	-1.69113479524386	-3.01042877877565	-1.27350722791881	-1.37284612796317	-1.4350574388789	-4.13774400974463	-3.04286427611361	0.986967603678067	-0.786047375810412	-4.01792712562842	-2.94190984264759	-1.15125009348716	-4.75208076862783	-3.01247624728274	3.39386946340977	-2.87899014327884	-2.68680174226956	-1.12761883172136	-1.51657373078084	-1.65938196783425	-1.69113479524386	-3.01042877877565	-1.27350722791881	-1.37284612796317	-1.4350574388789	-4.13774400974463	-3.04286427611361	0.986967603678067	-0.786047375810412	-4.01792712562842	-2.94190984264759	-1.15125009348716	-4.75208076862783	-3.01247624728274	3.39386946340977	-2.87899014327884	-2.68680174226956
-1.13420763833972	-1.34369995675848	-1.01098582915168	-1.21153998847309	-3.08318398394726	-0.29425458115236	-1.29870310835776	0.160416208271693	-3.87955519565416	-2.95999868983378	3.09846330454297	2.94010872346443	-3.17326141697742	-2.67384361377686	-0.749134978441771	-1.12072718349519	-1.83936455053005	1.25628470638206	-2.21848897562362	-2.0615958797278	-1.13420763833972	-1.34369995675848	-1.01098582915168	-1.21153998847309	-3.08318398394726	-0.29425458115236	-1.29870310835776	0.160416208271693	-3.87955519565416	-2.95999868983378	3.09846330454297	2.94010872346443	-3.17326141697742	-2.67384361377686	-0.749134978441771	-1.12072718349519	-1.83936455053005	1.25628470638206	-2.21848897562362	-2.0615958797278
-1.04356176934362	-1.41378224724798	-1.18667802623844	-1.38849326284235	-1.80494896080845	-0.807760945271229	-1.21161813089872	-1.11880156073001	-0.446982428759191	-1.6938815520043	1.55823072454225	-2.20549464227421	-2.74084803471256	-6.34387738067921	-1.35439465661729	-3.07544275612251	0.24371700663586	-1.61416747982316	-3.30455422479176	-1.86707400424631	-1.04356176934362	-1.41378224724798	-1.18667802623844	-1.38849326284235	-1.80494896080845	-0.807760945271229	-1.21161813089872	-1.11880156073001	-0.446982428759191	-1.6938815520043	1.55823072454225	-2.20549464227421	-2.74084803471256	-6.34387738067921	-1.35439465661729	-3.07544275612251	0.24371700663586	-1.61416747982316	-3.30455422479176	-1.86707400424631
-0.967181364710068	-1.85744999898848	-2.22765973162023	-2.11965585315946	-2.54308783180121	-1.50136823720801	-1.4291878294787	-1.85554352382823	-4.41391220520266	-3.30643046099585	7.84106959048419	-1.50932413643034	-3.38046298845723	-5.19436929521702	-2.39168664041222	-4.73479841720404	-3.12206285733807	1.34640303743516	-1.17322801196711	-3.43598857321485	-0.967181364710068	-1.85744999898848	-2.22765973162023	-2.11965585315946	-2.54308783180121	-1.50136823720801	-1.4291878294787	-1.85554352382823	-4.41391220520266	-3.30643046099585	7.84106959048419	-1.50932413643034	-3.38046298845723	-5.19436929521702	-2.39168664041222	-4.73479841720404	-3.12206285733807	1.34640303743516	-1.17322801196711	-3.43598857321485
-0.926849708936954	-1.88460468628905	-2.15806635049981	-2.13966817889042	-0.622410750336429	-0.486707978580545	0.0017401252685858	-0.54118706377455	-4.23610032774223	-2.62133591493084	-2.4493789479167	0.475466780952737	-4.9614121942172	-2.29836307657994	-2.95572015639655	-0.0649164038343291	-3.53099119955154	-2.1645245047285	4.99807018669917	-3.12510252693542	-0.926849708936954	-1.88460468628905	-2.15806635049981	-2.13966817889042	-0.622410750336429	-0.486707978580545	0.0017401252685858	-0.54118706377455	-4.23610032774223	-2.62133591493084	-2.4493789479167	0.475466780952737	-4.9614121942172	-2.29836307657994	-2.95572015639655	-0.0649164038343291	-3.53099119955154	-2.1645245047285	4.99807018669917	-3.12510252693542
-0.961716092626409	-1.88455058760481	-1.90601297018453	-2.10752329651014	-2.39557304697	-1.58510582888542	-1.43810972838588	0.0230696553202785	-4.4473849620159	-3.42326568466111	6.54412243494466	0.0328995040558319	-2.16985701213794	-5.56476247951507	-1.8576245593921	-4.70885735931686	-2.65793437175745	2.49846126067642	-3.67754262238945	-2.152523119931	-0.961716092626409	-1.88455058760481	-1.90601297018453	-2.10752329651014	-2.39557304697	-1.58510582888542	-1.43810972838588	0.0230696553202785	-4.4473849620159	-3.42326568466111	6.54412243494466	0.0328995040558319	-2.16985701213794	-5.56476247951507	-1.8576245593921	-4.70885735931686	-2.65793437175745	2.49846126067642	-3.67754262238945	-2.152523119931
-1.01838683293673	-1.9488257141556	-2.16901273042864	-2.18711291395222	-2.33784647845845	-1.59288405790154	-1.22297808603222	-2.32743842026509	-4.63677896483981	-3.42767223681375	5.70381528991498	-1.00219896429353	-2.75294531176928	-3.75906271159151	-2.00907750534879	-4.44103492670874	-3.37090297409131	-0.42356449720875	-2.61368336914382	-3.45478908224309	-1.01838683293673	-1.9488257141556	-2.16901273042864	-2.18711291395222	-2.33784647845845	-1.59288405790154	-1.22297808603222	-2.32743842026509	-4.63677896483981	-3.42767223681375	5.70381528991498	-1.00219896429353	-2.75294531176928	-3.75906271159151	-2.00907750534879	-4.44103492670874	-3.37090297409131	-0.42356449720875	-2.61368336914382	-3.45478908224309
-0.963195076502169	-1.7349747645765	-2.16543336926149	-1.66100474961399	-2.33901790589731	-1.56747131541864	-1.44066313340116	-1.17635450350159	-4.45539902098769	-3.20648879976762	0.496601393416	-2.15984684488726	-3.35973280866566	-4.58259027114112	-2.93947409082129	-1.21606097484352	-1.82215282017484	-0.689480599432436	-4.20007677835195	-3.25326534775307	-0.963195076502169	-1.7349747645765	-2.16543336926149	-1.66100474961399	-2.33901790589731	-1.56747131541864	-1.44066313340116	-1.17635450350159	-4.45539902098769	-3.20648879976762	0.496601393416	-2.15984684488726	-3.35973280866566	-4.58259027114112	-2.93947409082129	-1.21606097484352	-1.82215282017484	-0.689480599432436	-4.20007677835195	-3.25326534775307
-1.03371749400621	-1.9493782604695	0.490327473015438	-2.16338058213277	-2.4311307647916	-1.70358183179483	-1.64016428938214	-1.90349249660133	-5.10471813865106	-4.03421047262209	-2.76897347640837	-1.3770062091102	-1.93809438245322	-4.12498452492216	4.92846036124404	-2.60355729944755	-3.68363406556414	-3.47080930413368	-2.96416113753714	-3.63168131836645	-1.03371749400621	-1.9493782604695	0.490327473015438	-2.16338058213277	-2.4311307647916	-1.70358183179483	-1.64016428938214	-1.90349249660133	-5.10471813865106	-4.03421047262209	-2.76897347640837	-1.3770062091102	-1.93809438245322	-4.12498452492216	4.92846036124404	-2.60355729944755	-3.68363406556414	-3.47080930413368	-2.96416113753714	-3.63168131836645
-1.1177150528233	-1.50011361850418	-1.56590199219692	-1.76029646892584	-3.07233122200776	-1.11509110771209	-1.35936882738464	-1.7677885243404	-4.09652360030745	-2.5085672553856	4.04491664644458	0.0432290287656631	-3.55434370570419	-5.14973201948148	-1.44822491928823	-4.97728800109809	-2.558822163465	1.77361451894733	-4.20170312164238	-2.24627945864792	-1.1177150528233	-1.50011361850418	-1.56590199219692	-1.76029646892584	-3.07233122200776	-1.11509110771209	-1.35936882738464	-1.7677885243404	-4.09652360030745	-2.5085672553856	4.04491664644458	0.0432290287656631	-3.55434370570419	-5.14973201948148	-1.44822491928823	-4.97728800109809	-2.558822163465	1.77361451894733	-4.20170312164238	-2.24627945864792
-0.818493054388914	-2.09480154672421	-2.30543159713663	-2.34148232381466	-2.0532083832349	-1.62369129289617	-1.44588483655549	-0.849820061478872	-4.54779305191132	-3.37603111944673	3.02455874828121	-1.19139852056505	-1.42816250566955	-4.02243258990034	-2.23592481467982	-1.25782031758348	-3.09644163852171	-0.382181586110112	-3.56692630020247	-4.04258984037411	-0.818493054388914	-2.09480154672421	-2.30543159713663	-2.34148232381466	-2.0532083832349	-1.62369129289617	-1.44588483655549	-0.849820061478872	-4.54779305191132	-3.37603111944673	3.02455874828121	-1.19139852056505	-1.42816250566955	-4.02243258990034	-2.23592481467982	-1.25782031758348	-3.09644163852171	-0.382181586110112	-3.56692630020247	-4.04258984037411
-1.00533737772776	-1.73620359846715	-2.04673380279932	-1.84607723059594	-1.59553656978113	-0.443449048175096	-1.39762361392327	-0.143929890579701	-4.28265370974037	-2.81235525195707	-1.99003280330525	-0.826639235623084	-3.48431031681184	-1.08952842861251	-2.41143182329105	-2.45239287744326	-2.05623757989036	-2.65805558467142	3.10483428588292	-2.65013989947962	-1.00533737772776	-1.73620359846715	-2.04673380279932	-1.84607723059594	-1.59553656978113	-0.443449048175096	-1.39762361392327	-0.143929890579701	-4.28265370974037	-2.81235525195707	-1.99003280330525	-0.826639235623084	-3.48431031681184	-1.08952842861251	-2.41143182329105	-2.45239287744326	-2.05623757989036	-2.65805558467142	3.10483428588292	-2.65013989947962
-1.01854258638079	-1.95411906115181	-2.21114481973504	-2.19609693507889	-2.46048546450158	-1.65922244496716	-1.50419324192645	-1.85400349144977	-4.64524941384726	-3.6474232509339	1.93827783156337	2.05935120577893	-2.21140243961698	-1.95964115496263	-2.34170693212579	-1.63657645992025	-3.34558732905163	2.57045390288404	-1.67813361294113	-3.20298557643104	-1.01854258638079	-1.95411906115181	-2.21114481973504	-2.19609693507889	-2.46048546450158	-1.65922244496716	-1.50419324192645	-1.85400349144977	-4.64524941384726	-3.6474232509339	1.93827783156337	2.05935120577893	-2.21140243961698	-1.95964115496263	-2.34170693212579	-1.63657645992025	-3.34558732905163	2.57045390288404	-1.67813361294113	-3.20298557643104
-0.931113700076616	-2.024866952402	-2.31074087863033	-2.25500203345148	-2.07781273856922	-1.49480177170094	-1.48289897454042	-1.17999982575078	-4.6170519967122	-3.39443999511895	5.85629020836169	-1.48705631307839	-3.20559190910377	-3.87494946113356	-2.57271405593293	-3.78856119092973	-3.18515667135863	1.89489573107123	-0.470517164490605	-3.21065610942211	-0.931113700076616	-2.024866952402	-2.31074087863033	-2.25500203345148	-2.07781273856922	-1.49480177170094	-1.48289897454042	-1.17999982575078	-4.6170519967122	-3.39443999511895	5.85629020836169	-1.48705631307839	-3.20559190910377	-3.87494946113356	-2.57271405593293	-3.78856119092973	-3.18515667135863	1.89489573107123	-0.470517164490605	-3.21065610942211
-1.01124431208334	-1.5803198947212	-1.61097675062291	-1.81790181012122	-0.0970757954010716	-1.30216938441675	-1.33074646877297	-0.97192828526629	-4.0529396016647	-2.9807852996017	5.5857320502212	0.588488542064708	-2.9623357398954	-3.64328269623304	-1.71956899617301	0.380257101540766	-2.39027550648705	1.67840674924875	-3.01542111585294	-2.16683715332216	-1.01124431208334	-1.5803198947212	-1.61097675062291	-1.81790181012122	-0.0970757954010716	-1.30216938441675	-1.33074646877297	-0.97192828526629	-4.0529396016647	-2.9807852996017	5.5857320502212	0.588488542064708	-2.9623357398954	-3.64328269623304	-1.71956899617301	0.380257101540766	-2.39027550648705	1.67840674924875	-3.01542111585294	-2.16683715332216
-1.06943819612305	-1.19773887469129	-1.61003123202213	-1.36286190939493	-1.11422164469916	-1.00888917815427	-0.597003850623842	-0.509173124358148	-3.55044960841657	-2.48367105856513	-1.7194851140715	2.04054209036675	-0.575724716232572	-0.996733141656631	-1.88645075661198	-2.34944845473773	-3.55472202646278	-1.12947395390029	5.75732280427691	-0.734250273095072	-1.06943819612305	-1.19773887469129	-1.61003123202213	-1.36286190939493	-1.11422164469916	-1.00888917815427	-0.597003850623842	-0.509173124358148	-3.55044960841657	-2.48367105856513	-1.7194851140715	2.04054209036675	-0.575724716232572	-0.996733141656631	-1.88645075661198	-2.34944845473773	-3.55472202646278	-1.12947395390029	5.75732280427691	-0.734250273095072
-0.846186878499906	-1.95370399493775	-2.32101752345116	-2.26809291896425	0.0294319495496329	-1.45715045133626	0.366738266537383	-0.830322162008151	-4.37231731924267	-2.4641320350977	-2.49055346178019	0.499500380115237	-0.832512748304205	0.458927771437643	-3.21316472795769	-1.3465087672741	-3.51817229686988	-2.63010987841516	6.29354150906572	-3.31653727164234	-0.846186878499906	-1.95370399493775	-2.32101752345116	-2.26809291896425	0.0294319495496329	-1.45715045133626	0.366738266537383	-0.830322162008151	-4.37231731924267	-2.4641320350977	-2.49055346178019	0.499500380115237	-0.832512748304205	0.458927771437643	-3.21316472795769	-1.3465087672741	-3.51817229686988	-2.63010987841516	6.29354150906572	-3.31653727164234
-0.786681356726229	-1.53543448921904	-1.78968158042535	-1.75222430837195	-1.137364364018	-1.33084329075303	-1.17360179725765	-0.395809375166735	-3.62843605613532	-2.67181032110027	8.23163727186982	-0.627069844590644	-2.11623292882053	-4.37442879601499	-2.07587488045001	-4.87439939242717	-2.42298022075468	-1.08263358951417	-4.06963750986897	-2.65182585307467	-0.786681356726229	-1.53543448921904	-1.78968158042535	-1.75222430837195	-1.137364364018	-1.33084329075303	-1.17360179725765	-0.395809375166735	-3.62843605613532	-2.67181032110027	8.23163727186982	-0.627069844590644	-2.11623292882053	-4.37442879601499	-2.07587488045001	-4.87439939242717	-2.42298022075468	-1.08263358951417	-4.06963750986897	-2.65182585307467
-1.03993326515888	-1.3814543520531	-1.76213908782127	-1.72626377849772	-2.139770072702	-1.45966258849641	-1.2583203590062	-1.54369593993391	-3.78928056954872	-2.6413827161178	-2.13877098305334	-2.17272422351427	-3.27336478275341	-1.39819502313855	-1.23324905637857	-0.956614286126578	-3.48810829146808	-2.36090412452348	1.76426081951559	-2.63825175921687	-1.03993326515888	-1.3814543520531	-1.76213908782127	-1.72626377849772	-2.139770072702	-1.45966258849641	-1.2583203590062	-1.54369593993391	-3.78928056954872	-2.6413827161178	-2.13877098305334	-2.17272422351427	-3.27336478275341	-1.39819502313855	-1.23324905637857	-0.956614286126578	-3.48810829146808	-2.36090412452348	1.76426081951559	-2.63825175921687
-0.918457839174743	-2.11587120039565	-2.11899567753196	-2.04971340291583	-2.09127753184994	-1.18681266546078	-1.51633045551428	-0.451696814340741	-3.97362903295548	-3.64454990818755	3.71588354023263	-0.287529247905316	-2.4921854934192	-1.97412967660069	-2.0530376019097	-1.12331537463276	-3.09286970385104	0.327778341889607	-3.26430499070718	-3.68247832720938	-0.918457839174743	-2.11587120039565	-2.11899567753196	-2.04971340291583	-2.09127753184994	-1.18681266546078	-1.51633045551428	-0.451696814340741	-3.97362903295548	-3.64454990818755	3.71588354023263	-0.287529247905316	-2.4921854934192	-1.97412967660069	-2.0530376019097	-1.12331537463276	-3.09286970385104	0.327778341889607	-3.26430499070718	-3.68247832720938
-0.828217617326153	-1.74352560169269	-2.05805356642093	-1.97019404511035	-0.937521393993153	-0.957396672732151	0.464173758089853	-0.192165950497915	-3.89127229227002	-1.77852963003244	-2.25345070333119	0.558906608971422	-0.948563819488904	0.766091994299409	-2.83395425406273	-1.9081517855223	-3.23006433114946	-2.60905516256115	8.64846747414584	-3.39931768875399	-0.828217617326153	-1.74352560169269	-2.05805356642093	-1.97019404511035	-0.937521393993153	-0.957396672732151	0.464173758089853	-0.192165950497915	-3.89127229227002	-1.77852963003244	-2.25345070333119	0.558906608971422	-0.948563819488904	0.766091994299409	-2.83395425406273	-1.9081517855223	-3.23006433114946	-2.60905516256115	8.64846747414584	-3.39931768875399
-1.01360897078737	-1.58396522561943	-2.04813502129596	-1.98069859077581	-1.50414572796958	-1.59506399025032	-1.37815413294402	-0.815388725573758	-4.21464350572211	-3.19558481193654	5.17146627831425	0.697115706276758	-3.25349207210284	-3.47937688594794	-2.31009791021935	-3.42667475250886	-3.56906832589246	1.74879438302754	-0.347404937117041	-2.90205212768283	-1.01360897078737	-1.58396522561943	-2.04813502129596	-1.98069859077581	-1.50414572796958	-1.59506399025032	-1.37815413294402	-0.815388725573758	-4.21464350572211	-3.19558481193654	5.17146627831425	0.697115706276758	-3.25349207210284	-3.47937688594794	-2.31009791021935	-3.42667475250886	-3.56906832589246	1.74879438302754	-0.347404937117041	-2.90205212768283
-0.965613571639847	-2.11359210036746	-2.37747203284288	-2.29611652667162	-1.55238027823346	-1.70512007893635	-1.54403733253783	-0.0111250817714611	-4.80792223189072	-3.49002753496053	9.00399160907858	-1.77800880242949	-3.00160948053707	-3.94009346074624	-2.4330767272	-3.66362743027355	-2.92415573408903	-0.669181639663017	-0.134942850090906	-3.61168160128184	-0.965613571639847	-2.11359210036746	-2.37747203284288	-2.29611652667162	-1.55238027823346	-1.70512007893635	-1.54403733253783	-0.0111250817714611	-4.80792223189072	-3.49002753496053	9.00399160907858	-1.77800880242949	-3.00160948053707	-3.94009346074624	-2.4330767272	-3.66362743027355	-2.92415573408903	-0.669181639663017	-0.134942850090906	-3.61168160128184
-0.93408471483351	-1.94786137209553	-2.25209468153897	-2.06893770357286	-2.40914039461382	-1.62720801466356	-1.44989439535211	-0.511319031118926	-4.50210033043113	-2.75434095365415	5.8086131075677	-0.625597514266752	-8.54990133230248	-4.74868766410721	-2.67863112690983	-3.78425941858924	-3.24008561053581	-0.121241600007063	-1.934270824769	-3.25773180795598	-0.93408471483351	-1.94786137209553	-2.25209468153897	-2.06893770357286	-2.40914039461382	-1.62720801466356	-1.44989439535211	-0.511319031118926	-4.50210033043113	-2.75434095365415	5.8086131075677	-0.625597514266752	-8.54990133230248	-4.74868766410721	-2.67863112690983	-3.78425941858924	-3.24008561053581	-0.121241600007063	-1.934270824769	-3.25773180795598
-1.05777830472274	-1.75858102689581	-1.9826095368432	-1.9944139752756	-2.83763428446539	-1.24799688776576	-1.43969886786098	-0.289272778678981	-3.39102440640326	-3.42949318031655	3.16746267267091	-0.201778336866262	-3.18224744094636	-4.27705019567962	-2.02292346970145	-2.92527095996625	-2.95177907855056	2.08560849577762	0.194093571712811	-2.6321684295361	-1.05777830472274	-1.75858102689581	-1.9826095368432	-1.9944139752756	-2.83763428446539	-1.24799688776576	-1.43969886786098	-0.289272778678981	-3.39102440640326	-3.42949318031655	3.16746267267091	-0.201778336866262	-3.18224744094636	-4.27705019567962	-2.02292346970145	-2.92527095996625	-2.95177907855056	2.08560849577762	0.194093571712811	-2.6321684295361
-1.02788197824208	-1.83291409919441	-2.15020982238435	-2.25701813760904	-1.8705606241463	-1.5533892106371	-1.45508655647918	-0.819365208376386	-4.18106544254128	-2.8285360881443	5.86099824069134	-1.80427009569891	-2.59093747222181	-4.26938901907314	-2.35511342822584	-1.96751950830429	-3.13826212187995	-0.443928865678781	-0.712457468600104	-3.67091107398224	-1.02788197824208	-1.83291409919441	-2.15020982238435	-2.25701813760904	-1.8705606241463	-1.5533892106371	-1.45508655647918	-0.819365208376386	-4.18106544254128	-2.8285360881443	5.86099824069134	-1.80427009569891	-2.59093747222181	-4.26938901907314	-2.35511342822584	-1.96751950830429	-3.13826212187995	-0.443928865678781	-0.712457468600104	-3.67091107398224
-1.09198162244001	-1.4911873698371	-1.83887801991376	-1.66597864995174	-2.0951171033016	-1.58825177945712	-0.978215114626083	0.478261831142509	-4.04200106975638	-3.11121645323772	0.348290797692678	-1.05533160013085	-3.31428772826187	-4.26611705185548	-1.83735491823192	3.35990289409859	-3.52136491814664	2.16672540022835	-1.04317374978329	-2.25457105780393	-1.09198162244001	-1.4911873698371	-1.83887801991376	-1.66597864995174	-2.0951171033016	-1.58825177945712	-0.978215114626083	0.478261831142509	-4.04200106975638	-3.11121645323772	0.348290797692678	-1.05533160013085	-3.31428772826187	-4.26611705185548	-1.83735491823192	3.35990289409859	-3.52136491814664	2.16672540022835	-1.04317374978329	-2.25457105780393
-0.858165821307776	-1.94901206897973	-2.32919163572174	-2.25407156815021	-1.39740767387972	-1.7304614414198	-1.09774315443561	-0.951719974537786	-3.92410837470892	-2.90730284837139	4.67153344344568	-0.301189237652348	-2.67927562888297	-2.79354256949153	-3.22851188360437	-0.486902397631619	-3.35045244614722	0.128626479332148	-0.993550469145562	-3.73130081729026	-0.858165821307776	-1.94901206897973	-2.32919163572174	-2.25407156815021	-1.39740767387972	-1.7304614414198	-1.09774315443561	-0.951719974537786	-3.92410837470892	-2.90730284837139	4.67153344344568	-0.301189237652348	-2.67927562888297	-2.79354256949153	-3.22851188360437	-0.486902397631619	-3.35045244614722	0.128626479332148	-0.993550469145562	-3.73130081729026
-0.796313272201712	-1.90395704583694	-2.29419985515859	-2.15268782988151	-1.28635089890264	-1.65886089776359	-1.09546978239086	0.512260359610452	-4.2162341648071	-3.14137844787891	3.51024943776403	0.00860270975098903	-2.16596486850717	-2.65433130872537	-3.11459374093268	-2.9613253229455	-3.49828891598754	0.412614685361837	-1.03611275662934	-3.44913210328818	-0.796313272201712	-1.90395704583694	-2.29419985515859	-2.15268782988151	-1.28635089890264	-1.65886089776359	-1.09546978239086	0.512260359610452	-4.2162341648071	-3.14137844787891	3.51024943776403	0.00860270975098903	-2.16596486850717	-2.65433130872537	-3.11459374093268	-2.9613253229455	-3.49828891598754	0.412614685361837	-1.03611275662934	-3.44913210328818
-0.844565286730971	-1.84835757226632	-2.01917929716611	-1.87362608056343	-2.30937053738729	-1.56673368902517	-1.35035328160648	-2.01675361741932	5.67451909286606	-3.32620383119526	-2.09705615459842	-2.20296604520164	-1.27981787489002	-5.3436710439227	-1.71467972605589	-4.39476415669254	-2.44112055371338	-2.15949249551231	-2.48268153401219	-2.52560528680946	-0.844565286730971	-1.84835757226632	-2.01917929716611	-1.87362608056343	-2.30937053738729	-1.56673368902517	-1.35035328160648	-2.01675361741932	5.67451909286606	-3.32620383119526	-2.09705615459842	-2.20296604520164	-1.27981787489002	-5.3436710439227	-1.71467972605589	-4.39476415669254	-2.44112055371338	-2.15949249551231	-2.48268153401219	-2.52560528680946
-0.984252929757411	-2.0937160422611	-2.33630134640969	-2.1869468876812	-2.03504542211988	-1.24561140345243	-1.54641018177557	-0.77677672315925	-4.80797359394285	-3.79646529674542	3.10644576404387	-1.18722015035458	-2.69131152868034	-5.36038422707243	-2.66667134648488	-2.47930888351091	-3.14716595770128	0.240309470288774	-1.36943002627636	-3.4274098754243	-0.984252929757411	-2.0937160422611	-2.33630134640969	-2.1869468876812	-2.03504542211988	-1.24561140345243	-1.54641018177557	-0.77677672315925	-4.80797359394285	-3.79646529674542	3.10644576404387	-1.18722015035458	-2.69131152868034	-5.36038422707243	-2.66667134648488	-2.47930888351091	-3.14716595770128	0.240309470288774	-1.36943002627636	-3.4274098754243
-1.02870156633704	-1.6616882664223	-2.07180370038395	-1.94479641485162	-0.84240005140242	-1.16554951464293	-1.18643645994728	-0.997094619379992	-4.20694237107757	-3.2709607598607	-2.49437537231448	-0.656544737268987	-2.37541115560897	-1.74824141482216	-2.36363755860292	-1.66501638094883	-3.81889733851958	-2.87436322298692	1.90432279948552	-2.6961858551751	-1.02870156633704	-1.6616882664223	-2.07180370038395	-1.94479641485162	-0.84240005140242	-1.16554951464293	-1.18643645994728	-0.997094619379992	-4.20694237107757	-3.2709607598607	-2.49437537231448	-0.656544737268987	-2.37541115560897	-1.74824141482216	-2.36363755860292	-1.66501638094883	-3.81889733851958	-2.87436322298692	1.90432279948552	-2.6961858551751
-0.684413760253577	-1.89571195712613	-2.26378139419847	-2.19033760049809	-1.18136029796611	-1.59354554411841	-0.87461086569064	0.371154937456801	-4.02664496695149	-2.52082418963503	3.95903760147429	0.163919220245894	-2.17805806455097	-4.28248964708745	-2.38502654130978	-1.59809320855456	-3.09763478792915	1.48085376056853	-3.59699935200275	-3.28422765880955	-0.684413760253577	-1.89571195712613	-2.26378139419847	-2.19033760049809	-1.18136029796611	-1.59354554411841	-0.87461086569064	0.371154937456801	-4.02664496695149	-2.52082418963503	3.95903760147429	0.163919220245894	-2.17805806455097	-4.28248964708745	-2.38502654130978	-1.59809320855456	-3.09763478792915	1.48085376056853	-3.59699935200275	-3.28422765880955
-0.931468961998534	-1.96736599930379	-2.31167863073126	-2.24484918481914	-1.21128295573367	-1.63277974162634	-1.24641968384887	-0.444254436806236	-3.82634680738415	-3.33580799173681	5.94969552053923	-0.645762616841339	-3.41767200250541	-3.77171871907619	-2.71321896243728	-4.10490283222713	-3.51812658310862	1.38751507412353	-2.01325871805617	-3.3484750494911	-0.931468961998534	-1.96736599930379	-2.31167863073126	-2.24484918481914	-1.21128295573367	-1.63277974162634	-1.24641968384887	-0.444254436806236	-3.82634680738415	-3.33580799173681	5.94969552053923	-0.645762616841339	-3.41767200250541	-3.77171871907619	-2.71321896243728	-4.10490283222713	-3.51812658310862	1.38751507412353	-2.01325871805617	-3.3484750494911
-0.907025413336326	-1.41333676154042	-1.38333111322874	-1.24849143388439	-2.18354582219724	-1.20049068908869	-1.19173909506078	-1.03442209223695	-3.62884941846934	-2.81550118062296	7.40683074217589	0.527930095834662	-3.18221777032959	-4.5893101986639	-1.51441115801797	-2.97178036712685	-2.70812222469556	3.20644469854594	-2.91084531334793	-2.20019997127374	-0.907025413336326	-1.41333676154042	-1.38333111322874	-1.24849143388439	-2.18354582219724	-1.20049068908869	-1.19173909506078	-1.03442209223695	-3.62884941846934	-2.81550118062296	7.40683074217589	0.527930095834662	-3.18221777032959	-4.5893101986639	-1.51441115801797	-2.97178036712685	-2.70812222469556	3.20644469854594	-2.91084531334793	-2.20019997127374
-0.855199438948396	-1.75433418625528	-2.05292762490492	-1.8051504110875	-2.07489992463443	-1.70955657336562	-1.31432475765896	-0.916837122072631	-3.19804177453879	-3.21283761536533	-2.76680238097379	-2.3896475266959	-2.03406680067629	-0.625815620516197	-2.99447389579412	-1.6466469178086	-3.65179295845038	-2.56734885288915	6.06077082361791	-3.2021575287483	-0.855199438948396	-1.75433418625528	-2.05292762490492	-1.8051504110875	-2.07489992463443	-1.70955657336562	-1.31432475765896	-0.916837122072631	-3.19804177453879	-3.21283761536533	-2.76680238097379	-2.3896475266959	-2.03406680067629	-0.625815620516197	-2.99447389579412	-1.6466469178086	-3.65179295845038	-2.56734885288915	6.06077082361791	-3.2021575287483
-1.0491296621135	-1.28098473340546	-1.56838348243245	-1.56126844700068	-2.56625555010957	-1.23030891910313	-1.21850122967062	-1.17426602183751	-3.14690000714989	-2.3493525241496	5.12706157769129	0.711973587346139	-2.87019656558098	-5.02078185513086	-1.10728048359396	-4.34465595538081	-2.01996895072146	3.22593156783529	-3.63722865820262	-2.71106970195952	-1.0491296621135	-1.28098473340546	-1.56838348243245	-1.56126844700068	-2.56625555010957	-1.23030891910313	-1.21850122967062	-1.17426602183751	-3.14690000714989	-2.3493525241496	5.12706157769129	0.711973587346139	-2.87019656558098	-5.02078185513086	-1.10728048359396	-4.34465595538081	-2.01996895072146	3.22593156783529	-3.63722865820262	-2.71106970195952
-0.860610481471713	-1.12861349367661	-1.38597761174503	-0.413705333249702	-2.22893456055859	-1.27447370516196	-1.03472643659964	-1.60563074882535	1.99215880603674	-1.56123915081891	-2.16117722668782	-3.75067048132661	-2.50066840499641	-4.66186198122244	-2.10929595790693	-4.22067999656635	-2.33554106200116	-0.576622868956131	-3.78722016591844	-2.29921488296334	-0.860610481471713	-1.12861349367661	-1.38597761174503	-0.413705333249702	-2.22893456055859	-1.27447370516196	-1.03472643659964	-1.60563074882535	1.99215880603674	-1.56123915081891	-2.16117722668782	-3.75067048132661	-2.50066840499641	-4.66186198122244	-2.10929595790693	-4.22067999656635	-2.33554106200116	-0.576622868956131	-3.78722016591844	-2.29921488296334
-0.905866852378037	-1.90777744030412	-2.19113033513626	-2.13052194596796	-2.17351088856901	-1.61544929706486	-0.888945682304517	-0.039723364332912	-3.77249732550037	-2.53042767312814	4.23792540628919	1.43802328901158	-3.50994636621803	-3.5658181421817	-2.70836831663727	-3.36806668273818	-3.06108841223876	0.992778218266527	-1.66680866260558	-3.51302928476344	-0.905866852378037	-1.90777744030412	-2.19113033513626	-2.13052194596796	-2.17351088856901	-1.61544929706486	-0.888945682304517	-0.039723364332912	-3.77249732550037	-2.53042767312814	4.23792540628919	1.43802328901158	-3.50994636621803	-3.5658181421817	-2.70836831663727	-3.36806668273818	-3.06108841223876	0.992778218266527	-1.66680866260558	-3.51302928476344
-0.96128641320223	-1.79714325222176	-2.12554195537677	-2.11009410793886	-2.02408463270326	-1.57698369688862	-1.39832996515801	-0.825791987296873	-4.30957903831399	-2.76030196456269	4.20723761218211	-1.00570433927512	-3.6421000755379	-4.24436226126684	-2.64042669237445	-2.03261960303049	-3.11735753820561	1.60025792681383	-2.2072543940974	-3.22090864779828	-0.96128641320223	-1.79714325222176	-2.12554195537677	-2.11009410793886	-2.02408463270326	-1.57698369688862	-1.39832996515801	-0.825791987296873	-4.30957903831399	-2.76030196456269	4.20723761218211	-1.00570433927512	-3.6421000755379	-4.24436226126684	-2.64042669237445	-2.03261960303049	-3.11735753820561	1.60025792681383	-2.2072543940974	-3.22090864779828
-1.14219831566482	-0.949843208530002	-0.989509984975749	-1.37224503407345	-2.80454818359473	-0.50961010786285	-1.12550533630057	-1.30419974714957	-3.28023493073886	-2.44703550666292	4.57198654907017	0.563715773017171	-2.37762063508716	-4.26504996392555	-0.974506237237355	-3.81251136387667	-1.85664628755386	2.13987240306164	-0.352772377624634	-0.0199026207467999	-1.14219831566482	-0.949843208530002	-0.989509984975749	-1.37224503407345	-2.80454818359473	-0.50961010786285	-1.12550533630057	-1.30419974714957	-3.28023493073886	-2.44703550666292	4.57198654907017	0.563715773017171	-2.37762063508716	-4.26504996392555	-0.974506237237355	-3.81251136387667	-1.85664628755386	2.13987240306164	-0.352772377624634	-0.0199026207467999
-1.06140216350931	-1.50138330747453	-1.72692890824559	-1.2804292756746	-2.59136151693736	-0.811876035423224	-1.32562509898054	0.158551387493696	-4.00953335597245	-3.0928553712942	-1.27409400866781	-1.25507294664456	-2.10064258605153	-1.82055100453403	-0.992238740771943	-2.76414203546732	-3.30632368781669	-2.62706405086141	2.90206820189076	-0.0983152440192709	-1.06140216350931	-1.50138330747453	-1.72692890824559	-1.2804292756746	-2.59136151693736	-0.811876035423224	-1.32562509898054	0.158551387493696	-4.00953335597245	-3.0928553712942	-1.27409400866781	-1.25507294664456	-2.10064258605153	-1.82055100453403	-0.992238740771943	-2.76414203546732	-3.30632368781669	-2.62706405086141	2.90206820189076	-0.0983152440192709
-1.04884445488717	-1.58270946414787	-1.31570259380626	-1.96531407124883	-2.28570111232839	-1.25181788975748	-1.35474081327099	-0.486952133959107	-4.11605295760687	-3.18741237681244	0.250742675719233	-0.231010229767141	-2.24703737930216	-5.3751330858084	-1.88265718745719	-5.19479701667028	-3.0038920738168	0.0950479488590615	0.711751445626826	-2.77216942335622	-1.04884445488717	-1.58270946414787	-1.31570259380626	-1.96531407124883	-2.28570111232839	-1.25181788975748	-1.35474081327099	-0.486952133959107	-4.11605295760687	-3.18741237681244	0.250742675719233	-0.231010229767141	-2.24703737930216	-5.3751330858084	-1.88265718745719	-5.19479701667028	-3.0038920738168	0.0950479488590615	0.711751445626826	-2.77216942335622
-0.838949399303219	-2.03720468205989	-2.3702161289245	-2.20728885147955	-2.02791006858458	-1.69601368710336	-1.43231094807126	-1.58000570493105	-4.49062042445459	-3.17973114046145	-2.79307386986673	-1.17434286073286	-2.6339882050837	-0.801162461951507	-2.65603220200525	-2.72722063255985	-2.56901260317704	-3.56944019514889	3.30751742694112	-3.37504376543048	-0.838949399303219	-2.03720468205989	-2.3702161289245	-2.20728885147955	-2.02791006858458	-1.69601368710336	-1.43231094807126	-1.58000570493105	-4.49062042445459	-3.17973114046145	-2.79307386986673	-1.17434286073286	-2.6339882050837	-0.801162461951507	-2.65603220200525	-2.72722063255985	-2.56901260317704	-3.56944019514889	3.30751742694112	-3.37504376543048
-0.721593210253733	-1.44878986892482	-1.95310516783911	-0.584657967540582	-1.02554929343988	-1.4556175549925	0.123027089198004	-0.932152897238327	-3.38875984231967	-2.32347680308823	-2.85364716931885	0.731243443236821	-1.56483253802702	0.389524933421807	-3.61264094617938	-1.33711584529219	-3.74015969307551	-2.26888578285577	4.10877562199003	-3.72240856754374	-0.721593210253733	-1.44878986892482	-1.95310516783911	-0.584657967540582	-1.02554929343988	-1.4556175549925	0.123027089198004	-0.932152897238327	-3.38875984231967	-2.32347680308823	-2.85364716931885	0.731243443236821	-1.56483253802702	0.389524933421807	-3.61264094617938	-1.33711584529219	-3.74015969307551	-2.26888578285577	4.10877562199003	-3.72240856754374
-0.958865857936682	-0.755782455188123	-1.14837977601205	-1.10025711992613	-1.91763170224789	-0.915533523781361	-0.926043063948	-1.30138195342901	-2.6890902118812	-1.99920232660007	-2.06570310369969	-0.708251520825093	-2.41982558913349	-0.779764267192548	-1.71032822658837	-3.68799180865601	-2.95684570865518	-1.23210811575897	2.45315926402212	-2.39018374424555	-0.958865857936682	-0.755782455188123	-1.14837977601205	-1.10025711992613	-1.91763170224789	-0.915533523781361	-0.926043063948	-1.30138195342901	-2.6890902118812	-1.99920232660007	-2.06570310369969	-0.708251520825093	-2.41982558913349	-0.779764267192548	-1.71032822658837	-3.68799180865601	-2.95684570865518	-1.23210811575897	2.45315926402212	-2.39018374424555
-0.957485928901964	-2.15011537123159	-2.42916421388483	-2.43207375527594	-1.16072739899557	-1.63042046997978	-1.34594677587304	-0.420042819186603	-3.9718001990539	-3.0687209664485	5.67485480656845	-0.667520748117935	-2.93873826766875	-4.18940105605736	-2.64218809589737	-3.19018295587851	-3.24287194826344	0.0229003782729669	-1.91842644271868	-3.84025287886519	-0.957485928901964	-2.15011537123159	-2.42916421388483	-2.43207375527594	-1.16072739899557	-1.63042046997978	-1.34594677587304	-0.420042819186603	-3.9718001990539	-3.0687209664485	5.67485480656845	-0.667520748117935	-2.93873826766875	-4.18940105605736	-2.64218809589737	-3.19018295587851	-3.24287194826344	0.0229003782729669	-1.91842644271868	-3.84025287886519
-0.834353089985372	-2.16586258754771	-2.4185422618253	-2.38376643556665	-0.837193437206814	-1.33424449836326	-1.29834630105047	-1.67181588677472	-4.68325781110515	-2.6986906326334	-1.62976207195407	-1.48461795095877	-2.9565795023452	-2.1371563620589	-3.0369656920103	-3.39984962606077	-3.25946340092465	-3.74442722834314	3.36441875811948	-3.40572807503988	-0.834353089985372	-2.16586258754771	-2.4185422618253	-2.38376643556665	-0.837193437206814	-1.33424449836326	-1.29834630105047	-1.67181588677472	-4.68325781110515	-2.6986906326334	-1.62976207195407	-1.48461795095877	-2.9565795023452	-2.1371563620589	-3.0369656920103	-3.39984962606077	-3.25946340092465	-3.74442722834314	3.36441875811948	-3.40572807503988
-1.06869722615571	-1.13807585464698	-1.4424273635438	-0.994395491399068	-1.46862237719527	-1.16761778479548	-0.949039828102679	0.545158052344857	-3.45657927477811	-2.39803832198213	-1.53920858470866	0.666915284326894	-2.640202547427	-2.35371640412196	-1.43229055646904	-2.57796589241617	-3.41309473714933	-1.00663941524367	4.08490696326845	0.307179639383506	-1.06869722615571	-1.13807585464698	-1.4424273635438	-0.994395491399068	-1.46862237719527	-1.16761778479548	-0.949039828102679	0.545158052344857	-3.45657927477811	-2.39803832198213	-1.53920858470866	0.666915284326894	-2.640202547427	-2.35371640412196	-1.43229055646904	-2.57796589241617	-3.41309473714933	-1.00663941524367	4.08490696326845	0.307179639383506
-0.959547175457168	-1.80545227005737	-2.02948701840095	-2.06240153153497	-2.08807312497199	-1.41739427961219	-1.40102665944804	-1.61436925022805	-4.25109840897074	-2.90901544751157	5.21632778398484	-1.03834514474314	-1.99849982721627	-4.38905967977415	-1.79053391155475	-4.31922960702457	-2.33947355989018	2.60649061673573	-4.1665486265872	-2.65001357694148	-0.959547175457168	-1.80545227005737	-2.02948701840095	-2.06240153153497	-2.08807312497199	-1.41739427961219	-1.40102665944804	-1.61436925022805	-4.25109840897074	-2.90901544751157	5.21632778398484	-1.03834514474314	-1.99849982721627	-4.38905967977415	-1.79053391155475	-4.31922960702457	-2.33947355989018	2.60649061673573	-4.1665486265872	-2.65001357694148
-0.896292414818809	-1.7854277562229	-1.94846873166411	-2.1343492987143	-2.17346119459682	-1.63636082515854	-0.997143511739049	-1.13056130856392	-4.30857051459712	-2.10462007843245	2.80501432923226	-1.17918208413739	-3.04762469034517	-5.29720212204237	-2.44149943501247	-0.29273538642919	-3.66532867932729	-0.660366754043997	-4.43399235425804	-3.09793585976918	-0.896292414818809	-1.7854277562229	-1.94846873166411	-2.1343492987143	-2.17346119459682	-1.63636082515854	-0.997143511739049	-1.13056130856392	-4.30857051459712	-2.10462007843245	2.80501432923226	-1.17918208413739	-3.04762469034517	-5.29720212204237	-2.44149943501247	-0.29273538642919	-3.66532867932729	-0.660366754043997	-4.43399235425804	-3.09793585976918
-0.899501509524338	-1.6744040769939	-1.98283407407289	-2.05334566716649	-2.38736568024468	-1.47330521812789	-1.30518561941398	-1.11437945309879	-4.02258921934736	-3.15319774058861	4.28278944536404	-2.05238889454747	-1.81202155802259	-5.07835225555672	-2.10248546064615	-1.181052060281	-3.12112332703866	-0.606246104199032	-4.32247873640578	-3.14079685981219	-0.899501509524338	-1.6744040769939	-1.98283407407289	-2.05334566716649	-2.38736568024468	-1.47330521812789	-1.30518561941398	-1.11437945309879	-4.02258921934736	-3.15319774058861	4.28278944536404	-2.05238889454747	-1.81202155802259	-5.07835225555672	-2.10248546064615	-1.181052060281	-3.12112332703866	-0.606246104199032	-4.32247873640578	-3.14079685981219
-0.874118169551991	-1.41117363057505	-1.28702681089924	-1.69348811844269	-1.83270037668384	-1.18524159158029	-0.582836305416784	-0.0652521233315198	-3.36675288791623	-1.96020825229995	5.75677713064241	-1.3675239975126	-2.65832044574834	-3.54750058685283	-2.00324589065178	-4.44120391074029	-2.19601254348248	0.0331027129826925	-2.06151827193798	-2.91068466647043	-0.874118169551991	-1.41117363057505	-1.28702681089924	-1.69348811844269	-1.83270037668384	-1.18524159158029	-0.582836305416784	-0.0652521233315198	-3.36675288791623	-1.96020825229995	5.75677713064241	-1.3675239975126	-2.65832044574834	-3.54750058685283	-2.00324589065178	-4.44120391074029	-2.19601254348248	0.0331027129826925	-2.06151827193798	-2.91068466647043
-0.918291737888919	-1.88845603452824	-2.16285824158383	-2.23062689961351	-1.80533086494735	-1.48193084056875	-1.18317961174733	-1.3526601155388	-4.19178802653097	-2.84313471489004	7.56381518737886	-1.19540436344416	-2.31117533258137	-4.22833633685563	-2.84354626458415	-3.14202286300586	-3.05686267333143	0.104443607089711	-1.67621510044213	-3.45810538289801	-0.918291737888919	-1.88845603452824	-2.16285824158383	-2.23062689961351	-1.80533086494735	-1.48193084056875	-1.18317961174733	-1.3526601155388	-4.19178802653097	-2.84313471489004	7.56381518737886	-1.19540436344416	-2.31117533258137	-4.22833633685563	-2.84354626458415	-3.14202286300586	-3.05686267333143	0.104443607089711	-1.67621510044213	-3.45810538289801
-1.14908658966391	-0.943209378557938	-0.941066536834267	-0.912945711461303	-1.60654524003738	-0.966364748810692	-1.12670390093681	-1.00246581568752	-2.81745136737481	-2.07975531174897	2.31315127756576	4.76823953710956	-2.77788090140522	-4.62684681262006	0.219034754125174	0.306348207365465	-2.74459689232	2.41064398314948	0.375512941250077	-1.73631735818455	-1.14908658966391	-0.943209378557938	-0.941066536834267	-0.912945711461303	-1.60654524003738	-0.966364748810692	-1.12670390093681	-1.00246581568752	-2.81745136737481	-2.07975531174897	2.31315127756576	4.76823953710956	-2.77788090140522	-4.62684681262006	0.219034754125174	0.306348207365465	-2.74459689232	2.41064398314948	0.375512941250077	-1.73631735818455
-0.887968766915936	-1.65145724742785	-2.0847687822728	-1.94189804276496	-1.07829899936221	-1.57269317650911	-1.28778288505823	-1.18170281646867	-3.96871682055986	-2.78043836465768	2.04844989774157	-0.4256174674649	-2.69512147031217	-3.48153819094076	-2.98385023689357	-1.98901857939036	-3.5155909171673	1.50694490422212	-1.92881475930212	-2.90964437473431	-0.887968766915936	-1.65145724742785	-2.0847687822728	-1.94189804276496	-1.07829899936221	-1.57269317650911	-1.28778288505823	-1.18170281646867	-3.96871682055986	-2.78043836465768	2.04844989774157	-0.4256174674649	-2.69512147031217	-3.48153819094076	-2.98385023689357	-1.98901857939036	-3.5155909171673	1.50694490422212	-1.92881475930212	-2.90964437473431
-0.884889202078559	-1.91668155864782	-2.1525006987702	-2.22507165157101	-2.04938013654202	-1.64866816739873	-1.40581727242072	-1.0270518504834	-4.37593659517095	-3.11167831994802	7.13997110059405	-1.00731955520313	-1.98138363033303	-4.52799428739051	-2.50679834253223	-3.06491257793722	-3.22985404862653	1.4058350652542	-1.4545059254207	-3.30041695770066	-0.884889202078559	-1.91668155864782	-2.1525006987702	-2.22507165157101	-2.04938013654202	-1.64866816739873	-1.40581727242072	-1.0270518504834	-4.37593659517095	-3.11167831994802	7.13997110059405	-1.00731955520313	-1.98138363033303	-4.52799428739051	-2.50679834253223	-3.06491257793722	-3.22985404862653	1.4058350652542	-1.4545059254207	-3.30041695770066
-0.998531939728165	-2.00142573707702	-2.25613576517484	-2.23450084632816	-2.23373405354194	-1.66716621270122	-1.51338642590955	-0.844035848181756	-4.68580676258202	-2.86509509070154	6.81635480034672	-1.63817788939901	-2.71114682035635	-5.30071290739653	-2.33696759841122	-5.79688323273117	-3.09659700210131	1.4673939102292	-2.79183340053195	-3.08600321881648	-0.998531939728165	-2.00142573707702	-2.25613576517484	-2.23450084632816	-2.23373405354194	-1.66716621270122	-1.51338642590955	-0.844035848181756	-4.68580676258202	-2.86509509070154	6.81635480034672	-1.63817788939901	-2.71114682035635	-5.30071290739653	-2.33696759841122	-5.79688323273117	-3.09659700210131	1.4673939102292	-2.79183340053195	-3.08600321881648
-1.03105141142343	-1.08014746678594	-1.26736621992292	-1.38728188745101	-0.499779710949842	-0.0549970199560293	-1.00861795499408	-1.25909077702806	-3.30710187867394	-0.837944885830937	-1.72796553229963	0.807068593900942	-2.01328371496161	-2.68816622851441	-2.00388103468225	-2.91953064579471	-2.49445681209753	-1.1340643268757	5.06454434666548	-2.07439763376327	-1.03105141142343	-1.08014746678594	-1.26736621992292	-1.38728188745101	-0.499779710949842	-0.0549970199560293	-1.00861795499408	-1.25909077702806	-3.30710187867394	-0.837944885830937	-1.72796553229963	0.807068593900942	-2.01328371496161	-2.68816622851441	-2.00388103468225	-2.91953064579471	-2.49445681209753	-1.1340643268757	5.06454434666548	-2.07439763376327
-0.96543784790168	-1.66598002760122	-2.04515258629259	-1.88361409938728	-1.87419037902295	-1.45477042270652	-1.34155942381398	-1.08776790641034	-4.11366668129797	-2.87052907953461	-2.74221627136293	-0.514104905224345	-2.40368735137564	-0.958948612939804	-2.84457467718905	-2.82933463586185	-3.5527566357212	-2.34988590164696	2.96654152234977	-2.99612346726675	-0.96543784790168	-1.66598002760122	-2.04515258629259	-1.88361409938728	-1.87419037902295	-1.45477042270652	-1.34155942381398	-1.08776790641034	-4.11366668129797	-2.87052907953461	-2.74221627136293	-0.514104905224345	-2.40368735137564	-0.958948612939804	-2.84457467718905	-2.82933463586185	-3.5527566357212	-2.34988590164696	2.96654152234977	-2.99612346726675
-0.950732422798996	-1.71429746757792	-2.0591600192678	-1.95239369444192	-0.802992434868458	-1.57794403754181	-1.35444265394666	-0.310709583024648	-4.12339395648778	-3.00398936405472	3.7531067976305	-0.234779704625299	-2.9272867303079	-4.21272763864183	-2.69499006532511	-3.31265104313349	-3.19308387168306	0.966502652418585	-1.68832517175055	-2.95279414429556	-0.950732422798996	-1.71429746757792	-2.0591600192678	-1.95239369444192	-0.802992434868458	-1.57794403754181	-1.35444265394666	-0.310709583024648	-4.12339395648778	-3.00398936405472	3.7531067976305	-0.234779704625299	-2.9272867303079	-4.21272763864183	-2.69499006532511	-3.31265104313349	-3.19308387168306	0.966502652418585	-1.68832517175055	-2.95279414429556
-0.904557544449467	-1.87543251585505	-2.1899101437373	-1.9540521543449	-1.17810761672815	-1.1011324248504	-1.29052519989031	-1.0017397016763	-4.34291905447655	-3.42453514066673	-2.64775472861726	-1.81172108063229	-2.09232934620187	-0.332390536264193	-2.89654515705973	2.4173022093742	-3.78321764133565	-2.69733442627893	3.86311400996711	-2.78689037953065	-0.904557544449467	-1.87543251585505	-2.1899101437373	-1.9540521543449	-1.17810761672815	-1.1011324248504	-1.29052519989031	-1.0017397016763	-4.34291905447655	-3.42453514066673	-2.64775472861726	-1.81172108063229	-2.09232934620187	-0.332390536264193	-2.89654515705973	2.4173022093742	-3.78321764133565	-2.69733442627893	3.86311400996711	-2.78689037953065
-0.850428565739471	-1.99815013789193	-2.33978543448728	-2.43002322751481	-0.661621980386772	-1.71296084665561	-1.46453756992647	-0.0168884053436953	-3.89385011776224	-3.29510454588842	5.16181154207644	-1.4362665913894	-3.39947046620198	-4.46272662494613	-2.9732727675372	-2.83607747202795	-3.27565185198993	0.552790366172591	-1.78110146494607	-3.88773397272888	-0.850428565739471	-1.99815013789193	-2.33978543448728	-2.43002322751481	-0.661621980386772	-1.71296084665561	-1.46453756992647	-0.0168884053436953	-3.89385011776224	-3.29510454588842	5.16181154207644	-1.4362665913894	-3.39947046620198	-4.46272662494613	-2.9732727675372	-2.83607747202795	-3.27565185198993	0.552790366172591	-1.78110146494607	-3.88773397272888
-0.960393784791622	-1.91641651154816	-2.18366795439766	-2.17067485112083	-2.33089277612264	-1.61655440256855	-1.45171086648067	-1.1345021432372	-4.49154802046605	-2.37809161435987	6.30714210882291	-0.83199383539425	-4.01043023650564	-5.07053940196672	-2.29494864849958	-5.24015763939676	-2.76713932344821	-0.144596081528708	-2.59297072182038	-3.41372888420902	-0.960393784791622	-1.91641651154816	-2.18366795439766	-2.17067485112083	-2.33089277612264	-1.61655440256855	-1.45171086648067	-1.1345021432372	-4.49154802046605	-2.37809161435987	6.30714210882291	-0.83199383539425	-4.01043023650564	-5.07053940196672	-2.29494864849958	-5.24015763939676	-2.76713932344821	-0.144596081528708	-2.59297072182038	-3.41372888420902
-0.940176179114432	-2.16449809821854	-2.42034524916151	-2.41720519128253	-1.84058625431666	-1.69336812229499	-1.28092578284228	-1.31666722601334	-4.57206404169266	-3.84423203005762	4.67633575689887	-2.10412369512316	-1.16600643210926	-3.48673352395774	-2.71134244162894	-4.30701013755347	-2.69529024847819	-0.261817829304866	0.316420693680334	-3.52480958207748	-0.940176179114432	-2.16449809821854	-2.42034524916151	-2.41720519128253	-1.84058625431666	-1.69336812229499	-1.28092578284228	-1.31666722601334	-4.57206404169266	-3.84423203005762	4.67633575689887	-2.10412369512316	-1.16600643210926	-3.48673352395774	-2.71134244162894	-4.30701013755347	-2.69529024847819	-0.261817829304866	0.316420693680334	-3.52480958207748
-1.105188490463	-1.58410900337595	-1.79134175232632	-1.92139595846471	-2.49362324796396	-1.1589506772678	-1.38971031287615	-1.62391202069157	-4.20723964549514	-3.09310209638974	6.45469407823494	-0.306021328146677	-1.62650169260353	-5.27664968727586	-2.04933512882712	-3.63297524864517	-1.79267080115988	1.41574889237364	-0.902629089340446	-2.97273794518884	-1.105188490463	-1.58410900337595	-1.79134175232632	-1.92139595846471	-2.49362324796396	-1.1589506772678	-1.38971031287615	-1.62391202069157	-4.20723964549514	-3.09310209638974	6.45469407823494	-0.306021328146677	-1.62650169260353	-5.27664968727586	-2.04933512882712	-3.63297524864517	-1.79267080115988	1.41574889237364	-0.902629089340446	-2.97273794518884
2.44290416768657	-1.87305240048837	-2.17331148492938	-0.836205136171571	-2.18806619893414	-1.62505981699763	-1.34629748724483	-2.27806160564527	2.05278887292076	-3.33287014536369	-2.20116978069857	-3.67389049403149	-3.09770197451865	-4.29315208226086	-3.02300920685043	-3.72274046535934	-2.27237607711256	-2.11092317646298	-4.5158961489218	-3.25691515519758	2.44290416768657	-1.87305240048837	-2.17331148492938	-0.836205136171571	-2.18806619893414	-1.62505981699763	-1.34629748724483	-2.27806160564527	2.05278887292076	-3.33287014536369	-2.20116978069857	-3.67389049403149	-3.09770197451865	-4.29315208226086	-3.02300920685043	-3.72274046535934	-2.27237607711256	-2.11092317646298	-4.5158961489218	-3.25691515519758
-0.850107917978408	-1.8310308468434	-2.01441029329662	-1.99871919205392	-2.0604623426001	-1.48897052981421	-1.34589740784338	-1.81839856976641	-4.18791179229627	-3.0396020059734	-2.1486855264883	-1.19606490484798	-0.0479074848666075	0.789545090666957	-2.28877654972949	-2.88665854766973	-3.05157849294264	-2.59497331861923	2.96306011472538	-3.27159272273899	-0.850107917978408	-1.8310308468434	-2.01441029329662	-1.99871919205392	-2.0604623426001	-1.48897052981421	-1.34589740784338	-1.81839856976641	-4.18791179229627	-3.0396020059734	-2.1486855264883	-1.19606490484798	-0.0479074848666075	0.789545090666957	-2.28877654972949	-2.88665854766973	-3.05157849294264	-2.59497331861923	2.96306011472538	-3.27159272273899
-0.977647871095308	-2.17503716489802	-2.43721249170172	-2.4106908939254	-2.29399239125794	-1.71928698010562	-1.33091224354339	-0.804486499491447	-4.71204000984782	-3.79563658779695	6.1739090668492	-0.849638879812209	-2.51169702503054	-3.16350507765718	-3.01281355357558	-4.31214518991901	-3.20321083477427	0.846729319872038	0.355246352652382	-3.91848154764325	-0.977647871095308	-2.17503716489802	-2.43721249170172	-2.4106908939254	-2.29399239125794	-1.71928698010562	-1.33091224354339	-0.804486499491447	-4.71204000984782	-3.79563658779695	6.1739090668492	-0.849638879812209	-2.51169702503054	-3.16350507765718	-3.01281355357558	-4.31214518991901	-3.20321083477427	0.846729319872038	0.355246352652382	-3.91848154764325
-0.888538792736188	-1.66401335067045	-1.90407485969543	-2.1131025052783	-1.71647062198946	-1.40260521705396	-1.29380703165254	-0.812920521528887	-3.98912604086814	-2.59523799795909	2.5030259898045	-0.363440406893042	-0.69242452945687	-4.16237750990581	-1.94200372163246	-3.12575495451676	-2.98318488257626	-0.467293523819742	-3.3163244559181	-2.89937696835693	-0.888538792736188	-1.66401335067045	-1.90407485969543	-2.1131025052783	-1.71647062198946	-1.40260521705396	-1.29380703165254	-0.812920521528887	-3.98912604086814	-2.59523799795909	2.5030259898045	-0.363440406893042	-0.69242452945687	-4.16237750990581	-1.94200372163246	-3.12575495451676	-2.98318488257626	-0.467293523819742	-3.3163244559181	-2.89937696835693
-0.747255961057979	-1.71954180634459	-2.25141191368424	-1.98910889125298	-0.253437189546323	-1.19293787531536	-0.597303912521172	0.0462097738789153	-4.00266386788962	-2.34603562893866	-2.43505960445942	0.420429251601696	-1.56182115377736	0.0526080522441011	-2.94374511214177	-1.11144469350908	-3.35893896740347	-2.39719376742377	6.55075537633045	-2.46840493463678	-0.747255961057979	-1.71954180634459	-2.25141191368424	-1.98910889125298	-0.253437189546323	-1.19293787531536	-0.597303912521172	0.0462097738789153	-4.00266386788962	-2.34603562893866	-2.43505960445942	0.420429251601696	-1.56182115377736	0.0526080522441011	-2.94374511214177	-1.11144469350908	-3.35893896740347	-2.39719376742377	6.55075537633045	-2.46840493463678
-0.339755858245034	-1.23795426928346	-1.636821925324	-1.67823753433061	-0.530883115433064	-1.13332626668135	-0.766745481906697	-1.17237338410128	0.937653346108414	-1.24045022831907	-1.65643926492727	-2.66942210393465	-0.772196698589571	-2.02846591960232	-2.8817454513889	-0.997155643848064	-2.15715413334668	-2.3775778636267	-4.03798039832773	-2.9021638151439	-0.339755858245034	-1.23795426928346	-1.636821925324	-1.67823753433061	-0.530883115433064	-1.13332626668135	-0.766745481906697	-1.17237338410128	0.937653346108414	-1.24045022831907	-1.65643926492727	-2.66942210393465	-0.772196698589571	-2.02846591960232	-2.8817454513889	-0.997155643848064	-2.15715413334668	-2.3775778636267	-4.03798039832773	-2.9021638151439
-1.00771047183462	-1.11449358119699	-1.38616884788749	-1.27857613648597	-0.272093422763468	-1.06063520959753	-1.00981043772963	-0.763389625688355	-3.32359222559721	-1.20911343012066	-2.22218948214842	2.85518722597603	-1.24482632770098	-1.44920689750739	-2.39171384815268	-4.22385356829957	-3.29297963923897	-1.10767288436735	4.64043155869236	-1.1269694889186	-1.00771047183462	-1.11449358119699	-1.38616884788749	-1.27857613648597	-0.272093422763468	-1.06063520959753	-1.00981043772963	-0.763389625688355	-3.32359222559721	-1.20911343012066	-2.22218948214842	2.85518722597603	-1.24482632770098	-1.44920689750739	-2.39171384815268	-4.22385356829957	-3.29297963923897	-1.10767288436735	4.64043155869236	-1.1269694889186
-0.987716035652556	-1.49180657002763	-1.58796805121614	-1.57009464829302	-1.41190500251283	-1.19119537457668	-1.27639010418676	-0.817223056148772	-3.37565320871862	-2.8089849247369	7.04689936685533	2.5012765869439	-4.29894505663584	-3.92297961531286	-1.38005960959177	-4.79662572610402	-2.37836430908477	2.94701813364135	-1.51438711027893	-2.33006540775815	-0.987716035652556	-1.49180657002763	-1.58796805121614	-1.57009464829302	-1.41190500251283	-1.19119537457668	-1.27639010418676	-0.817223056148772	-3.37565320871862	-2.8089849247369	7.04689936685533	2.5012765869439	-4.29894505663584	-3.92297961531286	-1.38005960959177	-4.79662572610402	-2.37836430908477	2.94701813364135	-1.51438711027893	-2.33006540775815
-1.11498088553348	-1.50326168163441	-1.13103840630121	-1.16699473813849	-2.72393930274686	-0.777779007151607	-1.35912586941254	-0.369455913477593	-4.09709538353085	-3.1511566280735	1.90444816027955	0.805209451803589	-3.14451776662259	-4.22724690094929	-0.773505376954406	-3.85871070529057	-0.998751516758824	0.453751985395699	0.538944193750249	-1.70290326688261	-1.11498088553348	-1.50326168163441	-1.13103840630121	-1.16699473813849	-2.72393930274686	-0.777779007151607	-1.35912586941254	-0.369455913477593	-4.09709538353085	-3.1511566280735	1.90444816027955	0.805209451803589	-3.14451776662259	-4.22724690094929	-0.773505376954406	-3.85871070529057	-0.998751516758824	0.453751985395699	0.538944193750249	-1.70290326688261
-1.15483816715593	-0.702353341685156	-0.984149039950543	-1.02815775547819	-2.30248194642844	-0.91866150395064	-1.02131506202354	-0.311293753592536	-2.91567287511665	-1.97676456641328	5.50531248936399	1.38985808859593	-2.82307788706931	-5.11632322658949	-1.5992830078902	-3.75471513521763	-2.55271223546035	4.2943361166807	-1.55753280556743	-2.24938011376536	-1.15483816715593	-0.702353341685156	-0.984149039950543	-1.02815775547819	-2.30248194642844	-0.91866150395064	-1.02131506202354	-0.311293753592536	-2.91567287511665	-1.97676456641328	5.50531248936399	1.38985808859593	-2.82307788706931	-5.11632322658949	-1.5992830078902	-3.75471513521763	-2.55271223546035	4.2943361166807	-1.55753280556743	-2.24938011376536
-0.921802836543415	-2.03607286026164	-2.37636600610256	-2.37112066369268	-1.94188698772116	-1.57246136209668	-1.2485465909428	-0.650729219459473	-4.61975357973826	-3.4744818252101	3.04184153255001	-0.100641942695881	-2.96479633449751	-3.01420973024094	-2.55095468282869	-2.86053867318404	-3.15511134466883	-1.13241982974547	-2.42549958818374	-3.87072833243611	-0.921802836543415	-2.03607286026164	-2.37636600610256	-2.37112066369268	-1.94188698772116	-1.57246136209668	-1.2485465909428	-0.650729219459473	-4.61975357973826	-3.4744818252101	3.04184153255001	-0.100641942695881	-2.96479633449751	-3.01420973024094	-2.55095468282869	-2.86053867318404	-3.15511134466883	-1.13241982974547	-2.42549958818374	-3.87072833243611
-0.94541153222533	-2.01240882347981	-2.09109992375125	-2.18388155336562	-2.13155690092481	-1.58896649820397	-1.48597977955675	-0.836826508927309	-4.27149354719151	-3.22521901016394	5.09611305456464	1.6441094575616	-3.54989428664222	-3.17886657057141	-1.50098386385862	-3.30893646923516	-2.98527553543728	0.594157713775135	-4.08438545989038	-3.42871430697613	-0.94541153222533	-2.01240882347981	-2.09109992375125	-2.18388155336562	-2.13155690092481	-1.58896649820397	-1.48597977955675	-0.836826508927309	-4.27149354719151	-3.22521901016394	5.09611305456464	1.6441094575616	-3.54989428664222	-3.17886657057141	-1.50098386385862	-3.30893646923516	-2.98527553543728	0.594157713775135	-4.08438545989038	-3.42871430697613
-0.925061033068539	-2.1929828635239	-2.29553815053655	-2.33587444263184	-1.58068523028222	-1.51439167842914	-1.55521763700285	-0.171353461453601	-4.31127991619722	-3.23733312432918	8.94262369479955	-0.934576221632619	-1.39065276199589	-4.26989418824301	-2.34440001803706	-5.66517626537603	-2.7852793426662	0.906522239724506	-0.264500900582481	-3.78553136800914	-0.925061033068539	-2.1929828635239	-2.29553815053655	-2.33587444263184	-1.58068523028222	-1.51439167842914	-1.55521763700285	-0.171353461453601	-4.31127991619722	-3.23733312432918	8.94262369479955	-0.934576221632619	-1.39065276199589	-4.26989418824301	-2.34440001803706	-5.66517626537603	-2.7852793426662	0.906522239724506	-0.264500900582481	-3.78553136800914
-0.963532157014007	-2.15894680461157	-2.43504391588149	-2.43299630068518	-2.26770754776645	-1.69326816108084	-1.56327430195602	-0.530163449078894	-4.19000595645496	-3.54241726532804	7.71197257508241	-0.0842719797272179	-0.555280200717585	-5.17039513152704	-2.691760217756	-6.40005601092837	-3.18149522070691	1.05883557120566	-2.45388783823472	-3.72554890466064	-0.963532157014007	-2.15894680461157	-2.43504391588149	-2.43299630068518	-2.26770754776645	-1.69326816108084	-1.56327430195602	-0.530163449078894	-4.19000595645496	-3.54241726532804	7.71197257508241	-0.0842719797272179	-0.555280200717585	-5.17039513152704	-2.691760217756	-6.40005601092837	-3.18149522070691	1.05883557120566	-2.45388783823472	-3.72554890466064
-0.858704294605495	-1.92804690504188	-2.33270814321076	-2.23208893297375	-0.680308995725732	-1.01142044180112	0.0460981337699106	0.454198556347978	-4.30250154452422	-2.21417535958202	-2.4486015604228	0.303738081923181	0.124570019518493	-0.604570948927121	-2.93360693521095	-3.232569595636	-3.52327359882063	-2.76941584837358	5.79537959589808	-2.70278462191589	-0.858704294605495	-1.92804690504188	-2.33270814321076	-2.23208893297375	-0.680308995725732	-1.01142044180112	0.0460981337699106	0.454198556347978	-4.30250154452422	-2.21417535958202	-2.4486015604228	0.303738081923181	0.124570019518493	-0.604570948927121	-2.93360693521095	-3.232569595636	-3.52327359882063	-2.76941584837358	5.79537959589808	-2.70278462191589
-0.809029465703068	-1.93299668511504	-2.06918125373656	-2.19437372732714	-1.11369432931159	-1.56406055269969	-1.36696367793032	-0.190138558813438	-4.28144270980629	-2.39823749313553	6.12854755539772	-1.50983744837073	-2.72157927652971	-2.42790917902166	-2.48699440824071	-5.25860936370885	-3.12022426334061	1.12355954866526	-3.42188076864704	-3.84941341366771	-0.809029465703068	-1.93299668511504	-2.06918125373656	-2.19437372732714	-1.11369432931159	-1.56406055269969	-1.36696367793032	-0.190138558813438	-4.28144270980629	-2.39823749313553	6.12854755539772	-1.50983744837073	-2.72157927652971	-2.42790917902166	-2.48699440824071	-5.25860936370885	-3.12022426334061	1.12355954866526	-3.42188076864704	-3.84941341366771
-0.929793002871068	-1.58627649794434	-1.974192586957	-1.88686297779232	-2.50931354592998	-1.51470915161208	-1.34758136858811	-1.86692909235273	-4.15270088789582	-3.1003934113855	7.47455274048571	-1.91664669698879	-2.94718559806246	-4.11038965762901	-1.9263308985344	-5.27230829681768	-2.80088025462146	1.13654107191567	-2.87886897649128	-3.29396557845722	-0.929793002871068	-1.58627649794434	-1.974192586957	-1.88686297779232	-2.50931354592998	-1.51470915161208	-1.34758136858811	-1.86692909235273	-4.15270088789582	-3.1003934113855	7.47455274048571	-1.91664669698879	-2.94718559806246	-4.11038965762901	-1.9263308985344	-5.27230829681768	-2.80088025462146	1.13654107191567	-2.87886897649128	-3.29396557845722
-0.942584551832449	-1.98210400707773	-2.32116695041138	-2.28571955490316	-2.2857548440234	-1.69481549050023	-0.924254944888028	-0.267361239623707	-4.56441448256969	-3.48669657929833	6.47174108851439	-1.14513522245425	-2.60795942051295	-2.01463242151354	-2.80390766599296	-6.00279244760789	-3.37907775994218	1.71652695556404	-1.45476104381028	-3.5708351927728	-0.942584551832449	-1.98210400707773	-2.32116695041138	-2.28571955490316	-2.2857548440234	-1.69481549050023	-0.924254944888028	-0.267361239623707	-4.56441448256969	-3.48669657929833	6.47174108851439	-1.14513522245425	-2.60795942051295	-2.01463242151354	-2.80390766599296	-6.00279244760789	-3.37907775994218	1.71652695556404	-1.45476104381028	-3.5708351927728
-0.828636874254671	-1.78952941377083	-2.32959049905551	-2.20967321805484	-0.971416434255842	-1.55962628493826	0.093003106213326	-1.22340637101315	-3.4591094665328	-2.81020228121449	-2.70330880518339	-2.12842966014433	-0.0523084859095047	0.309002042041887	-3.43334301931301	-1.58886204219102	-3.64510747661121	-2.0086014975822	3.99612538748866	-3.15546390730959	-0.828636874254671	-1.78952941377083	-2.32959049905551	-2.20967321805484	-0.971416434255842	-1.55962628493826	0.093003106213326	-1.22340637101315	-3.4591094665328	-2.81020228121449	-2.70330880518339	-2.12842966014433	-0.0523084859095047	0.309002042041887	-3.43334301931301	-1.58886204219102	-3.64510747661121	-2.0086014975822	3.99612538748866	-3.15546390730959
-1.01715071116174	-1.3189070179301	-1.70945832593892	-1.52626275132554	-1.19896285725613	-0.808661614040017	-0.570811980146002	-0.807077614364476	-3.47511529570577	-2.30817990829769	-2.29045611581588	0.814476987561882	-1.45165223364152	-0.253810970337699	-2.05144082842933	-1.30159734319338	-3.42038702219564	-0.929866484529897	5.83349458508637	-2.6646129566128	-1.01715071116174	-1.3189070179301	-1.70945832593892	-1.52626275132554	-1.19896285725613	-0.808661614040017	-0.570811980146002	-0.807077614364476	-3.47511529570577	-2.30817990829769	-2.29045611581588	0.814476987561882	-1.45165223364152	-0.253810970337699	-2.05144082842933	-1.30159734319338	-3.42038702219564	-0.929866484529897	5.83349458508637	-2.6646129566128
-0.988817564437882	-1.90722353759513	-2.2304229512165	-2.28214737165836	-1.07708060021234	-1.39635023611209	-1.12239965932877	-1.11786424484052	-4.5254272748211	-3.55438911400674	5.7914976709762	0.0179856174733693	-2.38169164463583	-4.63461627999596	-2.6615498858643	-1.86285346077919	-3.00552125302867	1.70663438158341	-0.537884859706549	-3.39855530812537	-0.988817564437882	-1.90722353759513	-2.2304229512165	-2.28214737165836	-1.07708060021234	-1.39635023611209	-1.12239965932877	-1.11786424484052	-4.5254272748211	-3.55438911400674	5.7914976709762	0.0179856174733693	-2.38169164463583	-4.63461627999596	-2.6615498858643	-1.86285346077919	-3.00552125302867	1.70663438158341	-0.537884859706549	-3.39855530812537
-1.01204775006482	-2.15541604462905	-2.25414718467109	-2.26827564509511	-0.864188795340631	-1.52950464463881	-1.59124400424022	-2.21253640107557	-4.94774844975792	-3.90708306779415	5.78858489128264	0.682318627857975	-3.26383000005435	-4.30614308401289	-2.30073776643953	-3.137814391393	-2.62121727959852	0.041156130427715	-2.42255751357683	-1.92886609007295	-1.01204775006482	-2.15541604462905	-2.25414718467109	-2.26827564509511	-0.864188795340631	-1.52950464463881	-1.59124400424022	-2.21253640107557	-4.94774844975792	-3.90708306779415	5.78858489128264	0.682318627857975	-3.26383000005435	-4.30614308401289	-2.30073776643953	-3.137814391393	-2.62121727959852	0.041156130427715	-2.42255751357683	-1.92886609007295
-1.10576367501544	2.51384641339036	-0.667198594455902	-1.20227836558063	-2.70358468147109	-1.49424378821855	-1.30700113892685	-1.65095614997429	-3.92270651309106	-3.00540481802626	-2.70726629203831	-1.75257846592294	-3.82949616239965	-4.75683933492346	-2.08809517019447	1.05924655533093	-3.52589049244473	-1.9145400710252	-2.25138291640814	-2.48706576235669	-1.10576367501544	2.51384641339036	-0.667198594455902	-1.20227836558063	-2.70358468147109	-1.49424378821855	-1.30700113892685	-1.65095614997429	-3.92270651309106	-3.00540481802626	-2.70726629203831	-1.75257846592294	-3.82949616239965	-4.75683933492346	-2.08809517019447	1.05924655533093	-3.52589049244473	-1.9145400710252	-2.25138291640814	-2.48706576235669
-0.953941614531177	-2.02109115283118	-2.1888353746619	-2.26029190733741	-2.31293425061406	-1.36655650989586	-1.49510350293556	-0.63266916415913	-4.64724894646784	-3.66876640308487	7.04579432131383	-0.881965944017004	-3.07963073815201	-3.73322744590338	-2.05197147515402	-3.74472621319766	-2.82739229719537	1.92853125327561	-2.34577631881876	-3.00675751789938	-0.953941614531177	-2.02109115283118	-2.1888353746619	-2.26029190733741	-2.31293425061406	-1.36655650989586	-1.49510350293556	-0.63266916415913	-4.64724894646784	-3.66876640308487	7.04579432131383	-0.881965944017004	-3.07963073815201	-3.73322744590338	-2.05197147515402	-3.74472621319766	-2.82739229719537	1.92853125327561	-2.34577631881876	-3.00675751789938
-0.918783808994456	-1.50211457617568	-2.45680550692054	-2.16295645730942	-0.859739265018513	-0.962924126715358	0.247038661530468	-0.727922122345589	-4.32899800517622	-3.40835139067179	-2.75087555469577	-0.672037349585539	-1.90311393964698	-2.03552292855589	-2.92190358029266	-2.66218600140189	-3.64106536971117	-2.64756006884847	6.07327020247157	-3.54017697766487	-0.918783808994456	-1.50211457617568	-2.45680550692054	-2.16295645730942	-0.859739265018513	-0.962924126715358	0.247038661530468	-0.727922122345589	-4.32899800517622	-3.40835139067179	-2.75087555469577	-0.672037349585539	-1.90311393964698	-2.03552292855589	-2.92190358029266	-2.66218600140189	-3.64106536971117	-2.64756006884847	6.07327020247157	-3.54017697766487
-0.915620957169244	-2.05619482700587	-2.34568605837612	-2.24360749127656	-0.899220472015215	-1.75952029707055	-1.48762121592199	-0.700566961289709	-4.46613090542668	-3.39688052701334	2.54850666821486	0.954682262504764	-3.62579545282867	-4.37741644188429	-2.74905470301908	-1.65630786127356	-3.60221541048507	1.48262876796186	-2.19029638524912	-3.75142321888135	-0.915620957169244	-2.05619482700587	-2.34568605837612	-2.24360749127656	-0.899220472015215	-1.75952029707055	-1.48762121592199	-0.700566961289709	-4.46613090542668	-3.39688052701334	2.54850666821486	0.954682262504764	-3.62579545282867	-4.37741644188429	-2.74905470301908	-1.65630786127356	-3.60221541048507	1.48262876796186	-2.19029638524912	-3.75142321888135
-1.07590030620557	0	-0.155526232117743	-0.366074074684089	-2.47908927051929	0.0779805859054893	-0.655666932057074	-0.377098859690571	-1.69970511742285	-1.12080928643466	1.0164113889608	0.137632195058867	-3.94041353378255	-0.907093743044657	-0.766078747045748	-4.70666597307964	-1.76539245021496	1.91525542285389	-2.09994862491358	-1.98690834728212	-1.07590030620557	0	-0.155526232117743	-0.366074074684089	-2.47908927051929	0.0779805859054893	-0.655666932057074	-0.377098859690571	-1.69970511742285	-1.12080928643466	1.0164113889608	0.137632195058867	-3.94041353378255	-0.907093743044657	-0.766078747045748	-4.70666597307964	-1.76539245021496	1.91525542285389	-2.09994862491358	-1.98690834728212
-0.553202933838903	-1.89102635732053	-2.27690683514122	-2.16633327859329	0.590168383680374	-1.59863294690864	1.15318678301788	-0.779410297404437	-3.81207825020092	-3.0791538557475	-2.51014571310451	0.545150882253801	-1.09877538309048	-0.198257709401814	-3.07713322566488	-0.702896405320215	-3.27531152298257	-3.45513938837731	2.68886139577561	-3.8914531185397	-0.553202933838903	-1.89102635732053	-2.27690683514122	-2.16633327859329	0.590168383680374	-1.59863294690864	1.15318678301788	-0.779410297404437	-3.81207825020092	-3.0791538557475	-2.51014571310451	0.545150882253801	-1.09877538309048	-0.198257709401814	-3.07713322566488	-0.702896405320215	-3.27531152298257	-3.45513938837731	2.68886139577561	-3.8914531185397
-1.01492195522557	-1.94558530555462	-2.29464984974541	-2.30448227324294	-1.54694312650935	-1.6856461532165	-1.49812857068929	-1.44512128395115	-4.62627046372522	-3.34473462169806	5.72972079801282	-1.77630061076767	-4.39944909815004	-4.37850368845153	-1.93973698926318	-5.66732805888364	-3.59533944940237	0.751466230832356	-1.82958380737048	-2.7362464286925	-1.01492195522557	-1.94558530555462	-2.29464984974541	-2.30448227324294	-1.54694312650935	-1.6856461532165	-1.49812857068929	-1.44512128395115	-4.62627046372522	-3.34473462169806	5.72972079801282	-1.77630061076767	-4.39944909815004	-4.37850368845153	-1.93973698926318	-5.66732805888364	-3.59533944940237	0.751466230832356	-1.82958380737048	-2.7362464286925
-0.527957478886075	-1.53128986532579	-1.95726627231519	-1.62196059630484	-2.09168593276422	-1.29528741191688	-1.2361127711681	-2.5516803820761	5.72253916756799	-2.95631077603726	-2.45997005775318	-3.38995927642896	-2.89355647102784	-5.10994992741823	-2.41197350095627	-3.61582847724776	-2.51383962676561	-1.2639210939107	-2.9684570777514	-2.88889210668877	-0.527957478886075	-1.53128986532579	-1.95726627231519	-1.62196059630484	-2.09168593276422	-1.29528741191688	-1.2361127711681	-2.5516803820761	5.72253916756799	-2.95631077603726	-2.45997005775318	-3.38995927642896	-2.89355647102784	-5.10994992741823	-2.41197350095627	-3.61582847724776	-2.51383962676561	-1.2639210939107	-2.9684570777514	-2.88889210668877
-0.978425911191337	-1.82888729921899	-1.97952846343328	-2.13000569744865	-2.42263234690797	-1.29179731120805	-1.42312685365402	-1.08929608290346	-4.38729781997661	-3.43988211447606	4.18147296588433	-3.04577414459985	-2.51669105695214	-6.43300209495326	-1.99586796093885	-0.912933282069315	-2.791617523687	-0.312693567973972	-2.77293633490074	-3.03432114815525	-0.978425911191337	-1.82888729921899	-1.97952846343328	-2.13000569744865	-2.42263234690797	-1.29179731120805	-1.42312685365402	-1.08929608290346	-4.38729781997661	-3.43988211447606	4.18147296588433	-3.04577414459985	-2.51669105695214	-6.43300209495326	-1.99586796093885	-0.912933282069315	-2.791617523687	-0.312693567973972	-2.77293633490074	-3.03432114815525
-0.843544524948077	-1.77398761396642	-2.06541007888471	-2.04004973316556	-1.21167570147891	-1.51770047716278	-1.31610766102304	-0.243197843152698	-3.96354228564606	-2.66671359524852	6.12488206136588	-1.54636098808298	-2.37135734586073	-3.6205278586466	-3.07732701961058	-3.61342519536702	-3.13324126142672	0.272619767529261	-1.38816947520972	-2.97469641898687	-0.843544524948077	-1.77398761396642	-2.06541007888471	-2.04004973316556	-1.21167570147891	-1.51770047716278	-1.31610766102304	-0.243197843152698	-3.96354228564606	-2.66671359524852	6.12488206136588	-1.54636098808298	-2.37135734586073	-3.6205278586466	-3.07732701961058	-3.61342519536702	-3.13324126142672	0.272619767529261	-1.38816947520972	-2.97469641898687
-0.786706410183839	-1.85895792603065	-2.01555898675829	-1.95519534222895	-0.468862281437915	-1.39707944983948	-0.823427942838246	-1.07586361643802	-4.13114113830246	-3.2799599291059	7.64274686938802	-1.68212337593842	0.907457277420933	-3.86581418144601	-2.11427581115133	-2.58222065590496	-2.50478353136494	1.73110891912388	-1.08426820989713	-3.17443547153958	-0.786706410183839	-1.85895792603065	-2.01555898675829	-1.95519534222895	-0.468862281437915	-1.39707944983948	-0.823427942838246	-1.07586361643802	-4.13114113830246	-3.2799599291059	7.64274686938802	-1.68212337593842	0.907457277420933	-3.86581418144601	-2.11427581115133	-2.58222065590496	-2.50478353136494	1.73110891912388	-1.08426820989713	-3.17443547153958
-0.982696389712691	4.41203119541198	2.0879627548381	-1.9943626611306	-2.39278441989364	-0.855902247265117	-1.34868455398889	-2.1146072273243	-2.67883058504287	-3.21878436047764	-1.19680560387057	-2.23532863767058	-3.95665052241664	-3.86042293977045	-6.23799329089368	-3.14851430641923	-2.79429362727442	-3.0838311048335	-3.07486868131942	-3.75390538808827	-0.982696389712691	4.41203119541198	2.0879627548381	-1.9943626611306	-2.39278441989364	-0.855902247265117	-1.34868455398889	-2.1146072273243	-2.67883058504287	-3.21878436047764	-1.19680560387057	-2.23532863767058	-3.95665052241664	-3.86042293977045	-6.23799329089368	-3.14851430641923	-2.79429362727442	-3.0838311048335	-3.07486868131942	-3.75390538808827
-0.947130190304619	-2.06452081757683	-2.37343909785334	-2.39538157401396	-1.83833184417441	-1.69894929648681	-1.51058761250454	-1.20049275145333	-4.42369666326737	-3.38712683297358	6.20266314192493	-0.683507953652438	-2.70394123218517	-4.15208986026343	-2.13915519958371	-2.69458119959196	-3.05260696985032	1.58388565948494	-0.711004076421278	-2.97190354568166	-0.947130190304619	-2.06452081757683	-2.37343909785334	-2.39538157401396	-1.83833184417441	-1.69894929648681	-1.51058761250454	-1.20049275145333	-4.42369666326737	-3.38712683297358	6.20266314192493	-0.683507953652438	-2.70394123218517	-4.15208986026343	-2.13915519958371	-2.69458119959196	-3.05260696985032	1.58388565948494	-0.711004076421278	-2.97190354568166
-0.975978791946543	-1.93228682973518	-2.10457207577629	-2.09326791335101	-1.74577759470784	-1.27992455718836	-1.46838372468561	-0.805131053248945	-4.54150118370622	-2.70523739778831	7.11411319954397	-1.81265879451271	-1.47359727694292	-3.58767300882785	-2.6277407494499	-3.60775015578283	-2.99352884337625	0.0514079722303745	-1.96841513012869	-3.45061712890383	-0.975978791946543	-1.93228682973518	-2.10457207577629	-2.09326791335101	-1.74577759470784	-1.27992455718836	-1.46838372468561	-0.805131053248945	-4.54150118370622	-2.70523739778831	7.11411319954397	-1.81265879451271	-1.47359727694292	-3.58767300882785	-2.6277407494499	-3.60775015578283	-2.99352884337625	0.0514079722303745	-1.96841513012869	-3.45061712890383
-0.914456312937799	-2.07545177763082	-2.13756558791518	-2.44823670548009	-2.18099237890923	-1.42600697532575	-1.49561776714349	-1.42405711733501	-4.04115761482274	-2.68533699089284	5.33524738452942	-2.29298580214688	-2.7217933364509	-4.27855320528458	-2.20508456991589	-5.51158684484873	-2.15464515905785	0.0549097307983502	-3.32771127144091	-3.95687274034807	-0.914456312937799	-2.07545177763082	-2.13756558791518	-2.44823670548009	-2.18099237890923	-1.42600697532575	-1.49561776714349	-1.42405711733501	-4.04115761482274	-2.68533699089284	5.33524738452942	-2.29298580214688	-2.7217933364509	-4.27855320528458	-2.20508456991589	-5.51158684484873	-2.15464515905785	0.0549097307983502	-3.32771127144091	-3.95687274034807
-0.729244223050863	-1.97363266328862	-2.32032323321677	-2.26645368070132	-0.160565693062107	-1.1031390635284	0.472092928366325	0.218301089188471	-4.218535161572	-3.15055554448539	-2.55000761024739	-0.874761174057152	-1.5943845908591	-0.175170679664245	-2.91344858176157	-1.58092123191619	-3.08077066476607	-3.44755226431195	3.72282142389532	-3.33726559397455	-0.729244223050863	-1.97363266328862	-2.32032323321677	-2.26645368070132	-0.160565693062107	-1.1031390635284	0.472092928366325	0.218301089188471	-4.218535161572	-3.15055554448539	-2.55000761024739	-0.874761174057152	-1.5943845908591	-0.175170679664245	-2.91344858176157	-1.58092123191619	-3.08077066476607	-3.44755226431195	3.72282142389532	-3.33726559397455
-0.954895062736814	-1.69818317190518	-1.90332259340261	-2.01156323844186	-2.13090409780952	-1.24381849559226	-1.3496939505624	-1.32002925861029	-3.89278356710975	-3.09335827824182	4.49783537843933	-1.21446750580936	-2.0109735529484	-4.89987524946441	-1.32754884967717	-3.85795451654116	-2.7963095925901	2.12181546123726	-2.64066645575773	-2.80896449810955	-0.954895062736814	-1.69818317190518	-1.90332259340261	-2.01156323844186	-2.13090409780952	-1.24381849559226	-1.3496939505624	-1.32002925861029	-3.89278356710975	-3.09335827824182	4.49783537843933	-1.21446750580936	-2.0109735529484	-4.89987524946441	-1.32754884967717	-3.85795451654116	-2.7963095925901	2.12181546123726	-2.64066645575773	-2.80896449810955
-0.989276342418282	-2.05040800872926	-2.20280574446813	-2.06868138938745	-2.14345507793533	-1.49109189671577	-1.52989142681948	-0.646984818119451	-4.7486209237065	-3.41592628778517	1.99087680760946	-1.47063051443963	-4.2157978945383	-4.66870172304302	-2.16502455488686	-2.31775085991833	-3.01432430342301	-0.602895399048558	-1.70019627280196	-3.39572138583319	-0.989276342418282	-2.05040800872926	-2.20280574446813	-2.06868138938745	-2.14345507793533	-1.49109189671577	-1.52989142681948	-0.646984818119451	-4.7486209237065	-3.41592628778517	1.99087680760946	-1.47063051443963	-4.2157978945383	-4.66870172304302	-2.16502455488686	-2.31775085991833	-3.01432430342301	-0.602895399048558	-1.70019627280196	-3.39572138583319
-0.799838608945672	-1.74660886280009	-2.17469196637506	-2.04780205574192	-0.530077860005098	-1.43641275366204	-1.27709447227337	-0.117755687651689	-3.97732814054207	-3.09502792498433	4.06137708643849	-2.02904899666098	-2.0305387099693	-4.53906570581091	-2.95437369542414	-3.63179724734322	-3.35331667692158	-0.889086923362446	-2.99702067823973	-2.66066304617184	-0.799838608945672	-1.74660886280009	-2.17469196637506	-2.04780205574192	-0.530077860005098	-1.43641275366204	-1.27709447227337	-0.117755687651689	-3.97732814054207	-3.09502792498433	4.06137708643849	-2.02904899666098	-2.0305387099693	-4.53906570581091	-2.95437369542414	-3.63179724734322	-3.35331667692158	-0.889086923362446	-2.99702067823973	-2.66066304617184
-1.00390046013387	-0.679659462151186	-0.975717042028798	-0.76712090437288	-2.46868416463641	-0.803827535145327	-0.919071582713161	-1.5561678911039	-2.6419618108777	-1.94536445216426	0.535483066532016	-0.638089314434091	-16.0669776251854	-5.30382812938547	-0.788089264174855	2.28088362395576	-2.17004863949717	3.84689218268523	-2.88686125105582	-1.8689444802794	-1.00390046013387	-0.679659462151186	-0.975717042028798	-0.76712090437288	-2.46868416463641	-0.803827535145327	-0.919071582713161	-1.5561678911039	-2.6419618108777	-1.94536445216426	0.535483066532016	-0.638089314434091	-16.0669776251854	-5.30382812938547	-0.788089264174855	2.28088362395576	-2.17004863949717	3.84689218268523	-2.88686125105582	-1.8689444802794
-0.881433048869774	-1.85038587381366	-2.1770118474806	-2.20083775709231	-1.40719012710789	-1.70271047564414	-1.1201407284789	-0.206978650294829	-4.26747150292221	-3.09945110644119	4.24313013662229	-1.04410739309406	-3.27910065351326	-4.59557321254804	-2.93061256327846	-1.41186827586347	-3.56132752084405	1.4033221348299	-1.59299113217033	-3.18090388785956	-0.881433048869774	-1.85038587381366	-2.1770118474806	-2.20083775709231	-1.40719012710789	-1.70271047564414	-1.1201407284789	-0.206978650294829	-4.26747150292221	-3.09945110644119	4.24313013662229	-1.04410739309406	-3.27910065351326	-4.59557321254804	-2.93061256327846	-1.41186827586347	-3.56132752084405	1.4033221348299	-1.59299113217033	-3.18090388785956
-0.804721714306742	-1.26484395787816	-1.46116085257576	-1.31580038195164	-1.96166181270342	-1.2452672043028	1.5586659322473	-1.00898849374347	-3.23651369688332	-2.51239023052895	-0.186000285593582	-0.97710814407198	-1.4994490909998	-1.92577511207686	-1.93159151223619	-3.75852545644206	-2.83644285994106	-1.52074328629519	5.87889104101678	-1.22990214935624	-0.804721714306742	-1.26484395787816	-1.46116085257576	-1.31580038195164	-1.96166181270342	-1.2452672043028	1.5586659322473	-1.00898849374347	-3.23651369688332	-2.51239023052895	-0.186000285593582	-0.97710814407198	-1.4994490909998	-1.92577511207686	-1.93159151223619	-3.75852545644206	-2.83644285994106	-1.52074328629519	5.87889104101678	-1.22990214935624
-0.940006587820914	-2.0928843230593	-2.27415900257139	-2.28430947959495	-2.1324032429171	-1.76645687545946	-1.22512324679948	-1.2075792521822	-3.78112093981888	-2.98349741031032	5.54224811875257	0.0594170435650309	-2.47657060286706	-4.10273168490435	-2.47337843028115	-3.04887419317794	-3.39398037403558	0.845585152432088	-1.80531596429851	-3.69625987908371	-0.940006587820914	-2.0928843230593	-2.27415900257139	-2.28430947959495	-2.1324032429171	-1.76645687545946	-1.22512324679948	-1.2075792521822	-3.78112093981888	-2.98349741031032	5.54224811875257	0.0594170435650309	-2.47657060286706	-4.10273168490435	-2.47337843028115	-3.04887419317794	-3.39398037403558	0.845585152432088	-1.80531596429851	-3.69625987908371
-0.950886779775413	-0.760704478407208	-1.2523721486311	-1.18153934319406	-1.22315292703096	-1.06551213883484	-0.0384273060985714	-0.0424572337796074	-2.68413233650292	-0.121873110321738	-2.15171150969721	0.193578788156736	-1.56854959677765	-2.01939950681093	-1.96294161627599	-5.40100288055268	-3.03360597286974	-1.35601661835425	1.46824621860646	-1.39845729485194	-0.950886779775413	-0.760704478407208	-1.2523721486311	-1.18153934319406	-1.22315292703096	-1.06551213883484	-0.0384273060985714	-0.0424572337796074	-2.68413233650292	-0.121873110321738	-2.15171150969721	0.193578788156736	-1.56854959677765	-2.01939950681093	-1.96294161627599	-5.40100288055268	-3.03360597286974	-1.35601661835425	1.46824621860646	-1.39845729485194
-0.851084293766875	-2.05867822184439	-2.37258044883549	-1.89048061021786	-1.20636044302212	-1.59704164477933	-1.44941454911115	-1.38616018223237	-4.22170503578158	-3.14087508672927	4.58492199716504	-0.695836687547593	-2.44386941022836	-4.5796494313393	-2.63630514820664	-4.60988191275838	-2.74772876435092	0.995245315158837	-2.87029828229744	-3.46296815995744	-0.851084293766875	-2.05867822184439	-2.37258044883549	-1.89048061021786	-1.20636044302212	-1.59704164477933	-1.44941454911115	-1.38616018223237	-4.22170503578158	-3.14087508672927	4.58492199716504	-0.695836687547593	-2.44386941022836	-4.5796494313393	-2.63630514820664	-4.60988191275838	-2.74772876435092	0.995245315158837	-2.87029828229744	-3.46296815995744
-0.950916589535369	-2.04387305750443	-2.29070291982175	-2.22240393687941	-1.70489519960934	-1.61048565951365	-1.5035599894162	-1.02581113868861	-4.61387391074562	-3.58801260024291	9.23646917838393	-1.50494483006108	-2.32395824595685	-5.43047398881115	-2.5478762837157	-6.97839320439624	-2.95714520367997	1.5056862811051	-0.920614162692426	-3.54758774796427	-0.950916589535369	-2.04387305750443	-2.29070291982175	-2.22240393687941	-1.70489519960934	-1.61048565951365	-1.5035599894162	-1.02581113868861	-4.61387391074562	-3.58801260024291	9.23646917838393	-1.50494483006108	-2.32395824595685	-5.43047398881115	-2.5478762837157	-6.97839320439624	-2.95714520367997	1.5056862811051	-0.920614162692426	-3.54758774796427
-0.944140039979204	-1.87622266191235	-1.89464032074168	-2.06617538096732	-0.977593656193262	-1.18662070548119	-1.42363350915103	0.0986998843992133	-4.40667906784432	-2.32161384915143	9.34976133180943	-1.27930140310821	-2.92765069463973	-4.36555614503604	-1.02117301770286	-6.05604273746614	-2.36751688383327	0.0088679739414531	-2.57437859196584	-2.81436063819899	-0.944140039979204	-1.87622266191235	-1.89464032074168	-2.06617538096732	-0.977593656193262	-1.18662070548119	-1.42363350915103	0.0986998843992133	-4.40667906784432	-2.32161384915143	9.34976133180943	-1.27930140310821	-2.92765069463973	-4.36555614503604	-1.02117301770286	-6.05604273746614	-2.36751688383327	0.0088679739414531	-2.57437859196584	-2.81436063819899
-0.911074229901616	-1.46639224099638	-1.37890127215937	-1.34892977154287	-2.22009372518355	-1.14655891975242	-1.21819351648134	-0.544798652190656	-3.71767919982481	-2.88994034887295	8.15448828127627	-1.68567647404777	-2.66394766559001	-4.14179696417203	-1.07604235215707	-2.84772837803683	-2.51225050912277	1.0960689858346	-2.36185787124979	-2.60233874674435	-0.911074229901616	-1.46639224099638	-1.37890127215937	-1.34892977154287	-2.22009372518355	-1.14655891975242	-1.21819351648134	-0.544798652190656	-3.71767919982481	-2.88994034887295	8.15448828127627	-1.68567647404777	-2.66394766559001	-4.14179696417203	-1.07604235215707	-2.84772837803683	-2.51225050912277	1.0960689858346	-2.36185787124979	-2.60233874674435
-1.05372633588444	-1.72155144425179	-1.85239931574387	-1.87262608089783	-1.21541516622416	-1.13097508498931	-1.42048802677801	-0.602731909744455	-3.99808996104539	-3.37626173472511	2.40415225775489	-0.106061758262306	-3.8619758548297	-4.91985671083809	-1.66141814225447	-5.85365459445986	-2.97221793911994	2.64133226835198	-1.8607111920194	-3.07439198113543	-1.05372633588444	-1.72155144425179	-1.85239931574387	-1.87262608089783	-1.21541516622416	-1.13097508498931	-1.42048802677801	-0.602731909744455	-3.99808996104539	-3.37626173472511	2.40415225775489	-0.106061758262306	-3.8619758548297	-4.91985671083809	-1.66141814225447	-5.85365459445986	-2.97221793911994	2.64133226835198	-1.8607111920194	-3.07439198113543
-0.707650289817165	-1.81797570930015	-1.84013875970176	-1.63306205743903	-1.17437123606895	-1.50460139220528	-1.05456552424199	0.513404285717989	-3.94257346553253	-3.14336210408487	-2.24959096564308	-1.55880347234397	-1.22580646009938	-1.53024891504769	-3.24892791589897	-1.18885115321215	-2.74475923124768	-3.42620030376664	4.8747796749047	-3.52408057730085	-0.707650289817165	-1.81797570930015	-1.84013875970176	-1.63306205743903	-1.17437123606895	-1.50460139220528	-1.05456552424199	0.513404285717989	-3.94257346553253	-3.14336210408487	-2.24959096564308	-1.55880347234397	-1.22580646009938	-1.53024891504769	-3.24892791589897	-1.18885115321215	-2.74475923124768	-3.42620030376664	4.8747796749047	-3.52408057730085
-0.637902024489858	-1.36627671586525	-1.57250835087715	-0.307023794332997	-1.74545915005513	-1.27999941627213	-1.21557175917884	-2.03918650993348	2.0612418968263	-1.86928580671801	-1.95096631072247	-2.27058602582948	-2.19795447542697	-4.45202957902477	-2.34485046628407	-2.95232595574692	-2.55205879811172	-1.65602820182498	-3.16152691280101	-2.38099567993487	-0.637902024489858	-1.36627671586525	-1.57250835087715	-0.307023794332997	-1.74545915005513	-1.27999941627213	-1.21557175917884	-2.03918650993348	2.0612418968263	-1.86928580671801	-1.95096631072247	-2.27058602582948	-2.19795447542697	-4.45202957902477	-2.34485046628407	-2.95232595574692	-2.55205879811172	-1.65602820182498	-3.16152691280101	-2.38099567993487
-0.0187092099564985	-1.93604141957817	-2.2545288804235	-2.26529760532191	0.402356535995142	-1.62841792535956	-0.886709316227618	0.0215042918278599	-3.03762704689731	-2.58192940723461	-1.88821417628926	-1.28298995306146	0.592221973811809	4.3216696780391	-3.29215229493631	0.618639981420565	-2.39878923636843	-3.51290867263332	3.42621876511686	-3.33688562871055	-0.0187092099564985	-1.93604141957817	-2.2545288804235	-2.26529760532191	0.402356535995142	-1.62841792535956	-0.886709316227618	0.0215042918278599	-3.03762704689731	-2.58192940723461	-1.88821417628926	-1.28298995306146	0.592221973811809	4.3216696780391	-3.29215229493631	0.618639981420565	-2.39878923636843	-3.51290867263332	3.42621876511686	-3.33688562871055
-0.966716757659132	-2.09615938439	-2.32335399993885	-2.34798393388108	-1.38434363161958	-1.49897475990978	-1.25224115623905	-0.539105301134946	-4.4278477852588	-3.78143102505298	5.65731468300727	-0.37929458911513	-2.64070700171142	-4.12017916944253	-2.22910127949321	-6.80365110983738	-3.25916836408286	1.1420791802288	-3.53288429377478	-3.17376722183881	-0.966716757659132	-2.09615938439	-2.32335399993885	-2.34798393388108	-1.38434363161958	-1.49897475990978	-1.25224115623905	-0.539105301134946	-4.4278477852588	-3.78143102505298	5.65731468300727	-0.37929458911513	-2.64070700171142	-4.12017916944253	-2.22910127949321	-6.80365110983738	-3.25916836408286	1.1420791802288	-3.53288429377478	-3.17376722183881
-0.907657128627997	-2.15894138208315	-2.38352630848375	-2.48798449762552	-1.93044640013235	-1.73114753760636	-1.52922091810981	-0.225756501190194	-4.7883097527365	-3.61682997463181	5.65951275812798	-0.491300146621248	-3.50195736556835	-4.95944299786483	-2.99160296953254	-3.2318939110785	-3.2990179004145	1.24567271480665	-3.84197104534509	-3.77206610414955	-0.907657128627997	-2.15894138208315	-2.38352630848375	-2.48798449762552	-1.93044640013235	-1.73114753760636	-1.52922091810981	-0.225756501190194	-4.7883097527365	-3.61682997463181	5.65951275812798	-0.491300146621248	-3.50195736556835	-4.95944299786483	-2.99160296953254	-3.2318939110785	-3.2990179004145	1.24567271480665	-3.84197104534509	-3.77206610414955
-0.955087082945188	-2.07576662327456	-2.39554415217455	-2.3284929266615	-1.70807646735147	-1.74441033062516	-1.52052100561928	-0.0676065011795848	-3.96262138519641	-2.5835173833491	4.32639323822961	-1.18423766627139	-3.65160191169868	-4.34674365917313	-2.71210839700924	-3.55333706213428	-3.4415691922798	1.36301878000597	-2.70632323883663	-3.66232136463656	-0.955087082945188	-2.07576662327456	-2.39554415217455	-2.3284929266615	-1.70807646735147	-1.74441033062516	-1.52052100561928	-0.0676065011795848	-3.96262138519641	-2.5835173833491	4.32639323822961	-1.18423766627139	-3.65160191169868	-4.34674365917313	-2.71210839700924	-3.55333706213428	-3.4415691922798	1.36301878000597	-2.70632323883663	-3.66232136463656
-0.927964628635734	-1.44436833519641	-1.67445074708465	-1.77703916429003	-1.51152385024736	-1.19717487095174	-0.761265164699321	-0.390753028946367	-3.07876968561383	-2.43764703793132	1.23403532905952	-0.14754551898935	-3.0138579037886	-4.93115423997224	-1.374966547666	-4.39245914062774	-2.74744326817568	2.56840248684007	-4.3928573890997	-1.9014622513441	-0.927964628635734	-1.44436833519641	-1.67445074708465	-1.77703916429003	-1.51152385024736	-1.19717487095174	-0.761265164699321	-0.390753028946367	-3.07876968561383	-2.43764703793132	1.23403532905952	-0.14754551898935	-3.0138579037886	-4.93115423997224	-1.374966547666	-4.39245914062774	-2.74744326817568	2.56840248684007	-4.3928573890997	-1.9014622513441
-0.434912069755892	-2.0242524352657	-2.2867337075939	-2.3622804884953	0.0457514820632451	-1.71500808375574	-1.18022974320111	-0.0605284016677861	-3.83219888062049	-2.87018506609785	2.89647438480852	0.29988316820462	-1.16876406571136	-2.78960970479106	-3.23744182197736	-0.479120940425044	-2.95385449553231	0.336032940993402	-2.13887362242804	-3.80506602873019	-0.434912069755892	-2.0242524352657	-2.2867337075939	-2.3622804884953	0.0457514820632451	-1.71500808375574	-1.18022974320111	-0.0605284016677861	-3.83219888062049	-2.87018506609785	2.89647438480852	0.29988316820462	-1.16876406571136	-2.78960970479106	-3.23744182197736	-0.479120940425044	-2.95385449553231	0.336032940993402	-2.13887362242804	-3.80506602873019
-0.827184082300306	-1.95995220681646	-2.1901982401265	-2.05928308960995	-1.93562397370694	-1.65689189330259	-1.18298657113879	0.0137848982207669	-4.23462122361297	-2.88343280372533	-2.53264157807894	0.503054524086773	-0.715879963465504	-0.268433330323028	-3.20770945399416	-0.2144020314747	-3.35775180736695	-3.19944337779087	6.94421171522858	-3.14058650311806	-0.827184082300306	-1.95995220681646	-2.1901982401265	-2.05928308960995	-1.93562397370694	-1.65689189330259	-1.18298657113879	0.0137848982207669	-4.23462122361297	-2.88343280372533	-2.53264157807894	0.503054524086773	-0.715879963465504	-0.268433330323028	-3.20770945399416	-0.2144020314747	-3.35775180736695	-3.19944337779087	6.94421171522858	-3.14058650311806
-1.03232268739951	-1.91995795484763	-2.12620492077211	-2.14209791838832	-2.54640229389984	-1.56433117610677	-1.49714635718273	-2.04050636760755	-4.61394232475749	-3.42146332139555	7.51905835381228	0.369857312719995	-3.31221795911191	-4.06684699398054	-1.83412986625768	-9.03895690927371	-2.84723969315818	1.64601793486158	-2.22297546314648	-3.20609305243169	-1.03232268739951	-1.91995795484763	-2.12620492077211	-2.14209791838832	-2.54640229389984	-1.56433117610677	-1.49714635718273	-2.04050636760755	-4.61394232475749	-3.42146332139555	7.51905835381228	0.369857312719995	-3.31221795911191	-4.06684699398054	-1.83412986625768	-9.03895690927371	-2.84723969315818	1.64601793486158	-2.22297546314648	-3.20609305243169
-0.94416094628699	-1.95631965100285	-2.18532017997334	-2.2438631139854	-2.44263496649172	-1.74316949089817	-1.45985906520378	-0.333561910368165	-4.53116055498749	-3.11463565923799	4.52750713157564	-1.3395452053043	-2.68899291765408	-4.80486578226088	-3.11887321312033	-2.4821126824354	-3.32776425038926	-1.76337403110209	-1.67180143662141	-3.5144929327388	-0.94416094628699	-1.95631965100285	-2.18532017997334	-2.2438631139854	-2.44263496649172	-1.74316949089817	-1.45985906520378	-0.333561910368165	-4.53116055498749	-3.11463565923799	4.52750713157564	-1.3395452053043	-2.68899291765408	-4.80486578226088	-3.11887321312033	-2.4821126824354	-3.32776425038926	-1.76337403110209	-1.67180143662141	-3.5144929327388
-0.542397119578112	-2.13379195958994	-2.3904332101537	-2.40180278832765	-0.638565282296409	-1.5564632605611	-0.989539851863988	-0.319985676842997	-4.17219751999438	-2.27169451185656	6.45429826600484	-0.267254396149	-1.18028920582731	-3.15808912800199	-2.73378052615477	1.46936171343662	-2.7065710932264	-0.0423195690187204	-2.40909695287031	-3.66893720536193	-0.542397119578112	-2.13379195958994	-2.3904332101537	-2.40180278832765	-0.638565282296409	-1.5564632605611	-0.989539851863988	-0.319985676842997	-4.17219751999438	-2.27169451185656	6.45429826600484	-0.267254396149	-1.18028920582731	-3.15808912800199	-2.73378052615477	1.46936171343662	-2.7065710932264	-0.0423195690187204	-2.40909695287031	-3.66893720536193
-0.724235222261367	-1.89523345642441	-2.16583284789979	-2.11802270306553	-0.543480053773756	-1.54747331072687	-1.29821580744819	-0.263000802797666	-4.08881137461175	-3.26289346303752	1.09464189565171	-0.923064123872807	-1.41214296992905	-2.75401624821653	-2.51751972658973	-4.37961813790354	-2.63777847475566	1.24707921997231	-1.11588576276437	-3.91113719234083	-0.724235222261367	-1.89523345642441	-2.16583284789979	-2.11802270306553	-0.543480053773756	-1.54747331072687	-1.29821580744819	-0.263000802797666	-4.08881137461175	-3.26289346303752	1.09464189565171	-0.923064123872807	-1.41214296992905	-2.75401624821653	-2.51751972658973	-4.37961813790354	-2.63777847475566	1.24707921997231	-1.11588576276437	-3.91113719234083
-0.830102746577853	-2.135369491274	-2.4638928224975	-2.46066641278599	-1.26513590712365	-1.52583636644351	-1.4713011836963	-0.987433441956539	-4.62751421693591	-3.39787880087395	6.82405950722084	-2.25942391013053	-2.62435033603704	-4.93150575330855	-2.8545953623468	-3.43321762658648	-2.50092673832163	0.00574870847019272	-1.11432228422934	-3.85805106766273	-0.830102746577853	-2.135369491274	-2.4638928224975	-2.46066641278599	-1.26513590712365	-1.52583636644351	-1.4713011836963	-0.987433441956539	-4.62751421693591	-3.39787880087395	6.82405950722084	-2.25942391013053	-2.62435033603704	-4.93150575330855	-2.8545953623468	-3.43321762658648	-2.50092673832163	0.00574870847019272	-1.11432228422934	-3.85805106766273
-0.892207362794359	-2.09290520155538	-2.34277041889247	-2.45775071713575	-1.86244935577839	-1.40758562062624	-1.5155801998513	-1.12242477415429	-4.7493811549489	-3.51675606394677	7.55962727165758	0.047145720903264	-2.42891456675374	-4.23638447491762	-2.19309601853748	-3.36709853278564	-2.23180654835206	1.30027838003175	-1.00251633577563	-3.05619978658847	-0.892207362794359	-2.09290520155538	-2.34277041889247	-2.45775071713575	-1.86244935577839	-1.40758562062624	-1.5155801998513	-1.12242477415429	-4.7493811549489	-3.51675606394677	7.55962727165758	0.047145720903264	-2.42891456675374	-4.23638447491762	-2.19309601853748	-3.36709853278564	-2.23180654835206	1.30027838003175	-1.00251633577563	-3.05619978658847
-0.932313270117105	-2.11320634557935	-2.39061879897939	-2.36692073858643	-2.24826347313043	-1.52963795037667	-1.52356931319483	0.207661453152401	-4.75620193953491	-3.76815393897268	5.85544375941143	-0.948362473590447	-3.48776205140574	-4.98757510807599	-2.80854690664327	-2.53580634084536	-3.16912966118113	1.24436094705412	-2.89804324216462	-3.69387033100468	-0.932313270117105	-2.11320634557935	-2.39061879897939	-2.36692073858643	-2.24826347313043	-1.52963795037667	-1.52356931319483	0.207661453152401	-4.75620193953491	-3.76815393897268	5.85544375941143	-0.948362473590447	-3.48776205140574	-4.98757510807599	-2.80854690664327	-2.53580634084536	-3.16912966118113	1.24436094705412	-2.89804324216462	-3.69387033100468
-1.15404900365612	-1.17701867802463	-1.09763457440985	-1.30144404592296	-2.82844793588322	-0.692665538086657	-1.23543606352811	-1.24230499968081	-3.65192416344023	-2.76005796378582	1.2025351751266	0.822625990212722	-1.30342747136949	-2.93155424235001	-0.39401780326433	-5.20059830448979	-1.67310272351756	-0.0354841241369186	-0.253877601012397	-1.84597269089236	-1.15404900365612	-1.17701867802463	-1.09763457440985	-1.30144404592296	-2.82844793588322	-0.692665538086657	-1.23543606352811	-1.24230499968081	-3.65192416344023	-2.76005796378582	1.2025351751266	0.822625990212722	-1.30342747136949	-2.93155424235001	-0.39401780326433	-5.20059830448979	-1.67310272351756	-0.0354841241369186	-0.253877601012397	-1.84597269089236
-0.86282189593184	-1.61423080979804	-1.86273189794124	-1.9518661494158	-2.09711900662282	-0.987496180094076	-1.25562754960808	0.103783493478409	-3.87115030728156	-1.38620312867703	-2.13642951181434	0.393746355278135	-1.21760870560647	-1.82408794713091	-1.81025284657191	-3.12695152250299	-2.49805987098361	-1.74520765288686	4.81640312184981	-2.63051623852249	-0.86282189593184	-1.61423080979804	-1.86273189794124	-1.9518661494158	-2.09711900662282	-0.987496180094076	-1.25562754960808	0.103783493478409	-3.87115030728156	-1.38620312867703	-2.13642951181434	0.393746355278135	-1.21760870560647	-1.82408794713091	-1.81025284657191	-3.12695152250299	-2.49805987098361	-1.74520765288686	4.81640312184981	-2.63051623852249
-1.14624547731309	-0.715794399600253	-0.922955354696494	-0.802085167127997	-2.82016458497133	-0.952485648897515	-1.02215543523783	-1.06000370896528	-2.9229818294422	-1.69544458574165	0.418923277145909	1.69763220483945	-3.29747671896442	-3.3419670392058	-0.607454717706853	-4.6808221917163	-2.8388593516348	1.00627106160282	-0.995307465886988	-1.41396361483162	-1.14624547731309	-0.715794399600253	-0.922955354696494	-0.802085167127997	-2.82016458497133	-0.952485648897515	-1.02215543523783	-1.06000370896528	-2.9229818294422	-1.69544458574165	0.418923277145909	1.69763220483945	-3.29747671896442	-3.3419670392058	-0.607454717706853	-4.6808221917163	-2.8388593516348	1.00627106160282	-0.995307465886988	-1.41396361483162
-1.12073049309789	-1.10319722952785	-0.953978237117476	-1.08303359756333	-2.74774088819161	-0.66085326589552	-1.1817557839234	-1.29168877072241	-3.48458963466471	-2.62764265135549	4.98693288570735	-0.134866775160375	-0.809456869956298	-2.89199465192434	-0.682436419930896	-7.15385197605389	-1.55340424706924	2.02534552067632	0.764511714918557	-1.10695910823847	-1.12073049309789	-1.10319722952785	-0.953978237117476	-1.08303359756333	-2.74774088819161	-0.66085326589552	-1.1817557839234	-1.29168877072241	-3.48458963466471	-2.62764265135549	4.98693288570735	-0.134866775160375	-0.809456869956298	-2.89199465192434	-0.682436419930896	-7.15385197605389	-1.55340424706924	2.02534552067632	0.764511714918557	-1.10695910823847
-0.902141131638985	-2.0341351797066	-2.43377831091282	-2.4284713746722	-1.97041613370114	-1.68717311129739	-1.46943301100121	-0.871435451461593	-3.85045000785923	-3.29145576579009	6.91506612559735	-1.04691332237769	-1.52901137207605	-3.17037627219824	-2.8753278877667	-2.4142641216623	-3.19522847449425	-0.72595128049118	-0.206334028286232	-3.44706985957343	-0.902141131638985	-2.0341351797066	-2.43377831091282	-2.4284713746722	-1.97041613370114	-1.68717311129739	-1.46943301100121	-0.871435451461593	-3.85045000785923	-3.29145576579009	6.91506612559735	-1.04691332237769	-1.52901137207605	-3.17037627219824	-2.8753278877667	-2.4142641216623	-3.19522847449425	-0.72595128049118	-0.206334028286232	-3.44706985957343
-1.04626107054996	1.06735418005647	1.58482609729313	-2.10444224773163	-2.54428340860998	-1.67474351352939	-1.497837043021	-0.957345746692386	-4.60914462723511	-3.60824030273812	-2.72694316285655	-2.13542909537965	-4.04547754223515	-2.40291082540852	-2.23084832992501	-4.75495218881785	-3.63292439461435	-3.00141660246448	-1.90943468595258	-3.69541804702684	-1.04626107054996	1.06735418005647	1.58482609729313	-2.10444224773163	-2.54428340860998	-1.67474351352939	-1.497837043021	-0.957345746692386	-4.60914462723511	-3.60824030273812	-2.72694316285655	-2.13542909537965	-4.04547754223515	-2.40291082540852	-2.23084832992501	-4.75495218881785	-3.63292439461435	-3.00141660246448	-1.90943468595258	-3.69541804702684
-0.964799924898677	-2.08148047653648	-2.44845950271238	-2.46097451736037	-2.33836715578955	-1.79307801931314	-1.52902343346457	0.119863548113068	-4.24696999808049	-3.76000597699531	5.10727885123623	0.577002853022366	-2.94151960586205	-5.33038020793365	-2.51056661126252	-3.45739572810312	-3.23326409362848	0.586893355200066	-4.20923653084105	-3.99893434340217	-0.964799924898677	-2.08148047653648	-2.44845950271238	-2.46097451736037	-2.33836715578955	-1.79307801931314	-1.52902343346457	0.119863548113068	-4.24696999808049	-3.76000597699531	5.10727885123623	0.577002853022366	-2.94151960586205	-5.33038020793365	-2.51056661126252	-3.45739572810312	-3.23326409362848	0.586893355200066	-4.20923653084105	-3.99893434340217
-0.815441219669913	-1.36984783010116	-1.69695194588248	-1.63780144019359	-1.98568394287085	-1.34211434756257	-1.11626468574944	-0.164413479807423	-3.41659518300148	-2.66253459859961	5.76449459436348	2.60265387812961	-1.52839778564116	-3.4955237432728	-1.61470747604688	-3.8011297056345	-3.00143315728084	1.70040311452019	-1.15711809530022	-1.88939412556749	-0.815441219669913	-1.36984783010116	-1.69695194588248	-1.63780144019359	-1.98568394287085	-1.34211434756257	-1.11626468574944	-0.164413479807423	-3.41659518300148	-2.66253459859961	5.76449459436348	2.60265387812961	-1.52839778564116	-3.4955237432728	-1.61470747604688	-3.8011297056345	-3.00143315728084	1.70040311452019	-1.15711809530022	-1.88939412556749
-0.964268305063946	-1.68117854373145	-1.92985286711546	-1.88762982204699	-1.59443291332737	-0.948838262100599	-1.34771812254638	0.040532980635072	-4.13543330978732	-3.22963427263098	-2.05970215209461	-0.291717610769545	-2.71064750632262	-1.05952972897841	-2.4155543574392	-3.27509979555779	-3.2443181116181	-0.663884285149757	2.72977251985246	-2.7263414112591	-0.964268305063946	-1.68117854373145	-1.92985286711546	-1.88762982204699	-1.59443291332737	-0.948838262100599	-1.34771812254638	0.040532980635072	-4.13543330978732	-3.22963427263098	-2.05970215209461	-0.291717610769545	-2.71064750632262	-1.05952972897841	-2.4155543574392	-3.27509979555779	-3.2443181116181	-0.663884285149757	2.72977251985246	-2.7263414112591
-0.869270028710625	-2.05220865444609	-2.34157494495905	-2.33694556774877	-1.08431512769831	-1.41488429097391	-1.45757219104277	0.448727167593155	-4.56183289615813	-3.27412175716017	5.54355786626687	-0.746851172852044	-2.71982792313736	-4.60656428434157	-2.98319623578492	-1.7789111978776	-3.13165328729039	0.573471253393931	-0.651594077659399	-3.27156075762878	-0.869270028710625	-2.05220865444609	-2.34157494495905	-2.33694556774877	-1.08431512769831	-1.41488429097391	-1.45757219104277	0.448727167593155	-4.56183289615813	-3.27412175716017	5.54355786626687	-0.746851172852044	-2.71982792313736	-4.60656428434157	-2.98319623578492	-1.7789111978776	-3.13165328729039	0.573471253393931	-0.651594077659399	-3.27156075762878
-1.1258305661889	-1.00930307273577	-1.22397756379915	-1.27514401337938	-2.76261100821476	-1.03634725712785	-1.14241314990981	-1.96852667439799	-3.34296473469887	-2.50868240007429	0.988299280266849	-0.383642772828712	-2.54951869598373	-3.47649753922259	-1.31829244686817	-4.62558918904315	-2.80840166193302	2.44609350115255	-2.70933104848148	-1.62775510720812	-1.1258305661889	-1.00930307273577	-1.22397756379915	-1.27514401337938	-2.76261100821476	-1.03634725712785	-1.14241314990981	-1.96852667439799	-3.34296473469887	-2.50868240007429	0.988299280266849	-0.383642772828712	-2.54951869598373	-3.47649753922259	-1.31829244686817	-4.62558918904315	-2.80840166193302	2.44609350115255	-2.70933104848148	-1.62775510720812
-0.822133937803917	-1.99840687642663	-2.35617428062211	-2.08258581061502	-0.993496313932849	-1.57446627307577	-1.36944400385073	-0.399121161419427	-4.40182983307904	-3.34930079216809	6.14309502552685	-0.983010325058495	-3.15583284761158	-5.61252605365878	-2.91251863755045	-3.94683669263133	-3.03629026177272	1.23345758618357	-0.841061649473193	-3.56189044710463	-0.822133937803917	-1.99840687642663	-2.35617428062211	-2.08258581061502	-0.993496313932849	-1.57446627307577	-1.36944400385073	-0.399121161419427	-4.40182983307904	-3.34930079216809	6.14309502552685	-0.983010325058495	-3.15583284761158	-5.61252605365878	-2.91251863755045	-3.94683669263133	-3.03629026177272	1.23345758618357	-0.841061649473193	-3.56189044710463
-1.00611753605648	-1.019529094624	-0.952541729248722	-1.29952945103699	-2.27898670726412	-0.601915102750926	-0.576069379647043	-1.45503549686854	-3.17037949717372	-2.3975070548663	10.0095916850352	1.01394330404011	-3.78658950831926	-5.7209759248509	-1.36950704487301	-6.18109880505329	-0.929100195076767	4.67463272010191	-2.82613804578162	-1.05713547800677	-1.00611753605648	-1.019529094624	-0.952541729248722	-1.29952945103699	-2.27898670726412	-0.601915102750926	-0.576069379647043	-1.45503549686854	-3.17037949717372	-2.3975070548663	10.0095916850352	1.01394330404011	-3.78658950831926	-5.7209759248509	-1.36950704487301	-6.18109880505329	-0.929100195076767	4.67463272010191	-2.82613804578162	-1.05713547800677
-0.982603319267384	-1.7466371099704	-2.16264145988296	-2.04988860975261	-2.11152897427969	-1.59161078476284	-1.38848631444919	-1.68338118939307	-2.20994022564736	-3.33537200832135	0.913380847260186	3.12452419849208	-3.10769612862351	-4.12930558557086	-2.4869667557338	-2.61701627277071	-3.76873715889793	-2.1622168126979	-0.590358555192628	-2.70115795929948	-0.982603319267384	-1.7466371099704	-2.16264145988296	-2.04988860975261	-2.11152897427969	-1.59161078476284	-1.38848631444919	-1.68338118939307	-2.20994022564736	-3.33537200832135	0.913380847260186	3.12452419849208	-3.10769612862351	-4.12930558557086	-2.4869667557338	-2.61701627277071	-3.76873715889793	-2.1622168126979	-0.590358555192628	-2.70115795929948
-0.921620992388194	-2.07987717900769	-2.37910412678373	-2.31172126697549	-1.90750343081137	-1.6304955982924	-1.14234876266682	-0.628853030920347	-4.68752603934991	-3.35457539893338	5.04747925915119	0.66956873341046	-3.17774101225962	-3.51853773813352	-2.95613352635955	-1.5274664483792	-3.28222795498831	0.963613069935891	-2.13223154958914	-3.51931426467373	-0.921620992388194	-2.07987717900769	-2.37910412678373	-2.31172126697549	-1.90750343081137	-1.6304955982924	-1.14234876266682	-0.628853030920347	-4.68752603934991	-3.35457539893338	5.04747925915119	0.66956873341046	-3.17774101225962	-3.51853773813352	-2.95613352635955	-1.5274664483792	-3.28222795498831	0.963613069935891	-2.13223154958914	-3.51931426467373
-1.03039956098087	-1.93989851689558	-2.21662549200295	-2.01170185316499	-2.50413176682781	-1.83439774649302	-1.50498974896858	-1.96467861582925	-4.64188626481923	-3.19583988435787	-1.39672783274298	-0.677165209592075	-3.20912274706496	-3.38092199870812	-2.03972567549642	-1.41592738633418	-3.9795414565316	-2.08660907914597	3.76304160663561	-3.06555967515607	-1.03039956098087	-1.93989851689558	-2.21662549200295	-2.01170185316499	-2.50413176682781	-1.83439774649302	-1.50498974896858	-1.96467861582925	-4.64188626481923	-3.19583988435787	-1.39672783274298	-0.677165209592075	-3.20912274706496	-3.38092199870812	-2.03972567549642	-1.41592738633418	-3.9795414565316	-2.08660907914597	3.76304160663561	-3.06555967515607
-0.992666743912161	-1.22512637446465	-1.65775825654452	-1.50022354389766	-1.55389217582906	-0.664167921620075	-1.15883779184793	-1.50738656314115	-3.47171878696081	-1.09057140777313	-2.65936400914652	-1.16860784324375	-2.5030262466785	0.903837972333702	-2.02002033014939	-2.36785828486963	-3.66470095860954	-0.966063295615951	4.59413071095542	-1.87161365985387	-0.992666743912161	-1.22512637446465	-1.65775825654452	-1.50022354389766	-1.55389217582906	-0.664167921620075	-1.15883779184793	-1.50738656314115	-3.47171878696081	-1.09057140777313	-2.65936400914652	-1.16860784324375	-2.5030262466785	0.903837972333702	-2.02002033014939	-2.36785828486963	-3.66470095860954	-0.966063295615951	4.59413071095542	-1.87161365985387
-0.868841570323078	-1.87095926620171	-2.18677848123533	-2.20682671150501	-1.97392547297893	-1.75556353125296	-1.25788180618249	0.120177853188755	-3.7448307337467	-2.82336232799177	4.73632976397125	-0.993477711575958	-2.73955586392112	-2.74543634977677	-3.06304757561767	-3.62727050974924	-3.42884374239739	0.251462785472793	-2.79184302986979	-3.40347901497944	-0.868841570323078	-1.87095926620171	-2.18677848123533	-2.20682671150501	-1.97392547297893	-1.75556353125296	-1.25788180618249	0.120177853188755	-3.7448307337467	-2.82336232799177	4.73632976397125	-0.993477711575958	-2.73955586392112	-2.74543634977677	-3.06304757561767	-3.62727050974924	-3.42884374239739	0.251462785472793	-2.79184302986979	-3.40347901497944
-1.16200857046035	-0.919840295743798	-2.01075585298486	-1.58252886227224	-2.84066345163001	-0.910246644531187	-0.84379876943221	-2.12688937979255	-4.15079076760101	-3.18260005167771	5.34372269073144	2.24432502110117	-2.83010595464815	-3.96228317298027	-1.751748500445	-6.4740908499329	-2.77941206058807	1.19962619277921	1.81301468161498	-2.58797684123164	-1.16200857046035	-0.919840295743798	-2.01075585298486	-1.58252886227224	-2.84066345163001	-0.910246644531187	-0.84379876943221	-2.12688937979255	-4.15079076760101	-3.18260005167771	5.34372269073144	2.24432502110117	-2.83010595464815	-3.96228317298027	-1.751748500445	-6.4740908499329	-2.77941206058807	1.19962619277921	1.81301468161498	-2.58797684123164
-0.701507646954526	-1.85190080541366	-2.16854956563213	-2.00340795551408	-0.272101666468022	-0.933332693677907	-1.17077873900032	0.0954282985605034	-3.81607819214043	-2.74091370051279	-2.34775859935494	1.73529766169214	-1.91900001001763	-0.7563322807382	-2.8958493865166	-1.81788223904129	-3.14554563658188	-2.41678079453948	5.72586040259721	-2.48217805581897	-0.701507646954526	-1.85190080541366	-2.16854956563213	-2.00340795551408	-0.272101666468022	-0.933332693677907	-1.17077873900032	0.0954282985605034	-3.81607819214043	-2.74091370051279	-2.34775859935494	1.73529766169214	-1.91900001001763	-0.7563322807382	-2.8958493865166	-1.81788223904129	-3.14554563658188	-2.41678079453948	5.72586040259721	-2.48217805581897
-0.89842209713132	-2.12775589635488	-2.34282072280088	-2.40913338726437	-1.73766419330023	-1.75589901949051	-1.22499388907966	-0.176708251470741	-4.62737786093065	-2.50301446656548	5.35844587044686	-1.13287863797879	-2.57856120352255	-3.24548965849553	-2.85409689897383	-1.07551780759	-3.34557511617214	1.24289964758485	-2.31467769665866	-3.41435829481395	-0.89842209713132	-2.12775589635488	-2.34282072280088	-2.40913338726437	-1.73766419330023	-1.75589901949051	-1.22499388907966	-0.176708251470741	-4.62737786093065	-2.50301446656548	5.35844587044686	-1.13287863797879	-2.57856120352255	-3.24548965849553	-2.85409689897383	-1.07551780759	-3.34557511617214	1.24289964758485	-2.31467769665866	-3.41435829481395
-0.900950415440541	-1.90963337266033	-2.0917094500205	-2.27331550771808	-1.65669213065707	-1.40202311657508	-1.14009538863389	0.118098557274089	-3.5312911229594	-3.02580134008714	2.7245953097353	-2.63644992720549	-2.59287810969127	-4.52970567358435	-2.09315880182747	-3.53945772015232	-2.59885242210339	-1.43350257054214	-2.61500054969557	-3.58154893664856	-0.900950415440541	-1.90963337266033	-2.0917094500205	-2.27331550771808	-1.65669213065707	-1.40202311657508	-1.14009538863389	0.118098557274089	-3.5312911229594	-3.02580134008714	2.7245953097353	-2.63644992720549	-2.59287810969127	-4.52970567358435	-2.09315880182747	-3.53945772015232	-2.59885242210339	-1.43350257054214	-2.61500054969557	-3.58154893664856
-0.630209517942271	-1.69631430478414	-2.08328015039272	-1.87227359159536	-0.334814154778157	-1.24554144373104	-1.01457526225197	-0.522070081765245	-3.63120468266733	-2.6944584076693	-2.32051217190259	0.100702105762773	0.0141517629179104	0.225209403221484	-3.06471035918719	-1.72848506801669	-3.03119777973732	-2.19923931212325	5.75317442372687	-3.03321337984145	-0.630209517942271	-1.69631430478414	-2.08328015039272	-1.87227359159536	-0.334814154778157	-1.24554144373104	-1.01457526225197	-0.522070081765245	-3.63120468266733	-2.6944584076693	-2.32051217190259	0.100702105762773	0.0141517629179104	0.225209403221484	-3.06471035918719	-1.72848506801669	-3.03119777973732	-2.19923931212325	5.75317442372687	-3.03321337984145
-0.900514410596038	-2.11087161574418	-2.26908820988657	-2.39030553831763	-2.23974343489175	-1.53838093234544	-1.50313513600606	-1.02346512851595	-4.70233864461757	-3.56145600267462	3.32131784065811	-0.578776227810347	-2.59077262100694	-2.80282659050198	-2.35791907816252	-0.350790304769775	-2.83972015573252	-0.479219361329779	-0.538238869452674	-3.56756982618237	-0.900514410596038	-2.11087161574418	-2.26908820988657	-2.39030553831763	-2.23974343489175	-1.53838093234544	-1.50313513600606	-1.02346512851595	-4.70233864461757	-3.56145600267462	3.32131784065811	-0.578776227810347	-2.59077262100694	-2.80282659050198	-2.35791907816252	-0.350790304769775	-2.83972015573252	-0.479219361329779	-0.538238869452674	-3.56756982618237
-0.952650356663326	-2.09140987287647	-2.37961942518464	-2.37051193274023	-1.61361621784628	-1.69256514832702	-1.52610853648357	-1.88136002609936	-4.75291571802462	-3.41665927274787	5.57794844598628	-1.17270887141021	-2.09812748102699	-5.7750781395019	-2.75171860275919	-1.61451322615651	-3.12275022404926	2.12626562758148	-3.42348216258984	-3.6579405218979	-0.952650356663326	-2.09140987287647	-2.37961942518464	-2.37051193274023	-1.61361621784628	-1.69256514832702	-1.52610853648357	-1.88136002609936	-4.75291571802462	-3.41665927274787	5.57794844598628	-1.17270887141021	-2.09812748102699	-5.7750781395019	-2.75171860275919	-1.61451322615651	-3.12275022404926	2.12626562758148	-3.42348216258984	-3.6579405218979
-0.687484047285205	-2.08618091023657	-2.42952490629894	-2.38072145494903	-0.232503893644475	-1.72287775340967	-1.20748573209218	-0.0275480403213894	-4.32743121557319	-2.83633958433605	2.75596905802991	-0.251969183285989	-2.58978932748616	-1.98537929154303	-3.36990234714475	1.08317224931072	-3.28128938066815	0.0740176927098912	-1.17320260925916	-3.72275963944076	-0.687484047285205	-2.08618091023657	-2.42952490629894	-2.38072145494903	-0.232503893644475	-1.72287775340967	-1.20748573209218	-0.0275480403213894	-4.32743121557319	-2.83633958433605	2.75596905802991	-0.251969183285989	-2.58978932748616	-1.98537929154303	-3.36990234714475	1.08317224931072	-3.28128938066815	0.0740176927098912	-1.17320260925916	-3.72275963944076
0.273288568849295	-1.96416899270967	-2.22383057894761	-2.25804440539953	-0.848947014370692	-1.5475551737618	-1.40946529412526	0.0414598777853336	-4.85465488165195	-2.86118583666072	6.16587159928705	0.00827399525502354	-2.38603090506757	-5.45498621471256	-2.75759723516937	-4.188580457281	-2.73460733468155	1.16589816716114	-2.49052560181927	-2.46427224934444	0.273288568849295	-1.96416899270967	-2.22383057894761	-2.25804440539953	-0.848947014370692	-1.5475551737618	-1.40946529412526	0.0414598777853336	-4.85465488165195	-2.86118583666072	6.16587159928705	0.00827399525502354	-2.38603090506757	-5.45498621471256	-2.75759723516937	-4.188580457281	-2.73460733468155	1.16589816716114	-2.49052560181927	-2.46427224934444
-0.951788537664976	-1.54346148709469	-1.65320742278419	-1.72128939844363	0.702887681592778	-1.40031178842326	-1.27784925472243	-1.25134258683814	-3.90174376879676	-2.64215158619143	5.78377419087072	-0.799719939003541	-2.02476557930335	-3.85909546937899	-1.91670299105171	-4.81572510591151	-2.17001473137128	3.32421202198175	-2.39456036915637	-2.22775521921925	-0.951788537664976	-1.54346148709469	-1.65320742278419	-1.72128939844363	0.702887681592778	-1.40031178842326	-1.27784925472243	-1.25134258683814	-3.90174376879676	-2.64215158619143	5.78377419087072	-0.799719939003541	-2.02476557930335	-3.85909546937899	-1.91670299105171	-4.81572510591151	-2.17001473137128	3.32421202198175	-2.39456036915637	-2.22775521921925
-0.0209500105686958	-2.16792094887508	-2.32862538050643	-2.52034961166147	1.13385530340824	-1.24319516321801	-0.992910421633126	2.12871341503211	-3.40144340056169	-2.66905270781115	7.5745941485901	-1.13468977552753	0.180973214294461	-3.3125869108749	-1.90640446022849	0.220046805669574	-0.781929892390529	-0.501055759312367	-1.11754008985617	-3.45696980394185	-0.0209500105686958	-2.16792094887508	-2.32862538050643	-2.52034961166147	1.13385530340824	-1.24319516321801	-0.992910421633126	2.12871341503211	-3.40144340056169	-2.66905270781115	7.5745941485901	-1.13468977552753	0.180973214294461	-3.3125869108749	-1.90640446022849	0.220046805669574	-0.781929892390529	-0.501055759312367	-1.11754008985617	-3.45696980394185
-0.923585634131204	-1.47173407704768	-1.86466908584681	-1.35885219950361	-1.82523693518875	-1.61756219385347	-1.228233229264	-1.56662652288978	0.359972549965134	-1.66740339082394	-2.38110738117217	-3.73727084016332	-0.931034831615879	-4.2907564891589	-1.78263872917968	-4.27517958399007	-0.334634921526699	-1.75579883709877	-2.59571663348392	-2.67927088221561	-0.923585634131204	-1.47173407704768	-1.86466908584681	-1.35885219950361	-1.82523693518875	-1.61756219385347	-1.228233229264	-1.56662652288978	0.359972549965134	-1.66740339082394	-2.38110738117217	-3.73727084016332	-0.931034831615879	-4.2907564891589	-1.78263872917968	-4.27517958399007	-0.334634921526699	-1.75579883709877	-2.59571663348392	-2.67927088221561
-0.823019306849811	-2.15929753737771	-2.4942203875475	-2.40960747082446	-0.254873718935809	-1.66133570122935	-1.47780260649886	0.102272421991451	-4.65515246022278	-3.12189011161582	5.91404629544774	-1.12151201076653	-0.898920248170832	-3.63061929973016	-2.62798153352776	-4.15186871697185	-3.16736067778796	0.552440475627035	-3.40603359695672	-4.17261009742609	-0.823019306849811	-2.15929753737771	-2.4942203875475	-2.40960747082446	-0.254873718935809	-1.66133570122935	-1.47780260649886	0.102272421991451	-4.65515246022278	-3.12189011161582	5.91404629544774	-1.12151201076653	-0.898920248170832	-3.63061929973016	-2.62798153352776	-4.15186871697185	-3.16736067778796	0.552440475627035	-3.40603359695672	-4.17261009742609
-0.973979196709388	-1.99319390955325	-2.24383679756738	-2.27234139756607	-2.04490834749925	-1.51691716942848	-1.26998250303271	-1.38078419053429	-4.63555971560278	-3.65271709487862	7.43044638278167	0.0612630355289692	-1.35676325603845	-5.21294208362013	-1.98214341401178	-5.11518004692135	-3.04057086743483	0.532015814860944	-0.851666220947395	-3.44314928113138	-0.973979196709388	-1.99319390955325	-2.24383679756738	-2.27234139756607	-2.04490834749925	-1.51691716942848	-1.26998250303271	-1.38078419053429	-4.63555971560278	-3.65271709487862	7.43044638278167	0.0612630355289692	-1.35676325603845	-5.21294208362013	-1.98214341401178	-5.11518004692135	-3.04057086743483	0.532015814860944	-0.851666220947395	-3.44314928113138
-0.944518696403076	-2.11565799534644	-2.35088440805499	-2.25499990851931	-1.12422883171201	-1.51992677191314	-1.53211587113846	-0.970599398818205	-4.27108902770388	-3.24508018422024	8.62968063479401	-1.73350163272157	-2.686051147729	-4.0058835176797	-2.59337852509151	-6.01200624391844	-3.34667508656577	0.413581792010784	-1.8881806466488	-3.68024996466756	-0.944518696403076	-2.11565799534644	-2.35088440805499	-2.25499990851931	-1.12422883171201	-1.51992677191314	-1.53211587113846	-0.970599398818205	-4.27108902770388	-3.24508018422024	8.62968063479401	-1.73350163272157	-2.686051147729	-4.0058835176797	-2.59337852509151	-6.01200624391844	-3.34667508656577	0.413581792010784	-1.8881806466488	-3.68024996466756
-0.918410839997513	-1.7643712215498	-2.32634503070636	-2.21617170243054	-1.86630535841798	-1.7310365679224	-1.42693226425554	-0.83743824864727	-4.43125319867721	-3.18451467919489	4.76847571046436	-0.602158864780784	-3.39017874638656	-3.27692219589906	-2.94587515815647	-0.418167604233219	-3.37590817866535	1.03587042535673	-2.33518639862489	-3.39199801569484	-0.918410839997513	-1.7643712215498	-2.32634503070636	-2.21617170243054	-1.86630535841798	-1.7310365679224	-1.42693226425554	-0.83743824864727	-4.43125319867721	-3.18451467919489	4.76847571046436	-0.602158864780784	-3.39017874638656	-3.27692219589906	-2.94587515815647	-0.418167604233219	-3.37590817866535	1.03587042535673	-2.33518639862489	-3.39199801569484
-0.917146890698601	-1.64818198455291	-2.03337470894975	-2.04177519543961	-1.2070063427327	-1.56464285079644	-1.15124601062303	0.329856965891258	-3.4743305994768	-2.70610769303496	3.89753560341233	0.0102056684228032	-6.59268658476589	-3.63044496209429	-2.66063407202944	-0.896194177669219	-3.43067795351149	0.637392168037325	-1.62539560718639	-3.06008640782502	-0.917146890698601	-1.64818198455291	-2.03337470894975	-2.04177519543961	-1.2070063427327	-1.56464285079644	-1.15124601062303	0.329856965891258	-3.4743305994768	-2.70610769303496	3.89753560341233	0.0102056684228032	-6.59268658476589	-3.63044496209429	-2.66063407202944	-0.896194177669219	-3.43067795351149	0.637392168037325	-1.62539560718639	-3.06008640782502
-0.901479750893629	-2.10306871358006	-2.36350218940739	-2.40758385444423	-2.29814250578217	-1.67331903938917	-1.50019564005888	-0.217224823237638	-4.01298556357741	-3.12160620497106	5.52759393669935	-0.18620694509687	-3.27003409392237	-3.76621667887767	-2.61233306712713	-2.73636551210873	-3.28669827781904	0.363660888963633	-2.2788390904264	-3.80966230805336	-0.901479750893629	-2.10306871358006	-2.36350218940739	-2.40758385444423	-2.29814250578217	-1.67331903938917	-1.50019564005888	-0.217224823237638	-4.01298556357741	-3.12160620497106	5.52759393669935	-0.18620694509687	-3.27003409392237	-3.76621667887767	-2.61233306712713	-2.73636551210873	-3.28669827781904	0.363660888963633	-2.2788390904264	-3.80966230805336
-0.803431801038582	-1.93408644528741	-2.07597636670435	-1.97988275385708	-1.942460435126	-1.50229636480777	-1.36404508568926	0.221789760646211	-4.27429271497114	-3.25783809803045	9.6393668813488	1.08811588088715	-0.836067037286897	-3.82949226542816	-1.70910350154012	-4.66849494929285	-2.68854082559654	0.246743722501405	-3.02647898070332	-3.58826017733718	-0.803431801038582	-1.93408644528741	-2.07597636670435	-1.97988275385708	-1.942460435126	-1.50229636480777	-1.36404508568926	0.221789760646211	-4.27429271497114	-3.25783809803045	9.6393668813488	1.08811588088715	-0.836067037286897	-3.82949226542816	-1.70910350154012	-4.66849494929285	-2.68854082559654	0.246743722501405	-3.02647898070332	-3.58826017733718
-0.950218899149018	-2.08326603627719	-2.37734557186673	-2.30652708773334	-2.3022322204004	-1.66520697775894	-1.2490242784613	-0.979041574753606	-4.73797029665673	-3.43930720500918	0.87761424113842	-1.42925119855299	-4.04983475500181	-5.92033716578398	-2.99160804075494	0.378832651127762	-3.45127596668234	-0.51423125140988	-3.38258085280204	-3.25760628048336	-0.950218899149018	-2.08326603627719	-2.37734557186673	-2.30652708773334	-2.3022322204004	-1.66520697775894	-1.2490242784613	-0.979041574753606	-4.73797029665673	-3.43930720500918	0.87761424113842	-1.42925119855299	-4.04983475500181	-5.92033716578398	-2.99160804075494	0.378832651127762	-3.45127596668234	-0.51423125140988	-3.38258085280204	-3.25760628048336
-0.95286617306402	-2.03464670345817	-2.33936339774388	-2.2519434861852	-1.46845234921463	-1.42048772754458	-1.39354015726407	-0.30373235563065	-4.01785230861004	-3.25013084319954	3.53616838227048	-0.525085927185235	-2.60162724284472	-5.67125344852802	-2.63882861113485	-1.00428662183251	-3.23007816670519	1.96409300993682	-3.32775225191764	-3.3393744982341	-0.95286617306402	-2.03464670345817	-2.33936339774388	-2.2519434861852	-1.46845234921463	-1.42048772754458	-1.39354015726407	-0.30373235563065	-4.01785230861004	-3.25013084319954	3.53616838227048	-0.525085927185235	-2.60162724284472	-5.67125344852802	-2.63882861113485	-1.00428662183251	-3.23007816670519	1.96409300993682	-3.32775225191764	-3.3393744982341
-1.06947174023827	-1.11855550295835	6.37068506377615	-1.2329939013806	-1.54660533362766	-1.63773122062586	-0.991982520548834	-0.674818387084083	-3.0972208949672	-3.21627134677785	-2.852032523538	-2.72404351930408	-3.57508744445704	-3.20974137476561	-2.11817502074378	-3.86876489387614	-3.79607635697012	-1.7637163866846	-4.2439675649955	-3.66299514688312	-1.06947174023827	-1.11855550295835	6.37068506377615	-1.2329939013806	-1.54660533362766	-1.63773122062586	-0.991982520548834	-0.674818387084083	-3.0972208949672	-3.21627134677785	-2.852032523538	-2.72404351930408	-3.57508744445704	-3.20974137476561	-2.11817502074378	-3.86876489387614	-3.79607635697012	-1.7637163866846	-4.2439675649955	-3.66299514688312
-0.786771859938673	-1.94350115684528	-2.24663275898274	-2.26967797526914	-0.128252320939619	-1.55797927142995	-1.3350984329724	-1.40004771694814	-4.260771154914	-3.01074804968092	6.36005328317719	-1.75066451048041	-2.37909651488935	-4.11004756034673	-2.54196579987044	-0.537824749701826	-3.07790517781619	1.84112899089473	-1.96275018409277	-3.50166051097126	-0.786771859938673	-1.94350115684528	-2.24663275898274	-2.26967797526914	-0.128252320939619	-1.55797927142995	-1.3350984329724	-1.40004771694814	-4.260771154914	-3.01074804968092	6.36005328317719	-1.75066451048041	-2.37909651488935	-4.11004756034673	-2.54196579987044	-0.537824749701826	-3.07790517781619	1.84112899089473	-1.96275018409277	-3.50166051097126
-0.830474420305937	-2.01410635430468	-2.15744717876693	-2.33652927938429	0.444312498430845	-1.63115555224659	-1.41670315845825	-1.02113479657739	-4.44134328832677	-2.96225831681856	6.68805820926989	-1.04808745047593	-1.41974633657249	-4.21623571386401	-2.75918389902719	-4.08046481328003	-3.19897320135187	0.927886946097878	-3.26164786024844	-3.7345689295867	-0.830474420305937	-2.01410635430468	-2.15744717876693	-2.33652927938429	0.444312498430845	-1.63115555224659	-1.41670315845825	-1.02113479657739	-4.44134328832677	-2.96225831681856	6.68805820926989	-1.04808745047593	-1.41974633657249	-4.21623571386401	-2.75918389902719	-4.08046481328003	-3.19897320135187	0.927886946097878	-3.26164786024844	-3.7345689295867
-0.902570411478812	-2.05775271025325	-2.3321687908867	-2.06780389624063	-0.885028772465917	-1.2803185936044	-1.48037239004607	0.106654351562483	-4.08669452174074	-2.94129098602746	4.62482157841045	-1.05354060074972	-3.42973436715073	-4.81476192080311	-2.7466446588468	-1.55777520192113	-3.15995600642538	2.5925310364297	-4.61672691590275	-3.25761983012709	-0.902570411478812	-2.05775271025325	-2.3321687908867	-2.06780389624063	-0.885028772465917	-1.2803185936044	-1.48037239004607	0.106654351562483	-4.08669452174074	-2.94129098602746	4.62482157841045	-1.05354060074972	-3.42973436715073	-4.81476192080311	-2.7466446588468	-1.55777520192113	-3.15995600642538	2.5925310364297	-4.61672691590275	-3.25761983012709
-0.740224646303213	-1.84371212545652	-2.20910158839901	-2.16901886182016	-0.183722762547447	-1.59899636751937	-1.21066928153379	0.154019357976437	-4.03402160540706	-2.70421028065665	-2.58717678079869	-0.374136632514011	-0.806486411829569	1.1597727048546	-3.45120850854664	-1.61970431578652	-3.65796929961122	-3.18259130965209	6.77192306646654	-3.61227422355376	-0.740224646303213	-1.84371212545652	-2.20910158839901	-2.16901886182016	-0.183722762547447	-1.59899636751937	-1.21066928153379	0.154019357976437	-4.03402160540706	-2.70421028065665	-2.58717678079869	-0.374136632514011	-0.806486411829569	1.1597727048546	-3.45120850854664	-1.61970431578652	-3.65796929961122	-3.18259130965209	6.77192306646654	-3.61227422355376
-0.770113458458264	-1.85226791148913	-2.23529152085699	-2.16345034769463	-0.904535781416782	-1.63423981167594	-1.15267179162881	-1.03614770636203	-4.0945332036671	-2.96435319378245	-2.43117698567449	-1.95594538981952	1.3980150383788	-0.0859130203468187	-3.47684197614388	-0.61016582858534	-3.35525459836021	-2.86240522387108	0.445721457604881	-3.19308231234321	-0.770113458458264	-1.85226791148913	-2.23529152085699	-2.16345034769463	-0.904535781416782	-1.63423981167594	-1.15267179162881	-1.03614770636203	-4.0945332036671	-2.96435319378245	-2.43117698567449	-1.95594538981952	1.3980150383788	-0.0859130203468187	-3.47684197614388	-0.61016582858534	-3.35525459836021	-2.86240522387108	0.445721457604881	-3.19308231234321
-0.706791971894773	-1.87082653851696	-2.16275907681465	-1.59388377219293	-1.70476231212231	-1.65545528320315	-1.2765510131188	-1.72365571800604	-4.02333299620362	-3.21241844600205	-2.50774705393886	-1.29199822758762	-0.937672527631337	-0.417775727420708	-2.69977542631648	-2.01865710686842	-3.29799146655017	-3.2970622501464	8.61279164761175	-3.56099639857228	-0.706791971894773	-1.87082653851696	-2.16275907681465	-1.59388377219293	-1.70476231212231	-1.65545528320315	-1.2765510131188	-1.72365571800604	-4.02333299620362	-3.21241844600205	-2.50774705393886	-1.29199822758762	-0.937672527631337	-0.417775727420708	-2.69977542631648	-2.01865710686842	-3.29799146655017	-3.2970622501464	8.61279164761175	-3.56099639857228
-0.973208517155392	-1.548643865001	-1.51789732506778	-1.54752945325291	-1.30925406151795	-0.894508588286589	-1.29324587032219	-0.0586065391003903	-3.94363498377786	-0.820365162031929	4.59312898131113	0.325232675902378	-3.33596649931109	-4.95078673178326	-2.05114757324571	-2.98099392702764	-1.79594473352074	2.05477960508853	-0.963307391827828	-1.82744692744005	-0.973208517155392	-1.548643865001	-1.51789732506778	-1.54752945325291	-1.30925406151795	-0.894508588286589	-1.29324587032219	-0.0586065391003903	-3.94363498377786	-0.820365162031929	4.59312898131113	0.325232675902378	-3.33596649931109	-4.95078673178326	-2.05114757324571	-2.98099392702764	-1.79594473352074	2.05477960508853	-0.963307391827828	-1.82744692744005
-0.791689379487363	-1.60225615628688	-2.05161571171017	-1.94992768643763	-1.91840265435735	-1.37074817980228	-0.656690067880396	-1.09866665728713	-3.92926977920651	-1.93834795071974	1.93998261530521	-1.84850908079063	-3.38421959944575	-5.76224876131889	-2.7297240263186	1.25051091304611	-3.36002945352803	0.572408363054286	-5.36481372324171	-2.79731627236332	-0.791689379487363	-1.60225615628688	-2.05161571171017	-1.94992768643763	-1.91840265435735	-1.37074817980228	-0.656690067880396	-1.09866665728713	-3.92926977920651	-1.93834795071974	1.93998261530521	-1.84850908079063	-3.38421959944575	-5.76224876131889	-2.7297240263186	1.25051091304611	-3.36002945352803	0.572408363054286	-5.36481372324171	-2.79731627236332
-0.989529523902662	-2.03315825155434	-2.26319571932336	-2.3035965984626	-1.19724915072411	-1.53869758961166	-1.02832137265044	-0.206565858569616	-4.4204672144027	-3.56209339260595	5.88329153602486	-0.14255499186975	-3.64410865455656	-4.20053423457967	-2.28403874010074	-2.00938734106482	-3.11008387470082	1.77621809272275	-3.13309067198931	-3.71398855802875	-0.989529523902662	-2.03315825155434	-2.26319571932336	-2.3035965984626	-1.19724915072411	-1.53869758961166	-1.02832137265044	-0.206565858569616	-4.4204672144027	-3.56209339260595	5.88329153602486	-0.14255499186975	-3.64410865455656	-4.20053423457967	-2.28403874010074	-2.00938734106482	-3.11008387470082	1.77621809272275	-3.13309067198931	-3.71398855802875
-0.948161980117149	-2.04627377437238	-2.42563194360515	-2.29094425320437	-0.61134520575047	-1.68881746959804	-1.50296668949343	0.0395008104373279	-4.6744781715929	-2.91175999678256	5.92340673660208	-0.209515311499986	-3.10645239998246	-5.55896306478044	-2.98480427022108	-3.52301407486375	-3.81530785868319	0.318382468247716	-0.992590099566628	-3.79240811363905	-0.948161980117149	-2.04627377437238	-2.42563194360515	-2.29094425320437	-0.61134520575047	-1.68881746959804	-1.50296668949343	0.0395008104373279	-4.6744781715929	-2.91175999678256	5.92340673660208	-0.209515311499986	-3.10645239998246	-5.55896306478044	-2.98480427022108	-3.52301407486375	-3.81530785868319	0.318382468247716	-0.992590099566628	-3.79240811363905
-0.814153901891527	-1.80471040095507	-2.23112482076765	-2.10540885653607	-1.9720954246035	-1.73891148550704	-1.31208679521371	-1.41321627133441	-4.09021705317013	-2.16193112807825	-2.76961892220377	-1.45075729628047	-1.3547498281471	0.319899337868997	-2.96175761490067	0.129107572357028	-3.55805945816052	-3.26555627047235	4.05531667864449	-3.19003249727769	-0.814153901891527	-1.80471040095507	-2.23112482076765	-2.10540885653607	-1.9720954246035	-1.73891148550704	-1.31208679521371	-1.41321627133441	-4.09021705317013	-2.16193112807825	-2.76961892220377	-1.45075729628047	-1.3547498281471	0.319899337868997	-2.96175761490067	0.129107572357028	-3.55805945816052	-3.26555627047235	4.05531667864449	-3.19003249727769
-1.11030676735674	-1.68738562783399	-1.72994870918708	-1.60474534129921	-2.62301134063014	-1.30901511253195	-0.913131447501616	0.398521178789123	-4.37252513536648	-3.38998386205457	6.07722278098694	2.09397447494446	-1.63786670542139	-4.77156548141834	-0.886629106961978	-5.4654504729681	-2.70218426543301	0.423406122231237	-1.69255319701581	-1.74788932244525	-1.11030676735674	-1.68738562783399	-1.72994870918708	-1.60474534129921	-2.62301134063014	-1.30901511253195	-0.913131447501616	0.398521178789123	-4.37252513536648	-3.38998386205457	6.07722278098694	2.09397447494446	-1.63786670542139	-4.77156548141834	-0.886629106961978	-5.4654504729681	-2.70218426543301	0.423406122231237	-1.69255319701581	-1.74788932244525
-1.07679525003465	-1.4747786374976	-1.56026541439172	-1.47053974330522	-2.88515431961147	-1.18701140875413	-0.862759260604209	-0.704051709797214	-3.08455301393751	-2.92387039778355	7.61185858419976	1.86741146938062	-3.64581957231583	-3.62985847202576	-1.85586569926655	-3.68071177408574	-2.3671376643914	2.56805161802295	1.78339068615485	-2.34021754366024	-1.07679525003465	-1.4747786374976	-1.56026541439172	-1.47053974330522	-2.88515431961147	-1.18701140875413	-0.862759260604209	-0.704051709797214	-3.08455301393751	-2.92387039778355	7.61185858419976	1.86741146938062	-3.64581957231583	-3.62985847202576	-1.85586569926655	-3.68071177408574	-2.3671376643914	2.56805161802295	1.78339068615485	-2.34021754366024
-0.890552815271818	-1.85346172613347	-2.16529489170804	-2.15125851171748	-0.713648041245168	-1.60028999167814	-1.3806862989309	-0.412702842536948	-4.06589562517116	-2.63034056802091	5.40342249281645	-0.638980744162811	-1.84938924876197	-4.01952198495877	-2.81437013611395	-2.3491060361708	-3.23193782522902	1.11615717356774	-1.35892254648049	-2.97106498022908	-0.890552815271818	-1.85346172613347	-2.16529489170804	-2.15125851171748	-0.713648041245168	-1.60028999167814	-1.3806862989309	-0.412702842536948	-4.06589562517116	-2.63034056802091	5.40342249281645	-0.638980744162811	-1.84938924876197	-4.01952198495877	-2.81437013611395	-2.3491060361708	-3.23193782522902	1.11615717356774	-1.35892254648049	-2.97106498022908
-0.777591800341287	-1.95901493813009	-2.17941830708886	-2.25425592086255	-0.0316381991745303	-1.24914945014476	-0.391486076854478	0.460577475544979	-4.23411210102434	-2.75011398412847	-2.39555264002517	0.298265498529868	-0.575348738095812	0.956698420794246	-3.10974891688096	-1.55462254004119	-3.37225626773315	-3.0239739998505	5.76154003903052	-2.94897470779676	-0.777591800341287	-1.95901493813009	-2.17941830708886	-2.25425592086255	-0.0316381991745303	-1.24914945014476	-0.391486076854478	0.460577475544979	-4.23411210102434	-2.75011398412847	-2.39555264002517	0.298265498529868	-0.575348738095812	0.956698420794246	-3.10974891688096	-1.55462254004119	-3.37225626773315	-3.0239739998505	5.76154003903052	-2.94897470779676
-0.844903229358166	-1.85775869847669	-2.16331894507974	-2.09995548949876	-1.09769513485453	-1.23440915233496	-1.35480959064217	-0.754977213748786	-4.22121708865998	-3.20207514561707	5.67179095085869	-1.59132668183212	-1.95248522454973	-3.65388104546166	-2.45659317583082	-1.3068012735334	-3.03721281191476	0.880821180424951	-0.907786430489457	-3.02489652211515	-0.844903229358166	-1.85775869847669	-2.16331894507974	-2.09995548949876	-1.09769513485453	-1.23440915233496	-1.35480959064217	-0.754977213748786	-4.22121708865998	-3.20207514561707	5.67179095085869	-1.59132668183212	-1.95248522454973	-3.65388104546166	-2.45659317583082	-1.3068012735334	-3.03721281191476	0.880821180424951	-0.907786430489457	-3.02489652211515
-0.924013361610999	-1.94904071060441	-2.25485124641002	-2.06133063276116	-2.09986277678981	-1.23241731379858	-1.44428998150879	-0.371451326639747	-4.48802199134104	-3.09827827365403	6.08396017208324	0.80318595476442	-2.57706516786529	-3.70702106028183	-1.92361900864547	-4.70533944549554	-3.37554566195868	2.53960370733632	-1.24781214371655	-2.89620379330801	-0.924013361610999	-1.94904071060441	-2.25485124641002	-2.06133063276116	-2.09986277678981	-1.23241731379858	-1.44428998150879	-0.371451326639747	-4.48802199134104	-3.09827827365403	6.08396017208324	0.80318595476442	-2.57706516786529	-3.70702106028183	-1.92361900864547	-4.70533944549554	-3.37554566195868	2.53960370733632	-1.24781214371655	-2.89620379330801
-0.827560833364857	-1.899906495208	-2.3614513325191	-2.29970577643565	0.0940839570223441	-0.188588797222734	-1.24205933319588	-0.229269486791912	-4.25930556854176	-3.37671695201962	-2.50637909144626	-0.297798584995088	-0.598649923855212	-0.0825156386514777	-2.9992478620106	-2.57968617487229	-3.70896116524948	-3.23269179502957	5.71937742481605	-3.14270258690517	-0.827560833364857	-1.899906495208	-2.3614513325191	-2.29970577643565	0.0940839570223441	-0.188588797222734	-1.24205933319588	-0.229269486791912	-4.25930556854176	-3.37671695201962	-2.50637909144626	-0.297798584995088	-0.598649923855212	-0.0825156386514777	-2.9992478620106	-2.57968617487229	-3.70896116524948	-3.23269179502957	5.71937742481605	-3.14270258690517
-0.83022929151949	-1.85874947085926	-2.04653372872676	-2.13147999841228	0.105375904495261	-1.58073539604376	-0.704056673820445	-0.427034549874215	-4.19957461639469	-2.48384539737964	-2.57530769867348	-0.255510174933546	-0.840629021597727	0.846508188415557	-3.05120912146663	-1.80902625405116	-3.52857186153677	-3.06835934744755	7.71065780758121	-3.14329654707398	-0.83022929151949	-1.85874947085926	-2.04653372872676	-2.13147999841228	0.105375904495261	-1.58073539604376	-0.704056673820445	-0.427034549874215	-4.19957461639469	-2.48384539737964	-2.57530769867348	-0.255510174933546	-0.840629021597727	0.846508188415557	-3.05120912146663	-1.80902625405116	-3.52857186153677	-3.06835934744755	7.71065780758121	-3.14329654707398
-0.955174767251241	-1.93188044401936	-2.27127192126346	-2.31932817967417	-1.98695464850422	-1.65888690137013	-1.45552176325663	-1.88897688587252	-4.51058843179068	-3.33266375818834	2.47540963752045	-1.9183509590868	-2.85271224618208	-3.07518542970421	-1.14539135013153	-6.1425405567978	-3.48921969764305	1.34780553380758	-0.769124649615184	-2.57304387534445	-0.955174767251241	-1.93188044401936	-2.27127192126346	-2.31932817967417	-1.98695464850422	-1.65888690137013	-1.45552176325663	-1.88897688587252	-4.51058843179068	-3.33266375818834	2.47540963752045	-1.9183509590868	-2.85271224618208	-3.07518542970421	-1.14539135013153	-6.1425405567978	-3.48921969764305	1.34780553380758	-0.769124649615184	-2.57304387534445
-0.93695595868205	-1.96739011661311	-2.17128925587613	-2.33796092596882	-2.13795915157552	-1.08213835377093	-1.46047334790485	-0.942951472310239	-4.53697855691414	-2.64769345934508	1.85249314361697	-2.84041792703119	-3.58188227693928	-3.91728961725956	-2.23525956827038	-3.63449535157766	-2.78391294123397	-1.39174919132423	-3.35904213239414	-4.26157154227055	-0.93695595868205	-1.96739011661311	-2.17128925587613	-2.33796092596882	-2.13795915157552	-1.08213835377093	-1.46047334790485	-0.942951472310239	-4.53697855691414	-2.64769345934508	1.85249314361697	-2.84041792703119	-3.58188227693928	-3.91728961725956	-2.23525956827038	-3.63449535157766	-2.78391294123397	-1.39174919132423	-3.35904213239414	-4.26157154227055
-0.498325910364123	-1.71113682867733	-2.18960893805534	-2.06971976793082	0.757210118897459	-1.16359355593107	0.99025572380164	0.380887617735247	-3.34895000429087	-1.42658536953109	-2.25011894532714	0.0786387232172383	-1.07108169815851	0.848700170033039	-3.34522109756082	0.0206426594168986	-3.08366012209762	-2.6993327937672	6.52831918710812	-3.45917862060497	-0.498325910364123	-1.71113682867733	-2.18960893805534	-2.06971976793082	0.757210118897459	-1.16359355593107	0.99025572380164	0.380887617735247	-3.34895000429087	-1.42658536953109	-2.25011894532714	0.0786387232172383	-1.07108169815851	0.848700170033039	-3.34522109756082	0.0206426594168986	-3.08366012209762	-2.6993327937672	6.52831918710812	-3.45917862060497
-0.875684193689484	-2.05322727039266	-2.33337967964048	-2.28464745698969	-2.09832602058133	-1.64708134779688	-1.46194159094795	-1.61394798894618	-4.57354862703094	-3.04844236054812	5.61001178115594	-1.47593862099857	-2.03943164794705	-4.68897904218313	-2.78075981647442	-3.04104459933093	-3.07198732540354	-0.126254884905193	-1.15261356901116	-3.57489095153976	-0.875684193689484	-2.05322727039266	-2.33337967964048	-2.28464745698969	-2.09832602058133	-1.64708134779688	-1.46194159094795	-1.61394798894618	-4.57354862703094	-3.04844236054812	5.61001178115594	-1.47593862099857	-2.03943164794705	-4.68897904218313	-2.78075981647442	-3.04104459933093	-3.07198732540354	-0.126254884905193	-1.15261356901116	-3.57489095153976
-0.933698573981674	-2.05955658692937	-2.32705518779396	-2.32041257732026	-2.24535738423833	-1.6279865431615	-1.50015783106975	0.733595747216473	-3.82050703171782	-3.34575496549993	5.24593155857434	-0.429562829492114	-3.14246601940536	-4.37344335366942	-2.4899804321237	-3.77611035285438	-3.35619220564293	1.2878324053791	-2.93139550130291	-3.95133847573983	-0.933698573981674	-2.05955658692937	-2.32705518779396	-2.32041257732026	-2.24535738423833	-1.6279865431615	-1.50015783106975	0.733595747216473	-3.82050703171782	-3.34575496549993	5.24593155857434	-0.429562829492114	-3.14246601940536	-4.37344335366942	-2.4899804321237	-3.77611035285438	-3.35619220564293	1.2878324053791	-2.93139550130291	-3.95133847573983
-1.06730003050516	-1.52160622771902	-1.27109191607233	-1.4120662288581	-2.48108552466949	-0.769021768776232	-1.33836235827708	-1.0315549987197	-4.05027159169805	-3.12576537894742	6.73748555717049	-0.491442673578789	-3.22114904022205	0.147214365994869	0	-7.78414367711623	-1.72688880434462	2.79647736466329	-0.945202401326974	-0.511403303386592	-1.06730003050516	-1.52160622771902	-1.27109191607233	-1.4120662288581	-2.48108552466949	-0.769021768776232	-1.33836235827708	-1.0315549987197	-4.05027159169805	-3.12576537894742	6.73748555717049	-0.491442673578789	-3.22114904022205	0.147214365994869	0	-7.78414367711623	-1.72688880434462	2.79647736466329	-0.945202401326974	-0.511403303386592
-1.01163314293653	-1.95933960524875	-2.21408044180217	-2.22697011564517	-2.24789958749704	-1.619650609153	-1.50234281276726	-0.777287833941549	-4.64244516369652	-3.33636667540127	2.91728496977212	0.159695405917505	-2.92647982885047	-4.76095558677668	-1.87705774240122	-3.58388644469732	-3.25191896996526	-1.31974854608932	-0.557642315682809	-2.72445285385024	-1.01163314293653	-1.95933960524875	-2.21408044180217	-2.22697011564517	-2.24789958749704	-1.619650609153	-1.50234281276726	-0.777287833941549	-4.64244516369652	-3.33636667540127	2.91728496977212	0.159695405917505	-2.92647982885047	-4.76095558677668	-1.87705774240122	-3.58388644469732	-3.25191896996526	-1.31974854608932	-0.557642315682809	-2.72445285385024
-1.0771929652586	-1.35922974095047	-1.67725454219892	-1.68430627747283	-2.11378587526335	-1.02084239383735	-1.14083539889377	-0.826201465898868	-3.25709875542071	-2.676176813678	-1.45023505648678	-1.68521743606791	1.36016452023122	-0.942696455632323	-2.23636712522894	-2.99372680286979	-3.32808102662008	-1.5515294698122	6.71410328237682	-2.61933622769605	-1.0771929652586	-1.35922974095047	-1.67725454219892	-1.68430627747283	-2.11378587526335	-1.02084239383735	-1.14083539889377	-0.826201465898868	-3.25709875542071	-2.676176813678	-1.45023505648678	-1.68521743606791	1.36016452023122	-0.942696455632323	-2.23636712522894	-2.99372680286979	-3.32808102662008	-1.5515294698122	6.71410328237682	-2.61933622769605
-0.977410836856179	-0.954507465331408	-1.36120651407038	-1.28500650946213	-2.39654030009212	-1.24298654573403	-1.02719057867699	0.575372592092786	-3.02715096529472	-2.28154301736556	2.22077889432934	-0.94605765492846	-3.96316964768901	-3.83884029172767	-1.79624805943294	-0.83522351146968	-3.21360011905355	3.20468933581573	-4.8036987502345	-2.55718160176266	-0.977410836856179	-0.954507465331408	-1.36120651407038	-1.28500650946213	-2.39654030009212	-1.24298654573403	-1.02719057867699	0.575372592092786	-3.02715096529472	-2.28154301736556	2.22077889432934	-0.94605765492846	-3.96316964768901	-3.83884029172767	-1.79624805943294	-0.83522351146968	-3.21360011905355	3.20468933581573	-4.8036987502345	-2.55718160176266
-0.986689453814347	-1.80624154147693	-2.42068479351291	-2.4121118366536	-2.39578558790794	-1.79932041778489	-1.53186939371114	0.0313387941617066	-4.75674933161791	-2.9678539396176	4.95374959088416	-1.14933269182962	-3.45249189285054	-4.31043951391347	-3.06938533414349	-2.05814332206923	-3.37590349345536	-1.5471275438487	0.300564287848383	-4.00939007172877	-0.986689453814347	-1.80624154147693	-2.42068479351291	-2.4121118366536	-2.39578558790794	-1.79932041778489	-1.53186939371114	0.0313387941617066	-4.75674933161791	-2.9678539396176	4.95374959088416	-1.14933269182962	-3.45249189285054	-4.31043951391347	-3.06938533414349	-2.05814332206923	-3.37590349345536	-1.5471275438487	0.300564287848383	-4.00939007172877
-1.06451546410064	-1.64837768147664	-1.655749101024	-1.85641568042361	-2.59555168206614	-1.24290197003031	-1.39398031342526	-0.550236729758402	-3.86850623578732	-3.29065239250698	4.01442715370439	2.58187646636542	-3.08520655552521	-4.0322113012962	-1.67094393574438	-8.09664790808275	-2.80345131232938	2.2951547549181	-3.136205410613	-2.14296269987271	-1.06451546410064	-1.64837768147664	-1.655749101024	-1.85641568042361	-2.59555168206614	-1.24290197003031	-1.39398031342526	-0.550236729758402	-3.86850623578732	-3.29065239250698	4.01442715370439	2.58187646636542	-3.08520655552521	-4.0322113012962	-1.67094393574438	-8.09664790808275	-2.80345131232938	2.2951547549181	-3.136205410613	-2.14296269987271
-0.926457287695011	-2.14060829659224	-2.30913039908226	-2.33910315864201	-1.78304959013445	-1.70299412512814	-1.3494534048012	-1.00757524138484	-4.78952568635497	-3.54457533026523	4.74579639744141	-1.19578456727602	-2.92483183270869	-4.87919395080375	-2.70725034260498	-4.25909181453989	-3.26584715210431	1.67275443462536	-3.61573349216511	-3.67357917401017	-0.926457287695011	-2.14060829659224	-2.30913039908226	-2.33910315864201	-1.78304959013445	-1.70299412512814	-1.3494534048012	-1.00757524138484	-4.78952568635497	-3.54457533026523	4.74579639744141	-1.19578456727602	-2.92483183270869	-4.87919395080375	-2.70725034260498	-4.25909181453989	-3.26584715210431	1.67275443462536	-3.61573349216511	-3.67357917401017
-0.99441659752468	-1.74763030912706	-2.08415059246332	-1.91851937844726	-0.898936607925002	-1.69553428035734	-1.39613450941821	-1.45578307684311	-4.28630909519804	-3.34899292716512	-2.61166004047929	-0.928204318168919	-2.72132996039513	-1.34761038846942	-2.56062346670013	-2.53532534660992	-3.83537831798833	-3.05133049542744	1.66496252651203	-2.92956329060297	-0.99441659752468	-1.74763030912706	-2.08415059246332	-1.91851937844726	-0.898936607925002	-1.69553428035734	-1.39613450941821	-1.45578307684311	-4.28630909519804	-3.34899292716512	-2.61166004047929	-0.928204318168919	-2.72132996039513	-1.34761038846942	-2.56062346670013	-2.53532534660992	-3.83537831798833	-3.05133049542744	1.66496252651203	-2.92956329060297
-0.930097738449268	-1.75294872634303	-2.04943828170522	-2.17284961480451	-2.0988436175207	-1.40567295106553	-1.35934232308759	-0.98736571079573	-4.19296163451875	-3.05984209656128	2.69287735704821	-1.15535579054853	-3.44330246107539	-5.15687125191677	-2.49402387858819	-1.52470062786581	-2.80383459515854	-0.542611806686469	-3.01616566194332	-3.50593340584106	-0.930097738449268	-1.75294872634303	-2.04943828170522	-2.17284961480451	-2.0988436175207	-1.40567295106553	-1.35934232308759	-0.98736571079573	-4.19296163451875	-3.05984209656128	2.69287735704821	-1.15535579054853	-3.44330246107539	-5.15687125191677	-2.49402387858819	-1.52470062786581	-2.80383459515854	-0.542611806686469	-3.01616566194332	-3.50593340584106
-0.925985488489899	-1.99250479638089	-2.37280093301159	-1.94121332297847	-2.4965833605729	-1.76331477984827	-1.46514245774615	-1.32893151696417	-4.5586686625428	-3.60180801630329	4.77364698752564	-0.37261927285373	-3.31013603002339	-3.32798843235862	-2.94746959720986	-3.59075200448349	-3.43937486902598	0.206550040017026	-1.89591284219106	-3.55241398590337	-0.925985488489899	-1.99250479638089	-2.37280093301159	-1.94121332297847	-2.4965833605729	-1.76331477984827	-1.46514245774615	-1.32893151696417	-4.5586686625428	-3.60180801630329	4.77364698752564	-0.37261927285373	-3.31013603002339	-3.32798843235862	-2.94746959720986	-3.59075200448349	-3.43937486902598	0.206550040017026	-1.89591284219106	-3.55241398590337
-0.753953513431117	-1.87622797126664	-2.23441855567121	-2.12243923516803	-0.614459141314719	-1.06572649262111	-0.760397826329927	0.696740986583272	-4.10623102893974	-2.26289070434824	-2.17600713558704	0.682904406176094	-1.13435472307198	-0.0263091410418104	-3.03183108849112	-1.74935664457026	-3.26462497517932	-2.54639797184257	6.49578440386407	-2.65062167549866	-0.753953513431117	-1.87622797126664	-2.23441855567121	-2.12243923516803	-0.614459141314719	-1.06572649262111	-0.760397826329927	0.696740986583272	-4.10623102893974	-2.26289070434824	-2.17600713558704	0.682904406176094	-1.13435472307198	-0.0263091410418104	-3.03183108849112	-1.74935664457026	-3.26462497517932	-2.54639797184257	6.49578440386407	-2.65062167549866
-0.944324292679899	-1.83796594889534	-1.86373446466356	-2.16469619521923	-1.75584258459876	-1.2976097676131	-1.03243112256282	-0.439518274558239	-4.34752985068472	-3.23247736608217	4.18473344612845	-2.51601789900181	-2.84521288627797	-2.01762132914287	-1.52912908202153	-4.62137088087423	-3.02608231196771	0.361018243204609	-4.04427412969073	-3.00932709322632	-0.944324292679899	-1.83796594889534	-1.86373446466356	-2.16469619521923	-1.75584258459876	-1.2976097676131	-1.03243112256282	-0.439518274558239	-4.34752985068472	-3.23247736608217	4.18473344612845	-2.51601789900181	-2.84521288627797	-2.01762132914287	-1.52912908202153	-4.62137088087423	-3.02608231196771	0.361018243204609	-4.04427412969073	-3.00932709322632
-0.817488080187072	-1.90285761320427	-2.22493576890238	-2.15960543681324	-1.80098167663011	-1.60953517444842	-1.35849222387427	-0.89248571580049	-4.24601758389854	-2.69597256233716	5.84161868648708	0.297789215082144	-1.40281065934798	-3.68401638626979	-2.653248055537	-2.97750720898879	-3.10230715772796	1.80013522891951	-3.05393629016871	-3.48477735726095	-0.817488080187072	-1.90285761320427	-2.22493576890238	-2.15960543681324	-1.80098167663011	-1.60953517444842	-1.35849222387427	-0.89248571580049	-4.24601758389854	-2.69597256233716	5.84161868648708	0.297789215082144	-1.40281065934798	-3.68401638626979	-2.653248055537	-2.97750720898879	-3.10230715772796	1.80013522891951	-3.05393629016871	-3.48477735726095
-0.956419415877483	-1.60271760197214	-1.38442204886863	-0.967471687232621	-2.02304705902602	-0.760059721722614	-1.30746177381024	-0.917169719013271	-4.00112715403965	-3.11761112363852	5.27072930533508	-0.791355044589706	-2.97928878246884	-1.25426204700371	-0.890910271277173	-6.22065252597543	-1.54050874530588	2.36166133370496	-3.66591936061932	-2.85552838591495	-0.956419415877483	-1.60271760197214	-1.38442204886863	-0.967471687232621	-2.02304705902602	-0.760059721722614	-1.30746177381024	-0.917169719013271	-4.00112715403965	-3.11761112363852	5.27072930533508	-0.791355044589706	-2.97928878246884	-1.25426204700371	-0.890910271277173	-6.22065252597543	-1.54050874530588	2.36166133370496	-3.66591936061932	-2.85552838591495
-0.929954465089833	-2.08866411501792	-2.40252018318997	-2.28416416398286	-2.18297530445037	-1.66129209815592	-1.17223931523452	0.0351403202133949	-4.13871962327717	-3.49380427782313	3.99009329528198	-0.651878351940504	-3.30188481899943	-3.45719456971131	-2.58734556695773	-1.38897301686256	-3.18750618692598	0.260043179276272	-2.94801595876121	-3.64087639872227	-0.929954465089833	-2.08866411501792	-2.40252018318997	-2.28416416398286	-2.18297530445037	-1.66129209815592	-1.17223931523452	0.0351403202133949	-4.13871962327717	-3.49380427782313	3.99009329528198	-0.651878351940504	-3.30188481899943	-3.45719456971131	-2.58734556695773	-1.38897301686256	-3.18750618692598	0.260043179276272	-2.94801595876121	-3.64087639872227
-0.787501631688342	-1.53164246386969	-1.87705978827525	-1.71724743391349	-0.676500800958266	-0.218352363888976	-1.17238726252058	-1.54404708209747	-3.62384017139204	-2.27741742792095	11.3190580757738	-1.19654272277967	-2.32536910829847	-7.04932617638805	-2.62353502927272	-7.64533480079992	-3.17600747339149	0.830168010329192	1.47365122581805	-2.86363239545309	-0.787501631688342	-1.53164246386969	-1.87705978827525	-1.71724743391349	-0.676500800958266	-0.218352363888976	-1.17238726252058	-1.54404708209747	-3.62384017139204	-2.27741742792095	11.3190580757738	-1.19654272277967	-2.32536910829847	-7.04932617638805	-2.62353502927272	-7.64533480079992	-3.17600747339149	0.830168010329192	1.47365122581805	-2.86363239545309
-0.854521743485622	-1.75015264277853	-1.50778182383706	-2.1105467150811	-1.66562345289026	-1.3763926677871	1.06510808460098	-0.853387703557161	-4.06922249451842	-1.56561214835727	-2.33297117604884	-0.94011720213449	-1.17671614896631	0.923375870973739	-2.408742033282	-2.0186735856936	-3.10107568698509	-2.80231301494282	2.64467293932774	-2.81698571704549	-0.854521743485622	-1.75015264277853	-1.50778182383706	-2.1105467150811	-1.66562345289026	-1.3763926677871	1.06510808460098	-0.853387703557161	-4.06922249451842	-1.56561214835727	-2.33297117604884	-0.94011720213449	-1.17671614896631	0.923375870973739	-2.408742033282	-2.0186735856936	-3.10107568698509	-2.80231301494282	2.64467293932774	-2.81698571704549
-0.997897735820977	-2.07159887577427	-2.00240719335517	-2.20465071494034	-1.41199510550957	-1.25140738700493	-1.54472605717011	-1.87032043820267	-4.79516570121824	-3.53143719524921	9.50546463356435	-0.828210367346019	-3.35696173558457	-4.33996043318988	-2.02198211635812	-0.953006290854445	-2.30455659723275	0.920450976740106	-0.231241742801157	-3.49043911129397	-0.997897735820977	-2.07159887577427	-2.00240719335517	-2.20465071494034	-1.41199510550957	-1.25140738700493	-1.54472605717011	-1.87032043820267	-4.79516570121824	-3.53143719524921	9.50546463356435	-0.828210367346019	-3.35696173558457	-4.33996043318988	-2.02198211635812	-0.953006290854445	-2.30455659723275	0.920450976740106	-0.231241742801157	-3.49043911129397
-0.825976289288802	-1.959294103697	-2.3896319593153	-2.27635762855802	-1.90455761045625	-1.80917494384616	-1.38918066182164	-0.167272961033336	-4.34691951856044	-2.9110631408924	2.30648192468082	0.433394215179098	-2.44474125812629	-2.2596044329326	-2.82130621250815	-2.49409950205518	-3.71264131012314	0.497744511610759	-1.53508755478401	-3.82125019741087	-0.825976289288802	-1.959294103697	-2.3896319593153	-2.27635762855802	-1.90455761045625	-1.80917494384616	-1.38918066182164	-0.167272961033336	-4.34691951856044	-2.9110631408924	2.30648192468082	0.433394215179098	-2.44474125812629	-2.2596044329326	-2.82130621250815	-2.49409950205518	-3.71264131012314	0.497744511610759	-1.53508755478401	-3.82125019741087
-0.831707266374102	-1.83880658201564	-2.07628199843621	-2.13106009019333	-0.147730176163162	-1.12179154973451	-0.470474267854636	0.242628695236218	-4.11271118053263	-2.45102696901844	-2.3861928898772	2.06003557664371	-0.310402271880239	1.35920083436991	-2.9922464288439	-1.84879369242564	-3.42230652471722	-2.90213602971171	6.39397832224533	-3.46792693388007	-0.831707266374102	-1.83880658201564	-2.07628199843621	-2.13106009019333	-0.147730176163162	-1.12179154973451	-0.470474267854636	0.242628695236218	-4.11271118053263	-2.45102696901844	-2.3861928898772	2.06003557664371	-0.310402271880239	1.35920083436991	-2.9922464288439	-1.84879369242564	-3.42230652471722	-2.90213602971171	6.39397832224533	-3.46792693388007
-0.617570936971625	-2.00856552236925	-2.24654594609893	-2.30925467003348	-0.630967377085888	-1.49227787555969	-1.28445206974239	-0.51712226536225	-4.09638988514898	-3.11032055615379	4.08997408770767	-0.368569234327327	-1.06520305274802	-5.25122693897112	-2.32502978409058	-2.97493341530736	-2.71473594682229	0.654355036266019	-3.9417058058029	-3.53000122451332	-0.617570936971625	-2.00856552236925	-2.24654594609893	-2.30925467003348	-0.630967377085888	-1.49227787555969	-1.28445206974239	-0.51712226536225	-4.09638988514898	-3.11032055615379	4.08997408770767	-0.368569234327327	-1.06520305274802	-5.25122693897112	-2.32502978409058	-2.97493341530736	-2.71473594682229	0.654355036266019	-3.9417058058029	-3.53000122451332
-0.870517783755779	-1.86892185075552	-2.05677611394186	-2.24880332742452	-1.36721485366334	-1.73043213449466	-1.37546641226411	-0.758039070119789	-4.04183015065224	-2.50895515097321	3.80724417876115	-0.0629791900517002	-2.83510521648044	-4.13903823381758	-3.03612506676263	-3.67775189989965	-3.36446619887901	0.732182882648211	-2.67373946550076	-3.05564318817031	-0.870517783755779	-1.86892185075552	-2.05677611394186	-2.24880332742452	-1.36721485366334	-1.73043213449466	-1.37546641226411	-0.758039070119789	-4.04183015065224	-2.50895515097321	3.80724417876115	-0.0629791900517002	-2.83510521648044	-4.13903823381758	-3.03612506676263	-3.67775189989965	-3.36446619887901	0.732182882648211	-2.67373946550076	-3.05564318817031
-0.760808952409482	-1.97782024445217	-2.0879751088598	-2.32156137759123	-1.18840873385815	-1.50155053681424	-1.35784277386153	-0.319603557436964	-4.27490739412911	-3.30625189239134	8.24639981369376	-1.93260642678852	-2.88120677608814	-3.99707609696819	-2.92801983003086	-6.45360246667367	-2.69863426874466	1.23960577148537	-2.50830466941243	-3.41921943923043	-0.760808952409482	-1.97782024445217	-2.0879751088598	-2.32156137759123	-1.18840873385815	-1.50155053681424	-1.35784277386153	-0.319603557436964	-4.27490739412911	-3.30625189239134	8.24639981369376	-1.93260642678852	-2.88120677608814	-3.99707609696819	-2.92801983003086	-6.45360246667367	-2.69863426874466	1.23960577148537	-2.50830466941243	-3.41921943923043
-1.11012866359036	-0.968555995522788	-1.0969755047143	-1.18207964706238	-2.39566395688774	-0.915954212781286	-1.11442197117482	0.413712554432252	-3.25864582963406	-0.963165753978648	-0.13572962956555	0.177977645807239	-1.37082235119267	-4.05131638618026	-1.124444785637	-3.96389538877126	-2.73383444161665	0.83008807529602	-1.29745605996211	-1.67386146837484	-1.11012866359036	-0.968555995522788	-1.0969755047143	-1.18207964706238	-2.39566395688774	-0.915954212781286	-1.11442197117482	0.413712554432252	-3.25864582963406	-0.963165753978648	-0.13572962956555	0.177977645807239	-1.37082235119267	-4.05131638618026	-1.124444785637	-3.96389538877126	-2.73383444161665	0.83008807529602	-1.29745605996211	-1.67386146837484
-0.996008655149836	-1.86500089815793	-1.48486629975074	-1.97073450787451	-2.58490660366843	-1.28111116548696	-1.45016938888781	0.114085944898672	-4.47118549872051	-3.16354578778583	1.69545136897207	-0.724630860666202	-3.53449542927632	-4.0805881367584	-1.88562367529658	-3.23398074714447	-3.43444839123789	-0.60235642405481	-3.61663750025719	-3.59557200073329	-0.996008655149836	-1.86500089815793	-1.48486629975074	-1.97073450787451	-2.58490660366843	-1.28111116548696	-1.45016938888781	0.114085944898672	-4.47118549872051	-3.16354578778583	1.69545136897207	-0.724630860666202	-3.53449542927632	-4.0805881367584	-1.88562367529658	-3.23398074714447	-3.43444839123789	-0.60235642405481	-3.61663750025719	-3.59557200073329
-0.897623352619974	-1.90022445649323	-2.1771909558412	-2.09342620375618	-1.6740301659398	-1.50050059959128	-1.40613716649329	0.196494241480775	-4.37048421755313	-3.45012477581645	6.43846049687697	-0.673076659215389	-2.5404473146321	-4.13282069893209	-1.61281463900106	-3.03540294572977	-2.71616130270547	-0.331290915441317	-2.52463640471709	-2.12946541602476	-0.897623352619974	-1.90022445649323	-2.1771909558412	-2.09342620375618	-1.6740301659398	-1.50050059959128	-1.40613716649329	0.196494241480775	-4.37048421755313	-3.45012477581645	6.43846049687697	-0.673076659215389	-2.5404473146321	-4.13282069893209	-1.61281463900106	-3.03540294572977	-2.71616130270547	-0.331290915441317	-2.52463640471709	-2.12946541602476
-1.06703228598826	-1.56851683482532	-1.71666587973107	-1.53430121800166	-2.89929190153371	-1.42115548154185	-1.35940804311808	0.87350558491655	-4.12273465486274	-3.01475812840632	8.17451319315928	3.22929795253571	-2.9641323860758	-4.19583349511849	-1.82491897589726	-5.50867865994796	-3.06775449378687	2.34062631850065	0.869167324020474	-2.19077381487738	-1.06703228598826	-1.56851683482532	-1.71666587973107	-1.53430121800166	-2.89929190153371	-1.42115548154185	-1.35940804311808	0.87350558491655	-4.12273465486274	-3.01475812840632	8.17451319315928	3.22929795253571	-2.9641323860758	-4.19583349511849	-1.82491897589726	-5.50867865994796	-3.06775449378687	2.34062631850065	0.869167324020474	-2.19077381487738
-1.09430795525884	-1.46042058822585	-1.38145898286227	-1.4681187984632	-2.7215010852248	-1.15797021757791	-1.32715855503284	-0.625938159253316	-3.99522521694405	-3.01663175156106	8.57560015488921	-0.234551834628505	-1.10882544819293	-4.34367326468233	-1.16393907593579	-6.19237019402208	-2.26021943484715	2.74768928308574	-5.84734783643164	-2.22818353280635	-1.09430795525884	-1.46042058822585	-1.38145898286227	-1.4681187984632	-2.7215010852248	-1.15797021757791	-1.32715855503284	-0.625938159253316	-3.99522521694405	-3.01663175156106	8.57560015488921	-0.234551834628505	-1.10882544819293	-4.34367326468233	-1.16393907593579	-6.19237019402208	-2.26021943484715	2.74768928308574	-5.84734783643164	-2.22818353280635
-1.01494176639366	-1.91457603299111	-2.23911079373144	-2.1022486016079	-2.71059476147716	-1.68105785454453	-1.48412097747039	-0.860168653503021	-4.57812197032393	-3.59133512556657	3.3755098588362	-1.09580915396041	-3.39145165915585	-4.53962212890216	-2.22499440939273	-6.09969646984317	-3.54487763293478	-0.237893806518341	0.0936029001963332	-3.17381835583098	-1.01494176639366	-1.91457603299111	-2.23911079373144	-2.1022486016079	-2.71059476147716	-1.68105785454453	-1.48412097747039	-0.860168653503021	-4.57812197032393	-3.59133512556657	3.3755098588362	-1.09580915396041	-3.39145165915585	-4.53962212890216	-2.22499440939273	-6.09969646984317	-3.54487763293478	-0.237893806518341	0.0936029001963332	-3.17381835583098
-0.983998122500299	-1.42378767302263	-1.07081654638794	-1.63182257178736	-2.63043867311193	-1.30236642896866	-1.24337219771874	-0.457311005247759	-3.76668855977522	-2.9095190539145	8.45606693193134	0.959828088916859	-2.11637251978147	-4.12078536623717	-2.49704501223824	-4.82690689394017	-3.02011892179107	2.52135348682263	0.465342982124128	-1.94561588398025	-0.983998122500299	-1.42378767302263	-1.07081654638794	-1.63182257178736	-2.63043867311193	-1.30236642896866	-1.24337219771874	-0.457311005247759	-3.76668855977522	-2.9095190539145	8.45606693193134	0.959828088916859	-2.11637251978147	-4.12078536623717	-2.49704501223824	-4.82690689394017	-3.02011892179107	2.52135348682263	0.465342982124128	-1.94561588398025
-1.01683551817169	-1.48954288189213	-1.6285567610208	-1.60488220177904	-2.48132950301305	-1.24250947424307	-1.29311243568032	-0.301174098693449	-3.92073032972856	-2.24957326510747	9.67447365375275	-0.0554384522778643	-3.09765795608263	-2.99196349004214	-2.10345103334536	-5.20134346879668	-2.43627567764031	2.11369253713988	-1.33565518916422	-2.86390387926974	-1.01683551817169	-1.48954288189213	-1.6285567610208	-1.60488220177904	-2.48132950301305	-1.24250947424307	-1.29311243568032	-0.301174098693449	-3.92073032972856	-2.24957326510747	9.67447365375275	-0.0554384522778643	-3.09765795608263	-2.99196349004214	-2.10345103334536	-5.20134346879668	-2.43627567764031	2.11369253713988	-1.33565518916422	-2.86390387926974
-0.918881128359897	-1.92290722149267	-2.2697738004439	-2.26074668258378	-2.18275023794529	-1.66262440135672	-1.42934706934859	-1.07596285365212	-4.43741197213347	-2.99142302355376	5.59369623792926	-0.753533139406284	-3.24965088024311	-3.45573824018479	-2.9627455190363	-2.26574138294409	-3.21697620699431	0.0899780794015309	-1.10608285228822	-3.65103711085618	-0.918881128359897	-1.92290722149267	-2.2697738004439	-2.26074668258378	-2.18275023794529	-1.66262440135672	-1.42934706934859	-1.07596285365212	-4.43741197213347	-2.99142302355376	5.59369623792926	-0.753533139406284	-3.24965088024311	-3.45573824018479	-2.9627455190363	-2.26574138294409	-3.21697620699431	0.0899780794015309	-1.10608285228822	-3.65103711085618
-0.986682558094319	-2.03145278339031	-2.04542320396224	-2.25826368743415	-2.39372963121853	-1.12051677178539	-1.51974085646984	-2.27266376873108	-4.27331307823907	-3.71658807243947	4.35460353129108	-1.56947104875609	-3.46906406400925	-4.37172804205385	-1.68726711953974	-5.36021979559575	-1.73835023729864	1.12147762134513	-2.29277960494064	-2.45667230365576	-0.986682558094319	-2.03145278339031	-2.04542320396224	-2.25826368743415	-2.39372963121853	-1.12051677178539	-1.51974085646984	-2.27266376873108	-4.27331307823907	-3.71658807243947	4.35460353129108	-1.56947104875609	-3.46906406400925	-4.37172804205385	-1.68726711953974	-5.36021979559575	-1.73835023729864	1.12147762134513	-2.29277960494064	-2.45667230365576
-1.10188768327703	-1.32949064149538	-1.3813990794261	-1.53548849156145	-1.81889796964044	-0.886025067103986	-1.27258272572019	-0.970595645153753	-3.80641886965056	-1.70933404157409	9.02576275600451	2.11342264040812	-2.56246146393368	-4.44722573966658	-1.37416906965718	-6.51894933193875	-2.40810312335158	3.08126658300399	-1.43129163406301	-1.84431702217692	-1.10188768327703	-1.32949064149538	-1.3813990794261	-1.53548849156145	-1.81889796964044	-0.886025067103986	-1.27258272572019	-0.970595645153753	-3.80641886965056	-1.70933404157409	9.02576275600451	2.11342264040812	-2.56246146393368	-4.44722573966658	-1.37416906965718	-6.51894933193875	-2.40810312335158	3.08126658300399	-1.43129163406301	-1.84431702217692
-1.03226000153628	-1.0888901015579	-1.18244658763719	-1.2472551719627	-3.68408666571345	-0.760697849404454	0.65862482861991	-0.556253860122811	-3.32259483144177	-2.30327812767497	-2.29682467867792	1.37564113509479	-1.95629733735141	-0.698534733659458	-2.33249915100358	0.0838894502645789	-3.01702939301282	-0.166392491366136	6.58802793205372	-1.27328046856921	-1.03226000153628	-1.0888901015579	-1.18244658763719	-1.2472551719627	-3.68408666571345	-0.760697849404454	0.65862482861991	-0.556253860122811	-3.32259483144177	-2.30327812767497	-2.29682467867792	1.37564113509479	-1.95629733735141	-0.698534733659458	-2.33249915100358	0.0838894502645789	-3.01702939301282	-0.166392491366136	6.58802793205372	-1.27328046856921
-0.995740307620849	-1.77746562348252	-1.97647511925188	-2.07523925904899	-1.92808972115466	-1.30014468636023	-1.4104301004108	-1.66110725427268	-4.33475607598958	-2.86196866376166	3.52372546456968	-1.30316144988326	-3.16873891440798	-4.60327555855044	-1.44167412175096	-7.5976283083523	-2.82179858447461	1.21549380939162	-0.536363002280713	-2.52422550114988	-0.995740307620849	-1.77746562348252	-1.97647511925188	-2.07523925904899	-1.92808972115466	-1.30014468636023	-1.4104301004108	-1.66110725427268	-4.33475607598958	-2.86196866376166	3.52372546456968	-1.30316144988326	-3.16873891440798	-4.60327555855044	-1.44167412175096	-7.5976283083523	-2.82179858447461	1.21549380939162	-0.536363002280713	-2.52422550114988
2.91239078057388	-1.41955948078271	-1.53116381761612	-0.516635153918945	-1.40781784080214	-1.41236134274767	-1.15173132522797	-1.75180279313695	0.57866747510166	-2.75053798448377	-2.5392017967438	-3.09367736840674	-2.46602256903885	-4.86644971026723	-3.29014948815787	-4.02477188352488	-2.91917622265669	-1.7821799338983	-3.88782852540308	-2.69534134859802	2.91239078057388	-1.41955948078271	-1.53116381761612	-0.516635153918945	-1.40781784080214	-1.41236134274767	-1.15173132522797	-1.75180279313695	0.57866747510166	-2.75053798448377	-2.5392017967438	-3.09367736840674	-2.46602256903885	-4.86644971026723	-3.29014948815787	-4.02477188352488	-2.91917622265669	-1.7821799338983	-3.88782852540308	-2.69534134859802
-0.908599831009474	-2.16097416283461	-2.45409480735606	-2.45919128237417	-1.77397529465845	-1.59463283198045	-1.53071445729397	-1.24128231675884	-4.79295740835277	-3.80667356926875	8.34625456400488	-0.756530818365785	-2.86360139656743	-4.40457293932056	-2.38311409488904	-1.34704825545804	-2.81102934847919	0.86970416667179	-0.681678869285421	-3.93453690524561	-0.908599831009474	-2.16097416283461	-2.45409480735606	-2.45919128237417	-1.77397529465845	-1.59463283198045	-1.53071445729397	-1.24128231675884	-4.79295740835277	-3.80667356926875	8.34625456400488	-0.756530818365785	-2.86360139656743	-4.40457293932056	-2.38311409488904	-1.34704825545804	-2.81102934847919	0.86970416667179	-0.681678869285421	-3.93453690524561
-1.04775250002824	-1.03680514675888	-1.18394708500196	-0.970163163697001	-2.56868752427002	-0.739347529741347	-1.1072654318657	-1.38324428757476	-3.26614430547959	-2.46374554130668	-2.44386469995401	0.601455266947683	-2.82486661002102	-3.07470904206862	-1.26981623172349	-2.98211712294825	-3.25797898470684	-0.513693285845207	2.51753949796899	-2.10003506015468	-1.04775250002824	-1.03680514675888	-1.18394708500196	-0.970163163697001	-2.56868752427002	-0.739347529741347	-1.1072654318657	-1.38324428757476	-3.26614430547959	-2.46374554130668	-2.44386469995401	0.601455266947683	-2.82486661002102	-3.07470904206862	-1.26981623172349	-2.98211712294825	-3.25797898470684	-0.513693285845207	2.51753949796899	-2.10003506015468
-1.12325030367644	-1.62249598261994	-1.56180726258919	-1.49346086070906	-2.94553689766355	-0.918432107003639	-1.41807262150381	-1.0721697365096	-3.94486796244427	-3.13953581033184	7.85576566336854	1.21180068997351	-1.16876071889599	-4.33629622693303	-1.12257742583541	-6.29766787391421	-2.6511444562444	0.0811482991456997	-1.59568334189783	-1.71936773711207	-1.12325030367644	-1.62249598261994	-1.56180726258919	-1.49346086070906	-2.94553689766355	-0.918432107003639	-1.41807262150381	-1.0721697365096	-3.94486796244427	-3.13953581033184	7.85576566336854	1.21180068997351	-1.16876071889599	-4.33629622693303	-1.12257742583541	-6.29766787391421	-2.6511444562444	0.0811482991456997	-1.59568334189783	-1.71936773711207
-1.12311993947405	-1.27752535675053	-1.29848542793153	-1.20825693101747	-2.74948547514663	-1.06303239384742	-1.26202779240417	-1.05775440004799	-3.759221935251	-2.86086307509312	1.30141259331873	1.34109602934846	-2.03739521795542	-4.77916815808885	-0.717391696417329	-6.60068320553908	-2.0445195654679	1.10857324997912	-1.83747462252485	-1.28467788980737	-1.12311993947405	-1.27752535675053	-1.29848542793153	-1.20825693101747	-2.74948547514663	-1.06303239384742	-1.26202779240417	-1.05775440004799	-3.759221935251	-2.86086307509312	1.30141259331873	1.34109602934846	-2.03739521795542	-4.77916815808885	-0.717391696417329	-6.60068320553908	-2.0445195654679	1.10857324997912	-1.83747462252485	-1.28467788980737
-0.998337832436302	-1.85235324042303	-2.27041183783706	-2.19677604196337	-2.46092856124991	-1.32509376289021	-1.44587065957576	-0.807683624687788	-4.45240805750836	-3.19417556901775	2.75271927322161	-0.432590816585053	-3.15564553314057	-3.47907242900203	-2.72249653377468	-4.1100109013474	-3.50522711618737	1.39982557729857	1.24104944337548	-3.44866846351904	-0.998337832436302	-1.85235324042303	-2.27041183783706	-2.19677604196337	-2.46092856124991	-1.32509376289021	-1.44587065957576	-0.807683624687788	-4.45240805750836	-3.19417556901775	2.75271927322161	-0.432590816585053	-3.15564553314057	-3.47907242900203	-2.72249653377468	-4.1100109013474	-3.50522711618737	1.39982557729857	1.24104944337548	-3.44866846351904
-1.10424595345485	-0.922599510067054	-1.266115327524	-1.17007245776616	-2.71125686977395	-0.420053051923009	-1.09005949323537	-1.57454506540624	-3.17794873057025	-1.90726739692271	2.06772647678586	-0.301237069219072	-2.84361099845655	-5.04922819398736	-1.15367361262811	-2.52037282799759	-3.28707767028271	2.9212546256619	-2.5827461623748	-0.076336498616634	-1.10424595345485	-0.922599510067054	-1.266115327524	-1.17007245776616	-2.71125686977395	-0.420053051923009	-1.09005949323537	-1.57454506540624	-3.17794873057025	-1.90726739692271	2.06772647678586	-0.301237069219072	-2.84361099845655	-5.04922819398736	-1.15367361262811	-2.52037282799759	-3.28707767028271	2.9212546256619	-2.5827461623748	-0.076336498616634
-0.554640073756699	-1.92594224877995	-2.30015548047988	-2.11758104352099	0.217378609663384	-1.14639730464325	-0.141151538584693	0.21979780038755	-3.76148950606758	-2.37506909539773	-2.3569379820906	1.23091667712248	-0.182905505204307	0.671218386638071	-2.94245474293966	-0.273420702869673	-2.88591946658793	-2.36874383835393	6.89583812484432	-3.38194470541532	-0.554640073756699	-1.92594224877995	-2.30015548047988	-2.11758104352099	0.217378609663384	-1.14639730464325	-0.141151538584693	0.21979780038755	-3.76148950606758	-2.37506909539773	-2.3569379820906	1.23091667712248	-0.182905505204307	0.671218386638071	-2.94245474293966	-0.273420702869673	-2.88591946658793	-2.36874383835393	6.89583812484432	-3.38194470541532
-0.909120935058163	-1.78719298405312	-2.05806247259743	-1.99404219752673	-2.17790088963068	-1.41030157123581	-1.3620410422933	-0.088959900070419	-4.21302858199915	-2.9034925138221	4.95907962911731	0.00501790746811199	-3.10100923572331	-3.08386805126713	-1.87341347621658	-2.41995091477631	-3.30311230798099	0.989166313818608	-1.58863771240306	-2.40262009809882	-0.909120935058163	-1.78719298405312	-2.05806247259743	-1.99404219752673	-2.17790088963068	-1.41030157123581	-1.3620410422933	-0.088959900070419	-4.21302858199915	-2.9034925138221	4.95907962911731	0.00501790746811199	-3.10100923572331	-3.08386805126713	-1.87341347621658	-2.41995091477631	-3.30311230798099	0.989166313818608	-1.58863771240306	-2.40262009809882
-1.05214422834329	-1.28404152419122	-1.22648609260242	-1.26106538438212	-0.846693170070992	-0.842228773164071	-1.07077762936467	0.291822302895756	-3.39564613004778	-2.66924109195059	-2.63824469366666	0.97940944087495	-2.74042821924241	-0.0635734955734182	-2.27743225603311	-3.28227802291373	-3.52005289740432	-1.33301913074774	6.27541952927894	-2.53632179886902	-1.05214422834329	-1.28404152419122	-1.22648609260242	-1.26106538438212	-0.846693170070992	-0.842228773164071	-1.07077762936467	0.291822302895756	-3.39564613004778	-2.66924109195059	-2.63824469366666	0.97940944087495	-2.74042821924241	-0.0635734955734182	-2.27743225603311	-3.28227802291373	-3.52005289740432	-1.33301913074774	6.27541952927894	-2.53632179886902
-0.966346975594166	-1.7727675056616	-2.04111162437703	-1.98702841948768	-2.34958105302506	-1.54216979510166	-1.39039336514805	-2.37717196082527	5.43596844472896	-3.35302188360347	-2.5007976402481	-1.81610528528669	-2.10984997698231	-4.32574804394281	-1.27127254616029	-3.41896015897697	-1.45527550743739	-1.48293585575335	-3.20466819464985	-3.00214752893476	-0.966346975594166	-1.7727675056616	-2.04111162437703	-1.98702841948768	-2.34958105302506	-1.54216979510166	-1.39039336514805	-2.37717196082527	5.43596844472896	-3.35302188360347	-2.5007976402481	-1.81610528528669	-2.10984997698231	-4.32574804394281	-1.27127254616029	-3.41896015897697	-1.45527550743739	-1.48293585575335	-3.20466819464985	-3.00214752893476
-0.981968724017724	-1.45647304462112	-1.6708560270124	-1.70994112581609	-2.15506087992798	-1.3059562787955	-0.795636050344384	0.201433340226955	-3.81426650327679	-2.14559190582795	7.2037522210647	0.178788384418082	-4.07939887077441	-4.16032995834153	-1.52481700565493	-2.50412983549758	-2.62599054282629	-0.648506541631234	-1.92440732705562	-2.36833315362245	-0.981968724017724	-1.45647304462112	-1.6708560270124	-1.70994112581609	-2.15506087992798	-1.3059562787955	-0.795636050344384	0.201433340226955	-3.81426650327679	-2.14559190582795	7.2037522210647	0.178788384418082	-4.07939887077441	-4.16032995834153	-1.52481700565493	-2.50412983549758	-2.62599054282629	-0.648506541631234	-1.92440732705562	-2.36833315362245
-1.12346223098789	-1.59656341513453	-1.80299102045994	-1.85391229598791	-1.37152117984858	-0.770259241234603	-1.40647734587358	0.970633665019374	-4.25545915801566	-3.01313078506562	-2.21999350570275	0.0320441636074713	-3.21331610924983	-2.77884086601559	-1.72965181805036	-1.18068671167432	-3.04974116693283	-1.85849746697024	1.85170661639255	-2.06923896674878	-1.12346223098789	-1.59656341513453	-1.80299102045994	-1.85391229598791	-1.37152117984858	-0.770259241234603	-1.40647734587358	0.970633665019374	-4.25545915801566	-3.01313078506562	-2.21999350570275	0.0320441636074713	-3.21331610924983	-2.77884086601559	-1.72965181805036	-1.18068671167432	-3.04974116693283	-1.85849746697024	1.85170661639255	-2.06923896674878
-0.953787993294237	-2.01165643646006	-2.3490461737231	-2.3701989100189	-2.29028400562141	-1.716535314888	-1.49074433511405	-0.988258801009551	-4.63234732893404	-3.00069445898681	3.72529874385286	-1.42291676751692	-4.71343917321342	-3.77319185284653	-2.59620887334127	-3.24223286118964	-3.46846400678506	-1.35458050130748	-0.597703357620488	-2.59894021459479	-0.953787993294237	-2.01165643646006	-2.3490461737231	-2.3701989100189	-2.29028400562141	-1.716535314888	-1.49074433511405	-0.988258801009551	-4.63234732893404	-3.00069445898681	3.72529874385286	-1.42291676751692	-4.71343917321342	-3.77319185284653	-2.59620887334127	-3.24223286118964	-3.46846400678506	-1.35458050130748	-0.597703357620488	-2.59894021459479
-1.0713536108927	-1.09479840304218	-1.0247317464071	-1.28883973861285	-2.62571983318081	-0.072418514143146	-1.14786769136788	-1.67378533980721	-3.39353469445247	-2.56508850619557	0.205472584876235	0.27822883505066	-4.01568776891429	-5.30547503668638	-0.508605892876594	-2.0109585583866	-2.49376140453706	0.0666615094243227	-2.92327449265744	-1.46396029100974	-1.0713536108927	-1.09479840304218	-1.0247317464071	-1.28883973861285	-2.62571983318081	-0.072418514143146	-1.14786769136788	-1.67378533980721	-3.39353469445247	-2.56508850619557	0.205472584876235	0.27822883505066	-4.01568776891429	-5.30547503668638	-0.508605892876594	-2.0109585583866	-2.49376140453706	0.0666615094243227	-2.92327449265744	-1.46396029100974
-1.06350691605165	-0.995230570897431	4.54068334417879	-1.80231078471574	-2.59174788997924	-1.45721518052061	-1.41807555381899	-1.19225770179204	-4.32616441137518	-3.3619391900756	-2.43575081298098	-1.82051328139528	-3.81166066737038	-2.05920688244043	0.333000839840292	-2.89202887134228	-3.26655592212586	-3.00277436747855	-3.97573841619564	-3.48558834846219	-1.06350691605165	-0.995230570897431	4.54068334417879	-1.80231078471574	-2.59174788997924	-1.45721518052061	-1.41807555381899	-1.19225770179204	-4.32616441137518	-3.3619391900756	-2.43575081298098	-1.82051328139528	-3.81166066737038	-2.05920688244043	0.333000839840292	-2.89202887134228	-3.26655592212586	-3.00277436747855	-3.97573841619564	-3.48558834846219
-0.949831052100246	-2.02335195118803	-2.30848560557153	-2.25382490717986	-1.88983058894839	-1.70559488914241	-1.15570826722309	-0.175305996971863	-4.64426774058714	-3.45701596363986	6.31913825190786	-0.400017199150367	-3.08730814897789	-4.26220424713079	-2.84932137190456	-1.23775820576499	-3.24553232065291	1.45077497472791	-1.51591342206676	-3.11146917457242	-0.949831052100246	-2.02335195118803	-2.30848560557153	-2.25382490717986	-1.88983058894839	-1.70559488914241	-1.15570826722309	-0.175305996971863	-4.64426774058714	-3.45701596363986	6.31913825190786	-0.400017199150367	-3.08730814897789	-4.26220424713079	-2.84932137190456	-1.23775820576499	-3.24553232065291	1.45077497472791	-1.51591342206676	-3.11146917457242
-1.06754346419231	-1.67339351143529	-1.71346780711052	-1.75502598238641	-2.73138176468697	-1.19488552433513	-1.40713557272197	-1.13680868960246	-4.28649141984838	-2.39349242346211	9.40669402941676	0.0857567851063466	-3.14908529383401	-3.73442656213936	-0.74241539751394	-5.47894838356819	-2.4552218424589	2.50102466691074	0.381412853425449	-1.97448804237715	-1.06754346419231	-1.67339351143529	-1.71346780711052	-1.75502598238641	-2.73138176468697	-1.19488552433513	-1.40713557272197	-1.13680868960246	-4.28649141984838	-2.39349242346211	9.40669402941676	0.0857567851063466	-3.14908529383401	-3.73442656213936	-0.74241539751394	-5.47894838356819	-2.4552218424589	2.50102466691074	0.381412853425449	-1.97448804237715
-1.08506277268792	5.04483866016626	-0.0396882242077881	-1.69933159396509	-2.93511873341358	-1.54059966456314	-1.31169182550156	-2.53079540675883	-3.51089605323759	-2.87989472387668	-2.32642489172886	-1.3410679539394	-4.17393199402153	-3.08223989492028	-4.85996324622197	-3.53148579634725	-3.95494305131855	-1.25397147104996	-1.75461032033567	-3.14747296957766	-1.08506277268792	5.04483866016626	-0.0396882242077881	-1.69933159396509	-2.93511873341358	-1.54059966456314	-1.31169182550156	-2.53079540675883	-3.51089605323759	-2.87989472387668	-2.32642489172886	-1.3410679539394	-4.17393199402153	-3.08223989492028	-4.85996324622197	-3.53148579634725	-3.95494305131855	-1.25397147104996	-1.75461032033567	-3.14747296957766
-1.12508704774551	-1.50407236208949	-1.7643706294184	-1.728450602807	-2.74893556353878	-1.40850464540852	-1.36565120787585	-2.00352278660067	-4.11105548340711	-3.16275760257877	2.54316856060101	0.878726682390952	-3.52178737766741	-4.58696182254777	-1.36233600096053	-2.73312704985401	-3.3273958516011	1.21095748065707	-0.219813957907251	-2.66010233077094	-1.12508704774551	-1.50407236208949	-1.7643706294184	-1.728450602807	-2.74893556353878	-1.40850464540852	-1.36565120787585	-2.00352278660067	-4.11105548340711	-3.16275760257877	2.54316856060101	0.878726682390952	-3.52178737766741	-4.58696182254777	-1.36233600096053	-2.73312704985401	-3.3273958516011	1.21095748065707	-0.219813957907251	-2.66010233077094
-0.849591624791013	-1.56919825022434	-1.98794874489722	-1.98140534064315	-1.95043913914556	-1.48604744917242	-1.26903802344264	0.0120725270361573	-3.53252364498319	-3.08442460738855	7.64985628440372	-1.21290036562826	-1.99878291907981	-4.73330302473118	-2.71465689179193	-3.74187983506021	-2.78158911447229	0.634010517235003	-1.29989888377165	-3.01753949803464	-0.849591624791013	-1.56919825022434	-1.98794874489722	-1.98140534064315	-1.95043913914556	-1.48604744917242	-1.26903802344264	0.0120725270361573	-3.53252364498319	-3.08442460738855	7.64985628440372	-1.21290036562826	-1.99878291907981	-4.73330302473118	-2.71465689179193	-3.74187983506021	-2.78158911447229	0.634010517235003	-1.29989888377165	-3.01753949803464
-0.931187874488163	-1.92310168676262	-2.04913927248078	-2.24045189255132	-2.0741204413077	-1.6321848647328	-1.09004311358412	-0.782978940040351	-4.45905423848177	-3.5153693682666	3.39597853901749	-0.901039501761987	-3.89134362288598	-4.19000619343415	-1.91553737433581	-3.56009645997629	-3.36277079104	1.02024712889593	-2.08840868741707	-2.20377604720435	-0.931187874488163	-1.92310168676262	-2.04913927248078	-2.24045189255132	-2.0741204413077	-1.6321848647328	-1.09004311358412	-0.782978940040351	-4.45905423848177	-3.5153693682666	3.39597853901749	-0.901039501761987	-3.89134362288598	-4.19000619343415	-1.91553737433581	-3.56009645997629	-3.36277079104	1.02024712889593	-2.08840868741707	-2.20377604720435
-1.05378151103896	-1.66302533125384	-2.04048442492208	-1.92989508074397	-1.40937681644903	-1.55140345802441	-1.28127437567297	-0.179873024162165	-3.800878497316	-3.08714167883832	-1.23632410113868	1.21869963303038	-2.36646985566267	-2.27774841540056	-2.71028943767508	-2.21765752593974	-3.80227883462449	-2.39306220420528	7.36685456458423	-3.27558875185971	-1.05378151103896	-1.66302533125384	-2.04048442492208	-1.92989508074397	-1.40937681644903	-1.55140345802441	-1.28127437567297	-0.179873024162165	-3.800878497316	-3.08714167883832	-1.23632410113868	1.21869963303038	-2.36646985566267	-2.27774841540056	-2.71028943767508	-2.21765752593974	-3.80227883462449	-2.39306220420528	7.36685456458423	-3.27558875185971
-1.06020879044242	-1.27108206079301	-1.36420675843322	-1.45819601082811	-2.59391644780929	-0.315537941125973	-1.22077586947436	-1.17572114859517	-3.64982393874221	-2.78679796545434	2.78292671606956	-1.19236370068848	-2.72516632719714	-3.93048946046668	-1.40103456524584	-3.67080567915531	-2.46449343102329	4.19679697083358	-2.28698233942115	-2.01542550475029	-1.06020879044242	-1.27108206079301	-1.36420675843322	-1.45819601082811	-2.59391644780929	-0.315537941125973	-1.22077586947436	-1.17572114859517	-3.64982393874221	-2.78679796545434	2.78292671606956	-1.19236370068848	-2.72516632719714	-3.93048946046668	-1.40103456524584	-3.67080567915531	-2.46449343102329	4.19679697083358	-2.28698233942115	-2.01542550475029
-0.954527416053876	-1.77175159625052	-1.86931409982699	-1.83015276164691	-1.35079359449378	-1.35102799715562	-1.38273107470749	-0.527966048932557	-3.91138543350716	-3.33936436323154	6.92239937998808	0.290588050707162	-0.518062121388924	-3.313337326428	-1.73534654227902	-2.56733905871399	-2.85504423446901	2.28103713205712	-1.74459958966913	-1.18453686178487	-0.954527416053876	-1.77175159625052	-1.86931409982699	-1.83015276164691	-1.35079359449378	-1.35102799715562	-1.38273107470749	-0.527966048932557	-3.91138543350716	-3.33936436323154	6.92239937998808	0.290588050707162	-0.518062121388924	-3.313337326428	-1.73534654227902	-2.56733905871399	-2.85504423446901	2.28103713205712	-1.74459958966913	-1.18453686178487
-0.961624503089915	-2.10418190593051	-2.2276998707318	-2.35079308645007	-1.31193804054406	-1.6629421708062	-1.53735188242523	-0.538502858305473	-4.78848629480332	-3.65353215246948	4.7967549494315	1.17764021087267	-3.16809537341852	-3.76310721784644	-2.87090251126019	-2.57302621828774	-3.19661964030415	-0.0557135534134184	-3.7613959323182	-3.93040319954459	-0.961624503089915	-2.10418190593051	-2.2276998707318	-2.35079308645007	-1.31193804054406	-1.6629421708062	-1.53735188242523	-0.538502858305473	-4.78848629480332	-3.65353215246948	4.7967549494315	1.17764021087267	-3.16809537341852	-3.76310721784644	-2.87090251126019	-2.57302621828774	-3.19661964030415	-0.0557135534134184	-3.7613959323182	-3.93040319954459
-0.96139326925932	-2.08331581116197	-2.41276078126145	-2.24631801308935	-2.03206957787587	-1.64281590524756	-1.20888086016219	-0.668588502460368	-4.22174675267539	-3.47218798681852	3.54716926876128	-0.744277491726955	-3.09481638954683	-3.40491280746163	-2.81624796027035	-2.29099052879833	-3.33265178685898	0.600552761677129	-2.54097029780745	-3.81505936312726	-0.96139326925932	-2.08331581116197	-2.41276078126145	-2.24631801308935	-2.03206957787587	-1.64281590524756	-1.20888086016219	-0.668588502460368	-4.22174675267539	-3.47218798681852	3.54716926876128	-0.744277491726955	-3.09481638954683	-3.40491280746163	-2.81624796027035	-2.29099052879833	-3.33265178685898	0.600552761677129	-2.54097029780745	-3.81505936312726
-0.771332751551434	-1.43633195696475	-1.8258465019053	-1.30758348850175	-1.33166389317151	-1.4179488067101	-1.11944271679562	-2.15381590717972	2.43594292400362	-1.50281877805523	-2.11028478312756	-3.34294124397391	-2.29522044771854	-4.76882650519304	-2.10752848810836	-2.21576656728021	0.288909577529566	-1.84617480630167	-3.70538157995119	-2.45826021694208	-0.771332751551434	-1.43633195696475	-1.8258465019053	-1.30758348850175	-1.33166389317151	-1.4179488067101	-1.11944271679562	-2.15381590717972	2.43594292400362	-1.50281877805523	-2.11028478312756	-3.34294124397391	-2.29522044771854	-4.76882650519304	-2.10752848810836	-2.21576656728021	0.288909577529566	-1.84617480630167	-3.70538157995119	-2.45826021694208
-0.988994614479178	-2.06011948169367	-2.43189810580309	-2.35461795712863	-0.652851866811878	-1.65244825017732	-1.53411041247343	-0.616506977851702	-4.76170189315362	-3.63410602830542	4.75522869733959	0.288980268101912	-2.84451719065578	-3.97735820598476	-3.08795495158817	-2.63628374585921	-3.70828092176572	-0.279762946892067	-0.801517959813131	-3.86559358149677	-0.988994614479178	-2.06011948169367	-2.43189810580309	-2.35461795712863	-0.652851866811878	-1.65244825017732	-1.53411041247343	-0.616506977851702	-4.76170189315362	-3.63410602830542	4.75522869733959	0.288980268101912	-2.84451719065578	-3.97735820598476	-3.08795495158817	-2.63628374585921	-3.70828092176572	-0.279762946892067	-0.801517959813131	-3.86559358149677
-0.97251101283967	-1.88929146404234	-2.16952485608521	-2.13857281125982	-0.977414495845008	-1.5529191311743	-1.44683169351886	-0.328965810182616	-4.08573202615643	-2.88939679916409	5.27703064495837	-0.607922692516763	-2.26590287373714	-3.70212778755725	-2.52065314467137	-5.38555824227372	-3.11424890230706	1.45054339758221	-2.10160717710585	-3.07074031913117	-0.97251101283967	-1.88929146404234	-2.16952485608521	-2.13857281125982	-0.977414495845008	-1.5529191311743	-1.44683169351886	-0.328965810182616	-4.08573202615643	-2.88939679916409	5.27703064495837	-0.607922692516763	-2.26590287373714	-3.70212778755725	-2.52065314467137	-5.38555824227372	-3.11424890230706	1.45054339758221	-2.10160717710585	-3.07074031913117
-0.970671640913754	-1.84091522858868	-2.0224578710207	-1.64988704654887	-1.43065491169554	-1.6583970953813	-1.42383927763338	0.751897871025948	-4.393735698824	-2.90264967246905	6.35228814471835	0.130037826200591	-3.21030478053929	-5.12565937879096	-2.60563556564719	-4.60507572872937	-3.29828628287246	1.60023090985926	-2.94083071580646	-3.45509226455987	-0.970671640913754	-1.84091522858868	-2.0224578710207	-1.64988704654887	-1.43065491169554	-1.6583970953813	-1.42383927763338	0.751897871025948	-4.393735698824	-2.90264967246905	6.35228814471835	0.130037826200591	-3.21030478053929	-5.12565937879096	-2.60563556564719	-4.60507572872937	-3.29828628287246	1.60023090985926	-2.94083071580646	-3.45509226455987
-0.944756000183432	-1.61277177238153	-1.91172003998605	-1.89839951458255	-1.86430757769706	-1.35202388505785	-1.14279610656995	-1.52447630056603	-3.99832270005146	-3.11876802102284	-2.44123286530163	-1.1144877025797	-3.18320054153915	-2.36476321590446	-2.64614220594065	-4.07282703826926	-3.2537954733932	-2.75781055567843	4.89535914899185	-3.1170907124381	-0.944756000183432	-1.61277177238153	-1.91172003998605	-1.89839951458255	-1.86430757769706	-1.35202388505785	-1.14279610656995	-1.52447630056603	-3.99832270005146	-3.11876802102284	-2.44123286530163	-1.1144877025797	-3.18320054153915	-2.36476321590446	-2.64614220594065	-4.07282703826926	-3.2537954733932	-2.75781055567843	4.89535914899185	-3.1170907124381
-0.938359015518699	-2.02424548151363	-2.32633687516326	-2.28922872270462	-1.80871026260806	-1.65894247009514	-1.06741285664161	-0.0572395852692176	-4.62753253829163	-3.50407198854041	5.11387620570205	-0.364966970128366	-2.87868170989954	-3.74367299924881	-2.93356678636891	-3.23809446863617	-3.20106531737532	1.08253551340207	-0.605273904224589	-3.42989607851583	-0.938359015518699	-2.02424548151363	-2.32633687516326	-2.28922872270462	-1.80871026260806	-1.65894247009514	-1.06741285664161	-0.0572395852692176	-4.62753253829163	-3.50407198854041	5.11387620570205	-0.364966970128366	-2.87868170989954	-3.74367299924881	-2.93356678636891	-3.23809446863617	-3.20106531737532	1.08253551340207	-0.605273904224589	-3.42989607851583
-1.03535715996888	-1.28289509778646	-1.6552972484008	-1.60883581546073	-1.86833802207719	-1.37604525261633	-1.21097179559138	-1.53212226215874	-3.62891755966843	-2.54008610025762	2.49144353763619	-2.32200211868599	-3.09228861169318	-4.65582072523315	-0.976767014112505	-4.28247625846122	-3.34960456017058	0.635477092057185	-2.87161731856115	-2.89282851841286	-1.03535715996888	-1.28289509778646	-1.6552972484008	-1.60883581546073	-1.86833802207719	-1.37604525261633	-1.21097179559138	-1.53212226215874	-3.62891755966843	-2.54008610025762	2.49144353763619	-2.32200211868599	-3.09228861169318	-4.65582072523315	-0.976767014112505	-4.28247625846122	-3.34960456017058	0.635477092057185	-2.87161731856115	-2.89282851841286
-0.671920147475758	-1.88805786904016	-2.26780113492782	-2.18260994552196	0.0612678223314093	-0.852115041943946	-0.123304428502082	0.178429454723559	-3.99453808779097	-2.31139547232409	-2.43811675250299	0.486256598892096	-0.834866866042933	0.236827091216327	-2.97386287689422	-0.525409953053977	-3.32949491153613	-2.66376909508064	7.0461578322007	-3.10703699471973	-0.671920147475758	-1.88805786904016	-2.26780113492782	-2.18260994552196	0.0612678223314093	-0.852115041943946	-0.123304428502082	0.178429454723559	-3.99453808779097	-2.31139547232409	-2.43811675250299	0.486256598892096	-0.834866866042933	0.236827091216327	-2.97386287689422	-0.525409953053977	-3.32949491153613	-2.66376909508064	7.0461578322007	-3.10703699471973
-0.755688872811697	-1.81645839701658	-2.07760609776566	-2.183613434496	-0.144953086465861	-1.38137957469835	-1.28176889536403	-0.956328763695115	-4.01610723975224	-3.19139762566325	5.07189534483573	-0.304609608537385	-3.20660139747542	-5.11553553315875	-2.2956205769278	-6.8503598155241	-2.37591037010196	0.812617578799707	-0.423749252687584	-3.60704653801344	-0.755688872811697	-1.81645839701658	-2.07760609776566	-2.183613434496	-0.144953086465861	-1.38137957469835	-1.28176889536403	-0.956328763695115	-4.01610723975224	-3.19139762566325	5.07189534483573	-0.304609608537385	-3.20660139747542	-5.11553553315875	-2.2956205769278	-6.8503598155241	-2.37591037010196	0.812617578799707	-0.423749252687584	-3.60704653801344
-1.08562430249085	-1.48271229132667	-0.594349991381156	-1.60724080064408	-2.65176488005958	-0.945678340162573	-1.33194497782777	-1.36417921278568	-4.01878987212334	-3.0933766198685	7.61272050286825	0.0837033973535798	-0.871349761472702	-4.02642301279283	-1.61280139360065	-8.95215660220758	-2.73851207919944	1.81000941729465	0.950136710733549	-2.12054259053384	-1.08562430249085	-1.48271229132667	-0.594349991381156	-1.60724080064408	-2.65176488005958	-0.945678340162573	-1.33194497782777	-1.36417921278568	-4.01878987212334	-3.0933766198685	7.61272050286825	0.0837033973535798	-0.871349761472702	-4.02642301279283	-1.61280139360065	-8.95215660220758	-2.73851207919944	1.81000941729465	0.950136710733549	-2.12054259053384
-1.03648829157002	-1.49603935093886	-1.79459611428777	-1.5882316885328	-1.61250463362488	-1.37314543136584	-1.30802621053059	0.196377635653104	-3.9618714485186	-3.05982860287355	4.65009615179297	-0.359633292074889	-3.18197683807367	-4.40168355172647	-2.03370060332497	-4.93009431881876	-3.00018166956241	1.65170484869261	-1.43746672144923	-2.85131859619476	-1.03648829157002	-1.49603935093886	-1.79459611428777	-1.5882316885328	-1.61250463362488	-1.37314543136584	-1.30802621053059	0.196377635653104	-3.9618714485186	-3.05982860287355	4.65009615179297	-0.359633292074889	-3.18197683807367	-4.40168355172647	-2.03370060332497	-4.93009431881876	-3.00018166956241	1.65170484869261	-1.43746672144923	-2.85131859619476
-0.797749788517526	-1.91007732379503	-2.32969665714791	-2.06377975839786	-0.817403400164715	-1.79314616274896	-1.34972758349373	-0.81173490661816	-3.54881459217471	-3.10005120350231	2.76745792823245	-1.48080986621537	-3.02774601825481	-1.77183092791803	-3.25629168374076	-1.84970090667803	-3.51650993310939	0.167885811987022	0.164788152309594	-3.73228587716961	-0.797749788517526	-1.91007732379503	-2.32969665714791	-2.06377975839786	-0.817403400164715	-1.79314616274896	-1.34972758349373	-0.81173490661816	-3.54881459217471	-3.10005120350231	2.76745792823245	-1.48080986621537	-3.02774601825481	-1.77183092791803	-3.25629168374076	-1.84970090667803	-3.51650993310939	0.167885811987022	0.164788152309594	-3.73228587716961
-0.978089973551775	-1.9307873023823	-2.04087709891894	-2.19304833531328	-2.30548879144769	-1.34893813265036	-1.34878751886642	-1.6112049134546	-4.54509138985545	-3.57440146360177	4.78464942049886	-1.71616691965706	-4.00918683240445	-2.35580596536182	-1.46620802193204	-5.52000634119158	-2.64037650601701	0.272466011775225	-2.89744583218274	-2.40244329697848	-0.978089973551775	-1.9307873023823	-2.04087709891894	-2.19304833531328	-2.30548879144769	-1.34893813265036	-1.34878751886642	-1.6112049134546	-4.54509138985545	-3.57440146360177	4.78464942049886	-1.71616691965706	-4.00918683240445	-2.35580596536182	-1.46620802193204	-5.52000634119158	-2.64037650601701	0.272466011775225	-2.89744583218274	-2.40244329697848
-0.700624384401455	-1.519106930228	-1.69626151592996	-1.38700962847015	-1.69790899639755	-1.54330467966363	-1.11377572918864	-0.0762975932125202	-3.27778939544801	-2.74047644975461	-2.25517793633979	-1.8162249682706	-0.437142625585603	-0.191965346599216	-2.86274371824353	3.26502217643341	-3.27880816647411	-1.00913218255434	0.780486732720223	-3.44806344140329	-0.700624384401455	-1.519106930228	-1.69626151592996	-1.38700962847015	-1.69790899639755	-1.54330467966363	-1.11377572918864	-0.0762975932125202	-3.27778939544801	-2.74047644975461	-2.25517793633979	-1.8162249682706	-0.437142625585603	-0.191965346599216	-2.86274371824353	3.26502217643341	-3.27880816647411	-1.00913218255434	0.780486732720223	-3.44806344140329
-0.915949931648231	-1.88045478127987	-2.14862249371914	-2.2830916939108	-2.51762077920922	-1.49078147783488	-1.40836750128164	-1.23123917203951	-4.36871992923661	-3.19662295709059	3.60631012425974	-1.99250510355241	-2.12967704868558	-3.87320538003417	-1.7192608744173	-2.86762579405157	-2.46136547196606	-0.267445037845361	-4.0892133366291	-3.58438272926744	-0.915949931648231	-1.88045478127987	-2.14862249371914	-2.2830916939108	-2.51762077920922	-1.49078147783488	-1.40836750128164	-1.23123917203951	-4.36871992923661	-3.19662295709059	3.60631012425974	-1.99250510355241	-2.12967704868558	-3.87320538003417	-1.7192608744173	-2.86762579405157	-2.46136547196606	-0.267445037845361	-4.0892133366291	-3.58438272926744
-0.966213059953291	-2.05696197490192	-2.14982555125918	-2.23706128418753	-1.04824434711041	-1.37956761341758	-1.5187995049039	-1.66768650681399	-4.66505777100586	-3.63155932597231	7.81876791629219	-0.654912177207234	-2.38848431808078	-4.3204957813075	-2.16232190067376	-3.1655327881925	-2.44756960257899	0.766751046429601	-1.18889817201482	-3.04705351227703	-0.966213059953291	-2.05696197490192	-2.14982555125918	-2.23706128418753	-1.04824434711041	-1.37956761341758	-1.5187995049039	-1.66768650681399	-4.66505777100586	-3.63155932597231	7.81876791629219	-0.654912177207234	-2.38848431808078	-4.3204957813075	-2.16232190067376	-3.1655327881925	-2.44756960257899	0.766751046429601	-1.18889817201482	-3.04705351227703
-0.924539106295074	-1.41709717256688	0.440169398544069	-1.58803698691959	-2.25460231157373	-1.36684393033916	-1.20411228302378	-1.5581743015359	-3.66236014860673	-2.83872298557271	-2.34610856591944	-3.59403290487194	-3.97520547192912	-4.68455182623718	3.58497044307283	-2.64787336647853	-3.12999996591866	-2.55255188766101	-3.97719129108276	-4.05386945217367	-0.924539106295074	-1.41709717256688	0.440169398544069	-1.58803698691959	-2.25460231157373	-1.36684393033916	-1.20411228302378	-1.5581743015359	-3.66236014860673	-2.83872298557271	-2.34610856591944	-3.59403290487194	-3.97520547192912	-4.68455182623718	3.58497044307283	-2.64787336647853	-3.12999996591866	-2.55255188766101	-3.97719129108276	-4.05386945217367
-0.802824077119339	-1.73210676922295	-1.85584032411173	-2.07906314373571	-1.70790054166735	-1.08930257501921	-1.27235728190579	-2.02503049389004	-2.76152306147631	-2.87385397351874	4.1431517321145	-2.35664025537329	-1.68082225447904	-1.6165761701191	-1.1652210885943	-3.28541577203003	-1.48909873346189	1.43626500296675	-1.92859362692245	-2.67291552701012	-0.802824077119339	-1.73210676922295	-1.85584032411173	-2.07906314373571	-1.70790054166735	-1.08930257501921	-1.27235728190579	-2.02503049389004	-2.76152306147631	-2.87385397351874	4.1431517321145	-2.35664025537329	-1.68082225447904	-1.6165761701191	-1.1652210885943	-3.28541577203003	-1.48909873346189	1.43626500296675	-1.92859362692245	-2.67291552701012
-0.941941691601281	-1.93863150232819	-1.93464852311958	-2.2115482196953	-2.18687619432638	-1.50301546671283	-1.45050959849326	-0.494300309810555	-4.49712956855438	-2.95298066710642	7.06572245551983	0.503550725565212	-3.66540393920596	-5.92854671242406	-2.23618838467422	-3.89777502733394	-2.93338955407444	1.13822755727198	-3.74849426135752	-3.36433619537676	-0.941941691601281	-1.93863150232819	-1.93464852311958	-2.2115482196953	-2.18687619432638	-1.50301546671283	-1.45050959849326	-0.494300309810555	-4.49712956855438	-2.95298066710642	7.06572245551983	0.503550725565212	-3.66540393920596	-5.92854671242406	-2.23618838467422	-3.89777502733394	-2.93338955407444	1.13822755727198	-3.74849426135752	-3.36433619537676
-0.867812143931132	-1.6269201499174	-1.99819764313057	-1.95947601264894	-3.0907280941917	-1.3594120347982	1.27298329068681	0.571496913688021	-3.89874959868149	-3.05733848772399	-2.20295686671614	1.46595823951294	-0.345145602433033	-1.6468761028883	-2.36283032816219	-2.58237010630398	-2.93762437308668	-2.92244773649745	5.86234344336143	-2.92377290336881	-0.867812143931132	-1.6269201499174	-1.99819764313057	-1.95947601264894	-3.0907280941917	-1.3594120347982	1.27298329068681	0.571496913688021	-3.89874959868149	-3.05733848772399	-2.20295686671614	1.46595823951294	-0.345145602433033	-1.6468761028883	-2.36283032816219	-2.58237010630398	-2.93762437308668	-2.92244773649745	5.86234344336143	-2.92377290336881
-0.891856380717666	-1.9242674529843	-2.06660189081508	-2.26533977367194	-1.80171448564261	-1.57717003747664	-1.4134928315024	-1.32142018173317	-3.8274213533531	-3.08743820871878	3.93306536161335	-2.459188258801	-3.20311599545628	-3.45179065388843	-2.80582392822283	-4.06635050614575	-3.22536913075721	-2.6397997392285	-1.81569291556278	-3.55504171776819	-0.891856380717666	-1.9242674529843	-2.06660189081508	-2.26533977367194	-1.80171448564261	-1.57717003747664	-1.4134928315024	-1.32142018173317	-3.8274213533531	-3.08743820871878	3.93306536161335	-2.459188258801	-3.20311599545628	-3.45179065388843	-2.80582392822283	-4.06635050614575	-3.22536913075721	-2.6397997392285	-1.81569291556278	-3.55504171776819
-1.03309465574009	-1.68101724501339	-1.94125159933159	-1.99461448199269	-2.50187472868454	-1.43183443896107	-1.38958882543423	-1.98856597652847	-4.24391442534697	-3.08256888903067	6.01539696214939	0.344162910057043	-2.83416811867905	-4.96064766212667	-1.51199752782023	-5.0037756428833	-2.66536956267633	0.863797008954243	-2.52531103389508	-0.967175924186696	-1.03309465574009	-1.68101724501339	-1.94125159933159	-1.99461448199269	-2.50187472868454	-1.43183443896107	-1.38958882543423	-1.98856597652847	-4.24391442534697	-3.08256888903067	6.01539696214939	0.344162910057043	-2.83416811867905	-4.96064766212667	-1.51199752782023	-5.0037756428833	-2.66536956267633	0.863797008954243	-2.52531103389508	-0.967175924186696
-0.916406316072414	-2.07468990124823	-2.11467621826165	-1.9171365245399	-2.40207040378919	-1.33147121452343	-1.12038458247436	-1.27804728668696	-4.67122831638359	-3.43315246181533	8.11240581749418	0.293464495287714	-2.56418900013134	-4.38790597181908	-1.70563013947424	-3.67614917736865	-2.05574699723387	0.805982921005874	-2.51807484718617	-3.31756047281977	-0.916406316072414	-2.07468990124823	-2.11467621826165	-1.9171365245399	-2.40207040378919	-1.33147121452343	-1.12038458247436	-1.27804728668696	-4.67122831638359	-3.43315246181533	8.11240581749418	0.293464495287714	-2.56418900013134	-4.38790597181908	-1.70563013947424	-3.67614917736865	-2.05574699723387	0.805982921005874	-2.51807484718617	-3.31756047281977
-0.97556873719266	-1.66006975987908	-1.65868992372314	-2.06221346379831	-2.14519395006867	-1.29056201124371	-1.34506120947579	0.31883329034336	-3.95403193714306	-2.82863744962444	3.24697461980256	-0.345987028450831	-1.27303220071368	-3.88738245167288	-2.27397693245763	-2.2023268424583	-3.09202465407128	2.49564658270507	-1.85199798427638	-3.44008540579418	-0.97556873719266	-1.66006975987908	-1.65868992372314	-2.06221346379831	-2.14519395006867	-1.29056201124371	-1.34506120947579	0.31883329034336	-3.95403193714306	-2.82863744962444	3.24697461980256	-0.345987028450831	-1.27303220071368	-3.88738245167288	-2.27397693245763	-2.2023268424583	-3.09202465407128	2.49564658270507	-1.85199798427638	-3.44008540579418
-1.05453479195836	-1.4927267367887	-1.80046177137999	-1.72162134330156	-1.47626695429864	-0.447047667735538	-1.31752629787086	-0.845040755731306	-3.98066683128487	-2.61008855078133	-1.63563660364971	0.469652903129369	-3.41849558176869	0.60450513640203	-1.97752139937341	-3.77310948261973	-2.9751666154123	-1.77960080102006	3.2257188706879	-2.72989451252092	-1.05453479195836	-1.4927267367887	-1.80046177137999	-1.72162134330156	-1.47626695429864	-0.447047667735538	-1.31752629787086	-0.845040755731306	-3.98066683128487	-2.61008855078133	-1.63563660364971	0.469652903129369	-3.41849558176869	0.60450513640203	-1.97752139937341	-3.77310948261973	-2.9751666154123	-1.77960080102006	3.2257188706879	-2.72989451252092
-0.916006911305534	-1.66592007743103	-2.03146289004491	-1.97281772164104	-2.58451305791169	-1.61484169801922	-1.31140849647262	-1.8635987792504	-4.03548264220892	-3.15916313068998	1.53587968048467	-0.734787463077586	-3.48407173882018	-3.77618851330402	-2.38871305950151	-3.71767035347275	-3.53981304404189	0.49419127503766	-1.87259088289424	-2.66495592373583	-0.916006911305534	-1.66592007743103	-2.03146289004491	-1.97281772164104	-2.58451305791169	-1.61484169801922	-1.31140849647262	-1.8635987792504	-4.03548264220892	-3.15916313068998	1.53587968048467	-0.734787463077586	-3.48407173882018	-3.77618851330402	-2.38871305950151	-3.71767035347275	-3.53981304404189	0.49419127503766	-1.87259088289424	-2.66495592373583
1.58475813528867	-1.48236982618745	-1.95410024760973	-0.944128900734138	-1.14594925030228	-1.52380948334161	-0.483621337040496	-0.395210675846815	-0.245793073885614	-1.98052756869772	-2.245221773777	-3.77627886818758	-1.36577654881992	-3.37112329106306	-2.5698092446917	-3.80548024337075	-2.66987221888839	-1.82263272952428	-2.62349053720877	-2.79104023460934	1.58475813528867	-1.48236982618745	-1.95410024760973	-0.944128900734138	-1.14594925030228	-1.52380948334161	-0.483621337040496	-0.395210675846815	-0.245793073885614	-1.98052756869772	-2.245221773777	-3.77627886818758	-1.36577654881992	-3.37112329106306	-2.5698092446917	-3.80548024337075	-2.66987221888839	-1.82263272952428	-2.62349053720877	-2.79104023460934
0.845412970121276	-1.74753872356741	-2.07096721265449	-1.23014162849822	-2.11278038530777	-1.70607468202966	-0.76353909110436	-2.10133035565879	2.87404288392661	-3.21666838074587	-2.52634207565013	-3.67444319131128	-2.05318351620516	-4.53882616315454	-2.78398986721112	-2.33813420045527	-3.13581734440606	-2.15670576727261	-4.27456389479993	-3.40566761180532	0.845412970121276	-1.74753872356741	-2.07096721265449	-1.23014162849822	-2.11278038530777	-1.70607468202966	-0.76353909110436	-2.10133035565879	2.87404288392661	-3.21666838074587	-2.52634207565013	-3.67444319131128	-2.05318351620516	-4.53882616315454	-2.78398986721112	-2.33813420045527	-3.13581734440606	-2.15670576727261	-4.27456389479993	-3.40566761180532
-0.710513643398773	-1.95924809628206	-2.21864088683511	-2.08805735754804	-0.528251393574756	-1.37841333185618	0.268690982416432	-0.0550238290635694	-4.06788719476138	-2.59459082601919	-2.21205795795095	-0.275515882140875	-0.25037624233872	-0.443154784131782	-3.05572647329856	-0.560846978062125	-2.82124533675193	-2.80941646873116	6.37040052206829	-3.40916936974111	-0.710513643398773	-1.95924809628206	-2.21864088683511	-2.08805735754804	-0.528251393574756	-1.37841333185618	0.268690982416432	-0.0550238290635694	-4.06788719476138	-2.59459082601919	-2.21205795795095	-0.275515882140875	-0.25037624233872	-0.443154784131782	-3.05572647329856	-0.560846978062125	-2.82124533675193	-2.80941646873116	6.37040052206829	-3.40916936974111
-0.635995817915559	-1.48171435730825	-1.50128239756461	-1.26696185800478	-1.73677098311992	-1.03715439724315	-1.1457123540464	-2.30081346985983	3.18675423674147	-1.64425386252446	-1.98207561842171	-3.81125190319175	-1.05977111481261	-4.35684234678359	-2.02953942394208	-3.84269736040571	0.408501299245853	-2.0426439474752	-4.06533645042654	-2.14619445100519	-0.635995817915559	-1.48171435730825	-1.50128239756461	-1.26696185800478	-1.73677098311992	-1.03715439724315	-1.1457123540464	-2.30081346985983	3.18675423674147	-1.64425386252446	-1.98207561842171	-3.81125190319175	-1.05977111481261	-4.35684234678359	-2.02953942394208	-3.84269736040571	0.408501299245853	-2.0426439474752	-4.06533645042654	-2.14619445100519
-0.910330813071366	-2.00055705822485	-2.22621032413079	-2.28226356231408	-2.34512608670403	-1.57810540944891	-1.45924283000434	-1.34561789380133	-4.54264775368956	-3.4307503666644	6.6616226178481	-0.692814873236013	-2.97820833892158	-4.82639682759923	-2.51744603609909	-2.10779873227384	-3.10007515655124	1.36447025862317	-1.03451102346516	-3.5724147120476	-0.910330813071366	-2.00055705822485	-2.22621032413079	-2.28226356231408	-2.34512608670403	-1.57810540944891	-1.45924283000434	-1.34561789380133	-4.54264775368956	-3.4307503666644	6.6616226178481	-0.692814873236013	-2.97820833892158	-4.82639682759923	-2.51744603609909	-2.10779873227384	-3.10007515655124	1.36447025862317	-1.03451102346516	-3.5724147120476
-1.05968962886757	-1.59438152137599	-1.81139761643504	-1.59328178820683	-1.31335717433467	-0.309779054972139	-1.36662707416085	-0.738311591900362	-4.15132127429819	-3.21415873837449	-0.704628811326918	0.377111884767062	-1.81105759903463	-2.38050454302294	-0.622641268295671	-1.98398697848369	-2.08700709387151	-1.77505453740662	3.90175226949514	-2.17083688921229	-1.05968962886757	-1.59438152137599	-1.81139761643504	-1.59328178820683	-1.31335717433467	-0.309779054972139	-1.36662707416085	-0.738311591900362	-4.15132127429819	-3.21415873837449	-0.704628811326918	0.377111884767062	-1.81105759903463	-2.38050454302294	-0.622641268295671	-1.98398697848369	-2.08700709387151	-1.77505453740662	3.90175226949514	-2.17083688921229
-1.01474855765589	-1.55729160986129	6.66353951736197	-1.14866144546857	-2.47454310768818	-1.44510034530932	-1.32247063377327	-1.4939925399437	-4.02269604736151	-3.11825159700125	-2.46821528417827	-1.35967036168009	-3.65892657302047	-2.88193161787692	-0.891398702488574	-3.07909426332232	-3.29983876501376	-2.8287324786456	-2.94347500216039	-3.05222068270328	-1.01474855765589	-1.55729160986129	6.66353951736197	-1.14866144546857	-2.47454310768818	-1.44510034530932	-1.32247063377327	-1.4939925399437	-4.02269604736151	-3.11825159700125	-2.46821528417827	-1.35967036168009	-3.65892657302047	-2.88193161787692	-0.891398702488574	-3.07909426332232	-3.29983876501376	-2.8287324786456	-2.94347500216039	-3.05222068270328
-0.903430772202247	-1.81493097719031	-2.1167383880909	-1.74404055217893	-2.19283682689639	-1.64471339620651	-1.37111406826384	-2.43228665644301	4.60346729900391	-3.34328478580642	-2.6358125825978	-3.79386398915145	-2.78421845251739	-4.52231824751311	-2.0244416296545	-4.25888784639671	-2.941203423493	-1.83126889423293	-3.58948610331904	-2.58215118633985	-0.903430772202247	-1.81493097719031	-2.1167383880909	-1.74404055217893	-2.19283682689639	-1.64471339620651	-1.37111406826384	-2.43228665644301	4.60346729900391	-3.34328478580642	-2.6358125825978	-3.79386398915145	-2.78421845251739	-4.52231824751311	-2.0244416296545	-4.25888784639671	-2.941203423493	-1.83126889423293	-3.58948610331904	-2.58215118633985
-0.891013254371825	-1.96039675515233	-2.28796864201458	-2.24364835345958	0.250120103824693	-1.49863892990321	-1.42931351346539	-0.205108589191226	-3.69531043119495	-3.36253726103398	6.75207319683409	-0.264657485063466	-2.75500004527112	-3.26069419104098	-3.08760996145628	-4.71843914394401	-3.14291033472472	0.820988181867184	-2.37326746493941	-3.71178997203102	-0.891013254371825	-1.96039675515233	-2.28796864201458	-2.24364835345958	0.250120103824693	-1.49863892990321	-1.42931351346539	-0.205108589191226	-3.69531043119495	-3.36253726103398	6.75207319683409	-0.264657485063466	-2.75500004527112	-3.26069419104098	-3.08760996145628	-4.71843914394401	-3.14291033472472	0.820988181867184	-2.37326746493941	-3.71178997203102
-0.834562019435916	-1.83290510012632	-2.05079118261708	-2.21636258529762	-1.74622672163411	-1.65945762472914	-1.33727091783772	-1.3459277460041	-4.16626448205309	-3.13757407159963	2.15263971492288	-0.468714985424084	-3.03899389186218	-3.57933853203376	-2.95383655982354	-1.75398409855122	-3.56656448793628	1.79905048585454	-2.19077590891827	-3.72532361721256	-0.834562019435916	-1.83290510012632	-2.05079118261708	-2.21636258529762	-1.74622672163411	-1.65945762472914	-1.33727091783772	-1.3459277460041	-4.16626448205309	-3.13757407159963	2.15263971492288	-0.468714985424084	-3.03899389186218	-3.57933853203376	-2.95383655982354	-1.75398409855122	-3.56656448793628	1.79905048585454	-2.19077590891827	-3.72532361721256
-1.04431470893864	-1.2547223376993	-1.55537598244456	-1.40715004531564	-2.24438572409399	-0.996795747103893	-1.08812986613038	-1.70603391432249	-3.59929603831008	-2.66565924424772	1.7950314250093	-0.377348920485	-2.15343321540731	-3.26126611129437	-1.91260235502185	-3.97746051130621	-3.3328569171017	2.32765848687365	-1.7037597436813	-1.24331801395396	-1.04431470893864	-1.2547223376993	-1.55537598244456	-1.40715004531564	-2.24438572409399	-0.996795747103893	-1.08812986613038	-1.70603391432249	-3.59929603831008	-2.66565924424772	1.7950314250093	-0.377348920485	-2.15343321540731	-3.26126611129437	-1.91260235502185	-3.97746051130621	-3.3328569171017	2.32765848687365	-1.7037597436813	-1.24331801395396
-0.584435229882738	-2.01665920629012	-2.32320776103305	-2.20140400253355	0.46646232586122	-1.18656621871134	-0.78921208060267	0.370818003489518	-4.01783509716677	-2.7324971629182	-2.38175134712733	0.574265336564049	-0.791298388607812	2.99087510418333	-3.056485779964	-0.93350696152141	-3.04068142712105	-2.99485005172114	7.11842469375776	-3.0944487230983	-0.584435229882738	-2.01665920629012	-2.32320776103305	-2.20140400253355	0.46646232586122	-1.18656621871134	-0.78921208060267	0.370818003489518	-4.01783509716677	-2.7324971629182	-2.38175134712733	0.574265336564049	-0.791298388607812	2.99087510418333	-3.056485779964	-0.93350696152141	-3.04068142712105	-2.99485005172114	7.11842469375776	-3.0944487230983
-0.897424409692482	-1.43322094978543	-1.75910013428471	-1.86808106350817	-2.02758336957335	-1.30706543584317	-1.19487800638075	-0.988867224707736	-3.6445762744712	-2.64030766567398	2.60252347237731	-1.71259530164445	-2.76824388892815	-4.3416928851492	-2.28452237132394	-4.68986187598021	-2.80445094347268	0.0208226034682238	-1.72013342311574	-3.7122143219602	-0.897424409692482	-1.43322094978543	-1.75910013428471	-1.86808106350817	-2.02758336957335	-1.30706543584317	-1.19487800638075	-0.988867224707736	-3.6445762744712	-2.64030766567398	2.60252347237731	-1.71259530164445	-2.76824388892815	-4.3416928851492	-2.28452237132394	-4.68986187598021	-2.80445094347268	0.0208226034682238	-1.72013342311574	-3.7122143219602
-0.796855754474558	-1.67080300040402	-1.19392004788706	0.22888959605239	-2.25196819875636	-1.17529576285268	-1.24100393860499	-0.33920987038831	-3.05218497722245	-3.04150127635324	0.728261088687497	-2.40975314226055	-2.16728343340249	-2.9367339244699	-1.93749156543857	-3.53441925611939	-2.27192759312492	-2.06249260015351	-2.77373369025351	-3.30892826773754	-0.796855754474558	-1.67080300040402	-1.19392004788706	0.22888959605239	-2.25196819875636	-1.17529576285268	-1.24100393860499	-0.33920987038831	-3.05218497722245	-3.04150127635324	0.728261088687497	-2.40975314226055	-2.16728343340249	-2.9367339244699	-1.93749156543857	-3.53441925611939	-2.27192759312492	-2.06249260015351	-2.77373369025351	-3.30892826773754
-0.659452275964983	-1.96272012248323	-2.3867352973831	-2.3781427538334	0.35960089025872	-0.268887271476597	-1.18852899575403	0.735536904286139	-4.09132292993927	-1.38772282819582	-2.44755905134002	-0.919432539457188	-0.497040770508956	-0.384320754500712	-3.21715008833354	-1.48725952259522	-3.32617043882217	-3.42601287623428	5.13364612532251	-3.80515915022034	-0.659452275964983	-1.96272012248323	-2.3867352973831	-2.3781427538334	0.35960089025872	-0.268887271476597	-1.18852899575403	0.735536904286139	-4.09132292993927	-1.38772282819582	-2.44755905134002	-0.919432539457188	-0.497040770508956	-0.384320754500712	-3.21715008833354	-1.48725952259522	-3.32617043882217	-3.42601287623428	5.13364612532251	-3.80515915022034
-1.0841989797648	-1.26584072247937	-1.32385125566222	-0.55160092431527	-2.96051604298665	-0.961667986706132	-1.23302611477217	-2.10824240695663	-0.863080414542904	-2.80485237469148	-1.49213596790994	-2.62583801449819	-13.6119010905128	-4.41620888295946	-1.44588684981547	-2.0724521729547	-2.69315343275267	-0.843064194770167	-2.06512835399471	-0.857414200230391	-1.0841989797648	-1.26584072247937	-1.32385125566222	-0.55160092431527	-2.96051604298665	-0.961667986706132	-1.23302611477217	-2.10824240695663	-0.863080414542904	-2.80485237469148	-1.49213596790994	-2.62583801449819	-13.6119010905128	-4.41620888295946	-1.44588684981547	-2.0724521729547	-2.69315343275267	-0.843064194770167	-2.06512835399471	-0.857414200230391
-0.892946701487831	-2.07169055059433	-2.20980087037881	-2.33144490346706	-2.34318387488994	-1.76498812916467	-1.48080904818147	-1.76266444372501	-4.12456477194888	-3.25527002267866	2.35622957204115	-1.13023941890816	-2.5511180806961	-3.88643650614667	-2.67022436151103	0.0410095920461308	-3.30023212115552	0.922252069457426	-3.51249460550422	-3.5744621139308	-0.892946701487831	-2.07169055059433	-2.20980087037881	-2.33144490346706	-2.34318387488994	-1.76498812916467	-1.48080904818147	-1.76266444372501	-4.12456477194888	-3.25527002267866	2.35622957204115	-1.13023941890816	-2.5511180806961	-3.88643650614667	-2.67022436151103	0.0410095920461308	-3.30023212115552	0.922252069457426	-3.51249460550422	-3.5744621139308
-0.921062169047324	-2.01344811642576	-2.23248349218511	-2.33207302897176	-1.27021637171526	-1.74088085188719	-1.47161085384925	-0.912704971561334	-4.58343091098901	-3.40890071184797	5.12609312708229	-1.4077200247017	-2.48268124312833	-5.59779869823153	-2.77855459933614	-3.85097179862812	-2.90825563121882	1.19484910997375	-2.50793078687216	-3.55016017087703	-0.921062169047324	-2.01344811642576	-2.23248349218511	-2.33207302897176	-1.27021637171526	-1.74088085188719	-1.47161085384925	-0.912704971561334	-4.58343091098901	-3.40890071184797	5.12609312708229	-1.4077200247017	-2.48268124312833	-5.59779869823153	-2.77855459933614	-3.85097179862812	-2.90825563121882	1.19484910997375	-2.50793078687216	-3.55016017087703
-0.61767297678279	-1.99563619289162	-2.38553177568881	-2.41445529530028	-1.44726782061959	-1.65156120612286	-0.906686201568856	-0.678933681006358	-4.0764625029224	-2.87438866180999	5.89888722829184	-2.34927008980851	-1.15804926942	-3.13583997559633	-2.68630744361579	-2.93960213966686	-3.11007091707805	1.37067375768202	-0.373680304731543	-3.70720232603005	-0.61767297678279	-1.99563619289162	-2.38553177568881	-2.41445529530028	-1.44726782061959	-1.65156120612286	-0.906686201568856	-0.678933681006358	-4.0764625029224	-2.87438866180999	5.89888722829184	-2.34927008980851	-1.15804926942	-3.13583997559633	-2.68630744361579	-2.93960213966686	-3.11007091707805	1.37067375768202	-0.373680304731543	-3.70720232603005
-0.883621088661407	-1.94979782351718	-2.34467723440348	-2.30651964056736	-0.878096340796862	-1.73347953938891	0.11337497564849	-0.616796954975569	-4.4253867036551	-3.11789470632	-2.69751398691206	-0.512571402687779	-1.78356093098381	-1.59779647117633	-3.30595861402008	0.113455561686932	-3.79921294838298	-2.96031868935987	4.08271907256258	-3.25585983021642	-0.883621088661407	-1.94979782351718	-2.34467723440348	-2.30651964056736	-0.878096340796862	-1.73347953938891	0.11337497564849	-0.616796954975569	-4.4253867036551	-3.11789470632	-2.69751398691206	-0.512571402687779	-1.78356093098381	-1.59779647117633	-3.30595861402008	0.113455561686932	-3.79921294838298	-2.96031868935987	4.08271907256258	-3.25585983021642
-1.01370711930223	-1.30648224688213	-1.72278100952287	-1.60556436448505	-2.38573676391323	-1.47810978449642	-1.20844202825858	-1.29308998489299	-3.63136274345094	-1.30707359041638	-2.67636687229136	-0.36783977343857	-2.745480192571	-1.68799955823933	-1.36079131085386	-4.53101027710226	-3.56425219545046	-1.27046405893251	1.47676025119972	-1.38799121532122	-1.01370711930223	-1.30648224688213	-1.72278100952287	-1.60556436448505	-2.38573676391323	-1.47810978449642	-1.20844202825858	-1.29308998489299	-3.63136274345094	-1.30707359041638	-2.67636687229136	-0.36783977343857	-2.745480192571	-1.68799955823933	-1.36079131085386	-4.53101027710226	-3.56425219545046	-1.27046405893251	1.47676025119972	-1.38799121532122
-1.13353486233525	-0.878967517359823	-1.26479201385772	-1.15324036213672	-2.78479901654605	-1.14939080823071	-1.088181965458	-1.06037224220898	-3.1531689845551	-2.34420321859431	7.39863896470882	-0.256509410941101	-3.63490635208576	-4.56990438087833	-1.46378412578402	-8.87307409598286	-2.7936362009341	1.88253875544605	-0.910344405326568	-1.77212257097131	-1.13353486233525	-0.878967517359823	-1.26479201385772	-1.15324036213672	-2.78479901654605	-1.14939080823071	-1.088181965458	-1.06037224220898	-3.1531689845551	-2.34420321859431	7.39863896470882	-0.256509410941101	-3.63490635208576	-4.56990438087833	-1.46378412578402	-8.87307409598286	-2.7936362009341	1.88253875544605	-0.910344405326568	-1.77212257097131
-0.941347465752101	-1.93645269560819	-2.46137172064862	-2.43739705104554	-0.67656618594679	-1.79493660517832	-1.52456858030655	0.0825941010804107	-4.7549879128815	-3.48288359063119	7.83562485676264	-0.51943395808258	-2.61946715820833	-4.92190368661046	-2.24880657906798	-5.79379882776758	-3.51681490859111	0.0114021437137687	-1.17446832644946	-3.70196219449823	-0.941347465752101	-1.93645269560819	-2.46137172064862	-2.43739705104554	-0.67656618594679	-1.79493660517832	-1.52456858030655	0.0825941010804107	-4.7549879128815	-3.48288359063119	7.83562485676264	-0.51943395808258	-2.61946715820833	-4.92190368661046	-2.24880657906798	-5.79379882776758	-3.51681490859111	0.0114021437137687	-1.17446832644946	-3.70196219449823
-0.939484519286203	-1.94909346433861	-1.80227322004108	-2.21026498485699	-2.31631206299708	-1.50952527961069	-1.45374214663728	-1.0662929854986	-4.51254525943853	-3.39548017459028	7.62938472248489	-0.925715126538178	-2.8876723429767	-3.75041537773309	-2.23371478701799	-2.83076358421027	-2.44987088677969	0.852990992251217	-3.36637261807716	-2.90649707163497	-0.939484519286203	-1.94909346433861	-1.80227322004108	-2.21026498485699	-2.31631206299708	-1.50952527961069	-1.45374214663728	-1.0662929854986	-4.51254525943853	-3.39548017459028	7.62938472248489	-0.925715126538178	-2.8876723429767	-3.75041537773309	-2.23371478701799	-2.83076358421027	-2.44987088677969	0.852990992251217	-3.36637261807716	-2.90649707163497
-1.07643594498773	-1.33136311898238	-1.45312998113019	-0.877336467707655	-2.63264137322131	-1.1338124484212	-1.25791869179455	-1.33077336105911	-3.76911957481157	-2.88348718924086	4.70916073673418	0.456475035129863	-2.63815886501552	-3.49271685853008	-0.651886361855914	-6.40914729087591	-1.82389286941514	3.43131471695121	-4.48310027265195	-2.1242071527337	-1.07643594498773	-1.33136311898238	-1.45312998113019	-0.877336467707655	-2.63264137322131	-1.1338124484212	-1.25791869179455	-1.33077336105911	-3.76911957481157	-2.88348718924086	4.70916073673418	0.456475035129863	-2.63815886501552	-3.49271685853008	-0.651886361855914	-6.40914729087591	-1.82389286941514	3.43131471695121	-4.48310027265195	-2.1242071527337
-0.725306523508619	-1.91263729069816	-2.19981643651397	-2.12908900997978	0.342446840047557	-1.30501106222895	-1.03754930173767	0.393973580066106	-4.11754453549596	-3.1469698049712	9.66177039743504	-1.25787410941679	-1.30349518186723	-3.63704942019313	-2.51316021071081	-4.36661641546018	-2.8911132161757	1.38309363422022	1.02321411562358	-3.62049962563365	-0.725306523508619	-1.91263729069816	-2.19981643651397	-2.12908900997978	0.342446840047557	-1.30501106222895	-1.03754930173767	0.393973580066106	-4.11754453549596	-3.1469698049712	9.66177039743504	-1.25787410941679	-1.30349518186723	-3.63704942019313	-2.51316021071081	-4.36661641546018	-2.8911132161757	1.38309363422022	1.02321411562358	-3.62049962563365
-0.860849267555201	-2.15019998157431	-2.37434094529467	-2.26528352108085	-1.42189830987934	-1.33556572895288	-0.788117998757562	-1.19740465025235	-4.70078108206958	-1.65159431175917	-2.10870177889699	-1.3392681774048	-2.81111401874646	0.528625304175661	-3.18035126952734	-2.09957239799721	-2.51671524134391	-3.17543774698197	1.37099226066071	-3.36075187420687	-0.860849267555201	-2.15019998157431	-2.37434094529467	-2.26528352108085	-1.42189830987934	-1.33556572895288	-0.788117998757562	-1.19740465025235	-4.70078108206958	-1.65159431175917	-2.10870177889699	-1.3392681774048	-2.81111401874646	0.528625304175661	-3.18035126952734	-2.09957239799721	-2.51671524134391	-3.17543774698197	1.37099226066071	-3.36075187420687
1.42427967035754	-1.76012288166354	-2.06940560312116	-1.22040821333613	-1.87521294134752	-1.48569045591413	-1.33588585052645	-2.05322619298942	0.00604886765383899	-3.25288236624727	-2.62503339195695	-3.64778577466795	-1.27680072775056	-5.38999897937799	-2.24686950342147	-4.36103584429815	0.255668207347644	-2.30465507159085	-3.68416371032666	-3.02209097898271	1.42427967035754	-1.76012288166354	-2.06940560312116	-1.22040821333613	-1.87521294134752	-1.48569045591413	-1.33588585052645	-2.05322619298942	0.00604886765383899	-3.25288236624727	-2.62503339195695	-3.64778577466795	-1.27680072775056	-5.38999897937799	-2.24686950342147	-4.36103584429815	0.255668207347644	-2.30465507159085	-3.68416371032666	-3.02209097898271
-0.888878739533353	-1.97531327922731	-2.34047180735276	-2.24623265028186	-1.19097696433665	-1.69703415035104	-1.4347566543332	-0.730372934194397	-4.47333665638922	-2.92767862482434	3.20136528376344	-0.866002885631496	-2.66768296789272	-3.29071680408943	-2.94947289090259	-2.5762448628104	-3.44187374878942	0.0173465176180472	-0.146053858651304	-3.65562735614959	-0.888878739533353	-1.97531327922731	-2.34047180735276	-2.24623265028186	-1.19097696433665	-1.69703415035104	-1.4347566543332	-0.730372934194397	-4.47333665638922	-2.92767862482434	3.20136528376344	-0.866002885631496	-2.66768296789272	-3.29071680408943	-2.94947289090259	-2.5762448628104	-3.44187374878942	0.0173465176180472	-0.146053858651304	-3.65562735614959
-0.902303370421404	-2.19600996828315	-2.52078044002319	-2.48087376232988	-0.79888316369745	-1.71759461374291	-1.54271742696603	-1.10583197581153	-4.83744617674951	-3.84648577812305	5.74949644009549	-1.4669877589819	-2.58089995630497	-3.96387846263956	-3.13965475262173	-5.56582480815333	-2.82227277488535	-0.0817509855665173	-0.00194129659006936	-4.1631493358107	-0.902303370421404	-2.19600996828315	-2.52078044002319	-2.48087376232988	-0.79888316369745	-1.71759461374291	-1.54271742696603	-1.10583197581153	-4.83744617674951	-3.84648577812305	5.74949644009549	-1.4669877589819	-2.58089995630497	-3.96387846263956	-3.13965475262173	-5.56582480815333	-2.82227277488535	-0.0817509855665173	-0.00194129659006936	-4.1631493358107
-0.729647810458245	-1.86434798714432	-1.40271597549002	-1.61747272202392	-1.06194237275141	-0.73380133011448	-1.28755061210052	-1.00464484132621	-4.04937473529534	-2.85500111737928	-0.256236306380443	-1.17085609347301	-1.62977395597558	-1.9534603565525	-0.617039980925445	-2.84851406829674	-1.16875558323604	-1.94322177167407	4.91318636930458	-2.63250885107812	-0.729647810458245	-1.86434798714432	-1.40271597549002	-1.61747272202392	-1.06194237275141	-0.73380133011448	-1.28755061210052	-1.00464484132621	-4.04937473529534	-2.85500111737928	-0.256236306380443	-1.17085609347301	-1.62977395597558	-1.9534603565525	-0.617039980925445	-2.84851406829674	-1.16875558323604	-1.94322177167407	4.91318636930458	-2.63250885107812
-0.956309363967369	-1.89548697076013	-1.91653386875207	-2.14696792165939	-1.80833000709255	-1.56109411479433	-1.43975927199771	-1.0403349676468	-4.4558355229021	-3.50499011166685	4.90323693787457	-0.973020950068841	-2.78674344597091	-3.9415360024887	-2.12951884917562	-4.59934289536806	-3.2191668742158	2.40897474578487	-2.48126332741373	-2.59095063723597	-0.956309363967369	-1.89548697076013	-1.91653386875207	-2.14696792165939	-1.80833000709255	-1.56109411479433	-1.43975927199771	-1.0403349676468	-4.4558355229021	-3.50499011166685	4.90323693787457	-0.973020950068841	-2.78674344597091	-3.9415360024887	-2.12951884917562	-4.59934289536806	-3.2191668742158	2.40897474578487	-2.48126332741373	-2.59095063723597
-0.971949819157747	-2.06554880447234	-2.3949597031549	-2.42237447431585	-1.53885730684788	-1.72232044473043	-1.52617776608856	-0.924613302036395	-4.74477310591706	-3.65913687791846	3.60458285730658	-0.977566444938072	-3.1032535646623	-3.57172197763704	-2.23340853471523	-1.97469154241557	-1.44224089373161	-0.612337206298533	-2.87007366801332	-3.83921811008283	-0.971949819157747	-2.06554880447234	-2.3949597031549	-2.42237447431585	-1.53885730684788	-1.72232044473043	-1.52617776608856	-0.924613302036395	-4.74477310591706	-3.65913687791846	3.60458285730658	-0.977566444938072	-3.1032535646623	-3.57172197763704	-2.23340853471523	-1.97469154241557	-1.44224089373161	-0.612337206298533	-2.87007366801332	-3.83921811008283
-0.646214259847527	-1.60389710771006	-2.08214547264935	-1.91205298863199	-1.56120011409234	-1.16403627656771	-1.11895219002362	-1.47730756161615	-3.51289830299915	-2.45514675500435	-1.48397670123073	0.956955112057339	-2.36114475303974	-0.120014448385324	-2.66854076699427	-1.66137426023534	-3.0740428950978	-2.82175773356186	3.52086998961637	-2.97434896584012	-0.646214259847527	-1.60389710771006	-2.08214547264935	-1.91205298863199	-1.56120011409234	-1.16403627656771	-1.11895219002362	-1.47730756161615	-3.51289830299915	-2.45514675500435	-1.48397670123073	0.956955112057339	-2.36114475303974	-0.120014448385324	-2.66854076699427	-1.66137426023534	-3.0740428950978	-2.82175773356186	3.52086998961637	-2.97434896584012
-0.652792590246752	-1.82812604947435	-2.07893414119652	-2.08146995083897	-1.57211974967028	-1.49004475824455	-0.551319808125831	-1.70912751028172	-3.87168019073662	-2.99217299644139	-0.334148026788644	-2.23527722299065	-2.49781758666631	-4.81415097328691	-3.02848915807815	0.874043756193207	-2.87731623753814	-2.24068031500051	-3.35266912791424	-3.76892775811592	-0.652792590246752	-1.82812604947435	-2.07893414119652	-2.08146995083897	-1.57211974967028	-1.49004475824455	-0.551319808125831	-1.70912751028172	-3.87168019073662	-2.99217299644139	-0.334148026788644	-2.23527722299065	-2.49781758666631	-4.81415097328691	-3.02848915807815	0.874043756193207	-2.87731623753814	-2.24068031500051	-3.35266912791424	-3.76892775811592
-0.959655755031516	-1.98300230918821	-2.16302969691712	-2.25759412161713	-1.20429885886924	-1.61719736704158	-1.48136534479537	-0.733559328291041	-3.86661859869327	-3.3439915856068	8.82336197584113	0.497333228780722	-2.60006819090514	-4.51426050032306	-2.54374141258128	-2.93996528448837	-3.3505083235577	0.793787789814232	-1.23026453138871	-3.38605431318142	-0.959655755031516	-1.98300230918821	-2.16302969691712	-2.25759412161713	-1.20429885886924	-1.61719736704158	-1.48136534479537	-0.733559328291041	-3.86661859869327	-3.3439915856068	8.82336197584113	0.497333228780722	-2.60006819090514	-4.51426050032306	-2.54374141258128	-2.93996528448837	-3.3505083235577	0.793787789814232	-1.23026453138871	-3.38605431318142
-1.07132618615098	-1.64012584489541	-1.98493915151974	-2.00250451516763	-2.23318789736631	-0.780109351976925	-1.39440009662993	-2.12811046815764	-4.24077864871184	-3.28682571713443	-2.2027198463266	-0.915703024773314	-3.52920617758328	-2.20515675348219	-1.45448354011797	-3.22710238619932	-3.54161113498078	-2.62939903183531	5.30831270297214	-2.790160430326	-1.07132618615098	-1.64012584489541	-1.98493915151974	-2.00250451516763	-2.23318789736631	-0.780109351976925	-1.39440009662993	-2.12811046815764	-4.24077864871184	-3.28682571713443	-2.2027198463266	-0.915703024773314	-3.52920617758328	-2.20515675348219	-1.45448354011797	-3.22710238619932	-3.54161113498078	-2.62939903183531	5.30831270297214	-2.790160430326
-1.00686486275519	-1.974882185751	-1.84120618228462	-2.21421414075662	-1.06524839343092	-1.42550465474693	-1.50646395217969	-1.36070429794382	-4.1203165282651	-3.17693325521185	6.52742880238691	-1.20071887943204	-2.40721706258273	-4.98117629529837	-1.5509856780649	-2.6723366387458	-3.0832970926161	0.102506308519522	-3.29069169365348	-2.83934325782194	-1.00686486275519	-1.974882185751	-1.84120618228462	-2.21421414075662	-1.06524839343092	-1.42550465474693	-1.50646395217969	-1.36070429794382	-4.1203165282651	-3.17693325521185	6.52742880238691	-1.20071887943204	-2.40721706258273	-4.98117629529837	-1.5509856780649	-2.6723366387458	-3.0832970926161	0.102506308519522	-3.29069169365348	-2.83934325782194
-0.941172306130361	-1.52561057320057	-1.65527790089138	-1.86608583933599	-2.29317858419137	-1.35908850880268	-1.26330897851226	-2.535820604977	3.95945545738877	-2.99967291184798	-2.48295201443766	-3.57011968996793	-3.06165631632979	-5.15215549870416	-1.18809998712387	-4.81993654332504	-0.921104779073822	-1.34685398106191	-3.24705649798683	-2.65154779166976	-0.941172306130361	-1.52561057320057	-1.65527790089138	-1.86608583933599	-2.29317858419137	-1.35908850880268	-1.26330897851226	-2.535820604977	3.95945545738877	-2.99967291184798	-2.48295201443766	-3.57011968996793	-3.06165631632979	-5.15215549870416	-1.18809998712387	-4.81993654332504	-0.921104779073822	-1.34685398106191	-3.24705649798683	-2.65154779166976
-0.905609290957781	-1.8466917174302	-2.15153290575438	-2.04774626753674	-1.96457363278462	-1.60464278667141	-0.977374584543425	-1.72073043982558	-4.29733901573119	-3.38759102833093	9.7411979709064	-0.518285128902763	-1.68810634474426	-3.05773745857191	-1.92605031941529	-5.32400028044487	-3.1195799024603	0.115814853647904	-3.01448174446518	-2.79841429371651	-0.905609290957781	-1.8466917174302	-2.15153290575438	-2.04774626753674	-1.96457363278462	-1.60464278667141	-0.977374584543425	-1.72073043982558	-4.29733901573119	-3.38759102833093	9.7411979709064	-0.518285128902763	-1.68810634474426	-3.05773745857191	-1.92605031941529	-5.32400028044487	-3.1195799024603	0.115814853647904	-3.01448174446518	-2.79841429371651
-1.02987888655884	-1.67001377985354	-2.00391334010277	-1.88886292354961	-1.10041113666671	-1.08864933996044	-0.894862621764216	-0.377214627676882	-4.14518193769676	-2.99096834735446	-2.66069693178117	0.320322572212865	-2.21786226309561	-0.770452547527241	-2.90110903953164	-2.82830258547728	-3.61105822969086	-1.93120518660476	4.88037532480801	-2.58068745275406	-1.02987888655884	-1.67001377985354	-2.00391334010277	-1.88886292354961	-1.10041113666671	-1.08864933996044	-0.894862621764216	-0.377214627676882	-4.14518193769676	-2.99096834735446	-2.66069693178117	0.320322572212865	-2.21786226309561	-0.770452547527241	-2.90110903953164	-2.82830258547728	-3.61105822969086	-1.93120518660476	4.88037532480801	-2.58068745275406
-1.05293128921557	-1.48961854763841	-1.05892818960417	-1.54979676745571	-2.44420210347643	-1.43889521777954	-1.31514385367017	-0.452914739075292	-3.97787191901366	-2.62352608465726	4.13061182677851	1.44113773634167	-2.50218926275126	-1.45324015993095	-1.78400821112621	-4.12490202272629	-3.24462596205531	3.2702290517514	-2.01687338135054	-1.77936603227418	-1.05293128921557	-1.48961854763841	-1.05892818960417	-1.54979676745571	-2.44420210347643	-1.43889521777954	-1.31514385367017	-0.452914739075292	-3.97787191901366	-2.62352608465726	4.13061182677851	1.44113773634167	-2.50218926275126	-1.45324015993095	-1.78400821112621	-4.12490202272629	-3.24462596205531	3.2702290517514	-2.01687338135054	-1.77936603227418
-0.998221085802634	-1.7475603872344	-1.95442511511723	-2.10257878621052	-2.05655430844214	-1.36008419519848	-1.39842139902187	-0.913778305313454	-4.29221077886097	-3.35286367315237	1.90645707536362	-2.66677718276586	-1.11228081486932	-3.85809745008041	-0.630689134621422	-4.46478145363115	-2.44562091586754	-0.596853951853507	-2.51607301885889	-2.66276653431137	-0.998221085802634	-1.7475603872344	-1.95442511511723	-2.10257878621052	-2.05655430844214	-1.36008419519848	-1.39842139902187	-0.913778305313454	-4.29221077886097	-3.35286367315237	1.90645707536362	-2.66677718276586	-1.11228081486932	-3.85809745008041	-0.630689134621422	-4.46478145363115	-2.44562091586754	-0.596853951853507	-2.51607301885889	-2.66276653431137
-0.926702101039261	-2.12589507822821	-2.37722929254787	-2.48258491145359	-2.01704990221365	-1.52636767259327	-1.52588652664681	-1.67042288030787	-4.59885486036174	-3.67588066731259	8.5869454492991	-1.00070385655725	0.961285570547149	-2.63434388209743	-3.00573734162181	-5.3892575921071	-3.56846308843836	0.847489607375702	-0.0874997491594405	-3.78221787036903	-0.926702101039261	-2.12589507822821	-2.37722929254787	-2.48258491145359	-2.01704990221365	-1.52636767259327	-1.52588652664681	-1.67042288030787	-4.59885486036174	-3.67588066731259	8.5869454492991	-1.00070385655725	0.961285570547149	-2.63434388209743	-3.00573734162181	-5.3892575921071	-3.56846308843836	0.847489607375702	-0.0874997491594405	-3.78221787036903
-0.913328190985561	-2.0102600965112	-1.76869780273244	-2.05300519513583	-1.57069852825144	-1.50596486073405	-1.46545632983667	-0.441652529468009	-4.01229407841369	-1.46771341451151	4.24933578725299	-1.01712551464192	-3.60680127581859	-3.38095979131131	-2.47596462084596	-2.32147058762044	-2.85005377846799	0.00519878088861486	-3.09121413965809	-3.04190553768893	-0.913328190985561	-2.0102600965112	-1.76869780273244	-2.05300519513583	-1.57069852825144	-1.50596486073405	-1.46545632983667	-0.441652529468009	-4.01229407841369	-1.46771341451151	4.24933578725299	-1.01712551464192	-3.60680127581859	-3.38095979131131	-2.47596462084596	-2.32147058762044	-2.85005377846799	0.00519878088861486	-3.09121413965809	-3.04190553768893
-0.93506505656219	-2.02686406543202	-2.25738499709742	-2.04931765864012	-1.09758152947896	-1.63601435808506	-1.22187394422738	0.477400974083661	-4.62639730024242	-3.65674263531026	5.18816188070832	-1.90537500075099	-2.85817425391241	-3.98749644631389	-2.64006538772295	-3.47138046657376	-3.17146606383429	0.615801051686153	-2.5273445350689	-3.37262608108413	-0.93506505656219	-2.02686406543202	-2.25738499709742	-2.04931765864012	-1.09758152947896	-1.63601435808506	-1.22187394422738	0.477400974083661	-4.62639730024242	-3.65674263531026	5.18816188070832	-1.90537500075099	-2.85817425391241	-3.98749644631389	-2.64006538772295	-3.47138046657376	-3.17146606383429	0.615801051686153	-2.5273445350689	-3.37262608108413
-0.890349507814539	-2.01469536317948	-2.27999305978095	-2.39379893626873	-1.86815091555039	-1.54803076369652	-1.45345807415813	0.315509626004629	-4.53684898598767	-2.67362058716061	2.58641195024305	-0.330512753678777	-3.45082130631685	-3.93920583656742	-2.64365000889041	-4.71519821009859	-3.09359389256373	0.863677376122552	-2.08849092580875	-3.83887637987412	-0.890349507814539	-2.01469536317948	-2.27999305978095	-2.39379893626873	-1.86815091555039	-1.54803076369652	-1.45345807415813	0.315509626004629	-4.53684898598767	-2.67362058716061	2.58641195024305	-0.330512753678777	-3.45082130631685	-3.93920583656742	-2.64365000889041	-4.71519821009859	-3.09359389256373	0.863677376122552	-2.08849092580875	-3.83887637987412
-1.11097046328903	-1.71687854697218	-1.80923490808099	-1.70239659010049	-2.70890257988313	-1.46471455999254	-1.45326063162235	-0.255708636390095	-4.42266096404508	-3.42971048695751	3.44698725238929	1.1276695332531	-2.95518829082097	-7.33213392440089	-1.95852348194397	-6.37820738212475	-3.2375972304131	0.162961587956711	-1.98414989802152	-2.2253591317893	-1.11097046328903	-1.71687854697218	-1.80923490808099	-1.70239659010049	-2.70890257988313	-1.46471455999254	-1.45326063162235	-0.255708636390095	-4.42266096404508	-3.42971048695751	3.44698725238929	1.1276695332531	-2.95518829082097	-7.33213392440089	-1.95852348194397	-6.37820738212475	-3.2375972304131	0.162961587956711	-1.98414989802152	-2.2253591317893
-1.10835215821449	-0.42961817740687	-0.832031972161878	-0.705593546977423	-2.23435567471918	-0.9930322462407	-0.869679054634367	-0.462494772471498	-2.41847972963718	-0.966396813488173	-0.0710830950493444	0.416069760699347	-4.09692224545757	-3.88861246526767	-1.31365979049853	-4.6418867324612	-3.17110081236546	3.6690839841006	-1.0130457724126	-2.04226776882789	-1.10835215821449	-0.42961817740687	-0.832031972161878	-0.705593546977423	-2.23435567471918	-0.9930322462407	-0.869679054634367	-0.462494772471498	-2.41847972963718	-0.966396813488173	-0.0710830950493444	0.416069760699347	-4.09692224545757	-3.88861246526767	-1.31365979049853	-4.6418867324612	-3.17110081236546	3.6690839841006	-1.0130457724126	-2.04226776882789
-1.04163902491566	-1.94617284102731	-2.14098816505683	-2.12700333864109	-2.39058235788744	-1.24170740421753	-1.51467591474513	-1.75180379494633	-4.66939090295896	-2.7777133033376	12.013591092199	2.4899306740324	-2.34720573224403	-4.46301801125704	-1.3137911286516	-10.2670473227369	-2.73289450745913	0.321472976354512	-1.73708803447324	-2.28687980482011	-1.04163902491566	-1.94617284102731	-2.14098816505683	-2.12700333864109	-2.39058235788744	-1.24170740421753	-1.51467591474513	-1.75180379494633	-4.66939090295896	-2.7777133033376	12.013591092199	2.4899306740324	-2.34720573224403	-4.46301801125704	-1.3137911286516	-10.2670473227369	-2.73289450745913	0.321472976354512	-1.73708803447324	-2.28687980482011
-0.966445794308539	-1.94943789709975	-2.28488561445687	-2.20317743135329	-1.9704391044001	-1.6055037532659	-1.4703284027681	-1.40760381582845	-4.39339421018151	-3.39980722303412	4.58498798877188	0.329808890640397	-2.93706809761706	-4.04745754527734	-3.03597641921985	-2.20359335279816	-3.18643051839345	0.00710008845144043	-2.36603049806415	-3.4501884033386	-0.966445794308539	-1.94943789709975	-2.28488561445687	-2.20317743135329	-1.9704391044001	-1.6055037532659	-1.4703284027681	-1.40760381582845	-4.39339421018151	-3.39980722303412	4.58498798877188	0.329808890640397	-2.93706809761706	-4.04745754527734	-3.03597641921985	-2.20359335279816	-3.18643051839345	0.00710008845144043	-2.36603049806415	-3.4501884033386
-0.907059640033249	-1.98301830995833	-2.29612696920192	-2.22199508391322	-0.402260770604916	-1.77163929323473	-1.29944673126979	-0.573864856442751	-4.51403028232276	-3.38324863218718	3.90722620762416	0.169536108653553	-2.96585355658087	-4.36844114464066	-2.91024596990706	-2.42536944997388	-3.34951710770583	0.311225355023532	-1.84486282116416	-3.27896902300712	-0.907059640033249	-1.98301830995833	-2.29612696920192	-2.22199508391322	-0.402260770604916	-1.77163929323473	-1.29944673126979	-0.573864856442751	-4.51403028232276	-3.38324863218718	3.90722620762416	0.169536108653553	-2.96585355658087	-4.36844114464066	-2.91024596990706	-2.42536944997388	-3.34951710770583	0.311225355023532	-1.84486282116416	-3.27896902300712
-0.909385994458693	-2.17310682681187	-2.50365500201291	-2.44993934132183	-1.7166530783665	-1.93607531143239	-1.53667887882576	-1.38594017341657	-4.81305017551775	-3.04677923234843	4.69186786516528	-1.11291591812709	-2.13383844471303	-3.09539990375411	-3.18983831920273	-2.81779772353915	-3.77856866572378	-0.171317488984669	-1.10809436623086	-3.97853609725505	-0.909385994458693	-2.17310682681187	-2.50365500201291	-2.44993934132183	-1.7166530783665	-1.93607531143239	-1.53667887882576	-1.38594017341657	-4.81305017551775	-3.04677923234843	4.69186786516528	-1.11291591812709	-2.13383844471303	-3.09539990375411	-3.18983831920273	-2.81779772353915	-3.77856866572378	-0.171317488984669	-1.10809436623086	-3.97853609725505
-0.878721674138356	-2.10101060308478	-2.30620812765111	-2.34045411705985	-1.88232659925485	-1.59334475124434	-1.47672648870862	-0.47019998719925	-4.48225347895114	-2.99586295837513	5.4045513886749	-1.76788580640668	-2.5161995720073	-4.02909601117476	-2.36711614889651	-3.59651089781053	-3.09830457443207	1.03592325055778	-1.41894104766666	-3.27001647632942	-0.878721674138356	-2.10101060308478	-2.30620812765111	-2.34045411705985	-1.88232659925485	-1.59334475124434	-1.47672648870862	-0.47019998719925	-4.48225347895114	-2.99586295837513	5.4045513886749	-1.76788580640668	-2.5161995720073	-4.02909601117476	-2.36711614889651	-3.59651089781053	-3.09830457443207	1.03592325055778	-1.41894104766666	-3.27001647632942
-0.941875129356455	-2.14390764076841	-2.34362677729174	-2.34169622575351	-1.68196042369283	-1.75677145654176	-1.54327685438852	-0.250434532755844	-4.81900902513246	-3.81874948487766	5.28629560898464	-0.954750762115693	-2.87347809807082	-3.45388971250654	-2.49329785675683	-3.54891128333848	-3.49885465082781	0.750973330891173	0.0494585524326391	-3.51291448270871	-0.941875129356455	-2.14390764076841	-2.34362677729174	-2.34169622575351	-1.68196042369283	-1.75677145654176	-1.54327685438852	-0.250434532755844	-4.81900902513246	-3.81874948487766	5.28629560898464	-0.954750762115693	-2.87347809807082	-3.45388971250654	-2.49329785675683	-3.54891128333848	-3.49885465082781	0.750973330891173	0.0494585524326391	-3.51291448270871
-0.764951476905489	-1.58775911254376	-1.85441584589162	-2.10853732765065	-1.55826717192631	-1.36305268731703	-0.379919322879778	-0.326704618462113	-3.14512506107569	-2.07414662160654	1.59517293038806	-2.00842702487534	-2.92307688091106	-3.25148574092777	-2.54707930994238	-1.91166172583673	-2.64532349477939	-1.34026527472608	-1.90680078800286	-3.49323672568618	-0.764951476905489	-1.58775911254376	-1.85441584589162	-2.10853732765065	-1.55826717192631	-1.36305268731703	-0.379919322879778	-0.326704618462113	-3.14512506107569	-2.07414662160654	1.59517293038806	-2.00842702487534	-2.92307688091106	-3.25148574092777	-2.54707930994238	-1.91166172583673	-2.64532349477939	-1.34026527472608	-1.90680078800286	-3.49323672568618
-1.08571866226549	-1.1132411949822	-1.20334112555946	-1.48152172137907	1.15534992436	-0.870024161632698	-1.16496013988686	-1.49663425486107	-2.78771833224787	-2.38164455497547	1.16801870894036	-0.337039389787601	-1.53788396129772	-4.13473137036743	-1.21403699591905	-4.54872423517304	-2.28995359006122	0.429091067321339	-3.85778883717833	-1.61220807931491	-1.08571866226549	-1.1132411949822	-1.20334112555946	-1.48152172137907	1.15534992436	-0.870024161632698	-1.16496013988686	-1.49663425486107	-2.78771833224787	-2.38164455497547	1.16801870894036	-0.337039389787601	-1.53788396129772	-4.13473137036743	-1.21403699591905	-4.54872423517304	-2.28995359006122	0.429091067321339	-3.85778883717833	-1.61220807931491
-0.794672724834574	-1.94116114359912	-2.27374121583096	-2.17865453105196	-0.169277229178858	-1.2476841763751	-0.549780262061639	0.0559586977000509	-4.25971315465929	-2.61267505397335	-2.39455628691418	0.481039958866314	-1.10883381326979	0.116441633396465	-3.06833444448361	-1.07505006200436	-3.30534488095429	-2.55461035142254	7.12292269590173	-2.73825810461382	-0.794672724834574	-1.94116114359912	-2.27374121583096	-2.17865453105196	-0.169277229178858	-1.2476841763751	-0.549780262061639	0.0559586977000509	-4.25971315465929	-2.61267505397335	-2.39455628691418	0.481039958866314	-1.10883381326979	0.116441633396465	-3.06833444448361	-1.07505006200436	-3.30534488095429	-2.55461035142254	7.12292269590173	-2.73825810461382
-0.911566094661708	-2.1654380321437	-2.31999430192788	-2.50250822639286	-2.22061166009313	-1.1877540063926	-0.996169345420089	-0.682897941175314	-4.49930806436349	-3.55961860748288	6.71920118032228	-1.46319066920421	-3.15651781368145	-3.9874311284609	-2.55419961305941	-4.42749149274578	-2.54123666906975	-0.680222755704997	-2.05698823235711	-3.63700573332235	-0.911566094661708	-2.1654380321437	-2.31999430192788	-2.50250822639286	-2.22061166009313	-1.1877540063926	-0.996169345420089	-0.682897941175314	-4.49930806436349	-3.55961860748288	6.71920118032228	-1.46319066920421	-3.15651781368145	-3.9874311284609	-2.55419961305941	-4.42749149274578	-2.54123666906975	-0.680222755704997	-2.05698823235711	-3.63700573332235
-0.919823134667006	-2.11355188627854	-2.40719453733737	-2.40286775689174	-1.89162592144947	-1.61906945984751	-1.51611389354116	-0.422376804002092	-4.54373618575131	-3.61574383571572	8.16313390406023	-0.283185232393026	-2.94161958039361	-4.09647179866984	-2.39706580544731	-2.91182366685786	-3.13315680449791	1.61438951137643	-1.67606455874209	-3.44921612597119	-0.919823134667006	-2.11355188627854	-2.40719453733737	-2.40286775689174	-1.89162592144947	-1.61906945984751	-1.51611389354116	-0.422376804002092	-4.54373618575131	-3.61574383571572	8.16313390406023	-0.283185232393026	-2.94161958039361	-4.09647179866984	-2.39706580544731	-2.91182366685786	-3.13315680449791	1.61438951137643	-1.67606455874209	-3.44921612597119
-1.09122883135983	-0.478410617222507	-0.565478256294473	-0.461405944865202	-2.47587754355991	-0.11846834584006	-0.881303538742755	-1.09461187791435	-2.46723822308239	-1.76997594325594	-1.89279346365417	1.39613775281503	-3.52686035955016	-2.71780525501873	-0.70178439026722	-4.03857715192687	-2.46125723931865	-0.162018340521971	5.25139354330518	-2.67488342413875	-1.09122883135983	-0.478410617222507	-0.565478256294473	-0.461405944865202	-2.47587754355991	-0.11846834584006	-0.881303538742755	-1.09461187791435	-2.46723822308239	-1.76997594325594	-1.89279346365417	1.39613775281503	-3.52686035955016	-2.71780525501873	-0.70178439026722	-4.03857715192687	-2.46125723931865	-0.162018340521971	5.25139354330518	-2.67488342413875
-0.782400718232167	-1.92968133478911	-2.28846253541054	-2.09009806538835	-0.0908389321002545	-0.787701430198848	0.162952484624034	-0.0298063220911424	-3.98671246325708	-3.16487142770732	-2.04214787576033	0.980276018342036	-0.444929809967444	-0.687613941842499	-2.69237505471792	-0.570879890893428	-2.99824131215029	-3.13687383978031	6.8012463336792	-3.21081059363404	-0.782400718232167	-1.92968133478911	-2.28846253541054	-2.09009806538835	-0.0908389321002545	-0.787701430198848	0.162952484624034	-0.0298063220911424	-3.98671246325708	-3.16487142770732	-2.04214787576033	0.980276018342036	-0.444929809967444	-0.687613941842499	-2.69237505471792	-0.570879890893428	-2.99824131215029	-3.13687383978031	6.8012463336792	-3.21081059363404
-0.88628597321537	-1.83632823256081	-2.18821069969323	-2.1242052502262	-0.714843837176482	-1.55876553355881	-1.37033977345855	0.283917726051715	-4.25329647552601	-3.09120807274162	6.52119261200715	-0.800009704353675	-2.4363956086624	-3.31477596156266	-2.68957602773044	-3.35923458098525	-3.28057831104816	0.923123431704216	-1.52204474908918	-2.43169576009654	-0.88628597321537	-1.83632823256081	-2.18821069969323	-2.1242052502262	-0.714843837176482	-1.55876553355881	-1.37033977345855	0.283917726051715	-4.25329647552601	-3.09120807274162	6.52119261200715	-0.800009704353675	-2.4363956086624	-3.31477596156266	-2.68957602773044	-3.35923458098525	-3.28057831104816	0.923123431704216	-1.52204474908918	-2.43169576009654
-1.0673129934471	-1.56138243762377	-1.78340427122215	-1.83671723198441	-1.30338970329478	-1.33326264869227	-1.356353562627	-1.88176795223384	-3.72983479182093	-2.77482590996854	7.50925370009536	1.78338327916384	-3.56239690169538	-4.73285029030212	-2.46861301908053	-5.32344480875856	-3.01255913260552	3.2919146408652	-1.7108100102738	-2.25057258330851	-1.0673129934471	-1.56138243762377	-1.78340427122215	-1.83671723198441	-1.30338970329478	-1.33326264869227	-1.356353562627	-1.88176795223384	-3.72983479182093	-2.77482590996854	7.50925370009536	1.78338327916384	-3.56239690169538	-4.73285029030212	-2.46861301908053	-5.32344480875856	-3.01255913260552	3.2919146408652	-1.7108100102738	-2.25057258330851
-1.02834191788983	-1.48287192235584	-1.82907616267969	-1.37196775274681	1.66862794956176	0.446211701946818	-1.15266620432832	-1.0880044688578	-3.92854329958582	-1.97652263441785	-1.61457206335283	2.90062825004225	-1.2252562096385	-2.79766101842222	-1.85327229311007	-2.61923256333094	-3.27331998927702	-0.660312991515104	5.18266811582748	-2.01687018055612	-1.02834191788983	-1.48287192235584	-1.82907616267969	-1.37196775274681	1.66862794956176	0.446211701946818	-1.15266620432832	-1.0880044688578	-3.92854329958582	-1.97652263441785	-1.61457206335283	2.90062825004225	-1.2252562096385	-2.79766101842222	-1.85327229311007	-2.61923256333094	-3.27331998927702	-0.660312991515104	5.18266811582748	-2.01687018055612
-0.961255316369769	-2.15733406951697	-2.49950704390425	-2.45608246983856	-0.648135358435451	-1.77991204573365	-1.35394837815204	0.0533591541765679	-3.9236762754193	-3.62519692280916	3.15896663745177	-0.348460777135883	-2.35343354952418	-3.99978156100918	-2.1512761705113	-1.99751684378117	-3.41081227363867	1.68091545729063	-2.29775919829873	-3.19487349687306	-0.961255316369769	-2.15733406951697	-2.49950704390425	-2.45608246983856	-0.648135358435451	-1.77991204573365	-1.35394837815204	0.0533591541765679	-3.9236762754193	-3.62519692280916	3.15896663745177	-0.348460777135883	-2.35343354952418	-3.99978156100918	-2.1512761705113	-1.99751684378117	-3.41081227363867	1.68091545729063	-2.29775919829873	-3.19487349687306
-0.980428412385046	-1.98495581774201	-2.26122357657756	-2.27725574024274	-1.27232431127983	-1.48064030913867	-1.49490766348684	-1.18458673903939	-4.63294846838984	-2.77976218328937	8.59541610347228	-0.21113624647547	-1.65415380768531	-3.52308312977755	-2.36450253475274	-7.10032334395884	-3.12622353114028	0.750662597361615	-1.61327463245072	-3.56104348681755	-0.980428412385046	-1.98495581774201	-2.26122357657756	-2.27725574024274	-1.27232431127983	-1.48064030913867	-1.49490766348684	-1.18458673903939	-4.63294846838984	-2.77976218328937	8.59541610347228	-0.21113624647547	-1.65415380768531	-3.52308312977755	-2.36450253475274	-7.10032334395884	-3.12622353114028	0.750662597361615	-1.61327463245072	-3.56104348681755
-0.825033153950009	-2.13979472903805	-2.4273333615761	-2.44525872566871	-0.757300414691428	-1.57265602462701	-1.47021241475154	-0.682266704264736	-4.10220364373951	-3.43221464949968	5.92299596713117	0.816141567895362	-1.36186572966153	-3.1670617756155	-2.88671538084606	-1.91369862426246	-2.99605963564345	0.683020570914669	-2.00102658936045	-3.64810779657004	-0.825033153950009	-2.13979472903805	-2.4273333615761	-2.44525872566871	-0.757300414691428	-1.57265602462701	-1.47021241475154	-0.682266704264736	-4.10220364373951	-3.43221464949968	5.92299596713117	0.816141567895362	-1.36186572966153	-3.1670617756155	-2.88671538084606	-1.91369862426246	-2.99605963564345	0.683020570914669	-2.00102658936045	-3.64810779657004
-0.829838255294722	-2.17665837291569	-2.3797197206294	-2.39374867493112	-0.276513131821661	-1.25423460870747	-1.47098743854451	-0.0126268308187099	-3.29536535819727	-3.33423666451028	7.69502901106709	-1.12931601847297	-2.00790402762256	-3.98838662326031	-2.52506343123592	-2.62930781136658	-2.84140514380746	0.869174834002906	-2.20136925358059	-3.6707625750826	-0.829838255294722	-2.17665837291569	-2.3797197206294	-2.39374867493112	-0.276513131821661	-1.25423460870747	-1.47098743854451	-0.0126268308187099	-3.29536535819727	-3.33423666451028	7.69502901106709	-1.12931601847297	-2.00790402762256	-3.98838662326031	-2.52506343123592	-2.62930781136658	-2.84140514380746	0.869174834002906	-2.20136925358059	-3.6707625750826
-0.960397787844258	-2.02885971232388	-2.0331313263694	-2.17908492501178	-1.95239462251327	-1.41416483309992	-1.50255023418334	-0.776044956806618	-3.96455509029672	-3.68577410584577	10.6963179805967	-1.26110042989557	-2.37871685033265	-4.63533133026936	-2.18290195974787	-4.10600561990713	-2.87195317293555	0.353325720938698	-1.47324796953346	-3.36038583867222	-0.960397787844258	-2.02885971232388	-2.0331313263694	-2.17908492501178	-1.95239462251327	-1.41416483309992	-1.50255023418334	-0.776044956806618	-3.96455509029672	-3.68577410584577	10.6963179805967	-1.26110042989557	-2.37871685033265	-4.63533133026936	-2.18290195974787	-4.10600561990713	-2.87195317293555	0.353325720938698	-1.47324796953346	-3.36038583867222
-0.802337262356328	-1.84554450737038	-2.29828964360714	-2.15739288318816	-0.909071211978914	-1.07176419331601	-0.360570298772505	-0.0876537287338983	-4.0328182053486	-2.5946850436138	-2.67844590090746	0.434394306695577	-1.01304335178263	-1.38314944228303	-2.83860389356861	-1.16604409983452	-3.55996111463332	-2.46728674549062	5.78679057715277	-2.75887421954473	-0.802337262356328	-1.84554450737038	-2.29828964360714	-2.15739288318816	-0.909071211978914	-1.07176419331601	-0.360570298772505	-0.0876537287338983	-4.0328182053486	-2.5946850436138	-2.67844590090746	0.434394306695577	-1.01304335178263	-1.38314944228303	-2.83860389356861	-1.16604409983452	-3.55996111463332	-2.46728674549062	5.78679057715277	-2.75887421954473
-0.695852758428952	-2.13849920015015	-2.183648962142	-2.39199257438682	-0.780351136975772	-1.66293713949811	-1.39090256232638	-0.455382002225201	-4.42194016994622	-3.55529961583525	-2.36038882495834	-0.224438681816739	-0.854839892850037	-1.35283376584161	-2.91737086318651	-1.5921596740285	-3.10870453672783	-2.61069251106511	3.73400062418035	-3.09456461777447	-0.695852758428952	-2.13849920015015	-2.183648962142	-2.39199257438682	-0.780351136975772	-1.66293713949811	-1.39090256232638	-0.455382002225201	-4.42194016994622	-3.55529961583525	-2.36038882495834	-0.224438681816739	-0.854839892850037	-1.35283376584161	-2.91737086318651	-1.5921596740285	-3.10870453672783	-2.61069251106511	3.73400062418035	-3.09456461777447
-0.969045330276959	-1.74967598209986	-2.03695488880119	-2.14472141835068	-0.660916703128003	-1.40070645922983	-1.38159781930847	-1.68622559001533	-4.2494060259951	-3.20218577527832	1.64071083013085	-1.57792885984797	-1.24790653628739	-3.71578086274346	-1.91599774651437	-3.98603571611266	-3.21592278636143	-0.632935371297728	-2.79305366055448	-2.6551535315032	-0.969045330276959	-1.74967598209986	-2.03695488880119	-2.14472141835068	-0.660916703128003	-1.40070645922983	-1.38159781930847	-1.68622559001533	-4.2494060259951	-3.20218577527832	1.64071083013085	-1.57792885984797	-1.24790653628739	-3.71578086274346	-1.91599774651437	-3.98603571611266	-3.21592278636143	-0.632935371297728	-2.79305366055448	-2.6551535315032
-0.99326573230766	-1.45489557665987	-1.66355024930282	-1.44048293038635	-1.25518916126386	-1.47435229275085	-1.26308425226206	-1.24230451214732	-3.82966254723635	-2.9603462330251	7.46867934153896	-0.275465317815924	-2.01229198728532	-4.55807977617512	-1.18028151088136	-8.14491341878415	-3.23196080131399	2.36540480701432	2.28790327566287	-2.18212654434761	-0.99326573230766	-1.45489557665987	-1.66355024930282	-1.44048293038635	-1.25518916126386	-1.47435229275085	-1.26308425226206	-1.24230451214732	-3.82966254723635	-2.9603462330251	7.46867934153896	-0.275465317815924	-2.01229198728532	-4.55807977617512	-1.18028151088136	-8.14491341878415	-3.23196080131399	2.36540480701432	2.28790327566287	-2.18212654434761
-0.880447193412328	-2.06797457218107	-2.27994189562698	-2.24266333460137	-2.01245695851859	-1.43586198726448	-1.47151165492329	-0.626575355070477	-3.97503696422462	-3.04576770941299	10.9455285439278	-0.25268717992546	-0.648799947527964	-4.26262086313575	-1.29699666594468	-3.67110999115426	-2.74404975093396	0.669743475313171	-0.825599463824365	-3.34604598584439	-0.880447193412328	-2.06797457218107	-2.27994189562698	-2.24266333460137	-2.01245695851859	-1.43586198726448	-1.47151165492329	-0.626575355070477	-3.97503696422462	-3.04576770941299	10.9455285439278	-0.25268717992546	-0.648799947527964	-4.26262086313575	-1.29699666594468	-3.67110999115426	-2.74404975093396	0.669743475313171	-0.825599463824365	-3.34604598584439
-0.899488140062321	-1.98255815247404	-2.30884838755904	-2.33773209617265	-2.36417998027865	-1.6355682920828	-1.44449764865892	-1.48851975138556	-3.95666120699902	-2.88771181359983	2.9659173026079	-1.36721770326966	-2.66635437913697	-4.96727232713508	-2.39076369274125	-5.10096234963603	-3.18770568991796	0.401208462411588	-1.78156552718822	-3.04797369349488	-0.899488140062321	-1.98255815247404	-2.30884838755904	-2.33773209617265	-2.36417998027865	-1.6355682920828	-1.44449764865892	-1.48851975138556	-3.95666120699902	-2.88771181359983	2.9659173026079	-1.36721770326966	-2.66635437913697	-4.96727232713508	-2.39076369274125	-5.10096234963603	-3.18770568991796	0.401208462411588	-1.78156552718822	-3.04797369349488
-0.974711975611287	-1.98284519813393	-2.22362483280208	-2.38753596834207	-2.63467025726123	-1.60935754095191	-1.49046975973035	-0.235784039927229	-4.04333137713126	-3.49608453559132	2.44725415077526	-0.704320659212433	-3.24581647972649	-5.12726106733933	-2.20093729215813	0.048201474707629	-3.28986242317923	-0.719905404767411	-1.81354607571585	-3.7829258608048	-0.974711975611287	-1.98284519813393	-2.22362483280208	-2.38753596834207	-2.63467025726123	-1.60935754095191	-1.49046975973035	-0.235784039927229	-4.04333137713126	-3.49608453559132	2.44725415077526	-0.704320659212433	-3.24581647972649	-5.12726106733933	-2.20093729215813	0.048201474707629	-3.28986242317923	-0.719905404767411	-1.81354607571585	-3.7829258608048
-0.952528688693666	-1.92805823986173	-2.07468357076395	-2.34624041349986	-2.64561964194027	-1.17787477573407	-1.45218114567789	-0.959386133818709	-3.98248887436796	-3.54416119038467	3.22469971633832	-2.31267650660135	-3.13416120664943	-4.9676396140981	-2.55604012140549	-1.92572365427076	-2.81822086118857	-1.03941423271588	-2.11257250062937	-3.81981957051008	-0.952528688693666	-1.92805823986173	-2.07468357076395	-2.34624041349986	-2.64561964194027	-1.17787477573407	-1.45218114567789	-0.959386133818709	-3.98248887436796	-3.54416119038467	3.22469971633832	-2.31267650660135	-3.13416120664943	-4.9676396140981	-2.55604012140549	-1.92572365427076	-2.81822086118857	-1.03941423271588	-2.11257250062937	-3.81981957051008
-0.991178178018105	-2.14947698699737	-2.38884859054599	-2.33874902969286	-1.26174395380402	-1.57766221390766	-1.57129079274554	-0.393681945590444	-4.90555109735141	-3.68245196383291	5.83625500798346	-1.68232306234392	-2.23493735326095	-2.5271623914331	-3.02489381035798	-3.69739941595744	-3.2443407198628	-1.14598932511235	-0.0265092437786033	-4.00801105615133	-0.991178178018105	-2.14947698699737	-2.38884859054599	-2.33874902969286	-1.26174395380402	-1.57766221390766	-1.57129079274554	-0.393681945590444	-4.90555109735141	-3.68245196383291	5.83625500798346	-1.68232306234392	-2.23493735326095	-2.5271623914331	-3.02489381035798	-3.69739941595744	-3.2443407198628	-1.14598932511235	-0.0265092437786033	-4.00801105615133
-0.96765184966673	-1.7751577999111	-2.01430210982963	-2.09981306356403	-2.06194522807029	-1.46076758096324	-1.39226925240037	-0.323261522663773	-4.28679627078356	-3.35754488784343	7.10722885098921	1.01536043573052	-3.36847307056082	-4.43132892805354	-1.91607056286783	-3.74919541300764	-3.13268843727682	-0.1553543441947	-2.70302100363766	-2.55138746102884	-0.96765184966673	-1.7751577999111	-2.01430210982963	-2.09981306356403	-2.06194522807029	-1.46076758096324	-1.39226925240037	-0.323261522663773	-4.28679627078356	-3.35754488784343	7.10722885098921	1.01536043573052	-3.36847307056082	-4.43132892805354	-1.91607056286783	-3.74919541300764	-3.13268843727682	-0.1553543441947	-2.70302100363766	-2.55138746102884
-0.973278067929071	-2.12217398030406	-2.47368325402668	-2.42334121855381	-1.8682614546219	-1.76775986282086	-1.55258814271688	-0.970792952372741	-4.8322891201635	-3.69488471292858	4.47997369843339	-0.0915780848525605	-2.83999686074532	-3.84153551932095	-2.96593518517259	-3.57236875236836	-3.40213048445812	-0.583141181572587	-2.35575164126627	-3.58741523039607	-0.973278067929071	-2.12217398030406	-2.47368325402668	-2.42334121855381	-1.8682614546219	-1.76775986282086	-1.55258814271688	-0.970792952372741	-4.8322891201635	-3.69488471292858	4.47997369843339	-0.0915780848525605	-2.83999686074532	-3.84153551932095	-2.96593518517259	-3.57236875236836	-3.40213048445812	-0.583141181572587	-2.35575164126627	-3.58741523039607
-0.780984641033841	-1.93391202476863	-1.99220901072877	-2.06348125756219	-0.553678520520441	-1.20970758770054	-1.39753354388256	-1.428011861275	-4.40092775092444	-3.11684235743315	7.69655440530968	1.23062853250079	-1.30196608690664	-4.7461703085037	-2.12308829236915	2.45882466202239	-1.6253673381465	2.67985479746764	-5.60653253136738	-2.82251977934779	-0.780984641033841	-1.93391202476863	-1.99220901072877	-2.06348125756219	-0.553678520520441	-1.20970758770054	-1.39753354388256	-1.428011861275	-4.40092775092444	-3.11684235743315	7.69655440530968	1.23062853250079	-1.30196608690664	-4.7461703085037	-2.12308829236915	2.45882466202239	-1.6253673381465	2.67985479746764	-5.60653253136738	-2.82251977934779
-0.68217335420784	-1.65529614619687	-2.05053040310153	-1.97767655518514	-1.53836901393974	-0.996831641943559	-1.16410423181324	-0.255264494863686	-3.54917767709868	-1.77893096143859	8.58693344708974	-2.15097082099058	-2.16552388708639	-3.41344932580404	-2.57645831868851	-5.02188675668093	-2.62672251105074	0.267499535432812	-1.89872453587706	-2.77479128044547	-0.68217335420784	-1.65529614619687	-2.05053040310153	-1.97767655518514	-1.53836901393974	-0.996831641943559	-1.16410423181324	-0.255264494863686	-3.54917767709868	-1.77893096143859	8.58693344708974	-2.15097082099058	-2.16552388708639	-3.41344932580404	-2.57645831868851	-5.02188675668093	-2.62672251105074	0.267499535432812	-1.89872453587706	-2.77479128044547
-0.943146187038621	-1.39257342007278	-1.63382206079112	-1.78369517963849	-2.50468903865056	-0.467150710565143	-1.20436418330363	-1.92558548702338	-3.65365248155367	-2.13742517790891	8.51861847198599	0.581100659107903	-2.955421561886	-4.75872124643662	-2.05324055758937	-3.97602344862777	-2.62405936381022	2.06195793269774	-2.51251087835532	-2.09380109843035	-0.943146187038621	-1.39257342007278	-1.63382206079112	-1.78369517963849	-2.50468903865056	-0.467150710565143	-1.20436418330363	-1.92558548702338	-3.65365248155367	-2.13742517790891	8.51861847198599	0.581100659107903	-2.955421561886	-4.75872124643662	-2.05324055758937	-3.97602344862777	-2.62405936381022	2.06195793269774	-2.51251087835532	-2.09380109843035
-0.910749018847973	-1.50151696474503	-1.59511340369418	-1.59325463680554	-1.68705097322732	-0.348719734467356	-1.03614800877821	-0.419280340129628	-3.77173949042694	-2.93609073965236	0.655394868616432	-1.39550361681202	-2.36907963517368	1.73790380689099	-2.1269870275313	-1.30575216148767	-2.63978239970717	-0.918778347916245	3.05597372190904	-1.94670933439577	-0.910749018847973	-1.50151696474503	-1.59511340369418	-1.59325463680554	-1.68705097322732	-0.348719734467356	-1.03614800877821	-0.419280340129628	-3.77173949042694	-2.93609073965236	0.655394868616432	-1.39550361681202	-2.36907963517368	1.73790380689099	-2.1269870275313	-1.30575216148767	-2.63978239970717	-0.918778347916245	3.05597372190904	-1.94670933439577
-0.949810134221529	-1.5848689162662	-1.84534516496105	-1.95564949156385	-1.71622305821009	-0.367715030018382	1.38300053478928	-1.32561348463731	-3.96295392747297	-3.08710241415046	-1.77846087664428	-0.400013221263907	-2.04237068997488	-1.522371589983	-1.47674504233772	-3.99287507134937	-2.91112650928188	-2.50549854826623	3.88291098403472	-2.7679853889743	-0.949810134221529	-1.5848689162662	-1.84534516496105	-1.95564949156385	-1.71622305821009	-0.367715030018382	1.38300053478928	-1.32561348463731	-3.96295392747297	-3.08710241415046	-1.77846087664428	-0.400013221263907	-2.04237068997488	-1.522371589983	-1.47674504233772	-3.99287507134937	-2.91112650928188	-2.50549854826623	3.88291098403472	-2.7679853889743
-0.930597905871951	-2.14543987268351	-2.45331686170259	-2.35971851740288	-2.291771610722	-1.56865595779122	-1.37501107271569	-0.850059503415108	-4.34622654960692	-3.62523284118207	7.08715189436781	0.289263144358189	-1.56915671181695	-3.27237064918342	-2.72923999547827	-3.3449836381505	-3.52303905199249	1.09705352095523	-1.17118659666612	-3.66573618259307	-0.930597905871951	-2.14543987268351	-2.45331686170259	-2.35971851740288	-2.291771610722	-1.56865595779122	-1.37501107271569	-0.850059503415108	-4.34622654960692	-3.62523284118207	7.08715189436781	0.289263144358189	-1.56915671181695	-3.27237064918342	-2.72923999547827	-3.3449836381505	-3.52303905199249	1.09705352095523	-1.17118659666612	-3.66573618259307
-0.872398344267149	-2.0057110287804	-2.32243703855643	-2.26276330051161	-1.54708950639906	-1.55126687149294	-1.43845648741003	-0.0894809213768892	-4.4945306156862	-3.14301402558455	5.40957677735383	-1.20725612693619	-2.00720215610224	-4.20612502276353	-2.38213309306261	-0.00970047450672465	-2.8955179190087	-0.240103958838019	-1.70144957808907	-3.23001068183097	-0.872398344267149	-2.0057110287804	-2.32243703855643	-2.26276330051161	-1.54708950639906	-1.55126687149294	-1.43845648741003	-0.0894809213768892	-4.4945306156862	-3.14301402558455	5.40957677735383	-1.20725612693619	-2.00720215610224	-4.20612502276353	-2.38213309306261	-0.00970047450672465	-2.8955179190087	-0.240103958838019	-1.70144957808907	-3.23001068183097
-0.916541917553474	-1.87893375399504	-2.27589306146373	-2.28957198946945	-2.48447326841338	-1.2187964686791	-1.37695154697577	-0.144519905381523	-4.36729189371075	-2.36851537018662	0.878836219087172	-3.01987495941973	-2.09854296072179	-4.6195207071035	-2.57235621612316	-0.744546094119408	-3.39437439031211	-0.65402646114157	-3.95447256586282	-3.56667437391308	-0.916541917553474	-1.87893375399504	-2.27589306146373	-2.28957198946945	-2.48447326841338	-1.2187964686791	-1.37695154697577	-0.144519905381523	-4.36729189371075	-2.36851537018662	0.878836219087172	-3.01987495941973	-2.09854296072179	-4.6195207071035	-2.57235621612316	-0.744546094119408	-3.39437439031211	-0.65402646114157	-3.95447256586282	-3.56667437391308
-1.00061299303626	-1.75658309219523	-1.92151729841065	-2.02894207334434	-2.36196473826945	-1.324879790552	-1.4039583306373	0.534412183904618	-4.31000828484418	-3.24233084564443	5.77888407917069	-0.410778734209658	-2.90419870135212	-0.699626736445487	-1.27462521236516	-4.4690480006919	-2.65212429681751	1.63281503698848	-2.51330063773984	-2.8285449465427	-1.00061299303626	-1.75658309219523	-1.92151729841065	-2.02894207334434	-2.36196473826945	-1.324879790552	-1.4039583306373	0.534412183904618	-4.31000828484418	-3.24233084564443	5.77888407917069	-0.410778734209658	-2.90419870135212	-0.699626736445487	-1.27462521236516	-4.4690480006919	-2.65212429681751	1.63281503698848	-2.51330063773984	-2.8285449465427
-1.09031528977476	-1.43058030865243	-1.50082918866644	-1.73586438488697	-2.9162085738791	-1.03032535192696	-1.31123422483503	-1.86524466293563	-3.94520207245682	-3.02926435237996	3.80530438607049	-0.602704070051431	-3.34992417987862	-4.64303134654058	-1.37719046797292	-4.41725292345782	-2.45030550325904	-1.01509392997619	-1.94949096829651	-2.52349599302767	-1.09031528977476	-1.43058030865243	-1.50082918866644	-1.73586438488697	-2.9162085738791	-1.03032535192696	-1.31123422483503	-1.86524466293563	-3.94520207245682	-3.02926435237996	3.80530438607049	-0.602704070051431	-3.34992417987862	-4.64303134654058	-1.37719046797292	-4.41725292345782	-2.45030550325904	-1.01509392997619	-1.94949096829651	-2.52349599302767
-0.915849345892397	-1.46830342738919	-1.83865696086605	-1.94562752840713	-2.16339076784237	-1.37044452698784	-0.787773601514727	-0.554880433799937	-3.56373366080009	-2.43825350158339	4.90122036364333	-1.58308179416276	-3.30392943626145	-4.9918716337826	-2.18145264951399	-3.96849579248374	-3.00667210677143	0.57135451612041	-2.70562149427838	-3.23982115903782	-0.915849345892397	-1.46830342738919	-1.83865696086605	-1.94562752840713	-2.16339076784237	-1.37044452698784	-0.787773601514727	-0.554880433799937	-3.56373366080009	-2.43825350158339	4.90122036364333	-1.58308179416276	-3.30392943626145	-4.9918716337826	-2.18145264951399	-3.96849579248374	-3.00667210677143	0.57135451612041	-2.70562149427838	-3.23982115903782
-0.971709928743367	-1.71697942012766	-1.99670666632207	-1.97182817467744	-0.737848804180559	-0.448013896929548	-0.884227188202422	0.0902677889120578	-4.20281418340663	-2.33862267845964	-2.04739554888943	2.50498942015028	-1.27318482959725	-1.76053513047422	-2.1377214879461	-2.36286665423034	-3.22568411959244	-1.64802688979187	2.57982058390708	-2.91886609308653	-0.971709928743367	-1.71697942012766	-1.99670666632207	-1.97182817467744	-0.737848804180559	-0.448013896929548	-0.884227188202422	0.0902677889120578	-4.20281418340663	-2.33862267845964	-2.04739554888943	2.50498942015028	-1.27318482959725	-1.76053513047422	-2.1377214879461	-2.36286665423034	-3.22568411959244	-1.64802688979187	2.57982058390708	-2.91886609308653
-0.967886813995624	-1.98117900545595	-2.1287719095115	-2.20206703488691	-1.75706609113436	-1.63932597097325	-1.27077470580557	0.29111072554282	-4.00488221357271	-3.63046813657987	6.36775302065489	-0.334218149423767	-4.08777347995854	-3.61637256169403	-2.2858332291794	-3.25538279144225	-3.25417863800374	1.11658817794203	-1.62446780506137	-3.48534370245114	-0.967886813995624	-1.98117900545595	-2.1287719095115	-2.20206703488691	-1.75706609113436	-1.63932597097325	-1.27077470580557	0.29111072554282	-4.00488221357271	-3.63046813657987	6.36775302065489	-0.334218149423767	-4.08777347995854	-3.61637256169403	-2.2858332291794	-3.25538279144225	-3.25417863800374	1.11658817794203	-1.62446780506137	-3.48534370245114
-0.951752899322573	-1.33166213029353	-1.63615424642314	-1.35372162939324	-1.68872029052176	-1.19153914915527	0.308589282604741	-1.00236203238063	-3.57261013310852	-2.0434244344595	-1.7297402317759	-1.36332209001494	-2.362838919348	-1.90805037674281	-1.9894401217226	-3.92874882211014	-2.61970642850393	-2.24345433361147	8.54732058989889	-2.10709264383599	-0.951752899322573	-1.33166213029353	-1.63615424642314	-1.35372162939324	-1.68872029052176	-1.19153914915527	0.308589282604741	-1.00236203238063	-3.57261013310852	-2.0434244344595	-1.7297402317759	-1.36332209001494	-2.362838919348	-1.90805037674281	-1.9894401217226	-3.92874882211014	-2.61970642850393	-2.24345433361147	8.54732058989889	-2.10709264383599
-0.853815520622992	-0.621317668412118	-1.09927539847977	-1.10484687963027	-1.53659201795439	-0.677194197208375	-0.801230938193113	-0.842745208771506	-2.3142109960991	-1.71179681240192	-1.77470990847984	0.178557912235826	-2.83271212179288	-2.72369714680198	-1.63105508980389	-1.94123043916255	-2.75207837807941	-0.643250952554186	4.75369227517982	-0.871285686082715	-0.853815520622992	-0.621317668412118	-1.09927539847977	-1.10484687963027	-1.53659201795439	-0.677194197208375	-0.801230938193113	-0.842745208771506	-2.3142109960991	-1.71179681240192	-1.77470990847984	0.178557912235826	-2.83271212179288	-2.72369714680198	-1.63105508980389	-1.94123043916255	-2.75207837807941	-0.643250952554186	4.75369227517982	-0.871285686082715
-1.03733210517911	-1.93839070160016	-2.23079878870017	-2.25830929960992	-2.56795010400848	-1.41312825682302	-1.50853282551409	-1.39520081652722	-4.65049555815957	-3.39252402131598	5.4340998307819	0.0247531623846872	-2.67240341868406	-3.79319792627603	-1.78148377561881	-6.7220028235156	-2.81821175718287	1.43037469315972	-2.35223289676834	-2.8816955009851	-1.03733210517911	-1.93839070160016	-2.23079878870017	-2.25830929960992	-2.56795010400848	-1.41312825682302	-1.50853282551409	-1.39520081652722	-4.65049555815957	-3.39252402131598	5.4340998307819	0.0247531623846872	-2.67240341868406	-3.79319792627603	-1.78148377561881	-6.7220028235156	-2.81821175718287	1.43037469315972	-2.35223289676834	-2.8816955009851
-0.893166514463046	-2.05334416221037	-2.47717368036719	-2.41190219900106	-1.52673138426522	-1.24398893626821	-0.440378444859963	-0.20652143382038	-4.60134877926003	-3.50117758028093	-2.67050561962612	-0.8414676828324	-2.90633834553158	0.971322998709237	-3.13739711578644	-0.4971369042541	-3.72345276777186	-2.65537736514025	4.60889517732018	-3.07221948921965	-0.893166514463046	-2.05334416221037	-2.47717368036719	-2.41190219900106	-1.52673138426522	-1.24398893626821	-0.440378444859963	-0.20652143382038	-4.60134877926003	-3.50117758028093	-2.67050561962612	-0.8414676828324	-2.90633834553158	0.971322998709237	-3.13739711578644	-0.4971369042541	-3.72345276777186	-2.65537736514025	4.60889517732018	-3.07221948921965
-0.883989081313998	-2.1784130916079	-2.15581704765465	-2.4617785551981	-1.36795501418053	-1.52445179607626	-1.52360071270641	-0.351899422147927	-3.74754722383327	-3.4741008249703	5.02498588096803	-0.731946921925365	-2.63522761613399	-3.36359760534972	-2.867239568044	-3.44777585785922	-2.71004743892776	1.1937321353715	-1.11429131604337	-3.52550720285827	-0.883989081313998	-2.1784130916079	-2.15581704765465	-2.4617785551981	-1.36795501418053	-1.52445179607626	-1.52360071270641	-0.351899422147927	-3.74754722383327	-3.4741008249703	5.02498588096803	-0.731946921925365	-2.63522761613399	-3.36359760534972	-2.867239568044	-3.44777585785922	-2.71004743892776	1.1937321353715	-1.11429131604337	-3.52550720285827
-0.757635971723382	-1.87856598804812	-2.08989951763177	-2.00992671069359	-0.533117628920668	-1.45360064554713	-0.31061541530879	0.134975203937629	-4.01775156436318	-2.36482305150799	-2.53882714385742	0.81431469093289	-0.893302578774206	2.22198799815846	-2.99078900471026	-1.57422622650232	-3.42330153813049	-2.68986523185364	6.64042074474681	-3.04191841813996	-0.757635971723382	-1.87856598804812	-2.08989951763177	-2.00992671069359	-0.533117628920668	-1.45360064554713	-0.31061541530879	0.134975203937629	-4.01775156436318	-2.36482305150799	-2.53882714385742	0.81431469093289	-0.893302578774206	2.22198799815846	-2.99078900471026	-1.57422622650232	-3.42330153813049	-2.68986523185364	6.64042074474681	-3.04191841813996
-0.795127346399627	-2.04640982451977	-2.38131783345975	-2.06263110064618	-1.58846136644743	-1.56304720212869	-1.21188038059735	1.04726845125864	-4.43361296538047	-3.48228698992808	5.52470603369889	-0.453584200886957	-1.82501149853066	-1.8430022041484	-2.31810014050045	-1.39702266493289	-3.24798534388832	1.20982010097254	1.11440262066108	-2.7245762901145	-0.795127346399627	-2.04640982451977	-2.38131783345975	-2.06263110064618	-1.58846136644743	-1.56304720212869	-1.21188038059735	1.04726845125864	-4.43361296538047	-3.48228698992808	5.52470603369889	-0.453584200886957	-1.82501149853066	-1.8430022041484	-2.31810014050045	-1.39702266493289	-3.24798534388832	1.20982010097254	1.11440262066108	-2.7245762901145
-0.903928898603033	-2.12901407776028	-2.41839708766755	-2.4354150767611	-0.74666604241433	-1.69457260889169	-1.51341839320653	-0.408719644980237	-4.15039889612261	-3.13086764978149	7.13997292175525	-1.66486389651681	-2.98496446756096	-4.20063133492554	-2.8564121826119	-2.91559488891886	-3.09298925493962	0.363298492325983	-2.75975580880492	-3.76957924989493	-0.903928898603033	-2.12901407776028	-2.41839708766755	-2.4354150767611	-0.74666604241433	-1.69457260889169	-1.51341839320653	-0.408719644980237	-4.15039889612261	-3.13086764978149	7.13997292175525	-1.66486389651681	-2.98496446756096	-4.20063133492554	-2.8564121826119	-2.91559488891886	-3.09298925493962	0.363298492325983	-2.75975580880492	-3.76957924989493
-0.713101768893872	-1.48546304989444	-1.84465769197201	-1.72360381425346	-0.883394706218839	-0.326094674473208	-0.951753934825637	-0.0883720736612374	-3.43455344483027	-2.60775612142832	-0.823627714414108	0.775991146304819	-0.51854160724921	-3.01248427248212	-1.87546841957038	-3.83019124606069	-2.41131647160091	-2.10542546201042	2.42584384173013	-2.39041593796937	-0.713101768893872	-1.48546304989444	-1.84465769197201	-1.72360381425346	-0.883394706218839	-0.326094674473208	-0.951753934825637	-0.0883720736612374	-3.43455344483027	-2.60775612142832	-0.823627714414108	0.775991146304819	-0.51854160724921	-3.01248427248212	-1.87546841957038	-3.83019124606069	-2.41131647160091	-2.10542546201042	2.42584384173013	-2.39041593796937
-0.917179795733552	-1.77385364214448	-2.09143538760693	-1.97846416147683	-1.24729244160596	-1.50182229413049	-1.36092133402669	-0.775641230813576	-4.10283984965096	-2.36794881381164	9.32683881160501	-0.0127043213642952	-1.72150353677986	-4.22736355072829	-2.64701632970498	-4.81245919647798	-3.12948096517459	-0.22480817417745	-0.0583177323385853	-3.0594288935618	-0.917179795733552	-1.77385364214448	-2.09143538760693	-1.97846416147683	-1.24729244160596	-1.50182229413049	-1.36092133402669	-0.775641230813576	-4.10283984965096	-2.36794881381164	9.32683881160501	-0.0127043213642952	-1.72150353677986	-4.22736355072829	-2.64701632970498	-4.81245919647798	-3.12948096517459	-0.22480817417745	-0.0583177323385853	-3.0594288935618
-0.881764305307959	-1.93017983440686	-2.27292671474264	-2.0928456001747	-0.498419393337927	-1.39831441700994	-1.02414199465358	-0.422378852691597	-4.33457230507043	-2.75204860770951	-2.6881761305434	0.063805630607941	-1.11896124275175	1.72250785729986	-2.92017745952017	-1.83426196392432	-3.54758886819819	-3.01371428417941	4.58868307607729	-2.95444523194981	-0.881764305307959	-1.93017983440686	-2.27292671474264	-2.0928456001747	-0.498419393337927	-1.39831441700994	-1.02414199465358	-0.422378852691597	-4.33457230507043	-2.75204860770951	-2.6881761305434	0.063805630607941	-1.11896124275175	1.72250785729986	-2.92017745952017	-1.83426196392432	-3.54758886819819	-3.01371428417941	4.58868307607729	-2.95444523194981
-0.979771269921593	-1.33030006723286	-1.73955623782356	-1.58181463383308	-1.49810342427663	-0.876026331499721	-1.19852942664606	-0.545862215885002	-3.61475723061198	-2.78138065209473	-2.6699656793579	1.41934361743116	-2.44963804322284	0.548111236579954	-1.42895901468338	-3.00929599951445	-2.94240404356672	-1.75229752491014	6.23220141084712	-1.17408549347927	-0.979771269921593	-1.33030006723286	-1.73955623782356	-1.58181463383308	-1.49810342427663	-0.876026331499721	-1.19852942664606	-0.545862215885002	-3.61475723061198	-2.78138065209473	-2.6699656793579	1.41934361743116	-2.44963804322284	0.548111236579954	-1.42895901468338	-3.00929599951445	-2.94240404356672	-1.75229752491014	6.23220141084712	-1.17408549347927
-0.938381615394614	-2.16845964116527	-2.36239537307749	-2.43512758325785	-2.27952043077212	-1.6503233964171	-1.08263310088623	-0.262763022850864	-4.64916415892787	-3.23643918208599	3.92461701046803	0.113873140550062	-1.58767239201234	-3.64041598367387	-2.70392758514072	-4.90001745132358	-3.18884170635004	0.263519017726304	-1.40005712298203	-3.77627259419456	-0.938381615394614	-2.16845964116527	-2.36239537307749	-2.43512758325785	-2.27952043077212	-1.6503233964171	-1.08263310088623	-0.262763022850864	-4.64916415892787	-3.23643918208599	3.92461701046803	0.113873140550062	-1.58767239201234	-3.64041598367387	-2.70392758514072	-4.90001745132358	-3.18884170635004	0.263519017726304	-1.40005712298203	-3.77627259419456
-0.900915455111164	-2.11261250082678	-2.38858955601824	-2.45133671075111	-3.68630532879296	-1.19129294070064	-0.327414853335665	-0.863643465399019	-4.59539616954927	-3.24910438453834	-2.43179411293916	-0.498422261591477	-1.64110219157873	0.488087263132508	-2.85196152096674	-3.24742297907477	-3.50677468113115	-3.26968510497424	7.59938344138842	-3.41954078633415	-0.900915455111164	-2.11261250082678	-2.38858955601824	-2.45133671075111	-3.68630532879296	-1.19129294070064	-0.327414853335665	-0.863643465399019	-4.59539616954927	-3.24910438453834	-2.43179411293916	-0.498422261591477	-1.64110219157873	0.488087263132508	-2.85196152096674	-3.24742297907477	-3.50677468113115	-3.26968510497424	7.59938344138842	-3.41954078633415
-1.02680916263248	-1.43963208749697	-1.75617404513507	-1.74387804006891	-1.40125212523008	-1.09605957552005	-1.27662522523197	-0.840841051683418	-3.85893917037804	-1.86688172839194	4.37224962803298	-1.43373634591124	-3.25137090338261	-3.24774079404131	-1.71932604596616	-4.16960155031892	-3.25581381937614	2.20651263767783	-1.00913368027011	-1.86914895118822	-1.02680916263248	-1.43963208749697	-1.75617404513507	-1.74387804006891	-1.40125212523008	-1.09605957552005	-1.27662522523197	-0.840841051683418	-3.85893917037804	-1.86688172839194	4.37224962803298	-1.43373634591124	-3.25137090338261	-3.24774079404131	-1.71932604596616	-4.16960155031892	-3.25581381937614	2.20651263767783	-1.00913368027011	-1.86914895118822
-1.008331840633	-2.17202704400097	-2.31021817327411	-2.43130120317452	-0.805523194215807	-1.40183082721154	-1.59648951644848	-0.556682668447496	-4.96768693985737	-3.77618184545608	7.08560917568816	-1.43535173538605	-2.10401701560474	-3.85064195806145	-2.94762427084034	-4.95591153364286	-3.22185004710355	0.228245849623821	-2.03183711535737	-3.6872076508239	-1.008331840633	-2.17202704400097	-2.31021817327411	-2.43130120317452	-0.805523194215807	-1.40183082721154	-1.59648951644848	-0.556682668447496	-4.96768693985737	-3.77618184545608	7.08560917568816	-1.43535173538605	-2.10401701560474	-3.85064195806145	-2.94762427084034	-4.95591153364286	-3.22185004710355	0.228245849623821	-2.03183711535737	-3.6872076508239
-1.04969803573954	-1.06732411873514	-1.35922661255729	-1.33356011068483	-2.14363257465409	-0.757424605615008	-1.1222490609283	-1.19422733088201	-2.37339491112661	-1.69625952607428	8.37297403783335	-0.0953012913222529	-3.12645651052223	-4.28462686956149	-1.5141795262676	-6.55385305481996	-2.63161379028246	3.37307553049027	-1.94169472128427	-1.56512547376837	-1.04969803573954	-1.06732411873514	-1.35922661255729	-1.33356011068483	-2.14363257465409	-0.757424605615008	-1.1222490609283	-1.19422733088201	-2.37339491112661	-1.69625952607428	8.37297403783335	-0.0953012913222529	-3.12645651052223	-4.28462686956149	-1.5141795262676	-6.55385305481996	-2.63161379028246	3.37307553049027	-1.94169472128427	-1.56512547376837
-0.958899097879638	-1.27918908614105	-1.59193220061124	-1.56681768387869	-1.18005305301898	-0.39716031747609	-1.067356471937	0.192155500312838	-3.50237115647738	-2.51234192658848	-2.1761817411551	2.34197142031529	1.09576438351964	0.117778383085855	-1.62048807473726	-4.51286419546283	-3.00125795653387	-1.4241927295038	6.70816960947751	-1.40631716945946	-0.958899097879638	-1.27918908614105	-1.59193220061124	-1.56681768387869	-1.18005305301898	-0.39716031747609	-1.067356471937	0.192155500312838	-3.50237115647738	-2.51234192658848	-2.1761817411551	2.34197142031529	1.09576438351964	0.117778383085855	-1.62048807473726	-4.51286419546283	-3.00125795653387	-1.4241927295038	6.70816960947751	-1.40631716945946
-0.964422723472871	-1.98178111121724	-1.94496774387988	-2.27020695819433	-1.61046256461948	-1.59437592411968	-1.48371827588531	-0.707578300113799	-5.59637770363425	-3.37640523655638	4.39030514742378	-0.435775979420178	-2.63951452020653	-4.5704731840465	-2.1780519851694	-2.72661160414782	-3.22543473485467	2.11655941760029	-3.16250870117542	-3.16810653094895	-0.964422723472871	-1.98178111121724	-1.94496774387988	-2.27020695819433	-1.61046256461948	-1.59437592411968	-1.48371827588531	-0.707578300113799	-5.59637770363425	-3.37640523655638	4.39030514742378	-0.435775979420178	-2.63951452020653	-4.5704731840465	-2.1780519851694	-2.72661160414782	-3.22543473485467	2.11655941760029	-3.16250870117542	-3.16810653094895
-0.898021182871159	-1.65184138549205	-1.94184722416931	-1.99928006202838	-2.11175046944558	-1.46862391794198	-0.939816959626152	0.143690672353667	-3.98415271701106	-1.81211295786309	3.94116260953985	0.0368800213477998	-1.91437857434302	-4.03651402270791	-2.62224225303493	-2.25879309464856	-3.27935663613541	2.64675340165048	-1.43261875252198	-2.38739857382442	-0.898021182871159	-1.65184138549205	-1.94184722416931	-1.99928006202838	-2.11175046944558	-1.46862391794198	-0.939816959626152	0.143690672353667	-3.98415271701106	-1.81211295786309	3.94116260953985	0.0368800213477998	-1.91437857434302	-4.03651402270791	-2.62224225303493	-2.25879309464856	-3.27935663613541	2.64675340165048	-1.43261875252198	-2.38739857382442
-0.974674275498336	-1.86169138912538	-2.16439203993717	-2.26590492197951	-1.35318348170834	-1.08442058476028	-1.49068218336536	-0.254181382272988	-4.62138774575982	-2.955212738582	6.15834937672496	0.0775212542819128	-2.97524397574492	-4.48571920051795	-2.1877333930519	-3.36873936539929	-3.27491814788412	-0.657267704556785	-3.35385132058765	-3.65124573985215	-0.974674275498336	-1.86169138912538	-2.16439203993717	-2.26590492197951	-1.35318348170834	-1.08442058476028	-1.49068218336536	-0.254181382272988	-4.62138774575982	-2.955212738582	6.15834937672496	0.0775212542819128	-2.97524397574492	-4.48571920051795	-2.1877333930519	-3.36873936539929	-3.27491814788412	-0.657267704556785	-3.35385132058765	-3.65124573985215
-0.882885061423484	-1.92732159268716	-2.23806193141128	-2.12137581591344	-1.03342923904073	-1.72392518272905	-1.24593639294931	-0.620172302172611	-4.38930211351063	-3.33631864774056	4.82227353964421	-0.152925237580697	-1.9870999452928	0.796746698460379	-2.66857957418719	-2.06645999255685	-3.37643107214101	0.768706415162034	-2.71817934096989	-3.00740888284287	-0.882885061423484	-1.92732159268716	-2.23806193141128	-2.12137581591344	-1.03342923904073	-1.72392518272905	-1.24593639294931	-0.620172302172611	-4.38930211351063	-3.33631864774056	4.82227353964421	-0.152925237580697	-1.9870999452928	0.796746698460379	-2.66857957418719	-2.06645999255685	-3.37643107214101	0.768706415162034	-2.71817934096989	-3.00740888284287
-0.776997984837426	-1.83979605672921	-2.26772521093348	-2.10179415171256	-0.223881041910771	-1.3664624789628	-0.788842253601921	0.203643698798568	-4.03163435794131	-2.77904943389041	-2.56205209669646	0.714714253778112	-1.78761466372284	0.309725081266377	-3.17474664158034	-0.965351643468602	-3.49625470287525	-2.01989818374107	6.62700413907295	-2.86078110551051	-0.776997984837426	-1.83979605672921	-2.26772521093348	-2.10179415171256	-0.223881041910771	-1.3664624789628	-0.788842253601921	0.203643698798568	-4.03163435794131	-2.77904943389041	-2.56205209669646	0.714714253778112	-1.78761466372284	0.309725081266377	-3.17474664158034	-0.965351643468602	-3.49625470287525	-2.01989818374107	6.62700413907295	-2.86078110551051
-0.953983904940737	-1.76270432564843	-2.18536359623181	-2.07916136037494	-2.22700134749894	-1.3228492588352	-1.22750954794566	-0.971827940318137	-3.80796344448512	-3.23560123497019	6.44161620029335	-0.64983780627906	-3.41846893268449	-4.44950274122437	-2.69926473375704	-3.64655602714568	-3.61974226565528	1.11642224312222	-2.097116613652	-2.98125084226266	-0.953983904940737	-1.76270432564843	-2.18536359623181	-2.07916136037494	-2.22700134749894	-1.3228492588352	-1.22750954794566	-0.971827940318137	-3.80796344448512	-3.23560123497019	6.44161620029335	-0.64983780627906	-3.41846893268449	-4.44950274122437	-2.69926473375704	-3.64655602714568	-3.61974226565528	1.11642224312222	-2.097116613652	-2.98125084226266
-0.871593835781365	-1.85977600008643	-2.13417362047	-2.08669447478143	-1.73396543789886	-1.58279622616775	-0.974064574181535	-0.0824667919080081	-4.26651718047537	-3.01647506969553	8.78918589957826	-0.263460406373083	-2.94446087040559	-3.68324317236178	-2.51468188142462	-4.03946234480718	-3.09872853295044	1.86286757843215	-3.4152190769605	-3.42713432672505	-0.871593835781365	-1.85977600008643	-2.13417362047	-2.08669447478143	-1.73396543789886	-1.58279622616775	-0.974064574181535	-0.0824667919080081	-4.26651718047537	-3.01647506969553	8.78918589957826	-0.263460406373083	-2.94446087040559	-3.68324317236178	-2.51468188142462	-4.03946234480718	-3.09872853295044	1.86286757843215	-3.4152190769605	-3.42713432672505
-1.02879144564986	-1.79117467059364	-2.03467428607171	-2.0507541364349	-2.03803041607523	-1.50987574464084	-1.43676989770741	-1.54997195310756	-4.4082702456907	-3.13778234151053	3.73752959521014	-1.759074742193	-3.00814552877081	-3.44590948856056	-0.504024859134581	-4.22438013203351	-2.20617243135182	1.00350498785048	-2.94962032254173	-1.48585943454981	-1.02879144564986	-1.79117467059364	-2.03467428607171	-2.0507541364349	-2.03803041607523	-1.50987574464084	-1.43676989770741	-1.54997195310756	-4.4082702456907	-3.13778234151053	3.73752959521014	-1.759074742193	-3.00814552877081	-3.44590948856056	-0.504024859134581	-4.22438013203351	-2.20617243135182	1.00350498785048	-2.94962032254173	-1.48585943454981
-1.01121488841718	-1.98672051207842	-2.10082824942232	-2.23681125520096	-1.89958474318691	-1.37916802762034	-1.51446716174735	-0.494637958614429	-4.68432672519557	-3.39696239112761	5.82129226991256	-1.38678782320018	-3.61532185604037	-4.93588969855807	-1.85776095945452	-2.00384067405301	-2.61544870543914	-0.229723778530804	-3.08480857503592	-3.54282959601794	-1.01121488841718	-1.98672051207842	-2.10082824942232	-2.23681125520096	-1.89958474318691	-1.37916802762034	-1.51446716174735	-0.494637958614429	-4.68432672519557	-3.39696239112761	5.82129226991256	-1.38678782320018	-3.61532185604037	-4.93588969855807	-1.85776095945452	-2.00384067405301	-2.61544870543914	-0.229723778530804	-3.08480857503592	-3.54282959601794
-1.10790799073174	-0.622815248778148	-1.38675105874021	-1.38951419690517	-1.26925543976464	-1.18473942370257	-1.16667205643139	-1.39820472249222	-3.43935028416373	-2.59300355914266	5.67867210045975	-0.196174691881136	-3.22793866980626	-5.60461707059173	-1.52792256111593	-3.17829051482917	-2.72684386286853	2.73854778424763	-1.57848495450442	-2.55647438762532	-1.10790799073174	-0.622815248778148	-1.38675105874021	-1.38951419690517	-1.26925543976464	-1.18473942370257	-1.16667205643139	-1.39820472249222	-3.43935028416373	-2.59300355914266	5.67867210045975	-0.196174691881136	-3.22793866980626	-5.60461707059173	-1.52792256111593	-3.17829051482917	-2.72684386286853	2.73854778424763	-1.57848495450442	-2.55647438762532
-0.999856965567631	-1.78224090179649	-2.15767663916854	-2.02512611014009	-2.30858263330161	-1.68767907058402	-1.41509780355748	-1.92516087012068	-4.34867901913804	-3.24248046851555	4.75172844715273	-0.327052231320069	-2.44823301493039	-4.22848878004449	-1.94107338144741	-1.61132333184639	-3.12278401768543	2.33826827950744	-1.5231393307361	-2.12107698784895	-0.999856965567631	-1.78224090179649	-2.15767663916854	-2.02512611014009	-2.30858263330161	-1.68767907058402	-1.41509780355748	-1.92516087012068	-4.34867901913804	-3.24248046851555	4.75172844715273	-0.327052231320069	-2.44823301493039	-4.22848878004449	-1.94107338144741	-1.61132333184639	-3.12278401768543	2.33826827950744	-1.5231393307361	-2.12107698784895
-0.862915891403219	-1.82049596877834	-2.04563099086953	-2.11284454455093	-1.20655907915322	-1.20269130244508	-1.34893979948126	-0.446850523033095	-3.79582138384244	-2.89145365573132	9.53302938004266	-0.857289312848306	-0.394708618715811	-3.99696628511117	-2.13210267796488	-4.42824119565051	-2.69757342039678	2.48266075357001	-0.945119436209084	-2.9838252262861	-0.862915891403219	-1.82049596877834	-2.04563099086953	-2.11284454455093	-1.20655907915322	-1.20269130244508	-1.34893979948126	-0.446850523033095	-3.79582138384244	-2.89145365573132	9.53302938004266	-0.857289312848306	-0.394708618715811	-3.99696628511117	-2.13210267796488	-4.42824119565051	-2.69757342039678	2.48266075357001	-0.945119436209084	-2.9838252262861
-0.933439374896862	-1.83621987361268	-2.16122652214273	-2.05578025708421	-1.75995334687004	-1.15993310074115	-1.39902664831563	-1.31796413523753	-4.32762096399393	-3.13175567860874	-2.50161245402113	-0.22483658579199	-2.37891435840932	-2.76207207900148	-2.06955183676336	-3.94461857779682	-3.37522145747882	-1.79484558273682	4.1852583343091	-3.14292863285731	-0.933439374896862	-1.83621987361268	-2.16122652214273	-2.05578025708421	-1.75995334687004	-1.15993310074115	-1.39902664831563	-1.31796413523753	-4.32762096399393	-3.13175567860874	-2.50161245402113	-0.22483658579199	-2.37891435840932	-2.76207207900148	-2.06955183676336	-3.94461857779682	-3.37522145747882	-1.79484558273682	4.1852583343091	-3.14292863285731
-0.837369966585445	-2.02782217190952	-2.26274033298043	-2.10033304629423	-2.44747349004464	-0.963600562247142	-1.29933480847951	-0.0178584861820827	-4.4725944673872	-2.21728586852189	-2.27998041324497	1.52578749488976	0.107188574508872	0.617680190323929	-2.65271608000442	-1.09555448066888	-3.55595693087188	-2.76987808210194	5.79357295169101	-2.80880765289151	-0.837369966585445	-2.02782217190952	-2.26274033298043	-2.10033304629423	-2.44747349004464	-0.963600562247142	-1.29933480847951	-0.0178584861820827	-4.4725944673872	-2.21728586852189	-2.27998041324497	1.52578749488976	0.107188574508872	0.617680190323929	-2.65271608000442	-1.09555448066888	-3.55595693087188	-2.76987808210194	5.79357295169101	-2.80880765289151
-0.96198249298629	-1.91578658065646	-2.23365193345653	-2.23459313537723	-2.29677951087765	-1.59415847178358	-1.45239424551319	-0.822185168598149	-4.31280424860315	-3.17730490413785	7.85926159306692	-0.700042769596598	-2.80140816124027	-4.96433745064816	-2.69022958125162	-4.03691943029465	-2.89298115085829	1.5962188317804	-1.92944170067189	-3.48503417044474	-0.96198249298629	-1.91578658065646	-2.23365193345653	-2.23459313537723	-2.29677951087765	-1.59415847178358	-1.45239424551319	-0.822185168598149	-4.31280424860315	-3.17730490413785	7.85926159306692	-0.700042769596598	-2.80140816124027	-4.96433745064816	-2.69022958125162	-4.03691943029465	-2.89298115085829	1.5962188317804	-1.92944170067189	-3.48503417044474
-0.868345620378958	-1.71378276719063	-2.01030131852324	-2.02233942427012	-1.1738283564499	-1.30058983742992	-0.492556905876538	-0.298651803099083	-3.93005041709809	-2.70147157647552	-2.41556678527811	-0.32070202933338	-1.73378857402795	0.644191616533983	-2.72567707219416	-2.09786435505883	-3.22757565275357	-2.46684132479993	5.47171951082113	-2.57897610542189	-0.868345620378958	-1.71378276719063	-2.01030131852324	-2.02233942427012	-1.1738283564499	-1.30058983742992	-0.492556905876538	-0.298651803099083	-3.93005041709809	-2.70147157647552	-2.41556678527811	-0.32070202933338	-1.73378857402795	0.644191616533983	-2.72567707219416	-2.09786435505883	-3.22757565275357	-2.46684132479993	5.47171951082113	-2.57897610542189
-0.889177730228351	-2.09052889826324	-2.45084104639226	-2.42811765918909	0.0565818949007746	-0.959650881818209	0.874678634240974	-0.0442215977612515	-4.65282205096951	-3.34781124416931	-2.7356563308892	-0.881344046841308	-1.98649015866706	0.225010110371517	-3.11464283793658	-2.49203089004527	-3.47227766016021	-2.53973468385559	6.72353569853208	-3.40956693385913	-0.889177730228351	-2.09052889826324	-2.45084104639226	-2.42811765918909	0.0565818949007746	-0.959650881818209	0.874678634240974	-0.0442215977612515	-4.65282205096951	-3.34781124416931	-2.7356563308892	-0.881344046841308	-1.98649015866706	0.225010110371517	-3.11464283793658	-2.49203089004527	-3.47227766016021	-2.53973468385559	6.72353569853208	-3.40956693385913
-0.796236561676325	-2.01622910183527	-2.28176803672481	-2.32055782325476	-0.963745534641616	-1.42261974001589	-0.0579573266161529	-0.126652824842452	-3.27144271801554	-2.88242476845172	1.38931218970102	0.923986458766806	-2.33153054397915	-4.124771285034	-2.70624738225338	-3.20991725086224	-3.08878251485181	-0.546709860356031	0.512222501144073	-3.6190662577919	-0.796236561676325	-2.01622910183527	-2.28176803672481	-2.32055782325476	-0.963745534641616	-1.42261974001589	-0.0579573266161529	-0.126652824842452	-3.27144271801554	-2.88242476845172	1.38931218970102	0.923986458766806	-2.33153054397915	-4.124771285034	-2.70624738225338	-3.20991725086224	-3.08878251485181	-0.546709860356031	0.512222501144073	-3.6190662577919
-0.194542628261607	-1.99250812915834	-2.48952611454104	-2.31342518091135	-0.409020625739269	-1.69643443312803	-1.01939365349341	-0.685040862906979	-3.40314189651796	-2.83983852932947	5.4882742227521	-2.81759538037784	-0.337885166404263	-1.4666283600808	-2.85336334540228	-1.52458571807778	-2.83368479444584	-1.04511763292313	-2.21650290833607	-3.49146380671117	-0.194542628261607	-1.99250812915834	-2.48952611454104	-2.31342518091135	-0.409020625739269	-1.69643443312803	-1.01939365349341	-0.685040862906979	-3.40314189651796	-2.83983852932947	5.4882742227521	-2.81759538037784	-0.337885166404263	-1.4666283600808	-2.85336334540228	-1.52458571807778	-2.83368479444584	-1.04511763292313	-2.21650290833607	-3.49146380671117
-1.06264008832455	-1.31637131765971	-1.45765690793674	-1.43860980699256	-2.83938009509901	-1.15467613568207	-1.24273335206965	0.458860370616278	-3.7240318159596	-2.84927314807015	8.36610623268309	-0.267086560435485	-3.44067231934129	-5.77762820510847	-1.75327623593028	-6.60430623673203	-2.81054526564038	3.26289467615238	0.17303912103462	-2.69938106056705	-1.06264008832455	-1.31637131765971	-1.45765690793674	-1.43860980699256	-2.83938009509901	-1.15467613568207	-1.24273335206965	0.458860370616278	-3.7240318159596	-2.84927314807015	8.36610623268309	-0.267086560435485	-3.44067231934129	-5.77762820510847	-1.75327623593028	-6.60430623673203	-2.81054526564038	3.26289467615238	0.17303912103462	-2.69938106056705
-0.818824605156896	-2.04623268763428	-2.32573101198866	-2.28778708725907	-0.927213329987431	-0.797575214279482	0.398607908464248	-0.200658424301024	-4.43513805962577	-2.95397581128428	-2.21484431832205	0.166943485926822	-1.02398968321394	1.54999966143965	-2.9696295003662	-1.53872753316855	-3.28046947743972	-2.78347433816995	7.4222402943733	-3.25357626231247	-0.818824605156896	-2.04623268763428	-2.32573101198866	-2.28778708725907	-0.927213329987431	-0.797575214279482	0.398607908464248	-0.200658424301024	-4.43513805962577	-2.95397581128428	-2.21484431832205	0.166943485926822	-1.02398968321394	1.54999966143965	-2.9696295003662	-1.53872753316855	-3.28046947743972	-2.78347433816995	7.4222402943733	-3.25357626231247
-0.961924874952299	-2.01784915810323	-2.26063008499703	-2.40189846229094	-2.52906870068425	-1.7026827485707	-1.49850285546982	-0.206504090714931	-4.65482372631056	-3.27430645853433	5.5081661107875	0.190599195731139	-3.05824454998934	-4.51134995848014	-2.52839105671684	-3.54274790453875	-3.49650037982626	-0.729902721828557	-1.731408097908	-4.00887688459499	-0.961924874952299	-2.01784915810323	-2.26063008499703	-2.40189846229094	-2.52906870068425	-1.7026827485707	-1.49850285546982	-0.206504090714931	-4.65482372631056	-3.27430645853433	5.5081661107875	0.190599195731139	-3.05824454998934	-4.51134995848014	-2.52839105671684	-3.54274790453875	-3.49650037982626	-0.729902721828557	-1.731408097908	-4.00887688459499
-1.04522613265546	-0.554208202186651	-0.995180309329519	-1.05640231545151	-1.15447114788931	-0.740630555013535	-0.887537929094649	-0.992084440202705	-2.5123316334878	-1.82237461957591	0.681244534460452	-0.269138597262952	-3.25067589623202	-3.60403442369473	-1.27122391390151	-2.80397493212356	-2.75989877993801	4.79039839604077	-0.166618478718259	-1.51765582345944	-1.04522613265546	-0.554208202186651	-0.995180309329519	-1.05640231545151	-1.15447114788931	-0.740630555013535	-0.887537929094649	-0.992084440202705	-2.5123316334878	-1.82237461957591	0.681244534460452	-0.269138597262952	-3.25067589623202	-3.60403442369473	-1.27122391390151	-2.80397493212356	-2.75989877993801	4.79039839604077	-0.166618478718259	-1.51765582345944
-0.889904785718102	-1.91415001806016	-1.96766916302363	-2.22707371751584	-2.02424532433164	-1.50260531839821	-1.40772929097033	-0.257165630805513	-3.39687066608968	-2.51357026398562	5.23240236868086	-1.03189478229326	-3.68434993204948	-4.22612583513762	-2.23675349318356	-2.8757072460556	-2.91322767597803	-0.514482567468529	-3.16485626983081	-3.71449138744514	-0.889904785718102	-1.91415001806016	-1.96766916302363	-2.22707371751584	-2.02424532433164	-1.50260531839821	-1.40772929097033	-0.257165630805513	-3.39687066608968	-2.51357026398562	5.23240236868086	-1.03189478229326	-3.68434993204948	-4.22612583513762	-2.23675349318356	-2.8757072460556	-2.91322767597803	-0.514482567468529	-3.16485626983081	-3.71449138744514
-0.952968475758715	-2.04366737042974	-2.3138318773645	-2.3787389454092	-1.59279453793993	-1.6826128651494	-1.50471744060886	-0.683641958502093	-4.68078875127092	-3.64435860903304	4.34517136883174	-0.232111909276459	-2.73334407174737	-4.14693687538599	-2.49677836681894	-3.11080072959209	-3.34749170379192	0.838481983763894	-1.32765923493588	-3.17676443639062	-0.952968475758715	-2.04366737042974	-2.3138318773645	-2.3787389454092	-1.59279453793993	-1.6826128651494	-1.50471744060886	-0.683641958502093	-4.68078875127092	-3.64435860903304	4.34517136883174	-0.232111909276459	-2.73334407174737	-4.14693687538599	-2.49677836681894	-3.11080072959209	-3.34749170379192	0.838481983763894	-1.32765923493588	-3.17676443639062
-0.917922900955309	-1.36758150808648	-1.63920553941064	-1.7213706136688	-0.621322507795602	-1.25560095994361	-0.948659666404819	-0.226816409402985	-3.57497430032093	-2.76629437041225	-2.01042187443991	-0.22621479702593	-2.50547775183843	-0.82627944802969	-1.83993530825481	-4.74477767426304	-2.88967997637498	-2.37342508558529	3.8805525264693	-2.21980582080854	-0.917922900955309	-1.36758150808648	-1.63920553941064	-1.7213706136688	-0.621322507795602	-1.25560095994361	-0.948659666404819	-0.226816409402985	-3.57497430032093	-2.76629437041225	-2.01042187443991	-0.22621479702593	-2.50547775183843	-0.82627944802969	-1.83993530825481	-4.74477767426304	-2.88967997637498	-2.37342508558529	3.8805525264693	-2.21980582080854
-1.03769433543168	-0.743427106862303	-1.13403386696824	-1.19819094207225	-1.4603717171453	-1.33359257200273	-0.830683476840618	-0.47285099096687	-2.79442650310998	-2.06496830287825	-2.44217306481009	-1.02966289403109	-1.745421200294	-1.14095676091072	-2.13770405444186	-4.57734516635445	-2.20378754147134	-0.651886330510147	0.915511452280119	-1.91463492224036	-1.03769433543168	-0.743427106862303	-1.13403386696824	-1.19819094207225	-1.4603717171453	-1.33359257200273	-0.830683476840618	-0.47285099096687	-2.79442650310998	-2.06496830287825	-2.44217306481009	-1.02966289403109	-1.745421200294	-1.14095676091072	-2.13770405444186	-4.57734516635445	-2.20378754147134	-0.651886330510147	0.915511452280119	-1.91463492224036
-1.00738479429229	-1.36168123778453	-1.31076440112111	-1.44856444106654	-2.69461383195004	-0.935564765241058	-1.22954525533387	-1.27868092158369	-3.70713863745479	-1.94878509009385	6.35113867093061	2.41787185298874	-3.34775950967235	-3.58090538171734	-1.26732198723046	-4.27390199727725	-2.17170502690059	2.28190143264136	-2.07885802829449	-1.30579633990816	-1.00738479429229	-1.36168123778453	-1.31076440112111	-1.44856444106654	-2.69461383195004	-0.935564765241058	-1.22954525533387	-1.27868092158369	-3.70713863745479	-1.94878509009385	6.35113867093061	2.41787185298874	-3.34775950967235	-3.58090538171734	-1.26732198723046	-4.27390199727725	-2.17170502690059	2.28190143264136	-2.07885802829449	-1.30579633990816
-0.757806719741134	-1.93495832781387	-2.23627617254364	-2.27677839374974	-1.64793521519226	-1.67027233864916	-1.3366347863713	-0.491246162694064	-4.98208995456983	-2.84293725441249	6.52465126782065	1.06236269114016	-4.55072801687311	-3.90369683701584	-2.55513130823261	-1.57052118885725	-3.19041754436327	1.06392071486217	-2.14835679132309	-3.17534066971968	-0.757806719741134	-1.93495832781387	-2.23627617254364	-2.27677839374974	-1.64793521519226	-1.67027233864916	-1.3366347863713	-0.491246162694064	-4.98208995456983	-2.84293725441249	6.52465126782065	1.06236269114016	-4.55072801687311	-3.90369683701584	-2.55513130823261	-1.57052118885725	-3.19041754436327	1.06392071486217	-2.14835679132309	-3.17534066971968
-0.929790123385035	-1.89102060406855	-2.3381652104752	-2.28779838592356	-1.31770468287447	-1.67464433202115	-1.28070682873447	-1.00547248649482	-4.20234473106769	-3.04162761507309	2.7971590652286	-0.531205446252067	-2.76756928730148	-2.5036789949736	-3.02338226959702	-2.90176341154637	-3.6625642313481	1.03120905992938	-0.592078881589751	-3.43144447383846	-0.929790123385035	-1.89102060406855	-2.3381652104752	-2.28779838592356	-1.31770468287447	-1.67464433202115	-1.28070682873447	-1.00547248649482	-4.20234473106769	-3.04162761507309	2.7971590652286	-0.531205446252067	-2.76756928730148	-2.5036789949736	-3.02338226959702	-2.90176341154637	-3.6625642313481	1.03120905992938	-0.592078881589751	-3.43144447383846
-0.790789641686587	-1.80894916734591	-2.13575012415272	-2.14285586086165	-0.41182164769372	-1.30935370116193	-0.770312017426915	0.44774184613031	-4.0335621673772	-1.79038296123669	-2.50420570877528	0.188135516658562	-0.885539460352435	0.624281231296397	-2.89081897025816	-0.915051351815049	-3.47157761635235	-2.49689802097806	3.19700648770003	-2.94548140799733	-0.790789641686587	-1.80894916734591	-2.13575012415272	-2.14285586086165	-0.41182164769372	-1.30935370116193	-0.770312017426915	0.44774184613031	-4.0335621673772	-1.79038296123669	-2.50420570877528	0.188135516658562	-0.885539460352435	0.624281231296397	-2.89081897025816	-0.915051351815049	-3.47157761635235	-2.49689802097806	3.19700648770003	-2.94548140799733
[truncated: 18,411 more rows]
