# Supplementary material for: Single cell derived mRNA signals across human kidney tumors
Source: Nat Commun. 2021 Jun 23;12:3896. doi: 10.1038/s41467-021-23949-5 (PMC8222373; doi:10.1038/s41467-021-23949-5)
Supplement: Supplementary file 9 — Source Data [file 41467_2021_23949_MOESM9_ESM.zip › SourceDataForFigures/Fig5A.tsv]

Immune___SangerProjectBench_SRR6298265	Immune___SangerProjectBench_SRR6298267	Immune___SangerProjectBench_SRR6298268	Immune___SangerProjectBench_SRR6298269	Immune___SangerProjectBench_SRR6298270	Immune___SangerProjectBench_SRR6298273	Immune___SangerProjectBench_SRR6298274	Immune___SangerProjectBench_SRR6298275	Immune___SangerProjectBench_SRR6298276	Immune___SangerProjectBench_SRR6298277	Immune___SangerProjectBench_SRR6298278	Immune___SangerProjectBench_SRR6298279	Immune___SangerProjectBench_SRR6298280	Immune___SangerProjectBench_SRR6298293	Immune___SangerProjectBench_SRR6298295	Immune___SangerProjectBench_SRR6298296	Immune___SangerProjectBench_SRR6298297	Immune___SangerProjectBench_SRR6298298	Immune___SangerProjectBench_SRR6298302	Immune___SangerProjectBench_SRR6298303	Immune___SangerProjectBench_SRR6298304	Immune___SangerProjectBench_SRR6298305	Immune___SangerProjectBench_SRR6298306	Immune___SangerProjectBench_SRR6298307	Immune___SangerProjectBench_SRR6298308	Immune___SangerProjectBench_SRR6298309	Immune___SangerProjectBench_SRR6298322	Immune___SangerProjectBench_SRR6298324	Immune___SangerProjectBench_SRR6298325	Immune___SangerProjectBench_SRR6298326	Immune___SangerProjectBench_SRR6298327	Immune___SangerProjectBench_SRR6298331	Immune___SangerProjectBench_SRR6298332	Immune___SangerProjectBench_SRR6298333	Immune___SangerProjectBench_SRR6298334	Immune___SangerProjectBench_SRR6298335	Immune___SangerProjectBench_SRR6298336	Immune___SangerProjectBench_SRR6298337	Immune___SangerProjectBench_SRR6298338	Immune___SangerProjectBench_SRR6298357	Immune___SangerProjectBench_SRR6298359	Immune___SangerProjectBench_SRR6298360	Immune___SangerProjectBench_SRR6298361	Immune___SangerProjectBench_SRR6298362	Immune___SangerProjectBench_SRR6298365	Immune___SangerProjectBench_SRR6298366	Immune___SangerProjectBench_SRR6298367	Immune___SangerProjectBench_SRR6298368	Immune___SangerProjectBench_SRR6298369	Immune___SangerProjectBench_SRR6298370
0.72385716165018	0.705847243841	0.774696627599623	0.747810723470687	0.733058555477536	0.729774902660975	0.728226951994313	0.709258942761471	0.744063430104895	0.627118105427715	0.885206746943714	0.859708324777126	0.842578629995145	0.745469742367483	0.665795715877546	0.65371654774713	0.679407098729986	0.715447243818339	0.612677441179116	0.739262370365961	0.683323645329639	0.705297001938787	0.592482021294211	0.869143935350894	0.851887621218082	0.842793228974706	0.68771106501677	0.687979485961415	0.692098170334464	0.66323575564265	0.688604095929278	0.680957508951592	0.651298347953724	0.641649682611164	0.656315990818209	0.517779096718304	0.847684334479965	0.848729919592143	0.828075764413207	0.703697320184165	0.723906543949277	0.733598988594798	0.694005459896192	0.70956517174602	0.721914097654958	0.731073059220396	0.736484820666416	0.743941137213535	0.557657618555439	0.841080535651481
1.52013104386509e-06	1.50405797209514e-06	1.66523765014708e-06	2.14080305093179e-06	1.38219610336616e-06	4.90198978865138e-07	6.05915047138042e-07	6.5771336694939e-07	5.88439006175436e-07	4.32967357491833e-07	5.70579793045584e-07	4.32224282504975e-07	5.33457929407585e-07	1.06711557112548e-06	0.00264433882647621	4.44558493765493e-06	2.23098501247042e-06	1.77881575914242e-06	5.97578299277669e-07	5.46426633419833e-07	6.81004198775352e-07	1.66669200935506e-06	4.02523445044184e-07	6.10120109093449e-07	7.35393325002705e-07	1.00235310205581e-06	1.82888350664193e-06	2.38520093048518e-06	2.90290504482685e-06	3.70996087164727e-06	2.73913114577811e-06	7.43792035410172e-07	1.18817659976806e-06	1.05465640698849e-06	1.36852822528049e-06	4.91109301336355e-07	8.38769786423785e-07	9.22099542877253e-07	1.28295371758786e-06	1.60601308708517e-06	2.29897305877241e-06	1.70833261482988e-06	2.18546802579223e-06	1.76118213217115e-06	5.27682035318568e-07	6.11029768803852e-07	7.5551419887419e-07	9.39970341774003e-07	4.41899960773954e-07	7.36394044377349e-07
1.18470209947771e-06	9.75376544859489e-07	1.16724507564817e-06	1.12284566236622e-06	1.10425382045036e-06	4.43822178399913e-07	5.002827797227e-07	4.87184100372282e-07	5.32853885072222e-07	7.55146216734417e-07	5.52371480979375e-07	3.83658601291338e-07	4.37736847985607e-07	9.07208604219312e-07	7.82730254125856e-07	6.92147658437631e-07	1.0384902680168e-06	1.18558064616145e-06	3.76496898345433e-07	4.35755695816328e-07	5.56690037039568e-07	7.94096809565222e-07	5.50657517370208e-07	7.07526319709241e-07	6.52043758049899e-07	7.80892908397957e-07	1.19882414570497e-06	1.01800365595625e-06	9.87615063873617e-07	9.78068974639384e-07	1.08282934378389e-06	5.69873874574371e-07	6.00342697454654e-07	6.02759837830355e-07	6.76807023228455e-07	6.02189429714849e-07	9.18001619741999e-07	7.38469407921233e-07	8.8436107861483e-07	1.0622691300636e-06	1.33468299258684e-06	1.30646328140573e-06	1.2801827137327e-06	1.21763583866875e-06	5.28542443563273e-07	5.832194499585e-07	7.27784352093031e-07	7.89874841054483e-07	6.7943887512653e-07	1.02866003665992e-06
2.29360713886374e-07	2.0548788342343e-07	2.91699149109749e-07	2.80706505988371e-07	2.66978597427786e-07	1.29240928901697e-07	1.44341812132676e-07	1.3517569919024e-07	1.47229242985628e-07	2.18130431495995e-07	3.21919869360394e-07	1.86663296473329e-07	1.77801386498193e-07	2.20825988930639e-07	1.91470779555344e-07	1.81291588056645e-07	2.53744576298571e-07	2.76525522644707e-07	1.04653721737143e-07	1.23957402632032e-07	1.4419292868787e-07	1.70437003394996e-07	1.73326099358547e-07	3.35873731888738e-07	2.37726498844165e-07	2.44800320807575e-07	2.23508046219248e-07	2.13649381522178e-07	2.22402870362071e-07	2.27548549427682e-07	2.39301027080876e-07	1.31135472807049e-07	1.42859334611079e-07	1.4275296333491e-07	1.51662792651284e-07	1.90595642129227e-07	2.78287670526745e-07	1.99958220992096e-07	1.91596978206823e-07	2.16261297408952e-07	2.52915740346553e-07	2.68556681744953e-07	2.6422863525383e-07	2.54204410034643e-07	1.23743055831962e-07	1.35645189779762e-07	1.53944189600613e-07	1.46425931925282e-07	2.01073312031477e-07	3.18917446767899e-07
1.68464583901194e-06	1.51604578213498e-06	9.22063280906944e-07	9.55479435875057e-07	1.02955499097016e-06	2.74669020888698e-07	3.69448214641629e-07	3.51372657242311e-07	3.95573524984687e-07	4.93331184524464e-07	1.21652149616789e-07	1.08993814715914e-07	1.46439921694466e-07	1.1154901311947e-06	7.88323084843816e-07	7.33168490980924e-07	1.01670534106009e-06	1.43629354699873e-06	2.90252186726913e-07	3.79701460783103e-07	5.3474017346136e-07	9.47251265930114e-07	3.60189087505054e-07	1.83996477605928e-07	2.05553936652364e-07	2.81368487902613e-07	2.04275457625187e-06	1.23651974348819e-06	1.14501153088234e-06	1.02204919034443e-06	1.22990338558763e-06	6.9145567780891e-07	8.04090203966906e-07	6.6301739058699e-07	8.67746819694455e-07	3.52286039129979e-07	2.92076461943414e-07	3.23450690153347e-07	5.07815415487561e-07	1.41954081402082e-06	1.97718580275642e-06	1.4933734650968e-06	1.63992299406739e-06	1.42502171801562e-06	4.94972016100429e-07	5.87858015119486e-07	6.64029468090921e-07	8.89640457443918e-07	3.92510962980722e-07	2.58765060696594e-07
0.0211068984939121	0.0201553057975673	2.96231993285903e-05	0.00546505983736204	0.0160203784253866	2.9941280066401e-06	4.05504458000775e-06	3.9974996224669e-06	4.57471453227813e-06	0.100468908925966	1.98949090930501e-06	1.59429255810517e-06	2.01320376669285e-06	0.0155408179671734	0.0119133726034267	0.0233905431091293	0.039510492815562	0.0307012203202558	3.09819787327149e-06	4.20785987879722e-06	5.58056167478634e-06	0.00853529089361308	0.110459253016812	2.4522464876946e-06	2.47573318561057e-06	3.31494031590858e-06	0.0293408805443051	0.0247118648970953	0.0231882182120911	0.0298479291102967	0.0309840006204391	0.000236623743226922	0.00870383824275069	0.0143475673543507	0.0155080087088907	0.147948853345644	3.93778422540834e-06	3.7356916756857e-06	6.3552765336824e-06	0.0165283911132996	0.0239825329513997	0.0249019273365055	0.0331961772325787	0.029990766631882	5.98147085372314e-06	8.48298835424231e-06	0.00772867367831423	2.11901773953214e-05	0.117698109052184	3.84305913616119e-06
0.255031321016212	0.27399324939325	0.225269702955892	0.246719716857296	0.250917283113565	0.270220765279912	0.271767372973253	0.290735428293083	0.255930331084914	0.272411086071129	0.114789697042084	0.140288969390321	0.157418061365003	0.238986129025048	0.319644810168432	0.322886856951066	0.281077868529255	0.25384685864593	0.387318091641904	0.260731935932968	0.316668857481348	0.286164128690512	0.297057238992828	0.13085177488598	0.148108072331214	0.157201146670159	0.28294276046865	0.287303795767778	0.284708353518935	0.306910377619467	0.280406612285381	0.31880373104812	0.339995078334689	0.344000286847886	0.32817293572804	0.334270413755639	0.152309400600271	0.151264160738319	0.17191501358307	0.279769984618207	0.252105059341729	0.241494307342653	0.27279299306886	0.260439403577999	0.278078245934637	0.268916540038826	0.255784204383061	0.256034906697498	0.324642557469266	0.158913278552794
[truncated: 77 more columns]
