# Supplementary material for: Single cell derived mRNA signals across human kidney tumors
Source: Nat Commun. 2021 Jun 23;12:3896. doi: 10.1038/s41467-021-23949-5 (PMC8222373; doi:10.1038/s41467-021-23949-5)
Supplement: Supplementary file 9 — Source Data [file 41467_2021_23949_MOESM9_ESM.zip › SourceDataForFigures/SupFig2C.tsv]

100%	95%	90%	85%	80%	75%	70%	65%	60%	55%	50%	45%	40%	35%	30%	25%	20%	15%	10%	5%	0%	sampleID
0.213915843915065	0.217671393215622	0.22543541789151	0.245313759792388	0.239408545972092	0.270852979379012	0.289936027807707	0.317321105269623	0.345796185540079	0.391530668382394	0.394835859129002	0.42955110142625	0.508515962104612	0.517795171565804	0.591660556968753	0.670915143475942	0.723667201188617	0.755062830929792	0.831667997834866	0.933594177598009	0.99931192691146	SangerProjectBench_SRR6298273
0.209355854738163	0.213091581305422	0.221696228343502	0.241545818142243	0.240440034404049	0.27167775482633	0.30294177566955	0.321039102607809	0.348269906207077	0.39489396935866	0.39861972516782	0.436775931481206	0.52306563831536	0.527139417060098	0.602920605227015	0.683468575137853	0.733647561919047	0.76868791852576	0.84416489509622	0.941331453506352	0.998818283051256	SangerProjectBench_SRR6298274
0.229529141670433	0.23371986144064	0.243451627852516	0.263380649326238	0.264108244114469	0.296429664482697	0.329339685146124	0.345986058785508	0.373048615303988	0.420554035865436	0.422918415372563	0.461723981566631	0.54588271308677	0.549175770524626	0.621329343816856	0.699925852159918	0.748353187336531	0.781304389328728	0.849869722300819	0.944096176325349	0.998901394970111	SangerProjectBench_SRR6298275
0.198168412133484	0.201332966807185	0.208544979489122	0.226255805298416	0.222530973126166	0.254232053856901	0.278364058632861	0.298184727466432	0.323239059268544	0.36847493534086	0.371218314854457	0.407342852402883	0.48796741290711	0.491585084243054	0.564838181485806	0.647281074141554	0.698064596299208	0.733660609174962	0.811331014181058	0.920460114771762	0.99949224705084	SangerProjectBench_SRR6298276
0.224318692575753	0.229331699103354	0.235937752835544	0.254681433963377	0.253356268802051	0.29110168657461	0.325796570617103	0.319663698102067	0.359001302979869	0.387459639393713	0.403589338074983	0.438088993300046	0.532555724064313	0.537830143697249	0.600802209069868	0.710993715763086	0.768504559302402	0.820714308195444	0.899936038762989	0.985176522676345	0.999993825109477	SangerProjectBench_SRR6298277
0.285897564493677	0.293225194638591	0.306421034126362	0.330260224891074	0.324800250827112	0.365874100836507	0.380300561211813	0.414611342622126	0.448821171894978	0.501578553336734	0.503360712533816	0.543278137576493	0.610412179777783	0.623386734629766	0.6954245142592	0.762154146319642	0.79954093368284	0.825021027542813	0.889351785841015	0.961910017282911	0.998791567140956	SangerProjectBench_SRR6298302
0.187784766165197	0.190987333002897	0.199563954752473	0.215966809225291	0.212905662577047	0.245847534597002	0.271877282352636	0.289342477843632	0.316845508866043	0.361737225930886	0.365436556569669	0.401668093484745	0.484235505567952	0.486564513002561	0.563889988346829	0.643546125046403	0.695517019152958	0.731402142050411	0.808796682964719	0.914236978346324	0.999489086755043	SangerProjectBench_SRR6298303
0.240117278893265	0.245726085465935	0.253396317418526	0.272872196433749	0.254965217107058	0.292952320437029	0.283997576481646	0.333381125470418	0.364160349811262	0.413047263738569	0.415491614706859	0.446227929553663	0.50397913041841	0.527641925101094	0.590616657390133	0.667601770551432	0.71459185785303	0.735350361500834	0.812908656018463	0.91323707074436	0.999848648605616	SangerProjectBench_SRR6298304
0.210132137634754	0.214483749284408	0.225329712880323	0.243558247120328	0.24646461585787	0.281176744247782	0.319813678756899	0.329550784941315	0.354077026517135	0.403090648228876	0.408001706450668	0.447858080188592	0.534230956503021	0.533884966204929	0.608831665407509	0.687609915420293	0.733849529472778	0.769312697881771	0.840196250976915	0.935237369208147	0.998914977415337	SangerProjectBench_SRR6298305
0.242379299273021	0.248778455430092	0.256876412905607	0.275332323018609	0.274260605816878	0.314204021977529	0.350662164211131	0.333590549405692	0.38387429058273	0.408523298340917	0.43077278022224	0.467484422481031	0.558453270196348	0.564026950366734	0.625629327551416	0.729076952392808	0.784025455755091	0.82749121208731	0.903955052389908	0.981668946120049	0.999991627496128	SangerProjectBench_SRR6298306
0.228355914411402	0.232676179815824	0.242821231938456	0.26316605361482	0.262263526429762	0.297170262248331	0.324157039805315	0.344680353371446	0.375135124009561	0.422054429542053	0.425353934327924	0.465524385787868	0.545082574217133	0.54855304377935	0.623209859047332	0.699488808009068	0.741073136665444	0.775871606766462	0.845957730941385	0.935119956410737	0.998635521729186	SangerProjectBench_SRR6298331
0.251393655553366	0.257372422861726	0.269536990002969	0.291392259917848	0.292479833181048	0.332833456128294	0.364725415049989	0.384699687736876	0.414847459356025	0.468043789174777	0.471444010957258	0.513282750172447	0.596346139910907	0.598533356454031	0.675071316584038	0.74675737524655	0.785834704779509	0.819916995268932	0.885163882607045	0.957102810305889	0.998988801216307	SangerProjectBench_SRR6298332
0.259598099478822	0.265200869903609	0.278096134557586	0.29899344286924	0.300016252549425	0.339949355598484	0.371527778380374	0.387448120749444	0.419554112935508	0.472488095087236	0.474113737964039	0.516070547333986	0.596334663732067	0.60027210627056	0.67110167264805	0.743293065515738	0.782708880230577	0.813556858149224	0.878648989440747	0.953424463626366	0.999347096696676	SangerProjectBench_SRR6298333
0.246750954584957	0.252127706354517	0.263920133211954	0.28452164350856	0.286174502340592	0.325427163292822	0.359347463084918	0.375534702605275	0.404105753410582	0.45507350252603	0.457749276572646	0.501366840159175	0.583361452121579	0.58616178907856	0.659509239064958	0.73317489457629	0.775425178932369	0.807726351826005	0.872490561520995	0.95099056071689	0.999176223501276	SangerProjectBench_SRR6298334
0.285348024790938	0.293207985176427	0.304320629722442	0.324831837949137	0.325386120500602	0.369986163812191	0.412489011089362	0.394735584010651	0.447656739925368	0.480034962057571	0.496491959494771	0.536209992976714	0.624679077899122	0.633900192229411	0.691967938346524	0.786875628681768	0.834800516143097	0.871273372345132	0.93293475777324	0.9891635637146	0.999991466855235	SangerProjectBench_SRR6298335
0.203781034286483	0.206624383278298	0.217336715630609	0.235237733272536	0.236066377152476	0.268329095610028	0.303275196709439	0.312244641251601	0.33831167903142	0.383522911708279	0.387098270210893	0.425329705434513	0.509316781417375	0.507001651787	0.582815246721028	0.661189417724803	0.705957496963413	0.744683914811134	0.817034783899944	0.91803643142482	0.998784973865996	SangerProjectBench_SRR6298365
0.198160676463307	0.20126397751037	0.211865066604811	0.229621894027406	0.231321898256205	0.264040582019621	0.302579622715836	0.310785473444824	0.336218452287851	0.383959309462821	0.386947360931861	0.426373614329708	0.516178901728966	0.512485294498345	0.592587391778099	0.670143617900851	0.716369199037219	0.756513224787393	0.829824096867045	0.930901976851845	0.999354966142124	SangerProjectBench_SRR6298366
0.1948531604672	0.197629954127242	0.207184307622855	0.223014779302854	0.224808245597066	0.257039016944585	0.292998137051652	0.297841979722597	0.32461246528013	0.367153031274293	0.372281652255161	0.409608181127889	0.496740374882258	0.494893012307803	0.570308672354329	0.650489371386938	0.69986676387226	0.737839063186139	0.81278287290002	0.920654421881624	0.999615289890866	SangerProjectBench_SRR6298367
0.19084400430246	0.192935377439061	0.202194157279305	0.218052304430047	0.21985477177364	0.25147318453848	0.28578834018631	0.293565844602466	0.315854878531156	0.359539149690841	0.364454777172483	0.401938585917523	0.486667445980682	0.481415487288305	0.558522196063326	0.636826785808365	0.686548211380845	0.72352718668511	0.798217042585814	0.906234353329557	0.999941490672554	SangerProjectBench_SRR6298368
0.269354503887024	0.276449745989376	0.286851177714797	0.306118896810133	0.307743506762822	0.347565876252687	0.389161756726864	0.352797334822017	0.418001639570162	0.434965645168895	0.466277846935497	0.500702402898127	0.590719254050662	0.600215124520667	0.655878421150268	0.75753381304209	0.809517702915377	0.853940937222887	0.920945485666041	0.987573054159583	0.999990049626062	SangerProjectBench_SRR6298369
