# Supplementary material for: Single cell derived mRNA signals across human kidney tumors
Source: Nat Commun. 2021 Jun 23;12:3896. doi: 10.1038/s41467-021-23949-5 (PMC8222373; doi:10.1038/s41467-021-23949-5)
Supplement: Supplementary file 9 — Source Data [file 41467_2021_23949_MOESM9_ESM.zip › SourceDataForFigures/Fig3D.tsv]

orig.ident	nCount_RNA	nFeature_RNA	filtKnee	filtInf	filtED	filtCR	filt	reasonForFilt	igGenes	mhcGenes	mhc2Genes	hgGenes	mhc1Genes	hspGenes	nuclearMTGenes	hkGenes	riboGenes	mtGenes	antisenseGenes	S.Score	G2M.Score	Phase	scrubScore	scrubCall	scrubSim1	scrubSim2	PASS_MT	PASS_nGenes	PASS_nCounts	PASS_doublet	fracBadClust	PASS_cluster	PASS	reasonForFail	samp	RNA_snn_res.1	seurat_clusters	annot	UMAP_1	UMAP_2	EGFR	NTRK3	rowName
GOSH016	2610.40757333586	1352	TRUE	TRUE	TRUE	TRUE	TRUE	Both	0	0.00281425307232336	0	0	0.00281425307232336	0.00258764060386869	0.0591196140831657	0.238381885923709	0.58962140877045	0.0196864440989538	0.00212153293791601	-0.0180381510238783	-0.011361499995882	G1	0.150214592274678	FALSE	0.290322580645161	0.368421052631579	TRUE	TRUE	TRUE	TRUE	0.0819672131147541	TRUE	TRUE	Pass	4602STDY7685338	1	1	T	11.6171666109888	0.708009248104101	0	0	GOSH016.CMN___GOSH016___4602STDY7685338_AAACCTGAGATGTAAC
GOSH016	2300.79414832562	1246	TRUE	TRUE	TRUE	TRUE	TRUE	Both	0	0.00931189345414061	0	0	0.00931189345414061	0.00292110716342382	0.0613452381204519	0.254041919567833	0.434916391461507	0.0181050018656675	0.00280573413118707	-0.0355511601279381	-0.0525649460851441	G1	0.129593810444874	FALSE	0.443298969072165	0.443298969072165	TRUE	TRUE	TRUE	TRUE	0.078740157480315	TRUE	TRUE	Pass	4602STDY7685338	4	4	T	9.60678563971909	-4.17949535241424	0	0	GOSH016.CMN___GOSH016___4602STDY7685338_AAACCTGAGGGAGTAA
GOSH016	1989.55395506357	994	TRUE	TRUE	TRUE	TRUE	TRUE	Both	0	0.00305394033312992	0	0	0.00305394033312992	0.00476957478616538	0.0602618521025139	0.250369507014471	0.551057023184807	0.0170111710233078	0.00145827975282377	-0.0313885635497232	0.0131689320414213	G2M	0.117967332123412	FALSE	0.0427528675703858	0.491525423728813	TRUE	TRUE	TRUE	TRUE	0.062111801242236	TRUE	TRUE	Pass	4602STDY7685338	2	2	T	8.43206946436603	1.7757861061183	0	0	GOSH016.CMN___GOSH016___4602STDY7685338_AAACCTGCATACGCTA
GOSH016	2396.73675924213	1136	TRUE	TRUE	TRUE	TRUE	TRUE	Both	0	0.0114813060826901	0.00165632085508998	0	0.00982498522760016	0.0035982102173121	0.0734876171205858	0.239047503766496	0.265397615965814	0.0469397876398324	0.00225848679506876	-0.0376209585750859	-0.0240952334038089	G1	0.0865671641791045	FALSE	0.8348623853211	0.27027027027027	TRUE	TRUE	TRUE	TRUE	0.0580645161290323	TRUE	TRUE	Pass	4602STDY7685338	3	3	Monocytes	-18.5198501310484	-0.376998235707853	0	0	GOSH016.CMN___GOSH016___4602STDY7685338_AAACCTGGTGTAATGA
GOSH016	1756.11894368812	971	TRUE	TRUE	TRUE	TRUE	TRUE	Both	0	0.00512560367282477	0	0	0.00512560367282477	0.00421946253006101	0.0586266319092261	0.249728609191888	0.484920993258742	0.0225358697089244	0.000785280245705652	0.00460594566352271	-0.0482081052399435	S	0.150214592274678	FALSE	0.136	0.402843601895735	TRUE	TRUE	TRUE	TRUE	0.0352941176470588	TRUE	TRUE	Pass	4602STDY7685338	1	1	T	8.74811287947106	-0.0136789443921929	0	0	GOSH016.CMN___GOSH016___4602STDY7685338_AAACCTGTCCAAACTG
GOSH016	1288.59821525789	641	FALSE	TRUE	TRUE	FALSE	TRUE	EmptyDrops	0	0.00182971179771018	0.000501326443724875	0	0.0013283853539853	0.00700540599489879	0.0221091141861078	0.167620514873297	0.0269725333108836	0.0570418274572891	0.0035127462723506	-0.0146598045055584	-0.0167748483010184	G1	0.221902017291066	FALSE	0.166666666666667	0.112676056338028	TRUE	TRUE	TRUE	TRUE	0.274193548387097	TRUE	TRUE	Pass	4602STDY7685338	16	16	Tumour	-3.12187410086741	-13.2287476085582	0	0	GOSH016.CMN___GOSH016___4602STDY7685338_AAACCTGTCGCTTGTC
GOSH016	1242.30658784953	726	FALSE	TRUE	TRUE	TRUE	TRUE	EmptyDrops	0	0.00473502874991687	0	0.000296845344171608	0.00473502874991687	0.00302254802255826	0.0424798230534025	0.231477951880315	0.203660123292989	0.036638241295315	0.00421773650001577	-0.0521114447720239	0.0295737169829933	G2M	0.150214592274678	FALSE	0.402843601895735	0.0464864864864865	TRUE	TRUE	TRUE	TRUE	0	TRUE	TRUE	Pass	4602STDY7685338	0	0	NK	1.53800271380702	3.52358694809304	0	0	GOSH016.CMN___GOSH016___4602STDY7685338_AAACGGGCATCGACGC
GOSH016	2379.78800695558	1216	TRUE	TRUE	TRUE	TRUE	TRUE	Both	0	0.004465858735903	0	0	0.004465858735903	0.00334742679959352	0.0504129780373253	0.24073580916413	0.521638619244622	0.017333783458577	0.00167854718904838	-0.0429590119158534	0.0025243913338194	G2M	0.158129175946548	FALSE	0.0829694323144105	0.158129175946548	TRUE	TRUE	TRUE	TRUE	0.0387596899224806	TRUE	TRUE	Pass	4602STDY7685338	4	4	T	10.8598766391313	-3.40468621155467	0	0	GOSH016.CMN___GOSH016___4602STDY7685338_AAACGGGGTAAACCTC
GOSH016	1402.76157415686	783	TRUE	TRUE	TRUE	TRUE	TRUE	Both	0	0.014352814500428	0	0.000177992301231849	0.014352814500428	0.0152246346291089	0.0391182284246667	0.225086742205118	0.11949402210035	0.0505949632291601	0.00449714273946861	-0.0593037905785347	-0.056733905286775	G1	0.102990033222591	FALSE	0.0571428571428571	0.185929648241206	TRUE	TRUE	TRUE	TRUE	0.0933333333333333	TRUE	TRUE	Pass	4602STDY7685338	0	0	NK	3.05457514642038	7.99804305216799	0	0	GOSH016.CMN___GOSH016___4602STDY7685338_AAACGGGGTAAGGGAA
GOSH016	1017.35747754052	643	FALSE	TRUE	TRUE	FALSE	TRUE	EmptyDrops	0	0.00952213995420164	0	0.000341109728228968	0.00952213995420164	0.00575109539583313	0.0414107161754627	0.253380244723802	0.171186116453287	0.0676044118352547	0.00368318185612741	0.0924263882189121	-0.0386211317321657	S	0.158129175946548	FALSE	0.221902017291066	0.622377622377622	TRUE	TRUE	TRUE	TRUE	0	TRUE	TRUE	Pass	4602STDY7685338	0	0	NK	0.453380425395292	2.0974807853875	0	0	GOSH016.CMN___GOSH016___4602STDY7685338_AAACGGGGTCAACATC
GOSH016	1526.69573838417	758	TRUE	TRUE	TRUE	TRUE	TRUE	Both	0	0.0063221186920769	0.000875115554543432	0.000258737504962971	0.00544700313753347	0.00459002143267019	0.0573887281071053	0.226006133585212	0.21977496298817	0.0608052854842152	0.00138738355242921	-0.0448363466379966	-0.0868281382434575	G1	0.023728813559322	FALSE	0.368421052631579	0.0795454545454546	TRUE	TRUE	TRUE	TRUE	0.0580645161290323	TRUE	TRUE	Pass	4602STDY7685338	3	3	Monocytes	-17.8327517497965	3.13777511764661	0	0	GOSH016.CMN___GOSH016___4602STDY7685338_AAAGATGAGTAGCGGT
GOSH016	1373.22258097047	772	TRUE	TRUE	TRUE	TRUE	TRUE	Both	0	0.00335791575201563	0	0	0.00335791575201563	0.00237598126996921	0.0491380307292524	0.243916542210905	0.477500565544252	0.0368792434297801	0.00139730403279102	-0.0199709332632858	-0.0344915336674228	G1	0.112676056338028	FALSE	0.622377622377622	0.0943396226415094	TRUE	TRUE	TRUE	TRUE	0.0387596899224806	TRUE	TRUE	Pass	4602STDY7685338	2	2	T	8.53602946252	-0.503071239129416	0	0	GOSH016.CMN___GOSH016___4602STDY7685338_AAAGATGAGTATGACA
GOSH016	1267.78645479867	718	TRUE	TRUE	TRUE	TRUE	TRUE	Both	0	0.0151508036928304	0	0	0.0151508036928304	0.00440453831547963	0.0540907922012466	0.255662967812338	0.241870587521522	0.0347193787315488	0.00112621644231096	-0.0174910239098664	-0.0165854776689636	G1	0.208791208791209	FALSE	0.622377622377622	0.208791208791209	TRUE	TRUE	TRUE	TRUE	0.100840336134454	TRUE	TRUE	Pass	4602STDY7685338	0	0	NK	1.39804989884328	8.05621527423141	0	0	GOSH016.CMN___GOSH016___4602STDY7685338_AAAGATGGTCCGAAGA
GOSH016	5022.02187557554	1998	TRUE	TRUE	TRUE	TRUE	TRUE	Both	0	0.0262433905159426	0.0238683050648563	0	0.00237508545108636	0.00811383091571792	0.0814062391357627	0.263560793545214	0.385223232279187	0.0267143316013455	0.000982438421858078	-0.0283849671340202	-0.0802730777263711	G1	0.27027027027027	FALSE	0.443298969072165	0.236363636363636	TRUE	TRUE	TRUE	TRUE	0.166666666666667	TRUE	TRUE	Pass	4602STDY7685338	3	3	Monocytes	-15.3451662393551	-0.223315452096562	0	0	GOSH016.CMN___GOSH016___4602STDY7685338_AAAGATGGTGAGCGAT
GOSH016	971.952985766158	574	FALSE	TRUE	TRUE	FALSE	TRUE	EmptyDrops	0.0281684367836647	0.0161798258323103	0.00853062811048406	0	0.00764919772182619	0.00386306070391282	0.0444571612952173	0.239215383761543	0.186508052088539	0.0489890891823168	0.00541930812771471	-0.0212216982796176	-0.0891952796562453	G1	0.107692307692308	FALSE	0.290322580645161	0.491525423728813	TRUE	TRUE	TRUE	TRUE	0.032	TRUE	TRUE	Pass	4602STDY7685338	6	6	B	-9.21788319685143	10.0164330605946	0	0	GOSH016.CMN___GOSH016___4602STDY7685338_AAAGATGTCTCTAGGA
GOSH016	1128.34700811599	711	FALSE	TRUE	TRUE	TRUE	TRUE	EmptyDrops	0	0.00848653731187948	0	0	0.00848653731187948	0.00412147927520778	0.0472572986279483	0.233786428732206	0.24065072851053	0.0568991023287407	0.00182110318595899	0.0140817106779212	-0.0815956950016372	S	0.175903614457831	FALSE	0.622377622377622	0.175903614457831	TRUE	TRUE	TRUE	TRUE	0.161290322580645	TRUE	TRUE	Pass	4602STDY7685338	0	0	NK	1.645348184831	6.27463738591488	0	0	GOSH016.CMN___GOSH016___4602STDY7685338_AAAGCAAAGAGGACGG
GOSH016	3276.70774325354	1501	TRUE	TRUE	TRUE	TRUE	TRUE	Both	0	0.00458389212040455	0.000418677056067883	0.000104657029532226	0.00416521506433667	0.00989830008951532	0.0525307100452865	0.249209594666669	0.22159537245812	0.0206793096333729	0.00178330704898208	0.0219854586030821	-0.103421437790726	S	0.0943396226415094	FALSE	0.252396166134185	0.290322580645161	TRUE	TRUE	TRUE	TRUE	0	TRUE	TRUE	Pass	4602STDY7685338	12	12	End	-2.66819549342774	-9.80940587492726	0	0	GOSH016.CMN___GOSH016___4602STDY7685338_AAAGCAAAGCGTTCCG
GOSH016	4185.72697886234	1834	TRUE	TRUE	TRUE	TRUE	TRUE	Both	0	0.0289987574996387	0.0187882365447504	0	0.0102105209548883	0.00252048652349496	0.0694933870695614	0.246445784537328	0.24631829151333	0.0392096789822228	0.000648129959312116	-0.0140026503191689	-0.0908528049207305	G1	0.107692307692308	FALSE	0.196850393700787	0.208791208791209	TRUE	TRUE	TRUE	TRUE	0.0112359550561798	TRUE	TRUE	Pass	4602STDY7685338	3	3	Monocytes	-15.9674229869167	-0.615477592717495	0	0	GOSH016.CMN___GOSH016___4602STDY7685338_AAAGCAAAGTATCGAA
GOSH016	1300.46309839135	777	TRUE	TRUE	TRUE	TRUE	TRUE	Both	0	0.00925673272677437	0	0	0.00925673272677437	0.00916532525438141	0.0349664520915254	0.231973406566647	0.181010374826518	0.0451294935526737	0.00173037269103185	-0.0215026835450166	-0.0986031800163787	G1	0.142857142857143	FALSE	0.142857142857143	0.0903522205206738	TRUE	TRUE	TRUE	TRUE	0.0375	TRUE	TRUE	Pass	4602STDY7685338	0	0	NK	3.31850349250344	7.59197503512586	0	0	GOSH016.CMN___GOSH016___4602STDY7685338_AAAGCAACAAGCTGTT
GOSH016	1695.83297520247	965	TRUE	TRUE	TRUE	TRUE	TRUE	Both	0	0.015241193818378	0	0.000649201214922579	0.015241193818378	0.00560068412963239	0.0497499922379778	0.272688588538649	0.144609817208516	0.0329630892942521	0.00379812897508526	-0.0444065399378816	-0.0739937191540446	G1	0.196850393700787	FALSE	0.185929648241206	0.252396166134185	TRUE	TRUE	TRUE	TRUE	0.0933333333333333	TRUE	TRUE	Pass	4602STDY7685338	0	0	NK	2.48249210600283	6.03612537009795	0	0	GOSH016.CMN___GOSH016___4602STDY7685338_AAAGCAACAGCTCCGA
GOSH016	1216.25252251476	723	FALSE	TRUE	TRUE	FALSE	TRUE	EmptyDrops	0	0.0080191289408537	0	0	0.0080191289408537	0.00521242234773217	0.0421533167926713	0.248748814147995	0.147071624750771	0.0197080269711389	0.00200739909765293	-0.0500192296601028	-0.0187900358515148	G1	0.142857142857143	FALSE	0.129593810444874	0.338775510204082	TRUE	TRUE	TRUE	TRUE	0.100840336134454	TRUE	TRUE	Pass	4602STDY7685338	0	0	NK	0.580267995069799	7.02550890558295	0	0	GOSH016.CMN___GOSH016___4602STDY7685338_AAAGCAACAGGGTTAG
GOSH016	1889.56781221368	1052	TRUE	TRUE	TRUE	TRUE	TRUE	Both	0	0.00387675797348596	0	0	0.00387675797348596	0.00295976655005931	0.0588764955732795	0.245846563226293	0.517729130177142	0.0308748661313832	0.00229783995265363	-0.0319753961039944	0.0199761777362379	G2M	0.107692307692308	FALSE	0.102990033222591	0.8348623853211	TRUE	TRUE	TRUE	TRUE	0.0642201834862385	TRUE	TRUE	Pass	4602STDY7685338	2	2	T	10.329291327285	0.167379290119461	0	0	GOSH016.CMN___GOSH016___4602STDY7685338_AAAGCAAGTCAAGCGA
GOSH016	1201.39505746034	754	FALSE	TRUE	TRUE	FALSE	TRUE	EmptyDrops	0	0.0140390987457341	0	0	0.0140390987457341	0.00491002170568044	0.0298090039416408	0.255254420690545	0.106693984332458	0.0347112851417962	0.00350829440347756	-0.0688198956322058	-0.0458548781600983	G1	0.221902017291066	FALSE	0.208791208791209	0.123595505617978	TRUE	TRUE	TRUE	TRUE	0	TRUE	TRUE	Pass	4602STDY7685338	0	0	NK	2.04809919786369	8.49124045285319	0	0	GOSH016.CMN___GOSH016___4602STDY7685338_AAAGCAATCTGTGCAA
GOSH016	1901.75164268695	995	TRUE	TRUE	TRUE	TRUE	TRUE	Both	0	0.00599238947209147	0	0	0.00599238947209147	0.00317595960338211	0.0629140477165919	0.264074602843931	0.453888031421888	0.0105548553815872	0.00136732358702	0.0412918521807147	-0.04309965461821	S	0.136	FALSE	0.142857142857143	0.136	TRUE	TRUE	TRUE	TRUE	0.0915032679738562	TRUE	TRUE	Pass	4602STDY7685338	1	1	T	10.3323827657227	0.379279462794193	0	0	GOSH016.CMN___GOSH016___4602STDY7685338_AAAGCAATCTTCCTTC
GOSH016	1986.28579511565	1046	TRUE	TRUE	TRUE	TRUE	TRUE	Both	0	0.0205135927893825	0	0	0.0205135927893825	0.00391357719871964	0.0569224230273363	0.253172643949665	0.191566283929267	0.0294344377314561	0.00303937975708818	-0.00303803837888045	0.0070084227230738	G2M	0.175903614457831	FALSE	0.491525423728813	0.107692307692308	TRUE	TRUE	TRUE	TRUE	0.1125	TRUE	TRUE	Pass	4602STDY7685338	0	0	NK	2.01226958471739	5.698553385356	0	0	GOSH016.CMN___GOSH016___4602STDY7685338_AAAGTAGAGCTATGCT
GOSH016	895.542339272463	566	FALSE	TRUE	TRUE	FALSE	TRUE	EmptyDrops	0	0.0165534652128166	0.0039204635246434	0	0.0126330016881732	0.00586167648268297	0.0303001399003208	0.230406646918366	0.0879309085767367	0.0232337341851225	0.000985526827280642	-0.0530006511769541	-0.0805946410086182	G1	0.0392749244712991	FALSE	0.196850393700787	0.0829694323144105	TRUE	TRUE	TRUE	TRUE	0.301369863013699	TRUE	TRUE	Pass	4602STDY7685338	7	7	End	-2.98296885299602	-4.19699224432699	0	0	GOSH016.CMN___GOSH016___4602STDY7685338_AAAGTAGCACATGGGA
GOSH016	1027.91050372133	658	FALSE	TRUE	TRUE	FALSE	TRUE	EmptyDrops	0	0.00943084143985288	0.00157267496022955	0	0.00785816647962333	0.0135307782367725	0.055473598941022	0.249370285874443	0.135133949373909	0.0263113855562517	0.00398481316724473	0.100556808431259	-0.0360047808385146	S	0.0548424737456243	FALSE	0.252396166134185	0.622377622377622	TRUE	TRUE	TRUE	TRUE	0.0638297872340425	TRUE	TRUE	Pass	4602STDY7685338	7	7	End	-4.14139933779978	-5.23607340233889	0	0	GOSH016.CMN___GOSH016___4602STDY7685338_AAAGTAGCACGTTGGC
GOSH016	8384.39285672714	3326	TRUE	TRUE	TRUE	TRUE	TRUE	Both	0	0.00119552194268561	0	0	0.00119552194268561	0.00754019493828939	0.0508214238376877	0.257489140680107	0.160803262923092	0.0241598037570292	0.00323303277779729	0.501773277338275	0.11582582995174	S	0.107692307692308	FALSE	0.117967332123412	0.196850393700787	TRUE	TRUE	TRUE	TRUE	0	TRUE	TRUE	Pass	4602STDY7685338	11	11	Tumour	-3.05870639661977	-13.4586790340112	0.782101738040731	0	GOSH016.CMN___GOSH016___4602STDY7685338_AAAGTAGCAGCTGTTA
GOSH016	1548.47590718619	994	TRUE	TRUE	TRUE	TRUE	TRUE	Both	0	0.00730378715165249	0	0	0.00730378715165249	0.00578776419596583	0.0513315697602919	0.274259687269589	0.144363574753323	0.0225314500508015	0.00367504691833763	0.0387890409070843	-0.060715860861097	S	0.0392749244712991	FALSE	0.368421052631579	0.158129175946548	TRUE	TRUE	TRUE	TRUE	0.0638297872340425	TRUE	TRUE	Pass	4602STDY7685338	7	7	End	-3.77844012576099	-4.62008098178495	0	0	GOSH016.CMN___GOSH016___4602STDY7685338_AAAGTAGGTATGGTTC
GOSH016	10449.2650978934	3806	TRUE	TRUE	TRUE	TRUE	TRUE	Both	0	0.000381241336117475	0	0	0.000381241336117475	0.0113616431019327	0.0825744869180917	0.257823042642405	0.206337329857496	0.1272654712199	0.00181473604493367	-0.072163820668575	-0.0552085365400359	G1	0.117967332123412	FALSE	0.368421052631579	0.622377622377622	TRUE	TRUE	TRUE	TRUE	0	TRUE	TRUE	Pass	4602STDY7685338	9	9	Adrenal	1.85707820068862	-15.7122665995029	0	0	GOSH016.CMN___GOSH016___4602STDY7685338_AAATGCCAGGCGCTCT
GOSH016	6032.25106545463	2456	TRUE	TRUE	TRUE	TRUE	TRUE	Both	0	0.00103756081591391	0	0	0.00103756081591391	0.00802569291420241	0.0531520663346612	0.25497037058786	0.110501907246787	0.0113161120101737	0.00254576170806854	-0.0862801848647005	-0.0207207734013049	G1	0.0571428571428571	FALSE	0.622377622377622	0.714285714285714	TRUE	TRUE	TRUE	TRUE	0	TRUE	TRUE	Pass	4602STDY7685338	11	11	Tumour	-2.66768169114571	-14.2682555776102	0.975177131925475	0	GOSH016.CMN___GOSH016___4602STDY7685338_AAATGCCCAGCCTGTG
GOSH016	7524.68628194738	2594	TRUE	TRUE	TRUE	TRUE	TRUE	Both	0	0.00800132291267491	0	0	0.00800132291267491	0.00583244432494304	0.0646990316707046	0.286003017774138	0.378128820091017	0.0201515388144274	0.00100548343790394	0.609138839933401	0.587430606519465	S	0.098546042003231	FALSE	0.098546042003231	0.55	TRUE	TRUE	TRUE	TRUE	0	TRUE	TRUE	Pass	4602STDY7685338	14	14	NK	1.54300510276267	-2.43107742158365	0	0	GOSH016.CMN___GOSH016___4602STDY7685338_AAATGCCCAGTCGTGC
GOSH016	1826.91746980189	1033	TRUE	TRUE	TRUE	TRUE	TRUE	Both	0	0.0181672408991072	0	0	0.0181672408991072	0.00661465553844461	0.0536367574702531	0.272186724728152	0.158794714948235	0.0553522789419757	0.00293929147490288	-0.0358963478123949	-0.0306947297846134	G1	0.221902017291066	FALSE	0.208791208791209	0.443298969072165	TRUE	TRUE	TRUE	TRUE	0.0486111111111111	TRUE	TRUE	Pass	4602STDY7685338	5	5	NK	1.7534617749017	2.35835627940951	0	0	GOSH016.CMN___GOSH016___4602STDY7685338_AAATGCCTCAAGCCTA
GOSH016	3007.03918398617	1393	TRUE	TRUE	TRUE	TRUE	TRUE	Both	0	0.0205951788352029	0.0134342319429819	0	0.007160946892221	0.00262645743331863	0.0753962119316252	0.227105167402095	0.270345217703915	0.0386846843887106	0.00179144197359128	-0.0795199367728977	-0.118853153077966	G1	0.0548424737456243	FALSE	0.129593810444874	0.622377622377622	TRUE	TRUE	TRUE	TRUE	0	TRUE	TRUE	Pass	4602STDY7685338	8	8	Monocytes	-16.6746623988398	-1.56249614383153	0	0	GOSH016.CMN___GOSH016___4602STDY7685338_AACACGTAGACGCAAC
GOSH016	1356.28671955968	829	TRUE	TRUE	TRUE	TRUE	TRUE	Both	0	0.00581922681910568	0	0	0.00581922681910568	0.00319517810445774	0.0440830056518643	0.253321399639105	0.22149328673434	0.0353076890199236	0.00377129915227495	-0.0650410750100634	-0.108099147557884	G1	0.117967332123412	FALSE	0.129593810444874	0.338775510204082	TRUE	TRUE	TRUE	TRUE	0.062111801242236	TRUE	TRUE	Pass	4602STDY7685338	2	2	T	8.13500991739505	2.74232785689747	0	0	GOSH016.CMN___GOSH016___4602STDY7685338_AACACGTGTCAGGACA
GOSH016	1828.64427416359	1043	TRUE	TRUE	TRUE	TRUE	TRUE	Both	0	0.0191164718715506	0	0	0.0191164718715506	0.00504466544795044	0.0554403093132523	0.271158490726561	0.239038257258254	0.0215100874693077	0.00392845157692619	-0.0738758721877147	-0.0343662579912906	G1	0.136	FALSE	0.236363636363636	0.0505050505050505	TRUE	TRUE	TRUE	TRUE	0.0769230769230769	TRUE	TRUE	Pass	4602STDY7685338	5	5	NK	1.92408667454906	4.75475591929889	0	0	GOSH016.CMN___GOSH016___4602STDY7685338_AACACGTGTTAAAGAC
GOSH016	6045.55238979103	2247	TRUE	TRUE	TRUE	TRUE	TRUE	Both	0	0.00103841304767417	0	0.000140733272463835	0.00103841304767417	0.00571223522463433	0.0496231971694036	0.226309293365501	0.185049117128844	0.00974924942331213	0.00244720486445436	-0.0751908402993576	-0.0783751426445227	G1	0.064638783269962	FALSE	0.136	0.443298969072165	TRUE	TRUE	TRUE	TRUE	0	TRUE	TRUE	Pass	4602STDY7685338	11	11	Tumour	-2.66735740611325	-14.0496687603968	0	0	GOSH016.CMN___GOSH016___4602STDY7685338_AACCATGAGAGTACCG
GOSH016	1811.10431940827	989	TRUE	TRUE	TRUE	TRUE	TRUE	Both	0	0.0049437627953568	0	0	0.0049437627953568	0.0042218015365861	0.0462847778757361	0.240577165776503	0.490382788782915	0.0194222066439601	0.00394792020732776	-0.0609342677424485	-0.0208471698389955	G1	0.123595505617978	FALSE	0.0731707317073171	0.150214592274678	TRUE	TRUE	TRUE	TRUE	0.0387596899224806	TRUE	TRUE	Pass	4602STDY7685338	4	4	T	8.99181517976784	-1.13209185134718	0	0	GOSH016.CMN___GOSH016___4602STDY7685338_AACCATGCAGTGACAG
GOSH016	7415.24763497411	3006	TRUE	TRUE	TRUE	TRUE	TRUE	Both	0	0.00205241808844411	0	0	0.00205241808844411	0.00895213880747583	0.0503977372066266	0.235055829715896	0.243316921055897	0.03315059695192	0.00346272910337772	-0.0578802823541927	-0.0167290630247898	G1	0.338775510204082	FALSE	0.491525423728813	0.208791208791209	TRUE	TRUE	TRUE	TRUE	0.025	TRUE	TRUE	Pass	4602STDY7685338	11	11	Tumour	-2.90923751669493	-12.4751877938292	0	0	GOSH016.CMN___GOSH016___4602STDY7685338_AACCATGGTCTCTTAT
GOSH016	993.770678768126	318	FALSE	TRUE	TRUE	FALSE	TRUE	EmptyDrops	0	0.00182318127475956	0	0	0.00182318127475956	0.00190630454409507	0.0331684744013596	0.136409260929334	0.0248339358474043	0.0168994970981373	0.00287261380286232	0.0132763278080696	-0.0447617718209531	S	0.129593810444874	FALSE	0.123595505617978	0.622377622377622	TRUE	TRUE	TRUE	TRUE	0.197916666666667	TRUE	TRUE	Pass	4602STDY7685338	4	4	T	8.73308611063062	-0.496810200645773	0	0	GOSH016.CMN___GOSH016___4602STDY7685338_AACCATGTCCTCTAGC
GOSH016	2488.11287663883	1119	TRUE	TRUE	TRUE	TRUE	TRUE	Both	0	0.0069740209151499	0.00482706700916304	0.000181463513530405	0.00214695390598685	0.0038394277030266	0.0487013251472467	0.206716468744759	0.155921577771628	0.0236286668975716	0.0022668919725586	-0.0427995118841086	-0.0243745482299484	G1	0.0829694323144105	FALSE	0.0762829403606103	0.491525423728813	TRUE	TRUE	TRUE	TRUE	0.0985915492957746	TRUE	TRUE	Pass	4602STDY7685338	13	13	Monocytes	-12.9849003979408	-5.54531251368108	0	0	GOSH016.CMN___GOSH016___4602STDY7685338_AACCATGTCGCAGGCT
GOSH016	1768.39869663402	962	TRUE	TRUE	TRUE	TRUE	TRUE	Both	0	0.0067278477770779	0	0	0.0067278477770779	0.00517885693646343	0.0668740974234781	0.268101133235666	0.430265670314374	0.034088369378408	0.00202968097088084	0.000632583139957871	0.0322883421713356	G2M	0.142857142857143	FALSE	0.368421052631579	0.208791208791209	TRUE	TRUE	TRUE	TRUE	0.0387596899224806	TRUE	TRUE	Pass	4602STDY7685338	4	4	T	8.93370037320314	-1.19008123939535	0	0	GOSH016.CMN___GOSH016___4602STDY7685338_AACCGCGCAAGAAGAG
GOSH016	1510.63418110075	790	TRUE	TRUE	TRUE	TRUE	TRUE	Both	0	0.00608996970370757	0	0	0.00608996970370757	0.00235865217806726	0.0731176775107119	0.214185904985528	0.191950981991723	0.0776925358582597	0.00143766199274053	-0.0724230585274987	-0.0180257819711742	G1	0.0301369863013699	FALSE	0.0829694323144105	0.55	TRUE	TRUE	TRUE	TRUE	0.00970873786407767	TRUE	TRUE	Pass	4602STDY7685338	8	8	Monocytes	-18.7116035739542	-0.753074575408694	0	0	GOSH016.CMN___GOSH016___4602STDY7685338_AACCGCGGTTAAGTAG
GOSH016	1368.67849325712	817	TRUE	TRUE	TRUE	TRUE	TRUE	Both	0	0.0190997895442951	0	0	0.0190997895442951	0.00427816164143404	0.038303712402176	0.249097868297779	0.203263188851367	0.0385275364905763	0.00708124134650759	-0.0654334777337009	0.0456534009652019	G2M	0.107692307692308	FALSE	0.185929648241206	0.55	TRUE	TRUE	TRUE	TRUE	0.1125	TRUE	TRUE	Pass	4602STDY7685338	0	0	NK	2.20008809647938	3.22366740671403	0	0	GOSH016.CMN___GOSH016___4602STDY7685338_AACCGCGGTTCCGTCT
GOSH016	1410.2418515242	774	TRUE	TRUE	TRUE	TRUE	TRUE	Both	0	0.00400708224010961	0	0	0.00400708224010961	0.002036265387339	0.0666335173237506	0.224304470310407	0.192028263896303	0.0707634900888921	0.00102501847641414	-0.0139164157027861	-0.0901530805720653	G1	0.0427528675703858	FALSE	0.338775510204082	0.129593810444874	TRUE	TRUE	TRUE	TRUE	0.0580645161290323	TRUE	TRUE	Pass	4602STDY7685338	3	3	Monocytes	-17.8856468325278	2.48266838679189	0	0	GOSH016.CMN___GOSH016___4602STDY7685338_AACCGCGGTTGACGTT
GOSH016	2105.21243740156	1119	TRUE	TRUE	TRUE	TRUE	TRUE	Both	0	0.00646584764753551	0	0	0.00646584764753551	0.00287311302202745	0.0710406570851698	0.264842529296767	0.481673791897823	0.0185227158550209	0.00136811274248558	-0.00853894164941876	-0.0332395712312958	G1	0.166666666666667	FALSE	0.175903614457831	0.491525423728813	TRUE	TRUE	TRUE	TRUE	0.1	TRUE	TRUE	Pass	4602STDY7685338	1	1	T	11.2348818859198	-2.85913927111275	0	0	GOSH016.CMN___GOSH016___4602STDY7685338_AACCGCGTCCAAACTG
GOSH016	2383.7845394167	1312	TRUE	TRUE	TRUE	TRUE	TRUE	Both	0	0.00857401865817427	0	0.000229529895807237	0.00857401865817427	0.00444840054669391	0.0571413777424847	0.292064022919711	0.228523063993404	0.0485406692004642	0.0020478184518106	0.368357348217108	0.274413823979298	S	0.166666666666667	FALSE	0.714285714285714	0.150214592274678	TRUE	TRUE	TRUE	TRUE	0	TRUE	TRUE	Pass	4602STDY7685338	14	14	NK	2.01100739562892	-0.714509688545574	0	0	GOSH016.CMN___GOSH016___4602STDY7685338_AACCGCGTCTCTGTCG
GOSH016	1330.27528882923	802	TRUE	TRUE	TRUE	TRUE	TRUE	Both	0	0.00225687445763674	0	0.000114491175105216	0.00225687445763674	0.00303030520849117	0.0527590352717591	0.248187808723582	0.51725956232808	0.0198116795385161	0.00338897000753408	-0.063155393484638	-0.0247957518902289	G1	0.136	FALSE	0.208791208791209	0.0620347394540943	TRUE	TRUE	TRUE	TRUE	0.062111801242236	TRUE	TRUE	Pass	4602STDY7685338	2	2	T	8.28362261999766	2.37182528965964	0	0	GOSH016.CMN___GOSH016___4602STDY7685338_AACGTTGAGAGCTATA
GOSH016	866.097096339251	515	FALSE	TRUE	TRUE	FALSE	TRUE	EmptyDrops	0	0.0149653397688058	0.0119009196464919	0	0.00306442012231394	0.00314490750878739	0.0758296559657336	0.255193963058267	0.265986855755871	0.0399097761264854	0.00158000009022849	-0.0447662365872402	-0.031765693001539	G1	0.0620347394540943	FALSE	0.714285714285714	0.196850393700787	TRUE	TRUE	TRUE	TRUE	0.327433628318584	TRUE	TRUE	Pass	4602STDY7685338	3	3	Monocytes	-16.4251211646039	2.97910793276179	0	0	GOSH016.CMN___GOSH016___4602STDY7685338_AACGTTGAGATATGCA
GOSH016	999.366663915649	638	FALSE	TRUE	TRUE	FALSE	TRUE	EmptyDrops	0	0.00787085951092705	0.00171948388409491	0	0.00615137562683214	0.00443015978165051	0.0402990856310787	0.24994434204172	0.0760523843740276	0.0246127163535048	0.00356412688579099	-0.0665731800614595	-0.036404027697056	G1	0.0301369863013699	FALSE	0.0762829403606103	0.221902017291066	TRUE	TRUE	TRUE	TRUE	0.301369863013699	TRUE	TRUE	Pass	4602STDY7685338	7	7	End	-3.66429240234168	-3.91838995348208	0	0	GOSH016.CMN___GOSH016___4602STDY7685338_AACGTTGAGTCTTGCA
GOSH016	4430.18693228552	1324	TRUE	TRUE	TRUE	TRUE	TRUE	Both	0.0047327863864733	0.00902362502352239	0.00573387228041063	0.314534461389767	0.00328975274311176	0.00201625282464551	0.0394098912000747	0.167905355379742	0.277695310793495	0.0200646905578003	0.00150086214188384	-0.0362277850962919	-0.0566882790975662	G1	0.290322580645161	FALSE	0.221902017291066	0.175903614457831	TRUE	TRUE	TRUE	TRUE	0.0526315789473684	TRUE	TRUE	Pass	4602STDY7685338	6	6	B	-8.12622335478022	9.99349298528794	0	0	GOSH016.CMN___GOSH016___4602STDY7685338_AACGTTGCACTCGACG
GOSH016	2230.14698569344	1184	TRUE	TRUE	TRUE	TRUE	TRUE	Both	0	0.00409541004729861	0	0	0.00409541004729861	0.00366555735725526	0.0551541736324656	0.2466651824761	0.520905596037931	0.0242521249604034	0.00158074698623514	-0.0655396013472718	-0.0598446931446133	G1	0.185929648241206	FALSE	0.338775510204082	0.312977099236641	TRUE	TRUE	TRUE	TRUE	0.0915032679738562	TRUE	TRUE	Pass	4602STDY7685338	1	1	T	11.7710141848751	-0.73238146649875	0	0	GOSH016.CMN___GOSH016___4602STDY7685338_AACGTTGGTCGGGTCT
GOSH016	1212.26137257983	683	TRUE	TRUE	TRUE	TRUE	TRUE	Both	0	0.00391810662183272	0	0	0.00391810662183272	0.00320267353818415	0.0567487319996444	0.237432494914375	0.522067415873453	0.0266227452807279	0.00145822786945533	-0.0148548955151675	-0.00803056788596898	G1	0.123595505617978	FALSE	0.221902017291066	0.622377622377622	TRUE	TRUE	TRUE	TRUE	0.1	TRUE	TRUE	Pass	4602STDY7685338	1	1	T	10.5349949620787	-2.04143126177229	0	0	GOSH016.CMN___GOSH016___4602STDY7685338_AACGTTGGTTCATGGT
GOSH016	1102.38298023683	733	TRUE	TRUE	TRUE	TRUE	TRUE	Both	0	0.001418650346389	0.000224052547330165	0	0.00119459779905884	0.0139483575980301	0.118196652264892	0.311975119281146	0.317793002410095	0.150049761339922	0.000915136089091827	-0.0559156829278455	-0.0148489859372581	G1	0.0762829403606103	FALSE	0.8348623853211	0.236363636363636	TRUE	TRUE	TRUE	TRUE	0.108433734939759	TRUE	TRUE	Pass	4602STDY7685338	10	10	Adrenal	5.92560704221862	-14.4687507974249	0	0	GOSH016.CMN___GOSH016___4602STDY7685338_AACGTTGTCATAACCG
GOSH016	2685.09108363664	1292	TRUE	TRUE	TRUE	TRUE	TRUE	Both	0	0.0102949822707423	0.00518950821401691	0.000146374835920108	0.00510547405672538	0.00723069714585774	0.0558850063571941	0.214958273179654	0.137735470901501	0.0666924656015166	0.00201814560111741	-0.0616874790975353	0.118961099060181	G2M	0.136	FALSE	0.252396166134185	0.175903614457831	TRUE	TRUE	TRUE	TRUE	0.0985915492957746	TRUE	TRUE	Pass	4602STDY7685338	13	13	Monocytes	-13.3621623530091	-5.49450078345921	0	0	GOSH016.CMN___GOSH016___4602STDY7685338_AACGTTGTCATCACCC
GOSH016	1117.18535610923	658	TRUE	TRUE	TRUE	TRUE	TRUE	Both	0	0.00509429002164563	0	0	0.00509429002164563	0.00513331004346964	0.0483823086062296	0.199361332200977	0.309644612059531	0.0319391820996782	0.00459390309609008	-0.0150222418313848	-0.0139494530203277	G1	0.136	FALSE	0.0673575129533679	0.714285714285714	TRUE	TRUE	TRUE	TRUE	0.0486111111111111	TRUE	TRUE	Pass	4602STDY7685338	5	5	NK	3.28438597285617	6.22449666177712	0	0	GOSH016.CMN___GOSH016___4602STDY7685338_AACGTTGTCATGTGGT
GOSH016	1163.47043656762	750	TRUE	TRUE	TRUE	TRUE	TRUE	Both	0	0	0	0	0	0.00651178572436781	0.139721132092413	0.33576778471683	0.353083590833133	0.0918439662878983	0.00188473398718228	0.0164071320285094	-0.0570823440606722	S	0.0795454545454546	FALSE	0.236363636363636	0.491525423728813	TRUE	TRUE	TRUE	TRUE	0.108433734939759	TRUE	TRUE	Pass	4602STDY7685338	10	10	Adrenal	5.51254972785491	-14.2988929618708	0	0	GOSH016.CMN___GOSH016___4602STDY7685338_AACGTTGTCTCCTATA
GOSH016	2261.60874121548	1248	TRUE	TRUE	TRUE	TRUE	TRUE	Both	0	0.00155646692147	0.000346671240564136	8.07781310735435e-05	0.00120979568090586	0.0230571234638702	0.153462294087794	0.378663718666348	0.269586107046985	0.111134222874522	0.00156987094934295	0.0336134540139837	-0.111091848532736	S	0.0526315789473684	FALSE	0.185929648241206	0.185929648241206	TRUE	TRUE	TRUE	TRUE	0.211267605633803	TRUE	TRUE	Pass	4602STDY7685338	10	10	Adrenal	5.17333262073802	-14.7082973079533	0	0	GOSH016.CMN___GOSH016___4602STDY7685338_AACTCAGAGCGTAATA
GOSH016	1240.14516102084	799	TRUE	TRUE	TRUE	TRUE	TRUE	Both	0	0.00801845126763064	0	0.000107293742840785	0.00801845126763064	0.00933734952272083	0.0610667791929964	0.258121943485206	0.31990063771282	0.0357541513688595	0.00298504965317553	0.0145530074274563	-0.0627508533947609	S	0.150214592274678	FALSE	0.491525423728813	0.491525423728813	TRUE	TRUE	TRUE	TRUE	0.0486111111111111	TRUE	TRUE	Pass	4602STDY7685338	5	5	NK	1.39686237857955	2.86424780087549	0	0	GOSH016.CMN___GOSH016___4602STDY7685338_AACTCAGAGCTAGTTC
GOSH016	1808.66984720868	1074	TRUE	TRUE	TRUE	TRUE	TRUE	Both	0	0.0111508703333242	0	0	0.0111508703333242	0.0175278614171634	0.0517351719381153	0.277095997218277	0.0701595155017936	0.0216058413309944	0.00145161802034618	0.011491008829829	-0.00565743072871053	S	0.0445859872611465	FALSE	0.0701986754966887	0.8348623853211	TRUE	TRUE	TRUE	TRUE	0.0638297872340425	TRUE	TRUE	Pass	4602STDY7685338	7	7	End	-4.60090092032371	-5.09088255371735	0	0	GOSH016.CMN___GOSH016___4602STDY7685338_AACTCAGTCAGGATCT
GOSH016	1012.33370084192	622	FALSE	TRUE	TRUE	FALSE	TRUE	EmptyDrops	0	0.00925226304053063	0	0.000384774878894683	0.00925226304053063	0.00381268210805256	0.044185245163314	0.236971804039356	0.137469509416093	0.063281366845936	0.00234178482821913	-0.0535695463938198	-0.0832592524382822	G1	0.117967332123412	FALSE	0.622377622377622	0.622377622377622	TRUE	TRUE	TRUE	TRUE	0.161290322580645	TRUE	TRUE	Pass	4602STDY7685338	0	0	NK	-0.149760558074281	4.61101509053004	0	0	GOSH016.CMN___GOSH016___4602STDY7685338_AACTCAGTCCAGGGCT
GOSH016	1840.61935816071	978	TRUE	TRUE	TRUE	TRUE	TRUE	Both	0	0.00419540249668326	0	0	0.00419540249668326	0.00624023800526576	0.0669144048048137	0.235918873003354	0.504927050832073	0.0437876896042772	0.00236428983895196	-0.0225974170569933	-0.0324548337458749	G1	0.208791208791209	FALSE	0.196850393700787	0.27027027027027	TRUE	TRUE	TRUE	TRUE	0.342105263157895	TRUE	TRUE	Pass	4602STDY7685338	2	2	T	8.266815380526	-2.14320771244599	0	0	GOSH016.CMN___GOSH016___4602STDY7685338_AACTCAGTCCCTCTTT
GOSH016	2945.91113665234	1535	TRUE	TRUE	TRUE	TRUE	TRUE	Both	0	0.0105455339901631	0.00201690147846797	0.000117993443991538	0.00852863251169517	0.0069086443068857	0.0525975709544342	0.250371548122266	0.231731088668585	0.0503183451731063	0.00215266426551451	-0.0465941699073573	-0.0498765803893478	G1	0.175903614457831	FALSE	0.622377622377622	0.622377622377622	TRUE	TRUE	TRUE	TRUE	0	TRUE	TRUE	Pass	4602STDY7685338	12	12	End	-3.14590135623756	-8.71193224181826	0	0	GOSH016.CMN___GOSH016___4602STDY7685338_AACTCAGTCGAACTGT
GOSH016	1845.19785538807	983	TRUE	TRUE	TRUE	TRUE	TRUE	Both	0	0.00356251403878892	0	3.41760274754638e-05	0.00356251403878892	0.00326977865600256	0.0656644439913462	0.251863971109961	0.489501823941517	0.0168084073991814	0.002326869684357	-0.0297259617990882	-0.045242982587326	G1	0.158129175946548	FALSE	0.290322580645161	0.185929648241206	TRUE	TRUE	TRUE	TRUE	0.01	TRUE	TRUE	Pass	4602STDY7685338	2	2	T	10.8594109999671	1.20605294850103	0	0	GOSH016.CMN___GOSH016___4602STDY7685338_AACTCCCGTAGCGTAG
GOSH016	1831.58499967762	887	TRUE	TRUE	TRUE	TRUE	TRUE	Both	0	0.0161543432690956	0.00934047719662347	0	0.00681386607247214	0.00358064356096758	0.0730553384552363	0.230518028813025	0.214674494146874	0.0287319499940091	0.000402124431401103	-0.0378015628628317	-0.109031204582479	G1	0.0526315789473684	FALSE	0.175903614457831	0.0620347394540943	TRUE	TRUE	TRUE	TRUE	0.00970873786407767	TRUE	TRUE	Pass	4602STDY7685338	8	8	Monocytes	-17.8527548099774	-0.161390358879198	0	0	GOSH016.CMN___GOSH016___4602STDY7685338_AACTCCCGTAGTGAAT
GOSH016	1944.81565854435	1063	TRUE	TRUE	TRUE	TRUE	TRUE	Both	0	0.00636695473483789	0	0	0.00636695473483789	0.00477632150491196	0.0689764002433755	0.263969793150598	0.474531245790072	0.0127134371649223	0.00227308246587731	0.0204879461626486	-0.037884578040076	S	0.196850393700787	FALSE	0.185929648241206	0.166666666666667	TRUE	TRUE	TRUE	TRUE	0.078740157480315	TRUE	TRUE	Pass	4602STDY7685338	4	4	T	8.95369600962105	-4.45849818361553	0	0	GOSH016.CMN___GOSH016___4602STDY7685338_AACTCCCGTATCACCA
GOSH016	1582.54159490162	1009	TRUE	TRUE	TRUE	TRUE	TRUE	Both	0	0.0134918674457057	0	0.000173107615651496	0.0134918674457057	0.00331800970864956	0.057700006795439	0.286566450435375	0.197498664410813	0.0277514491039138	0.000942389709972501	-0.0320363147853132	0.0506815752797509	G2M	0.150214592274678	FALSE	0.27027027027027	0.129593810444874	TRUE	TRUE	TRUE	TRUE	0.0375	TRUE	TRUE	Pass	4602STDY7685338	5	5	NK	1.92060696546858	3.05866491502235	0	0	GOSH016.CMN___GOSH016___4602STDY7685338_AACTCTTAGCTAACTC
GOSH016	4478.65412523288	2163	TRUE	TRUE	TRUE	TRUE	TRUE	Both	0	0.00292712823672366	0.000331222422237502	0	0.00259590581448616	0.00758184735268569	0.0714098664349984	0.296031740768615	0.385726656538907	0.0132255564038825	0.00329242570561522	-0.0152058005834109	-0.0723124361328797	G1	0.208791208791209	FALSE	0.402843601895735	0.252396166134185	TRUE	TRUE	TRUE	TRUE	0.4	TRUE	TRUE	Pass	4602STDY7685338	15	15	B	7.99414327082116	1.63428273623821	0	0	GOSH016.CMN___GOSH016___4602STDY7685338_AACTCTTAGGAGTTGC
GOSH016	1294.92390031883	746	FALSE	TRUE	TRUE	TRUE	TRUE	EmptyDrops	0	0.01687322634904	0.000351999950571854	0	0.0165212263984682	0.00601837296798517	0.0511784154691841	0.251625950066768	0.157158918840217	0.0355374930030917	0.00244570090201765	-0.0727216763131402	-0.0883494930554194	G1	0.185929648241206	FALSE	0.8348623853211	0.185929648241206	TRUE	TRUE	TRUE	TRUE	0.100840336134454	TRUE	TRUE	Pass	4602STDY7685338	0	0	NK	0.176195629499993	6.90524459953787	0	0	GOSH016.CMN___GOSH016___4602STDY7685338_AACTCTTCATCGTCGG
GOSH016	1147.74444589421	657	FALSE	TRUE	TRUE	TRUE	TRUE	EmptyDrops	0	0.00241514331941525	0	0	0.00241514331941525	0.00566566224880433	0.0663725862719419	0.230346252503769	0.176137478687987	0.0750607308215468	0.00191966957456657	-0.0488378017007331	-0.0514880505678206	G1	0.0301369863013699	FALSE	0.175903614457831	0.196850393700787	TRUE	TRUE	TRUE	TRUE	0.0580645161290323	TRUE	TRUE	Pass	4602STDY7685338	3	3	Monocytes	-18.9172912421835	1.78699521211928	0	0	GOSH016.CMN___GOSH016___4602STDY7685338_AACTCTTGTACAGACG
GOSH016	1826.72430890061	969	TRUE	TRUE	TRUE	TRUE	TRUE	Both	0.0200861595010828	0.0157784078990898	0.0105117962808112	0	0.00526661161827855	0.00108417264687964	0.0485772082299807	0.21923368013326	0.427695772516925	0.0482857291671308	0.00111973457555754	-0.0315690609749719	-0.0135712580746299	G1	0.129593810444874	FALSE	0.714285714285714	0.714285714285714	TRUE	TRUE	TRUE	TRUE	0.0526315789473684	TRUE	TRUE	Pass	4602STDY7685338	6	6	B	-7.96029363803882	11.896767239873	0	0	GOSH016.CMN___GOSH016___4602STDY7685338_AACTCTTGTGACGCCT
GOSH016	1148.87734865273	773	FALSE	TRUE	TRUE	TRUE	TRUE	EmptyDrops	0	0.0154491919927499	0	0	0.0154491919927499	0.00415298626549074	0.0458466212203866	0.27104802377114	0.21852615800853	0.0599739979097913	0.00370375917267664	-0.0190633151743734	-0.100160958049269	G1	0.150214592274678	FALSE	0.338775510204082	0.714285714285714	TRUE	TRUE	TRUE	TRUE	0.161290322580645	TRUE	TRUE	Pass	4602STDY7685338	0	0	NK	0.898727554843599	6.94181946783422	0	0	GOSH016.CMN___GOSH016___4602STDY7685338_AACTCTTGTGTTGGGA
GOSH016	1764.33246393282	1037	TRUE	TRUE	TRUE	TRUE	TRUE	Both	0	0.0173024746880895	0	0.000156747576648676	0.0173024746880895	0.00544282117485609	0.0539682152538941	0.254605425065513	0.124155664081467	0.0384610503382697	0.000930051739599696	0.00964956850682673	-0.080316481047842	S	0.136	FALSE	0.55	0.0701986754966887	TRUE	TRUE	TRUE	TRUE	0	TRUE	TRUE	Pass	4602STDY7685338	0	0	NK	0.656119039674279	4.27593522768774	0	0	GOSH016.CMN___GOSH016___4602STDY7685338_AACTCTTTCCGAAGAG
GOSH016	3214.65791348902	1509	TRUE	TRUE	TRUE	TRUE	TRUE	Both	0	0.0121617404828234	0.00589667413990898	0	0.00626506634291443	0.0057029714309922	0.0818087872320609	0.244284303753812	0.261595919242483	0.0424882601932665	0.00104379151108096	-0.0798232332944801	-0.104919487458371	G1	0.112676056338028	FALSE	0.196850393700787	0.166666666666667	TRUE	TRUE	TRUE	TRUE	0	TRUE	TRUE	Pass	4602STDY7685338	8	8	Monocytes	-16.7432019989512	-1.44756931917677	0	0	GOSH016.CMN___GOSH016___4602STDY7685338_AACTGGTAGCTCCTCT
GOSH016	1283.43144057153	727	TRUE	TRUE	TRUE	TRUE	TRUE	Both	0	0.00508003530177057	0	0	0.00508003530177057	0.00326383807115352	0.0657263606214461	0.26156838037774	0.492690703035865	0.0266058867812327	0.00297216450033432	-0.0293647514091893	-0.0459332181281533	G1	0.368421052631579	FALSE	0.312977099236641	0.236363636363636	TRUE	TRUE	TRUE	TRUE	0.1	TRUE	TRUE	Pass	4602STDY7685338	2	2	T	9.43000492289642	-2.23131139501774	0	0	GOSH016.CMN___GOSH016___4602STDY7685338_AACTGGTAGGTAGCCA
GOSH016	3206.16675048078	1796	TRUE	TRUE	TRUE	TRUE	TRUE	Both	0	0.00177731091097917	0.000305896187095064	0	0.0014714147238841	0.00685330081450379	0.0590349903417947	0.254272254997913	0.138004995445534	0.0780216070018201	0.00380561186363945	-0.058148451531498	-0.0434422585859801	G1	0.338775510204082	FALSE	0.491525423728813	0.208791208791209	TRUE	TRUE	TRUE	TRUE	0.274193548387097	TRUE	TRUE	Pass	4602STDY7685338	16	16	Tumour	-3.3106450680371	-12.5114036571988	1.41394890166087	1.41311965922902	GOSH016.CMN___GOSH016___4602STDY7685338_AACTGGTCATAGTAAG
GOSH016	2016.35422615818	1067	TRUE	TRUE	TRUE	TRUE	TRUE	Both	0	0.00836138580081404	0	0	0.00836138580081404	0.0054579554894854	0.0566202490709453	0.252575595189275	0.47252913684513	0.0160849366887215	0.00144636754719992	-0.0206399738842161	0.0027802604013864	G2M	0.136	FALSE	0.252396166134185	0.8348623853211	TRUE	TRUE	TRUE	TRUE	0.0915032679738562	TRUE	TRUE	Pass	4602STDY7685338	1	1	T	11.3191599368854	1.21579272342084	0	0	GOSH016.CMN___GOSH016___4602STDY7685338_AACTGGTGTACATCCA
GOSH016	1345.66409943559	707	TRUE	TRUE	TRUE	TRUE	TRUE	Both	0	0.00245675535915897	0	0	0.00245675535915897	0.00184780641401764	0.064617144172845	0.239563479342468	0.540713274423446	0.0174547457365743	0.00127014772518166	-0.0396873893187981	0.0226896705615987	G2M	0.175903614457831	FALSE	0.166666666666667	0.443298969072165	TRUE	TRUE	TRUE	TRUE	0.0915032679738562	TRUE	TRUE	Pass	4602STDY7685338	1	1	T	9.83651687795113	0.130415150349924	0	0	GOSH016.CMN___GOSH016___4602STDY7685338_AACTGGTGTAGGGTAC
GOSH016	1512.34314109419	968	TRUE	TRUE	TRUE	TRUE	TRUE	Both	0	0.0144953241806968	0	0.000209170528639541	0.0144953241806968	0.0061561984994979	0.0452468313095597	0.249786389935676	0.170555229490951	0.0310004047823973	0.00311991179010731	-0.0342614572858323	-0.0309301490033106	G1	0.166666666666667	FALSE	0.185929648241206	0.0903522205206738	TRUE	TRUE	TRUE	TRUE	0.0486111111111111	TRUE	TRUE	Pass	4602STDY7685338	5	5	NK	1.86576630481847	2.54110493863737	0	0	GOSH016.CMN___GOSH016___4602STDY7685338_AACTGGTGTTCAGACT
GOSH016	927.219951557641	542	FALSE	TRUE	TRUE	TRUE	TRUE	EmptyDrops	0	0.00583789977480951	0	0	0.00583789977480951	0.00437899374823256	0.0447707829787857	0.217977244410069	0.344360812288629	0.0361400489259831	0.00459974201799784	0.00149160098968489	-0.0780499517023837	S	0.0829694323144105	FALSE	0.166666666666667	0.8348623853211	TRUE	TRUE	TRUE	TRUE	0.138888888888889	TRUE	TRUE	Pass	4602STDY7685338	1	1	T	9.24946041508522	2.42659351458592	0	0	GOSH016.CMN___GOSH016___4602STDY7685338_AACTTTCAGAGCTGGT
GOSH016	1526.86442382465	821	TRUE	TRUE	TRUE	TRUE	TRUE	Both	0	0.00587351703428747	0	0	0.00587351703428747	0.00612046791225278	0.0576232780654284	0.249930589422538	0.479896514519943	0.0298363787114902	0.00217686973195434	-0.0174019934599767	-0.0383167083499232	G1	0.123595505617978	FALSE	0.136	0.338775510204082	TRUE	TRUE	TRUE	TRUE	0.01	TRUE	TRUE	Pass	4602STDY7685338	1	1	T	11.733014932835	-0.824023597689594	0	0	GOSH016.CMN___GOSH016___4602STDY7685338_AACTTTCAGCACAGGT
GOSH016	2774.69551627356	1454	TRUE	TRUE	TRUE	TRUE	TRUE	Both	0	0.0058971928259592	0	0	0.0058971928259592	0.0038191342133563	0.06121534369924	0.266931240403453	0.462797380877835	0.0237363438987026	0.00197231456604233	0.000589925244474918	-0.0788964315402466	S	0.185929648241206	FALSE	0.402843601895735	0.129593810444874	TRUE	TRUE	TRUE	TRUE	0.062111801242236	TRUE	TRUE	Pass	4602STDY7685338	2	2	T	8.12257132597178	1.73448677486331	0	0	GOSH016.CMN___GOSH016___4602STDY7685338_AACTTTCAGCATGGCA
GOSH016	902.71250480732	537	FALSE	TRUE	TRUE	FALSE	TRUE	EmptyDrops	0	0.0109035337555201	0	0.00069149500060626	0.0109035337555201	0.00638838080279978	0.0267478946067544	0.218937584626654	0.0743775462558991	0.0859912721061226	0.00643909130526206	0.00710227785389886	-0.0813240416383129	S	0.27027027027027	FALSE	0.221902017291066	0.0376237623762376	TRUE	TRUE	TRUE	TRUE	0.140625	TRUE	TRUE	Pass	4602STDY7685338	2	2	T	8.68226825535884	-0.165589861797844	0	0	GOSH016.CMN___GOSH016___4602STDY7685338_AACTTTCAGCTAGGCA
GOSH016	1498.90615938203	916	TRUE	TRUE	TRUE	TRUE	TRUE	Both	0	0.0149010149221356	0.000430283548113699	0	0.0144707313740219	0.00459587765552442	0.0506045308971318	0.266018425476384	0.181543351446047	0.030929128143119	0.00253844324838439	-0.0232848044642666	0.0713795341631737	G2M	0.166666666666667	FALSE	0.55	0.312977099236641	TRUE	TRUE	TRUE	TRUE	0	TRUE	TRUE	Pass	4602STDY7685338	0	0	NK	1.27927625532277	4.44868620537803	0	0	GOSH016.CMN___GOSH016___4602STDY7685338_AACTTTCCAACTTGAC
GOSH016	1312.56640690276	779	TRUE	TRUE	TRUE	TRUE	TRUE	Both	0	0.00517382924697265	0	9.19692544380158e-05	0.00517382924697265	0.00433104723643733	0.0591667670204105	0.254157241437868	0.42557570786	0.0300149283406332	0.00121201792713536	-0.0575416149129966	-0.0923924962487484	G1	0.136	FALSE	0.55	0.0526315789473684	TRUE	TRUE	TRUE	TRUE	0.0915032679738562	TRUE	TRUE	Pass	4602STDY7685338	1	1	T	9.82197245767175	-0.298417391576297	0	0	GOSH016.CMN___GOSH016___4602STDY7685338_AACTTTCCAAGCGTAG
GOSH016	1914.36548697685	1098	TRUE	TRUE	TRUE	TRUE	TRUE	Both	0	0.00720020462884736	0.000346751359709297	0	0.00685345326913806	0.00799979755004411	0.0662533449723114	0.281926255189589	0.212810647623855	0.0326484143104717	0.00345831042143073	0.0200571171200782	-0.0721996429825502	S	0.129593810444874	FALSE	0.0795454545454546	0.252396166134185	TRUE	TRUE	TRUE	TRUE	0	TRUE	TRUE	Pass	4602STDY7685338	7	7	End	-2.9785468666243	-8.13947764980561	0	0	GOSH016.CMN___GOSH016___4602STDY7685338_AACTTTCCAGCGATCC
GOSH016	2280.4815800983	1196	TRUE	TRUE	TRUE	TRUE	TRUE	Both	0	0.00295075518551943	0	0	0.00295075518551943	0.00425571424737617	0.0614807042950215	0.260276824172809	0.476773762310975	0.0135981262155419	0.00107953766176413	-0.0723454890350975	-0.0315699039876643	G1	0.158129175946548	FALSE	0.312977099236641	0.158129175946548	TRUE	TRUE	TRUE	TRUE	0.062111801242236	TRUE	TRUE	Pass	4602STDY7685338	4	4	T	7.575570023788	0.200253156901146	0	0	GOSH016.CMN___GOSH016___4602STDY7685338_AACTTTCCAGCTGCTG
GOSH016	2260.02825179045	1150	TRUE	TRUE	TRUE	TRUE	TRUE	Both	0.00602921003198209	0.0143401397140151	0.0112667168441382	0	0.00307342286987692	0.00368983915813074	0.0477534048475143	0.229171479693362	0.435926718708872	0.0358140899436826	0.00203109424229159	-0.0737091222381195	-0.0367109464137492	G1	0.166666666666667	FALSE	0.55	0.312977099236641	TRUE	TRUE	TRUE	TRUE	0.032	TRUE	TRUE	Pass	4602STDY7685338	6	6	B	-9.00331884360725	11.3550671719581	0	0	GOSH016.CMN___GOSH016___4602STDY7685338_AACTTTCTCCGTAGGC
GOSH016	4458.30061928178	1724	TRUE	TRUE	TRUE	TRUE	TRUE	Both	0	0.024324486229783	0.0169660613753178	0	0.00735842485446523	0.00303606952550326	0.0749128389682181	0.223548775817766	0.228747188727263	0.0223654120747769	0.00273373343744383	-0.0556991217909879	-0.0899342611274942	G1	0.0548424737456243	FALSE	0.208791208791209	0.443298969072165	TRUE	TRUE	TRUE	TRUE	0	TRUE	TRUE	Pass	4602STDY7685338	3	3	Monocytes	-15.9486215902349	-0.0552132539542113	0	0	GOSH016.CMN___GOSH016___4602STDY7685338_AACTTTCTCTTACCTA
GOSH016	2157.24865770309	1335	TRUE	TRUE	TRUE	TRUE	TRUE	Both	0	0.00993986064167165	0	0	0.00993986064167165	0.00644222844164833	0.0552604437424762	0.288246103591636	0.33618508375044	0.0344045112592867	0.00217481924155513	0.084956351525612	-0.118826059669666	S	0.221902017291066	FALSE	0.368421052631579	0.312977099236641	TRUE	TRUE	TRUE	TRUE	0.172727272727273	TRUE	TRUE	Pass	4602STDY7685338	5	5	NK	2.54694818124591	3.74262429128908	0	0	GOSH016.CMN___GOSH016___4602STDY7685338_AAGACCTAGACAGAGA
GOSH016	1263.2246290001	753	FALSE	TRUE	TRUE	TRUE	TRUE	EmptyDrops	0	0.0148280029936655	0	0	0.0148280029936655	0.00368422240360798	0.0492025801767324	0.265754790990743	0.177006918409779	0.0294773949507573	0.00123086431825555	-0.00389589906424805	-0.0194197819822543	G1	0.123595505617978	FALSE	0.252396166134185	0.714285714285714	TRUE	TRUE	TRUE	TRUE	0.0471698113207547	TRUE	TRUE	Pass	4602STDY7685338	0	0	NK	2.19492775112412	6.59881489347822	0	0	GOSH016.CMN___GOSH016___4602STDY7685338_AAGACCTAGACTGTAA
GOSH016	1425.20083012819	864	TRUE	TRUE	TRUE	TRUE	TRUE	Both	0	0.0133935224398044	0	0	0.0133935224398044	0.00509032030597153	0.0567177603452051	0.263514503138622	0.194580631451618	0.0266051369190179	0.00319470237477029	0.0573457204229871	-0.00452520575560775	S	0.208791208791209	FALSE	0.196850393700787	0.55	TRUE	TRUE	TRUE	TRUE	0.1125	TRUE	TRUE	Pass	4602STDY7685338	0	0	NK	0.989485801899244	4.27879098072637	0	0	GOSH016.CMN___GOSH016___4602STDY7685338_AAGACCTTCATCTGCC
GOSH016	993.150277938233	618	FALSE	TRUE	TRUE	FALSE	TRUE	EmptyDrops	0	0.0103729535981559	0.000517144570606207	0.000336913477525064	0.00985580902754971	0.00377393988698905	0.0354397618408131	0.2120737088656	0.183237426696153	0.0476017050040908	0.00450584499665527	-0.0666160398476776	0.0608288595304757	G2M	0.0943396226415094	FALSE	0.236363636363636	0.236363636363636	TRUE	TRUE	TRUE	TRUE	0.0375	TRUE	TRUE	Pass	4602STDY7685338	0	0	NK	3.79998752180301	6.74895736774854	0	0	GOSH016.CMN___GOSH016___4602STDY7685338_AAGACCTTCCACGTTC
GOSH016	1546.98217087669	908	TRUE	TRUE	TRUE	TRUE	TRUE	Both	0	0.0136611709082207	0.000272319762664544	0.000207159552183395	0.0133888511455561	0.00455849368382595	0.0532864020212343	0.253681621738944	0.162206649907951	0.02729306322831	0.00255133991788179	-0.0178594795917433	-0.0659744560211097	G1	0.136	FALSE	0.714285714285714	0.55	TRUE	TRUE	TRUE	TRUE	0	TRUE	TRUE	Pass	4602STDY7685338	0	0	NK	0.791440762752323	5.07422066656333	0	0	GOSH016.CMN___GOSH016___4602STDY7685338_AAGCCGCCAGGGCATA
GOSH016	1684.80230450289	929	TRUE	TRUE	TRUE	TRUE	TRUE	Both	0	0.0136768672120296	0	0	0.0136768672120296	0.00463847793265199	0.070340276088961	0.250705960945762	0.39693731773418	0.0170476156483511	0.00169805580308912	-0.0620912988197532	-0.0627787872754373	G1	0.185929648241206	FALSE	0.117967332123412	0.221902017291066	TRUE	TRUE	TRUE	TRUE	0.0617283950617284	TRUE	TRUE	Pass	4602STDY7685338	2	2	T	11.9791857152902	2.89832862653515	0	0	GOSH016.CMN___GOSH016___4602STDY7685338_AAGCCGCCAGTGAGTG
GOSH016	2241.26889870979	1116	TRUE	TRUE	TRUE	TRUE	TRUE	Both	0	0.00522594564233719	0	0	0.00522594564233719	0.00177363616867966	0.0638695695320579	0.245456055665764	0.566642067312653	0.0155883061254342	0.000535401340106118	-0.0568506698470621	-0.009799344518618	G1	0.166666666666667	FALSE	0.55	0.150214592274678	TRUE	TRUE	TRUE	TRUE	0.0617283950617284	TRUE	TRUE	Pass	4602STDY7685338	2	2	T	10.3175747776196	3.40719492077466	0	0	GOSH016.CMN___GOSH016___4602STDY7685338_AAGCCGCCATATGAGA
GOSH016	3894.16789153738	1838	TRUE	TRUE	TRUE	TRUE	TRUE	Both	0	0.00777019132442363	0.000522497205885159	0	0.00724769411853847	0.0116695602850551	0.0525755977190393	0.24635054945018	0.171763477558099	0.035700617177119	0.00295700377342617	-0.100256585886831	-0.0723496617100302	G1	0.0943396226415094	FALSE	0.0505050505050505	0.208791208791209	TRUE	TRUE	TRUE	TRUE	0	TRUE	TRUE	Pass	4602STDY7685338	12	12	End	0.45767670239648	-5.85265177913916	0	0	GOSH016.CMN___GOSH016___4602STDY7685338_AAGCCGCTCGCTGATA
GOSH016	1347.20495147429	787	TRUE	TRUE	TRUE	TRUE	TRUE	Both	0	0.00730300916985548	0	0	0.00730300916985548	0.00427724039815901	0.0513355475879154	0.257596458536265	0.28317664671516	0.0433758849172145	0.000984411696096498	0.016738243031052	0.0017941051359821	S	0.158129175946548	FALSE	0.338775510204082	0.236363636363636	TRUE	TRUE	TRUE	TRUE	0.0842105263157895	TRUE	TRUE	Pass	4602STDY7685338	0	0	NK	1.92802318567888	6.0489307668824	0	0	GOSH016.CMN___GOSH016___4602STDY7685338_AAGCCGCTCTGTGCAA
GOSH016	1360.50771010865	835	TRUE	TRUE	TRUE	TRUE	TRUE	Both	0	0.0128055161451141	0	0	0.0128055161451141	0.00493280614665117	0.0512883632368041	0.236792166347352	0.17370276894741	0.0543284625443905	0.00333986370394287	-0.0565146193255243	-0.0545767415896451	G1	0.175903614457831	FALSE	0.107692307692308	0.312977099236641	TRUE	TRUE	TRUE	TRUE	0	TRUE	TRUE	Pass	4602STDY7685338	0	0	NK	0.114321093768543	5.84363125680528	0	0	GOSH016.CMN___GOSH016___4602STDY7685338_AAGGAGCAGAAACGCC
GOSH016	2283.82644527907	1125	TRUE	TRUE	TRUE	TRUE	TRUE	Both	0	0.00699646489476499	0	0	0.00699646489476499	0.0033042829946223	0.058439053926823	0.234442765757139	0.524265332033119	0.0182595905986425	0.000765870099945991	-0.0654881482267224	-0.027967695617191	G1	0.098546042003231	FALSE	0.312977099236641	0.175903614457831	TRUE	TRUE	TRUE	TRUE	0.0819672131147541	TRUE	TRUE	Pass	4602STDY7685338	1	1	T	12.6735391661858	1.44943014881001	0	0	GOSH016.CMN___GOSH016___4602STDY7685338_AAGGAGCCACGCGAAA
GOSH016	1465.79777797197	759	TRUE	TRUE	TRUE	TRUE	TRUE	Both	0.0197985749415221	0.0346423182977113	0.0228297065959494	0	0.0118126117017619	0.00356414028687069	0.0567229055275991	0.23158489765139	0.211456270607592	0.0218496151696304	0.00051534386643794	0.0718516175764533	0.0264229988564136	S	0.107692307692308	FALSE	0.208791208791209	0.0795454545454546	TRUE	TRUE	TRUE	TRUE	0.032	TRUE	TRUE	Pass	4602STDY7685338	6	6	B	-7.87457023475036	11.186742372769	0	0	GOSH016.CMN___GOSH016___4602STDY7685338_AAGGAGCCATATGCTG
GOSH016	1763.82195652256	993	TRUE	TRUE	TRUE	TRUE	TRUE	Both	0	0.00611144202504818	0	0	0.00611144202504818	0.00502655270927203	0.0529579245783785	0.262227206475552	0.496221052070373	0.016853673976612	0.0018618711899729	0.0391823033720978	-0.0408894086080312	S	0.129593810444874	FALSE	0.402843601895735	0.064638783269962	TRUE	TRUE	TRUE	TRUE	0.0915032679738562	TRUE	TRUE	Pass	4602STDY7685338	2	2	T	9.91082636849133	-0.883919234913389	0	0	GOSH016.CMN___GOSH016___4602STDY7685338_AAGGAGCGTTAAGATG
GOSH016	4044.33857542694	1699	TRUE	TRUE	TRUE	TRUE	TRUE	Both	0	0.0510272416224281	0.0474173046024465	0	0.00360993701998162	0.0030919765809151	0.0666322682450728	0.249170863321809	0.290242006829518	0.0467100915480221	0.0015301317921322	-0.0524344274710691	-0.027058910982936	G1	0.158129175946548	FALSE	0.714285714285714	0.491525423728813	TRUE	TRUE	TRUE	TRUE	0.0112359550561798	TRUE	TRUE	Pass	4602STDY7685338	3	3	Monocytes	-15.3584967916679	-0.965002237141446	0	0	GOSH016.CMN___GOSH016___4602STDY7685338_AAGGCAGAGAATGTTG
GOSH016	5007.37969128326	1987	TRUE	TRUE	TRUE	TRUE	TRUE	Both	0	0.00107664664854928	0	2.98498071117996e-05	0.00107664664854928	0.00651818809264527	0.05108807906511	0.224452864915805	0.203793810827549	0.0208504424760271	0.00149116047259607	-0.0673780111464323	-0.0377797623539551	G1	0.0943396226415094	FALSE	0.123595505617978	0.107692307692308	TRUE	TRUE	TRUE	TRUE	0	TRUE	TRUE	Pass	4602STDY7685338	11	11	Tumour	-2.58273577041138	-14.0577752036647	0	1.09417323554949	GOSH016.CMN___GOSH016___4602STDY7685338_AAGGCAGCAAGCGCTC
GOSH016	1072.24417571035	642	FALSE	TRUE	TRUE	TRUE	TRUE	EmptyDrops	0	0.0123373428165117	0.000527701599149342	0	0.0118096412173623	0.00324400068625068	0.0551474783865188	0.244410814744629	0.231821736258028	0.0513324645868987	0.00525718383750876	-0.0574922365275696	-0.081565334666742	G1	0.102990033222591	FALSE	0.714285714285714	0.0731707317073171	TRUE	TRUE	TRUE	TRUE	0	TRUE	TRUE	Pass	4602STDY7685338	0	0	NK	0.571354085787705	8.06401714937133	0	0	GOSH016.CMN___GOSH016___4602STDY7685338_AAGGCAGGTAGCGTAG
GOSH016	1610.03597456606	863	TRUE	TRUE	TRUE	TRUE	TRUE	Both	0	0.0157716027868596	0.00435864452920568	0	0.0114129582576539	0.00543755829341544	0.035769823348486	0.244353672323401	0.0882729471737828	0.01705418036811	0.00325911812873832	-0.0649436478039494	-0.062745686226489	G1	0.0731707317073171	FALSE	0.150214592274678	0.368421052631579	TRUE	TRUE	TRUE	TRUE	0.0638297872340425	TRUE	TRUE	Pass	4602STDY7685338	7	7	End	-3.25499949458441	-6.86353551903892	0	0	GOSH016.CMN___GOSH016___4602STDY7685338_AAGGCAGTCTAGCACA
GOSH016	1753.56830348302	939	TRUE	TRUE	TRUE	TRUE	TRUE	Both	0	0.0138265918883179	0.000196063503179588	0	0.0136305283851383	0.00341641765772312	0.0485847924760944	0.259362172229949	0.199691540311096	0.0173911456471996	0.0026330585243925	0.0694127919989847	-0.0496317697631153	S	0.175903614457831	FALSE	0.0762829403606103	0.622377622377622	TRUE	TRUE	TRUE	TRUE	0	TRUE	TRUE	Pass	4602STDY7685338	0	0	NK	1.64021043127966	4.62451979597305	0	0	GOSH016.CMN___GOSH016___4602STDY7685338_AAGGCAGTCTCGCATC
GOSH016	1803.30807594217	971	TRUE	TRUE	TRUE	TRUE	TRUE	Both	0.00993241610866234	0.0174898471672576	0.00983861430012329	0.000107703640956515	0.00765123286713427	0.00340889667213709	0.0567623487442503	0.228217484377767	0.418160556584771	0.0377707518374091	0.00263521899174663	0.0310174169120709	-0.035031319312104	S	0.175903614457831	FALSE	0.312977099236641	0.8348623853211	TRUE	TRUE	TRUE	TRUE	0.174825174825175	TRUE	TRUE	Pass	4602STDY7685338	6	6	B	-7.35780155348845	11.3720213560831	0	0	GOSH016.CMN___GOSH016___4602STDY7685338_AAGGTTCAGCCCGAAA
GOSH016	1982.58886240695	1093	TRUE	TRUE	TRUE	TRUE	TRUE	Both	0	0.00305035359092437	0	0	0.00305035359092437	0.00151781745600561	0.0584339375961635	0.255979515389194	0.508602559415897	0.0353647281794963	0.00289631833344384	-0.0607060965716586	-0.0499564087365804	G1	0.166666666666667	FALSE	0.236363636363636	0.402843601895735	TRUE	TRUE	TRUE	TRUE	0.1	TRUE	TRUE	Pass	4602STDY7685338	1	1	T	10.2358989257474	-1.86383494471034	0	0	GOSH016.CMN___GOSH016___4602STDY7685338_AAGGTTCCACGGTGTC
GOSH016	919.40697764606	588	FALSE	TRUE	TRUE	TRUE	TRUE	EmptyDrops	0	0.000508243317450177	0	0.00027899495239637	0.000508243317450177	0.010840923517227	0.146489252749687	0.344202796210634	0.309198171515672	0.115011029470832	0.00240409445281852	0.00188866142693593	-0.0909756623864883	S	0.0548424737456243	FALSE	0.136	0.0829694323144105	TRUE	TRUE	TRUE	TRUE	0.108433734939759	TRUE	TRUE	Pass	4602STDY7685338	10	10	Adrenal	6.9190752214887	-13.8327652520724	0	0	GOSH016.CMN___GOSH016___4602STDY7685338_AAGGTTCGTTCGGGCT
GOSH016	3568.94293955097	1644	TRUE	TRUE	TRUE	TRUE	TRUE	Both	0	0.00639990589580918	0	0	0.00639990589580918	0.00605798859385663	0.0651781643312114	0.262649501111791	0.513474745151741	0.0146070795394009	0.00213320616859257	0.00330286796134703	-0.00451847748046012	S	0.175903614457831	FALSE	0.8348623853211	0.142857142857143	TRUE	TRUE	TRUE	TRUE	0.0387596899224806	TRUE	TRUE	Pass	4602STDY7685338	4	4	T	8.61837353737769	-3.29902419076581	0	0	GOSH016.CMN___GOSH016___4602STDY7685338_AAGGTTCTCATCGCTC
GOSH016	1262.17577598345	742	TRUE	TRUE	TRUE	TRUE	TRUE	Both	0	0.00286005947777067	0	0	0.00286005947777067	0.00243746634623293	0.0535963141354675	0.266113564343126	0.440078361826786	0.0229448746507231	0.00208800621529696	-0.066164925392535	-0.0576367756363273	G1	0.107692307692308	FALSE	0.208791208791209	0.312977099236641	TRUE	TRUE	TRUE	TRUE	0.371134020618557	TRUE	TRUE	Pass	4602STDY7685338	1	1	T	11.2748448539717	-1.41255468338566	0	0	GOSH016.CMN___GOSH016___4602STDY7685338_AAGGTTCTCGTTTGCC
GOSH016	2033.69377437674	1110	TRUE	TRUE	TRUE	TRUE	TRUE	Both	0	0.0046377663085501	0	0	0.0046377663085501	0.00457557316180404	0.0588741579339244	0.258704182196469	0.451840789636939	0.0280348567541648	0.00223756189998842	-0.0701046174434774	0.0607815517998732	G2M	0.150214592274678	FALSE	0.150214592274678	0.136	TRUE	TRUE	TRUE	TRUE	0.0454545454545455	TRUE	TRUE	Pass	4602STDY7685338	1	1	T	9.87250012214068	-0.670962621527427	0	0	GOSH016.CMN___GOSH016___4602STDY7685338_AAGGTTCTCTACTCAT
GOSH016	1833.90411744224	993	TRUE	TRUE	TRUE	TRUE	TRUE	Both	0	0.0026699562727723	0	0	0.0026699562727723	0.00447255022808553	0.0581986582740843	0.253716848259167	0.508729318123908	0.0154398068736919	0.00246722661833638	-0.0301632628766648	-0.0182876268329506	G1	0.150214592274678	FALSE	0.221902017291066	0.368421052631579	TRUE	TRUE	TRUE	TRUE	0.0915032679738562	TRUE	TRUE	Pass	4602STDY7685338	1	1	T	10.5956593055638	1.38223707830829	0	0	GOSH016.CMN___GOSH016___4602STDY7685338_AAGTCTGAGGTAAACT
GOSH016	1630.94209038096	1020	TRUE	TRUE	TRUE	TRUE	TRUE	Both	0	0.00130227097045622	0	0	0.00130227097045622	0.0038059864708057	0.0506023697364394	0.253011743258866	0.176284228446711	0.0311740355356162	0.000481835543413034	-0.0420923351839823	0.00391298891101026	G2M	0.0829694323144105	FALSE	0.185929648241206	0.0376237623762376	TRUE	TRUE	TRUE	TRUE	0.0638297872340425	TRUE	TRUE	Pass	4602STDY7685338	7	7	End	-4.26115373138673	-6.8174510652975	0	0	GOSH016.CMN___GOSH016___4602STDY7685338_AAGTCTGCAATAGCAA
GOSH016	5400.07757143311	1983	TRUE	TRUE	TRUE	TRUE	TRUE	Both	0	0.0358304599349655	0.0255910823080222	5.83322030277404e-05	0.0102393776269433	0.00651454314303107	0.0790388325510311	0.245378572551423	0.23412915404397	0.02893352166608	0.00244977494514551	-0.0266635345693861	-0.0962060555419254	G1	0.158129175946548	FALSE	0.491525423728813	0.0548424737456243	TRUE	TRUE	TRUE	TRUE	0	TRUE	TRUE	Pass	4602STDY7685338	3	3	Monocytes	-15.505479485141	-1.44282447041806	0	0	GOSH016.CMN___GOSH016___4602STDY7685338_AAGTCTGCAGCTCCGA
GOSH016	2417.31486335718	1264	TRUE	TRUE	TRUE	TRUE	TRUE	Both	0	0.00457920678778421	0	0	0.00457920678778421	0.00314802594288423	0.0605101396650171	0.262741351682321	0.538537257441405	0.0169871802935651	0.00122644851231232	0.00478136206254955	-0.0434627086968525	S	0.221902017291066	FALSE	0.290322580645161	0.491525423728813	TRUE	TRUE	TRUE	TRUE	0.0819672131147541	TRUE	TRUE	Pass	4602STDY7685338	1	1	T	11.603697320634	1.40427987543139	0	0	GOSH016.CMN___GOSH016___4602STDY7685338_AAGTCTGCAGGGCATA
GOSH016	2253.54385623111	1095	TRUE	TRUE	TRUE	TRUE	TRUE	Both	0	0.00782155771421902	0.000875385314515643	8.63423328095933e-05	0.00694617239970337	0.00255662810754915	0.0644048589778563	0.22576632337035	0.2777245039965	0.0510773706435756	0.00174736927143129	-0.00878607454524995	-0.00372911438781826	G1	0.0620347394540943	FALSE	0.158129175946548	0.443298969072165	TRUE	TRUE	TRUE	TRUE	0.0580645161290323	TRUE	TRUE	Pass	4602STDY7685338	3	3	Monocytes	-18.2954201238814	0.868693930821539	0	0	GOSH016.CMN___GOSH016___4602STDY7685338_AAGTCTGCATCACCCT
GOSH016	2844.88089458385	1220	TRUE	TRUE	TRUE	TRUE	TRUE	Both	0	0.0145470146255906	0.00977613066279688	3.64318999345349e-05	0.0047708839627937	0.00227334001881818	0.0606720387491137	0.223723792844822	0.250079326359731	0.0456789847291986	0.00120368365894396	0.0827591247644369	-0.0906613123063339	S	0.312977099236641	FALSE	0.0526315789473684	0.0548424737456243	TRUE	TRUE	TRUE	TRUE	0.0112359550561798	TRUE	TRUE	Pass	4602STDY7685338	3	3	Monocytes	-16.2027907118525	-0.425411092390983	0	0	GOSH016.CMN___GOSH016___4602STDY7685338_AAGTCTGTCTAACCGA
GOSH016	1788.03947916735	1058	TRUE	TRUE	TRUE	TRUE	TRUE	Both	0	0.0131781218375136	0.00527982787973402	0	0.00789829395777958	0.00747170220414484	0.0657685591649054	0.259057507657258	0.184523850045292	0.0053773583077305	0.00264070258512009	-0.0778407602236323	-0.0709346424227241	G1	0.0427528675703858	FALSE	0.402843601895735	0.491525423728813	TRUE	TRUE	TRUE	TRUE	0.00719424460431655	TRUE	TRUE	Pass	4602STDY7685338	7	7	End	-4.34341783367208	-5.66805465158951	0	0	GOSH016.CMN___GOSH016___4602STDY7685338_AATCCAGAGATGTAAC
GOSH016	6525.32492656658	2546	TRUE	TRUE	TRUE	TRUE	TRUE	Both	0	0.000209216140300067	0	0	0.000209216140300067	0.00773705182852973	0.0827605879496623	0.26351415584125	0.329664880657437	0.141720287089237	0.00202608074441595	-0.0362169368760421	-0.0610798229828158	G1	0.236363636363636	FALSE	0.402843601895735	0.622377622377622	TRUE	TRUE	TRUE	TRUE	0.211267605633803	TRUE	TRUE	Pass	4602STDY7685338	10	10	Adrenal	3.29185178297195	-14.3598906735487	0	0	GOSH016.CMN___GOSH016___4602STDY7685338_AATCCAGAGGATCGCA
GOSH016	1153.17899354863	680	FALSE	TRUE	TRUE	FALSE	TRUE	EmptyDrops	0	0.0189493615560389	0.00225672249659255	0	0.0166926390594464	0.00605360910126928	0.0436475610614711	0.251870926974692	0.074272911512603	0.0355295804046807	0.00227659700418373	-0.0174503501487224	0.00660554029545002	G2M	0.0392749244712991	FALSE	0.175903614457831	0.443298969072165	TRUE	TRUE	TRUE	TRUE	0.0638297872340425	TRUE	TRUE	Pass	4602STDY7685338	7	7	End	-4.562774998453	-4.4708129689866	0	0	GOSH016.CMN___GOSH016___4602STDY7685338_AATCCAGAGGTAGCCA
GOSH016	1785.51085393309	935	TRUE	TRUE	TRUE	TRUE	TRUE	Both	0	0.00738473151738285	0	0	0.00738473151738285	0.00386645288938519	0.0623553276342657	0.250839226906319	0.500914052077239	0.0161174484783269	0.000792641469402584	0.0393521473227121	-0.08482842712697	S	0.142857142857143	FALSE	0.185929648241206	0.55	TRUE	TRUE	TRUE	TRUE	0.0642201834862385	TRUE	TRUE	Pass	4602STDY7685338	2	2	T	9.78239922108237	2.02534630834439	0	0	GOSH016.CMN___GOSH016___4602STDY7685338_AATCCAGCAAGGTGTG
GOSH016	2492.57366812992	1156	TRUE	TRUE	TRUE	TRUE	TRUE	Both	0	0.00595231589697862	0.00272787329261968	0.000355957570484286	0.00322444260435893	0.00299835959350899	0.0582047486470319	0.217451837572856	0.236632026570731	0.0557440274907648	0.00222855314000082	-0.0631976919830085	-0.116798070296723	G1	0.098546042003231	FALSE	0.117967332123412	0.402843601895735	TRUE	TRUE	TRUE	TRUE	0.00970873786407767	TRUE	TRUE	Pass	4602STDY7685338	8	8	Monocytes	-17.3778212812408	-2.47316427842866	0	0	GOSH016.CMN___GOSH016___4602STDY7685338_AATCCAGTCGACCAGC
GOSH016	1759.95307353643	949	TRUE	TRUE	TRUE	TRUE	TRUE	Both	0.00229208941159579	0.0169644157738767	0.0122613015451223	0	0.00470311422875441	0.00190788699202168	0.0591011040175384	0.238350829447373	0.452227169725701	0.0407076477624592	0.000817008504268147	0.0171012118013783	-0.0774138374967517	S	0.098546042003231	FALSE	0.491525423728813	0.622377622377622	TRUE	TRUE	TRUE	TRUE	0.0245901639344262	TRUE	TRUE	Pass	4602STDY7685338	6	6	B	-9.46037504491894	11.866588314703	0	0	GOSH016.CMN___GOSH016___4602STDY7685338_AATCGGTAGCCAACAG
GOSH016	1656.42187252477	975	TRUE	TRUE	TRUE	TRUE	TRUE	Both	0	0.00897345677149035	0	0	0.00897345677149035	0.0039704206849402	0.0560585124749711	0.258128015053808	0.41382739546483	0.0242703326733406	0.00299926923920552	-0.025275788014989	-0.0444415899434237	G1	0.185929648241206	FALSE	0.252396166134185	0.714285714285714	TRUE	TRUE	TRUE	TRUE	0.197916666666667	TRUE	TRUE	Pass	4602STDY7685338	4	4	T	7.51116076697071	-0.361676614934988	0	0	GOSH016.CMN___GOSH016___4602STDY7685338_AATCGGTCAAGAAAGG
GOSH016	1522.35046021797	893	TRUE	TRUE	TRUE	TRUE	TRUE	Both	0	0.0138987420922756	0	0	0.0138987420922756	0.00461489805047302	0.0526424527415811	0.256100980255242	0.228532118338561	0.0305054697205401	0.00239067461056337	-0.0288158146428895	-0.0408054587794492	G1	0.221902017291066	FALSE	0.129593810444874	0.622377622377622	TRUE	TRUE	TRUE	TRUE	0.0375	TRUE	TRUE	Pass	4602STDY7685338	0	0	NK	3.39673535912629	7.2418962222161	0	0	GOSH016.CMN___GOSH016___4602STDY7685338_AATCGGTTCCCTAACC
GOSH016	1543.25215648427	984	TRUE	TRUE	TRUE	TRUE	TRUE	Both	0	0.00857398788169625	0	0	0.00857398788169625	0.00757516519863905	0.059807561073318	0.279803156560324	0.208205368417962	0.0350512245146383	0.00381276281334988	-0.0760872654250392	-0.0739920555155404	G1	0.208791208791209	FALSE	0.185929648241206	0.368421052631579	TRUE	TRUE	TRUE	TRUE	0.0471698113207547	TRUE	TRUE	Pass	4602STDY7685338	0	0	NK	0.498295738116326	5.13733236323216	0	0	GOSH016.CMN___GOSH016___4602STDY7685338_AATCGGTTCCTTGACC
GOSH016	5250.6350643536	2124	TRUE	TRUE	TRUE	TRUE	TRUE	Both	0	0.000361905761017723	0	2.46049122971705e-05	0.000361905761017723	0.00838137044986334	0.0472826912335448	0.241891478967469	0.197108558334504	0.015561053312422	0.00350004922472754	-0.060905809241367	-0.0791751858865305	G1	0.0673575129533679	FALSE	0.402843601895735	0.196850393700787	TRUE	TRUE	TRUE	TRUE	0	TRUE	TRUE	Pass	4602STDY7685338	11	11	Tumour	-2.97392006140265	-14.092444586371	0	0	GOSH016.CMN___GOSH016___4602STDY7685338_ACACCAAAGATGTGTA
GOSH016	6421.33769716756	2844	TRUE	TRUE	TRUE	TRUE	TRUE	Both	0	0.00750157927767515	8.79707226396455e-05	0	0.0074136085550355	0.00988444286061023	0.059862414212675	0.286584443638452	0.193789596403874	0.022532574347727	0.00165357968547601	-0.0265248679175842	-0.0566819495826414	G1	0.107692307692308	FALSE	0.290322580645161	0.8348623853211	TRUE	TRUE	TRUE	TRUE	0	TRUE	TRUE	Pass	4602STDY7685338	12	12	End	-3.05903415720847	-8.67161442548215	0	0	GOSH016.CMN___GOSH016___4602STDY7685338_ACACCAAAGCTACCGC
GOSH016	17198.371543628	4070	TRUE	TRUE	TRUE	TRUE	TRUE	Both	0	0.00395554249943647	3.08569364310249e-05	5.91999896732049e-05	0.00392468556300545	0.00641764577799011	0.0817233403756975	0.312182058292877	0.296710536143281	0.0255175099651334	0.0011454889021125	0.287104298216038	0.687684523312433	G2M	0.136	FALSE	0.55	0.491525423728813	TRUE	TRUE	TRUE	TRUE	0	TRUE	TRUE	Pass	4602STDY7685338	14	14	NK	1.43927009887264	-2.53550216090102	0	0	GOSH016.CMN___GOSH016___4602STDY7685338_ACACCAATCGAGAACG
GOSH016	1371.64925132265	881	TRUE	TRUE	TRUE	TRUE	TRUE	Both	0	0.00676878626336749	0.000304073205899142	0	0.00646471305746835	0.00540050333634093	0.0577124907429394	0.266206301358904	0.214983289791285	0.0224998855294198	0.00707536804636881	-0.01293319913349	-0.061293281993236	G1	0.196850393700787	FALSE	0.208791208791209	0.0865671641791045	TRUE	TRUE	TRUE	TRUE	0.0842105263157895	TRUE	TRUE	Pass	4602STDY7685338	5	5	NK	2.3084114811093	2.57906029457348	0	0	GOSH016.CMN___GOSH016___4602STDY7685338_ACACCCTAGCGATCCC
GOSH016	1331.86937162599	881	TRUE	TRUE	TRUE	TRUE	TRUE	Both	0	0.00312642176804259	0	0	0.00312642176804259	0.0134076495404474	0.12520100668538	0.373473495521011	0.340228096004567	0.0162952113733622	0.00233362800199638	0.00792967273698177	-0.0917895016610897	S	0.0595382746051033	FALSE	0.208791208791209	0.0526315789473684	TRUE	TRUE	TRUE	TRUE	0.108433734939759	TRUE	TRUE	Pass	4602STDY7685338	10	10	Adrenal	5.59567406090369	-14.7674701447722	0	0	GOSH016.CMN___GOSH016___4602STDY7685338_ACACCCTGTCGCGGTT
GOSH016	5494.85730142628	2421	TRUE	TRUE	TRUE	TRUE	TRUE	Both	0	0.00254964436634445	0	0	0.00254964436634445	0.0068993620580975	0.052811647255246	0.245651370438122	0.186479190103045	0.025211296871413	0.00332205001999854	-0.117758323851362	-0.107645028484882	G1	0.0762829403606103	FALSE	0.27027027027027	0.142857142857143	TRUE	TRUE	TRUE	TRUE	0	TRUE	TRUE	Pass	4602STDY7685338	11	11	Tumour	-3.27021942250436	-13.111398670573	1.03428004180922	0	GOSH016.CMN___GOSH016___4602STDY7685338_ACACCCTTCAGAGGTG
GOSH016	1409.62738942341	808	TRUE	TRUE	TRUE	TRUE	TRUE	Both	0	0.0168884268854593	0	0	0.0168884268854593	0.00644497082857924	0.0411683132219017	0.235070626058345	0.157087142842294	0.0346871300698791	0.00676728231696289	-0.0668366391122053	-0.0412898951312191	G1	0.185929648241206	FALSE	0.622377622377622	0.443298969072165	TRUE	TRUE	TRUE	TRUE	0	TRUE	TRUE	Pass	4602STDY7685338	0	0	NK	-0.323232489809322	3.17388935792263	0	0	GOSH016.CMN___GOSH016___4602STDY7685338_ACACCCTTCCCTCTTT
GOSH016	2641.99899428153	1554	TRUE	TRUE	TRUE	TRUE	TRUE	Both	0	0.0110108358136009	0	0.000229869917483395	0.0110108358136009	0.00800234143381201	0.0609349341694394	0.327676472407878	0.165734622462999	0.0277344475753149	0.0020656345195711	0.596655738855272	0.273385060674747	S	0.185929648241206	FALSE	0.117967332123412	0.175903614457831	TRUE	TRUE	TRUE	TRUE	0	TRUE	TRUE	Pass	4602STDY7685338	14	14	NK	1.55342559450421	-1.41644763456435	0	0	GOSH016.CMN___GOSH016___4602STDY7685338_ACACCCTTCCTTGCCA
GOSH016	2143.76304208703	1124	TRUE	TRUE	TRUE	TRUE	TRUE	Both	0	0.00368993078936802	0	0	0.00368993078936802	0.00268054269090178	0.0636624771633255	0.253457243476473	0.542714775838164	0.0207639481269777	0.00156805729399483	-0.00780674525553632	-0.0504694696132812	G1	0.166666666666667	FALSE	0.208791208791209	0.129593810444874	TRUE	TRUE	TRUE	TRUE	0.0387596899224806	TRUE	TRUE	Pass	4602STDY7685338	4	4	T	10.9752366371477	-1.19366405880444	0	0	GOSH016.CMN___GOSH016___4602STDY7685338_ACACCCTTCTGCGTAA
GOSH016	1663.94913567126	902	TRUE	TRUE	TRUE	TRUE	TRUE	Both	0	0.00424390720900333	0	0	0.00424390720900333	0.00385898530102545	0.0632464304006042	0.251187780018128	0.484645425279854	0.0223357394100466	0.00405310299242592	-0.0259392380984876	-0.0401289014911952	G1	0.185929648241206	FALSE	0.55	0.290322580645161	TRUE	TRUE	TRUE	TRUE	0.1	TRUE	TRUE	Pass	4602STDY7685338	2	2	T	8.81863126256135	-2.96300752767549	0	0	GOSH016.CMN___GOSH016___4602STDY7685338_ACACCGGCACGGACAA
GOSH016	2094.35944942172	1088	TRUE	TRUE	TRUE	TRUE	TRUE	Both	0	0.00423082872379546	0	0	0.00423082872379546	0.00437362952769771	0.0640034252113381	0.25306127265277	0.506430251042566	0.0288921150028056	0.00124813797222723	-0.00402588415859691	-0.0731710010688407	G1	0.158129175946548	FALSE	0.8348623853211	0.27027027027027	TRUE	TRUE	TRUE	TRUE	0.342105263157895	TRUE	TRUE	Pass	4602STDY7685338	2	2	T	9.25774323733981	-1.83600713902528	0	0	GOSH016.CMN___GOSH016___4602STDY7685338_ACACCGGCAGGGAGAG
GOSH016	4588.81582958193	2158	TRUE	TRUE	TRUE	TRUE	TRUE	Both	0.000100779151279495	0.00471266430248734	0.00343479134098675	0	0.00127787296150059	0.00676685478350493	0.0684213496361444	0.285430340307535	0.496895525081196	0.0147774118556575	0.00279201849360295	0.0977455041261052	-0.0308216107842885	S	0.338775510204082	FALSE	0.175903614457831	0.55	TRUE	TRUE	TRUE	TRUE	0.4	TRUE	TRUE	Pass	4602STDY7685338	15	15	B	1.2545074598961	-2.70074717347951	0	0	GOSH016.CMN___GOSH016___4602STDY7685338_ACACCGGGTCTAAACC
GOSH016	1998.16615632879	1081	TRUE	TRUE	TRUE	TRUE	TRUE	Both	0	0.00484604599762989	0	0	0.00484604599762989	0.00482710370454035	0.0607297544177838	0.255965197395244	0.503679289378267	0.0156855856991062	0.00300410760457522	-0.0636557250118826	0.0296331532696937	G2M	0.185929648241206	FALSE	0.158129175946548	0.129593810444874	TRUE	TRUE	TRUE	TRUE	0.0819672131147541	TRUE	TRUE	Pass	4602STDY7685338	1	1	T	11.9100894444402	-1.04330531528754	0	0	GOSH016.CMN___GOSH016___4602STDY7685338_ACACCGGTCACAATGC
GOSH016	1147.10683430078	741	FALSE	TRUE	TRUE	TRUE	TRUE	EmptyDrops	0	0.00654797327214676	0	0	0.00654797327214676	0.00454545957555845	0.0434902419722296	0.26266433243682	0.205310254569624	0.0241904571780376	0.00262585395230465	-0.046429146029867	0.022582520976565	G2M	0.0943396226415094	FALSE	0.622377622377622	0.8348623853211	TRUE	TRUE	TRUE	TRUE	0.0375	TRUE	TRUE	Pass	4602STDY7685338	0	0	NK	3.6677931243389	6.94165254770811	0	0	GOSH016.CMN___GOSH016___4602STDY7685338_ACACCGGTCACAGGCC
GOSH016	1464.3031685132	888	TRUE	TRUE	TRUE	TRUE	TRUE	Both	0	0.0109683457225032	0	0	0.0109683457225032	0.0060412671642409	0.0517169370532262	0.295610049571651	0.154658967793828	0.0239638468987793	0.0066038827849224	-0.0683781582209127	1.08979105851895	G2M	0.0865671641791045	FALSE	0.158129175946548	0.0795454545454546	TRUE	TRUE	TRUE	TRUE	0	TRUE	TRUE	Pass	4602STDY7685338	14	14	NK	1.90690066014577	-1.01164080538057	0	0	GOSH016.CMN___GOSH016___4602STDY7685338_ACACTGAAGTGTCTCA
GOSH016	1936.04781555415	990	TRUE	TRUE	TRUE	TRUE	TRUE	Both	0	0.00519929967269701	0	0.000357019488482801	0.00519929967269701	0.00474231641454181	0.047403267163359	0.221898551750526	0.328110135802006	0.0174390355121911	0.00264330348033111	-0.0236106695896218	-0.0497199963780519	G1	0.208791208791209	FALSE	0.312977099236641	0.27027027027027	TRUE	TRUE	TRUE	TRUE	0.0769230769230769	TRUE	TRUE	Pass	4602STDY7685338	5	5	NK	2.70376573915016	6.99411839608372	0	0	GOSH016.CMN___GOSH016___4602STDY7685338_ACACTGACAGCCACCA
GOSH016	1096.38257909147	743	FALSE	TRUE	TRUE	FALSE	TRUE	EmptyDrops	0	0.0110557377974735	0	0	0.0110557377974735	0.00684480181161995	0.0453205560691693	0.276664035189251	0.192029242199854	0.0326989513229417	0.00481169763086142	-0.0319360911762863	-0.0672912442999927	G1	0.175903614457831	FALSE	0.55	0.175903614457831	TRUE	TRUE	TRUE	TRUE	0.1125	TRUE	TRUE	Pass	4602STDY7685338	0	0	NK	1.0882742331889	4.80353615999652	0	0	GOSH016.CMN___GOSH016___4602STDY7685338_ACACTGATCTTGGGTA
GOSH016	1684.36098419731	872	TRUE	TRUE	TRUE	TRUE	TRUE	Both	0	0.0165113591996515	0.0104778031905476	0	0.00603355600910397	0.000864989232520261	0.0821654922838053	0.223741593330871	0.192506136734832	0.0634456560403351	0.00174789215084172	-0.0581217413112682	-0.0698585489490623	G1	0.0571428571428571	FALSE	0.622377622377622	0.142857142857143	TRUE	TRUE	TRUE	TRUE	0.0580645161290323	TRUE	TRUE	Pass	4602STDY7685338	3	3	Monocytes	-17.1080786759896	0.80485563592614	0	0	GOSH016.CMN___GOSH016___4602STDY7685338_ACACTGATCTTTACGT
GOSH016	1293.45681000811	728	TRUE	TRUE	TRUE	TRUE	TRUE	Both	0.00964389204996674	0.0168829715729417	0.0111588740423816	0	0.00572409753056018	0.0015646620975983	0.0388247446573101	0.225569238115532	0.215158061110471	0.0898032193020167	0.0031473415625471	-0.0609360735053504	-0.0229822221788383	G1	0.064638783269962	FALSE	0.102990033222591	0.622377622377622	TRUE	TRUE	TRUE	TRUE	0.0245901639344262	TRUE	TRUE	Pass	4602STDY7685338	6	6	B	-7.77068098367807	12.3112301944432	0	0	GOSH016.CMN___GOSH016___4602STDY7685338_ACAGCCGAGAATGTGT
GOSH016	1098.14736126001	580	FALSE	TRUE	TRUE	TRUE	TRUE	EmptyDrops	0	0.00982495999487051	0	0	0.00982495999487051	0.00262725703061863	0.0618718870492259	0.213153080868181	0.179713413593923	0.0862178575567126	0	-0.0508059242175293	0.134599471911566	G2M	0.0287769784172662	FALSE	0.714285714285714	0.443298969072165	TRUE	TRUE	TRUE	TRUE	0.327433628318584	TRUE	TRUE	Pass	4602STDY7685338	3	3	Monocytes	-18.1193569009852	2.88184088243331	0	0	GOSH016.CMN___GOSH016___4602STDY7685338_ACAGCCGAGTGACTCT
GOSH016	1638.97091653014	903	TRUE	TRUE	TRUE	TRUE	TRUE	Both	0	0.00443696078356452	0	0	0.00443696078356452	0.00448603567884097	0.0652790378207743	0.265835250066597	0.407679596147491	0.00782012497732771	0.00103144015526315	-0.0118033116825465	-0.00998793521154992	G1	0.166666666666667	FALSE	0.622377622377622	0.221902017291066	TRUE	TRUE	TRUE	TRUE	0.062111801242236	TRUE	TRUE	Pass	4602STDY7685338	4	4	T	8.08282093113396	2.74204455242769	0	0	GOSH016.CMN___GOSH016___4602STDY7685338_ACAGCCGCAACCGCCA
GOSH016	1112.55986408914	670	TRUE	TRUE	TRUE	TRUE	TRUE	Both	0.0152777292947482	0.0132580984228146	0.0057934940067089	0.000395313160730668	0.00746460441610573	0.00332861002890914	0.0546272076516064	0.236140491951873	0.283534597924109	0.0591338984248421	0.00343382351785249	-0.0471932084363982	-0.0433204637888936	G1	0.252396166134185	FALSE	0.208791208791209	0.236363636363636	TRUE	TRUE	TRUE	TRUE	0.0245901639344262	TRUE	TRUE	Pass	4602STDY7685338	6	6	B	-9.76952623074721	11.6852831404157	0	0	GOSH016.CMN___GOSH016___4602STDY7685338_ACAGCCGCAAGCCGTC
GOSH016	7203.18170686278	2893	TRUE	TRUE	TRUE	TRUE	TRUE	Both	0	0.0012156794368398	0	0	0.0012156794368398	0.0114497018908738	0.0895853151763004	0.264652213454844	0.287699099208932	0.123702502330558	0.00180203090422694	-0.0525904650790506	-0.0339071594903436	G1	0.185929648241206	FALSE	0.123595505617978	0.0673575129533679	TRUE	TRUE	TRUE	TRUE	0.024390243902439	TRUE	TRUE	Pass	4602STDY7685338	9	9	Adrenal	2.47741670187115	-16.191555041381	0	0	GOSH016.CMN___GOSH016___4602STDY7685338_ACAGCCGCACAAGACG
GOSH016	3083.66118368689	1431	TRUE	TRUE	TRUE	TRUE	TRUE	Both	7.48562754668431e-05	0.021229418661823	0.0161262441155484	0	0.00510317454627469	0.00416923669936753	0.0789570527848916	0.239984795604083	0.291401240089572	0.0546379752949391	0.000800622837578087	-0.0468233938560056	-0.0258142841160864	G1	0.158129175946548	FALSE	0.491525423728813	0.142857142857143	TRUE	TRUE	TRUE	TRUE	0	TRUE	TRUE	Pass	4602STDY7685338	3	3	Monocytes	-15.9856966640332	-2.61003184395271	0	0	GOSH016.CMN___GOSH016___4602STDY7685338_ACAGCCGTCCACGCAG
GOSH016	1247.65123968874	752	FALSE	TRUE	TRUE	FALSE	TRUE	EmptyDrops	0	0.0140765893991464	0	0	0.0140765893991464	0.00794150710020371	0.0400823320877655	0.249033259514364	0.142265917182898	0.00344444828915251	0.004683707350498	-0.0185566191887163	-0.0160056873614365	G1	0.098546042003231	FALSE	0.175903614457831	0.166666666666667	TRUE	TRUE	TRUE	TRUE	0.032967032967033	TRUE	TRUE	Pass	4602STDY7685338	5	5	NK	0.368014296312163	7.06981891283528	0	0	GOSH016.CMN___GOSH016___4602STDY7685338_ACAGCTACAGCTATTG
GOSH016	1413.78156415247	843	TRUE	TRUE	TRUE	TRUE	TRUE	Both	0	0.0052846049666015	0	0	0.0052846049666015	0.0062235189811158	0.0557959372091694	0.243875576530103	0.318189414406123	0.0319191694278055	0.00178586930885915	-0.0224497407449312	-0.104961499067335	G1	0.136	FALSE	0.491525423728813	0.312977099236641	TRUE	TRUE	TRUE	TRUE	0.0617283950617284	TRUE	TRUE	Pass	4602STDY7685338	2	2	T	9.77598598458538	3.53808889684411	0	0	GOSH016.CMN___GOSH016___4602STDY7685338_ACAGCTAGTTAAAGAC
GOSH016	935.618067737641	594	FALSE	TRUE	TRUE	FALSE	TRUE	EmptyDrops	0	0.0206426786331661	0.00859466242003203	0.000611947789546199	0.0120480162131341	0.00945096190804167	0.0385391393384933	0.236472815065752	0.101599229544433	0.072909574287984	0.00432512325615681	-0.0179172657059464	-0.0736716155259142	G1	0.0315398886827458	FALSE	0.185929648241206	0.312977099236641	TRUE	TRUE	TRUE	TRUE	0.0638297872340425	TRUE	TRUE	Pass	4602STDY7685338	7	7	End	-3.31543469865152	-4.04892505645706	0	0	GOSH016.CMN___GOSH016___4602STDY7685338_ACAGCTATCGAATGGG
GOSH016	1205.17631259008	725	FALSE	TRUE	TRUE	TRUE	TRUE	EmptyDrops	0	0.0159048786879322	0	0	0.0159048786879322	0.00497663205339921	0.0573888215004308	0.251026078990531	0.179379282871017	0.040246646436661	0.00444156208419713	0.0402000878678599	-0.0888488870216577	S	0.196850393700787	FALSE	0.443298969072165	0.714285714285714	TRUE	TRUE	TRUE	TRUE	0.0842105263157895	TRUE	TRUE	Pass	4602STDY7685338	5	5	NK	2.15502147838613	3.04565306512001	0	0	GOSH016.CMN___GOSH016___4602STDY7685338_ACAGCTATCGGTTAAC
GOSH016	1276.58365771935	738	TRUE	TRUE	TRUE	TRUE	TRUE	Both	0.00803415606942793	0.0175929511098997	0.0119678846853169	0.000382155075963808	0.00562506642458273	0.00224714036352794	0.0451663985903253	0.238137226091747	0.240176710261705	0.0243160790517571	0.00282695916209534	-0.0145934046072597	-0.010731445174641	G1	0.102990033222591	FALSE	0.136	0.221902017291066	TRUE	TRUE	TRUE	TRUE	0.0526315789473684	TRUE	TRUE	Pass	4602STDY7685338	6	6	B	-8.57466689918711	10.2928012047236	0	0	GOSH016.CMN___GOSH016___4602STDY7685338_ACATACGAGCACCGCT
GOSH016	4148.96105993905	1665	TRUE	TRUE	TRUE	TRUE	TRUE	Both	0	0.00722512896553239	0.00245993526956865	0	0.00476519369596374	0.00276520562528732	0.0850105439827225	0.250643069501973	0.321381767307048	0.0154958887919172	0.00151931021594164	-0.053130579680414	-0.0294766045453554	G1	0.0731707317073171	FALSE	0.175903614457831	0.714285714285714	TRUE	TRUE	TRUE	TRUE	0	TRUE	TRUE	Pass	4602STDY7685338	8	8	Monocytes	-16.9606959878002	-2.90186853993027	0	0	GOSH016.CMN___GOSH016___4602STDY7685338_ACATACGGTTAAGATG
GOSH016	1446.34754526016	771	TRUE	TRUE	TRUE	TRUE	TRUE	Both	0	0.00821598918102086	0.00414523742633795	0	0.00407075175468291	0.00137977864591958	0.076570423665205	0.252291469754845	0.282759510940692	0.033975042540067	0.000936479288287526	-0.0605467864460965	-0.0564504178929416	G1	0.252396166134185	FALSE	0.064638783269962	0.123595505617978	TRUE	TRUE	TRUE	TRUE	0.166666666666667	TRUE	TRUE	Pass	4602STDY7685338	3	3	Monocytes	-16.8292587555946	1.34929784356319	0	0	GOSH016.CMN___GOSH016___4602STDY7685338_ACATCAGAGGCTACGA
GOSH016	2248.08228388198	1088	TRUE	TRUE	TRUE	TRUE	TRUE	Both	0	0.00435603900786036	0.00101419157881512	0	0.00334184742904523	0.00153797343006779	0.0616123307488309	0.23016855949365	0.354864843367416	0.0366279303684851	0.00104230986317878	-0.0365260380088027	-0.0398613350268424	G1	0.196850393700787	FALSE	0.117967332123412	0.0464864864864865	TRUE	TRUE	TRUE	TRUE	0.327433628318584	TRUE	TRUE	Pass	4602STDY7685338	3	3	Monocytes	-18.0329862750671	1.02928183242542	0	0	GOSH016.CMN___GOSH016___4602STDY7685338_ACATCAGTCCCAACGG
GOSH016	4386.02658111671	1636	TRUE	TRUE	TRUE	TRUE	TRUE	Both	0	0.0175762121774952	0.0100465400410483	0	0.00752967213644685	0.00293915449504048	0.0803721110460015	0.214437929425015	0.197418016792908	0.0313491171324543	0.000849064782528966	-0.0717891270692533	-0.0611407825658206	G1	0.0620347394540943	FALSE	0.0392749244712991	0.150214592274678	TRUE	TRUE	TRUE	TRUE	0	TRUE	TRUE	Pass	4602STDY7685338	8	8	Monocytes	-16.7453387332702	-0.226886165298498	0	0	GOSH016.CMN___GOSH016___4602STDY7685338_ACATCAGTCCGTTGCT
GOSH016	1477.55889087644	867	TRUE	TRUE	TRUE	TRUE	TRUE	Both	0	0.00864980766684117	0	0	0.00864980766684117	0.00955423772725915	0.053782371519167	0.277993718208858	0.195009110595829	0.027997797759571	0.00151704949482566	-0.0228688778597294	-0.0663890615161499	G1	0.166666666666667	FALSE	0.0762829403606103	0.136	TRUE	TRUE	TRUE	TRUE	0.172727272727273	TRUE	TRUE	Pass	4602STDY7685338	0	0	NK	2.03595402130204	2.86914913931486	0	0	GOSH016.CMN___GOSH016___4602STDY7685338_ACATGGTGTTGACGTT
GOSH016	1856.06077473935	1011	TRUE	TRUE	TRUE	TRUE	TRUE	Both	0	0.00234338398208353	0	0	0.00234338398208353	0.00334016274422135	0.0401557406373986	0.242883213901085	0.093343842837285	0.0026097065941127	0.00192151511707657	-0.0444478139153279	-0.036311027408857	G1	0.136	FALSE	0.208791208791209	0.0701986754966887	TRUE	TRUE	TRUE	TRUE	0.274193548387097	TRUE	TRUE	Pass	4602STDY7685338	16	16	Tumour	-2.97531168819597	-15.1237812935093	0	1.85301273887075	GOSH016.CMN___GOSH016___4602STDY7685338_ACATGGTTCTCAAGTG
GOSH016	2005.73790355499	1010	TRUE	TRUE	TRUE	TRUE	TRUE	Both	0	0.00175513074494795	0	0	0.00175513074494795	0.00250759977173651	0.0676872486924304	0.258242504080761	0.50436411487948	0.0104450283842685	0.00231361555617549	-0.0267548069796114	0.0350583107338698	G2M	0.158129175946548	FALSE	0.166666666666667	0.8348623853211	TRUE	TRUE	TRUE	TRUE	0.0454545454545455	TRUE	TRUE	Pass	4602STDY7685338	2	2	T	7.78717646257071	-1.68748680659084	0	0	GOSH016.CMN___GOSH016___4602STDY7685338_ACATGGTTCTGTACGA
GOSH016	965.482913922883	623	FALSE	TRUE	TRUE	FALSE	TRUE	EmptyDrops	0	0.00940805111349754	0	0	0.00940805111349754	0.00779086881599979	0.0438028210199961	0.260880893326924	0.169556297084403	0.0518151400394161	0.00237620414798246	0.101353913742684	-0.0883405506953714	S	0.166666666666667	FALSE	0.236363636363636	0.27027027027027	TRUE	TRUE	TRUE	TRUE	0.0842105263157895	TRUE	TRUE	Pass	4602STDY7685338	0	0	NK	1.2168319226501	4.82421683332045	0	0	GOSH016.CMN___GOSH016___4602STDY7685338_ACCAGTAAGACAGACC
GOSH016	2326.06767842023	1103	TRUE	TRUE	TRUE	TRUE	TRUE	Both	0	0.0143753111686507	0.00955336943197703	0	0.0048219417366737	0.00440754224875123	0.0855847658626142	0.25291737970867	0.23902591061636	0.0305849423664445	0.00367578891188426	-0.0606509945440379	-0.0810402681697393	G1	0.0595382746051033	FALSE	0.150214592274678	0.443298969072165	TRUE	TRUE	TRUE	TRUE	0.0580645161290323	TRUE	TRUE	Pass	4602STDY7685338	3	3	Monocytes	-17.0188648813763	1.2229051863284	0	0	GOSH016.CMN___GOSH016___4602STDY7685338_ACCAGTAAGTTTAGGA
GOSH016	1045.00952927291	646	TRUE	TRUE	TRUE	TRUE	TRUE	Both	0	0.00418120471125621	0	0	0.00418120471125621	0.00428168198484608	0.0476812522796716	0.241788823020117	0.400335770965174	0.0275590571496711	0.00215401558278335	-0.00975839710102725	-0.0831215496488164	G1	0.150214592274678	FALSE	0.368421052631579	0.129593810444874	TRUE	TRUE	TRUE	TRUE	0.078740157480315	TRUE	TRUE	Pass	4602STDY7685338	2	2	T	8.93021882870013	-2.17386604590686	0	0	GOSH016.CMN___GOSH016___4602STDY7685338_ACCAGTACATGATCCA
GOSH016	1904.80806898291	1005	TRUE	TRUE	TRUE	TRUE	TRUE	Both	0	0.0120071111052769	0.00467608143171074	7.70471107736224e-05	0.00733102967356611	0.0042749616864498	0.0646823053821164	0.230431748438362	0.290446517990003	0.0559828759506724	0.00168874834706456	-0.0399358093282196	-0.0178493967752569	G1	0.129593810444874	FALSE	0.368421052631579	0.443298969072165	TRUE	TRUE	TRUE	TRUE	0	TRUE	TRUE	Pass	4602STDY7685338	3	3	Monocytes	-17.5614931259614	-0.0704713425933562	0	0	GOSH016.CMN___GOSH016___4602STDY7685338_ACCAGTAGTCCGCTGA
GOSH016	1221.48660135288	712	FALSE	TRUE	TRUE	TRUE	TRUE	EmptyDrops	0	0.0121854563953391	0	0	0.0121854563953391	0.0065611157430383	0.0551302797799395	0.226941310235654	0.211673023257307	0.0273677690260938	0.00244180313935062	-0.0162352508054776	-0.102930380258109	G1	0.312977099236641	FALSE	0.0225563909774436	0.236363636363636	TRUE	TRUE	TRUE	TRUE	0.161290322580645	TRUE	TRUE	Pass	4602STDY7685338	0	0	NK	0.466105352711714	4.87913970632341	0	0	GOSH016.CMN___GOSH016___4602STDY7685338_ACCAGTAGTGGTACAG
GOSH016	2184.87235334206	1246	TRUE	TRUE	TRUE	TRUE	TRUE	Both	0	0.00570410594815983	0.000248929261901379	0.000204373242027871	0.00545517668625845	0.00470971725120254	0.0555196659589593	0.258506005933224	0.34505300139758	0.0359989467839551	0.00356494593047222	-0.0125985635319507	-0.0916900303495216	G1	0.208791208791209	FALSE	0.150214592274678	0.196850393700787	TRUE	TRUE	TRUE	TRUE	0.0769230769230769	TRUE	TRUE	Pass	4602STDY7685338	5	5	NK	2.20463993217554	3.96410691008197	0	0	GOSH016.CMN___GOSH016___4602STDY7685338_ACCAGTATCATGGTCA
GOSH016	1373.49170666441	836	TRUE	TRUE	TRUE	TRUE	TRUE	Both	0	0.01962503646049	0	0	0.01962503646049	0.00457183613911818	0.055405552532025	0.252598940594918	0.232088582748387	0.0289298134632674	0.00106239633619074	0.0719604615813464	-0.0316755471318427	S	0.175903614457831	FALSE	0.236363636363636	0.714285714285714	TRUE	TRUE	TRUE	TRUE	0.0471698113207547	TRUE	TRUE	Pass	4602STDY7685338	0	0	NK	2.35322796290137	7.02448208603641	0	0	GOSH016.CMN___GOSH016___4602STDY7685338_ACCCACTAGAAGATTC
GOSH016	1409.59102158073	803	TRUE	TRUE	TRUE	TRUE	TRUE	Both	0	0.0105501320856141	0	0	0.0105501320856141	0.00577212376652363	0.0541873375879309	0.270055370430489	0.218396080804004	0.0210957403755782	0.00368916263654667	-0.0179830940316633	0.0224695672326164	G2M	0.252396166134185	FALSE	0.166666666666667	0.368421052631579	TRUE	TRUE	TRUE	TRUE	0	TRUE	TRUE	Pass	4602STDY7685338	0	0	NK	-0.215266959276739	6.3083305883486	0	0	GOSH016.CMN___GOSH016___4602STDY7685338_ACCCACTCAAGCGAGT
GOSH016	1380.15673122796	825	TRUE	TRUE	TRUE	TRUE	TRUE	Both	0	0.00889536168697594	0	0	0.00889536168697594	0.00514222415746348	0.0471437851867531	0.249145952312636	0.22820562736878	0.0309894517180176	0.00262181888295465	0.0298221698352214	-0.105240853734662	S	0.338775510204082	FALSE	0.0701986754966887	0.150214592274678	TRUE	TRUE	TRUE	TRUE	0.0471698113207547	TRUE	TRUE	Pass	4602STDY7685338	0	0	NK	2.43094290249666	7.3579257649066	0	0	GOSH016.CMN___GOSH016___4602STDY7685338_ACCCACTCAAGCTGGA
GOSH016	7954.66286526455	3114	TRUE	TRUE	TRUE	TRUE	TRUE	Both	0	0.000966497823100773	1.08747536689692e-05	0	0.000955623069431804	0.0113839793088824	0.0914580356243302	0.277698959482411	0.221762108764475	0.0937475288622729	0.00313306342326368	-0.0353864148359191	-0.0645408982205323	G1	0.064638783269962	FALSE	0.0701986754966887	0.402843601895735	TRUE	TRUE	TRUE	TRUE	0	TRUE	TRUE	Pass	4602STDY7685338	9	9	Adrenal	1.66260194150897	-15.5669013640222	0	0	GOSH016.CMN___GOSH016___4602STDY7685338_ACCCACTGTAGCGCTC
GOSH016	1653.89067728302	931	TRUE	TRUE	TRUE	TRUE	TRUE	Both	0	0.0163755456193758	0	0	0.0163755456193758	0.00357485333808906	0.0544703539892557	0.245031903947687	0.187154704882489	0.0490859140111479	0.0031434154024385	0.05119461004003	-0.0692709021993886	S	0.312977099236641	FALSE	0.402843601895735	0.129593810444874	TRUE	TRUE	TRUE	TRUE	0.0375	TRUE	TRUE	Pass	4602STDY7685338	0	0	NK	3.27178709341856	6.83429368537983	0	0	GOSH016.CMN___GOSH016___4602STDY7685338_ACCCACTGTTGTGGCC
GOSH016	1781.46319632201	904	TRUE	TRUE	TRUE	TRUE	TRUE	Both	0	0.00453022517958501	0	0	0.00453022517958501	0.00360566676164434	0.0657922662806497	0.239502531850129	0.46255022161572	0.0109847657449784	0.00169832863850726	0.0386181544168638	0.00107241005484454	S	0.098546042003231	FALSE	0.622377622377622	0.208791208791209	TRUE	TRUE	TRUE	TRUE	0.0352941176470588	TRUE	TRUE	Pass	4602STDY7685338	2	2	T	9.31511694435689	-1.90349805005958	0	0	GOSH016.CMN___GOSH016___4602STDY7685338_ACCCACTTCGAATGCT
GOSH016	1908.85195790957	1048	TRUE	TRUE	TRUE	TRUE	TRUE	Both	0	0.00585816423594441	0.00157316991586472	0	0.00428499432007968	0.00471627472025148	0.0764409651374877	0.250587419674414	0.174741356878477	0.052130439627271	0.00199165767600307	-0.0320530324160064	-0.0541272660658581	G1	0.0701986754966887	FALSE	0.208791208791209	0.098546042003231	TRUE	TRUE	TRUE	TRUE	0	TRUE	TRUE	Pass	4602STDY7685338	8	8	Monocytes	-16.5012608888433	-2.55352878404157	0	0	GOSH016.CMN___GOSH016___4602STDY7685338_ACCGTAAAGATCCCAT
GOSH016	1319.29933769533	736	TRUE	TRUE	TRUE	TRUE	TRUE	Both	0	0.0059317255457093	0	9.27010854672842e-06	0.0059317255457093	0.00294329010399174	0.0635122791918427	0.256934812036797	0.47688427627693	0.0174673413470723	0.00186237170331328	-0.0504018330022495	-0.0220612930632447	G1	0.166666666666667	FALSE	0.208791208791209	0.368421052631579	TRUE	TRUE	TRUE	TRUE	0.371134020618557	TRUE	TRUE	Pass	4602STDY7685338	1	1	T	11.2721408382595	2.12579851732526	0	0	GOSH016.CMN___GOSH016___4602STDY7685338_ACCGTAAAGCGTAATA
GOSH016	1144.68059033626	702	FALSE	TRUE	TRUE	FALSE	TRUE	EmptyDrops	0	0.0146951194281646	0	0	0.0146951194281646	0.00457897972151915	0.0388450290529275	0.25060941528994	0.204891305877935	0.0175490524700053	0.00527440407532221	-0.0545050458292365	-0.045131709860559	G1	0.208791208791209	FALSE	0.129593810444874	0.136	TRUE	TRUE	TRUE	TRUE	0	TRUE	TRUE	Pass	4602STDY7685338	0	0	NK	-0.523476731564647	2.56388326766056	0	0	GOSH016.CMN___GOSH016___4602STDY7685338_ACCGTAAAGTGGAGAA
GOSH016	1563.70661155498	883	TRUE	TRUE	TRUE	TRUE	TRUE	Both	0	0.0121211180789366	0	0	0.0121211180789366	0.00516862524044629	0.0428160896378854	0.253507771594154	0.1971357567696	0.0287150535249045	0.00290330061296574	-0.0660041816572113	-0.0199662706391314	G1	0.252396166134185	FALSE	0.27027027027027	0.8348623853211	TRUE	TRUE	TRUE	TRUE	0.0471698113207547	TRUE	TRUE	Pass	4602STDY7685338	0	0	NK	2.02717382404937	7.51260419893159	0	0	GOSH016.CMN___GOSH016___4602STDY7685338_ACCGTAACACCAGATT
GOSH016	7488.38377330774	3102	TRUE	TRUE	TRUE	TRUE	TRUE	Both	0	0.00500961542121607	0.000688618852964063	0	0.00432099656825201	0.00771429677622767	0.0571440102336336	0.254071689732827	0.21955156756698	0.0398393293879398	0.0030728098921753	-0.086491596485128	-0.105110624631439	G1	0.0903522205206738	FALSE	0.491525423728813	0.402843601895735	TRUE	TRUE	TRUE	TRUE	0.00719424460431655	TRUE	TRUE	Pass	4602STDY7685338	12	12	End	-3.95535596492792	-7.40734533478176	0	0	GOSH016.CMN___GOSH016___4602STDY7685338_ACCGTAACAGCGATCC
GOSH016	1732.18460494766	963	TRUE	TRUE	TRUE	TRUE	TRUE	Both	0.000212781591381414	0.00544810278822362	0	7.88405181335524e-05	0.00544810278822362	0.00471439331041378	0.0575701938299612	0.24963376884417	0.432731776259737	0.0230015250749834	0.00273909881090699	-0.00507201700314662	-0.0332303860981787	G1	0.123595505617978	FALSE	0.443298969072165	0.622377622377622	TRUE	TRUE	TRUE	TRUE	0.062111801242236	TRUE	TRUE	Pass	4602STDY7685338	2	2	T	8.30797075941173	1.36191490978709	0	0	GOSH016.CMN___GOSH016___4602STDY7685338_ACCGTAACATATGAGA
GOSH016	2713.79994979497	1354	TRUE	TRUE	TRUE	TRUE	TRUE	Both	0	0.00261003358999283	0	0	0.00261003358999283	0.00304585049110081	0.06777453662359	0.261714114294427	0.54502857847391	0.00941062446545415	0.000795632923326937	-0.0414824153094788	-0.0327839672318792	G1	0.221902017291066	FALSE	0.196850393700787	0.27027027027027	TRUE	TRUE	TRUE	TRUE	0.0352941176470588	TRUE	TRUE	Pass	4602STDY7685338	2	2	T	9.15153786058777	1.45010357893123	0	0	GOSH016.CMN___GOSH016___4602STDY7685338_ACCGTAACATCGGTTA
GOSH016	2383.82781143503	1236	TRUE	TRUE	TRUE	TRUE	TRUE	Both	0	0.00552014871226548	0	0	0.00552014871226548	0.00123020141698893	0.0577626627654055	0.250258199266249	0.515548593696357	0.0161073339305893	0.00132927771652263	-0.0158207941941828	-0.0296710977681607	G1	0.166666666666667	FALSE	0.27027027027027	0.221902017291066	TRUE	TRUE	TRUE	TRUE	0.1	TRUE	TRUE	Pass	4602STDY7685338	1	1	T	10.7809489439982	-2.93201001783359	0	0	GOSH016.CMN___GOSH016___4602STDY7685338_ACCGTAATCACGAAGG
GOSH016	3391.62069549421	1961	TRUE	TRUE	TRUE	TRUE	TRUE	Both	0	0.00710396706756959	0	0.000321800607774644	0.00710396706756959	0.0099326577228964	0.0621309363432649	0.315732371403352	0.147459892473583	0.0461833759795443	0.00182876596818861	0.575084039621687	0.396085177255606	S	0.123595505617978	FALSE	0.8348623853211	0.208791208791209	TRUE	TRUE	TRUE	TRUE	0	TRUE	TRUE	Pass	4602STDY7685338	14	14	NK	1.64355021862463	-2.27193854747644	0	0	GOSH016.CMN___GOSH016___4602STDY7685338_ACCGTAATCGTTGCCT
GOSH016	1440.13988060129	900	TRUE	TRUE	TRUE	TRUE	TRUE	Both	0	0.0110204111493217	0	0	0.0110204111493217	0.00513436942273584	0.0557224575558215	0.281319415645834	0.19692686762084	0.0299498268162809	0.0015870033472982	0.0184053755073346	-0.075782029412155	S	0.166666666666667	FALSE	0.252396166134185	0.166666666666667	TRUE	TRUE	TRUE	TRUE	0.0933333333333333	TRUE	TRUE	Pass	4602STDY7685338	0	0	NK	2.88521693283271	7.50415528147817	0	0	GOSH016.CMN___GOSH016___4602STDY7685338_ACCGTAATCTCAAACG
GOSH016	1545.18536268462	913	TRUE	TRUE	TRUE	TRUE	TRUE	Both	0	0.0133541936541894	0	0	0.0133541936541894	0.00864346439100354	0.0513640270431193	0.252365743001274	0.155176207775854	0.0318423006838313	0.0056197730287238	-0.0271975922101782	-0.0206235524914509	G1	0.150214592274678	FALSE	0.55	0.55	TRUE	TRUE	TRUE	TRUE	0	TRUE	TRUE	Pass	4602STDY7685338	5	5	NK	0.738048250745593	2.43440771673814	0	0	GOSH016.CMN___GOSH016___4602STDY7685338_ACCTTTAAGCTCCCAG
GOSH016	3060.00016815978	1284	TRUE	TRUE	TRUE	TRUE	TRUE	Both	0	0.0109298157800339	0.00538490065148184	0.000266450594407907	0.00554491512855207	0.00291148954174515	0.0848645854407212	0.208694467036692	0.2330833224453	0.0342876029364934	0.00280667716234488	-0.0493601545840236	-0.092250156545975	G1	0.0701986754966887	FALSE	0.208791208791209	0.185929648241206	TRUE	TRUE	TRUE	TRUE	0	TRUE	TRUE	Pass	4602STDY7685338	8	8	Monocytes	-16.7215789862429	-2.52438479805888	0	0	GOSH016.CMN___GOSH016___4602STDY7685338_ACCTTTACAACTGCTA
GOSH016	1177.66862494144	691	TRUE	TRUE	TRUE	TRUE	TRUE	Both	0	0.00633203820697171	0	0	0.00633203820697171	0.00363097102637774	0.0597159333814851	0.251153911483272	0.43419830856937	0.0163748039705909	0.00228711120359343	-0.0113496742286741	-0.0272436912859216	G1	0.129593810444874	FALSE	0.368421052631579	0.714285714285714	TRUE	TRUE	TRUE	TRUE	0.0617283950617284	TRUE	TRUE	Pass	4602STDY7685338	1	1	T	8.65316032812052	2.81502525233827	0	0	GOSH016.CMN___GOSH016___4602STDY7685338_ACCTTTAGTTCCGTCT
GOSH016	1582.7828089952	840	TRUE	TRUE	TRUE	TRUE	TRUE	Both	0	0.00903628904117789	0.00664222831281673	0	0.00239406072836116	0.00651712672339345	0.0830349030007111	0.27777121853438	0.289560592346822	0.0347810065723334	0.00125494680822893	-0.0496553337286581	-0.0859431405300336	G1	0.112676056338028	FALSE	0.368421052631579	0.107692307692308	TRUE	TRUE	TRUE	TRUE	0.166666666666667	TRUE	TRUE	Pass	4602STDY7685338	3	3	Monocytes	-16.1280042936447	0.548878875847173	0	0	GOSH016.CMN___GOSH016___4602STDY7685338_ACGAGCCAGTGTACCT
GOSH016	2141.2835862282	1147	TRUE	TRUE	TRUE	TRUE	TRUE	Both	0	0.00458676850821584	0	0	0.00458676850821584	0.0036991495407551	0.0530225648438694	0.257000792084463	0.52556222243822	0.0100809373359741	0.00188796850553053	0.0351137417298809	-0.0202581997676674	S	0.150214592274678	FALSE	0.129593810444874	0.117967332123412	TRUE	TRUE	TRUE	TRUE	0.0454545454545455	TRUE	TRUE	Pass	4602STDY7685338	2	2	T	10.4816180067816	-1.14220004503369	0	0	GOSH016.CMN___GOSH016___4602STDY7685338_ACGAGCCCACATTTCT
GOSH016	1951.90687901296	914	TRUE	TRUE	TRUE	TRUE	TRUE	Both	0	0.010988746005226	0.00301807350167575	0	0.00797067250355028	0.00375861601748334	0.0798719427506336	0.214810228061249	0.190987265099314	0.0483374330480986	0.00152885217930641	-0.0298896337372743	-0.0222112706448803	G1	0.0571428571428571	FALSE	0.55	0.196850393700787	TRUE	TRUE	TRUE	TRUE	0.00970873786407767	TRUE	TRUE	Pass	4602STDY7685338	8	8	Monocytes	-18.4856253320821	1.80548729573436	0	0	GOSH016.CMN___GOSH016___4602STDY7685338_ACGAGCCCACGCGAAA
GOSH016	1596.97972663639	977	TRUE	TRUE	TRUE	TRUE	TRUE	Both	0	0.0172983497759838	0	0	0.0172983497759838	0.00345588022931538	0.0539499936808992	0.261781571700008	0.150797218508136	0.0252893072960831	0.00403788717711466	-0.024663135882224	-0.0428430083690623	G1	0.252396166134185	FALSE	0.0673575129533679	0.714285714285714	TRUE	TRUE	TRUE	TRUE	0.161290322580645	TRUE	TRUE	Pass	4602STDY7685338	0	0	NK	-0.622988888465921	4.15151625307169	0	0	GOSH016.CMN___GOSH016___4602STDY7685338_ACGAGCCGTATAGGGC
GOSH016	1192.57053587687	752	FALSE	TRUE	TRUE	TRUE	TRUE	EmptyDrops	0	0.00593791945294789	0	0.000207430202562139	0.00593791945294789	0.00956188471426491	0.051858291236641	0.236602829129379	0.227293746374427	0.0349820375888833	0.00182150185720256	0.0194740034019726	0.0136912870816734	S	0.185929648241206	FALSE	0.196850393700787	0.175903614457831	TRUE	TRUE	TRUE	TRUE	0	TRUE	TRUE	Pass	4602STDY7685338	0	0	NK	-0.0472360095329473	4.08182004223026	0	0	GOSH016.CMN___GOSH016___4602STDY7685338_ACGAGGAAGCAATCTC
GOSH016	879.020789781662	552	FALSE	TRUE	TRUE	FALSE	TRUE	EmptyDrops	0	0.0147324486262095	0	0	0.0147324486262095	0.00897602669102984	0.0431327708552631	0.226561531245707	0.161741366610022	0.103587240054489	0.00411829122145178	0.00344966703666622	0.0175139836300447	G2M	0.142857142857143	FALSE	0.252396166134185	0.55	TRUE	TRUE	TRUE	TRUE	0.0642201834862385	TRUE	TRUE	Pass	4602STDY7685338	1	1	T	9.4884925943468	2.58105397476773	0	0	GOSH016.CMN___GOSH016___4602STDY7685338_ACGAGGAAGCTAGGCA
GOSH016	1448.35582571603	869	TRUE	TRUE	TRUE	TRUE	TRUE	Both	0.00577437030417813	0.0117353992894216	0.00879855692552375	0.000251889571745282	0.00293684236389783	0.00128875856858383	0.0474784352061743	0.239403057418117	0.316131359056343	0.0389929657545747	0.00157238754377809	-0.0295183125702809	-0.056748868952586	G1	0.098546042003231	FALSE	0.158129175946548	0.8348623853211	TRUE	TRUE	TRUE	TRUE	0.0526315789473684	TRUE	TRUE	Pass	4602STDY7685338	6	6	B	-7.69615952009508	9.84052792739333	0	0	GOSH016.CMN___GOSH016___4602STDY7685338_ACGAGGACAATCCAAC
GOSH016	936.375574155197	614	FALSE	TRUE	TRUE	FALSE	TRUE	EmptyDrops	0.00234501906944106	0.0091617729754887	0.00230657693771309	0	0.00685519603777562	0.00611105320291574	0.0333891859955373	0.212304386201511	0.188723116562633	0.0741077227210067	0.00375951094584728	-0.0599594808255862	0.00957823901506166	G2M	0.0829694323144105	FALSE	0.102990033222591	0.0484581497797357	TRUE	TRUE	TRUE	TRUE	0.174825174825175	TRUE	TRUE	Pass	4602STDY7685338	6	6	B	-7.91090238175538	9.6993953222417	0	0	GOSH016.CMN___GOSH016___4602STDY7685338_ACGAGGACACTTCTGC
GOSH016	6606.58396439072	2679	TRUE	TRUE	TRUE	TRUE	TRUE	Both	5.84850966080438e-05	0.00654973760567599	0	0	0.00654973760567599	0.0120160385547917	0.0775773214629431	0.307295393541673	0.183028635493265	0.0126754330941426	0.0015277833165538	-0.0341548603997315	-0.0810546985148498	G1	0.098546042003231	FALSE	0.150214592274678	0.236363636363636	TRUE	TRUE	TRUE	TRUE	0	TRUE	TRUE	Pass	4602STDY7685338	12	12	End	0.53459572406831	-5.71422526614616	0	0	GOSH016.CMN___GOSH016___4602STDY7685338_ACGAGGACATGCCTAA
GOSH016	1209.5243364441	726	FALSE	TRUE	TRUE	TRUE	TRUE	EmptyDrops	0	0.0110254784105574	0	0	0.0110254784105574	0.00377088518193556	0.054976980958394	0.266058204459236	0.16954346771083	0.0295824256431934	0.0012959361036156	-0.0151334407809235	-0.0158376491242682	G1	0.185929648241206	FALSE	0.8348623853211	0.622377622377622	TRUE	TRUE	TRUE	TRUE	0.0933333333333333	TRUE	TRUE	Pass	4602STDY7685338	0	0	NK	2.4389001109113	6.92448864021186	0	0	GOSH016.CMN___GOSH016___4602STDY7685338_ACGAGGAGTAGGGACT
GOSH016	1419.55853133535	780	TRUE	TRUE	TRUE	TRUE	TRUE	Both	0.00358416992922485	0.0162136602488397	0.0085035604443066	0.000102931527642142	0.00771009980453309	0.00412163521745719	0.0565490730671237	0.223964731219195	0.457359380429989	0.0325355840920733	0.00176057673537277	-0.032613751201816	-0.0815741242652571	G1	0.175903614457831	FALSE	0.098546042003231	0.27027027027027	TRUE	TRUE	TRUE	TRUE	0.0526315789473684	TRUE	TRUE	Pass	4602STDY7685338	6	6	B	-8.46268204164932	10.2243626685064	0	0	GOSH016.CMN___GOSH016___4602STDY7685338_ACGATACAGCAGCGTA
GOSH016	1841.41294010516	1019	TRUE	TRUE	TRUE	TRUE	TRUE	Both	0	0.0169650548100123	0	0	0.0169650548100123	0.00684529333028262	0.0502693012441502	0.27906713522686	0.180056769141569	0.0433556463935502	0.00243948326595178	0.0429701774912108	-0.0434755164713293	S	0.166666666666667	FALSE	0.402843601895735	0.0344827586206897	TRUE	TRUE	TRUE	TRUE	0.032967032967033	TRUE	TRUE	Pass	4602STDY7685338	5	5	NK	1.90532936023978	3.10208274415146	0	0	GOSH016.CMN___GOSH016___4602STDY7685338_ACGATACAGTACGTAA
GOSH016	1207.68457130121	748	FALSE	TRUE	TRUE	TRUE	TRUE	EmptyDrops	0	0.0126317458009321	0	0	0.0126317458009321	0.00371903670804862	0.052479395112226	0.247436001145492	0.183723218038853	0.0395218903317732	0.00317554580797086	-0.0676199172717841	-0.103170440635427	G1	0.196850393700787	FALSE	0.208791208791209	0.185929648241206	TRUE	TRUE	TRUE	TRUE	0	TRUE	TRUE	Pass	4602STDY7685338	0	0	NK	0.0898910830753569	3.96376825745943	0	0	GOSH016.CMN___GOSH016___4602STDY7685338_ACGATACGTTAAAGAC
GOSH016	1851.0714761937	1012	TRUE	TRUE	TRUE	TRUE	TRUE	Both	0	0.0117912229091628	0	0	0.0117912229091628	0.00352626559021659	0.0482703542997777	0.240111743410325	0.203791813901343	0.0284722901014479	0.00280596159566566	-0.00459723691120886	-0.0664199009519898	G1	0.208791208791209	FALSE	0.102990033222591	0.368421052631579	TRUE	TRUE	TRUE	TRUE	0.1125	TRUE	TRUE	Pass	4602STDY7685338	0	0	NK	2.05493166175214	6.29807730872182	0	0	GOSH016.CMN___GOSH016___4602STDY7685338_ACGATACTCCTTAATC
GOSH016	944.357897093504	618	FALSE	TRUE	TRUE	FALSE	TRUE	EmptyDrops	0	0.0191583673017797	0	0	0.0191583673017797	0.00571462265577545	0.0410048492827341	0.244418908408429	0.107281181813826	0.0927894676277649	0.00414751201213179	-0.000912165078070036	-0.0028853118188386	G1	0.142857142857143	FALSE	0.208791208791209	0.142857142857143	TRUE	TRUE	TRUE	TRUE	0	TRUE	TRUE	Pass	4602STDY7685338	0	0	NK	-0.133251756640987	4.30484350934689	0	0	GOSH016.CMN___GOSH016___4602STDY7685338_ACGATGTAGCAGGTCA
GOSH016	1820.18412194031	827	TRUE	TRUE	TRUE	TRUE	TRUE	Both	0	0.010772324876304	0.00774152314120637	0	0.00303080173509759	0.00864816534399717	0.0362278298340911	0.160219592776477	0.0527747093403186	0.0996867567880414	0.00181565444054869	-0.0605771727206417	0.035855461378493	G2M	0.0505050505050505	FALSE	0.312977099236641	0.150214592274678	TRUE	TRUE	TRUE	TRUE	0.0985915492957746	TRUE	TRUE	Pass	4602STDY7685338	13	13	Monocytes	-13.5753302841606	-4.72435366347053	0	0	GOSH016.CMN___GOSH016___4602STDY7685338_ACGATGTCATATGCTG
GOSH016	1072.54306740982	612	TRUE	TRUE	TRUE	TRUE	TRUE	Both	0	0.00458528385394299	0	0	0.00458528385394299	0.001865432678927	0.0550841322944165	0.256378948085497	0.474469511360815	0.0161007880713424	0.00233479879241079	0.0705601078528586	-0.00902997390015139	S	0.158129175946548	FALSE	0.55	0.0505050505050505	TRUE	TRUE	TRUE	TRUE	0.138888888888889	TRUE	TRUE	Pass	4602STDY7685338	1	1	T	10.4614525666701	2.02303919249609	0	0	GOSH016.CMN___GOSH016___4602STDY7685338_ACGATGTTCGTAGGTT
GOSH016	1610.08680992688	844	TRUE	TRUE	TRUE	TRUE	TRUE	Both	0.0134709012437785	0.0197868975935399	0.0124376230335732	0	0.00734927455996676	0.00146373820828454	0.0658149226756797	0.246366742642483	0.47073332662962	0.0249889084397471	0.00244304693132738	-0.0615006197117937	-0.0364515294581092	G1	0.0829694323144105	FALSE	0.368421052631579	0.338775510204082	TRUE	TRUE	TRUE	TRUE	0.0526315789473684	TRUE	TRUE	Pass	4602STDY7685338	6	6	B	-9.11016228997086	10.7795612589681	0	0	GOSH016.CMN___GOSH016___4602STDY7685338_ACGCAGCAGATGAGAG
GOSH016	1929.91756241993	1023	TRUE	TRUE	TRUE	TRUE	TRUE	Both	0	0.00449858733128233	0	0	0.00449858733128233	0.00305011930196153	0.061220389035452	0.243601872246857	0.564468546794668	0.0252790788582608	0.00286955984140822	-0.0559943059840328	-0.0490849538703238	G1	0.221902017291066	FALSE	0.338775510204082	0.714285714285714	TRUE	TRUE	TRUE	TRUE	0.1	TRUE	TRUE	Pass	4602STDY7685338	1	1	T	9.44314248555666	-2.87972083107804	0	0	GOSH016.CMN___GOSH016___4602STDY7685338_ACGCAGCCAGATGAGC
GOSH016	1300.82055311684	734	TRUE	TRUE	TRUE	TRUE	TRUE	Both	0	0.00246134819800975	0	0	0.00246134819800975	0.00474892220076468	0.0606020658113459	0.249262121885075	0.495341178223857	0.0112294445900557	0.001451769500831	0.0157719532677743	-0.041276940097623	S	0.142857142857143	FALSE	0.622377622377622	0.166666666666667	TRUE	TRUE	TRUE	TRUE	0.0617283950617284	TRUE	TRUE	Pass	4602STDY7685338	2	2	T	10.1899934753195	3.11079126617596	0	0	GOSH016.CMN___GOSH016___4602STDY7685338_ACGCAGCCATCGTCGG
GOSH016	1840.53241674016	868	TRUE	TRUE	TRUE	TRUE	TRUE	Both	0	0.00974186455038386	0.00747110491153225	0	0.0022707596388516	0.0206450861163457	0.0507708696670063	0.223507343563734	0.0775994549034299	0.0311069483281504	0.00233336781813511	-0.0695041394925852	-0.0172216998367238	G1	0.0701986754966887	FALSE	0.27027027027027	0.142857142857143	TRUE	TRUE	TRUE	TRUE	0.0985915492957746	TRUE	TRUE	Pass	4602STDY7685338	13	13	Monocytes	-13.7490289050728	-4.87219274906407	0	0	GOSH016.CMN___GOSH016___4602STDY7685338_ACGCAGCGTTACCGAT
GOSH016	1377.8633330062	806	TRUE	TRUE	TRUE	TRUE	TRUE	Both	0	0.0137803934322724	0	0	0.0137803934322724	0.00623477204905659	0.0541888706715836	0.247471017707157	0.232505024631474	0.0222834382375138	0.00317526038188593	0.0301962113662474	-0.0545503438681388	S	0.166666666666667	FALSE	0.290322580645161	0.236363636363636	TRUE	TRUE	TRUE	TRUE	0.100840336134454	TRUE	TRUE	Pass	4602STDY7685338	0	0	NK	1.23301583910375	7.49745833591114	0	0	GOSH016.CMN___GOSH016___4602STDY7685338_ACGCAGCGTTCTCATT
GOSH016	5381.80909590474	2371	TRUE	TRUE	TRUE	TRUE	TRUE	Both	0	0.0048165297385664	0	0	0.0048165297385664	0.00977722889898764	0.0805902319168264	0.318889922366431	0.237078369966679	0.00647124048907122	0.00258832494908936	-0.117609902370906	-0.0925414771554151	G1	0.150214592274678	FALSE	0.338775510204082	0.8348623853211	TRUE	TRUE	TRUE	TRUE	0.0303030303030303	TRUE	TRUE	Pass	4602STDY7685338	12	12	End	0.356548263526215	-5.82474408319314	0	0	GOSH016.CMN___GOSH016___4602STDY7685338_ACGCAGCTCTAACTGG
GOSH016	3319.58782732253	1628	TRUE	TRUE	TRUE	TRUE	TRUE	Both	0	0.00385910863702124	0	0	0.00385910863702124	0.00356659355055254	0.0626205322850195	0.260937525379542	0.469324953543771	0.0142451140132183	0.00208242674672725	-0.0316842771528922	-0.0719397736354679	G1	0.185929648241206	FALSE	0.8348623853211	0.27027027027027	TRUE	TRUE	TRUE	TRUE	0.146788990825688	TRUE	TRUE	Pass	4602STDY7685338	4	4	T	8.1286648056334	-4.11114314922759	0	0	GOSH016.CMN___GOSH016___4602STDY7685338_ACGCCAGAGAATTCCC
GOSH016	1939.79604912319	1115	TRUE	TRUE	TRUE	TRUE	TRUE	Both	0	0.0132579090411479	0.0049524077800852	0	0.00830550126106275	0.0078771906448973	0.0469936929120708	0.270838069507756	0.151088756461184	0.0187534212632615	0.00166284038228691	-0.0548150326826585	-0.0148038486544493	G1	0.0731707317073171	FALSE	0.150214592274678	0.443298969072165	TRUE	TRUE	TRUE	TRUE	0.0638297872340425	TRUE	TRUE	Pass	4602STDY7685338	7	7	End	-3.18886929855841	-5.77943854720277	0	0	GOSH016.CMN___GOSH016___4602STDY7685338_ACGCCAGCAGACAAGC
GOSH016	2034.19413684157	1126	TRUE	TRUE	TRUE	TRUE	TRUE	Both	0.00596582106996818	0.0116619276026891	0.00611542305839967	0	0.00554650454428944	0.00109541538943596	0.0472536442935997	0.224450292498689	0.441730389149859	0.0525305066239809	0.00144391802830725	-0.0468421679639708	-0.0452184937073116	G1	0.112676056338028	FALSE	0.166666666666667	0.622377622377622	TRUE	TRUE	TRUE	TRUE	0.032	TRUE	TRUE	Pass	4602STDY7685338	6	6	B	-8.67200294957288	12.5442654144024	0	0	GOSH016.CMN___GOSH016___4602STDY7685338_ACGCCAGCATGCATGT
GOSH016	2125.85195876913	1065	TRUE	TRUE	TRUE	TRUE	TRUE	Both	0	0.00246996439363417	0	3.3507555763563e-05	0.00246996439363417	0.00268106704008749	0.0657175760066279	0.243411226149342	0.55434475954467	0.0142419661399081	0.00253630498588471	-0.026885137910414	-0.0652128934176542	G1	0.221902017291066	FALSE	0.185929648241206	0.27027027027027	TRUE	TRUE	TRUE	TRUE	0.0819672131147541	TRUE	TRUE	Pass	4602STDY7685338	1	1	T	10.9286330058904	0.603102927835926	0	0	GOSH016.CMN___GOSH016___4602STDY7685338_ACGCCGACAAACAACA
GOSH016	1377.56086875993	823	TRUE	TRUE	TRUE	TRUE	TRUE	Both	0	0.014534891832099	0	0.000250914698579386	0.014534891832099	0.0110308184274432	0.0525994362749369	0.247802591767615	0.171760301044181	0.037918211794423	0.00444814098384648	-0.0564843004345379	-0.0285267829665219	G1	0.208791208791209	FALSE	0.158129175946548	0.166666666666667	TRUE	TRUE	TRUE	TRUE	0.0842105263157895	TRUE	TRUE	Pass	4602STDY7685338	5	5	NK	3.25325007067277	5.67068885032791	0	0	GOSH016.CMN___GOSH016___4602STDY7685338_ACGCCGACAGAAGCAC
GOSH016	1388.56078946694	776	TRUE	TRUE	TRUE	TRUE	TRUE	Both	0	0.00922961554715476	0	0	0.00922961554715476	0.00340347180033763	0.0456411710392392	0.225051793858869	0.137804605903841	0.0427391012955898	0.00582717514393358	-0.00944493545094324	-0.0558934201394074	G1	0.208791208791209	FALSE	0.236363636363636	0.368421052631579	TRUE	TRUE	TRUE	TRUE	0	TRUE	TRUE	Pass	4602STDY7685338	0	0	NK	-0.6011000246194	4.97759067057135	0	0	GOSH016.CMN___GOSH016___4602STDY7685338_ACGCCGACAGCGTAAG
GOSH016	1534.73977955003	893	TRUE	TRUE	TRUE	TRUE	TRUE	Both	0	0.0106323169375414	0.000193845998378491	0	0.0104384709391629	0.00727767254870658	0.0565020645980216	0.279355815023067	0.183934885712675	0.034209023400299	0.00247533612871863	-0.0602358912468185	-0.102644623202039	G1	0.166666666666667	FALSE	0.491525423728813	0.166666666666667	TRUE	TRUE	TRUE	TRUE	0.0842105263157895	TRUE	TRUE	Pass	4602STDY7685338	5	5	NK	1.41766177113744	2.87763186234109	0	0	GOSH016.CMN___GOSH016___4602STDY7685338_ACGCCGAGTCAAAGAT
GOSH016	1178.62999918268	772	FALSE	TRUE	TRUE	TRUE	TRUE	EmptyDrops	0	0.01342876432393	0.000322653671470096	0	0.0131061106524599	0.00435033150004895	0.0347547063640407	0.260256657509373	0.192134965044195	0.0578636367986813	0.00312047388806408	-0.0138940715445994	-0.0471810831614021	G1	0.27027027027027	FALSE	0.622377622377622	0.312977099236641	TRUE	TRUE	TRUE	TRUE	0.0375	TRUE	TRUE	Pass	4602STDY7685338	5	5	NK	3.46700178542618	6.04387592218806	0	0	GOSH016.CMN___GOSH016___4602STDY7685338_ACGGAGAAGTACGATA
GOSH016	1776.04264708229	983	TRUE	TRUE	TRUE	TRUE	TRUE	Both	0	0.0033101771903646	0	0	0.0033101771903646	0.00237142979724128	0.0625986412380244	0.260839817049215	0.572799887749229	0.0142628479656105	0.00157161889052976	-0.0303469772826205	-0.0248661496994752	G1	0.175903614457831	FALSE	0.142857142857143	0.175903614457831	TRUE	TRUE	TRUE	TRUE	0.0915032679738562	TRUE	TRUE	Pass	4602STDY7685338	2	2	T	8.61205385745028	-2.03465328446725	0	0	GOSH016.CMN___GOSH016___4602STDY7685338_ACGGAGACAACAACCT
GOSH016	2156.21871793359	1026	TRUE	TRUE	TRUE	TRUE	TRUE	Both	0	0.00768737612885835	0.00131895574145622	0	0.00636842038740213	0.00394490848046782	0.0777977238834191	0.235531949028879	0.209280455287727	0.0447691604442315	0.0010064007862072	-0.067335985048102	-0.0749541093412805	G1	0.0701986754966887	FALSE	0.208791208791209	0.236363636363636	TRUE	TRUE	TRUE	TRUE	0	TRUE	TRUE	Pass	4602STDY7685338	3	3	Monocytes	-18.0423841678254	0.0265457140309912	0	0	GOSH016.CMN___GOSH016___4602STDY7685338_ACGGAGACATCACGTA
GOSH016	1517.39232119588	929	TRUE	TRUE	TRUE	TRUE	TRUE	Both	0	0.00886776504737341	0	0	0.00886776504737341	0.00738372206628148	0.0669666475626497	0.282574456427259	0.24687275919007	0.0241061433209576	0.00188295905749011	-0.0686717177969428	-0.0739500627433419	G1	0.221902017291066	FALSE	0.142857142857143	0.8348623853211	TRUE	TRUE	TRUE	TRUE	0.0842105263157895	TRUE	TRUE	Pass	4602STDY7685338	5	5	NK	2.4583910935959	2.8291381880259	0	0	GOSH016.CMN___GOSH016___4602STDY7685338_ACGGAGAGTACCCAAT
GOSH016	1615.99752720915	975	TRUE	TRUE	TRUE	TRUE	TRUE	Both	0	0.0160989313918105	0.00623780960600578	0	0.00986112178580469	0.00724987093564371	0.0560511323477607	0.285678364792112	0.113210232015261	0.0263694434358326	0.00105351791493551	-0.0892808919224143	-0.0661321299781984	G1	0.0484581497797357	FALSE	0.491525423728813	0.622377622377622	TRUE	TRUE	TRUE	TRUE	0.00719424460431655	TRUE	TRUE	Pass	4602STDY7685338	7	7	End	-2.94109784244754	-6.20031605740345	0	0	GOSH016.CMN___GOSH016___4602STDY7685338_ACGGAGAGTCCATCCT
GOSH016	2046.32086888859	1207	TRUE	TRUE	TRUE	TRUE	TRUE	Both	0	0.0122315503192491	0	0	0.0122315503192491	0.00475136582718484	0.0530135429691595	0.284745027280114	0.253452087735228	0.107669372487065	0.00333226037084523	-0.0129758477495076	0.105357593332719	G2M	0.290322580645161	FALSE	0.491525423728813	0.158129175946548	TRUE	TRUE	TRUE	TRUE	0.0487804878048781	TRUE	TRUE	Pass	4602STDY7685338	5	5	NK	1.05169856771937	2.60810171873478	0	0	GOSH016.CMN___GOSH016___4602STDY7685338_ACGGAGAGTTAAGAAC
GOSH016	2244.97291615667	1129	TRUE	TRUE	TRUE	TRUE	TRUE	Both	0	0.00554633374806429	0	0	0.00554633374806429	0.00505963458193604	0.0631670388641163	0.247550978982418	0.537434253038102	0.0173135443003403	0.00251460974482874	-0.0305042093064004	0.0113492210543941	G2M	0.208791208791209	FALSE	0.290322580645161	0.0701986754966887	TRUE	TRUE	TRUE	TRUE	0.062111801242236	TRUE	TRUE	Pass	4602STDY7685338	4	4	T	11.3283322732748	1.18115651499475	0	0	GOSH016.CMN___GOSH016___4602STDY7685338_ACGGAGATCGTCACGG
GOSH016	1909.01853483098	1003	TRUE	TRUE	TRUE	TRUE	TRUE	Both	0.00923749587302847	0.0146708808566428	0.00845573486641303	0.000162064393810125	0.00621514599022974	0.00443652358570661	0.0526734463285586	0.25815976498836	0.298991109105229	0.0189443558640012	0.00279114645288271	-0.0809126109309781	-0.0418350615350594	G1	0.102990033222591	FALSE	0.312977099236641	0.290322580645161	TRUE	TRUE	TRUE	TRUE	0.174825174825175	TRUE	TRUE	Pass	4602STDY7685338	6	6	B	-8.15917577581681	10.7028624690719	0	0	GOSH016.CMN___GOSH016___4602STDY7685338_ACGGCCACAACACCCG
GOSH016	1212.44216724434	759	FALSE	TRUE	TRUE	TRUE	TRUE	EmptyDrops	0	0.0149831182003777	0	0	0.0149831182003777	0.00381358802880786	0.0400557263442934	0.240505453662022	0.1530644415595	0.0447866893922567	0.00261359031553098	-0.00806205634001195	-0.0545879622058114	G1	0.196850393700787	FALSE	0.0943396226415094	0.27027027027027	TRUE	TRUE	TRUE	TRUE	0.0842105263157895	TRUE	TRUE	Pass	4602STDY7685338	5	5	NK	1.91052760639519	3.87614490679815	0	0	GOSH016.CMN___GOSH016___4602STDY7685338_ACGGCCACACAGCCCA
GOSH016	2168.43918711887	1096	TRUE	TRUE	TRUE	TRUE	TRUE	Both	0	0.0109589667188256	0.00767238022094092	0	0.00328658649788466	0.00305641671288777	0.0814865814486306	0.248567569522588	0.323270357011203	0.0488234550086832	0.00169798848137896	0.000604972790504109	-0.0761792627983641	S	0.098546042003231	FALSE	0.136	0.8348623853211	TRUE	TRUE	TRUE	TRUE	0	TRUE	TRUE	Pass	4602STDY7685338	8	8	Monocytes	-16.7492281998703	-2.23320706806372	0	0	GOSH016.CMN___GOSH016___4602STDY7685338_ACGGCCAGTCTGCAAT
GOSH016	1923.69262445756	1045	TRUE	TRUE	TRUE	TRUE	TRUE	Both	0.00775853238263564	0.0116676830535202	0.00438109276796623	0	0.00728659028555397	0.00399571608921292	0.0537058261767322	0.234186734389915	0.37513368326699	0.0475969966125597	0.0017194621124671	-0.0591907475631211	-0.0393235639224448	G1	0.27027027027027	FALSE	0.166666666666667	0.196850393700787	TRUE	TRUE	TRUE	TRUE	0.0245901639344262	TRUE	TRUE	Pass	4602STDY7685338	6	6	B	-8.82523260723794	11.135280452555	0	0	GOSH016.CMN___GOSH016___4602STDY7685338_ACGGCCATCCGAACGC
GOSH016	1550.91103126547	797	TRUE	TRUE	TRUE	TRUE	TRUE	Both	0	0.0183218406662733	0	0	0.0183218406662733	0.00802861331173819	0.0509320568607215	0.22145375960009	0.292498380837481	0.0181761800435378	0.00345653583095134	0.0509790345936543	-0.0341971749659428	S	0.175903614457831	FALSE	0.221902017291066	0.0903522205206738	TRUE	TRUE	TRUE	TRUE	0	TRUE	TRUE	Pass	4602STDY7685338	0	0	NK	0.560505024905368	6.46942865207016	0	0	GOSH016.CMN___GOSH016___4602STDY7685338_ACGGCCATCGGAAATA
GOSH016	1917.99308036017	1077	TRUE	TRUE	TRUE	TRUE	TRUE	Both	0	0.0052848051066373	0	0	0.0052848051066373	0.00354732999008648	0.0631017532688842	0.251268334880667	0.499788909314248	0.0255135715231075	0.00144534963287526	-0.0568064328707187	-0.0698887647314229	G1	0.166666666666667	FALSE	0.185929648241206	0.290322580645161	TRUE	TRUE	TRUE	TRUE	0.140625	TRUE	TRUE	Pass	4602STDY7685338	4	4	T	8.58360600456452	-1.81887363730889	0	0	GOSH016.CMN___GOSH016___4602STDY7685338_ACGGGCTAGCGATCCC
GOSH016	1845.56652265785	955	TRUE	TRUE	TRUE	TRUE	TRUE	Both	0	0.00406582986123061	0	0	0.00406582986123061	0.00191940100548649	0.060913097093223	0.24036166766948	0.549923469804126	0.0141396910894876	0.00185091758183817	-0.0258468653069338	-0.0709195204335354	G1	0.150214592274678	FALSE	0.166666666666667	0.142857142857143	TRUE	TRUE	TRUE	TRUE	0.0642201834862385	TRUE	TRUE	Pass	4602STDY7685338	1	1	T	12.0285318115478	1.5023063252695	0	0	GOSH016.CMN___GOSH016___4602STDY7685338_ACGGGCTGTAAGCACG
GOSH016	1926.11324888089	969	TRUE	TRUE	TRUE	TRUE	TRUE	Both	0	0.00377555586104723	0	0	0.00377555586104723	0.00278762054787862	0.0623260243275996	0.209592517959486	0.246818080036466	0.062915502816348	0.00132702987034272	-0.077486124402424	0.00811124801719899	G2M	0.0301369863013699	FALSE	0.175903614457831	0.491525423728813	TRUE	TRUE	TRUE	TRUE	0.0580645161290323	TRUE	TRUE	Pass	4602STDY7685338	3	3	Monocytes	-18.7485807398349	1.42352464204488	0	0	GOSH016.CMN___GOSH016___4602STDY7685338_ACGGGTCAGCGAAGGG
GOSH016	1588.12806523101	962	TRUE	TRUE	TRUE	TRUE	TRUE	Both	0.00144423015757396	0.0131260019760932	0.00895813743068584	0	0.00416786454540733	0.00446875151004125	0.0519065392964679	0.246130128960605	0.381677874121628	0.0400630286868333	0.00210910641994556	0.00494436373294108	-0.065920416478212	S	0.185929648241206	FALSE	0.491525423728813	0.8348623853211	TRUE	TRUE	TRUE	TRUE	0.032	TRUE	TRUE	Pass	4602STDY7685338	6	6	B	-9.50256792377762	10.8853387513882	0	0	GOSH016.CMN___GOSH016___4602STDY7685338_ACGGGTCCACTAGTAC
GOSH016	1389.7840622975	841	TRUE	TRUE	TRUE	TRUE	TRUE	Both	0	0.0216845850529082	0.00610258857103093	0	0.0155819964818773	0.00442496314855435	0.055238096816095	0.260150733176144	0.18487947704432	0.0313089702999097	0.00277648883658736	-0.0194034893382425	-0.0440248410934714	G1	0.0762829403606103	FALSE	0.221902017291066	0.150214592274678	TRUE	TRUE	TRUE	TRUE	0.0638297872340425	TRUE	TRUE	Pass	4602STDY7685338	7	7	End	-3.7065091817677	-5.65829402637979	0	0	GOSH016.CMN___GOSH016___4602STDY7685338_ACGGGTCGTACTTAGC
GOSH016	1367.24790197972	835	TRUE	TRUE	TRUE	TRUE	TRUE	Both	0	0.0087782966948961	0	0.000155906815460013	0.0087782966948961	0.00367168318932305	0.055510016576551	0.245415028634868	0.198916346387416	0.0320291366685489	0.00329610137812151	-0.0541535647806318	-0.0795734607758432	G1	0.236363636363636	FALSE	0.221902017291066	0.0505050505050505	TRUE	TRUE	TRUE	TRUE	0	TRUE	TRUE	Pass	4602STDY7685338	0	0	NK	1.49690345820488	4.55309266706916	0	0	GOSH016.CMN___GOSH016___4602STDY7685338_ACGGGTCTCCGCATCT
GOSH016	2301.60218814081	1161	TRUE	TRUE	TRUE	TRUE	TRUE	Both	0	0.00524994980533239	0	0	0.00524994980533239	0.00354671243820135	0.0667912847527791	0.258418950567523	0.578108573949128	0.00666106770647041	0.00172309850661207	0.00739622772591395	-0.00874502809326425	S	0.142857142857143	FALSE	0.8348623853211	0.290322580645161	TRUE	TRUE	TRUE	TRUE	0.0603448275862069	TRUE	TRUE	Pass	4602STDY7685338	1	1	T	11.6311081287279	-0.464297028884518	0	0	GOSH016.CMN___GOSH016___4602STDY7685338_ACGGGTCTCCGCTGTT
GOSH016	1923.08880725442	1039	TRUE	TRUE	TRUE	TRUE	TRUE	Both	0	0.00226879586142649	0	0	0.00226879586142649	0.00159661318887066	0.0740228138468425	0.257806922500864	0.561387893988324	0.0204106451286182	0.00169824076048519	-0.0671694113167896	-0.042921593209959	G1	0.150214592274678	FALSE	0.158129175946548	0.338775510204082	TRUE	TRUE	TRUE	TRUE	0.0352941176470588	TRUE	TRUE	Pass	4602STDY7685338	2	2	T	8.49014232384697	0.245823420564644	0	0	GOSH016.CMN___GOSH016___4602STDY7685338_ACGGGTCTCGTTACAG
GOSH016	1667.11851124263	983	TRUE	TRUE	TRUE	TRUE	TRUE	Both	0	0.0162015199151653	0	0	0.0162015199151653	0.00633088860424937	0.0544110074953674	0.27051347561951	0.155082791195933	0.0586937629967547	0.00182149333938692	-0.0725247408619488	-0.105942581885431	G1	0.236363636363636	FALSE	0.443298969072165	0.158129175946548	TRUE	TRUE	TRUE	TRUE	0	TRUE	TRUE	Pass	4602STDY7685338	0	0	NK	0.601815839140241	5.15646907895945	0	0	GOSH016.CMN___GOSH016___4602STDY7685338_ACGTCAACAATGAATG
GOSH016	1308.76136340933	791	FALSE	TRUE	TRUE	TRUE	TRUE	EmptyDrops	0	0.00799617307588861	0	0.000192558807231178	0.00799617307588861	0.00493972133971728	0.0519453960891575	0.236351283121729	0.132002088375141	0.040511631405739	0.00311094754590275	-0.0669636661619462	-0.012270626187258	G1	0.150214592274678	FALSE	0.0505050505050505	0.55	TRUE	TRUE	TRUE	TRUE	0	TRUE	TRUE	Pass	4602STDY7685338	0	0	NK	-0.221303122925304	5.54938473999353	0	0	GOSH016.CMN___GOSH016___4602STDY7685338_ACGTCAATCTTTAGGG
GOSH016	874.356764020818	543	FALSE	TRUE	TRUE	FALSE	TRUE	EmptyDrops	0	0.00506531096559652	0	0	0.00506531096559652	0.00346039244663788	0.0325381279020777	0.237894608364867	0.181255496010488	0.0520201409854006	0.00346654022934051	-0.0540247664931837	-0.0707576988330207	G1	0.166666666666667	FALSE	0.252396166134185	0.196850393700787	TRUE	TRUE	TRUE	TRUE	0.0375	TRUE	TRUE	Pass	4602STDY7685338	0	0	NK	3.46565419818745	6.87606182383748	0	0	GOSH016.CMN___GOSH016___4602STDY7685338_ACTATCTAGCGTTCCG
GOSH016	5844.81095886058	2122	TRUE	TRUE	TRUE	TRUE	TRUE	Both	0	0.0453441624923563	0.042675391881837	0	0.00266877061051933	0.00515867997343369	0.0740353826987929	0.263326370945044	0.305689921478919	0.0247558663083186	0.00109165694736716	-0.00200620149105779	-0.0256367143323708	G1	0.142857142857143	FALSE	0.55	0.208791208791209	TRUE	TRUE	TRUE	TRUE	0.166666666666667	TRUE	TRUE	Pass	4602STDY7685338	3	3	Monocytes	-15.3464477416221	0.0302566613348176	0	0	GOSH016.CMN___GOSH016___4602STDY7685338_ACTATCTAGCTAGGCA
GOSH016	1245.4890433792	788	TRUE	TRUE	TRUE	TRUE	TRUE	Both	0	0.0141412918622614	0	0	0.0141412918622614	0.00401459807323626	0.0458525353423932	0.241932746709452	0.206581950240395	0.0474110227519743	0.00580570493552389	-0.0304117342452152	-0.0635863519952096	G1	0.142857142857143	FALSE	0.290322580645161	0.290322580645161	TRUE	TRUE	TRUE	TRUE	0.100840336134454	TRUE	TRUE	Pass	4602STDY7685338	0	0	NK	1.67707356776874	7.04001478360834	0	0	GOSH016.CMN___GOSH016___4602STDY7685338_ACTATCTAGTTCGCGC
GOSH016	1179.40847065398	725	FALSE	TRUE	TRUE	FALSE	TRUE	EmptyDrops	0	0.0162298205980088	0.00351606349526502	0	0.0127137571027438	0.00569345323084097	0.0290397975561978	0.22994160706837	0.10497562806582	0.0441766688408307	0.00278581266817422	0.0341765881725935	-0.0415223351711341	S	0.0795454545454546	FALSE	0.0595382746051033	0.290322580645161	TRUE	TRUE	TRUE	TRUE	0.301369863013699	TRUE	TRUE	Pass	4602STDY7685338	7	7	End	-3.08479866817279	-5.62047399189185	0	0	GOSH016.CMN___GOSH016___4602STDY7685338_ACTATCTCATAGGATA
GOSH016	3125.76595722699	1364	TRUE	TRUE	TRUE	TRUE	TRUE	Both	0	0.00688622423809557	0.00255186868898038	0	0.0043343555491152	0.00265358268398349	0.0674928252040253	0.230828477857802	0.323423678529479	0.0346576260114566	0.000588146333301339	-0.0726825967389588	-0.0388041787257369	G1	0.0620347394540943	FALSE	0.312977099236641	0.0829694323144105	TRUE	TRUE	TRUE	TRUE	0	TRUE	TRUE	Pass	4602STDY7685338	8	8	Monocytes	-18.3515455638489	-1.45608653179098	0	0	GOSH016.CMN___GOSH016___4602STDY7685338_ACTATCTGTATATGGA
GOSH016	1938.97166997705	1144	TRUE	TRUE	TRUE	TRUE	TRUE	Both	0	0.00149440569883455	0	0	0.00149440569883455	0.00375160339540324	0.0641458110144731	0.26123500266872	0.43457665499537	0.0256218156716353	0.00492089131099881	-0.00404378828386209	-0.0254269611447871	G1	0.142857142857143	FALSE	0.252396166134185	0.142857142857143	TRUE	TRUE	TRUE	TRUE	0.062111801242236	TRUE	TRUE	Pass	4602STDY7685338	4	4	T	9.14114929172829	0.992041726634659	0	0	GOSH016.CMN___GOSH016___4602STDY7685338_ACTATCTGTCATATGC
GOSH016	1388.81507561003	867	TRUE	TRUE	TRUE	TRUE	TRUE	Both	0	0.0193127042245845	0	0	0.0193127042245845	0.00610205780382841	0.0567277521929912	0.283734214167232	0.160425191691966	0.0380447274589752	0.00112481206168375	-0.0316064730651744	-0.0629437374905944	G1	0.221902017291066	FALSE	0.8348623853211	0.158129175946548	TRUE	TRUE	TRUE	TRUE	0.0471698113207547	TRUE	TRUE	Pass	4602STDY7685338	0	0	NK	2.98440139802129	7.57095075330068	0	0	GOSH016.CMN___GOSH016___4602STDY7685338_ACTGAACAGGGAGTAA
GOSH016	2062.58504845373	1066	TRUE	TRUE	TRUE	TRUE	TRUE	Both	0	0.00335565849408199	0	0	0.00335565849408199	0.00432189779840613	0.0606809422132885	0.247467332473972	0.55034672937204	0.016548841558881	0.00102857633596001	-0.00303429231496962	-0.072717697218712	G1	0.142857142857143	FALSE	0.0903522205206738	0.150214592274678	TRUE	TRUE	TRUE	TRUE	0.342105263157895	TRUE	TRUE	Pass	4602STDY7685338	2	2	T	8.71831114243168	-3.63990760638014	0	0	GOSH016.CMN___GOSH016___4602STDY7685338_ACTGAACAGTTACGGG
GOSH016	1106.80846331016	652	TRUE	TRUE	TRUE	TRUE	TRUE	Both	0	0.0023983961183896	0	0	0.0023983961183896	0.00237573894758265	0.0627725160887098	0.257846677097592	0.512487511201508	0.0208860381034049	0.00245576377092358	-0.00883273518880494	-0.0208780376058622	G1	0.0943396226415094	FALSE	0.129593810444874	0.0731707317073171	TRUE	TRUE	TRUE	TRUE	0.0149253731343284	TRUE	TRUE	Pass	4602STDY7685338	1	1	T	12.1109171110966	-1.43415678358994	0	0	GOSH016.CMN___GOSH016___4602STDY7685338_ACTGAACCAAGACACG
GOSH016	1976.63822436374	1028	TRUE	TRUE	TRUE	TRUE	TRUE	Both	0	0.00418815385782525	0	0	0.00418815385782525	0.001816732627986	0.0509096681092947	0.232433317137345	0.499226333842245	0.0200857292963476	0.00188149430503081	-0.0305917462548841	-0.0472174955560384	G1	0.166666666666667	FALSE	0.102990033222591	0.0762829403606103	TRUE	TRUE	TRUE	TRUE	0.0819672131147541	TRUE	TRUE	Pass	4602STDY7685338	1	1	T	12.4097162512518	1.16227032741081	0	0	GOSH016.CMN___GOSH016___4602STDY7685338_ACTGAACGTAGCGTAG
GOSH016	1157.81615718789	677	TRUE	TRUE	TRUE	TRUE	TRUE	Both	0	0.00243878677579645	0	0	0.00243878677579645	0.0040522771892188	0.0552906833811574	0.244987340816423	0.483048139476693	0.0272572363827692	0.00121906377421932	0.0678042154652967	0.0120959632333161	S	0.150214592274678	FALSE	0.221902017291066	0.714285714285714	TRUE	TRUE	TRUE	TRUE	0.078740157480315	TRUE	TRUE	Pass	4602STDY7685338	4	4	T	8.19473556994845	-2.84672212792116	0	0	GOSH016.CMN___GOSH016___4602STDY7685338_ACTGAACGTGTTTGTG
GOSH016	1863.78005757815	1038	TRUE	TRUE	TRUE	TRUE	TRUE	Both	0	0.00556206527243322	0	0	0.00556206527243322	0.00259320902902239	0.068933419902747	0.255222907681375	0.470229489993497	0.0197507428973019	0.00105811693624938	-0.0358233054894259	-0.0312637057134277	G1	0.123595505617978	FALSE	0.491525423728813	0.714285714285714	TRUE	TRUE	TRUE	TRUE	0.342105263157895	TRUE	TRUE	Pass	4602STDY7685338	2	2	T	8.70951113728727	-2.79912661611619	0	0	GOSH016.CMN___GOSH016___4602STDY7685338_ACTGAACGTTCGCTAA
GOSH016	1604.85563841036	923	TRUE	TRUE	TRUE	TRUE	TRUE	Both	0.0126680484769158	0.0298878054193086	0.0243814106723706	0.000489227506378429	0.00550639474693791	0.0029182924496916	0.0494219918297858	0.264969676245765	0.273790385497229	0.0223646863711336	0.0025678156489544	0.0515326778858053	-0.0747495129248122	S	0.0865671641791045	FALSE	0.622377622377622	0.402843601895735	TRUE	TRUE	TRUE	TRUE	0.0245901639344262	TRUE	TRUE	Pass	4602STDY7685338	6	6	B	-9.22528416978761	12.6934534398771	0	0	GOSH016.CMN___GOSH016___4602STDY7685338_ACTGAACTCAGCAACT
GOSH016	2757.69675751531	1395	TRUE	TRUE	TRUE	TRUE	TRUE	Both	0	0.00748382677660386	0	0	0.00748382677660386	0.00589787622724764	0.0683458902243733	0.267193854837004	0.476666735127859	0.0159842475288026	0.00142206295856457	-0.0223451145700275	-0.0183107442252377	G1	0.185929648241206	FALSE	0.166666666666667	0.158129175946548	TRUE	TRUE	TRUE	TRUE	0.01	TRUE	TRUE	Pass	4602STDY7685338	2	2	T	8.55421676076195	-2.54707536940954	0	0	GOSH016.CMN___GOSH016___4602STDY7685338_ACTGAACTCTCGATGA
GOSH016	861.049654990896	494	FALSE	TRUE	TRUE	FALSE	TRUE	EmptyDrops	0	0.00853936813598541	0	0	0.00853936813598541	0.0136690043591952	0.0287881262510569	0.188946585219341	0.183989520262231	0.0519350150783801	0.00690684034676111	-0.041836182389933	0.0123553574210258	G2M	0.0865671641791045	FALSE	0.150214592274678	0.221902017291066	TRUE	TRUE	TRUE	TRUE	0.100840336134454	TRUE	TRUE	Pass	4602STDY7685338	0	0	NK	1.07373298881773	7.82857741679454	0	0	GOSH016.CMN___GOSH016___4602STDY7685338_ACTGAGTAGATAGCAT
GOSH016	2432.24203561491	1206	TRUE	TRUE	TRUE	TRUE	TRUE	Both	0	0.00410820186725061	0	0	0.00410820186725061	0.00341021900517974	0.0659355430248479	0.244241186177184	0.487060574805607	0.016061462212648	0.00300661514721289	0.0336230603526213	-0.012357689451957	S	0.123595505617978	FALSE	0.0274579273693534	0.236363636363636	TRUE	TRUE	TRUE	TRUE	0.146788990825688	TRUE	TRUE	Pass	4602STDY7685338	4	4	T	8.52115254002756	-3.1083245465677	0	0	GOSH016.CMN___GOSH016___4602STDY7685338_ACTGAGTCAATGGAAT
GOSH016	6111.3351754714	2408	TRUE	TRUE	TRUE	TRUE	TRUE	Both	0	0.0147977207961821	0.011835090030428	0	0.0029626307657541	0.00339566362074662	0.0701923773242738	0.280383877720188	0.376142911189375	0.0220332054916962	0.0014881320405321	0.301024850280625	0.0692879422202106	S	0.290322580645161	FALSE	0.166666666666667	0.443298969072165	TRUE	TRUE	TRUE	TRUE	0.166666666666667	TRUE	TRUE	Pass	4602STDY7685338	3	3	Monocytes	-15.6089274620151	0.102541117328097	0	0	GOSH016.CMN___GOSH016___4602STDY7685338_ACTGAGTTCACAATGC
GOSH016	2126.40868444845	1096	TRUE	TRUE	TRUE	TRUE	TRUE	Both	0	0.00353951025558804	0	0	0.00353951025558804	0.00255655705531094	0.0579381821838692	0.243476636113939	0.486575258576825	0.0184942596626062	0.00157394016700944	-0.00278385269876478	-0.0926894581454237	G1	0.185929648241206	FALSE	0.0274579273693534	0.252396166134185	TRUE	TRUE	TRUE	TRUE	0.0149253731343284	TRUE	TRUE	Pass	4602STDY7685338	1	1	T	12.6677896867125	-0.399778394574199	0	0	GOSH016.CMN___GOSH016___4602STDY7685338_ACTGAGTTCTCATTCA
GOSH016	1823.5943197572	914	TRUE	TRUE	TRUE	TRUE	TRUE	Both	0	0.00471107818893909	0	0	0.00471107818893909	0.00348591659535734	0.051454748034198	0.236214245928643	0.540780989624777	0.012741776592445	0.000696080323299067	-0.0195384938773013	-0.0349380240763897	G1	0.112676056338028	FALSE	0.0301369863013699	0.112676056338028	TRUE	TRUE	TRUE	TRUE	0.0915032679738562	TRUE	TRUE	Pass	4602STDY7685338	1	1	T	10.9796655445033	0.312727731478187	0	0	GOSH016.CMN___GOSH016___4602STDY7685338_ACTGAGTTCTGCTGTC
GOSH016	1242.6126141341	820	FALSE	TRUE	TRUE	TRUE	TRUE	EmptyDrops	0	0.010903621212185	0	0	0.010903621212185	0.00445626758691008	0.0379123205526144	0.259468202113164	0.137017200439773	0.0501467838021251	0.00447875310632062	-0.014072128536297	-0.097978709810869	G1	0.0903522205206738	FALSE	0.175903614457831	0.622377622377622	TRUE	TRUE	TRUE	TRUE	0.0769230769230769	TRUE	TRUE	Pass	4602STDY7685338	5	5	NK	2.24734860601231	4.52234522272863	0	0	GOSH016.CMN___GOSH016___4602STDY7685338_ACTGAGTTCTTAGAGC
GOSH016	4556.93431559642	1993	TRUE	TRUE	TRUE	TRUE	TRUE	Both	0	0.00284575364382345	0	0	0.00284575364382345	0.0217120417220093	0.145548080876982	0.379632557604578	0.309327386422047	0.012584751001526	0.00155955154638952	-0.0688734788379148	-0.0619011004724767	G1	0.0445859872611465	FALSE	0.491525423728813	0.236363636363636	TRUE	TRUE	TRUE	TRUE	0.0833333333333333	TRUE	TRUE	Pass	4602STDY7685338	9	9	Adrenal	3.59810818973426	-14.420112391597	0	0	GOSH016.CMN___GOSH016___4602STDY7685338_ACTGATGCACCCATTC
GOSH016	4430.49908168785	1838	TRUE	TRUE	TRUE	TRUE	TRUE	Both	0	0.000176365006419329	0	0	0.000176365006419329	0.00744250762227358	0.0753338498119436	0.238909322727238	0.193533772137305	0.163295144269313	0.00310416864616864	-0.070617693448727	-0.0536016707075097	G1	0.252396166134185	FALSE	0.368421052631579	0.0865671641791045	TRUE	TRUE	TRUE	TRUE	0.0833333333333333	TRUE	TRUE	Pass	4602STDY7685338	9	9	Adrenal	3.56732714851451	-16.0044781242733	0	0	GOSH016.CMN___GOSH016___4602STDY7685338_ACTGATGGTCGCTTCT
GOSH016	1794.82195674349	901	TRUE	TRUE	TRUE	TRUE	TRUE	Both	0	0.00316700211103441	0	0	0.00316700211103441	0.00392778238184593	0.0610385405207442	0.247169635593263	0.522159168192162	0.0153031628618066	0.0015191306174045	0.0430409592166244	-0.0364544180760479	S	0.185929648241206	FALSE	0.166666666666667	0.55	TRUE	TRUE	TRUE	TRUE	0.0454545454545455	TRUE	TRUE	Pass	4602STDY7685338	1	1	T	10.3301214901076	-0.0542949415126547	0	0	GOSH016.CMN___GOSH016___4602STDY7685338_ACTGCTCAGCGCCTCA
GOSH016	2898.77154299371	1270	TRUE	TRUE	TRUE	TRUE	TRUE	Both	0	0.0123183697605145	0.00698145343006623	0	0.00533691633044831	0.00170795583745361	0.0773753508407231	0.225042251685903	0.205035828317946	0.0324660884154874	0.00309244452754511	-0.0500449703794072	-0.0118063536774229	G1	0.0762829403606103	FALSE	0.290322580645161	0.402843601895735	TRUE	TRUE	TRUE	TRUE	0	TRUE	TRUE	Pass	4602STDY7685338	3	3	Monocytes	-15.9460349091031	-0.596429214572389	0	0	GOSH016.CMN___GOSH016___4602STDY7685338_ACTGCTCCAGGTCGTC
GOSH016	2058.81902725616	1093	TRUE	TRUE	TRUE	TRUE	TRUE	Both	0	0.00265922325807586	0.00131789028405605	0	0.00134133297401981	0.00165599276935619	0.0699847226659954	0.23677532080137	0.228386905400729	0.0527871161096856	0.00342422120299745	-0.0874750164309798	-0.0823689737389022	G1	0.0464864864864865	FALSE	0.312977099236641	0.290322580645161	TRUE	TRUE	TRUE	TRUE	0.00970873786407767	TRUE	TRUE	Pass	4602STDY7685338	8	8	Monocytes	-18.6827358453254	-1.00306770690711	0	0	GOSH016.CMN___GOSH016___4602STDY7685338_ACTGCTCGTGTAAGTA
GOSH016	1185.37411581155	772	FALSE	TRUE	TRUE	FALSE	TRUE	EmptyDrops	0	0.0114135536242725	0.00211168744130965	0	0.00930186618296287	0.00722985842153681	0.0428253803566419	0.268540928262498	0.104642150074611	0.0246311324443151	0.00072478911257859	0.0376107954731133	-0.0467562602765725	S	0.0505050505050505	FALSE	0.368421052631579	0.622377622377622	TRUE	TRUE	TRUE	TRUE	0.0638297872340425	TRUE	TRUE	Pass	4602STDY7685338	7	7	End	-4.24474044262528	-4.37627301012363	0	0	GOSH016.CMN___GOSH016___4602STDY7685338_ACTGCTCTCAGGCGAA
GOSH016	1871.26457168808	999	TRUE	TRUE	TRUE	TRUE	TRUE	Both	0	0.00226866380553235	0	0	0.00226866380553235	0.0030448240336131	0.0619375698462851	0.249994197872366	0.490974698293468	0.006554110218902	0.00208924356274144	0.0202373840761421	-0.0149323360183793	S	0.185929648241206	FALSE	0.622377622377622	0.312977099236641	TRUE	TRUE	TRUE	TRUE	0.140625	TRUE	TRUE	Pass	4602STDY7685338	4	4	T	8.6321257582518	-1.69991429668401	0	0	GOSH016.CMN___GOSH016___4602STDY7685338_ACTGCTCTCCGTACAA
GOSH016	2070.01117022442	1056	TRUE	TRUE	TRUE	TRUE	TRUE	Both	0	0.00419593037595174	0	0	0.00419593037595174	0.00331520198203675	0.0599861446796523	0.249145865020572	0.552245425903146	0.0156657469975625	0.0013717513265353	-0.028531858248987	-0.0075667285064355	G1	0.150214592274678	FALSE	0.158129175946548	0.208791208791209	TRUE	TRUE	TRUE	TRUE	0.062111801242236	TRUE	TRUE	Pass	4602STDY7685338	4	4	T	8.1151403138778	2.73518892207409	0	0	GOSH016.CMN___GOSH016___4602STDY7685338_ACTGCTCTCTCCGGTT
GOSH016	1602.451295363	1102	TRUE	TRUE	TRUE	TRUE	TRUE	Both	0	0.00686162488987582	0.000605806122215914	0.000143402824183759	0.00625581876765991	0.00627390305362037	0.0541024914782999	0.299603786827257	0.160319678246082	0.098771492867882	0.00225190972463945	0.183537670713727	-0.0545261752859968	S	0.136	FALSE	0.402843601895735	0.714285714285714	TRUE	TRUE	TRUE	TRUE	0	TRUE	TRUE	Pass	4602STDY7685338	5	5	NK	0.501461833171672	2.87440509027418	0	0	GOSH016.CMN___GOSH016___4602STDY7685338_ACTGCTCTCTTCGGTC
GOSH016	1671.70339665928	894	TRUE	TRUE	TRUE	TRUE	TRUE	Both	0	0.0030038010549169	0.000413479926107006	0	0.00259032112880989	0.00265273066438935	0.0504024659051352	0.217951174734908	0.178410145493926	0.0651884598098625	0.00132833265949333	-0.031472865207746	-0.00883904537509571	G1	0.0249355116079106	FALSE	0.221902017291066	0.196850393700787	TRUE	TRUE	TRUE	TRUE	0.00970873786407767	TRUE	TRUE	Pass	4602STDY7685338	8	8	Monocytes	-18.6824666080698	0.231881743784376	0	0	GOSH016.CMN___GOSH016___4602STDY7685338_ACTGTCCCACTAAGTC
GOSH016	1407.54251726558	892	FALSE	TRUE	TRUE	TRUE	TRUE	EmptyDrops	0	0.0247519029020305	0.0108534003123768	0	0.0138985025896537	0.00480432177772915	0.0489176883185596	0.272704022345757	0.109997458987574	0.0244465523184613	0.00361801895807494	-0.0905003037652149	-0.0663764198393503	G1	0.0427528675703858	FALSE	0.136	0.312977099236641	TRUE	TRUE	TRUE	TRUE	0.0638297872340425	TRUE	TRUE	Pass	4602STDY7685338	7	7	End	-4.0225015944918	-5.38194067243454	0	0	GOSH016.CMN___GOSH016___4602STDY7685338_ACTGTCCGTAGCGTGA
GOSH016	6801.45765769486	1465	TRUE	TRUE	TRUE	TRUE	TRUE	Both	0	0.000721803760873052	4.08438006077623e-05	0.531231774530309	0.00068095996026529	0.00228973204602231	0.0327653659440469	0.148436974818792	0.068273531664453	0.0356159664790261	0.000629632606559634	0.261636635818436	0.786102269491491	G2M	0.129593810444874	FALSE	0.622377622377622	0.0595382746051033	TRUE	TRUE	TRUE	TRUE	0	TRUE	TRUE	Pass	4602STDY7685338	14	14	NK	1.49517723452154	-2.35178387120367	0	0	GOSH016.CMN___GOSH016___4602STDY7685338_ACTGTCCGTCGGCTCA
GOSH016	3046.79175751585	1567	TRUE	TRUE	TRUE	TRUE	TRUE	Both	0	0.000302114833544095	0	0.000229236874141967	0.000302114833544095	0.0256283259972444	0.0870898918891028	0.250922013797197	0.151514089014026	0.195367942751034	0.00204206025783443	-0.0287925849962756	-0.0427430307577508	G1	0.208791208791209	FALSE	0.491525423728813	0.175903614457831	TRUE	TRUE	TRUE	TRUE	0.211267605633803	TRUE	TRUE	Pass	4602STDY7685338	10	10	Adrenal	2.83957235348343	-16.5010468958944	0	0	GOSH016.CMN___GOSH016___4602STDY7685338_ACTGTCCGTGGTAACG
GOSH016	2248.04573612025	1193	TRUE	TRUE	TRUE	TRUE	TRUE	Both	0	0.00432756989929809	0	0	0.00432756989929809	0.00319148574916672	0.0510332631556462	0.241095404969765	0.473161539166579	0.0186879995181848	0.00307539907488318	-0.0196056746074911	-0.0189115611948253	G1	0.136	FALSE	0.236363636363636	0.117967332123412	TRUE	TRUE	TRUE	TRUE	0.0387596899224806	TRUE	TRUE	Pass	4602STDY7685338	2	2	T	9.43985591227517	0.0621961494108677	0	0	GOSH016.CMN___GOSH016___4602STDY7685338_ACTTACTAGGCTCTTA
GOSH016	1502.50473782237	915	TRUE	TRUE	TRUE	TRUE	TRUE	Both	0	0.0132439333636325	0.00579670434260331	0	0.00744722902102924	0.00230508400319359	0.0422837969906374	0.253080823170178	0.102308535399919	0.0143356183300359	0.00407055755253913	-0.0366029161405181	-0.10558060799169	G1	0.023728813559322	FALSE	0.338775510204082	0.185929648241206	TRUE	TRUE	TRUE	TRUE	0.00719424460431655	TRUE	TRUE	Pass	4602STDY7685338	7	7	End	-3.01823152007954	-5.81392609231457	0	0	GOSH016.CMN___GOSH016___4602STDY7685338_ACTTACTAGGGCACTA
GOSH016	3893.72706685643	1857	TRUE	TRUE	TRUE	TRUE	TRUE	Both	0	0.00888473331617671	0	0	0.00888473331617671	0.00341418094926934	0.050419798275143	0.283022454282954	0.170244281582791	0.0244113042922008	0.00301819239314402	0.213154902694489	0.659598617212541	G2M	0.112676056338028	FALSE	0.55	0.221902017291066	TRUE	TRUE	TRUE	TRUE	0	TRUE	TRUE	Pass	4602STDY7685338	14	14	NK	1.67125348036682	-1.88801833919823	0	0	GOSH016.CMN___GOSH016___4602STDY7685338_ACTTACTAGGGTGTTG
GOSH016	3248.08251205475	1635	TRUE	TRUE	TRUE	TRUE	TRUE	Both	0	0.0127169143366072	0	0	0.0127169143366072	0.00578188846747764	0.0615749384154425	0.308503171650231	0.162154749756994	0.026609230617313	0.00121501024007436	0.560436988311877	0.484868421396888	S	0.0829694323144105	FALSE	0.55	0.150214592274678	TRUE	TRUE	TRUE	TRUE	0	TRUE	TRUE	Pass	4602STDY7685338	14	14	NK	1.49197279353592	-1.653348221853	0	0	GOSH016.CMN___GOSH016___4602STDY7685338_ACTTACTAGTATCTCG
GOSH016	2087.15823292548	1096	TRUE	TRUE	TRUE	TRUE	TRUE	Both	0	0.00547924503884847	0	0	0.00547924503884847	0.0028361066446342	0.0559879178187872	0.241761991863887	0.491788881011703	0.0167991323838236	0.00203835200063227	0.0568840263459964	0.0251073783566057	S	0.252396166134185	FALSE	0.290322580645161	0.0620347394540943	TRUE	TRUE	TRUE	TRUE	0.138888888888889	TRUE	TRUE	Pass	4602STDY7685338	1	1	T	8.27845365585407	2.04048597273365	0	0	GOSH016.CMN___GOSH016___4602STDY7685338_ACTTACTGTCCATGAT
GOSH016	998.240402308037	580	FALSE	TRUE	TRUE	FALSE	TRUE	EmptyDrops	0	0.00369363360419396	0.000726597371050748	0	0.00296703623314321	0.00517750144378053	0.0601936340171299	0.211346717040264	0.10441520458569	0.127519943469758	0.00454409989704089	-0.0538930622376444	-0.0415172257997682	G1	0.0865671641791045	FALSE	0.491525423728813	0.338775510204082	TRUE	TRUE	TRUE	TRUE	0.0580645161290323	TRUE	TRUE	Pass	4602STDY7685338	3	3	Monocytes	-18.6595593646616	1.95287075657027	0	0	GOSH016.CMN___GOSH016___4602STDY7685338_ACTTGTTAGGGCACTA
GOSH016	1151.2070351688	740	FALSE	TRUE	TRUE	FALSE	TRUE	EmptyDrops	0	0.00512004558342101	0.000665143843799924	0	0.00445490173962108	0.00819993519707748	0.0448779141566068	0.23558621478361	0.0737144377242872	0.0487572470457665	0.00225872258155649	-0.0686926639574895	-0.101485861321839	G1	0.0731707317073171	FALSE	0.0701986754966887	0.622377622377622	TRUE	TRUE	TRUE	TRUE	0	TRUE	TRUE	Pass	4602STDY7685338	12	12	End	-2.54143336919145	-9.88112377442838	0	0	GOSH016.CMN___GOSH016___4602STDY7685338_ACTTGTTAGTAAGTAC
GOSH016	5545.71741614393	2362	TRUE	TRUE	TRUE	TRUE	TRUE	Both	2.10405750774902e-05	0.000539753447019231	0	0	0.000539753447019231	0.00841043465273255	0.0768847466703494	0.237628597387016	0.261651368046094	0.188840649531986	0.00199443769249099	-0.0456161157173986	-0.0714631322604622	G1	0.158129175946548	FALSE	0.107692307692308	0.290322580645161	TRUE	TRUE	TRUE	TRUE	0.0833333333333333	TRUE	TRUE	Pass	4602STDY7685338	9	9	Adrenal	3.5999152687634	-14.5240068351439	0	0	GOSH016.CMN___GOSH016___4602STDY7685338_ACTTGTTCAACTGCGC
GOSH016	1638.20877492772	977	TRUE	TRUE	TRUE	TRUE	TRUE	Both	0	0.0174112313454424	0	6.96531844380169e-05	0.0174112313454424	0.00597218680188709	0.0528353791821771	0.26758345816961	0.191983588402325	0.0240540704940501	0.00417182453943879	-0.0620333450685044	-0.045266236624352	G1	0.196850393700787	FALSE	0.208791208791209	0.142857142857143	TRUE	TRUE	TRUE	TRUE	0	TRUE	TRUE	Pass	4602STDY7685338	0	0	NK	0.450353190459165	2.01127610004736	0	0	GOSH016.CMN___GOSH016___4602STDY7685338_ACTTTCAAGATATGGT
GOSH016	2645.18971860671	1338	TRUE	TRUE	TRUE	TRUE	TRUE	Both	0	0.00419339368666176	0.000106653061660234	0	0.00408674062500153	0.00336200672514513	0.0642287063914824	0.254433388792744	0.471637514999587	0.0145019792417554	0.00225265128666538	-0.0417814809194598	-0.0358476465453153	G1	0.196850393700787	FALSE	0.158129175946548	0.208791208791209	TRUE	TRUE	TRUE	TRUE	0.0454545454545455	TRUE	TRUE	Pass	4602STDY7685338	2	2	T	8.8135531966658	-0.71016473565155	0	0	GOSH016.CMN___GOSH016___4602STDY7685338_ACTTTCAGTTCTGGTA
GOSH016	1635.06937986326	904	TRUE	TRUE	TRUE	TRUE	TRUE	Both	0.00512904369618275	0.0234871068285669	0.0153158163700412	0	0.00817129045852569	0.00247940964224525	0.0542458498762032	0.241295564895487	0.441963571497894	0.0321512603095987	0.00156670834541236	-0.0311134518895863	-0.0126024577530832	G1	0.0943396226415094	FALSE	0.402843601895735	0.312977099236641	TRUE	TRUE	TRUE	TRUE	0.0526315789473684	TRUE	TRUE	Pass	4602STDY7685338	6	6	B	-8.70119152925486	11.3506612978175	0	0	GOSH016.CMN___GOSH016___4602STDY7685338_ACTTTCATCGGCCGAT
GOSH016	2918.09498943724	1601	TRUE	TRUE	TRUE	TRUE	TRUE	Both	0	0.0107952827564697	0	0	0.0107952827564697	0.00476646168925897	0.062022254057603	0.279213783623332	0.445326203885496	0.00948373373076799	0.00377851524700038	-0.0868853143993488	0.00879272208734523	G2M	0.129593810444874	FALSE	0.107692307692308	0.0865671641791045	TRUE	TRUE	TRUE	TRUE	0.0352941176470588	TRUE	TRUE	Pass	4602STDY7685338	2	2	T	8.03277069480727	-0.961086071077314	0	0	GOSH016.CMN___GOSH016___4602STDY7685338_AGAATAGAGCATCATC
GOSH016	1498.64728293007	882	TRUE	TRUE	TRUE	TRUE	TRUE	Both	0	0.00344503142381789	0	0	0.00344503142381789	0.00319170501789485	0.0614409886048965	0.24190344802397	0.516842624666672	0.029802585233454	0.00238043135587667	-0.0146251721201397	-0.0323428720976698	G1	0.102990033222591	FALSE	0.443298969072165	0.150214592274678	TRUE	TRUE	TRUE	TRUE	0.0603448275862069	TRUE	TRUE	Pass	4602STDY7685338	1	1	T	8.82209212150666	1.82957123651158	0	0	GOSH016.CMN___GOSH016___4602STDY7685338_AGAATAGCAATGGAAT
GOSH016	1440.55799085917	807	TRUE	TRUE	TRUE	TRUE	TRUE	Both	0.00442196703999514	0.0285175058850255	0.0220466874837578	0	0.00647081840126769	0.00248641906021855	0.0591712988030516	0.252060488458356	0.433542560751197	0.0329489223508325	0.00252841627754768	-0.0238790895257406	-0.0886784007713855	G1	0.102990033222591	FALSE	0.158129175946548	0.338775510204082	TRUE	TRUE	TRUE	TRUE	0.0526315789473684	TRUE	TRUE	Pass	4602STDY7685338	6	6	B	-7.26014544170452	10.8274676229876	0	0	GOSH016.CMN___GOSH016___4602STDY7685338_AGAATAGCAGATGAGC
GOSH016	1246.57137594568	730	TRUE	TRUE	TRUE	TRUE	TRUE	Both	0.00256754761000799	0.0197842304914695	0.010697135285312	0	0.00908709520615755	0.00397750220786791	0.0541048496094332	0.250438124901696	0.340497070882443	0.0164595300623152	0.00251449747733067	-0.0320867850392924	-0.0615943671155429	G1	0.0865671641791045	FALSE	0.158129175946548	0.290322580645161	TRUE	TRUE	TRUE	TRUE	0.032	TRUE	TRUE	Pass	4602STDY7685338	6	6	B	-8.89671081955108	11.4312890519245	0	0	GOSH016.CMN___GOSH016___4602STDY7685338_AGAATAGGTCGCGAAA
GOSH016	971.122377942859	538	TRUE	TRUE	TRUE	TRUE	TRUE	Both	0	0.00223124778794601	0	0	0.00223124778794601	0.00453267972674715	0.0496302175726397	0.254080431403049	0.421198173794129	0.0166490901616483	0.00569265502175301	0.00433866892177388	-0.0385524384046706	S	0.102990033222591	FALSE	0.491525423728813	0.338775510204082	TRUE	TRUE	TRUE	TRUE	0.146788990825688	TRUE	TRUE	Pass	4602STDY7685338	4	4	T	9.27640995558928	-4.33373605394713	0	0	GOSH016.CMN___GOSH016___4602STDY7685338_AGAATAGGTTAGAACA
GOSH016	1538.5912523907	907	TRUE	TRUE	TRUE	TRUE	TRUE	Both	0	0.0135331613014094	0	0.000507647467503905	0.0135331613014094	0.00490413603397029	0.0576330705169561	0.261905037767116	0.177705914582548	0.0367839722710306	0.0014837458042943	0.0204356298164414	-0.0747125649504152	S	0.150214592274678	FALSE	0.290322580645161	0.236363636363636	TRUE	TRUE	TRUE	TRUE	0.0375	TRUE	TRUE	Pass	4602STDY7685338	0	0	NK	2.96511447117733	7.61633246060132	0	0	GOSH016.CMN___GOSH016___4602STDY7685338_AGAATAGTCAGCTCGG
GOSH016	2305.20766625565	1069	TRUE	TRUE	TRUE	TRUE	TRUE	Both	0	0.00665727974826559	0.00337141370457423	0	0.00328586604369137	0.00233623684343139	0.0712846406130338	0.207753815124004	0.200715201382034	0.0730361273545073	0.00123601581798729	0.0124275587042895	-0.0546236187537748	S	0.064638783269962	FALSE	0.196850393700787	0.196850393700787	TRUE	TRUE	TRUE	TRUE	0	TRUE	TRUE	Pass	4602STDY7685338	8	8	Monocytes	-16.868550844464	-2.12325223016494	0	0	GOSH016.CMN___GOSH016___4602STDY7685338_AGAATAGTCATCGGAT
GOSH016	1333.98831995893	820	TRUE	TRUE	TRUE	TRUE	TRUE	Both	0	0.01384054540868	0	0.000483293376187214	0.01384054540868	0.0052060637932289	0.0651373809502724	0.23548632481466	0.214792612247796	0.136219378918995	0.0046062918911029	-0.0751478246937366	0.0182714083606969	G2M	0.129593810444874	FALSE	0.252396166134185	0.338775510204082	TRUE	TRUE	TRUE	TRUE	0.197916666666667	TRUE	TRUE	Pass	4602STDY7685338	4	4	T	8.66069847454336	2.10216223390798	0	0	GOSH016.CMN___GOSH016___4602STDY7685338_AGAATAGTCGAGAACG
GOSH016	3705.21734773773	1762	TRUE	TRUE	TRUE	TRUE	TRUE	Both	0	0.00248049908316329	0.000335537057124626	0	0.00214496202603866	0.0147255290660907	0.147159688053153	0.388739544375252	0.34687343873327	0.0123028485048134	0.00183009749136303	-0.0605560669363158	-0.0852168925030267	G1	0.0571428571428571	FALSE	0.622377622377622	0.166666666666667	TRUE	TRUE	TRUE	TRUE	0.211267605633803	TRUE	TRUE	Pass	4602STDY7685338	10	10	Adrenal	3.93893119715592	-14.6602417905644	0	0	GOSH016.CMN___GOSH016___4602STDY7685338_AGAATAGTCGGAAACG
GOSH016	1486.41977117448	863	TRUE	TRUE	TRUE	TRUE	TRUE	Both	0	0.000222116769252275	0	0	0.000222116769252275	0.00389428204889651	0.0981146312108016	0.28029677998421	0.335305347686666	0.162990038719223	0.00260733595703354	-0.0242313739666771	0.00502803122954781	G2M	0.102990033222591	FALSE	0.443298969072165	0.129593810444874	TRUE	TRUE	TRUE	TRUE	0.108433734939759	TRUE	TRUE	Pass	4602STDY7685338	10	10	Adrenal	5.06890422528086	-14.1009988311388	0	0	GOSH016.CMN___GOSH016___4602STDY7685338_AGAATAGTCTACTATC
GOSH016	2080.08686274116	1047	TRUE	TRUE	TRUE	TRUE	TRUE	Both	0	0.0191218134267743	0.00899500563195819	0	0.0101268077948161	0.00192786793575109	0.0585288932513678	0.225427484760037	0.113593217719854	0.0613987246534604	0.00156134962160637	-0.0560248730006764	-0.0457709071622372	G1	0.123595505617978	FALSE	0.368421052631579	0.196850393700787	TRUE	TRUE	TRUE	TRUE	0.0112359550561798	TRUE	TRUE	Pass	4602STDY7685338	3	3	Monocytes	-15.9819469373703	1.83599763370621	0	0	GOSH016.CMN___GOSH016___4602STDY7685338_AGAATAGTCTCCTATA
GOSH016	2309.96370280025	1290	TRUE	TRUE	TRUE	TRUE	TRUE	Both	0	0.00202761037566243	0	0	0.00202761037566243	0.00509144119720423	0.0657761792055125	0.255395161377507	0.512870584933824	0.02068141094792	0.00250055264585532	-0.0131187446275832	-0.0582579480721139	G1	0.185929648241206	FALSE	0.0731707317073171	0.158129175946548	TRUE	TRUE	TRUE	TRUE	0.1	TRUE	TRUE	Pass	4602STDY7685338	2	2	T	11.4807986871425	-1.66432504673714	0	0	GOSH016.CMN___GOSH016___4602STDY7685338_AGACGTTAGTTACCCA
GOSH016	1283.49858775844	753	FALSE	TRUE	TRUE	FALSE	TRUE	EmptyDrops	0	0.0246214261096156	0.0105647663514482	0	0.0140566597581674	0.0112772542629695	0.0507743000890541	0.249074819751719	0.0628434882744106	0.0125669937016425	0.00140770117020074	-0.067669030063588	-0.0214908320655388	G1	0.0225563909774436	FALSE	0.0376237623762376	0.166666666666667	TRUE	TRUE	TRUE	TRUE	0.0638297872340425	TRUE	TRUE	Pass	4602STDY7685338	7	7	End	-3.09682466370838	-3.99343402854278	0	0	GOSH016.CMN___GOSH016___4602STDY7685338_AGACGTTCAACACGCC
GOSH016	1119.34970481308	677	FALSE	TRUE	TRUE	TRUE	TRUE	EmptyDrops	0	0.0118716284804074	0	0.000556983287890212	0.0118716284804074	0.00588478214071596	0.0352748670826267	0.240806822470866	0.21081897038534	0.0347961002204434	0.00264679770869082	-0.00582843833667084	-0.0029247068925623	G1	0.175903614457831	FALSE	0.221902017291066	0.123595505617978	TRUE	TRUE	TRUE	TRUE	0.1125	TRUE	TRUE	Pass	4602STDY7685338	0	0	NK	2.62312588699056	4.8250843923474	0	0	GOSH016.CMN___GOSH016___4602STDY7685338_AGACGTTCAAGCCGTC
GOSH016	1679.89416339582	1017	TRUE	TRUE	TRUE	TRUE	TRUE	Both	0	0.00690266066834181	0	0	0.00690266066834181	0.00294578909343659	0.0516346259075282	0.248195696854905	0.291618099075131	0.0457719154790332	0.00193560482485865	-0.0339919076291944	-0.110177052900001	G1	0.196850393700787	FALSE	0.0376237623762376	0.27027027027027	TRUE	TRUE	TRUE	TRUE	0.0769230769230769	TRUE	TRUE	Pass	4602STDY7685338	5	5	NK	2.28974516482121	4.90625464767152	0	0	GOSH016.CMN___GOSH016___4602STDY7685338_AGACGTTCAATGTTGC
GOSH016	1456.44269638954	852	TRUE	TRUE	TRUE	TRUE	TRUE	Both	0	0.0111307291583697	0	0.000176858429580931	0.0111307291583697	0.00334791634253938	0.0487025966499505	0.234872153034033	0.23312341733568	0.0481566722747879	0.00289946569221584	-0.028435247158893	-0.105499536516022	G1	0.208791208791209	FALSE	0.142857142857143	0.175903614457831	TRUE	TRUE	TRUE	TRUE	0	TRUE	TRUE	Pass	4602STDY7685338	0	0	NK	0.297371265414132	7.24266295381514	0	0	GOSH016.CMN___GOSH016___4602STDY7685338_AGACGTTCATAGACTC
GOSH016	1757.01538269145	790	TRUE	TRUE	TRUE	TRUE	TRUE	Both	0	0.00184581238852645	0	0	0.00184581238852645	0.00291020396720969	0.0371103933741366	0.167357890962062	0.0607132364438386	0.0591618686544134	0	-0.0890734559800371	-0.0620268354352064	G1	0.0445859872611465	FALSE	0.338775510204082	0.221902017291066	TRUE	TRUE	TRUE	TRUE	0	TRUE	TRUE	Pass	4602STDY7685338	11	11	Tumour	-2.56267874326557	-15.592435792339	0	0	GOSH016.CMN___GOSH016___4602STDY7685338_AGACGTTGTCGGCACT
GOSH016	1799.58075900748	994	TRUE	TRUE	TRUE	TRUE	TRUE	Both	0	0.00162457657630171	0	0	0.00162457657630171	0.00326408319401241	0.0654466766266802	0.244445654488998	0.524721730792462	0.0225709822988255	0.00170375552811076	-0.00353836877369731	-0.0556890586458823	G1	0.107692307692308	FALSE	0.208791208791209	0.123595505617978	TRUE	TRUE	TRUE	TRUE	0.0149253731343284	TRUE	TRUE	Pass	4602STDY7685338	2	2	T	11.7102808499455	-0.706915360328069	0	0	GOSH016.CMN___GOSH016___4602STDY7685338_AGACGTTTCACAGGCC
GOSH016	2481.70751603107	1087	TRUE	TRUE	TRUE	TRUE	TRUE	Both	0	0.0148442670215707	0.00822840040458908	0	0.00661586661698163	0.00898508156795274	0.0626176549951382	0.210019644640292	0.188876862725509	0.0355067462955875	0.00392218328860776	-0.00304614845723014	-0.0126638161143776	G1	0.098546042003231	FALSE	0.55	0.312977099236641	TRUE	TRUE	TRUE	TRUE	0.0112359550561798	TRUE	TRUE	Pass	4602STDY7685338	3	3	Monocytes	-16.0640325636474	0.763068864226416	0	0	GOSH016.CMN___GOSH016___4602STDY7685338_AGACGTTTCCTGCTTG
GOSH016	1623.08871874981	917	TRUE	TRUE	TRUE	TRUE	TRUE	Both	0	0.00359035810941756	0	0	0.00359035810941756	0.00270432329151948	0.0576588291263492	0.249931535925223	0.502982647645615	0.0327773966954669	0.00251752816527955	-0.0299144927515007	-0.0175672756460952	G1	0.136	FALSE	0.252396166134185	0.443298969072165	TRUE	TRUE	TRUE	TRUE	0.0819672131147541	TRUE	TRUE	Pass	4602STDY7685338	1	1	T	10.1865359576521	3.44478340176194	0	0	GOSH016.CMN___GOSH016___4602STDY7685338_AGAGCGAAGAGACTAT
GOSH016	631.25765039576	367	FALSE	TRUE	TRUE	FALSE	TRUE	EmptyDrops	0	0.00433113242142507	0	0	0.00433113242142507	0.00617150934463625	0.0383325629115548	0.220447995223898	0.372500012698284	0.0615226362101806	0.00264964228158572	-0.0394026450875326	-0.0562812109381818	G1	0.129593810444874	FALSE	0.0795454545454546	0.112676056338028	TRUE	TRUE	TRUE	TRUE	0.342105263157895	TRUE	TRUE	Pass	4602STDY7685338	2	2	T	9.42269404916835	-1.8113850808985	0	0	GOSH016.CMN___GOSH016___4602STDY7685338_AGAGCGAAGTGCAAGC
GOSH016	2098.77806391052	1129	TRUE	TRUE	TRUE	TRUE	TRUE	Both	0	0.00497534266387732	0	0	0.00497534266387732	0.00335669248576885	0.0612970623298783	0.24722771392161	0.524912379751794	0.0232013148389356	0.00208058978575075	-0.0332478658566882	-0.0790592881200739	G1	0.136	FALSE	0.221902017291066	0.622377622377622	TRUE	TRUE	TRUE	TRUE	0.0915032679738562	TRUE	TRUE	Pass	4602STDY7685338	1	1	T	10.6527310467493	-2.96271194101353	0	0	GOSH016.CMN___GOSH016___4602STDY7685338_AGAGCGAGTTAAGAAC
GOSH016	1509.62970805894	845	TRUE	TRUE	TRUE	TRUE	TRUE	Both	0	0.00626254304966281	0	0	0.00626254304966281	0.00432089985777558	0.0565058578745351	0.232517801960888	0.392484893075132	0.0312032502928518	0.00406519335741274	-0.0184847794590404	0.0357225150594404	G2M	0.150214592274678	FALSE	0.0548424737456243	0.312977099236641	TRUE	TRUE	TRUE	TRUE	0.1	TRUE	TRUE	Pass	4602STDY7685338	1	1	T	11.9512666250551	-1.55526496533845	0	0	GOSH016.CMN___GOSH016___4602STDY7685338_AGAGCGATCACCCGAG
GOSH016	1909.92182500977	1083	TRUE	TRUE	TRUE	TRUE	TRUE	Both	0	0.00719186084912965	0	0	0.00719186084912965	0.00304438108111636	0.0631545349893502	0.252947448801581	0.420703405630477	0.0566724117310348	0.0010667916063889	-0.00209719023866914	-0.0842658708799186	G1	0.142857142857143	FALSE	0.443298969072165	0.312977099236641	TRUE	TRUE	TRUE	TRUE	0.0149253731343284	TRUE	TRUE	Pass	4602STDY7685338	2	2	T	11.3924590877486	-0.899343450393415	0	0	GOSH016.CMN___GOSH016___4602STDY7685338_AGAGCGATCGATGAGG
GOSH016	1019.37053796074	622	FALSE	TRUE	TRUE	FALSE	TRUE	EmptyDrops	0	0.00582557125121892	0	0	0.00582557125121892	0.00145963292634542	0.0480241487897557	0.2307517272535	0.200629123227535	0.0388651004963803	0.00145771043280747	-0.0695013538795564	-0.0824011568819779	G1	0.221902017291066	FALSE	0.142857142857143	0.117967332123412	TRUE	TRUE	TRUE	TRUE	0.1125	TRUE	TRUE	Pass	4602STDY7685338	0	0	NK	2.09434565346988	5.35683135076052	0	0	GOSH016.CMN___GOSH016___4602STDY7685338_AGAGCGATCTTGTTTG
GOSH016	2073.26563371013	1128	TRUE	TRUE	TRUE	TRUE	TRUE	Both	0	0.0045316931842201	0	0	0.0045316931842201	0.00480663022357272	0.0679644723378964	0.241970713741226	0.494367414194515	0.0152156390041089	0.00274533129118051	-0.0122759128031198	-0.0705142865625281	G1	0.221902017291066	FALSE	0.55	0.064638783269962	TRUE	TRUE	TRUE	TRUE	0.197916666666667	TRUE	TRUE	Pass	4602STDY7685338	4	4	T	11.5540525492697	-2.15291612999139	0	0	GOSH016.CMN___GOSH016___4602STDY7685338_AGAGCTTAGGCATTGG
GOSH016	1619.97984954309	1011	TRUE	TRUE	TRUE	TRUE	TRUE	Both	0	0.0117398895240081	0	0	0.0117398895240081	0.00452196562848954	0.0471624994116012	0.267380606606766	0.236932791149511	0.0446518828090696	0.00043013772568145	0.00912694247253754	-0.0454027021772585	S	0.0943396226415094	FALSE	0.622377622377622	0.252396166134185	TRUE	TRUE	TRUE	TRUE	0.161290322580645	TRUE	TRUE	Pass	4602STDY7685338	0	0	NK	1.54241471404933	7.2485851244206	0	0	GOSH016.CMN___GOSH016___4602STDY7685338_AGAGCTTAGTGGACGT
GOSH016	1851.92002176314	1040	TRUE	TRUE	TRUE	TRUE	TRUE	Both	0.0215158680720889	0.014381474968803	0.0099403118802729	0	0.00444116308853006	0.002399752845419	0.0562383067346408	0.257264844303713	0.451074305740957	0.0170678442869687	0.00111667590884573	-0.00808004244894931	-0.0977334987224592	G1	0.142857142857143	FALSE	0.166666666666667	0.491525423728813	TRUE	TRUE	TRUE	TRUE	0.032	TRUE	TRUE	Pass	4602STDY7685338	6	6	B	-8.36372679984526	12.1688256428039	0	0	GOSH016.CMN___GOSH016___4602STDY7685338_AGAGCTTTCGAATGCT
GOSH016	2333.10341933486	1261	TRUE	TRUE	TRUE	TRUE	TRUE	Both	0	0.00156176249391758	0	0	0.00156176249391758	0.00476975898776814	0.053968130601475	0.247291293390366	0.239233656391575	0.0482980034938514	0.00443609559029203	-0.0237287429546536	-0.0453000835447214	G1	0.312977099236641	FALSE	0.0762829403606103	0.55	TRUE	TRUE	TRUE	TRUE	0.274193548387097	TRUE	TRUE	Pass	4602STDY7685338	16	16	Tumour	-3.49826348599071	-12.8437794247486	0	0	GOSH016.CMN___GOSH016___4602STDY7685338_AGAGCTTTCGTCTGAA
GOSH016	3775.88773967103	1726	TRUE	TRUE	TRUE	TRUE	TRUE	Both	0	0.0129463725271229	0.00875761197644727	0	0.00418876055067559	0.00284530984052834	0.0726867647316552	0.249695093449148	0.339024904025641	0.0493347179761918	0.00166899178214967	-0.0148385615064867	-0.0189605400787036	G1	0.252396166134185	FALSE	0.208791208791209	0.123595505617978	TRUE	TRUE	TRUE	TRUE	0.0112359550561798	TRUE	TRUE	Pass	4602STDY7685338	3	3	Monocytes	-16.3137276282963	-0.912699932258456	0	0	GOSH016.CMN___GOSH016___4602STDY7685338_AGAGTGGAGACAGAGA
GOSH016	1700.68897045726	1033	TRUE	TRUE	TRUE	TRUE	TRUE	Both	0	0.0112112647007808	0.00220191545069526	0	0.00900934925008558	0.00943110372460602	0.0654487487926596	0.297191192728418	0.173254442061444	0.0370794266954407	0.00314122142861113	0.0342670881873494	-0.0613244866858761	S	0.102990033222591	FALSE	0.338775510204082	0.208791208791209	TRUE	TRUE	TRUE	TRUE	0.0638297872340425	TRUE	TRUE	Pass	4602STDY7685338	7	7	End	-3.78339470752459	-5.96109645618515	0	0	GOSH016.CMN___GOSH016___4602STDY7685338_AGAGTGGAGCGTGTCC
GOSH016	5260.55464338894	2127	TRUE	TRUE	TRUE	TRUE	TRUE	Both	0.00129772106372918	0.0226504042724717	0.0173264203600559	0	0.00532398391241576	0.0249895654725801	0.0725593509061008	0.251635676075899	0.32075642983534	0.0258242371819662	0.00119589012453751	-0.00426511041036164	-0.0206524537072044	G1	0.290322580645161	FALSE	0.714285714285714	0.166666666666667	TRUE	TRUE	TRUE	TRUE	0.166666666666667	TRUE	TRUE	Pass	4602STDY7685338	3	3	Monocytes	-15.3167800476733	-0.937629061750404	0	0	GOSH016.CMN___GOSH016___4602STDY7685338_AGAGTGGCAATAGCGG
GOSH016	2934.04589203424	1350	TRUE	TRUE	TRUE	TRUE	TRUE	Both	0	0.0195768085802283	0.0130523079117341	0	0.00652450066849417	0.00198094813473866	0.0700925512690694	0.243779167533129	0.268467836390131	0.0282923680741431	0.00183839724174094	0.00773643512083143	-0.0682659073940226	S	0.129593810444874	FALSE	0.185929648241206	0.117967332123412	TRUE	TRUE	TRUE	TRUE	0.0112359550561798	TRUE	TRUE	Pass	4602STDY7685338	3	3	Monocytes	-16.1005854323512	0.982449792451951	0	0	GOSH016.CMN___GOSH016___4602STDY7685338_AGAGTGGCACGAAACG
GOSH016	1944.28100465324	1081	TRUE	TRUE	TRUE	TRUE	TRUE	Both	0	0.00930214962740656	0	0	0.00930214962740656	0.00468193159037116	0.0641061288507845	0.257530667700073	0.505172282621498	0.01784186839508	0.000931144636694089	-0.0380271096484238	-0.0311977490023627	G1	0.150214592274678	FALSE	0.443298969072165	0.0943396226415094	TRUE	TRUE	TRUE	TRUE	0.01	TRUE	TRUE	Pass	4602STDY7685338	2	2	T	8.23003216431207	-3.05206888109806	0	0	GOSH016.CMN___GOSH016___4602STDY7685338_AGAGTGGCATACGCTA
GOSH016	1764.18438551733	1091	TRUE	TRUE	TRUE	TRUE	TRUE	Both	0	0.00787373220104157	0.000159039257853408	0	0.00771469294318816	0.00433061066666856	0.0506759091453216	0.275780079891284	0.216215477465564	0.047124521144203	0.00243597167505879	-0.0780960485044141	-0.123871357693091	G1	0.136	FALSE	0.622377622377622	0.142857142857143	TRUE	TRUE	TRUE	TRUE	0.0486111111111111	TRUE	TRUE	Pass	4602STDY7685338	5	5	NK	2.98104817232824	3.71800246062793	0	0	GOSH016.CMN___GOSH016___4602STDY7685338_AGATCTGAGTACACCT
GOSH016	5997.06601461519	2445	TRUE	TRUE	TRUE	TRUE	TRUE	Both	0	8.30869699332243e-05	3.70089096196876e-05	0	4.60780603135366e-05	0.0100998348677005	0.0836853419644994	0.267242926541998	0.216990298950838	0.110961365598052	0.00119631897770144	-0.0290867882729116	-0.0603416702484644	G1	0.098546042003231	FALSE	0.714285714285714	0.27027027027027	TRUE	TRUE	TRUE	TRUE	0	TRUE	TRUE	Pass	4602STDY7685338	9	9	Adrenal	2.40204828554221	-16.5941511024089	0	0	GOSH016.CMN___GOSH016___4602STDY7685338_AGATCTGCAACTGGCC
GOSH016	1754.35848338721	955	TRUE	TRUE	TRUE	TRUE	TRUE	Both	0	0.00601609267238481	0.00302529772189848	0	0.00299079495048633	0.00334974497114114	0.0616550488995949	0.233436906104598	0.307473105800441	0.0788702280436397	0.00101663045914459	-0.0602942143788859	0.0592892592953271	G2M	0.112676056338028	FALSE	0.622377622377622	0.0701986754966887	TRUE	TRUE	TRUE	TRUE	0.0580645161290323	TRUE	TRUE	Pass	4602STDY7685338	3	3	Monocytes	-17.5425466310969	0.484353051078178	0	0	GOSH016.CMN___GOSH016___4602STDY7685338_AGATCTGCAATAGCAA
GOSH016	2751.11593306459	1468	TRUE	TRUE	TRUE	TRUE	TRUE	Both	0	0.00353572819767996	0	0	0.00353572819767996	0.00256419322353161	0.0712061639986147	0.264353756946659	0.542293638843686	0.0139595901821946	0.00110174013308725	-0.0309945663136127	-0.0658348111078309	G1	0.166666666666667	FALSE	0.208791208791209	0.236363636363636	TRUE	TRUE	TRUE	TRUE	0.140625	TRUE	TRUE	Pass	4602STDY7685338	4	4	T	8.30384056569411	-3.45167492164715	0	0	GOSH016.CMN___GOSH016___4602STDY7685338_AGATCTGCATAACCTG
GOSH016	1423.32335589778	770	TRUE	TRUE	TRUE	TRUE	TRUE	Both	0	0.0190105756255965	0.0151068476610004	0	0.00390372796459616	0.00746203489854138	0.0544395128472121	0.19747714009084	0.165323402036228	0.106316617056308	0.00349947109155884	0.0251514781201352	-0.0458145087583904	S	0.0464864864864865	FALSE	0.55	0.443298969072165	TRUE	TRUE	TRUE	TRUE	0.0985915492957746	TRUE	TRUE	Pass	4602STDY7685338	13	13	Monocytes	-13.5261118553715	-4.68372928124041	0	0	GOSH016.CMN___GOSH016___4602STDY7685338_AGATCTGGTAGCGTGA
GOSH016	2967.19759181607	1765	TRUE	TRUE	TRUE	TRUE	TRUE	Both	0	0.00308568538658396	0.000459514834902625	0	0.00262617055168134	0.00725699904774705	0.0583803638053015	0.289541495770886	0.147779302016374	0.0246070104896046	0.00576871494365388	-0.135812625369346	-0.113278058207812	G1	0.290322580645161	FALSE	0.622377622377622	0.142857142857143	TRUE	TRUE	TRUE	TRUE	0.0303030303030303	TRUE	TRUE	Pass	4602STDY7685338	12	12	End	0.548143955419947	-5.30061740995758	0	0	GOSH016.CMN___GOSH016___4602STDY7685338_AGATCTGGTATGGTTC
GOSH016	1355.561945343	763	TRUE	TRUE	TRUE	TRUE	TRUE	Both	0	0.00182274375945685	4.76851618646145e-05	0	0.00177505859759223	0.00323304215194051	0.0542142057875887	0.250545067737207	0.468257406278984	0.0261295785195684	0.00288556049976114	0.010858850815751	0.0100339792797343	S	0.142857142857143	FALSE	0.208791208791209	0.185929648241206	TRUE	TRUE	TRUE	TRUE	0.1	TRUE	TRUE	Pass	4602STDY7685338	1	1	T	11.9190450836956	-1.04497771193633	0	0	GOSH016.CMN___GOSH016___4602STDY7685338_AGATCTGGTTCCTCCA
GOSH016	2679.86774739359	1275	TRUE	TRUE	TRUE	TRUE	TRUE	Both	0	0.0111371168239196	0.0053584606742816	0	0.00577865614963795	0.00310296277875347	0.0691273931668429	0.234610971452122	0.301341727520238	0.056660607645593	0.00115707093036232	-0.0684556521536347	-0.0734755247960114	G1	0.107692307692308	FALSE	0.158129175946548	0.622377622377622	TRUE	TRUE	TRUE	TRUE	0	TRUE	TRUE	Pass	4602STDY7685338	8	8	Monocytes	-16.4020375675744	-1.52809971170614	0	0	GOSH016.CMN___GOSH016___4602STDY7685338_AGATTGCAGACAAGCC
GOSH016	1659.47659870529	916	TRUE	TRUE	TRUE	TRUE	TRUE	Both	0	0.00439303666563884	0	0	0.00439303666563884	0.0041286526566833	0.053660790051208	0.243481765066255	0.418592266512948	0.0365292602351259	0.00256017509974385	-0.0281480956699152	-0.00791907264261836	G1	0.129593810444874	FALSE	0.221902017291066	0.236363636363636	TRUE	TRUE	TRUE	TRUE	0.146788990825688	TRUE	TRUE	Pass	4602STDY7685338	4	4	T	9.41765037698273	-2.65313453308309	0	0	GOSH016.CMN___GOSH016___4602STDY7685338_AGATTGCCATGGTCTA
GOSH016	2029.20678220608	1082	TRUE	TRUE	TRUE	TRUE	TRUE	Both	0	0.00501899518418386	0	0	0.00501899518418386	0.00278889808746522	0.0647643005762538	0.247988503748881	0.524448820781714	0.0165917951902639	0.00191792801131157	-0.0262277613833009	-0.0667649339224047	G1	0.208791208791209	FALSE	0.0505050505050505	0.8348623853211	TRUE	TRUE	TRUE	TRUE	0.0603448275862069	TRUE	TRUE	Pass	4602STDY7685338	2	2	T	9.72829208746187	0.485073459597426	0	0	GOSH016.CMN___GOSH016___4602STDY7685338_AGATTGCTCTACCAGA
GOSH016	1544.12064780979	812	TRUE	TRUE	TRUE	TRUE	TRUE	Both	0	0.00188811777323101	0.000465274047816548	0	0.00142284372541446	0.0027118973810365	0.0403558671819263	0.20741887308068	0.141132364766123	0.0111964303084049	0.00163913108699902	0.0238326521390386	-0.0258998799499718	S	0.185929648241206	FALSE	0.714285714285714	0.117967332123412	TRUE	TRUE	TRUE	TRUE	0.274193548387097	TRUE	TRUE	Pass	4602STDY7685338	16	16	Tumour	-2.99154715709581	-15.5057624816428	0	0	GOSH016.CMN___GOSH016___4602STDY7685338_AGCAGCCAGCGCTTAT
GOSH016	1507.68873065991	914	TRUE	TRUE	TRUE	TRUE	TRUE	Both	0	0.0081695224822413	0	8.70206833893334e-05	0.0081695224822413	0.00376160172781898	0.0468942257389309	0.265229341713886	0.235012174325678	0.0217765377236386	0.00386190665775128	0.0147133924107218	-0.0320442439470133	S	0.175903614457831	FALSE	0.290322580645161	0.338775510204082	TRUE	TRUE	TRUE	TRUE	0.1125	TRUE	TRUE	Pass	4602STDY7685338	0	0	NK	-0.375966577006961	3.92046350668386	0	0	GOSH016.CMN___GOSH016___4602STDY7685338_AGCAGCCAGCGTTTAC
GOSH016	934.462108503918	642	FALSE	TRUE	TRUE	FALSE	TRUE	EmptyDrops	0	0.00432968171450731	0	0.0010441514651495	0.00432968171450731	0.0017772093906563	0.0436264691220647	0.216407432750667	0.0769705076707171	0.0850211194016904	0.00617782842730234	0.0482380568206773	0.024540374381857	S	0.236363636363636	FALSE	0.175903614457831	0.129593810444874	TRUE	TRUE	TRUE	TRUE	0.0486111111111111	TRUE	TRUE	Pass	4602STDY7685338	5	5	NK	1.8316578839866	2.40980465665569	0	0	GOSH016.CMN___GOSH016___4602STDY7685338_AGCAGCCAGGACAGAA
GOSH016	1976.7002307619	1054	TRUE	TRUE	TRUE	TRUE	TRUE	Both	0	0.00292080034591114	0	0	0.00292080034591114	0.00312623094894042	0.05995769353292	0.248249054797416	0.545833270517964	0.0216551085426781	0.0019275506263808	-0.0263199306200834	-0.0467855455112292	G1	0.136	FALSE	0.142857142857143	0.196850393700787	TRUE	TRUE	TRUE	TRUE	0.140625	TRUE	TRUE	Pass	4602STDY7685338	4	4	T	8.74120065009108	-2.41470166177821	0	0	GOSH016.CMN___GOSH016___4602STDY7685338_AGCAGCCCAGATCTGT
GOSH016	2112.2483542251	1066	TRUE	TRUE	TRUE	TRUE	TRUE	Both	0	0.00465043565874082	0	0	0.00465043565874082	0.00347511156611818	0.069951350867427	0.261380338781549	0.510930200647389	0.0023530583881255	0.000895298425520823	0.0239478313426605	0.00670592648196955	S	0.208791208791209	FALSE	0.491525423728813	0.55	TRUE	TRUE	TRUE	TRUE	0.371134020618557	TRUE	TRUE	Pass	4602STDY7685338	1	1	T	11.4897570320073	2.64284458738676	0	0	GOSH016.CMN___GOSH016___4602STDY7685338_AGCAGCCCAGCCTATA
GOSH016	1246.61432661035	828	FALSE	TRUE	TRUE	TRUE	TRUE	EmptyDrops	0	0.00945237243108156	0	0	0.00945237243108156	0.00583578249789126	0.0510795707460805	0.271391523605422	0.190103246157122	0.0541286824643193	0.00594164049669909	-0.0348598741589015	-0.0273265546767042	G1	0.185929648241206	FALSE	0.491525423728813	0.196850393700787	TRUE	TRUE	TRUE	TRUE	0.0769230769230769	TRUE	TRUE	Pass	4602STDY7685338	5	5	NK	0.475353610779284	7.12890490072809	0	0	GOSH016.CMN___GOSH016___4602STDY7685338_AGCAGCCCAGTTTACG
GOSH016	1347.44219947307	803	TRUE	TRUE	TRUE	TRUE	TRUE	Both	0	0.00930417478112294	0	0	0.00930417478112294	0.00519446792992606	0.0523833532765671	0.274488863389328	0.158870619101866	0.0389426743626076	0.00173231765740263	-0.00567562802997452	0.0170341329469414	G2M	0.150214592274678	FALSE	0.221902017291066	0.714285714285714	TRUE	TRUE	TRUE	TRUE	0.172727272727273	TRUE	TRUE	Pass	4602STDY7685338	0	0	NK	1.30336529038301	2.28119410762557	0	0	GOSH016.CMN___GOSH016___4602STDY7685338_AGCAGCCTCGAATCCA
GOSH016	2001.7968452592	1097	TRUE	TRUE	TRUE	TRUE	TRUE	Both	0	0.00611667999024989	0	0	0.00611667999024989	0.00466218271829006	0.0556462998444153	0.246290345313697	0.413487777948651	0.0359510975715455	0.00239611949455319	-0.0656614932481665	-0.0185966932196859	G1	0.142857142857143	FALSE	0.136	0.443298969072165	TRUE	TRUE	TRUE	TRUE	0.0387596899224806	TRUE	TRUE	Pass	4602STDY7685338	2	2	T	10.7687870154508	0.528270297829909	0	0	GOSH016.CMN___GOSH016___4602STDY7685338_AGCATACAGGCTAGGT
GOSH016	1301.55784694351	775	FALSE	TRUE	TRUE	TRUE	TRUE	EmptyDrops	0	0.0129983423059514	0	0	0.0129983423059514	0.00399554112040789	0.0451895545917313	0.231140685185879	0.183943040223805	0.033374961549545	0.0029700237104094	0.0221173043529756	0.0923311727169133	G2M	0.129593810444874	FALSE	0.55	0.402843601895735	TRUE	TRUE	TRUE	TRUE	0.0842105263157895	TRUE	TRUE	Pass	4602STDY7685338	0	0	NK	2.58130759761568	5.06983890817947	0	0	GOSH016.CMN___GOSH016___4602STDY7685338_AGCATACCAGACGCAA
GOSH016	1481.771439581	818	TRUE	TRUE	TRUE	TRUE	TRUE	Both	0	0.00229542658901619	0	0	0.00229542658901619	0.00282702088227803	0.0675039775000732	0.251544410192775	0.580735562462126	0.0121217010764171	0.00107451002212948	-0.0560683921367448	-0.0537629946643808	G1	0.112676056338028	FALSE	0.491525423728813	0.252396166134185	TRUE	TRUE	TRUE	TRUE	0.138888888888889	TRUE	TRUE	Pass	4602STDY7685338	1	1	T	9.86317496999399	2.13922310714609	0	0	GOSH016.CMN___GOSH016___4602STDY7685338_AGCATACGTGTCAATC
GOSH016	1677.47033939755	928	TRUE	TRUE	TRUE	TRUE	TRUE	Both	0	0.0163666553545341	0	0.000157085034202317	0.0163666553545341	0.00827389684632922	0.0444230464235821	0.247992664984542	0.171907729704358	0.0276268685677533	0.00183626201284543	-0.0295794376103289	-0.0333122207874949	G1	0.175903614457831	FALSE	0.338775510204082	0.27027027027027	TRUE	TRUE	TRUE	TRUE	0	TRUE	TRUE	Pass	4602STDY7685338	0	0	NK	0.588174479708264	7.45481261151259	0	0	GOSH016.CMN___GOSH016___4602STDY7685338_AGCATACTCGTACGGC
GOSH016	1417.51403708044	902	TRUE	TRUE	TRUE	TRUE	TRUE	Both	0	0.0141687403083143	0	0	0.0141687403083143	0.00616675996694943	0.0448794169590123	0.28630770127452	0.198719659553693	0.042643656029057	0.0036565447288797	-0.0686913738930941	-0.061217679133058	G1	0.196850393700787	FALSE	0.368421052631579	0.236363636363636	TRUE	TRUE	TRUE	TRUE	0.172727272727273	TRUE	TRUE	Pass	4602STDY7685338	0	0	NK	1.91185055606373	3.94952885509698	0	0	GOSH016.CMN___GOSH016___4602STDY7685338_AGCATACTCTCTTATG
GOSH016	912.16035856262	511	FALSE	TRUE	TRUE	FALSE	TRUE	EmptyDrops	0.00559483307094577	0.00705141788139027	0.005523659193232	0	0.00152775868815827	0.00393873654761975	0.044667292662688	0.218937375801702	0.225849538377993	0.0399188959369235	0.00395239891501208	-0.00760686086005762	-0.0250897425065207	G1	0.142857142857143	FALSE	0.129593810444874	0.622377622377622	TRUE	TRUE	TRUE	TRUE	0.174825174825175	TRUE	TRUE	Pass	4602STDY7685338	6	6	B	-8.94202945006848	9.84911826906879	0	0	GOSH016.CMN___GOSH016___4602STDY7685338_AGCCTAACAGATCGGA
GOSH016	1552.72020059089	858	TRUE	TRUE	TRUE	TRUE	TRUE	Both	0	0.00167271896637901	0	0	0.00167271896637901	0.00197252870678018	0.0548912439234223	0.269567771412953	0.517665634926216	0.0159046890653201	0.00205842935039637	-0.0322962713570654	0.0117355629123006	G2M	0.185929648241206	FALSE	0.402843601895735	0.491525423728813	TRUE	TRUE	TRUE	TRUE	0.342105263157895	TRUE	TRUE	Pass	4602STDY7685338	2	2	T	8.75889582046159	-1.8659177602806	0	0	GOSH016.CMN___GOSH016___4602STDY7685338_AGCCTAAGTATGAATG
GOSH016	3085.72035479798	1537	TRUE	TRUE	TRUE	TRUE	TRUE	Both	0	0.00584033288050449	0.00139820941589986	0	0.00444212346460463	0.00268615526538816	0.0565177593229425	0.225395802419224	0.273659452953288	0.0771934727235121	0.00201192127034035	-0.0659192011486944	-0.0232745051708375	G1	0.175903614457831	FALSE	0.142857142857143	0.150214592274678	TRUE	TRUE	TRUE	TRUE	0.0580645161290323	TRUE	TRUE	Pass	4602STDY7685338	3	3	Monocytes	-18.1030561283317	0.430988140558438	0	0	GOSH016.CMN___GOSH016___4602STDY7685338_AGCCTAATCAATAAGG
GOSH016	2336.62761358008	1138	TRUE	TRUE	TRUE	TRUE	TRUE	Both	0	0.00474487165907155	0	0	0.00474487165907155	0.00276087242102907	0.0600039849255602	0.237090402137909	0.525566782959238	0.0133739668876342	0.00302279047528137	0.010579875322934	0.0155029889018806	G2M	0.208791208791209	FALSE	0.290322580645161	0.221902017291066	TRUE	TRUE	TRUE	TRUE	0.1	TRUE	TRUE	Pass	4602STDY7685338	2	2	T	11.0022606683978	-2.05111025686681	0	0	GOSH016.CMN___GOSH016___4602STDY7685338_AGCCTAATCTGACCTC
GOSH016	8430.51351353645	2466	TRUE	TRUE	TRUE	TRUE	TRUE	Both	0	0.0194716771818077	0.0126533506005802	0	0.00681832658122747	0.00281885396466171	0.0633526472635449	0.206028686788929	0.153482615481234	0.0471266412460914	0.00190441504448983	-0.0784322994523868	-0.0792742214225843	G1	0.0620347394540943	FALSE	0.338775510204082	0.0571428571428571	TRUE	TRUE	TRUE	TRUE	0.0985915492957746	TRUE	TRUE	Pass	4602STDY7685338	13	13	Monocytes	-13.1166798915822	-6.62068177385235	0	0	GOSH016.CMN___GOSH016___4602STDY7685338_AGCGGTCAGGGCTCTC
GOSH016	2579.88851471476	1264	TRUE	TRUE	TRUE	TRUE	TRUE	Both	0	0.00482713311845247	0	0	0.00482713311845247	0.00728699133171925	0.0639831271051838	0.252376025952643	0.559079454921076	0.00810189433174095	0.00305366221671438	-0.0479932723943555	-0.0325833152219318	G1	0.290322580645161	FALSE	0.622377622377622	0.107692307692308	TRUE	TRUE	TRUE	TRUE	0.0617283950617284	TRUE	TRUE	Pass	4602STDY7685338	2	2	T	10.9482602265441	2.45454157862143	0	0	GOSH016.CMN___GOSH016___4602STDY7685338_AGCGGTCCAACTTGAC
GOSH016	1297.80486237906	783	FALSE	TRUE	TRUE	TRUE	TRUE	EmptyDrops	0	0.0106753210276785	0	0	0.0106753210276785	0.00522442814225949	0.0382975156645248	0.249055227426	0.183942962848799	0.0288409533884992	0.00352254845498873	-0.0237362332543856	-0.0598299658013214	G1	0.368421052631579	FALSE	0.221902017291066	0.221902017291066	TRUE	TRUE	TRUE	TRUE	0.100840336134454	TRUE	TRUE	Pass	4602STDY7685338	0	0	NK	1.60783041758852	5.64239803176388	0	0	GOSH016.CMN___GOSH016___4602STDY7685338_AGCGGTCCATCCCACT
GOSH016	1370.24594983437	777	TRUE	TRUE	TRUE	TRUE	TRUE	Both	0.0122340903685676	0.0166362665928767	0.0125642851690524	0	0.00407198142382427	0.00567839744013508	0.0532750902127335	0.258273232469397	0.401634084915563	0.014998427598557	0.00124775917793122	-0.0233720310216704	-0.0281841981068758	G1	0.0829694323144105	FALSE	0.622377622377622	0.714285714285714	TRUE	TRUE	TRUE	TRUE	0.032	TRUE	TRUE	Pass	4602STDY7685338	6	6	B	-8.85296195210253	10.8678912697118	0	0	GOSH016.CMN___GOSH016___4602STDY7685338_AGCGGTCTCTTACCTA
GOSH016	795.347341464594	482	FALSE	TRUE	TRUE	FALSE	TRUE	EmptyDrops	0	0.0142282345226252	0	0	0.0142282345226252	0.00528175046846768	0.0299762254094895	0.212760474036466	0.192868983844748	0.0870596051819069	0.00443561690820227	-0.0473825335279018	-0.0267375528299669	G1	0.136	FALSE	0.622377622377622	0.0505050505050505	TRUE	TRUE	TRUE	TRUE	0.0471698113207547	TRUE	TRUE	Pass	4602STDY7685338	0	0	NK	2.63053260734854	6.47572632190045	0	0	GOSH016.CMN___GOSH016___4602STDY7685338_AGCGTATAGAGTTGGC
GOSH016	1971.3687757558	1168	TRUE	TRUE	TRUE	TRUE	TRUE	Both	0	0.0133628181673625	0.00458887116962445	0.000162709843287888	0.0087739469977381	0.00873499838174067	0.0643268099863448	0.297424260191243	0.129463454192989	0.021575750370707	0.00293592420316166	0.0834070375053501	-0.0990980056557575	S	0.064638783269962	FALSE	0.714285714285714	0.040983606557377	TRUE	TRUE	TRUE	TRUE	0.00719424460431655	TRUE	TRUE	Pass	4602STDY7685338	7	7	End	-4.34506977694364	-6.35059211283719	0	0	GOSH016.CMN___GOSH016___4602STDY7685338_AGCGTATAGATTACCC
GOSH016	1920.35865562168	1025	TRUE	TRUE	TRUE	TRUE	TRUE	Both	0	0.00600340316209204	0	0	0.00600340316209204	0.00327331726485581	0.06409210242209	0.241185004553499	0.503521306960381	0.019396568425114	0.00190850606535898	-0.00481078184093094	-0.0965819117777864	G1	0.107692307692308	FALSE	0.27027027027027	0.0943396226415094	TRUE	TRUE	TRUE	TRUE	0.0603448275862069	TRUE	TRUE	Pass	4602STDY7685338	2	2	T	9.80657492871621	2.82847778326564	0	0	GOSH016.CMN___GOSH016___4602STDY7685338_AGCGTATAGGCATGTG
GOSH016	2089.44286216952	1096	TRUE	TRUE	TRUE	TRUE	TRUE	Both	0.00161462384933381	0.0129517670565858	0.00801813967641423	0	0.0049336273801716	0.0018480466157348	0.0560941628450176	0.226851248674993	0.482125075514604	0.0325517648494212	0.00177974097267931	-0.0297916268276024	-0.0795912664857374	G1	0.290322580645161	FALSE	0.0673575129533679	0.368421052631579	TRUE	TRUE	TRUE	TRUE	0.032	TRUE	TRUE	Pass	4602STDY7685338	6	6	B	-8.07758296721111	12.2479004041087	0	0	GOSH016.CMN___GOSH016___4602STDY7685338_AGCGTATAGTTCGATC
GOSH016	6429.41741444179	2642	TRUE	TRUE	TRUE	TRUE	TRUE	Both	0	0.000606186729329134	6.35386350600573e-05	0	0.000542648094269076	0.00943334486504516	0.0865445900151282	0.258098718897629	0.186055299623582	0.138872956909474	0.00264038288327961	-0.0445757070250714	-0.121906520055505	G1	0.0943396226415094	FALSE	0.402843601895735	0.208791208791209	TRUE	TRUE	TRUE	TRUE	0	TRUE	TRUE	Pass	4602STDY7685338	9	9	Adrenal	1.43583431731881	-16.2929458544751	0	0	GOSH016.CMN___GOSH016___4602STDY7685338_AGCGTATGTATATCCG
GOSH016	3151.5128045975	1389	TRUE	TRUE	TRUE	TRUE	TRUE	Both	0	0.0136593084199618	0.00706948477116067	0	0.00658982364880114	0.00214169514284542	0.0777319337401145	0.237770388891729	0.290629540398187	0.0423059556870058	0.00122704476908941	-0.073948152168655	0.0381477466447738	G2M	0.0903522205206738	FALSE	0.622377622377622	0.175903614457831	TRUE	TRUE	TRUE	TRUE	0	TRUE	TRUE	Pass	4602STDY7685338	3	3	Monocytes	-16.2506617368962	-0.0315245499473787	0	0	GOSH016.CMN___GOSH016___4602STDY7685338_AGCGTATTCAACGAAA
GOSH016	3116.22835477948	1517	TRUE	TRUE	TRUE	TRUE	TRUE	Both	0	0.00485369949834361	0	0	0.00485369949834361	0.0207816980234831	0.0486452476500582	0.232021084646745	0.138589419837008	0.0158935492823981	0.00235574365723629	-0.054827824252914	-0.0632073437862331	G1	0.0829694323144105	FALSE	0.491525423728813	0.208791208791209	TRUE	TRUE	TRUE	TRUE	0	TRUE	TRUE	Pass	4602STDY7685338	12	12	End	-2.639844900461	-10.2423392544423	0	0	GOSH016.CMN___GOSH016___4602STDY7685338_AGCGTATTCCGTCATC
GOSH016	1388.55077288455	818	TRUE	TRUE	TRUE	TRUE	TRUE	Both	0	0.00761671552589152	0	0	0.00761671552589152	0.00150205389437355	0.0608990092222799	0.255478297692088	0.229732030265341	0.0481800291644205	0.00199202155006195	-0.0706976813353657	0.00793465678484799	G2M	0.196850393700787	FALSE	0.136	0.622377622377622	TRUE	TRUE	TRUE	TRUE	0	TRUE	TRUE	Pass	4602STDY7685338	0	0	NK	-0.00940165727566475	7.03588174740944	0	0	GOSH016.CMN___GOSH016___4602STDY7685338_AGCGTCGAGGTGTTAA
GOSH016	1779.02918553224	941	TRUE	TRUE	TRUE	TRUE	TRUE	Both	0	0.00524018004014678	0	0	0.00524018004014678	0.00335998537863248	0.0665270034299725	0.26245449208802	0.505527646911932	0.00900776844545869	0.0021139103778988	0.0355729370768741	0.0543146477206111	G2M	0.150214592274678	FALSE	0.221902017291066	0.236363636363636	TRUE	TRUE	TRUE	TRUE	0.0352941176470588	TRUE	TRUE	Pass	4602STDY7685338	2	2	T	8.84155074375436	1.14063814757891	0	0	GOSH016.CMN___GOSH016___4602STDY7685338_AGCGTCGGTCGGATCC
GOSH016	1194.44339808342	726	FALSE	TRUE	TRUE	TRUE	TRUE	EmptyDrops	0	0.0167273125018217	0	0	0.0167273125018217	0.00551976328862183	0.0591041110052983	0.27219420259698	0.21901684204325	0.0284033448867077	0.00305888966125743	-0.053090029816985	-0.100878585795544	G1	0.196850393700787	FALSE	0.714285714285714	0.185929648241206	TRUE	TRUE	TRUE	TRUE	0.1125	TRUE	TRUE	Pass	4602STDY7685338	0	0	NK	1.88579196171278	3.02543385585119	0	0	GOSH016.CMN___GOSH016___4602STDY7685338_AGCGTCGTCACAAACC
GOSH016	1099.73151675382	698	TRUE	TRUE	TRUE	TRUE	TRUE	Both	0	0.00723926979354818	0	0	0.00723926979354818	0.00383716098126643	0.0593174526639947	0.264286198104371	0.322341749770889	0.0468108611772287	0.00168860552129101	-0.0252632558301237	-0.047655738681695	G1	0.208791208791209	FALSE	0.312977099236641	0.55	TRUE	TRUE	TRUE	TRUE	0.0842105263157895	TRUE	TRUE	Pass	4602STDY7685338	0	0	NK	2.26709157692945	6.03448622786404	0	0	GOSH016.CMN___GOSH016___4602STDY7685338_AGCGTCGTCTCTAGGA
GOSH016	2419.23892052878	1449	TRUE	TRUE	TRUE	TRUE	TRUE	Both	0	0.0101625270164438	0	0	0.0101625270164438	0.00754240356159655	0.0453083939303346	0.277460151446082	0.135934667524623	0.0507043947405092	0.00393296768816886	0.461129073809181	0.617070188516465	G2M	0.0943396226415094	FALSE	0.208791208791209	0.221902017291066	TRUE	TRUE	TRUE	TRUE	0	TRUE	TRUE	Pass	4602STDY7685338	14	14	NK	1.9058589088402	-1.71302923966869	0	0	GOSH016.CMN___GOSH016___4602STDY7685338_AGCGTCGTCTTGTTTG
GOSH016	3478.52741297571	1446	TRUE	TRUE	TRUE	TRUE	TRUE	Both	0	0.0181169540799071	0.0106249934611478	0	0.00749196061875931	0.00141459102944906	0.0893433176643335	0.217229680728685	0.19620459906392	0.0403665448867241	0.00168845314849875	0.015488100677052	-0.116198713346413	S	0.0701986754966887	FALSE	0.55	0.150214592274678	TRUE	TRUE	TRUE	TRUE	0	TRUE	TRUE	Pass	4602STDY7685338	8	8	Monocytes	-16.6776254920139	-2.51987060241949	0	0	GOSH016.CMN___GOSH016___4602STDY7685338_AGCTCCTCACTGTCGG
GOSH016	9490.48510703374	2813	TRUE	TRUE	TRUE	TRUE	TRUE	Both	0	0.0171898181282067	0.012106736482478	0	0.00508308164572868	0.00376514028486467	0.081472242076071	0.228624940744238	0.210833722404322	0.0380421299270434	0.00180635025966213	-0.0596722807391932	-0.0338865429412074	G1	0.102990033222591	FALSE	0.368421052631579	0.129593810444874	TRUE	TRUE	TRUE	TRUE	0.0985915492957746	TRUE	TRUE	Pass	4602STDY7685338	13	13	Monocytes	-13.306958935682	-6.36863078252977	0	0	GOSH016.CMN___GOSH016___4602STDY7685338_AGCTCCTGTACCCAAT
GOSH016	2283.75313744236	1272	TRUE	TRUE	TRUE	TRUE	TRUE	Both	0	0.00305823858004141	0	0	0.00305823858004141	0.00348219902747411	0.0636088945708098	0.272720257331689	0.450284119752127	0.0213185721092234	0.00178155316549315	-0.0147376468187774	0.0519257039675524	G2M	0.150214592274678	FALSE	0.338775510204082	0.142857142857143	TRUE	TRUE	TRUE	TRUE	0.0642201834862385	TRUE	TRUE	Pass	4602STDY7685338	2	2	T	9.71591311224415	-0.433887177794519	0	0	GOSH016.CMN___GOSH016___4602STDY7685338_AGCTCCTGTCATATCG
GOSH016	2036.37772973937	1039	TRUE	TRUE	TRUE	TRUE	TRUE	Both	0	0.00752648320701624	0.00430666829499463	0	0.0032198149120216	0.00393630481857809	0.0809035776005542	0.232621198601013	0.23259965257009	0.0739961943925268	0.000998005060345961	-0.0658407914616558	-0.0753758147204817	G1	0.0673575129533679	FALSE	0.158129175946548	0.0548424737456243	TRUE	TRUE	TRUE	TRUE	0	TRUE	TRUE	Pass	4602STDY7685338	8	8	Monocytes	-17.2098206766909	-0.763854372099102	0	0	GOSH016.CMN___GOSH016___4602STDY7685338_AGCTCCTTCAAGCCTA
GOSH016	2762.78419998153	1453	TRUE	TRUE	TRUE	TRUE	TRUE	Both	0	0.00404575364123045	0	0	0.00404575364123045	0.00268576630708163	0.0533807788135728	0.252030965661945	0.440463640590367	0.0273733752367902	0.00280779989560048	-0.0275569153592948	-0.041313068242891	G1	0.290322580645161	FALSE	0.196850393700787	0.402843601895735	TRUE	TRUE	TRUE	TRUE	0.146788990825688	TRUE	TRUE	Pass	4602STDY7685338	4	4	T	7.70767653425006	-3.20405962154925	0	0	GOSH016.CMN___GOSH016___4602STDY7685338_AGCTCCTTCAGGCCCA
GOSH016	1532.44579565126	976	TRUE	TRUE	TRUE	TRUE	TRUE	Both	0	0.0131422676577683	0	0.000217830825764527	0.0131422676577683	0.00362863493242307	0.0478907917850038	0.259885192313604	0.145203505125347	0.0349465002351904	0.00415675452003624	0.0134369723714646	-0.00766503447727575	S	0.236363636363636	FALSE	0.196850393700787	0.185929648241206	TRUE	TRUE	TRUE	TRUE	0.15	TRUE	TRUE	Pass	4602STDY7685338	0	0	NK	-0.466502002082345	5.3397406035908	0	0	GOSH016.CMN___GOSH016___4602STDY7685338_AGCTCCTTCGTTACAG
GOSH016	2391.11102656971	1185	TRUE	TRUE	TRUE	TRUE	TRUE	Both	0	0.00472338771600008	0	0	0.00472338771600008	0.00387903201129563	0.0662353691283473	0.239665304667318	0.513344308940044	0.0154937637933232	0.00171266605457791	0.00115643907617682	-0.0497021585201754	S	0.175903614457831	FALSE	0.175903614457831	0.290322580645161	TRUE	TRUE	TRUE	TRUE	0.0149253731343284	TRUE	TRUE	Pass	4602STDY7685338	1	1	T	12.1400203867608	-0.688937875262639	0	0	GOSH016.CMN___GOSH016___4602STDY7685338_AGCTCTCAGCGTTTAC
GOSH016	2267.95759905406	1166	TRUE	TRUE	TRUE	TRUE	TRUE	Both	0	0.0131885786612755	0.00339208498527405	0	0.00979649367600146	0.00523127498769003	0.0508871523462201	0.257717833998069	0.114693341272278	0.0104902129370287	0.00224840279172666	-0.0458829314523216	-0.0777357771615157	G1	0.0464864864864865	FALSE	0.123595505617978	0.338775510204082	TRUE	TRUE	TRUE	TRUE	0.00719424460431655	TRUE	TRUE	Pass	4602STDY7685338	7	7	End	-3.87012004610154	-6.21516793271276	0	0	GOSH016.CMN___GOSH016___4602STDY7685338_AGCTCTCCACATCTTT
GOSH016	7773.68573271654	2458	TRUE	TRUE	TRUE	TRUE	TRUE	Both	0	0.0138036796730177	0.0103212697841267	3.4693146535503e-05	0.00348240988889101	0.00422891634808465	0.0731257378935313	0.220031924035891	0.249630667861501	0.0354546655069814	0.0014771588320203	-0.00550260304978556	-0.0541188463391263	G1	0.0903522205206738	FALSE	0.123595505617978	0.0731707317073171	TRUE	TRUE	TRUE	TRUE	0.0985915492957746	TRUE	TRUE	Pass	4602STDY7685338	13	13	Monocytes	-13.1761255033594	-6.60626182834008	0	0	GOSH016.CMN___GOSH016___4602STDY7685338_AGCTCTCCATCTACGA
GOSH016	1818.5147468305	1080	TRUE	TRUE	TRUE	TRUE	TRUE	Both	0.00337019149167351	0.010981485913896	0.00778820526131339	0.000369651471363493	0.00319328065258259	0.00182151959994377	0.0522107691647244	0.231821667970183	0.44217812067949	0.0459034406929372	0.00247364143065808	0.00670207346801943	0.0237404970568162	G2M	0.338775510204082	FALSE	0.290322580645161	0.55	TRUE	TRUE	TRUE	TRUE	0.0245901639344262	TRUE	TRUE	Pass	4602STDY7685338	6	6	B	-7.57247194173892	11.9965026605697	0	0	GOSH016.CMN___GOSH016___4602STDY7685338_AGCTCTCCATGTAAGA
GOSH016	977.159835814302	659	TRUE	TRUE	TRUE	TRUE	TRUE	Both	0	0.00119553956415675	0	0	0.00119553956415675	0.0132375557565282	0.104541779231681	0.255804420730131	0.226414427705291	0.27402902422453	0.0009736216650708	0.0336968269394962	-0.0392775717829929	S	0.0795454545454546	FALSE	0.622377622377622	0.102990033222591	TRUE	TRUE	TRUE	TRUE	0.108433734939759	TRUE	TRUE	Pass	4602STDY7685338	10	10	Adrenal	5.3000653271903	-14.2203122190339	0	0	GOSH016.CMN___GOSH016___4602STDY7685338_AGCTCTCGTCAGAAGC
GOSH016	2181.33111654336	1139	TRUE	TRUE	TRUE	TRUE	TRUE	Both	0	0.00626170411811019	0	0	0.00626170411811019	0.0029447343530913	0.0581265590944881	0.246300851427683	0.500510452352836	0.0156997264499164	0.0017136211658804	-0.0317743081113842	-0.043392460069084	G1	0.185929648241206	FALSE	0.158129175946548	0.129593810444874	TRUE	TRUE	TRUE	TRUE	0.062111801242236	TRUE	TRUE	Pass	4602STDY7685338	4	4	T	8.14534132927417	-0.710669248325924	0	0	GOSH016.CMN___GOSH016___4602STDY7685338_AGCTCTCGTGACGGTA
GOSH016	1832.58538230741	919	TRUE	TRUE	TRUE	TRUE	TRUE	Both	0	0.00517338363146001	0	0	0.00517338363146001	0.00284679266234776	0.0566714459703911	0.233784881354995	0.54904238024705	0.0249378860462957	0.00156647603125546	-0.0604646643781264	0.0114358775148796	G2M	0.236363636363636	FALSE	0.55	0.338775510204082	TRUE	TRUE	TRUE	TRUE	0.0915032679738562	TRUE	TRUE	Pass	4602STDY7685338	1	1	T	12.0812912796889	0.58033066573496	0	0	GOSH016.CMN___GOSH016___4602STDY7685338_AGCTCTCGTGCCTGGT
GOSH016	2615.56179543196	1248	TRUE	TRUE	TRUE	TRUE	TRUE	Both	0	0.0044321976431605	6.43442956447807e-05	0	0.00436785334751572	0.00425446103660671	0.0672173000717087	0.249107776345966	0.580945814743805	0.0204078353202729	0.00188534932675074	-0.0383567356510447	0.0143436693120486	G2M	0.158129175946548	FALSE	0.402843601895735	0.107692307692308	TRUE	TRUE	TRUE	TRUE	0.0915032679738562	TRUE	TRUE	Pass	4602STDY7685338	1	1	T	10.6856077933871	-1.53599396114929	0	0	GOSH016.CMN___GOSH016___4602STDY7685338_AGCTCTCGTGTGCGTC
GOSH016	1228.65430953029	782	TRUE	TRUE	TRUE	TRUE	TRUE	Both	0	0.0107442263214558	0	0	0.0107442263214558	0.00109930235514863	0.0559148060369769	0.279984785943288	0.260840434266245	0.0322337605718216	0.00226937338630819	-0.0514784007021243	-0.0858382749458273	G1	0.252396166134185	FALSE	0.175903614457831	0.714285714285714	TRUE	TRUE	TRUE	TRUE	0.100840336134454	TRUE	TRUE	Pass	4602STDY7685338	0	0	NK	-0.623710507838929	5.96850363308518	0	0	GOSH016.CMN___GOSH016___4602STDY7685338_AGCTTGAAGAGTGACC
GOSH016	1822.7106820945	1019	TRUE	TRUE	TRUE	TRUE	TRUE	Both	0	0.00404649129097282	0	0	0.00404649129097282	0.00496239758907279	0.048053201347227	0.246791473637977	0.383598412277553	0.023202597071094	0.00190282355163044	0.0325089373228819	-0.0247497167075421	S	0.107692307692308	FALSE	0.55	0.443298969072165	TRUE	TRUE	TRUE	TRUE	0.0915032679738562	TRUE	TRUE	Pass	4602STDY7685338	1	1	T	10.3206006193546	1.74644703752173	0	0	GOSH016.CMN___GOSH016___4602STDY7685338_AGCTTGAAGTCCTCCT
GOSH016	1438.5625302691	735	TRUE	TRUE	TRUE	TRUE	TRUE	Both	0	0.00328485747252934	0.00112927932681689	0	0.00215557814571245	0.0163501979773251	0.0347709368254901	0.162502183849039	0.0461207137999929	0.118582736706151	0.00283360056132407	-0.050337198525182	0.0595787469347129	G2M	0.221902017291066	FALSE	0.252396166134185	0.622377622377622	TRUE	TRUE	TRUE	TRUE	0.0985915492957746	TRUE	TRUE	Pass	4602STDY7685338	13	13	Monocytes	-13.5378615905548	-4.55542288264596	0	0	GOSH016.CMN___GOSH016___4602STDY7685338_AGCTTGACATCGGGTC
GOSH016	1746.97696182207	945	TRUE	TRUE	TRUE	TRUE	TRUE	Both	0	0.00891631205977794	0.00470021522203077	0.000182147553505286	0.00421609683774717	0.00273657823216004	0.0662256164422369	0.230048218777882	0.227018972081612	0.0720722365709623	0.00234514303690028	-0.0383105297090638	-0.0481733346563641	G1	0.0620347394540943	FALSE	0.290322580645161	0.491525423728813	TRUE	TRUE	TRUE	TRUE	0	TRUE	TRUE	Pass	4602STDY7685338	3	3	Monocytes	-18.0507110694368	0.283578282456563	0	0	GOSH016.CMN___GOSH016___4602STDY7685338_AGCTTGATCCGTAGTA
GOSH016	2708.45517490168	1446	TRUE	TRUE	TRUE	TRUE	TRUE	Both	0.000102628467621461	0.00382781873179452	0	0	0.00382781873179452	0.00404234593305349	0.0680833577392783	0.267081153271398	0.503564426487381	0.0230544521913335	0.00165106815693597	-0.0304577452604262	-0.102082782131476	G1	0.175903614457831	FALSE	0.175903614457831	0.338775510204082	TRUE	TRUE	TRUE	TRUE	0.078740157480315	TRUE	TRUE	Pass	4602STDY7685338	4	4	T	10.5125727872098	-2.99943619564923	0	0	GOSH016.CMN___GOSH016___4602STDY7685338_AGGCCACAGCCGCCTA
GOSH016	1708.77007705019	909	TRUE	TRUE	TRUE	TRUE	TRUE	Both	0	0.00893259878981261	0.00450894056297946	0.000200315134699522	0.00442365822683316	0.00320628974280639	0.0514026734437425	0.23065833503783	0.198807805526841	0.0839528366266388	0.00164278926423772	-0.0693572147639778	-0.00872434775877517	G1	0.0673575129533679	FALSE	0.117967332123412	0.0673575129533679	TRUE	TRUE	TRUE	TRUE	0	TRUE	TRUE	Pass	4602STDY7685338	8	8	Monocytes	-17.8410026677866	-1.32683821709164	0	0	GOSH016.CMN___GOSH016___4602STDY7685338_AGGCCACCAGATCTGT
GOSH016	1559.26215347498	840	TRUE	TRUE	TRUE	TRUE	TRUE	Both	0	0.00455192302484494	0	0	0.00455192302484494	0.00301531627407893	0.0572122445625962	0.243422978129467	0.461974992284216	0.0440861312150067	0.00216412848729818	-0.02064509753536	0.0153878215302922	G2M	0.158129175946548	FALSE	0.27027027027027	0.136	TRUE	TRUE	TRUE	TRUE	0.140625	TRUE	TRUE	Pass	4602STDY7685338	4	4	T	9.02815964467268	0.828518162080578	0	0	GOSH016.CMN___GOSH016___4602STDY7685338_AGGCCACGTTCAGACT
GOSH016	1707.35728470254	892	TRUE	TRUE	TRUE	TRUE	TRUE	Both	0	0.00403733976703046	0	0	0.00403733976703046	0.00252230567839449	0.0641276472388065	0.254871178172319	0.528634529322805	0.0196146463148654	0.00232283582680971	0.000789675945180784	-0.0201788389088486	S	0.158129175946548	FALSE	0.208791208791209	0.129593810444874	TRUE	TRUE	TRUE	TRUE	0.138888888888889	TRUE	TRUE	Pass	4602STDY7685338	1	1	T	8.1058680010368	1.25616716631355	0	0	GOSH016.CMN___GOSH016___4602STDY7685338_AGGCCGTCAAGTTGTC
GOSH016	3039.29188109112	1499	TRUE	TRUE	TRUE	TRUE	TRUE	Both	0	0.00497725328984251	0	0	0.00497725328984251	0.00453399434973886	0.0612395446801484	0.290488448166561	0.21603753227273	0.0340847167140778	0.00219140621679679	0.250732153147692	0.48394675475051	G2M	0.142857142857143	FALSE	0.123595505617978	0.150214592274678	TRUE	TRUE	TRUE	TRUE	0	TRUE	TRUE	Pass	4602STDY7685338	14	14	NK	1.90573817360753	-1.06316113671044	0	0	GOSH016.CMN___GOSH016___4602STDY7685338_AGGCCGTGTACCGCTG
GOSH016	1340.66108258789	775	TRUE	TRUE	TRUE	TRUE	TRUE	Both	0	0.00230631702164796	0	0	0.00230631702164796	0.00202902554952884	0.0568528333812129	0.250728234033388	0.517637404407963	0.0198919756148171	0.00234939567118488	-0.0234402111331255	-0.0521225127820891	G1	0.112676056338028	FALSE	0.0829694323144105	0.55	TRUE	TRUE	TRUE	TRUE	0.0454545454545455	TRUE	TRUE	Pass	4602STDY7685338	2	2	T	7.91959810098326	-1.11199646636493	0	0	GOSH016.CMN___GOSH016___4602STDY7685338_AGGCCGTTCGTAGGTT
GOSH016	1574.60469164522	835	TRUE	TRUE	TRUE	TRUE	TRUE	Both	0	0.0131875510345706	0	0	0.0131875510345706	0.00437659961233155	0.0498431938232094	0.223001310457511	0.249352744579214	0.0212333904880463	0.00179242668444254	0.0273925506174681	-0.0719550638415944	S	0.252396166134185	FALSE	0.8348623853211	0.196850393700787	TRUE	TRUE	TRUE	TRUE	0	TRUE	TRUE	Pass	4602STDY7685338	0	0	NK	-0.065724991971112	6.46112186703277	0	0	GOSH016.CMN___GOSH016___4602STDY7685338_AGGGAGTAGACTGGGT
GOSH016	9884.87569962791	3099	TRUE	TRUE	TRUE	TRUE	TRUE	Both	0	0.000345646984015657	0	0.117697919338173	0.000345646984015657	0.00505158851222233	0.086662747322533	0.300398666474668	0.383972533761803	0.0399378387423349	0.000981503246058541	0.373239171140896	0.183625141529074	S	0.221902017291066	FALSE	0.040983606557377	0.368421052631579	TRUE	TRUE	TRUE	TRUE	0	TRUE	TRUE	Pass	4602STDY7685338	15	15	B	1.21604787113277	-3.21601677000052	0	0	GOSH016.CMN___GOSH016___4602STDY7685338_AGGGAGTAGTAGGCCA
GOSH016	3221.68435326048	1676	TRUE	TRUE	TRUE	TRUE	TRUE	Both	0	0.0155355001605978	0	0	0.0155355001605978	0.00796358204246564	0.0587160682956849	0.339184553364058	0.0976019094705971	0.0219269443230517	0.00237466168567715	0.497564918292737	0.580788840057177	G2M	0.123595505617978	FALSE	0.185929648241206	0.175903614457831	TRUE	TRUE	TRUE	TRUE	0	TRUE	TRUE	Pass	4602STDY7685338	14	14	NK	1.71816030586201	-2.04425700882578	0	0	GOSH016.CMN___GOSH016___4602STDY7685338_AGGGAGTTCGTTTATC
GOSH016	1239.82536832185	790	FALSE	TRUE	TRUE	FALSE	TRUE	EmptyDrops	0	0.0306926342170907	0.0025129890085683	0	0.0281796452085224	0.0106634077548137	0.0307153751356638	0.269919336679535	0.0522825557021633	0.100678083881252	0	0.16354291119687	0.319206353042032	G2M	0.166666666666667	FALSE	0.136	0.714285714285714	TRUE	TRUE	TRUE	TRUE	0.0487804878048781	TRUE	TRUE	Pass	4602STDY7685338	14	14	NK	1.88364136020357	0.807039516163628	0	0	GOSH016.CMN___GOSH016___4602STDY7685338_AGGGATGGTAAGAGAG
GOSH016	2016.27524286275	1067	TRUE	TRUE	TRUE	TRUE	TRUE	Both	0	0.00436639439257956	0	0	0.00436639439257956	0.00362689361307877	0.0670932741496079	0.265673732999178	0.495050503899877	0.0212985471973293	0.00303513133334908	-0.0382649225176061	-0.049948912664886	G1	0.158129175946548	FALSE	0.8348623853211	0.129593810444874	TRUE	TRUE	TRUE	TRUE	0.078740157480315	TRUE	TRUE	Pass	4602STDY7685338	2	2	T	8.58942951566833	-2.47724158926486	0	0	GOSH016.CMN___GOSH016___4602STDY7685338_AGGGATGGTTGGAGGT
GOSH016	14842.0637510795	3955	TRUE	TRUE	TRUE	TRUE	TRUE	Both	5.51006473965715e-05	0.00670185183168252	0.000542705419642319	0.000144813046765949	0.0061591464120402	0.010616503330589	0.0913752798034236	0.357085526732999	0.250712117979087	0.0205774501697073	0.000772846780801452	0.322755307019539	0.425797551724347	G2M	0.166666666666667	FALSE	0.142857142857143	0.8348623853211	TRUE	TRUE	TRUE	TRUE	0	TRUE	TRUE	Pass	4602STDY7685338	14	14	NK	1.52044892678743	-2.41019473699819	0	0	GOSH016.CMN___GOSH016___4602STDY7685338_AGGGATGTCAGCGATT
GOSH016	1459.39636936319	902	TRUE	TRUE	TRUE	TRUE	TRUE	Both	0	0.00738065159224658	0.000236328227838008	0.000171063712470552	0.00714432336440857	0.00513098033815257	0.0518427667138426	0.268641559630734	0.249961193133209	0.036038575684632	0.00190961139931709	0.0283028120028968	-0.0477247838625539	S	0.158129175946548	FALSE	0.622377622377622	0.0620347394540943	TRUE	TRUE	TRUE	TRUE	0	TRUE	TRUE	Pass	4602STDY7685338	0	0	NK	1.70956860783909	7.45894562325295	0	0	GOSH016.CMN___GOSH016___4602STDY7685338_AGGGATGTCCGCGCAA
GOSH016	2474.23147493119	1156	TRUE	TRUE	TRUE	TRUE	TRUE	Both	0	0.0142900864469465	0.00808552012668753	0	0.00620456632025899	0.00343022914568266	0.0869294802082437	0.217536585038854	0.194514793733398	0.050562854908008	0.00118809144947982	-0.0773994216897045	-0.0671314578581765	G1	0.0526315789473684	FALSE	0.175903614457831	0.714285714285714	TRUE	TRUE	TRUE	TRUE	0	TRUE	TRUE	Pass	4602STDY7685338	3	3	Monocytes	-16.2930013959701	-0.999342622470419	0	0	GOSH016.CMN___GOSH016___4602STDY7685338_AGGGTGAAGTACGCCC
GOSH016	2345.666463328	1197	TRUE	TRUE	TRUE	TRUE	TRUE	Both	0	0.00477340395828541	0	0	0.00477340395828541	0.00252347200107778	0.0614304489667489	0.257804577661627	0.497794924347037	0.0186823015375947	0.00299094672542609	-0.0135863448040351	-0.0545264333603964	G1	0.158129175946548	FALSE	0.27027027027027	0.0484581497797357	TRUE	TRUE	TRUE	TRUE	0.078740157480315	TRUE	TRUE	Pass	4602STDY7685338	4	4	T	8.52245847138959	-2.36158998358351	0	0	GOSH016.CMN___GOSH016___4602STDY7685338_AGGGTGAGTACGCTGC
GOSH016	1301.6688807315	682	FALSE	TRUE	TRUE	TRUE	TRUE	EmptyDrops	0	0.0174231251701458	0	0	0.0174231251701458	0.0111907510127496	0.040568604166369	0.230181791086126	0.165912324431448	0.0327967228571772	0.0053763483349683	0.0843777202556966	-0.0853439525023337	S	0.290322580645161	FALSE	0.402843601895735	0.0762829403606103	TRUE	TRUE	TRUE	TRUE	0	TRUE	TRUE	Pass	4602STDY7685338	0	0	NK	0.958829103848258	7.64524209473072	0	0	GOSH016.CMN___GOSH016___4602STDY7685338_AGGGTGAGTCATCGGC
GOSH016	1661.18641480617	920	TRUE	TRUE	TRUE	TRUE	TRUE	Both	0	0.00566091889714689	0	0.000381906337990256	0.00566091889714689	0.00383386798823744	0.0580748807927073	0.248306037792363	0.45629124664435	0.0317190024596999	0.00120397107203445	-0.0231270644991026	-0.0437096386314446	G1	0.166666666666667	FALSE	0.150214592274678	0.117967332123412	TRUE	TRUE	TRUE	TRUE	0.140625	TRUE	TRUE	Pass	4602STDY7685338	4	4	T	8.72276853016196	0.385151177539936	0	0	GOSH016.CMN___GOSH016___4602STDY7685338_AGGGTGAGTCGAAAGC
GOSH016	2374.76333746577	1204	TRUE	TRUE	TRUE	TRUE	TRUE	Both	0	0.00412368504149978	0	0	0.00412368504149978	0.002604025838287	0.0623763652249628	0.257959250885419	0.556377048367095	0.0169826665216923	0.00138411561777134	-0.0336624162636803	-0.0571754271954137	G1	0.221902017291066	FALSE	0.117967332123412	0.196850393700787	TRUE	TRUE	TRUE	TRUE	0.371134020618557	TRUE	TRUE	Pass	4602STDY7685338	1	1	T	9.96884132199654	1.85339238348789	0	0	GOSH016.CMN___GOSH016___4602STDY7685338_AGGGTGAGTGGCCCTA
GOSH016	3447.32429427771	1339	TRUE	TRUE	TRUE	TRUE	TRUE	Both	0	0.0134385915393748	0.00758239218232368	0	0.00585619935705116	0.00192326327252525	0.0785051222248483	0.208882104572293	0.242830410324765	0.0395775236296272	0.00137885196473365	-0.0433514341251218	-0.0547305108394396	G1	0.0484581497797357	FALSE	0.175903614457831	0.221902017291066	TRUE	TRUE	TRUE	TRUE	0	TRUE	TRUE	Pass	4602STDY7685338	3	3	Monocytes	-16.3885898062119	0.174128971371749	0	0	GOSH016.CMN___GOSH016___4602STDY7685338_AGGGTGATCTGATTCT
GOSH016	2625.33106245663	1355	TRUE	TRUE	TRUE	TRUE	TRUE	Both	0	0.00390952059821929	0	0	0.00390952059821929	0.00285814607957185	0.0665238377205043	0.25699946500429	0.555308891582125	0.0170696984768639	0.00109406354111175	0.0325227468631378	-0.0620223054491769	S	0.221902017291066	FALSE	0.236363636363636	0.0943396226415094	TRUE	TRUE	TRUE	TRUE	0.0387596899224806	TRUE	TRUE	Pass	4602STDY7685338	4	4	T	8.60679227667883	-1.73541162592772	0	0	GOSH016.CMN___GOSH016___4602STDY7685338_AGGTCATAGACACGAC
GOSH016	902.405425136615	585	FALSE	TRUE	TRUE	TRUE	TRUE	EmptyDrops	0	0.00755933801452392	0	0.000331418725621242	0.00755933801452392	0.00375784461013294	0.0570760100451957	0.247051640154336	0.378838499182132	0.0360250725523367	0.00306372348189532	0.0029290167246769	-0.0432992316279816	S	0.175903614457831	FALSE	0.55	0.252396166134185	TRUE	TRUE	TRUE	TRUE	0.15	TRUE	TRUE	Pass	4602STDY7685338	5	5	NK	-0.445631785318749	6.08035119390566	0	0	GOSH016.CMN___GOSH016___4602STDY7685338_AGGTCATAGTTGAGTA
GOSH016	1423.0578287192	874	TRUE	TRUE	TRUE	TRUE	TRUE	Both	0	0.0153221037567554	0.000681817283808551	0	0.0146402864729469	0.00425103213313012	0.0501327058711104	0.258463258067167	0.142492536904584	0.0422725877841033	0.00336479552853854	-0.0687597580332793	-0.0759791489602826	G1	0.221902017291066	FALSE	0.0731707317073171	0.123595505617978	TRUE	TRUE	TRUE	TRUE	0.1125	TRUE	TRUE	Pass	4602STDY7685338	0	0	NK	1.39863678949387	6.57749838292911	0	0	GOSH016.CMN___GOSH016___4602STDY7685338_AGGTCATCAACGATGG
GOSH016	1486.73892912505	802	TRUE	TRUE	TRUE	TRUE	TRUE	Both	0	0.00589737997762531	0.00169852044565364	0	0.00419885953197167	0.00213195933705496	0.0643143816545112	0.198152834143782	0.2396882219162	0.111721768124366	0.00214151702415668	-0.0547289973376996	-0.0125479923005438	G1	0.0571428571428571	FALSE	0.622377622377622	0.714285714285714	TRUE	TRUE	TRUE	TRUE	0.0580645161290323	TRUE	TRUE	Pass	4602STDY7685338	3	3	Monocytes	-18.6076859575482	0.621256957371494	0	0	GOSH016.CMN___GOSH016___4602STDY7685338_AGGTCATCATACTACG
GOSH016	1615.4338682121	872	TRUE	TRUE	TRUE	TRUE	TRUE	Both	0	0.00186292907190556	0	0	0.00186292907190556	0.00245359135565372	0.056837856934094	0.250120386154023	0.578357323157953	0.00796020880078909	0.00200437824807319	-0.0222788566028288	-0.0306570955373949	G1	0.150214592274678	FALSE	0.175903614457831	0.196850393700787	TRUE	TRUE	TRUE	TRUE	0.062111801242236	TRUE	TRUE	Pass	4602STDY7685338	4	4	T	7.60433049494153	1.42224358432263	0	0	GOSH016.CMN___GOSH016___4602STDY7685338_AGGTCATGTCTGATTG
GOSH016	1726.45334061251	1023	TRUE	TRUE	TRUE	TRUE	TRUE	Both	0	0.0221629435604903	0.000285559566476009	0	0.0218773839940143	0.00613659142412515	0.0504102236081954	0.256875911167423	0.23206654431089	0.0300367150050424	0.00375254377718667	-0.0789752302871588	-0.104020379021653	G1	0.290322580645161	FALSE	0.491525423728813	0.714285714285714	TRUE	TRUE	TRUE	TRUE	0.1125	TRUE	TRUE	Pass	4602STDY7685338	0	0	NK	0.974065771870454	3.01864173171627	0	0	GOSH016.CMN___GOSH016___4602STDY7685338_AGGTCCGAGATGGCGT
GOSH016	3442.69034098033	1798	TRUE	TRUE	TRUE	TRUE	TRUE	Both	0	0.00518862570652611	0	0	0.00518862570652611	0.00272103829080414	0.0638504697044574	0.261846436051587	0.515677227523812	0.0218055767483071	0.00162237181486671	0.0684066066384923	-0.0217599349603445	S	0.221902017291066	FALSE	0.0464864864864865	0.443298969072165	TRUE	TRUE	TRUE	TRUE	0.146788990825688	TRUE	TRUE	Pass	4602STDY7685338	4	4	T	8.10486267800605	-4.05726268558277	0	0	GOSH016.CMN___GOSH016___4602STDY7685338_AGGTCCGAGCTTTGGT
GOSH016	1278.98792849638	633	FALSE	TRUE	TRUE	TRUE	TRUE	EmptyDrops	0	0.000613941702489845	0	0	0.000613941702489845	0.00722147592883318	0.0282229374550556	0.193902976371237	0.101515907869333	0.0419388606362623	0.00462616436821143	-0.0154075081813016	-0.0441793443093862	G1	0.312977099236641	FALSE	0.185929648241206	0.129593810444874	TRUE	TRUE	TRUE	TRUE	0.274193548387097	TRUE	TRUE	Pass	4602STDY7685338	16	16	Tumour	-2.9457919092259	-15.5847992964428	0	0	GOSH016.CMN___GOSH016___4602STDY7685338_AGGTCCGAGGGAGTAA
GOSH016	2819.83835835418	1174	TRUE	TRUE	TRUE	TRUE	TRUE	Both	0	0.0153141682160763	0.00755881945931373	5.37005041237273e-05	0.00775534875676257	0.0017506460434725	0.0907915925373404	0.209672689857841	0.220920786246582	0.03248351436275	0.00205906658859017	-0.0626656736263572	-0.0351083055112238	G1	0.107692307692308	FALSE	0.402843601895735	0.0903522205206738	TRUE	TRUE	TRUE	TRUE	0.0112359550561798	TRUE	TRUE	Pass	4602STDY7685338	3	3	Monocytes	-15.949969680209	0.447634636394926	0	0	GOSH016.CMN___GOSH016___4602STDY7685338_AGGTCCGAGTGCTGCC
GOSH016	1573.23844516381	835	TRUE	TRUE	TRUE	TRUE	TRUE	Both	0	0.00471276650828357	0	0	0.00471276650828357	0.00283423973132228	0.0571590015316045	0.252035417852193	0.462840280406772	0.0230390720279516	0.00254609260716399	-0.0582138473685643	0.00807540945798897	G2M	0.142857142857143	FALSE	0.102990033222591	0.158129175946548	TRUE	TRUE	TRUE	TRUE	0.062111801242236	TRUE	TRUE	Pass	4602STDY7685338	1	1	T	7.95426264262706	1.48842898229604	0	0	GOSH016.CMN___GOSH016___4602STDY7685338_AGGTCCGGTAATAGCA
GOSH016	1082.58307102301	646	TRUE	TRUE	TRUE	TRUE	TRUE	Both	0	0.00749063574483748	0	0	0.00749063574483748	0.00294561664606537	0.0555622620047245	0.238285780700769	0.433971028689454	0.00982191434792391	0.00251200863115372	0.0284369607089278	0.0307069471162103	G2M	0.142857142857143	FALSE	0.221902017291066	0.221902017291066	TRUE	TRUE	TRUE	TRUE	0.138888888888889	TRUE	TRUE	Pass	4602STDY7685338	1	1	T	8.69478174579269	0.733327446471922	0	0	GOSH016.CMN___GOSH016___4602STDY7685338_AGGTCCGGTTAAGGGC
GOSH016	1583.4873615613	947	TRUE	TRUE	TRUE	TRUE	TRUE	Both	0	0.0139498569037844	0	9.89169459752214e-05	0.0139498569037844	0.00436153398189207	0.0595188666329702	0.305443939864543	0.179474904500901	0.0174497874656627	0.00149156122615563	0.0537173009167454	-0.10767677040988	S	0.175903614457831	FALSE	0.150214592274678	0.236363636363636	TRUE	TRUE	TRUE	TRUE	0.0471698113207547	TRUE	TRUE	Pass	4602STDY7685338	0	0	NK	1.61957536102944	5.34896325981837	0	0	GOSH016.CMN___GOSH016___4602STDY7685338_AGGTCCGTCACGATGT
GOSH016	2057.34679855321	1089	TRUE	TRUE	TRUE	TRUE	TRUE	Both	0	0.0083171153392675	0	0	0.0083171153392675	0.00431356751198466	0.0665354328450634	0.265641105055236	0.408738707086097	0.0070622874376767	0.0024816646585027	-0.0315982577424012	0.0614037883061584	G2M	0.117967332123412	FALSE	0.622377622377622	0.312977099236641	TRUE	TRUE	TRUE	TRUE	0.0819672131147541	TRUE	TRUE	Pass	4602STDY7685338	1	1	T	10.5698682408703	-0.108366504375885	0	0	GOSH016.CMN___GOSH016___4602STDY7685338_AGGTCCGTCCACTGGG
GOSH016	4416.80248799955	1824	TRUE	TRUE	TRUE	TRUE	TRUE	Both	0	0.000276121147691433	0	0	0.000276121147691433	0.0201082426320547	0.101074693287931	0.271365548350707	0.189272388211468	0.0786408636670889	0.00239117171687303	-0.0467238978927407	-0.0868044157314187	G1	0.107692307692308	FALSE	0.443298969072165	0.338775510204082	TRUE	TRUE	TRUE	TRUE	0.0833333333333333	TRUE	TRUE	Pass	4602STDY7685338	10	10	Adrenal	3.14717482032739	-16.210356010838	0	0	GOSH016.CMN___GOSH016___4602STDY7685338_AGGTCCGTCCGAGCCA
GOSH016	1157.22069737606	684	FALSE	TRUE	TRUE	TRUE	TRUE	EmptyDrops	0	0.0119780838172945	0	0	0.0119780838172945	0.00179288714858804	0.0567891617178467	0.244756856864995	0.225860946114327	0.0314762499661604	0.00254060747907293	0.0454779051504123	0.0299686411364027	S	0.142857142857143	FALSE	0.252396166134185	0.0701986754966887	TRUE	TRUE	TRUE	TRUE	0.1125	TRUE	TRUE	Pass	4602STDY7685338	0	0	NK	-0.207458139981711	5.40186877043009	0	0	GOSH016.CMN___GOSH016___4602STDY7685338_AGTAGTCAGCGTCTAT
GOSH016	2204.29799545346	1250	TRUE	TRUE	TRUE	TRUE	TRUE	Both	0	0.00663210804729092	0.000213202901602816	0	0.0064189051456881	0.00267742069369802	0.0684454643034868	0.268153159861789	0.378070866152458	0.038342500578542	0.00204299695510711	-0.0179581641340811	-0.0862701660840464	G1	0.185929648241206	FALSE	0.622377622377622	0.221902017291066	TRUE	TRUE	TRUE	TRUE	0.0769230769230769	TRUE	TRUE	Pass	4602STDY7685338	5	5	NK	3.78594518331068	6.3787307095975	0	0	GOSH016.CMN___GOSH016___4602STDY7685338_AGTAGTCAGTTACGGG
GOSH016	3262.44852271895	1346	TRUE	TRUE	TRUE	TRUE	TRUE	Both	0	0.0235787932566982	0.0137352040604604	0	0.00984358919623782	0.00100596593547564	0.0932886687868651	0.227790672183912	0.264241033669531	0.0406836421344909	0.00144791691047052	-0.0682569148146988	-0.0488535103715816	G1	0.136	FALSE	0.150214592274678	0.136	TRUE	TRUE	TRUE	TRUE	0.0112359550561798	TRUE	TRUE	Pass	4602STDY7685338	3	3	Monocytes	-15.9543871468165	0.314841829355078	0	0	GOSH016.CMN___GOSH016___4602STDY7685338_AGTAGTCCAATGTTGC
GOSH016	1532.78906392145	808	TRUE	TRUE	TRUE	TRUE	TRUE	Both	0	0.00442681656778359	0.000976429340097493	0	0.0034503872276861	0.00396876363792347	0.0803828272404154	0.227795840481279	0.163906034058468	0.0547755553254875	0.00200141716555321	-0.027719391580121	-0.0538524027341462	G1	0.0376237623762376	FALSE	0.55	0.491525423728813	TRUE	TRUE	TRUE	TRUE	0.0580645161290323	TRUE	TRUE	Pass	4602STDY7685338	3	3	Monocytes	-17.1271380134198	2.64874641969376	0	0	GOSH016.CMN___GOSH016___4602STDY7685338_AGTCTTTAGAGTCTGG
GOSH016	1568.58600487999	916	TRUE	TRUE	TRUE	TRUE	TRUE	Both	0	0.00285282718689897	0	0	0.00285282718689897	0.00162114897560456	0.0661177632336127	0.260489940620832	0.452775044572753	0.0189049065716122	0.002322670262609	-0.0651203327236447	-0.0189879868458605	G1	0.117967332123412	FALSE	0.368421052631579	0.158129175946548	TRUE	TRUE	TRUE	TRUE	0.342105263157895	TRUE	TRUE	Pass	4602STDY7685338	2	2	T	9.25551705166806	-2.25163022530124	0	0	GOSH016.CMN___GOSH016___4602STDY7685338_AGTCTTTAGATCTGAA
GOSH016	987.031884878478	635	FALSE	TRUE	TRUE	FALSE	TRUE	EmptyDrops	0	0.0162523668125982	0.0103775829353545	0	0.00587478387724373	0.00740565824118308	0.0683448894756229	0.256584373882232	0.231425838239724	0.0243783698456954	0.00294462791285666	-0.0680946776437319	-0.101793566429546	G1	0.0731707317073171	FALSE	0.175903614457831	0.290322580645161	TRUE	TRUE	TRUE	TRUE	0.327433628318584	TRUE	TRUE	Pass	4602STDY7685338	3	3	Monocytes	-16.0434894931522	2.87088208688411	0	0	GOSH016.CMN___GOSH016___4602STDY7685338_AGTCTTTAGCCCAGCT
GOSH016	2458.78262768122	1178	TRUE	TRUE	TRUE	TRUE	TRUE	Both	0	0.00372119599944816	0	0	0.00372119599944816	0.0031946184142251	0.0676123868163911	0.252660228408598	0.574887546557122	0.00895579094620827	0.00163672653937781	-0.016110498712653	-0.0337263251361057	G1	0.221902017291066	FALSE	0.112676056338028	0.290322580645161	TRUE	TRUE	TRUE	TRUE	0.0387596899224806	TRUE	TRUE	Pass	4602STDY7685338	4	4	T	7.6331685041807	-2.90950904940476	0	0	GOSH016.CMN___GOSH016___4602STDY7685338_AGTCTTTAGTACACCT
GOSH016	2306.84999061927	1106	TRUE	TRUE	TRUE	TRUE	TRUE	Both	0	0.0141134648280934	0.00772037290312691	0.000102584889425703	0.00639309192496646	0.00109002473576677	0.0650813668032794	0.237815297017908	0.238611228677053	0.0395163580441494	0.000921864082463961	-0.0668342760607899	-0.0225142794306529	G1	0.0731707317073171	FALSE	0.208791208791209	0.236363636363636	TRUE	TRUE	TRUE	TRUE	0	TRUE	TRUE	Pass	4602STDY7685338	8	8	Monocytes	-17.0291923679067	-1.11456782162625	0	0	GOSH016.CMN___GOSH016___4602STDY7685338_AGTCTTTCAAAGTCAA
GOSH016	7490.01622517647	2998	TRUE	TRUE	TRUE	TRUE	TRUE	Both	0	0.000507566990122646	3.09988292470973e-05	0	0.000476568160875549	0.0137804154504304	0.0933599492651485	0.292222080797028	0.221513574957451	0.137238358037032	0.00286973825150913	-0.0931619370929952	-0.0639184028501416	G1	0.221902017291066	FALSE	0.443298969072165	0.338775510204082	TRUE	TRUE	TRUE	TRUE	0.024390243902439	TRUE	TRUE	Pass	4602STDY7685338	9	9	Adrenal	2.02635226984461	-16.3903955876467	0	0	GOSH016.CMN___GOSH016___4602STDY7685338_AGTCTTTCATATACCG
GOSH016	5809.52908688664	2395	TRUE	TRUE	TRUE	TRUE	TRUE	Both	0	0.00132764255537831	4.28709896814423e-05	0	0.00128477156569687	0.0110891966294669	0.0826982282281674	0.258023747836627	0.191122685668397	0.122482996414404	0.00169739937825113	-0.0293318215313795	-0.0561912995439191	G1	0.0731707317073171	FALSE	0.208791208791209	0.208791208791209	TRUE	TRUE	TRUE	TRUE	0	TRUE	TRUE	Pass	4602STDY7685338	9	9	Adrenal	3.26105308293563	-16.3158887068114	0	0	GOSH016.CMN___GOSH016___4602STDY7685338_AGTCTTTGTGTGAATA
GOSH016	1458.70092880521	765	TRUE	TRUE	TRUE	TRUE	TRUE	Both	0	0.00537653144477459	0	0	0.00537653144477459	0.00380650830420777	0.0632057571121111	0.260009382784435	0.509935836422603	0.012253262335309	0.00256996147250854	-0.0180593487880184	-0.0634530607987135	G1	0.129593810444874	FALSE	0.622377622377622	0.236363636363636	TRUE	TRUE	TRUE	TRUE	0.0617283950617284	TRUE	TRUE	Pass	4602STDY7685338	2	2	T	10.9237916287133	2.84445853808665	0	0	GOSH016.CMN___GOSH016___4602STDY7685338_AGTGAGGAGGCCCGTT
GOSH016	1871.54842247213	880	TRUE	TRUE	TRUE	TRUE	TRUE	Both	0	0.024750577300816	0.0140836667003391	0	0.0106669106004769	0.00360826597930221	0.06715703238157	0.226244819561359	0.22526137437828	0.0724932511967149	0.00183818490019925	-0.0262495245496993	-0.0597329683580194	G1	0.0505050505050505	FALSE	0.622377622377622	0.0903522205206738	TRUE	TRUE	TRUE	TRUE	0.327433628318584	TRUE	TRUE	Pass	4602STDY7685338	3	3	Monocytes	-16.4742813726087	2.47285103150668	0	0	GOSH016.CMN___GOSH016___4602STDY7685338_AGTGAGGAGTTCCACA
GOSH016	1368.94754618136	904	TRUE	TRUE	TRUE	TRUE	TRUE	Both	0	0.0120653512892872	0	0	0.0120653512892872	0.0102479986153747	0.0567029505644938	0.283672114675572	0.172073833773411	0.0561236534454296	0.00381008082046114	-0.0360690889635863	-0.108969159820041	G1	0.196850393700787	FALSE	0.221902017291066	0.166666666666667	TRUE	TRUE	TRUE	TRUE	0	TRUE	TRUE	Pass	4602STDY7685338	0	0	NK	0.232351173208037	5.8036508352106	0	0	GOSH016.CMN___GOSH016___4602STDY7685338_AGTGAGGCAGCGTTCG
GOSH016	2478.02865879526	1258	TRUE	TRUE	TRUE	TRUE	TRUE	Both	0	0.00516022883458873	9.37204681284091e-05	0	0.00506650836646032	0.00432135557806609	0.0629506196839328	0.246992908634373	0.531981533943855	0.0173793067321179	0.00208782492643702	-0.0154227497579039	-0.0802874156158279	G1	0.221902017291066	FALSE	0.142857142857143	0.312977099236641	TRUE	TRUE	TRUE	TRUE	0.138888888888889	TRUE	TRUE	Pass	4602STDY7685338	1	1	T	9.63401176698495	2.6880789493698	0	0	GOSH016.CMN___GOSH016___4602STDY7685338_AGTGAGGGTACCTACA
GOSH016	7272.89507874066	2892	TRUE	TRUE	TRUE	TRUE	TRUE	Both	0	4.30040572797324e-05	0	0	4.30040572797324e-05	0.015801851696972	0.10122997928359	0.297232342558326	0.22585691875212	0.107651730590908	0.00190418968830239	-0.0309984842996128	-0.0260012487698716	G1	0.0673575129533679	FALSE	0.252396166134185	0.714285714285714	TRUE	TRUE	TRUE	TRUE	0	TRUE	TRUE	Pass	4602STDY7685338	9	9	Adrenal	1.66447659102277	-15.7168002907022	0	0	GOSH016.CMN___GOSH016___4602STDY7685338_AGTGAGGGTCTTGATG
GOSH016	4168.30413598688	1790	TRUE	TRUE	TRUE	TRUE	TRUE	Both	0	0.0198417986219491	0.0121087705874998	0.000153135802295705	0.00773302803444932	0.00218515641577024	0.0765864359298266	0.243561108689873	0.273889289160733	0.0370982802358153	0.00274199163078877	-0.053418205446184	-0.0831692445474368	G1	0.196850393700787	FALSE	0.208791208791209	0.55	TRUE	TRUE	TRUE	TRUE	0.0985915492957746	TRUE	TRUE	Pass	4602STDY7685338	13	13	Monocytes	-13.3552679784082	-5.7789466563203	0	0	GOSH016.CMN___GOSH016___4602STDY7685338_AGTGAGGTCACAGGCC
GOSH016	2273.37521252059	1175	TRUE	TRUE	TRUE	TRUE	TRUE	Both	0	0.00339776336281504	0	0	0.00339776336281504	0.00204726122385803	0.0520727409258312	0.242873495680934	0.457097635632125	0.0356740374313849	0.00171597109602275	-0.0590460357805236	-0.019060312599601	G1	0.236363636363636	FALSE	0.443298969072165	0.098546042003231	TRUE	TRUE	TRUE	TRUE	0.0454545454545455	TRUE	TRUE	Pass	4602STDY7685338	1	1	T	8.89913970132951	-0.23971225815374	0	0	GOSH016.CMN___GOSH016___4602STDY7685338_AGTGGGACACAGATTC
GOSH016	1811.00628114935	932	TRUE	TRUE	TRUE	TRUE	TRUE	Both	0	0.00524577276013352	0.0010255190690384	0	0.00422025369109512	0.00598145116635609	0.0652946079372538	0.226285170635486	0.272156088068302	0.064193033852061	0.00200530960571971	-0.0595399326298958	-0.0332271798902116	G1	0.0287769784172662	FALSE	0.123595505617978	0.136	TRUE	TRUE	TRUE	TRUE	0.0580645161290323	TRUE	TRUE	Pass	4602STDY7685338	3	3	Monocytes	-17.6320958140925	2.9072102238874	0	0	GOSH016.CMN___GOSH016___4602STDY7685338_AGTGGGACAGTCAGCC
GOSH016	2564.19781414083	1301	TRUE	TRUE	TRUE	TRUE	TRUE	Both	0	0.00386945368982022	0	0	0.00386945368982022	0.00240199588833293	0.0618822636729859	0.24866923858346	0.545491711097391	0.0216283968083243	0.00243048341786858	-0.0440278707933833	-0.0308792210350259	G1	0.196850393700787	FALSE	0.175903614457831	0.117967332123412	TRUE	TRUE	TRUE	TRUE	0.0819672131147541	TRUE	TRUE	Pass	4602STDY7685338	1	1	T	12.6070294907073	0.418046567463059	0	0	GOSH016.CMN___GOSH016___4602STDY7685338_AGTGTCAAGATGTAAC
GOSH016	1372.81070638368	820	FALSE	TRUE	TRUE	TRUE	TRUE	EmptyDrops	0	0.0176189416724092	0.0103720054418338	0.000974640504524347	0.00724693623057543	0.00725274470113624	0.0524779946110401	0.23785223272085	0.119421539002209	0.0253322731855074	0.00306058530978796	0.0143704909362728	-0.0987991407817708	S	0.0376237623762376	FALSE	0.098546042003231	0.402843601895735	TRUE	TRUE	TRUE	TRUE	0.00719424460431655	TRUE	TRUE	Pass	4602STDY7685338	7	7	End	-3.05032306115774	-5.85241584258974	0	0	GOSH016.CMN___GOSH016___4602STDY7685338_AGTGTCACACGACGAA
GOSH016	1600.17658119644	812	TRUE	TRUE	TRUE	TRUE	TRUE	Both	0	0.00285533296348751	0.000805700769923183	0	0.00204963219356433	0.00237192161101888	0.0526800185282662	0.202300686005534	0.246550244070055	0.0719530312479548	0.00293985081461132	0.00629260804808363	-0.00122192593267807	S	0.0360272638753651	FALSE	0.158129175946548	0.290322580645161	TRUE	TRUE	TRUE	TRUE	0	TRUE	TRUE	Pass	4602STDY7685338	3	3	Monocytes	-18.5938902230919	1.67902675574592	0	0	GOSH016.CMN___GOSH016___4602STDY7685338_AGTTGGTAGGGAAACA
GOSH016	1316.30311164585	802	FALSE	TRUE	TRUE	TRUE	TRUE	EmptyDrops	0	0.0153568133997851	0	0	0.0153568133997851	0.00407415519194056	0.0521930278740826	0.264328004712027	0.172346408867109	0.0375521217179867	0.00294862615590289	-0.079778940686791	-0.0720102994567095	G1	0.221902017291066	FALSE	0.150214592274678	0.368421052631579	TRUE	TRUE	TRUE	TRUE	0	TRUE	TRUE	Pass	4602STDY7685338	5	5	NK	-0.22231351731712	2.44583965414197	0	0	GOSH016.CMN___GOSH016___4602STDY7685338_AGTTGGTAGTAGGTGC
GOSH016	1526.82969941356	941	TRUE	TRUE	TRUE	TRUE	TRUE	Both	0.00312464072922371	0.00743313374667994	0.00615216137347623	0	0.00128097237320371	0.00300526630367835	0.0592646913438287	0.237393728166953	0.410543469431045	0.0565988206632091	0.00372173277087324	-0.00771783736116785	-0.0684038610952638	G1	0.290322580645161	FALSE	0.491525423728813	0.136	TRUE	TRUE	TRUE	TRUE	0.032	TRUE	TRUE	Pass	4602STDY7685338	6	6	B	-9.14881967967484	11.4555210457642	0	0	GOSH016.CMN___GOSH016___4602STDY7685338_AGTTGGTCAGTCCTTC
GOSH016	1503.76424036395	795	TRUE	TRUE	TRUE	TRUE	TRUE	Both	0	0.00638316174699539	0	0	0.00638316174699539	0.00390903963211423	0.0665654160554823	0.257866652156305	0.504721801446347	0.0230352646000966	0.00183032958152421	0.0187336290243989	0.0244845874328264	G2M	0.142857142857143	FALSE	0.402843601895735	0.185929648241206	TRUE	TRUE	TRUE	TRUE	0.146788990825688	TRUE	TRUE	Pass	4602STDY7685338	4	4	T	9.19031352776769	-4.22258648818647	0	0	GOSH016.CMN___GOSH016___4602STDY7685338_AGTTGGTCATGACGGA
GOSH016	894.667735843025	575	FALSE	TRUE	TRUE	FALSE	TRUE	EmptyDrops	0	0.00161836003731775	0	0.000603811563977378	0.00161836003731775	0.00634929197715563	0.0366881334502741	0.215795916239422	0.198894385106203	0.0487439441119264	0.00663275838950421	-0.0503728037351124	-0.0928948019689983	G1	0.208791208791209	FALSE	0.55	0.27027027027027	TRUE	TRUE	TRUE	TRUE	0.140625	TRUE	TRUE	Pass	4602STDY7685338	2	2	T	9.95818672128425	2.57672390762541	0	0	GOSH016.CMN___GOSH016___4602STDY7685338_AGTTGGTCATTTGCCC
GOSH016	1265.11772579991	770	FALSE	TRUE	TRUE	TRUE	TRUE	EmptyDrops	0	0.00930997150304677	0	0.000194062174603926	0.00930997150304677	0.00435559347658061	0.04942637559035	0.238632035658171	0.148734297357921	0.0494123294943492	0.00249075184470604	-0.0607122304728339	-0.00727935461042184	G1	0.252396166134185	FALSE	0.221902017291066	0.185929648241206	TRUE	TRUE	TRUE	TRUE	0.0933333333333333	TRUE	TRUE	Pass	4602STDY7685338	0	0	NK	2.69554919802622	7.54573245258654	0	0	GOSH016.CMN___GOSH016___4602STDY7685338_AGTTGGTGTAAGAGAG
GOSH016	2144.49704332003	1116	TRUE	TRUE	TRUE	TRUE	TRUE	Both	0	0.0313839944076525	0.0145102818433088	0	0.0168737125643438	0.00774941679504333	0.0555682928712875	0.278045655236601	0.141523263612512	0.000430675316396765	0.00234730571933347	-0.057942564688343	0.00911094858060957	G2M	0.0376237623762376	FALSE	0.208791208791209	0.622377622377622	TRUE	TRUE	TRUE	TRUE	0.00719424460431655	TRUE	TRUE	Pass	4602STDY7685338	7	7	End	-3.15681399538062	-7.10995026977472	0	0	GOSH016.CMN___GOSH016___4602STDY7685338_AGTTGGTGTCTGCCAG
GOSH016	1445.61060087021	844	TRUE	TRUE	TRUE	TRUE	TRUE	Both	0	0.00515605518972037	0	0	0.00515605518972037	0.00270100473070532	0.0584561833667386	0.255959285236824	0.532695804502052	0.0137579297955965	0.00245684361064315	-0.024165785404999	-0.0883584045323848	G1	0.0673575129533679	FALSE	0.290322580645161	0.0731707317073171	TRUE	TRUE	TRUE	TRUE	0.078740157480315	TRUE	TRUE	Pass	4602STDY7685338	4	4	T	10.0656939670693	-3.29432380677518	0	0	GOSH016.CMN___GOSH016___4602STDY7685338_AGTTGGTGTGCCTGTG
GOSH016	1080.64542856271	713	FALSE	TRUE	TRUE	FALSE	TRUE	EmptyDrops	0	0.0131397213168141	0.000465192857539794	0	0.0126745284592743	0.00352125617092062	0.0606615809188896	0.248192130955833	0.161196998540691	0.0649317775429511	0.00140744615047834	-0.0611702365354612	-0.0898975380715255	G1	0.166666666666667	FALSE	0.150214592274678	0.8348623853211	TRUE	TRUE	TRUE	TRUE	0	TRUE	TRUE	Pass	4602STDY7685338	0	0	NK	1.87990061470662	7.95206433351853	0	0	GOSH016.CMN___GOSH016___4602STDY7685338_AGTTGGTGTGCGGTAA
GOSH016	1531.63699879005	893	TRUE	TRUE	TRUE	TRUE	TRUE	Both	0	0.0047367650264621	0	0	0.0047367650264621	0.00320869343269161	0.0595553214417223	0.257460748027082	0.519563949274807	0.0072477848690227	0.00148408277983534	-0.0275534442301202	0.0355007518091531	G2M	0.158129175946548	FALSE	0.290322580645161	0.714285714285714	TRUE	TRUE	TRUE	TRUE	0.0454545454545455	TRUE	TRUE	Pass	4602STDY7685338	2	2	T	9.1699666911936	-3.2176452939971	0	0	GOSH016.CMN___GOSH016___4602STDY7685338_AGTTGGTGTTAGATGA
GOSH016	1546.86426389556	904	TRUE	TRUE	TRUE	TRUE	TRUE	Both	0	0.0059411607316506	0.00322239745321943	0.000212509491039717	0.00271876327843117	0.00694498248982135	0.046280307193147	0.242051843951627	0.233751513361571	0.0248406870994396	0	-0.0729988654176742	-0.0596497025747343	G1	0.0445859872611465	FALSE	0.196850393700787	0.0505050505050505	TRUE	TRUE	TRUE	TRUE	0.00719424460431655	TRUE	TRUE	Pass	4602STDY7685338	7	7	End	-4.23284269923935	-6.15167374932145	0	0	GOSH016.CMN___GOSH016___4602STDY7685338_AGTTGGTTCAAAGACA
GOSH016	1413.79796495147	815	TRUE	TRUE	TRUE	TRUE	TRUE	Both	0	0.00894643440221858	0.000218895030540647	0	0.00872753937167793	0.0187072538913121	0.0537834267316018	0.225683986312897	0.284571681762621	0.0343981533312854	0.00464148262445578	0.0609279384556435	-0.0122313299057459	S	0.196850393700787	FALSE	0.112676056338028	0.208791208791209	TRUE	TRUE	TRUE	TRUE	0.0486111111111111	TRUE	TRUE	Pass	4602STDY7685338	5	5	NK	3.95425346204158	6.37562835764181	0	0	GOSH016.CMN___GOSH016___4602STDY7685338_AGTTGGTTCCACGTGG
GOSH016	1506.43490959404	829	TRUE	TRUE	TRUE	TRUE	TRUE	Both	0	0.00858922067558476	0.000159804495847404	0.000917519323085444	0.00842941617973736	0.0038300721912472	0.0500386728717729	0.222392456187316	0.350323260435993	0.0302960024240175	0.00324864376190885	0.0070593682780368	0.00945744575550844	G2M	0.129593810444874	FALSE	0.166666666666667	0.491525423728813	TRUE	TRUE	TRUE	TRUE	0.0486111111111111	TRUE	TRUE	Pass	4602STDY7685338	5	5	NK	1.11179273216062	2.93148283228145	0	0	GOSH016.CMN___GOSH016___4602STDY7685338_AGTTGGTTCCTCAACC
GOSH016	1620.36770490325	907	TRUE	TRUE	TRUE	TRUE	TRUE	Both	0	0.0250858768750025	0.00852554962325502	0	0.0165603272517475	0.0102522314857339	0.0421574361277596	0.246707041929487	0.0485787553796027	0.00604534002109314	0.00391833120574569	0.0532536524104177	-0.0358680419701448	S	0.0427528675703858	FALSE	0.221902017291066	0.185929648241206	TRUE	TRUE	TRUE	TRUE	0.0638297872340425	TRUE	TRUE	Pass	4602STDY7685338	7	7	End	-2.97918943144672	-4.28055485091592	0	0	GOSH016.CMN___GOSH016___4602STDY7685338_AGTTGGTTCGCTTGTC
GOSH016	2137.04414111322	997	TRUE	TRUE	TRUE	TRUE	TRUE	Both	0	0.0103393043582459	0.00464942140747671	0	0.00568988295076915	0.00528615607814054	0.0794559685008202	0.211054065473102	0.183349435006598	0.0311648872897993	0.00143987045075221	-0.000480743038952958	-0.0122908711661407	G1	0.0595382746051033	FALSE	0.064638783269962	0.27027027027027	TRUE	TRUE	TRUE	TRUE	0	TRUE	TRUE	Pass	4602STDY7685338	8	8	Monocytes	-17.8838584368512	-0.44328512563853	0	0	GOSH016.CMN___GOSH016___4602STDY7685338_ATAACGCAGTTGTAGA
GOSH016	1826.89782334082	886	TRUE	TRUE	TRUE	TRUE	TRUE	Both	0	0.00773401305323235	0.00108333273281978	0	0.00665068032041257	0.0018442082591404	0.071219346807858	0.224084171707613	0.25031192178824	0.0557586763455584	0.00110834463004988	-0.0590791081651811	0.00817805142063202	G2M	0.0249355116079106	FALSE	0.714285714285714	0.443298969072165	TRUE	TRUE	TRUE	TRUE	0	TRUE	TRUE	Pass	4602STDY7685338	8	8	Monocytes	-18.8438051904975	0.99133258285721	0	0	GOSH016.CMN___GOSH016___4602STDY7685338_ATAACGCGTGGCAAAC
GOSH016	2192.64720149073	986	TRUE	TRUE	TRUE	TRUE	TRUE	Both	0	0.0126415154069329	0.00967547611558762	0	0.0029660392913453	0.0037318837126399	0.0496653928516522	0.18827325982749	0.185335867000137	0.0454449175581585	0.00172171685347538	-0.0255303864135764	-0.0549011799027899	G1	0.112676056338028	FALSE	0.185929648241206	0.402843601895735	TRUE	TRUE	TRUE	TRUE	0.0985915492957746	TRUE	TRUE	Pass	4602STDY7685338	13	13	Monocytes	-13.7922416014067	-4.46571199034314	0	0	GOSH016.CMN___GOSH016___4602STDY7685338_ATAACGCTCCGGGTGT
GOSH016	10374.4787079903	3836	TRUE	TRUE	TRUE	TRUE	TRUE	Both	0	0.00356395865962235	7.45891037804644e-05	9.56681130142524e-05	0.00348936955584189	0.0148209632894372	0.0694354699498885	0.282479183672311	0.208184000384423	0.0152808855046697	0.00332329874888264	-0.0450672468625167	-0.0513886057787402	G1	0.123595505617978	FALSE	0.136	0.236363636363636	TRUE	TRUE	TRUE	TRUE	0	TRUE	TRUE	Pass	4602STDY7685338	12	12	End	0.768512665306085	-5.29427539486494	0	0	GOSH016.CMN___GOSH016___4602STDY7685338_ATAAGAGAGAAGGCCT
GOSH016	1767.75122098489	918	TRUE	TRUE	TRUE	TRUE	TRUE	Both	0.0134320679408657	0.01702805513342	0.0130343591773515	0.000105136419633426	0.00399369595606846	0.00363307809833648	0.0510532121017161	0.230895776153699	0.411627197910439	0.0579979027129473	0.00206695069455688	0.00611183270554942	0.00877788904001824	G2M	0.117967332123412	FALSE	0.491525423728813	0.0865671641791045	TRUE	TRUE	TRUE	TRUE	0.0245901639344262	TRUE	TRUE	Pass	4602STDY7685338	6	6	B	-9.05606084018042	12.5588522777126	0	0	GOSH016.CMN___GOSH016___4602STDY7685338_ATAAGAGGTGGTCCGT
GOSH016	1309.1186645355	789	FALSE	TRUE	TRUE	TRUE	TRUE	EmptyDrops	0	0.00714771160904316	0	0	0.00714771160904316	0.00416389777635196	0.0483890736044787	0.250943375432676	0.161939828286075	0.0358344335271328	0.00720485038769892	-0.0133286161061238	0.0276879833914361	G2M	0.196850393700787	FALSE	0.312977099236641	0.136	TRUE	TRUE	TRUE	TRUE	0	TRUE	TRUE	Pass	4602STDY7685338	0	0	NK	1.69502803308574	4.60061020297794	0	0	GOSH016.CMN___GOSH016___4602STDY7685338_ATAAGAGTCATCGATG
GOSH016	1708.71772721588	970	TRUE	TRUE	TRUE	TRUE	TRUE	Both	0	0.0283909259959225	0.0177885609965728	0	0.0106023649993497	0.00710214176610146	0.0521059079256228	0.248085919103418	0.087461126412956	0.0284499499087603	0.0015049288088367	-0.0488348703611051	-0.0572453377208627	G1	0.0274579273693534	FALSE	0.208791208791209	0.117967332123412	TRUE	TRUE	TRUE	TRUE	0.00719424460431655	TRUE	TRUE	Pass	4602STDY7685338	7	7	End	-3.19334075482085	-6.189528981284	0	0	GOSH016.CMN___GOSH016___4602STDY7685338_ATAAGAGTCCCTCAGT
GOSH016	1054.75519170856	731	FALSE	TRUE	TRUE	FALSE	TRUE	EmptyDrops	0	0.0118092783158906	0.00391987074134694	0	0.00788940757454367	0.00558165135329825	0.0367075481508673	0.228941090791968	0.0843262151401161	0.0595321731860285	0.00240181928167579	-0.0115515914978632	0.000309295756182701	G2M	0.0344827586206897	FALSE	0.491525423728813	0.208791208791209	TRUE	TRUE	TRUE	TRUE	0.0638297872340425	TRUE	TRUE	Pass	4602STDY7685338	7	7	End	-3.97914929430791	-4.71291127524794	0	0	GOSH016.CMN___GOSH016___4602STDY7685338_ATAAGAGTCCTAAGTG
GOSH016	1675.38183334521	897	TRUE	TRUE	TRUE	TRUE	TRUE	Both	0	0.00456218767147632	0	0	0.00456218767147632	0.00200890555787868	0.0604541016956716	0.234091922398126	0.508559277269881	0.0499741878176147	0.00102273939842438	-0.0562717471430614	-0.0867712922345611	G1	0.136	FALSE	0.0673575129533679	0.27027027027027	TRUE	TRUE	TRUE	TRUE	0.078740157480315	TRUE	TRUE	Pass	4602STDY7685338	2	2	T	10.5399424552148	-2.96183921837364	0	0	GOSH016.CMN___GOSH016___4602STDY7685338_ATAGACCAGAGAGCTC
GOSH016	1388.53175452111	813	TRUE	TRUE	TRUE	TRUE	TRUE	Both	0	0.0017468476828319	0	0	0.0017468476828319	0.00588940278239452	0.0644084360646972	0.267142790570332	0.315982483777677	0.0263614367246238	0.00280525965825136	-0.0260242564367966	-0.0145227161430737	G1	0.136	FALSE	0.0731707317073171	0.55	TRUE	TRUE	TRUE	TRUE	0.342105263157895	TRUE	TRUE	Pass	4602STDY7685338	1	1	T	10.1184812766159	-1.29407038992352	0	0	GOSH016.CMN___GOSH016___4602STDY7685338_ATAGACCCATCGGAAG
GOSH016	1751.60973187709	881	TRUE	TRUE	TRUE	TRUE	TRUE	Both	0	0.00703755814113722	0.000364366832599603	0.000185191779931292	0.00667319130853762	0.000781546034423788	0.0614714945420606	0.209615881235602	0.249976854459856	0.0447813376833566	0.00238226730106133	-0.0615122981988068	-0.0651849448322321	G1	0.0301369863013699	FALSE	0.622377622377622	0.158129175946548	TRUE	TRUE	TRUE	TRUE	0.00970873786407767	TRUE	TRUE	Pass	4602STDY7685338	8	8	Monocytes	-18.7829426631865	0.881702228343359	0	0	GOSH016.CMN___GOSH016___4602STDY7685338_ATAGACCGTCTTGCGG
GOSH016	1413.90769043084	815	TRUE	TRUE	TRUE	TRUE	TRUE	Both	0	0.00374175038371669	0	0	0.00374175038371669	0.00515075857379549	0.0603541317336295	0.264531649288146	0.470394418286366	0.0227052299731998	0.00104498705814174	0.0137981364239239	-0.0574117968215061	S	0.196850393700787	FALSE	0.55	0.443298969072165	TRUE	TRUE	TRUE	TRUE	0.342105263157895	TRUE	TRUE	Pass	4602STDY7685338	2	2	T	8.9557792583919	-2.24792520759234	0	0	GOSH016.CMN___GOSH016___4602STDY7685338_ATAGACCTCTCGGACG
GOSH016	1170.14349314468	663	TRUE	TRUE	TRUE	TRUE	TRUE	Both	0	0.00491016011591702	0	0	0.00491016011591702	0.00534406098047204	0.0496644850921037	0.243738619958444	0.360303127586921	0.0475612407713036	0.00396165892732382	-0.017579486047773	0.0571601351513847	G2M	0.252396166134185	FALSE	0.491525423728813	0.402843601895735	TRUE	TRUE	TRUE	TRUE	0.078740157480315	TRUE	TRUE	Pass	4602STDY7685338	2	2	T	9.94551604813653	0.165199238129683	0	0	GOSH016.CMN___GOSH016___4602STDY7685338_ATCACGACAAAGGTGC
GOSH016	1791.73202008175	993	TRUE	TRUE	TRUE	TRUE	TRUE	Both	0	0.00342995876217958	0.000198285003725129	0	0.00323167375845446	0.00216912955330396	0.0468687980130983	0.241078770319459	0.472699225002193	0.0176418480382755	0.00274886658955779	-0.0114724252201528	-0.0482386384405894	G1	0.107692307692308	FALSE	0.221902017291066	0.55	TRUE	TRUE	TRUE	TRUE	0.0149253731343284	TRUE	TRUE	Pass	4602STDY7685338	1	1	T	11.7137921949049	1.04038528040004	0	0	GOSH016.CMN___GOSH016___4602STDY7685338_ATCACGACACATCCGG
GOSH016	2090.85105014151	1032	TRUE	TRUE	TRUE	TRUE	TRUE	Both	0	0.0113870859288616	0.00487277797226984	0	0.00651430795659172	0.00653043125188024	0.0513232975542775	0.227210811303115	0.105262966307846	0.014294989447082	0.00247443476499451	-0.0288971207995041	-0.0396905956180362	G1	0.0274579273693534	FALSE	0.312977099236641	0.55	TRUE	TRUE	TRUE	TRUE	0.00719424460431655	TRUE	TRUE	Pass	4602STDY7685338	7	7	End	-3.97908899080387	-6.4224035524035	0	0	GOSH016.CMN___GOSH016___4602STDY7685338_ATCACGACACTTGGAT
GOSH016	4155.61678508412	1758	TRUE	TRUE	TRUE	TRUE	TRUE	Both	0	0.00884701339890886	0	0	0.00884701339890886	0.00788380192305485	0.0652875173926867	0.270340429408759	0.257871212438437	0.0133287069217493	0.00221164164328433	-0.0308819679098706	-0.0330576445047138	G1	0.196850393700787	FALSE	0.0376237623762376	0.0484581497797357	TRUE	TRUE	TRUE	TRUE	0.0617283950617284	TRUE	TRUE	Pass	4602STDY7685338	2	2	T	10.9836406492524	2.85229588649044	0	0	GOSH016.CMN___GOSH016___4602STDY7685338_ATCACGACAGGATCGA
GOSH016	1167.42870837425	632	TRUE	TRUE	TRUE	TRUE	TRUE	Both	0	0.00475939145900062	0	0	0.00475939145900062	0.00399923326187668	0.0565460931923011	0.235482325819605	0.504675956232477	0.0125911748536861	0.0012058192021973	-0.0438417976851261	0.00554786315719921	G2M	0.166666666666667	FALSE	0.150214592274678	0.150214592274678	TRUE	TRUE	TRUE	TRUE	0.138888888888889	TRUE	TRUE	Pass	4602STDY7685338	1	1	T	11.0768857795127	1.48673829946941	0	0	GOSH016.CMN___GOSH016___4602STDY7685338_ATCACGACATGAGCGA
GOSH016	1767.68620736893	1004	TRUE	TRUE	TRUE	TRUE	TRUE	Both	0.000206987337449721	0.000505093667640387	0	0	0.000505093667640387	0.00925698777486465	0.0990443485737076	0.264243595681243	0.358321057526406	0.229829163258093	0.00155893506493585	-0.0354913054028549	-0.00737834726749681	G1	0.338775510204082	FALSE	0.252396166134185	0.622377622377622	TRUE	TRUE	TRUE	TRUE	0.108433734939759	TRUE	TRUE	Pass	4602STDY7685338	10	10	Adrenal	4.89626541753368	-14.4681514271142	0	0	GOSH016.CMN___GOSH016___4602STDY7685338_ATCACGAGTAATAGCA
GOSH016	1162.44245327389	714	FALSE	TRUE	TRUE	TRUE	TRUE	EmptyDrops	0	0.0115896463266251	0.000292834510328938	0.000199265368003674	0.0112968118162962	0.00410821500135106	0.060417271774544	0.261183935768016	0.25732329909011	0.0373882376015585	0.0011992124934578	0.0301851076489884	-0.053689172997965	S	0.123595505617978	FALSE	0.290322580645161	0.622377622377622	TRUE	TRUE	TRUE	TRUE	0	TRUE	TRUE	Pass	4602STDY7685338	0	0	NK	1.06826397238675	2.56631204335833	0	0	GOSH016.CMN___GOSH016___4602STDY7685338_ATCACGAGTAGCTTGT
GOSH016	2524.55832884625	1255	TRUE	TRUE	TRUE	TRUE	TRUE	Both	0	0.0112570085345241	0.00521930808477125	7.00912217487338e-05	0.00603770044975285	0.00135071392826752	0.0709585613767713	0.235630140528103	0.238913306781985	0.0507551623735908	0.00136826137933326	-0.047597585889269	-0.0916784390471997	G1	0.098546042003231	FALSE	0.290322580645161	0.129593810444874	TRUE	TRUE	TRUE	TRUE	0	TRUE	TRUE	Pass	4602STDY7685338	3	3	Monocytes	-16.7417605589163	-0.659195373283337	0	0	GOSH016.CMN___GOSH016___4602STDY7685338_ATCACGAGTCCGAGTC
GOSH016	1791.7284250072	936	TRUE	TRUE	TRUE	TRUE	TRUE	Both	0	0.0132924752450876	0	8.13105782229859e-05	0.0132924752450876	0.00231438687062761	0.0518084912086649	0.22885371873283	0.258878784933088	0.0291570680699149	0.00311187089588042	-0.0340888866200854	-0.0384157114987104	G1	0.338775510204082	FALSE	0.27027027027027	0.196850393700787	TRUE	TRUE	TRUE	TRUE	0	TRUE	TRUE	Pass	4602STDY7685338	0	0	NK	1.91338679802045	8.2061989350072	0	0	GOSH016.CMN___GOSH016___4602STDY7685338_ATCACGAGTGCAACTT
GOSH016	4249.66121193902	1660	TRUE	TRUE	TRUE	TRUE	TRUE	Both	0	0.0119129254107422	0.00649867652685209	0	0.00541424888389008	0.00239939698392119	0.084576112774766	0.232632382377771	0.252821301275915	0.02470530329772	0.00159802179425745	-0.0626334561952313	-0.0844784435990099	G1	0.150214592274678	FALSE	0.150214592274678	0.55	TRUE	TRUE	TRUE	TRUE	0	TRUE	TRUE	Pass	4602STDY7685338	3	3	Monocytes	-16.4149759179179	-0.300207294031878	0	0	GOSH016.CMN___GOSH016___4602STDY7685338_ATCACGATCAACACCA
GOSH016	6742.95819728869	2706	TRUE	TRUE	TRUE	TRUE	TRUE	Both	0	0.000493460420760438	0	2.19130632618543e-05	0.000493460420760438	0.00952279277861941	0.0866947460751128	0.272757424822239	0.198877990482029	0.0965236442110931	0.00299025167613808	-0.0467266252809628	-0.0577550426331808	G1	0.0795454545454546	FALSE	0.622377622377622	0.208791208791209	TRUE	TRUE	TRUE	TRUE	0	TRUE	TRUE	Pass	4602STDY7685338	9	9	Adrenal	2.43967802203063	-15.7326935221529	0	0	GOSH016.CMN___GOSH016___4602STDY7685338_ATCACGATCCCTTGTG
GOSH016	3437.00656460461	1503	TRUE	TRUE	TRUE	TRUE	TRUE	Both	0	0.00729087080698579	0.00197947620993746	0	0.00531139459704833	0.00552546721049374	0.0732716339804539	0.254971007734866	0.312982943882117	0.0316187510658298	0.0012825657309368	0.0211927567486831	-0.0590846995119714	S	0.0903522205206738	FALSE	0.714285714285714	0.491525423728813	TRUE	TRUE	TRUE	TRUE	0.327433628318584	TRUE	TRUE	Pass	4602STDY7685338	3	3	Monocytes	-17.9275910658849	-0.38668358448497	0	0	GOSH016.CMN___GOSH016___4602STDY7685338_ATCACGATCCGTTGTC
GOSH016	2659.31601252419	1362	TRUE	TRUE	TRUE	TRUE	TRUE	Both	0	0.00520381289732496	0	0	0.00520381289732496	0.00336218751159747	0.0566466555388885	0.248204557055608	0.491683748657043	0.0297105623040915	0.00190991617760196	-0.0148843291686864	-0.018597686559524	G1	0.185929648241206	FALSE	0.196850393700787	0.338775510204082	TRUE	TRUE	TRUE	TRUE	0.01	TRUE	TRUE	Pass	4602STDY7685338	2	2	T	9.77420623614027	0.101455840689359	0	0	GOSH016.CMN___GOSH016___4602STDY7685338_ATCACGATCGTTTGCC
GOSH016	2390.82124297628	1226	TRUE	TRUE	TRUE	TRUE	TRUE	Both	0	0.00527743546057539	0	0	0.00527743546057539	0.00311925822682024	0.0601740780790237	0.250880098528066	0.530146692156798	0.019858224658175	0.00251734879156928	-0.0387738308873272	-0.0300346458692142	G1	0.175903614457831	FALSE	0.714285714285714	0.368421052631579	TRUE	TRUE	TRUE	TRUE	0.1	TRUE	TRUE	Pass	4602STDY7685338	2	2	T	10.3308666812109	-2.65430681297073	0	0	GOSH016.CMN___GOSH016___4602STDY7685338_ATCACGATCTCTGCTG
GOSH016	1287.23466891564	771	FALSE	TRUE	TRUE	TRUE	TRUE	EmptyDrops	0	0.0134456923114732	0.000337348329548762	0	0.0131083439819245	0.0094285433518544	0.0626015093140217	0.272396063408709	0.18897547870624	0.0253401071599037	0.00412490541488605	-0.0622299356709994	-0.01627843232584	G1	0.185929648241206	FALSE	0.236363636363636	0.27027027027027	TRUE	TRUE	TRUE	TRUE	0	TRUE	TRUE	Pass	4602STDY7685338	0	0	NK	0.948861934356288	4.51164818102241	0	0	GOSH016.CMN___GOSH016___4602STDY7685338_ATCATCTAGATGTCGG
GOSH016	2055.2777720755	1147	TRUE	TRUE	TRUE	TRUE	TRUE	Both	0	0.0138357014794253	0	0	0.0138357014794253	0.00595110121638496	0.0429308880870599	0.262022160074732	0.170218638598385	0.0251106651958498	0.00228335573564546	-0.0754588722042694	0.00691883979746646	G2M	0.236363636363636	FALSE	0.158129175946548	0.236363636363636	TRUE	TRUE	TRUE	TRUE	0.0933333333333333	TRUE	TRUE	Pass	4602STDY7685338	0	0	NK	3.43671442747977	6.7181563030688	0	0	GOSH016.CMN___GOSH016___4602STDY7685338_ATCATCTGTACCGTAT
GOSH016	1509.99819739232	951	TRUE	TRUE	TRUE	TRUE	TRUE	Both	0	0.00546829577428181	0.000549795889220495	0	0.00491849988506131	0.00715950555536562	0.0604749198863403	0.27609324796929	0.132996192333346	0.00517133592520051	0.00561075647207539	-0.0710560684885797	-0.111380975055769	G1	0.0829694323144105	FALSE	0.491525423728813	0.368421052631579	TRUE	TRUE	TRUE	TRUE	0.0638297872340425	TRUE	TRUE	Pass	4602STDY7685338	7	7	End	-4.77055438007965	-5.34686618678085	0	0	GOSH016.CMN___GOSH016___4602STDY7685338_ATCATCTTCCAAACTG
GOSH016	2223.76319755694	1222	TRUE	TRUE	TRUE	TRUE	TRUE	Both	0	0.00477802920773758	0	1.22047648042964e-05	0.00477802920773758	0.00448974612914449	0.0593787162246221	0.249485383630567	0.424039622807082	0.0269210959298902	0.00217286496292436	0.0593380256940797	0.0198689893652916	S	0.175903614457831	FALSE	0.55	0.290322580645161	TRUE	TRUE	TRUE	TRUE	0.078740157480315	TRUE	TRUE	Pass	4602STDY7685338	4	4	T	8.47837247309248	-1.56293791440346	0	0	GOSH016.CMN___GOSH016___4602STDY7685338_ATCATGGCAAGCCATT
GOSH016	1764.15298797585	1021	TRUE	TRUE	TRUE	TRUE	TRUE	Both	0	0.0123949061138148	0	0	0.0123949061138148	0.00751272582836994	0.0542493430509891	0.263466261666341	0.225320827754704	0.0272855960033661	0.00164007760715888	-0.0275040512725187	-0.0433706647488777	G1	0.236363636363636	FALSE	0.0795454545454546	0.175903614457831	TRUE	TRUE	TRUE	TRUE	0	TRUE	TRUE	Pass	4602STDY7685338	0	0	NK	0.983268143155923	5.19137438354232	0	0	GOSH016.CMN___GOSH016___4602STDY7685338_ATCATGGCACGGTGTC
GOSH016	6452.18567558897	2029	TRUE	TRUE	TRUE	TRUE	TRUE	Both	0	0.0356794122649393	0.0293481471840327	0	0.00633126508090661	0.00335844910487829	0.0797941215519444	0.239973213762597	0.304839388346271	0.0253276700554453	0.000878869576982649	-0.0249490535924714	-0.0933382148531829	G1	0.107692307692308	FALSE	0.185929648241206	0.221902017291066	TRUE	TRUE	TRUE	TRUE	0	TRUE	TRUE	Pass	4602STDY7685338	8	8	Monocytes	-15.6883709453468	-2.21824301079206	0	0	GOSH016.CMN___GOSH016___4602STDY7685338_ATCATGGTCGGCATCG
GOSH016	1938.77778464198	1183	TRUE	TRUE	TRUE	TRUE	TRUE	Both	0	0.00628537170128009	0	0	0.00628537170128009	0.00659486605992929	0.0549655341378981	0.282508172979382	0.222635000029714	0.0348111813100645	0.0055302837533368	0.0650809497660194	-0.0172996372457818	S	0.290322580645161	FALSE	0.491525423728813	0.443298969072165	TRUE	TRUE	TRUE	TRUE	0.0487804878048781	TRUE	TRUE	Pass	4602STDY7685338	0	0	NK	1.43188374304817	5.22145979276559	0	0	GOSH016.CMN___GOSH016___4602STDY7685338_ATCATGGTCTTATCTG
GOSH016	1088.04311876261	753	FALSE	TRUE	TRUE	TRUE	TRUE	EmptyDrops	0	0.00822663286745662	0	0	0.00822663286745662	0.00524145743909391	0.0398378457846335	0.249095518877527	0.221853984824921	0.120856134713769	0.00238518302980015	-0.0205157526917024	-0.0557919852307517	G1	0.123595505617978	FALSE	0.55	0.622377622377622	TRUE	TRUE	TRUE	TRUE	0.161290322580645	TRUE	TRUE	Pass	4602STDY7685338	0	0	NK	-0.185333939945388	7.10436484109925	0	0	GOSH016.CMN___GOSH016___4602STDY7685338_ATCCACCCACACAGAG
GOSH016	3430.21855180642	1570	TRUE	TRUE	TRUE	TRUE	TRUE	Both	0	0.00755913839684987	0.00160335398558633	0	0.00595578441126354	0.00342037936835819	0.06450170386631	0.24646685907384	0.228560725778594	0.0443209608699872	0.0026661240090906	-0.0563893239386469	-0.0599820202382562	G1	0.064638783269962	FALSE	0.236363636363636	0.150214592274678	TRUE	TRUE	TRUE	TRUE	0	TRUE	TRUE	Pass	4602STDY7685338	8	8	Monocytes	-17.3389971108595	-2.82079066005802	0	0	GOSH016.CMN___GOSH016___4602STDY7685338_ATCCACCCACAGTCGC
GOSH016	4128.70825258187	2018	TRUE	TRUE	TRUE	TRUE	TRUE	Both	0.00516217990227667	0.0103169749057047	0.00442123542548467	6.17267480344955e-05	0.00589573948022001	0.00328141430481914	0.0570987390761007	0.253718173569388	0.427114385523949	0.0374082885541705	0.00247673131059403	0.0892361461449506	-0.0395355227109947	S	0.368421052631579	FALSE	0.622377622377622	0.338775510204082	TRUE	TRUE	TRUE	TRUE	0.174825174825175	TRUE	TRUE	Pass	4602STDY7685338	6	6	B	-8.10950724790371	9.72992261822339	0	0	GOSH016.CMN___GOSH016___4602STDY7685338_ATCCACCCAGCTGGCT
GOSH016	1266.79024989889	766	TRUE	TRUE	TRUE	TRUE	TRUE	Both	0	0.00713931269339522	0	0	0.00713931269339522	0.00540585373874984	0.0479035451893595	0.237518148198296	0.219631452030274	0.0629535046309441	0.00388799821942417	-0.0106421813432925	-0.0574933451149415	G1	0.208791208791209	FALSE	0.117967332123412	0.0731707317073171	TRUE	TRUE	TRUE	TRUE	0.172727272727273	TRUE	TRUE	Pass	4602STDY7685338	0	0	NK	3.00121371055581	5.79029954412724	0	0	GOSH016.CMN___GOSH016___4602STDY7685338_ATCCACCCATTAACCG
GOSH016	1548.79486603869	977	TRUE	TRUE	TRUE	TRUE	TRUE	Both	0	0.0143357885211094	0	0	0.0143357885211094	0.00261266604938968	0.0508598385758547	0.263366889443444	0.138910787255245	0.026203880769289	0.00638607415537245	-0.0829192187492852	-0.0828032298487166	G1	0.166666666666667	FALSE	0.221902017291066	0.0673575129533679	TRUE	TRUE	TRUE	TRUE	0.0933333333333333	TRUE	TRUE	Pass	4602STDY7685338	0	0	NK	3.7376580088352	5.32835256494207	0	0	GOSH016.CMN___GOSH016___4602STDY7685338_ATCCACCTCGGTTAAC
GOSH016	1059.48597216218	743	TRUE	TRUE	TRUE	TRUE	TRUE	Both	0	0.000481230360579153	0	0	0.000481230360579153	0.0174254231322628	0.134914220756495	0.387152623727249	0.310329658911982	0.0504207079550934	0.001169188553837	-0.0241005784455037	-0.0876656454176892	G1	0.0595382746051033	FALSE	0.221902017291066	0.236363636363636	TRUE	TRUE	TRUE	TRUE	0.211267605633803	TRUE	TRUE	Pass	4602STDY7685338	10	10	Adrenal	5.88011155339011	-14.7928791756412	0	0	GOSH016.CMN___GOSH016___4602STDY7685338_ATCCACCTCTCAAGTG
GOSH016	1194.1695081215	729	FALSE	TRUE	TRUE	TRUE	TRUE	EmptyDrops	0	0.00884513638684183	0	0	0.00884513638684183	0.00492967303349851	0.0459463680624114	0.261569592203803	0.192868184190988	0.0325326478337875	0.0037902902596489	-0.0215516518910037	-0.0647485370713239	G1	0.102990033222591	FALSE	0.27027027027027	0.55	TRUE	TRUE	TRUE	TRUE	0	TRUE	TRUE	Pass	4602STDY7685338	0	0	NK	1.20091347731051	7.68168055073878	0	0	GOSH016.CMN___GOSH016___4602STDY7685338_ATCCGAAAGCAATCTC
GOSH016	1355.60279588693	879	FALSE	TRUE	TRUE	TRUE	TRUE	EmptyDrops	0	0.0110061144008388	0.00072505796698012	0.000300546060259129	0.0102810564338587	0.00541264980967159	0.0444866593427089	0.272891476070851	0.134768835539483	0.0261833725226247	0.00240348383676858	-0.0703001654303535	-0.103089130080495	G1	0.150214592274678	FALSE	0.175903614457831	0.290322580645161	TRUE	TRUE	TRUE	TRUE	0.0486111111111111	TRUE	TRUE	Pass	4602STDY7685338	5	5	NK	0.030166825531641	2.55797705514096	0	0	GOSH016.CMN___GOSH016___4602STDY7685338_ATCCGAAAGTCCAGGA
GOSH016	987.742539995564	607	FALSE	TRUE	TRUE	FALSE	TRUE	EmptyDrops	0	0.00425407404138359	0	0	0.00425407404138359	0.00595972630963535	0.0352771585853437	0.230338683310827	0.103582172750895	0.0249547632608058	0.00258640177563776	0.0386739089116334	-0.0388074763230605	S	0.175903614457831	FALSE	0.0701986754966887	0.112676056338028	TRUE	TRUE	TRUE	TRUE	0.0933333333333333	TRUE	TRUE	Pass	4602STDY7685338	0	0	NK	3.45523320532127	7.16113684718201	0	0	GOSH016.CMN___GOSH016___4602STDY7685338_ATCCGAACAAAGAATC
GOSH016	1725.1490506287	980	TRUE	TRUE	TRUE	TRUE	TRUE	Both	0	0.00544047786448289	0	0	0.00544047786448289	0.00299322854157988	0.0605778769593195	0.255168481403262	0.446759448075665	0.0139410932333667	0.00183472278432765	0.0125261341629516	-0.0638471947846539	S	0.175903614457831	FALSE	0.27027027027027	0.166666666666667	TRUE	TRUE	TRUE	TRUE	0.0387596899224806	TRUE	TRUE	Pass	4602STDY7685338	2	2	T	11.8457914912996	0.544868394592856	0	0	GOSH016.CMN___GOSH016___4602STDY7685338_ATCCGAACAATACGCT
GOSH016	1249.75976883524	810	FALSE	TRUE	TRUE	TRUE	TRUE	EmptyDrops	0	0.0119910697608519	0	0	0.0119910697608519	0.00473020857420447	0.05688604026712	0.272108624175049	0.202623158098032	0.0327708833079349	0.00599925723429333	-0.0609896945742184	-0.0489528093429044	G1	0.112676056338028	FALSE	0.123595505617978	0.0505050505050505	TRUE	TRUE	TRUE	TRUE	0.1125	TRUE	TRUE	Pass	4602STDY7685338	0	0	NK	0.220677427216337	3.69134555617953	0	0	GOSH016.CMN___GOSH016___4602STDY7685338_ATCCGAACAGATTGCT
GOSH016	1148.55178839345	722	FALSE	TRUE	TRUE	FALSE	TRUE	EmptyDrops	0	0.00912471771668226	0.000373075730975785	0.000369966340798722	0.00875164198570648	0.00867017258756185	0.0439122811112603	0.247009713066129	0.158012669702828	0.0487800958588361	0.00473852811309527	-0.070949357705307	-0.0570257384289193	G1	0.252396166134185	FALSE	0.368421052631579	0.55	TRUE	TRUE	TRUE	TRUE	0.0486111111111111	TRUE	TRUE	Pass	4602STDY7685338	5	5	NK	2.84929014053958	4.3797600020856	0	0	GOSH016.CMN___GOSH016___4602STDY7685338_ATCCGAACAGTCACTA
GOSH016	4860.63002755302	1868	TRUE	TRUE	TRUE	TRUE	TRUE	Both	0	0.0187488783246758	0.015260028783973	0	0.00348884954070281	0.0173471978031005	0.0552243067738079	0.227739951630141	0.122738142646577	0.0117123316869937	0.00232130613662636	-0.0372572010271024	-0.00707195402166916	G1	0.0484581497797357	FALSE	0.208791208791209	0.221902017291066	TRUE	TRUE	TRUE	TRUE	0.0985915492957746	TRUE	TRUE	Pass	4602STDY7685338	13	13	Monocytes	-13.4472231974185	-5.10744187308865	0	0	GOSH016.CMN___GOSH016___4602STDY7685338_ATCCGAACATCATCCC
GOSH016	1889.57519188897	1078	TRUE	TRUE	TRUE	TRUE	TRUE	Both	0.0058874841351075	0.0141591422355342	0.00933339279422155	0.00010096194572102	0.00482574944131261	0.00310596008011083	0.0522529674090541	0.248657437217937	0.406568120880807	0.0348250823288382	0.00315052855581126	-0.0527576163551421	-0.0784210307161383	G1	0.208791208791209	FALSE	0.0903522205206738	0.0464864864864865	TRUE	TRUE	TRUE	TRUE	0.032	TRUE	TRUE	Pass	4602STDY7685338	6	6	B	-9.29993735880434	11.1705804371999	0	0	GOSH016.CMN___GOSH016___4602STDY7685338_ATCCGAAGTCATCCCT
GOSH016	1781.29242455633	951	TRUE	TRUE	TRUE	TRUE	TRUE	Both	0	0.00373640854291509	0	2.74328729802431e-05	0.00373640854291509	0.00345813524714965	0.0753923016204334	0.254956627808094	0.519287367477929	0.0156763270073652	0.00128003313931706	0.027910959545409	0.00648099117779101	S	0.129593810444874	FALSE	0.166666666666667	0.0571428571428571	TRUE	TRUE	TRUE	TRUE	0.0617283950617284	TRUE	TRUE	Pass	4602STDY7685338	2	2	T	10.0762210659817	3.44046015171551	0	0	GOSH016.CMN___GOSH016___4602STDY7685338_ATCCGAAGTCGCGTGT
GOSH016	2745.61798218316	1413	TRUE	TRUE	TRUE	TRUE	TRUE	Both	0	0.000442389980031666	0	0	0.000442389980031666	0.00870502279730392	0.0825985790409792	0.262985179632433	0.11805469571511	0.116322957348663	0.00163153440400315	-0.0410653119782692	-0.00415155866827137	G1	0.0762829403606103	FALSE	0.0392749244712991	0.443298969072165	TRUE	TRUE	TRUE	TRUE	0.211267605633803	TRUE	TRUE	Pass	4602STDY7685338	10	10	Adrenal	4.01559472471562	-14.8259922745893	0	0	GOSH016.CMN___GOSH016___4602STDY7685338_ATCCGAATCATTATCC
GOSH016	1713.85903653253	963	TRUE	TRUE	TRUE	TRUE	TRUE	Both	0	0.00622294279471751	0	7.16932361812917e-05	0.00622294279471751	0.00295732111124629	0.0649489940815194	0.257429019873995	0.467797226316028	0.0091884322643321	0.00326482655034764	-0.0618757238384207	0.0205663702504232	G2M	0.117967332123412	FALSE	0.0701986754966887	0.236363636363636	TRUE	TRUE	TRUE	TRUE	0.062111801242236	TRUE	TRUE	Pass	4602STDY7685338	2	2	T	9.78923769217396	1.71127059308494	0	0	GOSH016.CMN___GOSH016___4602STDY7685338_ATCGAGTCAAAGGTGC
GOSH016	1361.41632334233	778	TRUE	TRUE	TRUE	TRUE	TRUE	Both	0	0.0164431532909634	0.000260806984749364	0	0.016182346306214	0.0055758561317769	0.0508971493414347	0.229114015740381	0.23367933661524	0.0427010205382864	0.00362656876802813	-0.0618728284266537	-0.0940736380712912	G1	0.158129175946548	FALSE	0.714285714285714	0.175903614457831	TRUE	TRUE	TRUE	TRUE	0.100840336134454	TRUE	TRUE	Pass	4602STDY7685338	0	0	NK	0.0977938521700234	7.01916419143286	0	0	GOSH016.CMN___GOSH016___4602STDY7685338_ATCGAGTCAAGACACG
GOSH016	1319.79770407105	748	TRUE	TRUE	TRUE	TRUE	TRUE	Both	0	0.00617722665063792	0.00113745042471213	0	0.0050397762259258	0.00113980899193839	0.0714615250712538	0.202950626468449	0.173552694021749	0.0611450864565544	0.00401326985017559	-0.0466133808615944	-0.090143687913941	G1	0.0595382746051033	FALSE	0.443298969072165	0.402843601895735	TRUE	TRUE	TRUE	TRUE	0	TRUE	TRUE	Pass	4602STDY7685338	3	3	Monocytes	-18.2085099881486	1.22192729562681	0	0	GOSH016.CMN___GOSH016___4602STDY7685338_ATCGAGTTCATCACCC
GOSH016	5604.99430239562	2225	TRUE	TRUE	TRUE	TRUE	TRUE	Both	0	0.000643041475583619	0	0	0.000643041475583619	0.00571484681684021	0.051257017581407	0.2273727693566	0.261614813649484	0.00949771807165252	0.00237299118030918	-0.0570782049118552	-0.0737558777179912	G1	0.0903522205206738	FALSE	0.622377622377622	0.491525423728813	TRUE	TRUE	TRUE	TRUE	0	TRUE	TRUE	Pass	4602STDY7685338	11	11	Tumour	-2.9893342104272	-13.6593351727145	0	0	GOSH016.CMN___GOSH016___4602STDY7685338_ATCGAGTTCCACTCCA
GOSH016	2162.76066454536	1194	TRUE	TRUE	TRUE	TRUE	TRUE	Both	0	0.00342477082108671	0	0	0.00342477082108671	0.00385755129260778	0.0629374233233985	0.261619519320056	0.488409064218487	0.0245738651723589	0.00189294494123435	-0.0390537417575735	-0.0534966415250745	G1	0.150214592274678	FALSE	0.166666666666667	0.8348623853211	TRUE	TRUE	TRUE	TRUE	0.078740157480315	TRUE	TRUE	Pass	4602STDY7685338	2	2	T	9.89873066510367	-3.65395656354244	0	0	GOSH016.CMN___GOSH016___4602STDY7685338_ATCGAGTTCTAACGGT
GOSH016	1917.88338201165	1069	TRUE	TRUE	TRUE	TRUE	TRUE	Both	0	0.00509706449979848	0	0	0.00509706449979848	0.00756510593732047	0.0547824022373461	0.245785532157526	0.486363654836868	0.0254258025085064	0.00343672349100156	-0.0295218477909608	-0.00321562679147017	G1	0.185929648241206	FALSE	0.27027027027027	0.290322580645161	TRUE	TRUE	TRUE	TRUE	0.0352941176470588	TRUE	TRUE	Pass	4602STDY7685338	2	2	T	8.8536699208459	2.14910958850583	0	0	GOSH016.CMN___GOSH016___4602STDY7685338_ATCTACTAGCCTCGTG
GOSH016	879.311266891217	558	FALSE	TRUE	TRUE	FALSE	TRUE	EmptyDrops	0	0.010208157678483	0	0	0.010208157678483	0.00707186644676202	0.0495852218828413	0.248771917044032	0.245587323665178	0.0485129394402924	0.00157895200441544	-0.0549063578972921	0.0407313963953087	G2M	0.166666666666667	FALSE	0.0505050505050505	0.150214592274678	TRUE	TRUE	TRUE	TRUE	0.197916666666667	TRUE	TRUE	Pass	4602STDY7685338	2	2	T	11.2269698975335	3.0982343849383	0	0	GOSH016.CMN___GOSH016___4602STDY7685338_ATCTACTAGGCGTACA
GOSH016	1476.69920087981	814	TRUE	TRUE	TRUE	TRUE	TRUE	Both	0.0304739463149991	0.0355994977488094	0.0210264410168057	0	0.0145730567320037	0.00284998882166918	0.0502111332865549	0.267324543420671	0.263887583374921	0.00862830711650222	0.00241774757622154	-0.0708626304000048	0.0419770992578529	G2M	0.0795454545454546	FALSE	0.0943396226415094	0.290322580645161	TRUE	TRUE	TRUE	TRUE	0.032	TRUE	TRUE	Pass	4602STDY7685338	6	6	B	-8.48829574928661	11.0187364178213	0	0	GOSH016.CMN___GOSH016___4602STDY7685338_ATCTACTAGGCTAGGT
GOSH016	1525.35278094844	764	TRUE	TRUE	TRUE	TRUE	TRUE	Both	0	0.00411446257664924	0.0010434059228933	0	0.00307105665375594	0.00318952113194371	0.0815354011170931	0.199552587381135	0.118162685408506	0.0533764846524125	0.001056207847889	-0.051140332960507	-0.0516222119862572	G1	0.0344827586206897	FALSE	0.622377622377622	0.166666666666667	TRUE	TRUE	TRUE	TRUE	0.00970873786407767	TRUE	TRUE	Pass	4602STDY7685338	8	8	Monocytes	-18.1359025223645	-0.446329793447105	0	0	GOSH016.CMN___GOSH016___4602STDY7685338_ATCTACTCACTTAAGC
GOSH016	1241.32375549668	787	FALSE	TRUE	TRUE	TRUE	TRUE	EmptyDrops	0	0.0109349709691418	0	0	0.0109349709691418	0.00361264754580593	0.0464219442850305	0.253689054619434	0.171732097975306	0.0586177404443355	0.00181870173552981	-0.0711410238690799	0.128264079767921	G2M	0.142857142857143	FALSE	0.040983606557377	0.175903614457831	TRUE	TRUE	TRUE	TRUE	0.032967032967033	TRUE	TRUE	Pass	4602STDY7685338	5	5	NK	1.30408641868076	6.48888240903957	0	0	GOSH016.CMN___GOSH016___4602STDY7685338_ATCTACTGTTCGTGAT
GOSH016	1264.44643445706	759	FALSE	TRUE	TRUE	FALSE	TRUE	EmptyDrops	0.000711074560379393	0.019411151969042	0.00640872245763641	0.000471441940593677	0.0130024295114055	0.00577073605548168	0.0388984663268266	0.26898680832809	0.0510768337871071	0.0175038704109844	0.00651849448575053	0.00118914589293598	0.00708799864158643	G2M	0.0445859872611465	FALSE	0.166666666666667	0.402843601895735	TRUE	TRUE	TRUE	TRUE	0.301369863013699	TRUE	TRUE	Pass	4602STDY7685338	7	7	End	-3.63579933890709	-3.76714805944678	0	0	GOSH016.CMN___GOSH016___4602STDY7685338_ATCTACTGTTTGTTGG
GOSH016	1469.90037644916	838	TRUE	TRUE	TRUE	TRUE	TRUE	Both	0	0.00531316560609964	0	0	0.00531316560609964	0.00247508392991693	0.0593733498383833	0.263378938143331	0.44976053125873	0.0117852661039331	0.00252769598385237	-0.0273353658281712	0.00284271227789415	G2M	0.117967332123412	FALSE	0.0731707317073171	0.0548424737456243	TRUE	TRUE	TRUE	TRUE	0.0454545454545455	TRUE	TRUE	Pass	4602STDY7685338	1	1	T	8.392813908701	-0.319656033438928	0	0	GOSH016.CMN___GOSH016___4602STDY7685338_ATCTACTTCAAAGACA
GOSH016	3001.29504451418	1625	TRUE	TRUE	TRUE	TRUE	TRUE	Both	0	0.00869200305860685	0.000133127765889637	0	0.00855887529271721	0.00681430264372672	0.0495645428909626	0.270979807761879	0.245247689737869	0.0763769354160888	0.00261173802176722	0.142469138015897	0.412075047470444	G2M	0.252396166134185	FALSE	0.158129175946548	0.0620347394540943	TRUE	TRUE	TRUE	TRUE	0	TRUE	TRUE	Pass	4602STDY7685338	14	14	NK	1.88230371697243	-0.808421492718929	0	0	GOSH016.CMN___GOSH016___4602STDY7685338_ATCTACTTCTACTATC
GOSH016	2034.21305905657	1091	TRUE	TRUE	TRUE	TRUE	TRUE	Both	0	0.00276925753654769	0	0	0.00276925753654769	0.00338622102516139	0.0667522993428736	0.257421469628579	0.520885285590206	0.0186625458275398	0.00155229518014354	-0.0295020836224083	-0.0435245611684811	G1	0.166666666666667	FALSE	0.252396166134185	0.491525423728813	TRUE	TRUE	TRUE	TRUE	0.01	TRUE	TRUE	Pass	4602STDY7685338	2	2	T	11.6024668821701	1.63450847406943	0	0	GOSH016.CMN___GOSH016___4602STDY7685338_ATCTGCCGTCCTCCAT
GOSH016	1520.00207075703	832	TRUE	TRUE	TRUE	TRUE	TRUE	Both	0	0.0126307543267065	0	0.000178254687853925	0.0126307543267065	0.00427917690792804	0.0502963567356144	0.23357459022282	0.226166215168254	0.0214632564510247	0.00193614654130124	-0.0636421555190372	0.020479179376155	G2M	0.150214592274678	FALSE	0.368421052631579	0.158129175946548	TRUE	TRUE	TRUE	TRUE	0	TRUE	TRUE	Pass	4602STDY7685338	0	0	NK	-0.0637565378127114	6.11473755944962	0	0	GOSH016.CMN___GOSH016___4602STDY7685338_ATCTGCCGTTGGTAAA
GOSH016	1708.35517689152	910	TRUE	TRUE	TRUE	TRUE	TRUE	Both	0	0.00677614084973428	0	0	0.00677614084973428	0.00315596389543823	0.0690145326569747	0.256050384522554	0.474559766000044	0.00667252417269697	0.00294852059639711	0.0415974622923137	-0.0657541835344133	S	0.142857142857143	FALSE	0.0829694323144105	0.123595505617978	TRUE	TRUE	TRUE	TRUE	0.0819672131147541	TRUE	TRUE	Pass	4602STDY7685338	1	1	T	11.6673939159678	2.75276383342239	0	0	GOSH016.CMN___GOSH016___4602STDY7685338_ATCTGCCGTTTGTTGG
GOSH016	9060.76912710805	3063	TRUE	TRUE	TRUE	TRUE	TRUE	Both	0	0.000627371935638203	0	2.94520597532971e-05	0.000627371935638203	0.0126984925372445	0.0907591492926632	0.252231701094005	0.213650168105915	0.127633339349988	0.00174453106490825	-0.0296126266153016	-0.0257375225745456	G1	0.0762829403606103	FALSE	0.196850393700787	0.714285714285714	TRUE	TRUE	TRUE	TRUE	0	TRUE	TRUE	Pass	4602STDY7685338	9	9	Adrenal	1.71928076766043	-15.9738103348449	0	0	GOSH016.CMN___GOSH016___4602STDY7685338_ATCTGCCTCCGTTGTC
GOSH016	1080.47147624559	536	FALSE	TRUE	TRUE	FALSE	TRUE	EmptyDrops	0	0.007095764846676	0.00142525707150154	0	0.00567050777517446	0.00215307807035733	0.0783652349791021	0.177239645617884	0.14914985690176	0.0587027389842876	0.00144882115379217	-0.0381803341313188	-0.039271725943023	G1	0.0261780104712042	FALSE	0.158129175946548	0.55	TRUE	TRUE	TRUE	TRUE	0.00970873786407767	TRUE	TRUE	Pass	4602STDY7685338	8	8	Monocytes	-18.246614227648	2.45028195116889	0	0	GOSH016.CMN___GOSH016___4602STDY7685338_ATCTGCCTCGCTGATA
GOSH016	4868.53481297887	2040	TRUE	TRUE	TRUE	TRUE	TRUE	Both	0	0.000483028279921206	0	0	0.000483028279921206	0.00759381475960089	0.0450874306577411	0.233979896757892	0.13711572471898	0.0119482145699838	0.00314253072668477	-0.0915481010312901	-0.0809882331429206	G1	0.064638783269962	FALSE	0.208791208791209	0.27027027027027	TRUE	TRUE	TRUE	TRUE	0	TRUE	TRUE	Pass	4602STDY7685338	11	11	Tumour	-2.80532679786909	-13.2720390131691	0	1.11335751101524	GOSH016.CMN___GOSH016___4602STDY7685338_ATGAGGGAGTTCGATC
GOSH016	2427.31581816599	1129	TRUE	TRUE	TRUE	TRUE	TRUE	Both	0	0.00668594204470185	0.00178525692097888	0	0.00490068512372297	0.00232461286906586	0.0892563978383824	0.25931981679373	0.32551647472528	0.0281417326340266	0.00128649701975731	-0.0311692185693764	-0.0628047403150872	G1	0.150214592274678	FALSE	0.0571428571428571	0.368421052631579	TRUE	TRUE	TRUE	TRUE	0.0580645161290323	TRUE	TRUE	Pass	4602STDY7685338	3	3	Monocytes	-17.8419945025438	0.0078689018779724	0	0	GOSH016.CMN___GOSH016___4602STDY7685338_ATGAGGGCAAACGTGG
GOSH016	1188.73976677633	632	TRUE	TRUE	TRUE	TRUE	TRUE	Both	0	0.000686385598632325	0	0	0.000686385598632325	0.00220852885658919	0.060952021550916	0.234139987390061	0.534777352688483	0.00824391239393438	0.00112448683147987	0.00786486950763553	-0.0400814569355156	S	0.117967332123412	FALSE	0.443298969072165	0.402843601895735	TRUE	TRUE	TRUE	TRUE	0.0642201834862385	TRUE	TRUE	Pass	4602STDY7685338	1	1	T	9.19224997173134	0.573127380997131	0	0	GOSH016.CMN___GOSH016___4602STDY7685338_ATGAGGGCACCCAGTG
GOSH016	1829.84601304031	981	TRUE	TRUE	TRUE	TRUE	TRUE	Both	0	0.0211866769153322	0.000575110029762905	0	0.0206115668855693	0.00726998405374998	0.0533877587496461	0.241183824973487	0.205143639453076	0.0285220559906782	0.00120718234383412	-0.06866264104032	-0.100541605236278	G1	0.129593810444874	FALSE	0.196850393700787	0.714285714285714	TRUE	TRUE	TRUE	TRUE	0.0933333333333333	TRUE	TRUE	Pass	4602STDY7685338	0	0	NK	1.86557398662744	7.68876633029216	0	0	GOSH016.CMN___GOSH016___4602STDY7685338_ATGAGGGCACTGAAGG
GOSH016	1069.9984735488	655	FALSE	TRUE	TRUE	FALSE	TRUE	EmptyDrops	0	0.00544752656363597	0	0	0.00544752656363597	0.00409746275381678	0.0445557090351089	0.224220781030136	0.214661920515659	0.0285139128144365	0.00487883607150737	-0.0665964613242379	-0.0435904658330387	G1	0.236363636363636	FALSE	0.158129175946548	0.107692307692308	TRUE	TRUE	TRUE	TRUE	0.1125	TRUE	TRUE	Pass	4602STDY7685338	0	0	NK	1.12492824294742	5.39196810200762	0	0	GOSH016.CMN___GOSH016___4602STDY7685338_ATGAGGGCATTCACTT
GOSH016	4464.88763950196	1623	TRUE	TRUE	TRUE	TRUE	TRUE	Both	0	0.0140784745441068	0.00925800973243044	0	0.00482046481167632	0.00122176576796868	0.0865561330376577	0.232247282871951	0.260966989372485	0.0404744240426975	0.00134207131955964	-0.0578994898331281	-0.0284823741504515	G1	0.0673575129533679	FALSE	0.714285714285714	0.064638783269962	TRUE	TRUE	TRUE	TRUE	0	TRUE	TRUE	Pass	4602STDY7685338	8	8	Monocytes	-16.54965943541	-2.36259479790497	0	0	GOSH016.CMN___GOSH016___4602STDY7685338_ATGAGGGGTCGAACAG
GOSH016	1368.97572095376	800	TRUE	TRUE	TRUE	TRUE	TRUE	Both	0	0.0073844549569905	0.000538554490115458	0	0.00684590046687504	0.00572722053932027	0.0536644696248161	0.266332552278197	0.145297292806841	0.0525613060369541	0.00170659202215944	-0.0219664517608357	-0.079772163317611	G1	0.0620347394540943	FALSE	0.0571428571428571	0.158129175946548	TRUE	TRUE	TRUE	TRUE	0.0638297872340425	TRUE	TRUE	Pass	4602STDY7685338	7	7	End	-4.72594784059501	-6.09671655703497	0	0	GOSH016.CMN___GOSH016___4602STDY7685338_ATGAGGGGTCTAGTCA
GOSH016	1160.17003593893	718	FALSE	TRUE	TRUE	TRUE	TRUE	EmptyDrops	0	0.011942987482656	0	0	0.011942987482656	0.00113143434267756	0.054737279669293	0.23985955863956	0.24996832810442	0.0478516851044339	0.0017926332074953	-0.00924303665383509	-0.0544712866470194	G1	0.166666666666667	FALSE	0.185929648241206	0.221902017291066	TRUE	TRUE	TRUE	TRUE	0.0486111111111111	TRUE	TRUE	Pass	4602STDY7685338	5	5	NK	0.276425379749385	1.70650134702515	0	0	GOSH016.CMN___GOSH016___4602STDY7685338_ATGAGGGGTTAGGGTG
GOSH016	1082.11850755743	716	FALSE	TRUE	TRUE	FALSE	TRUE	EmptyDrops	0	0.00403255065865584	0	0.000383617783956087	0.00403255065865584	0.00743709040552285	0.0377448694825563	0.246228487897583	0.155110659240814	0.0840101066820018	0.00536696828562558	-0.0719385075327554	0.0643948210687302	G2M	0.166666666666667	FALSE	0.402843601895735	0.166666666666667	TRUE	TRUE	TRUE	TRUE	0.032967032967033	TRUE	TRUE	Pass	4602STDY7685338	5	5	NK	2.42697451068523	7.87829022026154	0	0	GOSH016.CMN___GOSH016___4602STDY7685338_ATGAGGGTCGCATGAT
GOSH016	1093.8105722273	654	FALSE	TRUE	TRUE	FALSE	TRUE	EmptyDrops	0	0.0172624714104931	0	0	0.0172624714104931	0.00447366310825095	0.0479463313112384	0.265761869645885	0.125267879108348	0.0408720097827748	0.00375667762258077	-0.0514847009739753	-0.0492720844342074	G1	0.0865671641791045	FALSE	0.27027027027027	0.55	TRUE	TRUE	TRUE	TRUE	0.100840336134454	TRUE	TRUE	Pass	4602STDY7685338	0	0	NK	0.724165184541673	6.95573023324088	0	0	GOSH016.CMN___GOSH016___4602STDY7685338_ATGCGATAGCTACCGC
GOSH016	5512.58478113752	2367	TRUE	TRUE	TRUE	TRUE	TRUE	Both	0	0.00119836115545565	0	0	0.00119836115545565	0.0100930750625655	0.0927119691031457	0.275211124683016	0.27972755054382	0.149883406139423	0.00179314435258407	-0.0808411778498409	-0.0680747644042443	G1	0.0762829403606103	FALSE	0.150214592274678	0.290322580645161	TRUE	TRUE	TRUE	TRUE	0.024390243902439	TRUE	TRUE	Pass	4602STDY7685338	9	9	Adrenal	2.74520363449783	-15.125245533959	0	0	GOSH016.CMN___GOSH016___4602STDY7685338_ATGCGATAGGACCACA
GOSH016	1070.34020709963	685	FALSE	TRUE	TRUE	FALSE	TRUE	EmptyDrops	0	0.0213637842815834	0.011733826970364	0	0.00962995731121943	0.00191400698771	0.0631240641714023	0.260852107400287	0.216819498974155	0.0289951341443874	0.00139517340226643	-0.0552923367703508	-0.0909312691561404	G1	0.166666666666667	FALSE	0.312977099236641	0.55	TRUE	TRUE	TRUE	TRUE	0.166666666666667	TRUE	TRUE	Pass	4602STDY7685338	3	3	Monocytes	-15.9435754720052	2.86228926583528	0	0	GOSH016.CMN___GOSH016___4602STDY7685338_ATGCGATTCCAACCAA
GOSH016	1116.39715252383	685	FALSE	TRUE	TRUE	FALSE	TRUE	EmptyDrops	0	0.0146677651262414	0	0	0.0146677651262414	0.00675931500502402	0.0548511059997376	0.27160238201615	0.171101625281791	0.0335773780154682	0.00350249147449979	-0.0545619772684193	0.0151118116998813	G2M	0.166666666666667	FALSE	0.208791208791209	0.0526315789473684	TRUE	TRUE	TRUE	TRUE	0.1125	TRUE	TRUE	Pass	4602STDY7685338	0	0	NK	2.34924560138163	6.069983262443	0	0	GOSH016.CMN___GOSH016___4602STDY7685338_ATGGGAGAGGACAGCT
GOSH016	1331.1408057341	762	TRUE	TRUE	TRUE	TRUE	TRUE	Both	0.0136908692849553	0.0172477293677812	0.00921354868158874	0	0.00803418068619247	0.00423654368795642	0.0547183274368714	0.240110059820408	0.242346410815121	0.0249392073911876	0.00324715200575204	0.0273836922914312	-0.050241230873484	S	0.0829694323144105	FALSE	0.0620347394540943	0.402843601895735	TRUE	TRUE	TRUE	TRUE	0.032	TRUE	TRUE	Pass	4602STDY7685338	6	6	B	-9.54092789434581	11.7120680102355	0	0	GOSH016.CMN___GOSH016___4602STDY7685338_ATGGGAGAGGTAGCTG
GOSH016	1388.04026025916	822	TRUE	TRUE	TRUE	TRUE	TRUE	Both	0	0.00722324199452296	0	0	0.00722324199452296	0.00310606701414399	0.0562677713586249	0.255298760572668	0.362217528975186	0.0323947357202494	0.00602625538359098	-0.0595211386185829	-0.0401443557598335	G1	0.150214592274678	FALSE	0.221902017291066	0.142857142857143	TRUE	TRUE	TRUE	TRUE	0.140625	TRUE	TRUE	Pass	4602STDY7685338	4	4	T	8.66800615124506	-2.10356477095233	0	0	GOSH016.CMN___GOSH016___4602STDY7685338_ATGGGAGCACGGCGTT
GOSH016	1073.00541541168	621	TRUE	TRUE	TRUE	TRUE	TRUE	Both	0	0.00521281065887228	0	0	0.00521281065887228	0.00425345870275162	0.0562670029978974	0.252369606094757	0.494658415724653	0.0262940964164074	0.00176184755418333	0.0220083868912122	0.0185500071176193	S	0.123595505617978	FALSE	0.236363636363636	0.443298969072165	TRUE	TRUE	TRUE	TRUE	0.0915032679738562	TRUE	TRUE	Pass	4602STDY7685338	1	1	T	12.2955935575639	0.761634435522143	0	0	GOSH016.CMN___GOSH016___4602STDY7685338_ATGGGAGCATAAAGGT
GOSH016	4041.43628437997	1991	TRUE	TRUE	TRUE	TRUE	TRUE	Both	0	0.000461899288513776	0	0	0.000461899288513776	0.0137196170273706	0.0947307046083297	0.279067432329135	0.232878817055016	0.175649377230149	0.00196649363234389	-0.0419899622227049	-0.0582896706585553	G1	0.0865671641791045	FALSE	0.185929648241206	0.55	TRUE	TRUE	TRUE	TRUE	0	TRUE	TRUE	Pass	4602STDY7685338	9	9	Adrenal	3.18070504630508	-16.4159107612329	0	0	GOSH016.CMN___GOSH016___4602STDY7685338_ATGGGAGCATAACCTG
GOSH016	1974.19147826669	1070	TRUE	TRUE	TRUE	TRUE	TRUE	Both	0	0.00429065650838908	0.000129957369760178	0	0.0041606991386289	0.00450233831470103	0.0577220144826351	0.244859811485425	0.543428185846148	0.0255914865214768	0.0016816799140332	-0.0678795222133903	-0.0942153187302959	G1	0.196850393700787	FALSE	0.221902017291066	0.290322580645161	TRUE	TRUE	TRUE	TRUE	0.0915032679738562	TRUE	TRUE	Pass	4602STDY7685338	1	1	T	11.4803025626417	-2.12673288318519	0	0	GOSH016.CMN___GOSH016___4602STDY7685338_ATGGGAGTCTGGCGTG
GOSH016	1060.08606671384	640	FALSE	TRUE	TRUE	FALSE	TRUE	EmptyDrops	0	0.0166513598486272	0	0.000418050353437075	0.0166513598486272	0.00211304329904281	0.044228725467947	0.273035361468206	0.192371340425905	0.0307655614284972	0.00433181434538589	0.0880888430120936	0.0369108969186174	S	0.129593810444874	FALSE	0.0360272638753651	0.166666666666667	TRUE	TRUE	TRUE	TRUE	0.0375	TRUE	TRUE	Pass	4602STDY7685338	5	5	NK	1.6822014705408	4.12289712833777	0	0	GOSH016.CMN___GOSH016___4602STDY7685338_ATGTGTGGTCCATGAT
GOSH016	5238.39048891018	2453	TRUE	TRUE	TRUE	TRUE	TRUE	Both	0.000196150553970898	0.00583562403840792	0.0017116908384155	0	0.00412393319999242	0.00437583710212852	0.0679311911940419	0.264136218821202	0.429419437711417	0.0308218513026563	0.00241184597700575	-0.0385830687939567	0.00870990461926316	G2M	0.368421052631579	FALSE	0.0464864864864865	0.491525423728813	TRUE	TRUE	TRUE	TRUE	0	TRUE	TRUE	Pass	4602STDY7685338	15	15	B	-6.70581361823117	10.7676991480065	0	0	GOSH016.CMN___GOSH016___4602STDY7685338_ATGTGTGTCTTGTACT
GOSH016	1155.12675887855	695	FALSE	TRUE	TRUE	TRUE	TRUE	EmptyDrops	0	0.0129349539307904	0	0.000252833112188534	0.0129349539307904	0.00630236516061851	0.0506279597844186	0.251343831501145	0.202346510423756	0.0345884848741988	0.00318302505674229	-0.0153783760854883	-0.0191814342728622	G1	0.185929648241206	FALSE	0.175903614457831	0.622377622377622	TRUE	TRUE	TRUE	TRUE	0.100840336134454	TRUE	TRUE	Pass	4602STDY7685338	0	0	NK	-0.0980555131023154	6.99690393250841	0	0	GOSH016.CMN___GOSH016___4602STDY7685338_ATTACTCAGAGCCCAA
GOSH016	1806.04415314789	919	TRUE	TRUE	TRUE	TRUE	TRUE	Both	0	0.00238997187150336	0	0	0.00238997187150336	0.00415334948064271	0.0592298772685931	0.240683879352664	0.524644309701447	0.00910036342581239	0.00176949462709822	-0.00351913075094798	-0.0841386741348489	G1	0.136	FALSE	0.714285714285714	0.0903522205206738	TRUE	TRUE	TRUE	TRUE	0.0617283950617284	TRUE	TRUE	Pass	4602STDY7685338	2	2	T	8.20062638806876	2.94396983027486	0	0	GOSH016.CMN___GOSH016___4602STDY7685338_ATTACTCCATCGGACC
GOSH016	1636.60928226073	918	TRUE	TRUE	TRUE	TRUE	TRUE	Both	0	0.00252460646056223	0	0	0.00252460646056223	0.00430393747144409	0.0681856398141745	0.266093629594696	0.495451420638975	0.0115668724060661	0.00116190942352956	0.0138060748020498	-0.0245409717200721	S	0.208791208791209	FALSE	0.8348623853211	0.236363636363636	TRUE	TRUE	TRUE	TRUE	0.0915032679738562	TRUE	TRUE	Pass	4602STDY7685338	1	1	T	9.48783720137484	-2.25365481235666	0	0	GOSH016.CMN___GOSH016___4602STDY7685338_ATTACTCGTCATGCAT
GOSH016	2235.55678421282	1160	TRUE	TRUE	TRUE	TRUE	TRUE	Both	0	0.00346069327982349	0.000119925406178701	0	0.00334076787364479	0.00249409505414889	0.0538019488362996	0.251834532814989	0.523701177217491	0.0127104966425482	0.00239270898323017	-0.0108482098255545	-0.0308701094586972	G1	0.185929648241206	FALSE	0.443298969072165	0.55	TRUE	TRUE	TRUE	TRUE	0.0149253731343284	TRUE	TRUE	Pass	4602STDY7685338	2	2	T	12.1350042167772	-1.29275841838205	0	0	GOSH016.CMN___GOSH016___4602STDY7685338_ATTATCCAGATCTGCT
GOSH016	1569.76360883969	838	TRUE	TRUE	TRUE	TRUE	TRUE	Both	0	0.00420092857534108	0	0	0.00420092857534108	0.0030276681782611	0.0669041218871966	0.252420394701482	0.531494426559672	0.00964950444830394	0.00308966641841121	-0.0268850115519852	0.00818885526739227	G2M	0.175903614457831	FALSE	0.166666666666667	0.236363636363636	TRUE	TRUE	TRUE	TRUE	0.0642201834862385	TRUE	TRUE	Pass	4602STDY7685338	2	2	T	10.1169825088972	-0.724168897622334	0	0	GOSH016.CMN___GOSH016___4602STDY7685338_ATTATCCAGCCACGCT
GOSH016	1654.17456045407	985	TRUE	TRUE	TRUE	TRUE	TRUE	Both	0	0.0124529480212731	0	0	0.0124529480212731	0.00590770830137403	0.0379497500079732	0.24954189671533	0.114945318841032	0.0432353888053446	0.00451861494204393	0.0600989252338578	-0.068843267035488	S	0.208791208791209	FALSE	0.491525423728813	0.8348623853211	TRUE	TRUE	TRUE	TRUE	0.0486111111111111	TRUE	TRUE	Pass	4602STDY7685338	5	5	NK	-0.0694829897332774	1.51319315601898	0	0	GOSH016.CMN___GOSH016___4602STDY7685338_ATTATCCAGTCTCCTC
GOSH016	3450.9734219914	1439	TRUE	TRUE	TRUE	TRUE	TRUE	Both	0	0.00965442619675737	0.0040049931586597	0.000220718882300068	0.00564943303809767	0.0021864121606142	0.0856312953988676	0.24380608584002	0.214599585578665	0.0388471774058851	0.000831645595027934	-0.013540249544696	-0.0721649215654982	G1	0.158129175946548	FALSE	0.55	0.208791208791209	TRUE	TRUE	TRUE	TRUE	0.0112359550561798	TRUE	TRUE	Pass	4602STDY7685338	3	3	Monocytes	-16.8022092166998	0.0811735216734801	0	0	GOSH016.CMN___GOSH016___4602STDY7685338_ATTATCCAGTGTTGAA
GOSH016	2876.94705088533	1477	TRUE	TRUE	TRUE	TRUE	TRUE	Both	0	0.00768323821022237	0	0	0.00768323821022237	0.00352645127610222	0.0691197593010856	0.262209751885563	0.478868309310088	0.0183233712641735	0.00180785975073055	-0.0492992133683657	0.0289793030659735	G2M	0.208791208791209	FALSE	0.0571428571428571	0.443298969072165	TRUE	TRUE	TRUE	TRUE	0.0149253731343284	TRUE	TRUE	Pass	4602STDY7685338	1	1	T	12.1201756560521	-0.476216628207983	0	0	GOSH016.CMN___GOSH016___4602STDY7685338_ATTATCCCAGACAGGT
GOSH016	2381.15031558167	1194	TRUE	TRUE	TRUE	TRUE	TRUE	Both	0	0.00322015864975289	0	0	0.00322015864975289	0.0023812251210971	0.0498413997000342	0.231946574842463	0.473511252711177	0.0222572416351082	0.002041117749997	-0.0128951289320045	-0.0509045543850129	G1	0.158129175946548	FALSE	0.55	0.0301369863013699	TRUE	TRUE	TRUE	TRUE	0.078740157480315	TRUE	TRUE	Pass	4602STDY7685338	2	2	T	10.0793628872797	-4.04656250173634	0	0	GOSH016.CMN___GOSH016___4602STDY7685338_ATTATCCCATCGATGT
GOSH016	7109.70961112225	2924	TRUE	TRUE	TRUE	TRUE	TRUE	Both	0	0.000918183947241752	0	0	0.000918183947241752	0.010657638934039	0.0866049966488081	0.271148880832421	0.188568211727944	0.149382884130568	0.00194219888838641	0.0691740040609835	-0.0248810954645221	S	0.064638783269962	FALSE	0.0903522205206738	0.622377622377622	TRUE	TRUE	TRUE	TRUE	0	TRUE	TRUE	Pass	4602STDY7685338	9	9	Adrenal	2.18333286476991	-16.4660588419299	0	0	GOSH016.CMN___GOSH016___4602STDY7685338_ATTATCCCATGCCTAA
GOSH016	5454.76892313457	2281	TRUE	TRUE	TRUE	TRUE	TRUE	Both	0	0.000972852494427954	0	1.29795913438088e-05	0.000972852494427954	0.00773824644380362	0.0514908380890341	0.244854590161012	0.226965836936667	0.0183226010189167	0.0028184095883023	-0.0660254146425681	-0.0346321918395809	G1	0.0903522205206738	FALSE	0.0526315789473684	0.290322580645161	TRUE	TRUE	TRUE	TRUE	0	TRUE	TRUE	Pass	4602STDY7685338	11	11	Tumour	-3.5689289289299	-13.2371048628508	0	0	GOSH016.CMN___GOSH016___4602STDY7685338_ATTATCCGTAGGGTAC
GOSH016	1631.30290398749	918	TRUE	TRUE	TRUE	TRUE	TRUE	Both	0	0.0193853435724156	0.0124218597377124	0	0.00696348383470316	0.0075381993387853	0.0463649821609569	0.255149836771581	0.0852207783466852	0.0118785574345774	0.00427750734022227	0.00877585962836629	0.0752702828918751	G2M	0.040983606557377	FALSE	0.166666666666667	0.142857142857143	TRUE	TRUE	TRUE	TRUE	0.0638297872340425	TRUE	TRUE	Pass	4602STDY7685338	7	7	End	-3.79593558615657	-4.68581572440268	0	0	GOSH016.CMN___GOSH016___4602STDY7685338_ATTATCCGTGCACCAC
GOSH016	1560.55415269643	835	TRUE	TRUE	TRUE	TRUE	TRUE	Both	0	0.00162503882519607	0	0	0.00162503882519607	0.00253107542598013	0.0539094741525893	0.226426691080897	0.423731491526317	0.106156951499469	0.00177220785509252	-0.0481200505954653	-0.0309612462675943	G1	0.107692307692308	FALSE	0.0548424737456243	0.252396166134185	TRUE	TRUE	TRUE	TRUE	0.1	TRUE	TRUE	Pass	4602STDY7685338	1	1	T	9.48198964887564	-0.785163684295789	0	0	GOSH016.CMN___GOSH016___4602STDY7685338_ATTATCCGTTCCACTC
GOSH016	1396.24783429647	792	TRUE	TRUE	TRUE	TRUE	TRUE	Both	0.00263259207498332	0.0161040361556077	0.0135999360289184	0	0.00250410012668929	0.00864843082889257	0.0361396722702718	0.220633481436942	0.194600351941838	0.0611725985350854	0.00206648499418716	0.0233565564304785	0.00434160167994881	S	0.236363636363636	FALSE	0.158129175946548	0.27027027027027	TRUE	TRUE	TRUE	TRUE	0.0245901639344262	TRUE	TRUE	Pass	4602STDY7685338	6	6	B	-8.52138944096241	10.8787927216629	0	0	GOSH016.CMN___GOSH016___4602STDY7685338_ATTCTACAGCGATCCC
GOSH016	2513.29491791961	1315	TRUE	TRUE	TRUE	TRUE	TRUE	Both	0	0.0113695200087446	0	0	0.0113695200087446	0.00373231141052984	0.0456621486686801	0.228699623653195	0.215432555147301	0.0370055346586188	0.00344164705654769	-0.0161885050599003	0.0178804678675048	G2M	0.27027027027027	FALSE	0.107692307692308	0.0731707317073171	TRUE	TRUE	TRUE	TRUE	0	TRUE	TRUE	Pass	4602STDY7685338	5	5	NK	3.46228075849654	6.12792132189821	0	0	GOSH016.CMN___GOSH016___4602STDY7685338_ATTCTACAGTAGGCCA
GOSH016	813.743184424635	620	FALSE	TRUE	TRUE	TRUE	TRUE	EmptyDrops	0	0	0	0	0	0.0130463682330574	0.0925784238943415	0.285644694352935	0.216951676315142	0.2597545767666	0.00125034487504175	-0.0580337457402927	-0.0772130556952104	G1	0.064638783269962	FALSE	0.142857142857143	0.491525423728813	TRUE	TRUE	TRUE	TRUE	0.211267605633803	TRUE	TRUE	Pass	4602STDY7685338	10	10	Adrenal	6.06743220183484	-14.7320957915525	0	0	GOSH016.CMN___GOSH016___4602STDY7685338_ATTCTACAGTTTAGGA
GOSH016	1055.05987128322	665	FALSE	TRUE	TRUE	FALSE	TRUE	EmptyDrops	0	0.00779697422446221	0	0	0.00779697422446221	0.00423942653504019	0.0425349645282533	0.251747431043022	0.203410975290423	0.0266889814660625	0.00788627362197342	-0.0179763229816887	-0.101669459768908	G1	0.166666666666667	FALSE	0.8348623853211	0.443298969072165	TRUE	TRUE	TRUE	TRUE	0.100840336134454	TRUE	TRUE	Pass	4602STDY7685338	0	0	NK	1.58349969735121	8.00523761645898	0	0	GOSH016.CMN___GOSH016___4602STDY7685338_ATTCTACCAATGAAAC
GOSH016	5449.16002779082	2073	TRUE	TRUE	TRUE	TRUE	TRUE	Both	0	0.0244774050488483	0.0197045734694216	0.00013289393670527	0.00477283157942669	0.00338883548482181	0.0752069077122606	0.259827110596253	0.347192117685896	0.0219530542560574	0.0008389326145525	0.00658336781051108	-0.0772279705291742	S	0.185929648241206	FALSE	0.714285714285714	0.158129175946548	TRUE	TRUE	TRUE	TRUE	0.166666666666667	TRUE	TRUE	Pass	4602STDY7685338	3	3	Monocytes	-15.2009146187366	-0.458008241153179	0	0	GOSH016.CMN___GOSH016___4602STDY7685338_ATTCTACCACAGGTTT
GOSH016	2238.25928778641	1096	TRUE	TRUE	TRUE	TRUE	TRUE	Both	0	0.0069291817935724	0.00249655513218337	0	0.00443262666138903	0.00223165489867609	0.0827665059318134	0.252488913925084	0.313053836186483	0.0395442031211206	0.00169834655762803	-0.0590658350834346	-0.109750977828431	G1	0.0795454545454546	FALSE	0.290322580645161	0.491525423728813	TRUE	TRUE	TRUE	TRUE	0.0580645161290323	TRUE	TRUE	Pass	4602STDY7685338	3	3	Monocytes	-18.2934872808465	0.0707084103830393	0	0	GOSH016.CMN___GOSH016___4602STDY7685338_ATTCTACGTGAAAGAG
GOSH016	2100.54643386544	1077	TRUE	TRUE	TRUE	TRUE	TRUE	Both	0	0.00684495960019358	0	8.52802213325987e-05	0.00684495960019358	0.00491560289768473	0.0591367958573816	0.249092263472545	0.280111549354441	0.0450218303164402	0.00469064199623197	0.0196690006211108	-0.0156754320683063	S	0.112676056338028	FALSE	0.55	0.136	TRUE	TRUE	TRUE	TRUE	0.062111801242236	TRUE	TRUE	Pass	4602STDY7685338	1	1	T	8.95877864403397	2.91377201391751	0	0	GOSH016.CMN___GOSH016___4602STDY7685338_ATTCTACTCGCAAGCC
GOSH016	4799.61908209576	2341	TRUE	TRUE	TRUE	TRUE	TRUE	Both	0	0.0191388200365367	0.00650667300268362	0	0.0126321470338531	0.00391830153369224	0.0509397001340617	0.274685182387879	0.17202108403255	0.026171599487452	0.0019606738583183	-0.000638977904975996	-0.0769704740775052	G1	0.0795454545454546	FALSE	0.290322580645161	0.252396166134185	TRUE	TRUE	TRUE	TRUE	0.00719424460431655	TRUE	TRUE	Pass	4602STDY7685338	7	7	End	-3.96367627555857	-7.36052258838554	0	0	GOSH016.CMN___GOSH016___4602STDY7685338_ATTCTACTCTGTCAAG
GOSH016	1903.65535124691	1028	TRUE	TRUE	TRUE	TRUE	TRUE	Both	0	0.00506042781337377	0	0	0.00506042781337377	0.00233084098202093	0.0627843331171939	0.253027213442917	0.55375673503489	0.011593700745843	0.000888627655112849	-0.0351514569253447	-0.0241107491629572	G1	0.123595505617978	FALSE	0.402843601895735	0.252396166134185	TRUE	TRUE	TRUE	TRUE	0.0642201834862385	TRUE	TRUE	Pass	4602STDY7685338	2	2	T	11.1291124522413	-1.90615619598833	0	0	GOSH016.CMN___GOSH016___4602STDY7685338_ATTGGACAGGTGATAT
GOSH016	1098.47812409536	627	TRUE	TRUE	TRUE	TRUE	TRUE	Both	0	0.00989239567523829	0	0	0.00989239567523829	0.00440057011134306	0.0549001758590349	0.236539621312367	0.330819118153898	0.0532230232328802	0.00222052194344206	-0.0503763321953447	-0.0505742248509179	G1	0.166666666666667	FALSE	0.129593810444874	0.312977099236641	TRUE	TRUE	TRUE	TRUE	0.146788990825688	TRUE	TRUE	Pass	4602STDY7685338	4	4	T	9.09457590498357	-0.889941510046475	0	0	GOSH016.CMN___GOSH016___4602STDY7685338_ATTGGACAGTACGACG
GOSH016	2809.44563017156	1207	TRUE	TRUE	TRUE	TRUE	TRUE	Both	0	0.0176257117876386	0.0108364403295538	3.80095425461653e-05	0.00678927145808473	0.00281453217707541	0.0713579528504849	0.199968240794187	0.24599623838267	0.0523110988228407	0.0024217138257197	-0.0473068408467795	-0.0473731001589963	G1	0.0571428571428571	FALSE	0.338775510204082	0.368421052631579	TRUE	TRUE	TRUE	TRUE	0	TRUE	TRUE	Pass	4602STDY7685338	8	8	Monocytes	-16.8381833284013	-2.26561323857394	0	0	GOSH016.CMN___GOSH016___4602STDY7685338_ATTGGACCAACGATCT
GOSH016	1391.43218334807	858	FALSE	TRUE	TRUE	TRUE	TRUE	EmptyDrops	0	0.00527408320040971	0.000575227754645907	0	0.00469885544576381	0.00359682307776174	0.0511983414683818	0.253457163003433	0.135239612185657	0.0133484329550367	0.00606627380551938	-0.0108039211543253	-0.0564902743448859	G1	0.064638783269962	FALSE	0.27027027027027	0.117967332123412	TRUE	TRUE	TRUE	TRUE	0.0638297872340425	TRUE	TRUE	Pass	4602STDY7685338	7	7	End	-4.66263756439087	-5.56342461219814	0	0	GOSH016.CMN___GOSH016___4602STDY7685338_ATTGGACCAGATGGGT
GOSH016	4241.383534604	1874	TRUE	TRUE	TRUE	TRUE	TRUE	Both	0	0.000773425614067817	0	0	0.000773425614067817	0.00698905332980826	0.0597268140995622	0.235168251820936	0.252908499374451	0.0461891157260243	0.00386908027016728	-0.0622989524729458	-0.069837476968581	G1	0.290322580645161	FALSE	0.0673575129533679	0.402843601895735	TRUE	TRUE	TRUE	TRUE	0.025	TRUE	TRUE	Pass	4602STDY7685338	11	11	Tumour	-2.85552674070385	-13.1013904328446	0	0	GOSH016.CMN___GOSH016___4602STDY7685338_ATTGGACCATAACCTG
GOSH016	3297.9793043077	1456	TRUE	TRUE	TRUE	TRUE	TRUE	Both	7.24595429413566e-05	0.0103528390386398	0.0061470391702323	0	0.00420579986840748	0.00259481644260623	0.0783552537267902	0.237330220580211	0.255463953266213	0.0547424627895671	0.00162711009146572	-0.035902008481921	-0.0771397287652968	G1	0.208791208791209	FALSE	0.402843601895735	0.185929648241206	TRUE	TRUE	TRUE	TRUE	0.0112359550561798	TRUE	TRUE	Pass	4602STDY7685338	3	3	Monocytes	-16.2605040587435	0.782377321692708	0	0	GOSH016.CMN___GOSH016___4602STDY7685338_ATTGGACGTACATGTC
GOSH016	2412.12562736968	1394	TRUE	TRUE	TRUE	TRUE	TRUE	Both	0	0.00586246481604682	0	0	0.00586246481604682	0.00249434518743806	0.0633899344863037	0.284462115156969	0.337282959519246	0.0283426491327842	0.00408730908979281	0.00217804584722503	-0.0477635555807847	S	0.252396166134185	FALSE	0.290322580645161	0.8348623853211	TRUE	TRUE	TRUE	TRUE	0.0769230769230769	TRUE	TRUE	Pass	4602STDY7685338	5	5	NK	3.58096947595678	6.41885306655143	0	0	GOSH016.CMN___GOSH016___4602STDY7685338_ATTGGACGTTTAAGCC
GOSH016	3584.67209159295	1537	TRUE	TRUE	TRUE	TRUE	TRUE	Both	0	0.00156192186785076	0	0	0.00156192186785076	0.00707497277220347	0.0445153770746979	0.216797821789491	0.218891341862566	0.00697759228746834	0.00254004213123127	0.0219067045645476	-0.0490840313167748	S	0.098546042003231	FALSE	0.622377622377622	0.622377622377622	TRUE	TRUE	TRUE	TRUE	0.025	TRUE	TRUE	Pass	4602STDY7685338	11	11	Tumour	-2.80073287846835	-13.2448753847197	0	0	GOSH016.CMN___GOSH016___4602STDY7685338_ATTGGACTCCTGCTTG
GOSH016	1827.22842057841	969	TRUE	TRUE	TRUE	TRUE	TRUE	Both	0	0.00737574147008391	0.00335314909935369	0	0.00402259237073021	0.00252317095218645	0.0648954226313002	0.246118007809607	0.22486869799259	0.0782926358071836	0.000374137037556331	-0.0635155206644573	-0.0436685520192623	G1	0.0620347394540943	FALSE	0.175903614457831	0.0943396226415094	TRUE	TRUE	TRUE	TRUE	0	TRUE	TRUE	Pass	4602STDY7685338	3	3	Monocytes	-18.1017473284216	1.32338284872778	0	0	GOSH016.CMN___GOSH016___4602STDY7685338_ATTGGTGAGACAGAGA
GOSH016	1464.2074605603	825	TRUE	TRUE	TRUE	TRUE	TRUE	Both	0.000262740315920115	0.0038212442449012	0	0	0.0038212442449012	0.00423971396411664	0.0607110469617732	0.255351173611636	0.483507787577123	0.0257562803062545	0.00328926458056477	0.0554155168081139	0.0214500614019339	S	0.252396166134185	FALSE	0.491525423728813	0.368421052631579	TRUE	TRUE	TRUE	TRUE	0.0352941176470588	TRUE	TRUE	Pass	4602STDY7685338	2	2	T	9.08883363186395	1.88408776508043	0	0	GOSH016.CMN___GOSH016___4602STDY7685338_ATTGGTGAGCCCTAAT
GOSH016	1682.01330235387	1044	TRUE	TRUE	TRUE	TRUE	TRUE	Both	0	0.0120151550575462	0.000477644440809192	0	0.011537510616737	0.00814908842324302	0.0569367860281865	0.275074362066478	0.129118254051835	0.0427324746743969	0.0046338316963453	-0.0729392514608033	-0.0615361336899773	G1	0.0484581497797357	FALSE	0.142857142857143	0.312977099236641	TRUE	TRUE	TRUE	TRUE	0.00719424460431655	TRUE	TRUE	Pass	4602STDY7685338	7	7	End	-4.62903269910166	-5.10796943243934	0	0	GOSH016.CMN___GOSH016___4602STDY7685338_ATTGGTGCAATGCCAT
GOSH016	2603.37350734421	1476	TRUE	TRUE	TRUE	TRUE	TRUE	Both	0.000565197136458403	0.0077387340203628	0.00445721174425861	0	0.00328152227610419	0.00644468039066136	0.0645344865821845	0.275730570474204	0.225825691161652	0.0212119456096841	0.00311950653103818	0.0120613500258227	-0.117532658229312	S	0.185929648241206	FALSE	0.338775510204082	0.0943396226415094	TRUE	TRUE	TRUE	TRUE	0	TRUE	TRUE	Pass	4602STDY7685338	15	15	B	-5.87073735585843	10.5311444911889	0	0	GOSH016.CMN___GOSH016___4602STDY7685338_ATTGGTGCACATCTTT
GOSH016	1682.36012847718	866	TRUE	TRUE	TRUE	TRUE	TRUE	Both	0	0.00391346713584181	0	3.93002736716255e-05	0.00391346713584181	0.00414128340309925	0.061368570240731	0.242068183833591	0.529663685275937	0.010959265017618	0.000537152430309437	-0.0628409260251047	-0.0467403375417126	G1	0.136	FALSE	0.129593810444874	0.0701986754966887	TRUE	TRUE	TRUE	TRUE	0.0617283950617284	TRUE	TRUE	Pass	4602STDY7685338	2	2	T	8.96939049506979	3.21449596922877	0	0	GOSH016.CMN___GOSH016___4602STDY7685338_ATTGGTGCAGATGGCA
GOSH016	2067.63918812274	1159	TRUE	TRUE	TRUE	TRUE	TRUE	Both	0	0.00892991394409702	0.00351594350507966	0.000117926597163825	0.00541397043901736	0.00215574526456883	0.0674001841710742	0.236993317984569	0.23438854806228	0.0855097151888573	0.0009651735066063	-0.0431919258880029	-0.0747794606387955	G1	0.064638783269962	FALSE	0.714285714285714	0.221902017291066	TRUE	TRUE	TRUE	TRUE	0.00970873786407767	TRUE	TRUE	Pass	4602STDY7685338	8	8	Monocytes	-17.6929085798917	-2.00340367177268	0	0	GOSH016.CMN___GOSH016___4602STDY7685338_ATTGGTGGTTTGGCGC
GOSH016	1432.37559185121	774	TRUE	TRUE	TRUE	TRUE	TRUE	Both	0	0.0106046270946282	0	0	0.0106046270946282	0.00263053156036661	0.0613436828673008	0.226138483592802	0.408247844829116	0.0182201611856739	0.0043020990173011	0.0657419083665048	-0.0470996036462726	S	0.196850393700787	FALSE	0.55	0.8348623853211	TRUE	TRUE	TRUE	TRUE	0.0819672131147541	TRUE	TRUE	Pass	4602STDY7685338	1	1	T	12.1560934092298	2.10861553705123	0	0	GOSH016.CMN___GOSH016___4602STDY7685338_ATTGGTGTCGGCATCG
GOSH016	1001.41726933738	617	FALSE	TRUE	TRUE	FALSE	TRUE	EmptyDrops	0	0.0236129717765286	0.0150108017609423	0	0.00860217001558629	0.000746720923020722	0.0488594072612386	0.214951256498554	0.155048495730492	0.0485127810121598	0.00236757355470814	-0.0494260105401024	-0.0390251067193721	G1	0.129593810444874	FALSE	0.150214592274678	0.622377622377622	TRUE	TRUE	TRUE	TRUE	0.0112359550561798	TRUE	TRUE	Pass	4602STDY7685338	3	3	Monocytes	-15.7710685772841	1.5420627445781	0	0	GOSH016.CMN___GOSH016___4602STDY7685338_ATTGGTGTCTATCGCC
GOSH016	3264.95441183099	1408	TRUE	TRUE	TRUE	TRUE	TRUE	Both	0	0.0125901146069503	0.00672692531987634	0	0.00586318928707392	0.00189159423842692	0.0826959450816457	0.254305318393126	0.308899380710383	0.032879971400789	0.000773737297424315	-0.0466488439540203	-0.0143309126650619	G1	0.117967332123412	FALSE	0.252396166134185	0.196850393700787	TRUE	TRUE	TRUE	TRUE	0.0580645161290323	TRUE	TRUE	Pass	4602STDY7685338	8	8	Monocytes	-17.2866790847688	-0.688751193379569	0	0	GOSH016.CMN___GOSH016___4602STDY7685338_ATTTCTGCAATAGCGG
GOSH016	3045.63874784962	1483	TRUE	TRUE	TRUE	TRUE	TRUE	Both	0	0.000712335977821832	0	0.000141854757109135	0.000712335977821832	0.0038477011620238	0.0495496409453276	0.242695945092704	0.162466424268806	0.0264002505941466	0.00235334415480214	-0.00852018707089718	-0.0442807442738783	G1	0.196850393700787	FALSE	0.221902017291066	0.158129175946548	TRUE	TRUE	TRUE	TRUE	0.025	TRUE	TRUE	Pass	4602STDY7685338	11	11	Tumour	-2.72552147354453	-13.0825514815296	0	0	GOSH016.CMN___GOSH016___4602STDY7685338_ATTTCTGCACTCGACG
GOSH016	1267.38957712352	702	FALSE	TRUE	TRUE	TRUE	TRUE	EmptyDrops	0	0.024589148024178	0	0	0.024589148024178	0.00415002403667774	0.0537379337384966	0.244385244251422	0.184680687972393	0.0273609561448494	0.00486530413325938	0.0311989669529106	-0.0825892549684908	S	0.175903614457831	FALSE	0.402843601895735	0.208791208791209	TRUE	TRUE	TRUE	TRUE	0	TRUE	TRUE	Pass	4602STDY7685338	0	0	NK	0.607823161345055	2.05167800663909	0	0	GOSH016.CMN___GOSH016___4602STDY7685338_ATTTCTGCAGATGGCA
GOSH016	1453.73841415059	758	TRUE	TRUE	TRUE	TRUE	TRUE	Both	0	0.00263164213926877	0	0	0.00263164213926877	0.00179787402860525	0.059896395958502	0.240839673443852	0.524545737236361	0.0222316485666323	0.00212236268864943	0.0120405926068633	0.00114245065383017	S	0.166666666666667	FALSE	0.185929648241206	0.150214592274678	TRUE	TRUE	TRUE	TRUE	0.0819672131147541	TRUE	TRUE	Pass	4602STDY7685338	1	1	T	11.5306709934607	3.19970707140606	0	0	GOSH016.CMN___GOSH016___4602STDY7685338_ATTTCTGGTGATGCCC
GOSH016	1834.83824245037	988	TRUE	TRUE	TRUE	TRUE	TRUE	Both	0	0.00143056986186254	0	0	0.00143056986186254	0.00811447949050877	0.115689432262214	0.338775981212245	0.350272304830494	0.0503854669820285	0.000612224553718382	-0.0355492042490591	-0.0415945530624852	G1	0.0571428571428571	FALSE	0.338775510204082	0.290322580645161	TRUE	TRUE	TRUE	TRUE	0.108433734939759	TRUE	TRUE	Pass	4602STDY7685338	10	10	Adrenal	4.0951415116194	-14.1974436919357	0	0	GOSH016.CMN___GOSH016___4602STDY7685338_CAACCAAAGTTAAGTG
GOSH016	985.749884775024	651	FALSE	TRUE	TRUE	FALSE	TRUE	EmptyDrops	0	0.00496958371266215	0	0.000309022725643734	0.00496958371266215	0.00334415171033933	0.0275704587894588	0.222437471085174	0.0963072988916969	0.0623267054727597	0.00754230987434211	-0.0644683533691141	0.00742513972223556	G2M	0.150214592274678	FALSE	0.55	0.622377622377622	TRUE	TRUE	TRUE	TRUE	0.172727272727273	TRUE	TRUE	Pass	4602STDY7685338	0	0	NK	0.340178809642101	3.96055291034245	0	0	GOSH016.CMN___GOSH016___4602STDY7685338_CAACCAACAATCGAAA
GOSH016	1298.99722479016	749	FALSE	TRUE	TRUE	TRUE	TRUE	EmptyDrops	0	0.0165870016769516	0.00924416516207722	0.000364787499918627	0.00734283651487435	0.00678149273937575	0.0354391943067787	0.217061772716705	0.109112734260297	0.0702620479674597	0.00248421882717254	-0.00885192415145198	-0.0518960110348437	G1	0.0943396226415094	FALSE	0.290322580645161	0.185929648241206	TRUE	TRUE	TRUE	TRUE	0.0638297872340425	TRUE	TRUE	Pass	4602STDY7685338	7	7	End	-4.00852002748443	-4.88353442245831	0	0	GOSH016.CMN___GOSH016___4602STDY7685338_CAACCAACAATGTAAG
GOSH016	8072.48043003447	3475	TRUE	TRUE	TRUE	TRUE	TRUE	Both	0	0.0127975837941064	0.00219268014190495	0	0.0106049036522015	0.00702364649063757	0.0452608622709321	0.257745157219966	0.152650112961965	0.0701865406180873	0.00237812366765768	-0.0587043549790523	-0.0809734502074842	G1	0.0701986754966887	FALSE	0.443298969072165	0.55	TRUE	TRUE	TRUE	TRUE	0.00719424460431655	TRUE	TRUE	Pass	4602STDY7685338	12	12	End	-3.81964400073238	-7.43982189883043	0	0	GOSH016.CMN___GOSH016___4602STDY7685338_CAACCAACATACTACG
GOSH016	4688.66198658559	1922	TRUE	TRUE	TRUE	TRUE	TRUE	Both	0	0.0242848777106296	0.0219906853671604	0	0.00229419234346913	0.00747031494096337	0.0703605685930138	0.256482834476189	0.417923963858543	0.0254426043744073	0.00245328829522116	-0.040960480290741	0.0410252366440952	G2M	0.312977099236641	FALSE	0.0701986754966887	0.714285714285714	TRUE	TRUE	TRUE	TRUE	0.166666666666667	TRUE	TRUE	Pass	4602STDY7685338	3	3	Monocytes	-15.2889977281877	0.719254600401009	0	0	GOSH016.CMN___GOSH016___4602STDY7685338_CAACCAAGTCATATCG
GOSH016	1975.72660117637	987	TRUE	TRUE	TRUE	TRUE	TRUE	Both	0	0.00175413356143555	0	0	0.00175413356143555	0.0024406916397091	0.0633918253001179	0.254076939611356	0.515872171951387	0.0126458155000656	0.00114122900947423	-0.0267232002423136	-0.0316798706078631	G1	0.221902017291066	FALSE	0.368421052631579	0.0701986754966887	TRUE	TRUE	TRUE	TRUE	0.371134020618557	TRUE	TRUE	Pass	4602STDY7685338	1	1	T	11.9209288121101	1.53699807326733	0	0	GOSH016.CMN___GOSH016___4602STDY7685338_CAACCAATCATAACCG
GOSH016	2381.79178881574	1243	TRUE	TRUE	TRUE	TRUE	TRUE	Both	0	0.00666605220124137	0.00300964263042695	0	0.00365640957081443	0.00891006863750221	0.0444597641292663	0.258718853767374	0.14285720093608	0.0183070686683938	0.00171521519814826	0.00787269050115272	-0.0316739435500347	S	0.0731707317073171	FALSE	0.175903614457831	0.402843601895735	TRUE	TRUE	TRUE	TRUE	0.00719424460431655	TRUE	TRUE	Pass	4602STDY7685338	7	7	End	-3.37830824457884	-6.7619432967244	0	0	GOSH016.CMN___GOSH016___4602STDY7685338_CAACCTCAGACGCTTT
GOSH016	966.403962223319	688	FALSE	TRUE	TRUE	FALSE	TRUE	EmptyDrops	0	0.0130679007709247	0	0	0.0130679007709247	0.0033782300833005	0.0481019460738962	0.264891548191999	0.272066461471792	0.0504401947139124	0.00480975631113522	-0.0637757110706326	-0.014284045941089	G1	0.129593810444874	FALSE	0.208791208791209	0.236363636363636	TRUE	TRUE	TRUE	TRUE	0.161290322580645	TRUE	TRUE	Pass	4602STDY7685338	0	0	NK	0.573771653858402	5.40884081131678	0	0	GOSH016.CMN___GOSH016___4602STDY7685338_CAACCTCCAAGGACAC
GOSH016	1671.44145009239	849	TRUE	TRUE	TRUE	TRUE	TRUE	Both	0	0.00765945402386165	0	0	0.00765945402386165	0.003284202151056	0.0595832596294662	0.198302950069235	0.120251186306857	0.0589759802481062	0.00144276946465709	-0.070369289391716	-0.021369079615812	G1	0.0329877474081056	FALSE	0.150214592274678	0.185929648241206	TRUE	TRUE	TRUE	TRUE	0	TRUE	TRUE	Pass	4602STDY7685338	3	3	Monocytes	-18.7040123963715	1.87942206229997	0	0	GOSH016.CMN___GOSH016___4602STDY7685338_CAACCTCGTACTTGAC
GOSH016	1446.48322726528	739	TRUE	TRUE	TRUE	TRUE	TRUE	Both	0	0.00967524269959929	0.00650730968162341	0	0.00316793301797588	0.00761392464297786	0.0377037196770727	0.184509243954222	0.103178573031185	0.0912103320489162	0.00109529353976372	0.0348670616500447	-0.0554683801420869	S	0.0526315789473684	FALSE	0.622377622377622	0.368421052631579	TRUE	TRUE	TRUE	TRUE	0.166666666666667	TRUE	TRUE	Pass	4602STDY7685338	3	3	Monocytes	-16.0362165904651	2.21016623693688	0	0	GOSH016.CMN___GOSH016___4602STDY7685338_CAACCTCGTTTAAGCC
GOSH016	1769.6388692671	949	TRUE	TRUE	TRUE	TRUE	TRUE	Both	0	0.00465173800597498	0	0	0.00465173800597498	0.00293587084132308	0.0618709502781717	0.257516911856637	0.488631694496894	0.00727875178947197	0.00246012764144893	-0.06353921104442	0.0425632990953979	G2M	0.142857142857143	FALSE	0.714285714285714	0.0673575129533679	TRUE	TRUE	TRUE	TRUE	0.138888888888889	TRUE	TRUE	Pass	4602STDY7685338	1	1	T	10.9830035076047	1.41324686228665	0	0	GOSH016.CMN___GOSH016___4602STDY7685338_CAACCTCTCGGATGTT
GOSH016	1236.05983574439	635	FALSE	TRUE	TRUE	TRUE	TRUE	EmptyDrops	0	0.00192487738849267	0	0.00050335692542522	0.00192487738849267	0.0071110207872031	0.0577756759670863	0.20498596716047	0.115528152907154	0.0651679022362279	0.00325971809894014	-0.0118164276731947	0.0512881510755516	G2M	0.0274579273693534	FALSE	0.55	0.491525423728813	TRUE	TRUE	TRUE	TRUE	0.0580645161290323	TRUE	TRUE	Pass	4602STDY7685338	3	3	Monocytes	-17.4958648471911	3.02428249380416	0	0	GOSH016.CMN___GOSH016___4602STDY7685338_CAACTAGCATGGTCAT
GOSH016	1013.83407770387	658	FALSE	TRUE	TRUE	FALSE	TRUE	EmptyDrops	0	0.00881508772936634	0.000865946153593307	0	0.00794914157577303	0.00442782285410803	0.0469575301172987	0.257715736626307	0.0787900539160434	0.00678679951703163	0.00441280786817869	-0.00994537523877384	0.0236969833405721	G2M	0.0865671641791045	FALSE	0.040983606557377	0.208791208791209	TRUE	TRUE	TRUE	TRUE	0.301369863013699	TRUE	TRUE	Pass	4602STDY7685338	7	7	End	-4.24845563849539	-4.00602986744852	0	0	GOSH016.CMN___GOSH016___4602STDY7685338_CAACTAGGTGGCAAAC
GOSH016	4942.66216183604	2015	TRUE	TRUE	TRUE	TRUE	TRUE	Both	0	0.00114096123601084	0	0	0.00114096123601084	0.00636451960219469	0.0551577154451478	0.236495063917208	0.256918002688283	0.0266054300743915	0.00154139621919074	-0.0532653797508134	-0.0355655802078457	G1	0.102990033222591	FALSE	0.491525423728813	0.338775510204082	TRUE	TRUE	TRUE	TRUE	0	TRUE	TRUE	Pass	4602STDY7685338	11	11	Tumour	-3.10477869796491	-13.845967165364	0	0	GOSH016.CMN___GOSH016___4602STDY7685338_CAACTAGTCCCAAGAT
GOSH016	1431.73770229619	910	TRUE	TRUE	TRUE	TRUE	TRUE	Both	0	0.0105944251882652	0	0	0.0105944251882652	0.00689958398517058	0.0411083149985545	0.241497625988406	0.189043770479494	0.0720639569918194	0.00250634989771875	0.00526267251881006	-0.0721791228062688	S	0.236363636363636	FALSE	0.208791208791209	0.368421052631579	TRUE	TRUE	TRUE	TRUE	0.0471698113207547	TRUE	TRUE	Pass	4602STDY7685338	0	0	NK	2.85326992429713	6.68932148174788	0	0	GOSH016.CMN___GOSH016___4602STDY7685338_CAACTAGTCCGCGGTA
GOSH016	1622.79060990935	1047	TRUE	TRUE	TRUE	TRUE	TRUE	Both	0	0.0078299421388328	0.00423826481700376	0.000276284309280048	0.00359167732182904	0.00637658670570256	0.0448818148595749	0.248121356713483	0.0777305241917519	0.0425663264932725	0.00532383583032677	-0.0915501886833401	-0.0299722472160493	G1	0.0484581497797357	FALSE	0.236363636363636	0.0943396226415094	TRUE	TRUE	TRUE	TRUE	0.00719424460431655	TRUE	TRUE	Pass	4602STDY7685338	7	7	End	-4.3631829752211	-6.18469726898602	0	0	GOSH016.CMN___GOSH016___4602STDY7685338_CAAGAAACAGTCAGCC
GOSH016	5323.40902195388	2227	TRUE	TRUE	TRUE	TRUE	TRUE	Both	0	0.00106741888968823	0	0	0.00106741888968823	0.00456056516219708	0.0500515992920836	0.25746035602915	0.168249795014149	0.0155609733682348	0.00281053840380111	-0.0858410577126015	-0.0821755415854585	G1	0.0673575129533679	FALSE	0.714285714285714	0.0376237623762376	TRUE	TRUE	TRUE	TRUE	0	TRUE	TRUE	Pass	4602STDY7685338	11	11	Tumour	-3.15941857500403	-14.3410272181963	0	0	GOSH016.CMN___GOSH016___4602STDY7685338_CAAGAAATCCAGTATG
GOSH016	1771.01972232608	970	TRUE	TRUE	TRUE	TRUE	TRUE	Both	0	0.00388647758236604	0	0	0.00388647758236604	0.00359819952615169	0.0546002504721765	0.254468070384072	0.47693262174287	0.0175734985269344	0.00196246952633079	0.0287259576707373	-0.0715317337605075	S	0.166666666666667	FALSE	0.166666666666667	0.150214592274678	TRUE	TRUE	TRUE	TRUE	0.0603448275862069	TRUE	TRUE	Pass	4602STDY7685338	1	1	T	9.66627986451269	0.432125890474149	0	0	GOSH016.CMN___GOSH016___4602STDY7685338_CAAGAAATCTCGGACG
GOSH016	1103.1647969513	708	FALSE	TRUE	TRUE	TRUE	TRUE	EmptyDrops	0	0.00519221613528111	0	0	0.00519221613528111	0.00326368359102207	0.0534995452496083	0.263468729326275	0.225403796767343	0.0371713951139798	0.00325305102290436	-0.0611274173600969	0.0323440383687677	G2M	0.098546042003231	FALSE	0.622377622377622	0.55	TRUE	TRUE	TRUE	TRUE	0.172727272727273	TRUE	TRUE	Pass	4602STDY7685338	0	0	NK	0.331667704651826	3.96651844559964	0	0	GOSH016.CMN___GOSH016___4602STDY7685338_CAAGATCGTATTCGTG
GOSH016	3767.34368020237	1492	TRUE	TRUE	TRUE	TRUE	TRUE	Both	0	0.0156468716037795	0.00863629097214162	0	0.00701058063163792	0.00364365329411966	0.0780584696803182	0.236087222284183	0.307568844249688	0.0293928754653348	0.000670457718526131	-0.0665341228376495	-0.0529129865338663	G1	0.208791208791209	FALSE	0.27027027027027	0.491525423728813	TRUE	TRUE	TRUE	TRUE	0.0112359550561798	TRUE	TRUE	Pass	4602STDY7685338	3	3	Monocytes	-16.003872118133	0.326232519865571	0	0	GOSH016.CMN___GOSH016___4602STDY7685338_CAAGATCTCGTACCGG
GOSH016	1013.32306338673	657	FALSE	TRUE	TRUE	FALSE	TRUE	EmptyDrops	0	0.00773500763165518	0.000424370485548757	0	0.00731063714610642	0.0095526271340122	0.0408422935229189	0.23879622096231	0.197726895968122	0.0353261338126427	0.00284406582654832	-0.0513228340703682	-0.0582062601697686	G1	0.102990033222591	FALSE	0.166666666666667	0.142857142857143	TRUE	TRUE	TRUE	TRUE	0.1125	TRUE	TRUE	Pass	4602STDY7685338	0	0	NK	1.11823912309335	3.7791606384831	0	0	GOSH016.CMN___GOSH016___4602STDY7685338_CAAGGCCAGACATAAC
GOSH016	1593.31788757493	835	TRUE	TRUE	TRUE	TRUE	TRUE	Both	0	0.00647127569744802	0	0.000245173643499134	0.00647127569744802	0.00365455980407466	0.057761922966274	0.237923843640805	0.466461740744835	0.0278766640932736	0.00125431141705778	-0.0232178597674586	-0.0358656788250167	G1	0.142857142857143	FALSE	0.252396166134185	0.175903614457831	TRUE	TRUE	TRUE	TRUE	0.078740157480315	TRUE	TRUE	Pass	4602STDY7685338	4	4	T	7.57694749229508	-0.164342823370075	0	0	GOSH016.CMN___GOSH016___4602STDY7685338_CAAGGCCCACCAGGCT
GOSH016	1433.61133406418	713	TRUE	TRUE	TRUE	TRUE	TRUE	Both	0	0.00565963506358591	0.00101070705413295	0	0.00464892800945296	0.00156250504444027	0.0552619636716764	0.212836600796917	0.179275592586679	0.0507601657981292	0.00210595818911854	-0.0163588211104653	-0.0574286674759889	G1	0.0376237623762376	FALSE	0.236363636363636	0.236363636363636	TRUE	TRUE	TRUE	TRUE	0.0580645161290323	TRUE	TRUE	Pass	4602STDY7685338	3	3	Monocytes	-17.6128870118591	1.92307950160723	0	0	GOSH016.CMN___GOSH016___4602STDY7685338_CAAGGCCCAGGGTATG
GOSH016	3963.62689428901	1876	TRUE	TRUE	TRUE	TRUE	TRUE	Both	0	0.000698938447696128	0	0	0.000698938447696128	0.0087823062071262	0.0896016039011044	0.271817858411029	0.310779231301403	0.0999695282726234	0.00215368305345188	-0.0333399531549462	-0.0847258210811246	G1	0.236363636363636	FALSE	0.402843601895735	0.443298969072165	TRUE	TRUE	TRUE	TRUE	0.211267605633803	TRUE	TRUE	Pass	4602STDY7685338	10	10	Adrenal	3.78475248922599	-14.7395810991087	0	0	GOSH016.CMN___GOSH016___4602STDY7685338_CAAGGCCGTGTTCTTT
GOSH016	1631.74358340462	892	TRUE	TRUE	TRUE	TRUE	TRUE	Both	0	0.00473530425344285	0	0	0.00473530425344285	0.00312601612899162	0.0622864092970436	0.255256524050906	0.448259845778744	0.0170075822107375	0.00159337245105046	-0.0579722334825733	-0.0399905771568038	G1	0.175903614457831	FALSE	0.112676056338028	0.622377622377622	TRUE	TRUE	TRUE	TRUE	0.0819672131147541	TRUE	TRUE	Pass	4602STDY7685338	1	1	T	12.1701721501194	-0.396731006802883	0	0	GOSH016.CMN___GOSH016___4602STDY7685338_CAAGGCCGTTATCGGT
GOSH016	2608.57980514371	1367	TRUE	TRUE	TRUE	TRUE	TRUE	Both	0	0.00525985679373588	0.00231556013343961	0	0.00294429666029627	0.00136447453080884	0.0624338981063058	0.243992235785842	0.301834874623908	0.07251607757657	0.00211360007018904	-0.0236107255117007	-0.0865489417378091	G1	0.158129175946548	FALSE	0.55	0.622377622377622	TRUE	TRUE	TRUE	TRUE	0.0580645161290323	TRUE	TRUE	Pass	4602STDY7685338	3	3	Monocytes	-17.5267876884762	0.0640434632244045	0	0	GOSH016.CMN___GOSH016___4602STDY7685338_CAAGGCCTCAGCTCGG
GOSH016	1989.66947965576	982	TRUE	TRUE	TRUE	TRUE	TRUE	Both	0	0.019258718186458	0.0086983762053966	0	0.0105603419810614	0.00633822242090898	0.0445869844418731	0.242048338167583	0.0603330394314742	0.00500042041854213	0.00322254633660587	0.047779798230484	-0.0365614521613392	S	0.0376237623762376	FALSE	0.0571428571428571	0.27027027027027	TRUE	TRUE	TRUE	TRUE	0.00719424460431655	TRUE	TRUE	Pass	4602STDY7685338	7	7	End	-2.80772408591957	-4.87807301899515	0	0	GOSH016.CMN___GOSH016___4602STDY7685338_CAAGGCCTCATGCATG
GOSH016	1559.64941843594	992	TRUE	TRUE	TRUE	TRUE	TRUE	Both	0	0.00544177562888305	0.000349744688368429	4.10915913687646e-05	0.00509203094051462	0.00552728979115904	0.0398113016853525	0.264320096110503	0.218759821837382	0.0300373816857467	0.00330213002376538	0.0460971545805993	-0.102185959766588	S	0.290322580645161	FALSE	0.166666666666667	0.175903614457831	TRUE	TRUE	TRUE	TRUE	0.032967032967033	TRUE	TRUE	Pass	4602STDY7685338	5	5	NK	0.955446376360179	7.36957485174366	0	0	GOSH016.CMN___GOSH016___4602STDY7685338_CAAGGCCTCTAACTCT
GOSH016	1623.51988402245	898	TRUE	TRUE	TRUE	TRUE	TRUE	Both	0.00489904795254705	0.0117109017254008	0.00726103577115424	7.94835159400744e-05	0.00444986595424653	0.00391149764694313	0.0565501523201812	0.245407189459549	0.534646815068393	0.0202259193992092	0.00185930802303028	-0.0283770931070307	-0.0364279138262199	G1	0.368421052631579	FALSE	0.064638783269962	0.150214592274678	TRUE	TRUE	TRUE	TRUE	0.174825174825175	TRUE	TRUE	Pass	4602STDY7685338	6	6	B	-8.41438490599738	11.8324040268487	0	0	GOSH016.CMN___GOSH016___4602STDY7685338_CAAGTTGCAGTGACAG
GOSH016	1232.98398330492	758	FALSE	TRUE	TRUE	FALSE	TRUE	EmptyDrops	0	0.00667899167671668	0.00266703659119216	0.000427667579691378	0.00401195508552452	0.00956221553969862	0.0602583221660707	0.251961745777258	0.122716773895562	0.0180107286198391	0.00273808350671863	0.0244072972423631	-0.0976329447670169	S	0.0903522205206738	FALSE	0.368421052631579	0.368421052631579	TRUE	TRUE	TRUE	TRUE	0.0638297872340425	TRUE	TRUE	Pass	4602STDY7685338	7	7	End	-4.07967755332727	-6.47233305114544	0	0	GOSH016.CMN___GOSH016___4602STDY7685338_CAAGTTGGTGTTGAGG
GOSH016	1964.17688325814	1012	TRUE	TRUE	TRUE	TRUE	TRUE	Both	0	0.0050934110614715	0.00181081206151549	0	0.003282598999956	0.00507188246840532	0.0699083221668955	0.250553886668819	0.328778603397051	0.0552037148340589	0.00153363707971618	-0.0571542438802032	0.00614240547553381	G2M	0.0731707317073171	FALSE	0.166666666666667	0.236363636363636	TRUE	TRUE	TRUE	TRUE	0.327433628318584	TRUE	TRUE	Pass	4602STDY7685338	3	3	Monocytes	-17.0319329220506	2.6406669622717	0	0	GOSH016.CMN___GOSH016___4602STDY7685338_CAAGTTGTCAACGGCC
GOSH016	2310.01968336219	1227	TRUE	TRUE	TRUE	TRUE	TRUE	Both	0	0.00127681646611936	0	0	0.00127681646611936	0.00437279427097392	0.0633665857001201	0.272145019615912	0.520274480306825	0.012788607579682	0.00135935385856167	-0.0357394070920149	-0.0432234203228113	G1	0.107692307692308	FALSE	0.166666666666667	0.714285714285714	TRUE	TRUE	TRUE	TRUE	0.1	TRUE	TRUE	Pass	4602STDY7685338	1	1	T	11.8908397004649	0.00341149168865651	0	0	GOSH016.CMN___GOSH016___4602STDY7685338_CACAAACCATCTCGCT
GOSH016	1436.83761613909	755	TRUE	TRUE	TRUE	TRUE	TRUE	Both	0	0.00727510425314818	0	0	0.00727510425314818	0.00498857907586694	0.0554820395735732	0.225184556874351	0.310017920851652	0.0169266787530626	0.00321305519746508	-0.0133086170857185	-0.0360137986920277	G1	0.117967332123412	FALSE	0.368421052631579	0.158129175946548	TRUE	TRUE	TRUE	TRUE	0.062111801242236	TRUE	TRUE	Pass	4602STDY7685338	2	2	T	9.04152954131647	2.90698680985883	0	0	GOSH016.CMN___GOSH016___4602STDY7685338_CACAAACGTCCTCCAT
GOSH016	4065.33557364274	1724	TRUE	TRUE	TRUE	TRUE	TRUE	Both	0	0.000309926221239006	0	0	0.000309926221239006	0.00540946396737163	0.0430316997987898	0.230730687856397	0.106464893381612	0.0156659783413607	0.00147938404351395	-0.00845309278159224	-0.0803233214517366	G1	0.064638783269962	FALSE	0.312977099236641	0.27027027027027	TRUE	TRUE	TRUE	TRUE	0	TRUE	TRUE	Pass	4602STDY7685338	11	11	Tumour	-2.56017298004511	-14.4614808701765	0	0	GOSH016.CMN___GOSH016___4602STDY7685338_CACAAACGTTGTGGCC
GOSH016	1425.92439559784	811	TRUE	TRUE	TRUE	TRUE	TRUE	Both	0	0.0077395878761323	0	0.00015112037288216	0.0077395878761323	0.00401912022139364	0.0580370737544726	0.257634821133691	0.296607463920743	0.0360839881424292	0.00227474028894642	-0.0704039387413039	-0.0913724078223883	G1	0.208791208791209	FALSE	0.622377622377622	0.55	TRUE	TRUE	TRUE	TRUE	0.172727272727273	TRUE	TRUE	Pass	4602STDY7685338	0	0	NK	2.40881524605446	5.11195487494284	0	0	GOSH016.CMN___GOSH016___4602STDY7685338_CACAAACTCGTCTGAA
GOSH016	1749.18626381727	900	TRUE	TRUE	TRUE	TRUE	TRUE	Both	0	0.0059789659536285	0	0	0.0059789659536285	0.00666358700691756	0.0612095358134664	0.241371755184213	0.513477600100885	0.0138986020309626	0.00208020253932946	0.00425064132325	-0.0053159597714357	S	0.175903614457831	FALSE	0.158129175946548	0.221902017291066	TRUE	TRUE	TRUE	TRUE	0.0642201834862385	TRUE	TRUE	Pass	4602STDY7685338	1	1	T	11.4245967150995	1.39017691108463	0	0	GOSH016.CMN___GOSH016___4602STDY7685338_CACACAAAGAGTAAGG
GOSH016	3333.08621944443	1474	TRUE	TRUE	TRUE	TRUE	TRUE	Both	0	0.0198948055120559	0.00986538442129386	3.28533351759712e-05	0.010029421090762	0.00300668161529643	0.0581152157832804	0.253648647825603	0.19805838367648	0.0264315238506333	0.00222681243773594	0.021609580837374	-0.0253783958897001	S	0.0731707317073171	FALSE	0.338775510204082	0.8348623853211	TRUE	TRUE	TRUE	TRUE	0.0112359550561798	TRUE	TRUE	Pass	4602STDY7685338	3	3	Monocytes	-16.2224234272117	1.18878213987174	0	0	GOSH016.CMN___GOSH016___4602STDY7685338_CACACAAAGTACACCT
GOSH016	2485.37679544589	1293	TRUE	TRUE	TRUE	TRUE	TRUE	Both	0	0.0204023263383385	0.00913434439463357	0	0.0112679819437049	0.0126828547775335	0.050929134871781	0.271029425753793	0.0872467334448335	0.0110992033283629	0.00281787353170096	0.0117464953461966	-0.0205068767163111	S	0.0548424737456243	FALSE	0.491525423728813	0.491525423728813	TRUE	TRUE	TRUE	TRUE	0.00719424460431655	TRUE	TRUE	Pass	4602STDY7685338	7	7	End	-3.44040678130689	-6.86234619166103	0	0	GOSH016.CMN___GOSH016___4602STDY7685338_CACACAACAACAACCT
GOSH016	1513.24184785848	877	TRUE	TRUE	TRUE	TRUE	TRUE	Both	0	0.0115538347729131	0	0	0.0115538347729131	0.00520139953784468	0.0500391928284677	0.250377157275505	0.161342350313992	0.0268287393795069	0.00472412550980997	0.0105042733079687	-0.00929820025093565	S	0.208791208791209	FALSE	0.236363636363636	0.166666666666667	TRUE	TRUE	TRUE	TRUE	0.0375	TRUE	TRUE	Pass	4602STDY7685338	5	5	NK	1.93653368872198	3.84965523761418	0	0	GOSH016.CMN___GOSH016___4602STDY7685338_CACACAAGTGTTTGGT
GOSH016	2055.25133111478	1094	TRUE	TRUE	TRUE	TRUE	TRUE	Both	0	0.00252861887593398	0	0	0.00252861887593398	0.00332734185884271	0.05988593933719	0.247311204271126	0.555743150091863	0.0169839555004589	0.00183431447886885	0.0195786230330459	-0.0525217428257054	S	0.142857142857143	FALSE	0.150214592274678	0.175903614457831	TRUE	TRUE	TRUE	TRUE	0.0454545454545455	TRUE	TRUE	Pass	4602STDY7685338	2	2	T	9.57061151843476	-1.72231311269129	0	0	GOSH016.CMN___GOSH016___4602STDY7685338_CACACAATCAGCTGGC
GOSH016	1068.60415492944	693	FALSE	TRUE	TRUE	TRUE	TRUE	EmptyDrops	0	0.00489610699830497	0	0.00031527134524999	0.00489610699830497	0.00179196753567442	0.0599412153073294	0.247835026881399	0.280680697518228	0.0396826342387561	0.00503132112106498	-0.0254460917082303	-0.0456045818207926	G1	0.129593810444874	FALSE	0.290322580645161	0.150214592274678	TRUE	TRUE	TRUE	TRUE	0.146788990825688	TRUE	TRUE	Pass	4602STDY7685338	2	2	T	11.8039732498607	-1.89314616401325	0	0	GOSH016.CMN___GOSH016___4602STDY7685338_CACACAATCGTGGTCG
GOSH016	1589.46893974303	1029	TRUE	TRUE	TRUE	TRUE	TRUE	Both	0	0.00126056444385179	0	0	0.00126056444385179	0.0104177828773904	0.104676147901155	0.290485270969256	0.291663709669469	0.203149569238502	0.00274016856040562	-0.0713324937094273	-0.0044612036856474	G1	0.0829694323144105	FALSE	0.491525423728813	0.158129175946548	TRUE	TRUE	TRUE	TRUE	0.211267605633803	TRUE	TRUE	Pass	4602STDY7685338	10	10	Adrenal	5.32366095635956	-14.988075704632	0	0	GOSH016.CMN___GOSH016___4602STDY7685338_CACACCTCATGTCCTC
GOSH016	3260.55004000164	1871	TRUE	TRUE	TRUE	TRUE	TRUE	Both	0	0.00140310460063847	0.000297041612050999	0.000161143874944553	0.00110606298858747	0.00844438828978557	0.0698012406926278	0.295175109588968	0.404332378178685	0.064502854507663	0.00381523340583847	0.0165830116550882	-0.0192394529675119	S	0.142857142857143	FALSE	0.221902017291066	0.150214592274678	TRUE	TRUE	TRUE	TRUE	0.4	TRUE	TRUE	Pass	4602STDY7685338	15	15	B	1.03009515429233	-3.4860803132428	0	0	GOSH016.CMN___GOSH016___4602STDY7685338_CACACCTGTACGCACC
GOSH016	1849.15628092679	1042	TRUE	TRUE	TRUE	TRUE	TRUE	Both	0	0.0143096411843644	0	0.000110788922777621	0.0143096411843644	0.00206962099243444	0.0495372945697251	0.254441412557496	0.171395838934205	0.0396346978242059	0.00536843536523301	-0.0394056984358697	-0.0508378652770127	G1	0.158129175946548	FALSE	0.236363636363636	0.158129175946548	TRUE	TRUE	TRUE	TRUE	0	TRUE	TRUE	Pass	4602STDY7685338	0	0	NK	1.53859250231639	8.23078675783102	0	0	GOSH016.CMN___GOSH016___4602STDY7685338_CACACCTGTCGCGTGT
GOSH016	857.608982239313	481	TRUE	TRUE	TRUE	TRUE	TRUE	Both	0	0.0043211791357272	0	0	0.0043211791357272	0.00248366237361031	0.0696194581691814	0.236218267172455	0.656662478273405	0.022673770420158	0.00109522397031423	0.0290377955953305	-0.00498532916520358	S	0.150214592274678	FALSE	0.8348623853211	0.27027027027027	TRUE	TRUE	TRUE	TRUE	0.0915032679738562	TRUE	TRUE	Pass	4602STDY7685338	1	1	T	9.30759526363456	-2.22275160388966	0	0	GOSH016.CMN___GOSH016___4602STDY7685338_CACACCTGTTGTTTGG
GOSH016	7182.98730460548	2735	TRUE	TRUE	TRUE	TRUE	TRUE	Both	0	0.000397528496297652	0.000107992411217644	0	0.000289536085080008	0.00823253700289438	0.0964617630544976	0.281983648469177	0.201890983423774	0.138099233500262	0.0027555052059416	-0.0235565920865633	-0.0931133361758957	G1	0.0829694323144105	FALSE	0.185929648241206	0.55	TRUE	TRUE	TRUE	TRUE	0.024390243902439	TRUE	TRUE	Pass	4602STDY7685338	9	9	Adrenal	3.32612490503592	-15.6858843234701	0	0	GOSH016.CMN___GOSH016___4602STDY7685338_CACACCTTCCAAGTAC
GOSH016	1170.16773021528	683	FALSE	TRUE	TRUE	TRUE	TRUE	EmptyDrops	0.00853699005488753	0.0148447460747171	0.00647433661715638	0.000465342183963621	0.0083704094575607	0.00386927133877073	0.0469204660403782	0.240377413034914	0.200347638440795	0.0270289571555376	0.00457579239028183	-0.0718813419519188	-0.00889418470742324	G1	0.117967332123412	FALSE	0.491525423728813	0.0595382746051033	TRUE	TRUE	TRUE	TRUE	0.174825174825175	TRUE	TRUE	Pass	4602STDY7685338	6	6	B	-7.75321868389174	9.72658938590335	0	0	GOSH016.CMN___GOSH016___4602STDY7685338_CACACTCAGCACCGTC
GOSH016	2146.40927667391	1117	TRUE	TRUE	TRUE	TRUE	TRUE	Both	0	0.00251060513085546	0	0	0.00251060513085546	0.00386494466349588	0.0638001587893034	0.262770483687352	0.542474215636891	0.0154133522582204	0.00198808725245256	-0.00939699689763859	-0.0795862783009586	G1	0.107692307692308	FALSE	0.175903614457831	0.27027027027027	TRUE	TRUE	TRUE	TRUE	0.0149253731343284	TRUE	TRUE	Pass	4602STDY7685338	2	2	T	12.1549665167783	-0.731072018877479	0	0	GOSH016.CMN___GOSH016___4602STDY7685338_CACACTCCAGTCACTA
GOSH016	7944.18590326001	3304	TRUE	TRUE	TRUE	TRUE	TRUE	Both	0	0.00222202150419051	5.58165952312235e-05	0	0.00216620490895929	0.0084397910319987	0.0665319171600068	0.274176858019134	0.268907306851889	0.0214027825231573	0.00293848229903083	-0.121290615336625	-0.0742858048261596	G1	0.150214592274678	FALSE	0.491525423728813	0.175903614457831	TRUE	TRUE	TRUE	TRUE	0	TRUE	TRUE	Pass	4602STDY7685338	12	12	End	0.703832801264297	-5.19508069586855	0	0	GOSH016.CMN___GOSH016___4602STDY7685338_CACACTCTCACGCGGT
GOSH016	926.499858389913	637	TRUE	TRUE	TRUE	TRUE	TRUE	Both	0	0.000973399595485909	0	0	0.000973399595485909	0.00667780045271374	0.127302602062118	0.301977911122923	0.278690714993091	0.229477567145792	0.00204072208453408	-0.0500454340020619	-0.0468064525639243	G1	0.0829694323144105	FALSE	0.622377622377622	0.208791208791209	TRUE	TRUE	TRUE	TRUE	0.27906976744186	TRUE	TRUE	Pass	4602STDY7685338	10	10	Adrenal	7.28030627819065	-13.7330065044291	0	0	GOSH016.CMN___GOSH016___4602STDY7685338_CACACTCTCGGAAATA
GOSH016	917.696508031389	518	FALSE	TRUE	TRUE	TRUE	TRUE	EmptyDrops	0	0.00707403519434912	0	0	0.00707403519434912	0.0137419842660512	0.0617624958581268	0.232286347917427	0.357914344687778	0.0243117263807185	0.00457925507898628	-0.0014528156818313	-0.0782127075496935	G1	0.0762829403606103	FALSE	0.221902017291066	0.208791208791209	TRUE	TRUE	TRUE	TRUE	0.062111801242236	TRUE	TRUE	Pass	4602STDY7685338	2	2	T	10.0155667314192	2.55793004611165	0	0	GOSH016.CMN___GOSH016___4602STDY7685338_CACAGGCAGCGTAATA
GOSH016	2310.02911796514	1215	TRUE	TRUE	TRUE	TRUE	TRUE	Both	0	0.00903915483855388	0.000429476602563821	0	0.00860967823599006	0.00444000683941387	0.0612038351300237	0.261821274130867	0.317576731375364	0.0244150446280047	0.00221814252380502	-0.00342437786990944	-0.0272898411079957	G1	0.196850393700787	FALSE	0.136	0.221902017291066	TRUE	TRUE	TRUE	TRUE	0.0769230769230769	TRUE	TRUE	Pass	4602STDY7685338	2	2	T	9.39668112211565	3.03657784374911	0	0	GOSH016.CMN___GOSH016___4602STDY7685338_CACAGGCCAACTGGCC
GOSH016	1628.93702902511	932	TRUE	TRUE	TRUE	TRUE	TRUE	Both	0	0.00273337312570261	0	0	0.00273337312570261	0.00306540636895343	0.072052653863862	0.267396465616803	0.460805236291023	0.0159314967338179	0.000927567489911503	-0.0634884584690848	-0.0416704855710782	G1	0.136	FALSE	0.0903522205206738	0.402843601895735	TRUE	TRUE	TRUE	TRUE	0.0915032679738562	TRUE	TRUE	Pass	4602STDY7685338	1	1	T	11.6320375260887	-0.221511771488603	0	0	GOSH016.CMN___GOSH016___4602STDY7685338_CACAGGCCATGCCCGA
GOSH016	1839.32745380345	1008	TRUE	TRUE	TRUE	TRUE	TRUE	Both	0	0.00181741195429756	0	0	0.00181741195429756	0.00208929288639994	0.0594492805908351	0.246372139265359	0.517036885166079	0.0245576491870293	0.00144572325782011	0.0240096849358051	-0.0597722863927668	S	0.0943396226415094	FALSE	0.098546042003231	0.491525423728813	TRUE	TRUE	TRUE	TRUE	0.1	TRUE	TRUE	Pass	4602STDY7685338	1	1	T	12.3246188513306	-0.886025498524781	0	0	GOSH016.CMN___GOSH016___4602STDY7685338_CACAGGCTCTCTGTCG
GOSH016	4463.80427975807	2057	TRUE	TRUE	TRUE	TRUE	TRUE	Both	0	0.000591907305412581	0	0	0.000591907305412581	0.00568898796422385	0.0593556132782351	0.247711900089764	0.251357616208929	0.0128319024103495	0.00320521903396052	-0.0254158710028405	-0.0971093131525431	G1	0.0762829403606103	FALSE	0.142857142857143	0.208791208791209	TRUE	TRUE	TRUE	TRUE	0	TRUE	TRUE	Pass	4602STDY7685338	11	11	Tumour	-2.94678664674391	-15.086850594869	0	0	GOSH016.CMN___GOSH016___4602STDY7685338_CACAGTAAGCCACTAT
GOSH016	1315.25525984475	753	TRUE	TRUE	TRUE	TRUE	TRUE	Both	0	0.0123019890710198	0	0	0.0123019890710198	0.00626025152673614	0.0458121417503162	0.243390041963147	0.239084106457764	0.0419929907754324	0.00265968983082229	-0.0557292566715158	-0.0965039503958483	G1	0.27027027027027	FALSE	0.0865671641791045	0.166666666666667	TRUE	TRUE	TRUE	TRUE	0.1125	TRUE	TRUE	Pass	4602STDY7685338	0	0	NK	2.76537948131258	6.17324573687372	0	0	GOSH016.CMN___GOSH016___4602STDY7685338_CACAGTAAGGGATGGG
GOSH016	7440.09262744468	2961	TRUE	TRUE	TRUE	TRUE	TRUE	Both	0	0.00212112049642478	1.52587632073193e-07	0	0.00212096790879271	0.00589194132989217	0.0542615393380165	0.252384998946428	0.213295398349797	0.0123662829953504	0.002791139573281	-0.0459409931154754	-0.0353149500085019	G1	0.368421052631579	FALSE	0.0943396226415094	0.196850393700787	TRUE	TRUE	TRUE	TRUE	0.025	TRUE	TRUE	Pass	4602STDY7685338	11	11	Tumour	-3.00261078003662	-12.9207948604226	0	0	GOSH016.CMN___GOSH016___4602STDY7685338_CACAGTACAAGTTCTG
GOSH016	966.207336281295	601	FALSE	TRUE	TRUE	FALSE	TRUE	EmptyDrops	0	0.00621854632179393	0	0	0.00621854632179393	0.00542939284496539	0.0348191893969342	0.23742236632443	0.162213288873518	0.0606667310635336	0.00157560610648235	0.00491767557200661	-0.0908201488119497	S	0.175903614457831	FALSE	0.714285714285714	0.0731707317073171	TRUE	TRUE	TRUE	TRUE	0.172727272727273	TRUE	TRUE	Pass	4602STDY7685338	0	0	NK	0.583441861220456	3.59444323203217	0	0	GOSH016.CMN___GOSH016___4602STDY7685338_CACAGTACACAGATTC
GOSH016	1794.07450504662	1006	TRUE	TRUE	TRUE	TRUE	TRUE	Both	0	0.0101205664881507	0.00351673407524851	0.000189205307511201	0.00660383241290219	0.0151292364205792	0.0486418304698305	0.238135092361381	0.156177922871439	0.0177821106726622	0.000886089659037351	0.0332493643844022	-0.109198628830547	S	0.0376237623762376	FALSE	0.252396166134185	0.368421052631579	TRUE	TRUE	TRUE	TRUE	0.00719424460431655	TRUE	TRUE	Pass	4602STDY7685338	7	7	End	-3.24154858698083	-6.88315040792608	0	0	GOSH016.CMN___GOSH016___4602STDY7685338_CACAGTACAGTCCTTC
GOSH016	1413.30925315209	943	TRUE	TRUE	TRUE	TRUE	TRUE	Both	0	0	0	0	0	0.0066684754489815	0.113852095197483	0.301494168025925	0.272211808844219	0.238613162943484	0.00202182088372232	-0.0636583446067251	-0.0810652273912293	G1	0.312977099236641	FALSE	0.158129175946548	0.714285714285714	TRUE	TRUE	TRUE	TRUE	0.108433734939759	TRUE	TRUE	Pass	4602STDY7685338	10	10	Adrenal	5.80261894936797	-14.7967725266558	0	0	GOSH016.CMN___GOSH016___4602STDY7685338_CACAGTACATCGGACC
GOSH016	2977.63229035649	1541	TRUE	TRUE	TRUE	TRUE	TRUE	Both	0	0.00879263605856653	0.00225159619785132	0	0.00654103986071521	0.00455327722547612	0.0601073974533865	0.257450037575592	0.302916008661465	0.027028526776463	0.00106951989770123	-0.0665656439086832	-0.0762839404345062	G1	0.123595505617978	FALSE	0.312977099236641	0.55	TRUE	TRUE	TRUE	TRUE	0	TRUE	TRUE	Pass	4602STDY7685338	12	12	End	-2.93481596824393	-8.68645861150179	0	0	GOSH016.CMN___GOSH016___4602STDY7685338_CACAGTAGTACCTACA
GOSH016	1766.88383896965	918	TRUE	TRUE	TRUE	TRUE	TRUE	Both	0	0.00198794163932336	0	3.72683914450376e-05	0.00198794163932336	0.00126265129169473	0.0585563253610676	0.25424776383876	0.510346938014319	0.0140926496112133	0.00237205392969287	-0.0270172743236457	-0.0118562548177102	G1	0.175903614457831	FALSE	0.150214592274678	0.368421052631579	TRUE	TRUE	TRUE	TRUE	0.0352941176470588	TRUE	TRUE	Pass	4602STDY7685338	2	2	T	9.01054784177451	-0.964648193005243	0	0	GOSH016.CMN___GOSH016___4602STDY7685338_CACAGTAGTAGAAGGA
GOSH016	1406.8614109658	790	TRUE	TRUE	TRUE	TRUE	TRUE	Both	0	0.0123889062782881	0.000163797535490207	7.91738470525141e-06	0.0122251087427979	0.00500528470950752	0.0556238185900272	0.225564671108758	0.390312422050728	0.0265068915140014	0.00240380389863601	-0.0585989519246849	-0.0622274352172252	G1	0.175903614457831	FALSE	0.185929648241206	0.0762829403606103	TRUE	TRUE	TRUE	TRUE	0.0486111111111111	TRUE	TRUE	Pass	4602STDY7685338	5	5	NK	3.30796264517871	3.71617537464394	0	0	GOSH016.CMN___GOSH016___4602STDY7685338_CACAGTAGTCTGCGGT
GOSH016	2899.39220663611	1324	TRUE	TRUE	TRUE	TRUE	TRUE	Both	0	0.0142216099757941	0.0060003173726177	0	0.00822129260317636	0.00265375182982024	0.0780206435990918	0.223632535819662	0.218570763028763	0.0414218864237829	0.00222811416665111	0.0169969266973865	-0.121581860113073	S	0.102990033222591	FALSE	0.221902017291066	0.0731707317073171	TRUE	TRUE	TRUE	TRUE	0	TRUE	TRUE	Pass	4602STDY7685338	3	3	Monocytes	-16.3621579472215	-1.18270329311873	0	0	GOSH016.CMN___GOSH016___4602STDY7685338_CACAGTATCAACACGT
GOSH016	2584.89181840753	1319	TRUE	TRUE	TRUE	TRUE	TRUE	Both	0	0.0240126073481909	0.0204296723550275	0	0.00358293499316332	0.00681374922086776	0.0486901332200899	0.227904721680085	0.152761035975379	0.0925929973221431	0.00196402035532758	-0.0498370526353963	0.0259811816756509	G2M	0.0620347394540943	FALSE	0.714285714285714	0.27027027027027	TRUE	TRUE	TRUE	TRUE	0.0985915492957746	TRUE	TRUE	Pass	4602STDY7685338	13	13	Monocytes	-13.8695935853014	-4.78068841622816	0	0	GOSH016.CMN___GOSH016___4602STDY7685338_CACAGTATCCTAGTGA
GOSH016	1362.91157901243	686	TRUE	TRUE	TRUE	TRUE	TRUE	Both	0	0.00647980883511628	0.00271553669801263	0.000346863106368438	0.00376427213710365	0.00216995473483468	0.0564226697740604	0.1811134456012	0.141087961210206	0.0990843519659814	0.00383464252951719	-0.0475216573049667	-0.0906852757619282	G1	0.0548424737456243	FALSE	0.55	0.8348623853211	TRUE	TRUE	TRUE	TRUE	0.0580645161290323	TRUE	TRUE	Pass	4602STDY7685338	3	3	Monocytes	-18.003833470174	1.7893182752009	0	0	GOSH016.CMN___GOSH016___4602STDY7685338_CACAGTATCGTACGGC
GOSH016	6864.74458162232	3000	TRUE	TRUE	TRUE	TRUE	TRUE	Both	0	0.00151940606123296	0	0	0.00151940606123296	0.0159582402222606	0.118856081429817	0.360551037578709	0.237735266945984	0.0649722856421295	0.00176903991351722	-0.0472836833841547	-0.0544336387936548	G1	0.0548424737456243	FALSE	0.142857142857143	0.196850393700787	TRUE	TRUE	TRUE	TRUE	0	TRUE	TRUE	Pass	4602STDY7685338	9	9	Adrenal	2.60235824023492	-15.3513770044128	0	0	GOSH016.CMN___GOSH016___4602STDY7685338_CACATAGAGCTAACTC
GOSH016	2178.24144163017	1099	TRUE	TRUE	TRUE	TRUE	TRUE	Both	0	0.00467912913685917	0	0	0.00467912913685917	0.00401055565831513	0.0621905164013323	0.25229657971572	0.475330385032493	0.0183959650846138	0.00113694630634092	-0.0371945620949327	-0.0601520651728125	G1	0.166666666666667	FALSE	0.622377622377622	0.175903614457831	TRUE	TRUE	TRUE	TRUE	0.0642201834862385	TRUE	TRUE	Pass	4602STDY7685338	2	2	T	9.99116038328434	-0.219505037988985	0	0	GOSH016.CMN___GOSH016___4602STDY7685338_CACATAGAGGTAGCCA
GOSH016	1774.30764671955	1009	TRUE	TRUE	TRUE	TRUE	TRUE	Both	0	0.0322357229665961	0.0176668423757789	0	0.0145688805908172	0.00345955727196054	0.0482118791044801	0.26269932660327	0.0879207153303094	0.00696000753882052	0.00252172905999365	-0.0799268229853865	-0.0263808421690144	G1	0.0287769784172662	FALSE	0.236363636363636	0.491525423728813	TRUE	TRUE	TRUE	TRUE	0.00719424460431655	TRUE	TRUE	Pass	4602STDY7685338	7	7	End	-2.99901769568073	-5.54232013246896	0	0	GOSH016.CMN___GOSH016___4602STDY7685338_CACATAGCATGGTAGG
GOSH016	2235.96011873217	1156	TRUE	TRUE	TRUE	TRUE	TRUE	Both	0	0.00338532196280899	0.000115811577941998	0	0.00326951038486699	0.00165059180173537	0.0669573684650618	0.263541601089089	0.527890952171625	0.0192477863489616	0.00176559319906845	-0.0660788110221503	-0.0928692400626558	G1	0.142857142857143	FALSE	0.196850393700787	0.0943396226415094	TRUE	TRUE	TRUE	TRUE	0.0819672131147541	TRUE	TRUE	Pass	4602STDY7685338	1	1	T	11.9738786590315	-1.0364955550104	0	0	GOSH016.CMN___GOSH016___4602STDY7685338_CACATAGTCAATCACG
GOSH016	4371.20635870703	1775	TRUE	TRUE	TRUE	TRUE	TRUE	Both	0	0.0247676007690193	0.0176236861437129	0	0.00714391462530645	0.00374825808342613	0.0623671544122118	0.227995038823853	0.188956147333812	0.0254470882770451	0.00138438677390384	-0.0499296732108259	-0.0750437891509161	G1	0.0620347394540943	FALSE	0.252396166134185	0.0865671641791045	TRUE	TRUE	TRUE	TRUE	0.0985915492957746	TRUE	TRUE	Pass	4602STDY7685338	13	13	Monocytes	-13.1253330495766	-6.21809525369049	0	0	GOSH016.CMN___GOSH016___4602STDY7685338_CACATAGTCAGCTCTC
GOSH016	2779.81881725434	1310	TRUE	TRUE	TRUE	TRUE	TRUE	Both	0	0.00427784893561619	0	0	0.00427784893561619	0.00275886904796389	0.058141972027949	0.244759674223605	0.556340859179186	0.0169367522116996	0.000873897279070476	-0.0394138271901326	-0.0498259384700156	G1	0.221902017291066	FALSE	0.491525423728813	0.0829694323144105	TRUE	TRUE	TRUE	TRUE	0.0149253731343284	TRUE	TRUE	Pass	4602STDY7685338	2	2	T	11.3479223324321	-1.06260561629561	0	0	GOSH016.CMN___GOSH016___4602STDY7685338_CACATAGTCATTGCGA
GOSH016	1722.23257337214	1048	TRUE	TRUE	TRUE	TRUE	TRUE	Both	0	0.0125623913479248	0.00452433234941022	8.9646710513234e-05	0.00803805899851461	0.012623925175644	0.0539408513548953	0.271607246992564	0.0928229976366001	0.00941835917072586	0.00252228369148901	-0.0340025841477393	-0.10345182993703	G1	0.0701986754966887	FALSE	0.196850393700787	0.55	TRUE	TRUE	TRUE	TRUE	0.0638297872340425	TRUE	TRUE	Pass	4602STDY7685338	7	7	End	-4.39904500012309	-5.3745512276405	0	0	GOSH016.CMN___GOSH016___4602STDY7685338_CACATAGTCCCACTTG
GOSH016	1993.69153176572	1046	TRUE	TRUE	TRUE	TRUE	TRUE	Both	0	0.00325125491133291	0	0	0.00325125491133291	0.00298938406458214	0.0653551512407467	0.257085807136656	0.499337647514589	0.0115901647095741	0.00188630117319843	0.0256780496598181	-0.0667801115405751	S	0.166666666666667	FALSE	0.8348623853211	0.0762829403606103	TRUE	TRUE	TRUE	TRUE	0.0819672131147541	TRUE	TRUE	Pass	4602STDY7685338	1	1	T	12.2832832063985	1.79068632901972	0	0	GOSH016.CMN___GOSH016___4602STDY7685338_CACATAGTCTTTACGT
GOSH016	1884.06954802271	981	TRUE	TRUE	TRUE	TRUE	TRUE	Both	0	0.00317272401235351	0	0	0.00317272401235351	0.00420850111833439	0.0613328737338207	0.244994379010659	0.486768292344038	0.0256830945806671	0.00151197047141191	-0.0553282305400473	-0.0734559395135206	G1	0.150214592274678	FALSE	0.312977099236641	0.312977099236641	TRUE	TRUE	TRUE	TRUE	0.197916666666667	TRUE	TRUE	Pass	4602STDY7685338	4	4	T	7.74973768855859	-1.61322470187411	0	0	GOSH016.CMN___GOSH016___4602STDY7685338_CACATTTAGCGTTTAC
GOSH016	1951.65717475616	1182	TRUE	TRUE	TRUE	TRUE	TRUE	Both	0	0.0074183819306184	3.29237657137314e-06	0	0.00741508955404702	0.00327481389856304	0.0503365712462145	0.264780174409235	0.338116781389877	0.0426763916899935	0.00311574934616126	-0.0509621002310018	-0.0887214681098479	G1	0.123595505617978	FALSE	0.290322580645161	0.175903614457831	TRUE	TRUE	TRUE	TRUE	0	TRUE	TRUE	Pass	4602STDY7685338	0	0	NK	1.6533928186854	4.85618794963126	0	0	GOSH016.CMN___GOSH016___4602STDY7685338_CACATTTAGGTGCTAG
GOSH016	1312.26357606679	820	TRUE	TRUE	TRUE	TRUE	TRUE	Both	0	0.0123337139548983	0	0	0.0123337139548983	0.00150769061062673	0.0438710271240782	0.243203671321898	0.242118161452988	0.0742657517662821	0.00206103715333949	-0.0139536491213002	0.00492967117184871	G2M	0.150214592274678	FALSE	0.208791208791209	0.55	TRUE	TRUE	TRUE	TRUE	0	TRUE	TRUE	Pass	4602STDY7685338	0	0	NK	0.99445360157253	4.5089007931013	0	0	GOSH016.CMN___GOSH016___4602STDY7685338_CACATTTCACTTAAGC
GOSH016	1126.74408495172	711	TRUE	TRUE	TRUE	TRUE	TRUE	Both	0	0.0058900723029726	0	0	0.0058900723029726	0.00393177207127961	0.0583444663693165	0.258799067966427	0.518827358496826	0.0233943997421082	0.00157982822291623	-0.0563912287879226	-0.0627625485114439	G1	0.221902017291066	FALSE	0.8348623853211	0.112676056338028	TRUE	TRUE	TRUE	TRUE	0.1	TRUE	TRUE	Pass	4602STDY7685338	2	2	T	10.1990550925589	-3.51473703400221	0	0	GOSH016.CMN___GOSH016___4602STDY7685338_CACATTTCATTCTTAC
GOSH016	1207.3009131825	826	TRUE	TRUE	TRUE	TRUE	TRUE	Both	0	0.000359879193718363	0	0	0.000359879193718363	0.0100942970062515	0.122788778232132	0.335898090494303	0.236038172708838	0.190455030275708	0.000463148157383458	-0.0199174670858481	-0.0899815758806488	G1	0.0795454545454546	FALSE	0.622377622377622	0.185929648241206	TRUE	TRUE	TRUE	TRUE	0.108433734939759	TRUE	TRUE	Pass	4602STDY7685338	10	10	Adrenal	6.03603024715969	-13.8923356243681	0	0	GOSH016.CMN___GOSH016___4602STDY7685338_CACATTTGTTACGGAG
GOSH016	2199.01425937677	1140	TRUE	TRUE	TRUE	TRUE	TRUE	Both	0	0.00714416398985238	0	0	0.00714416398985238	0.00605249838443255	0.0712023829792738	0.25801630495503	0.459049296432124	0.0174945069327194	0.00137761935923928	0.0161269589718977	-0.0200021852024888	S	0.196850393700787	FALSE	0.236363636363636	0.117967332123412	TRUE	TRUE	TRUE	TRUE	0.01	TRUE	TRUE	Pass	4602STDY7685338	1	1	T	9.96994892498348	-0.22181748122703	0	0	GOSH016.CMN___GOSH016___4602STDY7685338_CACATTTTCCGCATAA
GOSH016	1236.56693796243	756	TRUE	TRUE	TRUE	TRUE	TRUE	Both	0	0.0119069198823538	0.000252408715089741	0	0.0116545111672641	0.00324637512040475	0.0484469527393251	0.236401016957099	0.24788072668079	0.0524253152210117	0.00220649670974083	-0.00929655421399292	-0.0977789860253936	G1	0.0943396226415094	FALSE	0.0464864864864865	0.27027027027027	TRUE	TRUE	TRUE	TRUE	0.0842105263157895	TRUE	TRUE	Pass	4602STDY7685338	5	5	NK	1.07574100293213	4.02719025820267	0	0	GOSH016.CMN___GOSH016___4602STDY7685338_CACCACTAGGTGCACA
GOSH016	1289.44013592602	805	FALSE	TRUE	TRUE	TRUE	TRUE	EmptyDrops	0	0.00744797062433888	0	0	0.00744797062433888	0.00426809260896036	0.0399124568462542	0.253542656636211	0.120609595750334	0.0574635713777863	0.00564841631505388	-0.0158173973697843	-0.100505646758004	G1	0.185929648241206	FALSE	0.185929648241206	0.402843601895735	TRUE	TRUE	TRUE	TRUE	0.0769230769230769	TRUE	TRUE	Pass	4602STDY7685338	5	5	NK	2.32918549250027	3.79247423770199	0	0	GOSH016.CMN___GOSH016___4602STDY7685338_CACCACTAGTGGACGT
GOSH016	1595.91741725879	933	TRUE	TRUE	TRUE	TRUE	TRUE	Both	0.0182908056988041	0.0189083416148966	0.0128450884452647	0	0.00606325316963193	0.0025961337963064	0.0474147566751325	0.255369553310023	0.252480926571562	0.0328615475976116	0.00398305906399832	-0.000283394529305134	-0.0300395969394901	G1	0.0903522205206738	FALSE	0.196850393700787	0.0392749244712991	TRUE	TRUE	TRUE	TRUE	0.0245901639344262	TRUE	TRUE	Pass	4602STDY7685338	6	6	B	-8.76921710839157	12.5325388791443	0	0	GOSH016.CMN___GOSH016___4602STDY7685338_CACCACTCACCAGCAC
GOSH016	1379.27918811343	800	TRUE	TRUE	TRUE	TRUE	TRUE	Both	0	0.00374999152253268	0	0	0.00374999152253268	0.0044463561270105	0.0615572098414239	0.255864483023343	0.491650110517925	0.0117401478341651	0.00245841807119059	-0.0540025729417146	0.0202690433506732	G2M	0.185929648241206	FALSE	0.402843601895735	0.0484581497797357	TRUE	TRUE	TRUE	TRUE	0.138888888888889	TRUE	TRUE	Pass	4602STDY7685338	1	1	T	9.35717596234983	-0.600969082348057	0	0	GOSH016.CMN___GOSH016___4602STDY7685338_CACCACTCAGTTTACG
GOSH016	1781.84047282257	960	TRUE	TRUE	TRUE	TRUE	TRUE	Both	0	0.00846140593834972	0	0	0.00846140593834972	0.0025128143927811	0.0635716403804651	0.261766232703482	0.499144653925094	0.0201707888678728	0.00157382785976538	-0.0334966803625815	-0.0337616048782948	G1	0.123595505617978	FALSE	0.290322580645161	0.55	TRUE	TRUE	TRUE	TRUE	0.0603448275862069	TRUE	TRUE	Pass	4602STDY7685338	1	1	T	11.2268875677225	1.62266822878738	0	0	GOSH016.CMN___GOSH016___4602STDY7685338_CACCACTCATATGAGA
GOSH016	1452.83570031775	806	TRUE	TRUE	TRUE	TRUE	TRUE	Both	0	0.00511691413655302	0	0	0.00511691413655302	0.00583307026511424	0.0448856652448591	0.24012523639911	0.379786450655192	0.0233597087711542	0.00196330136813044	0.0162709008568633	-0.000832476490321657	S	0.0943396226415094	FALSE	0.290322580645161	0.208791208791209	TRUE	TRUE	TRUE	TRUE	0.01	TRUE	TRUE	Pass	4602STDY7685338	1	1	T	10.3363560235832	2.60043769534576	0	0	GOSH016.CMN___GOSH016___4602STDY7685338_CACCACTCATGGGACA
GOSH016	8145.11344774701	3305	TRUE	TRUE	TRUE	TRUE	TRUE	Both	0	0.00120885619583128	5.26028902397467e-06	0	0.00120359590680731	0.010636525539728	0.0770121442058259	0.250683195550988	0.196356173551501	0.143872415103391	0.00254290236913744	-0.0783591340447166	-0.0754710973426488	G1	0.0903522205206738	FALSE	0.252396166134185	0.27027027027027	TRUE	TRUE	TRUE	TRUE	0	TRUE	TRUE	Pass	4602STDY7685338	9	9	Adrenal	1.47559062003018	-16.0951476179228	0	0	GOSH016.CMN___GOSH016___4602STDY7685338_CACCACTGTTACCAGT
GOSH016	2015.24080999593	966	TRUE	TRUE	TRUE	TRUE	TRUE	Both	0	0.0166265903433155	0	0	0.0166265903433155	0.00742459076952333	0.0374361357791275	0.21044988690688	0.180225384714976	0.0261862728406083	0.00269129083560208	-0.0353763242283049	-0.0215746081301498	G1	0.221902017291066	FALSE	0.402843601895735	0.107692307692308	TRUE	TRUE	TRUE	TRUE	0	TRUE	TRUE	Pass	4602STDY7685338	0	0	NK	2.12493854087373	6.46029917916147	0	0	GOSH016.CMN___GOSH016___4602STDY7685338_CACCACTTCCATTCTA
GOSH016	2188.51122645218	1112	TRUE	TRUE	TRUE	TRUE	TRUE	Both	0	0.00734994444016491	0	0	0.00734994444016491	0.00330320882759597	0.0569550219986553	0.226726426662868	0.345277697019719	0.0194792669629949	0.00168144064624859	-0.0379076794083668	-0.0770473546973032	G1	0.221902017291066	FALSE	0.443298969072165	0.0762829403606103	TRUE	TRUE	TRUE	TRUE	0.0486111111111111	TRUE	TRUE	Pass	4602STDY7685338	5	5	NK	0.0997005173785004	1.97194423764755	0	0	GOSH016.CMN___GOSH016___4602STDY7685338_CACCACTTCTGCAAGT
GOSH016	5342.09762042844	2564	TRUE	TRUE	TRUE	TRUE	TRUE	Both	0	0.00782979829137105	0.00133557920235416	0	0.00649421908901689	0.00628123550615896	0.0603206058751345	0.268009877529669	0.145207509214999	0.0378110492857451	0.00239252743369141	-0.0355195848097988	-0.146845957736366	G1	0.221902017291066	FALSE	0.0571428571428571	0.714285714285714	TRUE	TRUE	TRUE	TRUE	0	TRUE	TRUE	Pass	4602STDY7685338	12	12	End	-3.06143095689329	-9.10934129363096	0	0	GOSH016.CMN___GOSH016___4602STDY7685338_CACCAGGAGAGCTATA
GOSH016	1514.46588728587	939	TRUE	TRUE	TRUE	TRUE	TRUE	Both	0	0.000801271871003168	0	0	0.000801271871003168	0.013317562508042	0.117440720302412	0.27750641224011	0.213741677671893	0.258491572319203	0.00193424372272239	0.056792625438035	-0.0927024685255643	S	0.0731707317073171	FALSE	0.175903614457831	0.55	TRUE	TRUE	TRUE	TRUE	0.108433734939759	TRUE	TRUE	Pass	4602STDY7685338	10	10	Adrenal	5.20551767854115	-14.4930578157997	0	0	GOSH016.CMN___GOSH016___4602STDY7685338_CACCAGGAGCAGCGTA
GOSH016	1611.34752776491	882	TRUE	TRUE	TRUE	TRUE	TRUE	Both	0	0.00222984628052663	0	0	0.00222984628052663	0.00607704688368765	0.0544173168554039	0.234041387850273	0.498724927427364	0.0137152195368525	0.00169198142340406	0.00558155624250341	-0.0318255544393788	S	0.166666666666667	FALSE	0.252396166134185	0.0701986754966887	TRUE	TRUE	TRUE	TRUE	0.0915032679738562	TRUE	TRUE	Pass	4602STDY7685338	1	1	T	10.5167800786039	0.476486112914118	0	0	GOSH016.CMN___GOSH016___4602STDY7685338_CACCAGGAGGTGATTA
GOSH016	1245.92056311605	668	TRUE	TRUE	TRUE	TRUE	TRUE	Both	0.000183396379786978	0.0030630139175306	0	0	0.0030630139175306	0.00390488670650773	0.0495376978425511	0.24536471982293	0.480205678973689	0.0123322742797843	0.00119260476013743	-0.0536981690198537	-0.0513968435846134	G1	0.150214592274678	FALSE	0.208791208791209	0.150214592274678	TRUE	TRUE	TRUE	TRUE	0.138888888888889	TRUE	TRUE	Pass	4602STDY7685338	1	1	T	11.0247338338242	3.1075311319579	0	0	GOSH016.CMN___GOSH016___4602STDY7685338_CACCAGGAGGTTACCT
GOSH016	2413.54394435681	1341	TRUE	TRUE	TRUE	TRUE	TRUE	Both	0	0.0116109991719161	0.000278287236168418	0	0.0113327119357477	0.00512030836717979	0.0496807582244988	0.252688080298435	0.0810655647456304	0.0182879030958389	0.00698928541302086	-0.116315480228147	-0.117254412007261	G1	0.0762829403606103	FALSE	0.129593810444874	0.0829694323144105	TRUE	TRUE	TRUE	TRUE	0	TRUE	TRUE	Pass	4602STDY7685338	12	12	End	-2.67256742514905	-10.087709022421	1.57416423443056	0	GOSH016.CMN___GOSH016___4602STDY7685338_CACCAGGGTTCCACAA
GOSH016	1753.68430248007	958	TRUE	TRUE	TRUE	TRUE	TRUE	Both	0.0111878405785174	0.0121596764199414	0.00922757197925303	5.42232693680581e-05	0.00293210444068836	0.00498623815778401	0.0528806684610051	0.245879166912373	0.426065247280899	0.0250158942944963	0.00365699942721257	0.00300401143177879	-0.0342725433660404	S	0.129593810444874	FALSE	0.622377622377622	0.150214592274678	TRUE	TRUE	TRUE	TRUE	0.0245901639344262	TRUE	TRUE	Pass	4602STDY7685338	6	6	B	-8.64069611155524	12.334511677594	0	0	GOSH016.CMN___GOSH016___4602STDY7685338_CACCTTGAGCTTTGGT
GOSH016	1779.65968599304	972	TRUE	TRUE	TRUE	TRUE	TRUE	Both	0	0.011187320118051	0	1.4471250004639e-05	0.011187320118051	0.00850534252487019	0.0421267319967842	0.238784750499613	0.220520746976752	0.0221284292391336	0.00413589999883502	-0.0355375882016421	0.0204049587319185	G2M	0.290322580645161	FALSE	0.0903522205206738	0.150214592274678	TRUE	TRUE	TRUE	TRUE	0.032967032967033	TRUE	TRUE	Pass	4602STDY7685338	5	5	NK	0.593055413934578	7.154346888161	0	0	GOSH016.CMN___GOSH016___4602STDY7685338_CACCTTGAGGCTAGAC
GOSH016	2140.35701809567	1163	TRUE	TRUE	TRUE	TRUE	TRUE	Both	0	0.00365733085900807	0	0	0.00365733085900807	0.00262272230904963	0.0616635202236388	0.259574336806177	0.523792226726021	0.0200224317129354	0.00228141089509625	-0.0622927477900774	-0.0145604846981491	G1	0.236363636363636	FALSE	0.443298969072165	0.368421052631579	TRUE	TRUE	TRUE	TRUE	0.062111801242236	TRUE	TRUE	Pass	4602STDY7685338	4	4	T	7.41176412715258	-0.0728753153213466	0	0	GOSH016.CMN___GOSH016___4602STDY7685338_CACCTTGGTGACGGTA
GOSH016	997.893076207999	613	FALSE	TRUE	TRUE	FALSE	TRUE	EmptyDrops	0	0.0365392803190329	0.02043153694851	0	0.0161077433705229	0.0146827852810576	0.0386544124886682	0.214076913063242	0.0759070709044748	0.0542553428680496	0.00424118281535849	-0.00448029280608699	-0.0357011148567473	G1	0.0301369863013699	FALSE	0.368421052631579	0.175903614457831	TRUE	TRUE	TRUE	TRUE	0.301369863013699	TRUE	TRUE	Pass	4602STDY7685338	7	7	End	-3.89489865720166	-4.12022677421108	0	0	GOSH016.CMN___GOSH016___4602STDY7685338_CACCTTGTCAGCTCTC
GOSH016	2173.39830114471	1233	TRUE	TRUE	TRUE	TRUE	TRUE	Both	0.0119078429349131	0.0119054462088051	0.0066672668294469	7.62071407832797e-05	0.00523817937935825	0.00653871761359916	0.0494613224413437	0.246992988054702	0.378540203228276	0.0275227991305466	0.00369151969247633	-0.0195890321616787	-0.0777255003552019	G1	0.098546042003231	FALSE	0.252396166134185	0.0943396226415094	TRUE	TRUE	TRUE	TRUE	0.032	TRUE	TRUE	Pass	4602STDY7685338	6	6	B	-7.79170097830907	12.0622599852108	0	0	GOSH016.CMN___GOSH016___4602STDY7685338_CACTCCAAGATAGCAT
GOSH016	1350.18472930896	737	TRUE	TRUE	TRUE	TRUE	TRUE	Both	0	0.00580463553880834	0	0	0.00580463553880834	0.00353081952212415	0.0641234684599711	0.223416788213085	0.476907762796605	0.0183724321121436	0.00181523196684361	0.0235795543866436	-0.0353237852770615	S	0.175903614457831	FALSE	0.158129175946548	0.185929648241206	TRUE	TRUE	TRUE	TRUE	0.0603448275862069	TRUE	TRUE	Pass	4602STDY7685338	1	1	T	9.77533984356518	3.40311845145191	0	0	GOSH016.CMN___GOSH016___4602STDY7685338_CACTCCAAGGAGTTTA
GOSH016	2083.06294677745	1072	TRUE	TRUE	TRUE	TRUE	TRUE	Both	0	0.00809100646340869	0.000109033629822066	2.92871770477479e-05	0.00798197283358663	0.00508451622698412	0.0615886753685935	0.221021917239519	0.401279374642573	0.0470822431976804	0.00311163961844896	-0.0398249000659653	-0.0723384900314431	G1	0.112676056338028	FALSE	0.236363636363636	0.0376237623762376	TRUE	TRUE	TRUE	TRUE	0.0387596899224806	TRUE	TRUE	Pass	4602STDY7685338	2	2	T	11.5960892544557	-0.320942961298028	0	0	GOSH016.CMN___GOSH016___4602STDY7685338_CACTCCACAAGGACTG
GOSH016	2956.46612524758	1394	TRUE	TRUE	TRUE	TRUE	TRUE	Both	0	0.0162668323385053	0.0126003868163783	0	0.00366644552212703	0.00548057212941656	0.0746558393765398	0.234125114989326	0.254459066581144	0.0313810961507871	0.000925257237116254	-0.0564651143480024	-0.0637859595123359	G1	0.0620347394540943	FALSE	0.55	0.208791208791209	TRUE	TRUE	TRUE	TRUE	0	TRUE	TRUE	Pass	4602STDY7685338	8	8	Monocytes	-16.0972212306837	-2.91792838082633	0	0	GOSH016.CMN___GOSH016___4602STDY7685338_CACTCCACATCGGACC
GOSH016	2369.57626592735	1308	TRUE	TRUE	TRUE	TRUE	TRUE	Both	0	0.00397534798788853	0	0	0.00397534798788853	0.00258433912663978	0.0582862598480599	0.26130717868871	0.494591620680509	0.0133172217951385	0.00139493985866582	-0.0447987110255316	0.00610541410839632	G2M	0.196850393700787	FALSE	0.443298969072165	0.290322580645161	TRUE	TRUE	TRUE	TRUE	0.140625	TRUE	TRUE	Pass	4602STDY7685338	4	4	T	9.28483695799131	-2.54436828068327	0	0	GOSH016.CMN___GOSH016___4602STDY7685338_CACTCCAGTATAGGTA
GOSH016	5539.71658942559	2197	TRUE	TRUE	TRUE	TRUE	TRUE	Both	0	0.00165130671192767	0	3.4023730863353e-06	0.00165130671192767	0.00945533757718667	0.0531329994157884	0.235849923877985	0.259019822649251	0.0263229134758706	0.00248831448269971	-0.03532239923316	-0.0605643144439761	G1	0.0943396226415094	FALSE	0.0903522205206738	0.150214592274678	TRUE	TRUE	TRUE	TRUE	0	TRUE	TRUE	Pass	4602STDY7685338	11	11	Tumour	-3.18012711771407	-13.3661631219775	0	0	GOSH016.CMN___GOSH016___4602STDY7685338_CACTCCAGTCTGCAAT
GOSH016	921.672711351167	555	FALSE	TRUE	TRUE	FALSE	TRUE	EmptyDrops	0	0.00164344096290313	0	0	0.00164344096290313	0.00267899000647244	0.0221488882666396	0.16467492002064	0.0852381924148457	0.0827954559182768	0.000893512959042544	-0.00288582956657715	-0.0808397978457907	G1	0.0484581497797357	FALSE	0.55	0.402843601895735	TRUE	TRUE	TRUE	TRUE	0.274193548387097	TRUE	TRUE	Pass	4602STDY7685338	16	16	Tumour	-2.56921581944398	-15.4547905578785	0	0	GOSH016.CMN___GOSH016___4602STDY7685338_CACTCCATCTGCCAGG
GOSH016	1804.38143889603	906	TRUE	TRUE	TRUE	TRUE	TRUE	Both	0	0.0136026124236665	0.00425939510576773	0	0.00934321731789882	0.00458978034934915	0.0623345097348649	0.213906467019888	0.182718510368794	0.0343337987835718	0.00468405763738868	-0.0199497992882934	-0.0317980081760249	G1	0.0548424737456243	FALSE	0.102990033222591	0.491525423728813	TRUE	TRUE	TRUE	TRUE	0.0580645161290323	TRUE	TRUE	Pass	4602STDY7685338	3	3	Monocytes	-17.2506043141796	2.1418014255707	0	0	GOSH016.CMN___GOSH016___4602STDY7685338_CAGAATCAGCCAGAAC
GOSH016	2447.85746024003	1276	TRUE	TRUE	TRUE	TRUE	TRUE	Both	0	0.00348956592234174	0	0	0.00348956592234174	0.0030677500789879	0.0583126687738542	0.234791667455442	0.531642660461318	0.0221385772680392	0.0013947807981438	-0.0386537873726137	-0.0632634208158697	G1	0.129593810444874	FALSE	0.166666666666667	0.221902017291066	TRUE	TRUE	TRUE	TRUE	0.062111801242236	TRUE	TRUE	Pass	4602STDY7685338	4	4	T	8.4552673284633	3.17105385913072	0	0	GOSH016.CMN___GOSH016___4602STDY7685338_CAGAATCGTACCGAGA
GOSH016	1127.50635274541	711	FALSE	TRUE	TRUE	TRUE	TRUE	EmptyDrops	0	0.0119788116904131	0	0	0.0119788116904131	0.00472574055377974	0.0491839147465506	0.253452360554522	0.269440725390734	0.0437612938671285	0.0012042066500151	-0.048461100083233	-0.0613399311077393	G1	0.158129175946548	FALSE	0.443298969072165	0.290322580645161	TRUE	TRUE	TRUE	TRUE	0	TRUE	TRUE	Pass	4602STDY7685338	0	0	NK	1.91570202509273	8.40402611888338	0	0	GOSH016.CMN___GOSH016___4602STDY7685338_CAGAGAGAGCCGGTAA
GOSH016	7566.67793160718	2565	TRUE	TRUE	TRUE	TRUE	TRUE	Both	0.00016608431681722	0.00108431038721797	0	0	0.00108431038721797	0.00452857602547926	0.0409890478086898	0.226122306453179	0.132806744256432	0.01190270602091	0.00252795589957091	-0.0773726900116403	-0.0456019873801237	G1	0.0548424737456243	FALSE	0.150214592274678	0.236363636363636	TRUE	TRUE	TRUE	TRUE	0	TRUE	TRUE	Pass	4602STDY7685338	11	11	Tumour	-2.69375992723987	-13.9933567461583	0.839553538428095	0	GOSH016.CMN___GOSH016___4602STDY7685338_CAGAGAGAGCTAGCCC
GOSH016	2456.19308015928	1222	TRUE	TRUE	TRUE	TRUE	TRUE	Both	0	0.00472220958726207	0	0	0.00472220958726207	0.00307778133801247	0.0611328280188573	0.242484418446955	0.572882200546099	0.0120613883080405	0.00145165399909366	-0.0109424268860048	0.0396851378469074	G2M	0.221902017291066	FALSE	0.0762829403606103	0.622377622377622	TRUE	TRUE	TRUE	TRUE	0.0603448275862069	TRUE	TRUE	Pass	4602STDY7685338	2	2	T	8.51000825427914	1.02404742761055	0	0	GOSH016.CMN___GOSH016___4602STDY7685338_CAGAGAGGTCGGCTCA
GOSH016	2045.81246265559	1090	TRUE	TRUE	TRUE	TRUE	TRUE	Both	0	0.00492184935818805	0	0	0.00492184935818805	0.00405503421875557	0.0677725348620336	0.259122195965654	0.4908983121144	0.00843236562170909	0.00234898402743006	-0.0276259275347927	-0.0115447331863914	G1	0.136	FALSE	0.0673575129533679	0.714285714285714	TRUE	TRUE	TRUE	TRUE	0.0149253731343284	TRUE	TRUE	Pass	4602STDY7685338	1	1	T	12.5079198976008	-0.226195110214922	0	0	GOSH016.CMN___GOSH016___4602STDY7685338_CAGAGAGGTTTCCACC
GOSH016	1158.95759605433	592	FALSE	TRUE	TRUE	FALSE	TRUE	EmptyDrops	0	0.00990674716815259	0.00714185366128441	0.000575924968559698	0.00276489350686819	0.00214054614651641	0.0237652703619473	0.144398955979566	0.0432709404480767	0.118335157462256	0.00287239488523233	-0.0597087633419855	-0.0728920392905561	G1	0.0701986754966887	FALSE	0.158129175946548	0.368421052631579	TRUE	TRUE	TRUE	TRUE	0.0985915492957746	TRUE	TRUE	Pass	4602STDY7685338	13	13	Monocytes	-14.1266726026611	-4.08944416571684	0	0	GOSH016.CMN___GOSH016___4602STDY7685338_CAGAGAGTCCTGTACC
GOSH016	4264.62872290823	2044	TRUE	TRUE	TRUE	TRUE	TRUE	Both	0	0.00414384874042741	0	0	0.00414384874042741	0.00271161278256282	0.0581776164822392	0.263566233496538	0.49124523773371	0.0232991291274828	0.00208157162868149	-0.00645951852541946	0.031186371054391	G2M	0.166666666666667	FALSE	0.55	0.208791208791209	TRUE	TRUE	TRUE	TRUE	0.078740157480315	TRUE	TRUE	Pass	4602STDY7685338	4	4	T	8.88917442070355	-3.39149637837217	0	0	GOSH016.CMN___GOSH016___4602STDY7685338_CAGAGAGTCTTGCATT
GOSH016	1480.68870486976	861	TRUE	TRUE	TRUE	TRUE	TRUE	Both	0	0.015212421328098	0	0	0.015212421328098	0.00786876786374307	0.0559929548212992	0.27244667619568	0.252021566887782	0.0282962323750705	0.00375689383307993	-0.0650002576553226	-0.096690762664948	G1	0.196850393700787	FALSE	0.236363636363636	0.312977099236641	TRUE	TRUE	TRUE	TRUE	0.0375	TRUE	TRUE	Pass	4602STDY7685338	5	5	NK	3.35913942553665	4.51217299413103	0	0	GOSH016.CMN___GOSH016___4602STDY7685338_CAGATCAAGGAATCGC
GOSH016	975.738277096201	575	FALSE	TRUE	TRUE	TRUE	TRUE	EmptyDrops	0	0.0122641108000742	0.00618259824255809	0.000416848160653099	0.00608151255751614	0.00299398304518188	0.0572035872763755	0.164346571066211	0.113979731174233	0.273481573679149	0.00185089691595536	-0.0406406142373709	-0.00801969991451616	G1	0.0795454545454546	FALSE	0.208791208791209	0.129593810444874	TRUE	TRUE	TRUE	TRUE	0.327433628318584	TRUE	TRUE	Pass	4602STDY7685338	3	3	Monocytes	-18.6794393919872	1.44656834160965	0	0	GOSH016.CMN___GOSH016___4602STDY7685338_CAGATCAGTGGACGAT
GOSH016	1365.16887817607	756	TRUE	TRUE	TRUE	TRUE	TRUE	Both	0.00938631656443389	0.014062206134497	0.00979808000399937	0	0.00426412613049765	0.00334478597189487	0.050839270644345	0.243208331716001	0.304705993844867	0.0177939240848243	0.00195048853300218	0.061825843026693	-0.0563583807639153	S	0.117967332123412	FALSE	0.236363636363636	0.55	TRUE	TRUE	TRUE	TRUE	0.174825174825175	TRUE	TRUE	Pass	4602STDY7685338	6	6	B	-7.73010476467235	10.8818054870244	0	0	GOSH016.CMN___GOSH016___4602STDY7685338_CAGATCAGTTGCGTTA
GOSH016	881.738893939791	556	FALSE	TRUE	TRUE	FALSE	TRUE	EmptyDrops	0	0.00739769461869799	0	0	0.00739769461869799	0.00816582041436216	0.0551662199029628	0.239358073367483	0.214182397735557	0.0355409557165984	0.00163589740081805	0.0412296770614647	0.0586199562024873	G2M	0.112676056338028	FALSE	0.150214592274678	0.117967332123412	TRUE	TRUE	TRUE	TRUE	0	TRUE	TRUE	Pass	4602STDY7685338	0	0	NK	0.0939504718627935	2.66233034140753	0	0	GOSH016.CMN___GOSH016___4602STDY7685338_CAGATCATCAGCTGGC
GOSH016	1360.48275027859	780	TRUE	TRUE	TRUE	TRUE	TRUE	Both	0	0.00774613869402173	0.000250310183197111	0	0.00749582851082462	0.00233707958476849	0.0630538148742121	0.255970048866714	0.437042501220598	0.0122034909599652	0	-0.0508210939295453	0.023215988547216	G2M	0.112676056338028	FALSE	0.312977099236641	0.221902017291066	TRUE	TRUE	TRUE	TRUE	0.062111801242236	TRUE	TRUE	Pass	4602STDY7685338	2	2	T	7.87615907925348	1.29983413513077	0	0	GOSH016.CMN___GOSH016___4602STDY7685338_CAGATCATCTGTTTGT
GOSH016	1267.96204147785	799	FALSE	TRUE	TRUE	TRUE	TRUE	EmptyDrops	0	0.0152563646614406	0.000500318313511408	0	0.0147560463479292	0.00591489332126351	0.0490263171221154	0.258352389026534	0.170038540782028	0.0368362321828813	0.00485407706604489	-0.0109024998822792	0.0106195694016676	G2M	0.196850393700787	FALSE	0.443298969072165	0.443298969072165	TRUE	TRUE	TRUE	TRUE	0.100840336134454	TRUE	TRUE	Pass	4602STDY7685338	0	0	NK	-0.187026299341497	6.4433626841805	0	0	GOSH016.CMN___GOSH016___4602STDY7685338_CAGCAGCCAAGAGTCG
GOSH016	2328.60801675029	1118	TRUE	TRUE	TRUE	TRUE	TRUE	Both	0	0.0108027081509367	0.00588233668704235	0	0.00492037146389432	0.00304136210332193	0.092013501511502	0.222958483795034	0.223058301642229	0.0760895287895014	0.00117421129277857	-0.0631155416147199	-0.102301001481191	G1	0.0595382746051033	FALSE	0.185929648241206	0.368421052631579	TRUE	TRUE	TRUE	TRUE	0	TRUE	TRUE	Pass	4602STDY7685338	8	8	Monocytes	-16.5129698808307	-2.94197203739596	0	0	GOSH016.CMN___GOSH016___4602STDY7685338_CAGCAGCCACGAAATA
GOSH016	3969.41590550321	1628	TRUE	TRUE	TRUE	TRUE	TRUE	Both	0	0.0116547745949079	0.0037381707049454	0	0.00791660388996254	0.00303505372651843	0.0808912534844287	0.24475142700265	0.20983191608167	0.0570170714565939	0.00159215751006492	-0.0791390615706279	-0.0345164577999053	G1	0.0526315789473684	FALSE	0.129593810444874	0.136	TRUE	TRUE	TRUE	TRUE	0.0112359550561798	TRUE	TRUE	Pass	4602STDY7685338	3	3	Monocytes	-16.5174693213448	-0.444794219677015	0	0	GOSH016.CMN___GOSH016___4602STDY7685338_CAGCAGCTCGTAGGAG
GOSH016	1171.31872051875	707	TRUE	TRUE	TRUE	TRUE	TRUE	Both	0	0.00496257572471623	0.00111309505369056	0	0.00384948067102566	0.00110469466272619	0.0469588879289955	0.210409003508262	0.229131471904197	0.109719370373466	0.0027655554043293	-0.0565877928693372	-0.00858443073118438	G1	0.0595382746051033	FALSE	0.0762829403606103	0.290322580645161	TRUE	TRUE	TRUE	TRUE	0.327433628318584	TRUE	TRUE	Pass	4602STDY7685338	3	3	Monocytes	-16.9911629654714	3.0683559234343	0	0	GOSH016.CMN___GOSH016___4602STDY7685338_CAGCATAAGTCTCAAC
GOSH016	2107.17515097852	1099	TRUE	TRUE	TRUE	TRUE	TRUE	Both	0	0.00449177477775583	0	0	0.00449177477775583	0.00397815015602977	0.0618365196072269	0.274173291437499	0.465289479325577	0.0153970726890485	0.00118852190818795	0.017665298791966	-0.0918742246849208	S	0.129593810444874	FALSE	0.208791208791209	0.622377622377622	TRUE	TRUE	TRUE	TRUE	0.0352941176470588	TRUE	TRUE	Pass	4602STDY7685338	2	2	T	9.51477427079731	-0.48140406567376	0	0	GOSH016.CMN___GOSH016___4602STDY7685338_CAGCATACAAACCTAC
GOSH016	5313.01300629203	2133	TRUE	TRUE	TRUE	TRUE	TRUE	Both	0	0.00649777434905146	0	0	0.00649777434905146	0.00538213601878665	0.0732169227218367	0.297180382320564	0.30310855817997	0.0224041960146709	0.0023704574005196	-0.0382412678807166	0.096682499482387	G2M	0.236363636363636	FALSE	0.622377622377622	0.338775510204082	TRUE	TRUE	TRUE	TRUE	0.0487804878048781	TRUE	TRUE	Pass	4602STDY7685338	14	14	NK	11.6560886052298	0.804134444826043	0	0	GOSH016.CMN___GOSH016___4602STDY7685338_CAGCATACACTTGGAT
GOSH016	1810.05492228266	929	TRUE	TRUE	TRUE	TRUE	TRUE	Both	0	0.00580287767634424	0	0	0.00580287767634424	0.00450326593630494	0.0649354028658287	0.240341896613792	0.508738830744972	0.0175108183248457	0.00178367223228416	0.0285324655468709	0.00920925881790899	S	0.221902017291066	FALSE	0.0571428571428571	0.622377622377622	TRUE	TRUE	TRUE	TRUE	0.078740157480315	TRUE	TRUE	Pass	4602STDY7685338	4	4	T	8.89663508592106	-3.04629133661015	0	0	GOSH016.CMN___GOSH016___4602STDY7685338_CAGCATACAGCGTAAG
GOSH016	1133.3072234603	677	FALSE	TRUE	TRUE	TRUE	TRUE	EmptyDrops	0	0.00365545466852205	0.000612538760399366	0	0.00304291590812269	0.00184314510607838	0.0525463839066939	0.231566458425275	0.169443713689036	0.117237794942415	0.00310426037331609	-0.0670940694336458	-0.0356037084289644	G1	0.0484581497797357	FALSE	0.714285714285714	0.443298969072165	TRUE	TRUE	TRUE	TRUE	0.0580645161290323	TRUE	TRUE	Pass	4602STDY7685338	3	3	Monocytes	-18.495829613907	1.17310318283702	0	0	GOSH016.CMN___GOSH016___4602STDY7685338_CAGCATAGTCTACCTC
GOSH016	6571.41721884256	2945	TRUE	TRUE	TRUE	TRUE	TRUE	Both	0	0.000560985609853783	2.21157304886221e-05	0	0.000538869879365161	0.0142789890018125	0.0851104986630854	0.282439617279283	0.21263673870125	0.141860634826284	0.00290501091629126	-0.022204901155046	-0.0787905249500451	G1	0.338775510204082	FALSE	0.290322580645161	0.27027027027027	TRUE	TRUE	TRUE	TRUE	0.024390243902439	TRUE	TRUE	Pass	4602STDY7685338	9	9	Adrenal	1.30313170776257	-15.1996963092466	0	0	GOSH016.CMN___GOSH016___4602STDY7685338_CAGCATAGTTCGTCTC
GOSH016	807.015882359374	445	FALSE	TRUE	TRUE	FALSE	TRUE	EmptyDrops	0	0.0454043312211727	0.0332792508236993	0	0.0121250803974734	0.00523151365364595	0.0358248528016314	0.165575488062534	0.0661127847822258	0.220335891954988	0.000874831666179551	-0.0481873698829765	0.0260762537167025	G2M	0.0329877474081056	FALSE	0.368421052631579	0.491525423728813	TRUE	TRUE	TRUE	TRUE	0.0985915492957746	TRUE	TRUE	Pass	4602STDY7685338	13	13	Monocytes	-13.9207516730288	-4.26256818926173	0	0	GOSH016.CMN___GOSH016___4602STDY7685338_CAGCATATCAACCAAC
GOSH016	3365.68910495615	1603	TRUE	TRUE	TRUE	TRUE	TRUE	Both	0	0.0356962585829209	0.0268143858523266	0.000252629192589262	0.00888187273059426	0.00581828993827153	0.0629265658727089	0.262965692523045	0.175731810301159	0.0371121380537995	0.00201376996357719	-0.00211139101584892	-0.0676197166415409	G1	0.0903522205206738	FALSE	0.27027027027027	0.236363636363636	TRUE	TRUE	TRUE	TRUE	0	TRUE	TRUE	Pass	4602STDY7685338	8	8	Monocytes	-15.8657059925468	-2.02572136175465	0	0	GOSH016.CMN___GOSH016___4602STDY7685338_CAGCATATCACGCGGT
GOSH016	1353.15383453151	772	TRUE	TRUE	TRUE	TRUE	TRUE	Both	0	0.00194246530037017	0	0	0.00194246530037017	0.00199776745521787	0.0694634808064895	0.280438823006618	0.436762252906852	0.00276630215456841	0.00448372178013316	-0.0223139509015418	-0.0662033847771986	G1	0.102990033222591	FALSE	0.0865671641791045	0.290322580645161	TRUE	TRUE	TRUE	TRUE	0.138888888888889	TRUE	TRUE	Pass	4602STDY7685338	1	1	T	10.4370199625247	1.71354630634231	0	0	GOSH016.CMN___GOSH016___4602STDY7685338_CAGCATATCGGAAATA
GOSH016	868.520769515667	581	FALSE	TRUE	TRUE	FALSE	TRUE	EmptyDrops	0	0.000590578825909624	0	0	0.000590578825909624	0.0164803400908578	0.148078919712615	0.400007055392564	0.269704962604456	0.111210397558923	0.00136700613439457	-0.0533870958519416	-0.00454722575840272	G1	0.064638783269962	FALSE	0.312977099236641	0.290322580645161	TRUE	TRUE	TRUE	TRUE	0.108433734939759	TRUE	TRUE	Pass	4602STDY7685338	10	10	Adrenal	7.38725334902485	-13.6370901379277	0	0	GOSH016.CMN___GOSH016___4602STDY7685338_CAGCCGAAGGCTCATT
GOSH016	1138.22495244255	678	FALSE	TRUE	TRUE	FALSE	TRUE	EmptyDrops	0	0.0123696040790796	0.0101581184312501	0	0.00221148564782948	0.0132031245808163	0.0318928628709948	0.22340978629219	0.0745860589851425	0.0184822993828956	0.00310164269653907	-0.0296309397847443	-0.0795061606228926	G1	0.023728813559322	FALSE	0.150214592274678	0.236363636363636	TRUE	TRUE	TRUE	TRUE	0.0638297872340425	TRUE	TRUE	Pass	4602STDY7685338	7	7	End	-3.36095290175512	-4.17569710843812	0	0	GOSH016.CMN___GOSH016___4602STDY7685338_CAGCCGATCGCGCCAA
GOSH016	2949.62335712863	1555	TRUE	TRUE	TRUE	TRUE	TRUE	Both	0	0.00773635113391739	0	0	0.00773635113391739	0.00344894198190375	0.0640812119167552	0.281836769925849	0.279883558523675	0.0321300025905323	0.00309742635860994	0.0539109630836441	-0.035188398296451	S	0.175903614457831	FALSE	0.27027027027027	0.491525423728813	TRUE	TRUE	TRUE	TRUE	0.032967032967033	TRUE	TRUE	Pass	4602STDY7685338	5	5	NK	0.593868081420563	4.68998641380765	0	0	GOSH016.CMN___GOSH016___4602STDY7685338_CAGCCGATCGTCTGCT
GOSH016	1160.03214349565	774	FALSE	TRUE	TRUE	FALSE	TRUE	EmptyDrops	0	0.0110246073058364	0.00414278649450217	0	0.00688182081133424	0.00416251541345048	0.0387514561740861	0.257198190504772	0.119695366437564	0.0588362891599473	0.00628248187661957	-0.0201804131027031	-0.0964640537194695	G1	0.0595382746051033	FALSE	0.098546042003231	0.142857142857143	TRUE	TRUE	TRUE	TRUE	0.0638297872340425	TRUE	TRUE	Pass	4602STDY7685338	7	7	End	-4.2833359824703	-5.28549739907894	0	0	GOSH016.CMN___GOSH016___4602STDY7685338_CAGCCGATCTTGCAAG
GOSH016	2762.82998715271	1305	TRUE	TRUE	TRUE	TRUE	TRUE	Both	0.0021486090508166	0.0239452231963133	0.0173010817501804	0	0.00664414144613284	0.00112124274470313	0.0567007672834009	0.244466300991727	0.48390198288225	0.0208252582369188	0.00225045459012127	-0.0422588853967208	-0.00736405010048866	G1	0.117967332123412	FALSE	0.175903614457831	0.123595505617978	TRUE	TRUE	TRUE	TRUE	0.0245901639344262	TRUE	TRUE	Pass	4602STDY7685338	6	6	B	-8.84910450645216	12.7588786152117	0	0	GOSH016.CMN___GOSH016___4602STDY7685338_CAGCGACGTGGGTCAA
GOSH016	2703.94624419315	1599	TRUE	TRUE	TRUE	TRUE	TRUE	Both	0	0.00633412229186962	0.00171126494689895	0	0.00462285734497067	0.00731445758435128	0.0646902266525006	0.301941845023155	0.158184013150494	0.0227873803572683	0.00323988540613491	0.0568642011088149	-0.0903069736439621	S	0.0595382746051033	FALSE	0.714285714285714	0.0903522205206738	TRUE	TRUE	TRUE	TRUE	0.00719424460431655	TRUE	TRUE	Pass	4602STDY7685338	7	7	End	-4.34403914446215	-6.33946067106315	0	0	GOSH016.CMN___GOSH016___4602STDY7685338_CAGCGACGTTTAGCTG
GOSH016	2187.35223048296	1133	TRUE	TRUE	TRUE	TRUE	TRUE	Both	0	0.00629751481541491	0	0	0.00629751481541491	0.00315067189123792	0.0629287195414883	0.256284016424308	0.544279754984617	0.0246495118794947	0.000951758214343764	-0.0589153746336968	-0.0148197531063956	G1	0.166666666666667	FALSE	0.0620347394540943	0.27027027027027	TRUE	TRUE	TRUE	TRUE	0.0819672131147541	TRUE	TRUE	Pass	4602STDY7685338	1	1	T	10.7165374117135	1.56690346961146	0	0	GOSH016.CMN___GOSH016___4602STDY7685338_CAGCGACTCGGTTCGG
GOSH016	1936.04897380204	1023	TRUE	TRUE	TRUE	TRUE	TRUE	Both	0	0.00438803102958684	0.00311445770600796	0	0.00127357332357888	0.0044719091689774	0.0777471441506981	0.25855771606806	0.236902619419976	0.0730714093555272	0.00278546659962681	-0.0811555810801699	-0.0751640210298762	G1	0.112676056338028	FALSE	0.290322580645161	0.622377622377622	TRUE	TRUE	TRUE	TRUE	0.0580645161290323	TRUE	TRUE	Pass	4602STDY7685338	3	3	Monocytes	-17.5063544089527	1.10529401971515	0	0	GOSH016.CMN___GOSH016___4602STDY7685338_CAGCTAAAGGGAGTAA
GOSH016	1970.76071080211	1057	TRUE	TRUE	TRUE	TRUE	TRUE	Both	0	0.0051443015395651	0	0	0.0051443015395651	0.00275007424895773	0.0693325025818736	0.267552250240315	0.514756720752643	0.00745289815524698	0.00163241101552214	-0.0558467608453047	-0.0360861930053598	G1	0.142857142857143	FALSE	0.714285714285714	0.221902017291066	TRUE	TRUE	TRUE	TRUE	0.0603448275862069	TRUE	TRUE	Pass	4602STDY7685338	2	2	T	10.3003461093542	-1.18555637955979	0	0	GOSH016.CMN___GOSH016___4602STDY7685338_CAGCTAAAGGGTTTCT
GOSH016	1203.76590385278	689	TRUE	TRUE	TRUE	TRUE	TRUE	Both	0	0.00371762296402722	0	0	0.00371762296402722	0.00374092479733915	0.0581670586347784	0.239799544044912	0.56369730735108	0.00976770909515755	0.00207618896259319	-0.0101450505717274	-0.0186586711148602	G1	0.185929648241206	FALSE	0.402843601895735	0.8348623853211	TRUE	TRUE	TRUE	TRUE	0.0454545454545455	TRUE	TRUE	Pass	4602STDY7685338	1	1	T	9.76851830995852	-0.658772052997716	0	0	GOSH016.CMN___GOSH016___4602STDY7685338_CAGCTAACACGGTAAG
GOSH016	1765.72992113118	1009	TRUE	TRUE	TRUE	TRUE	TRUE	Both	0	0.00835350055733748	0.0036674318705221	0.000319179188700142	0.00468606868681538	0.00508545672250105	0.0575511618926365	0.236753566896976	0.232532402984792	0.102744542531271	0.00037034909232306	-0.0747886521664028	-0.0151000020165502	G1	0.0762829403606103	FALSE	0.622377622377622	0.208791208791209	TRUE	TRUE	TRUE	TRUE	0.0580645161290323	TRUE	TRUE	Pass	4602STDY7685338	3	3	Monocytes	-17.926773694352	-0.593407374629784	0	0	GOSH016.CMN___GOSH016___4602STDY7685338_CAGCTAACAGTGGAGT
GOSH016	1518.59001653582	920	TRUE	TRUE	TRUE	TRUE	TRUE	Both	0	0.0105397305612831	0	0	0.0105397305612831	0.00342955079201812	0.0472175625393594	0.253354723970537	0.186616647719914	0.0348729093509037	0.00298419443386049	-0.0348760479340978	-0.0753767235205354	G1	0.166666666666667	FALSE	0.714285714285714	0.221902017291066	TRUE	TRUE	TRUE	TRUE	0	TRUE	TRUE	Pass	4602STDY7685338	0	0	NK	0.742543278124093	4.59124966455451	0	0	GOSH016.CMN___GOSH016___4602STDY7685338_CAGCTAATCACTTATC
GOSH016	1550.30211594755	935	TRUE	TRUE	TRUE	TRUE	TRUE	Both	0	0.0147667370089841	0.000466125365452572	0	0.0143006116435316	0.0059083578563783	0.0519367967283561	0.27608405982384	0.162007889089189	0.0304103314731017	0.00151458257956729	-0.0688448734554449	-0.114469262812867	G1	0.185929648241206	FALSE	0.158129175946548	0.123595505617978	TRUE	TRUE	TRUE	TRUE	0	TRUE	TRUE	Pass	4602STDY7685338	0	0	NK	-0.510069492401492	3.17038660068963	0	0	GOSH016.CMN___GOSH016___4602STDY7685338_CAGCTAATCGTACGGC
GOSH016	2082.34051804799	1090	TRUE	TRUE	TRUE	TRUE	TRUE	Both	0	0.00423756026888621	0	0	0.00423756026888621	0.00262290191630829	0.0744664842747841	0.272022911894661	0.50273324976485	0.013552193026441	0.001800218764809	-0.0587370814424741	-0.0999342974206339	G1	0.129593810444874	FALSE	0.312977099236641	0.714285714285714	TRUE	TRUE	TRUE	TRUE	0.1	TRUE	TRUE	Pass	4602STDY7685338	2	2	T	10.9358317974749	-2.41036788670105	0	0	GOSH016.CMN___GOSH016___4602STDY7685338_CAGCTGGAGGATGCGT
GOSH016	4085.93931738119	1637	TRUE	TRUE	TRUE	TRUE	TRUE	Both	0	0.0165671250583907	0.0102773365217978	0	0.00628978853659291	0.00431031911635188	0.0699905795202816	0.251538407540269	0.276235307304259	0.024619293743306	0.00181059816596925	-0.0871004745234019	-0.096289280584211	G1	0.0701986754966887	FALSE	0.196850393700787	0.622377622377622	TRUE	TRUE	TRUE	TRUE	0	TRUE	TRUE	Pass	4602STDY7685338	8	8	Monocytes	-16.435527949743	-0.768266131466113	0	0	GOSH016.CMN___GOSH016___4602STDY7685338_CAGCTGGCAATCCGAT
GOSH016	1636.89911819226	963	TRUE	TRUE	TRUE	TRUE	TRUE	Both	0	0.0139873675281071	0	0.000156834655771885	0.0139873675281071	0.00596507852761376	0.0435249918191201	0.248153373500928	0.194674209476974	0.0275828339974019	0.00185911164427945	-0.0235174468905864	0.0120242255237452	G2M	0.112676056338028	FALSE	0.175903614457831	0.290322580645161	TRUE	TRUE	TRUE	TRUE	0	TRUE	TRUE	Pass	4602STDY7685338	0	0	NK	1.39048988999779	5.84880125052095	0	0	GOSH016.CMN___GOSH016___4602STDY7685338_CAGCTGGCACAGCGTC
GOSH016	869.588867346859	528	FALSE	TRUE	TRUE	FALSE	TRUE	EmptyDrops	0	0.0128760721658742	0.00484288198039235	0.000220297506828134	0.00803319018548188	0.00402088622421123	0.0309193228792379	0.173190083916884	0.0923965761442042	0.18988384260397	0.00244294683196405	-0.0626857777165753	-0.0296994530446575	G1	0.098546042003231	FALSE	0.150214592274678	0.136	TRUE	TRUE	TRUE	TRUE	0.327433628318584	TRUE	TRUE	Pass	4602STDY7685338	3	3	Monocytes	-16.1889288483016	3.15429105498824	0	0	GOSH016.CMN___GOSH016___4602STDY7685338_CAGCTGGCATCGATTG
GOSH016	1477.95701212555	935	TRUE	TRUE	TRUE	TRUE	TRUE	Both	0	0.0093477300057045	0	0.000187442767822445	0.0093477300057045	0.00330967990330344	0.0446499778861806	0.2643436290716	0.20877154953439	0.0467908484234561	0.00296306445496897	-0.0203260727421947	-0.0820906394615412	G1	0.196850393700787	FALSE	0.221902017291066	0.622377622377622	TRUE	TRUE	TRUE	TRUE	0	TRUE	TRUE	Pass	4602STDY7685338	0	0	NK	2.67202612718175	4.38054060349571	0	0	GOSH016.CMN___GOSH016___4602STDY7685338_CAGCTGGCATTATCTC
GOSH016	5942.38350456171	2244	TRUE	TRUE	TRUE	TRUE	TRUE	Both	0	0.039683557452145	0.0374843262774896	0	0.00219923117465542	0.00437033252977751	0.0636914811303695	0.254449274412527	0.353977636930872	0.0293064560900732	0.00183998048420226	-0.0492848556705181	-0.0613530998660087	G1	0.27027027027027	FALSE	0.491525423728813	0.185929648241206	TRUE	TRUE	TRUE	TRUE	0.166666666666667	TRUE	TRUE	Pass	4602STDY7685338	3	3	Monocytes	-15.2542589045608	-0.937174259906887	0	0	GOSH016.CMN___GOSH016___4602STDY7685338_CAGCTGGTCCGATATG
GOSH016	1211.59569953881	726	FALSE	TRUE	TRUE	TRUE	TRUE	EmptyDrops	0	0.0140483299041367	0.000478882481290413	0.00163893415713803	0.0135694474228463	0.00515905890166862	0.0557054816437747	0.266696610588763	0.236912889594507	0.0345398519466907	0.00289168197512094	-0.0204693468756643	-0.0492157192501133	G1	0.150214592274678	FALSE	0.290322580645161	0.196850393700787	TRUE	TRUE	TRUE	TRUE	0	TRUE	TRUE	Pass	4602STDY7685338	0	0	NK	2.48683483086284	8.34543142018172	0	0	GOSH016.CMN___GOSH016___4602STDY7685338_CAGCTGGTCCTAGTGA
GOSH016	1297.59905059915	781	TRUE	TRUE	TRUE	TRUE	TRUE	Both	0.000327564277492487	0.0167798000431658	0	0	0.0167798000431658	0.00451753322130807	0.0460727599946345	0.243178827903777	0.205610627207193	0.0328491320101847	0.00114714004911241	-0.0219440730894783	-0.0558244097745025	G1	0.112676056338028	FALSE	0.368421052631579	0.0484581497797357	TRUE	TRUE	TRUE	TRUE	0.100840336134454	TRUE	TRUE	Pass	4602STDY7685338	0	0	NK	2.08971278894604	7.32900478697329	0	0	GOSH016.CMN___GOSH016___4602STDY7685338_CAGCTGGTCCTCTAGC
GOSH016	1340.89936019741	768	TRUE	TRUE	TRUE	TRUE	TRUE	Both	0	0.00588550690046442	0	0	0.00588550690046442	0.0025399353452002	0.0589109863444133	0.261374521226655	0.470313548319505	0.0254031250288154	0.00295494482396016	-0.0166085141829786	-0.0894766280113101	G1	0.117967332123412	FALSE	0.290322580645161	0.166666666666667	TRUE	TRUE	TRUE	TRUE	0.342105263157895	TRUE	TRUE	Pass	4602STDY7685338	1	1	T	9.38164031077672	-2.87591673700286	0	0	GOSH016.CMN___GOSH016___4602STDY7685338_CAGCTGGTCTATCGCC
GOSH016	1181.52985006827	705	TRUE	TRUE	TRUE	TRUE	TRUE	Both	0	0.00173234266556269	0	0	0.00173234266556269	0.00320724323072631	0.0718114988717168	0.264469522234383	0.544331133926262	0.00858674622166725	0.000366408925357953	-0.0150195779336595	-0.0254014965916832	G1	0.150214592274678	FALSE	0.102990033222591	0.166666666666667	TRUE	TRUE	TRUE	TRUE	0.138888888888889	TRUE	TRUE	Pass	4602STDY7685338	1	1	T	10.1489606777255	0.0704440773114476	0	0	GOSH016.CMN___GOSH016___4602STDY7685338_CAGGTGCAGATAGGAG
GOSH016	1641.04246971561	861	TRUE	TRUE	TRUE	TRUE	TRUE	Both	0	0.0189587719239774	0.0106348045263545	0	0.00832396739762286	0.00348680072949998	0.0759826986255701	0.249642548107256	0.240507227469754	0.0228690004932382	0.00264116879639634	-0.0225912155710608	-0.0659094452809677	G1	0.0943396226415094	FALSE	0.158129175946548	0.312977099236641	TRUE	TRUE	TRUE	TRUE	0.327433628318584	TRUE	TRUE	Pass	4602STDY7685338	3	3	Monocytes	-16.3690535046154	3.47072583016304	0	0	GOSH016.CMN___GOSH016___4602STDY7685338_CAGGTGCCATCTCCCA
GOSH016	4192.65571407577	2026	TRUE	TRUE	TRUE	TRUE	TRUE	Both	0	0.00899112491149393	0.00033927691238598	0.000224339872381747	0.00865184799910795	0.00832294367751415	0.0706523269427908	0.293191179535775	0.295248728466296	0.0246924833242712	0.00126445264352652	0.449483401050247	0.130905428082777	S	0.236363636363636	FALSE	0.338775510204082	0.0829694323144105	TRUE	TRUE	TRUE	TRUE	0	TRUE	TRUE	Pass	4602STDY7685338	14	14	NK	1.56192573733304	-1.24425690206152	0	0	GOSH016.CMN___GOSH016___4602STDY7685338_CAGTAACAGCCTTGAT
GOSH016	1194.07720368511	740	FALSE	TRUE	TRUE	TRUE	TRUE	EmptyDrops	0	0.0201653376784203	0	0	0.0201653376784203	0.00732597904881079	0.0570999935495259	0.275816550376673	0.190491460079121	0.0435972087603542	0.00188757988196229	-0.0163336731121447	-0.0178087677119308	G1	0.150214592274678	FALSE	0.290322580645161	0.714285714285714	TRUE	TRUE	TRUE	TRUE	0	TRUE	TRUE	Pass	4602STDY7685338	0	0	NK	1.18754098383686	4.84013275055504	0	0	GOSH016.CMN___GOSH016___4602STDY7685338_CAGTAACAGCTAGTGG
GOSH016	1660.48740237385	894	TRUE	TRUE	TRUE	TRUE	TRUE	Both	0.00634808248184513	0.0137518966934687	0.00958219541248435	0	0.00416970128098435	0.00354655002402811	0.0552231402045098	0.237545680927994	0.412369594462758	0.0307364414330224	0.00691602123287933	-0.0568693378650797	-0.0349261697615533	G1	0.136	FALSE	0.0315398886827458	0.55	TRUE	TRUE	TRUE	TRUE	0.0245901639344262	TRUE	TRUE	Pass	4602STDY7685338	6	6	B	-9.80669709696908	12.512703463692	0	0	GOSH016.CMN___GOSH016___4602STDY7685338_CAGTAACGTAAGTAGT
GOSH016	5407.05606605552	2229	TRUE	TRUE	TRUE	TRUE	TRUE	Both	0	0.0125682090945097	0.00510469800464579	0	0.00746351108986391	0.00344090773921911	0.0724824916168497	0.23549327227604	0.221565404899182	0.0499559144105428	0.00230416527456918	-0.033749625472068	-0.0672304530285536	G1	0.0620347394540943	FALSE	0.55	0.443298969072165	TRUE	TRUE	TRUE	TRUE	0	TRUE	TRUE	Pass	4602STDY7685338	8	8	Monocytes	-15.1369935834336	-3.62372480698535	0	0	GOSH016.CMN___GOSH016___4602STDY7685338_CAGTAACGTTATCGGT
GOSH016	1221.23866872104	798	TRUE	TRUE	TRUE	TRUE	TRUE	Both	0	0.000558616680384717	0	0	0.000558616680384717	0.0131051930867862	0.118668331317501	0.288052787059603	0.310846845459359	0.223902578751261	0.00217048695560514	-0.0327490922646724	-0.0516709501328799	G1	0.338775510204082	FALSE	0.27027027027027	0.622377622377622	TRUE	TRUE	TRUE	TRUE	0.108433734939759	TRUE	TRUE	Pass	4602STDY7685338	10	10	Adrenal	4.61475749037999	-14.8314662864627	0	0	GOSH016.CMN___GOSH016___4602STDY7685338_CAGTAACGTTTAGGAA
GOSH016	1870.37648615616	1003	TRUE	TRUE	TRUE	TRUE	TRUE	Both	0	0.00171408330986551	0	0	0.00171408330986551	0.00260840223748639	0.0685035038888531	0.245855345428404	0.540357918784077	0.0174620974932265	0.00047009751208797	-0.0321690081062894	-0.046284254023241	G1	0.136	FALSE	0.491525423728813	0.123595505617978	TRUE	TRUE	TRUE	TRUE	0.342105263157895	TRUE	TRUE	Pass	4602STDY7685338	4	4	T	8.2667285448925	-4.32518122646496	0	0	GOSH016.CMN___GOSH016___4602STDY7685338_CAGTAACTCATACGGT
GOSH016	23970.6763046885	5578	TRUE	TRUE	TRUE	TRUE	TRUE	Both	0	0.00302958901703315	0	0	0.00302958901703315	0.00795279260600628	0.06619255554733	0.272736772393418	0.172459322959384	0.0111907081797878	0.00210253191421996	-0.0779771930729193	-0.0848263563703018	G1	0.098546042003231	FALSE	0.123595505617978	0.368421052631579	TRUE	TRUE	TRUE	TRUE	0	TRUE	TRUE	Pass	4602STDY7685338	12	12	End	0.760581907451461	-5.33677389084777	0	0	GOSH016.CMN___GOSH016___4602STDY7685338_CAGTCCTAGACTAGGC
GOSH016	2069.42728092319	1115	TRUE	TRUE	TRUE	TRUE	TRUE	Both	0	0.00751783628305718	0	0	0.00751783628305718	0.00337493791206177	0.0642721663867038	0.269436400822352	0.506822403430445	0.00854888790852602	0.00224859034286814	-0.00766285751827702	-0.0562056687767211	G1	0.175903614457831	FALSE	0.221902017291066	0.55	TRUE	TRUE	TRUE	TRUE	0.0617283950617284	TRUE	TRUE	Pass	4602STDY7685338	2	2	T	9.55037362891954	1.72519058128624	0	0	GOSH016.CMN___GOSH016___4602STDY7685338_CAGTCCTCACAGATTC
GOSH016	1039.85805066815	608	FALSE	TRUE	TRUE	FALSE	TRUE	EmptyDrops	0	0.00853356424233583	0.00430868238539672	0.00150310192524131	0.00422488185693911	0.000863052142308259	0.0405638056352078	0.2108749511708	0.0665276414260282	0.0156027435529242	0.00426735462344224	-0.00154289604912169	-0.0765314598070704	G1	0.0360272638753651	FALSE	0.252396166134185	0.312977099236641	TRUE	TRUE	TRUE	TRUE	0.0638297872340425	TRUE	TRUE	Pass	4602STDY7685338	7	7	End	-4.53350218755069	-5.46653745973507	0	0	GOSH016.CMN___GOSH016___4602STDY7685338_CAGTCCTCACGACTCG
GOSH016	2497.7479718766	1362	TRUE	TRUE	TRUE	TRUE	TRUE	Both	0	0.00260302964363742	0	0	0.00260302964363742	0.00243899521089691	0.0649887721177019	0.248635190286893	0.512866746551072	0.0250107750807527	0.00503428381119331	0.0593936222050152	0.0054916495225709	S	0.196850393700787	FALSE	0.252396166134185	0.338775510204082	TRUE	TRUE	TRUE	TRUE	0.062111801242236	TRUE	TRUE	Pass	4602STDY7685338	4	4	T	7.65612173198694	-1.0929863939922	0	0	GOSH016.CMN___GOSH016___4602STDY7685338_CAGTCCTTCAATAAGG
GOSH016	2249.88040486686	1132	TRUE	TRUE	TRUE	TRUE	TRUE	Both	0	0.00870299608748134	0.00566192211773167	0	0.00304107396974968	0.00401263345543802	0.0767690173733886	0.222206071895198	0.224988421879849	0.0488246871343528	0.00280538988664362	-0.0724977458355928	-0.0871881741617075	G1	0.0701986754966887	FALSE	0.443298969072165	0.622377622377622	TRUE	TRUE	TRUE	TRUE	0	TRUE	TRUE	Pass	4602STDY7685338	8	8	Monocytes	-16.5288362419474	-2.79052098065817	0	0	GOSH016.CMN___GOSH016___4602STDY7685338_CAGTCCTTCAGAGCTT
GOSH016	1452.44496889749	913	TRUE	TRUE	TRUE	TRUE	TRUE	Both	0	0.0177907448370533	0.0103909296681488	0.018435363892379	0.00739981516890448	0.0115112507592674	0.0444413349312926	0.272533210784825	0.108049633929856	0.0344783917994892	0.0028919931465699	-8.59752367948774e-05	-0.0601551730018644	G1	0.0620347394540943	FALSE	0.196850393700787	0.312977099236641	TRUE	TRUE	TRUE	TRUE	0.301369863013699	TRUE	TRUE	Pass	4602STDY7685338	7	7	End	-3.86015307719293	-4.29082538457931	0	0	GOSH016.CMN___GOSH016___4602STDY7685338_CAGTCCTTCTCGATGA
GOSH016	1808.62311783258	1004	TRUE	TRUE	TRUE	TRUE	TRUE	Both	0	0.00268971704530859	0	0	0.00268971704530859	0.00367163452912465	0.0654050802316341	0.264312721957037	0.506544738678584	0.019084504536898	0.00229994027482835	0.0166951329861469	0.0329653659300486	G2M	0.196850393700787	FALSE	0.338775510204082	0.117967332123412	TRUE	TRUE	TRUE	TRUE	0.146788990825688	TRUE	TRUE	Pass	4602STDY7685338	4	4	T	8.63634428758186	-4.2289171238693	0	0	GOSH016.CMN___GOSH016___4602STDY7685338_CATATGGAGCTAAACA
GOSH016	2448.66532820277	1242	TRUE	TRUE	TRUE	TRUE	TRUE	Both	0.000133460463197209	0.0123953716109278	0.00799021578154131	0	0.00440515582938647	0.00178979587449328	0.0580033516980527	0.236981308467493	0.299699918741373	0.0399364575899934	0.00156784321022496	-0.0687209227604834	-0.113029994245237	G1	0.0943396226415094	FALSE	0.368421052631579	0.622377622377622	TRUE	TRUE	TRUE	TRUE	0.0580645161290323	TRUE	TRUE	Pass	4602STDY7685338	3	3	Monocytes	-17.1471906979187	1.26757813669272	0	0	GOSH016.CMN___GOSH016___4602STDY7685338_CATATGGAGGTTCCTA
GOSH016	5839.26023773136	2291	TRUE	TRUE	TRUE	TRUE	TRUE	Both	0	0.000615673024617595	0	0	0.000615673024617595	0.00411208502062192	0.0551367022531526	0.242764935479476	0.184580121043804	0.0260836163635715	0.00379124690234435	-0.0835907224600545	-0.101350109968716	G1	0.0865671641791045	FALSE	0.491525423728813	0.236363636363636	TRUE	TRUE	TRUE	TRUE	0	TRUE	TRUE	Pass	4602STDY7685338	11	11	Tumour	-3.05960323309324	-14.0190656420354	1.48576055440764	0	GOSH016.CMN___GOSH016___4602STDY7685338_CATATGGCACCCAGTG
GOSH016	1384.02656736286	793	TRUE	TRUE	TRUE	TRUE	TRUE	Both	0	0.00132583833043534	0	0	0.00132583833043534	0.00313512083856902	0.0615408444701715	0.276045785818554	0.481156239813917	0.0149891350850742	0.00213373370555717	-0.0204670610707895	0.0192943884560391	G2M	0.129593810444874	FALSE	0.0762829403606103	0.622377622377622	TRUE	TRUE	TRUE	TRUE	0.138888888888889	TRUE	TRUE	Pass	4602STDY7685338	1	1	T	8.9112649698489	0.873660884624008	0	0	GOSH016.CMN___GOSH016___4602STDY7685338_CATATGGCATGGGACA
GOSH016	1106.31425717614	701	FALSE	TRUE	TRUE	TRUE	TRUE	EmptyDrops	0	0.00247741770165713	0.00060958666731783	4.48847314667532e-05	0.0018678310343393	0.00188810631218819	0.050214282922361	0.231885323001654	0.157399532481563	0.125717649583585	0.00257275071823719	-0.0601361992093933	-0.060666303167802	G1	0.0943396226415094	FALSE	0.185929648241206	0.443298969072165	TRUE	TRUE	TRUE	TRUE	0.327433628318584	TRUE	TRUE	Pass	4602STDY7685338	3	3	Monocytes	-16.590468481751	3.21274354250968	0	0	GOSH016.CMN___GOSH016___4602STDY7685338_CATATGGGTCGGCACT
GOSH016	3050.4234162687	1402	TRUE	TRUE	TRUE	TRUE	TRUE	Both	0	0.0112265853842975	0.00541144417498666	1.9022317062339e-05	0.00581514120931081	0.00305937031700263	0.0887659403207201	0.246809585761948	0.253662116494977	0.0414399485092607	0.000883275113053333	-0.080952219937189	-0.0664035428679899	G1	0.0673575129533679	FALSE	0.27027027027027	0.236363636363636	TRUE	TRUE	TRUE	TRUE	0.00970873786407767	TRUE	TRUE	Pass	4602STDY7685338	8	8	Monocytes	-17.049654116544	-2.72035657913202	0	0	GOSH016.CMN___GOSH016___4602STDY7685338_CATATGGGTTATCCGA
GOSH016	2558.84322422612	1348	TRUE	TRUE	TRUE	TRUE	TRUE	Both	0	0.00459198710101657	0	0	0.00459198710101657	0.00274320647272325	0.0644621685309248	0.26027298071621	0.527294875140357	0.0206785224334672	0.00118979698976582	-0.0409673927752088	-0.0843318727338798	G1	0.166666666666667	FALSE	0.714285714285714	0.142857142857143	TRUE	TRUE	TRUE	TRUE	0.0603448275862069	TRUE	TRUE	Pass	4602STDY7685338	1	1	T	10.509933047512	1.7661331510087	0	0	GOSH016.CMN___GOSH016___4602STDY7685338_CATATGGTCAGGCCCA
GOSH016	3095.00039379074	1279	TRUE	TRUE	TRUE	TRUE	TRUE	Both	0	0.00648962159069909	0.000472907064653124	2.88688519671809e-05	0.00601671452604597	0.00308857891528606	0.0715122410745877	0.241566141711537	0.198828009439895	0.0318624408717593	0.00168588495434724	-0.0436978706908301	-0.0348088457716266	G1	0.0315398886827458	FALSE	0.27027027027027	0.0571428571428571	TRUE	TRUE	TRUE	TRUE	0.00970873786407767	TRUE	TRUE	Pass	4602STDY7685338	8	8	Monocytes	-17.854547225369	-2.27686937518281	0	0	GOSH016.CMN___GOSH016___4602STDY7685338_CATATGGTCCAGTATG
GOSH016	1782.4626622783	1029	TRUE	TRUE	TRUE	TRUE	TRUE	Both	0	0.00398429191992564	0	0.000112938120784259	0.00398429191992564	0.00331573495248343	0.0508095815985638	0.242481759866767	0.358870274497369	0.0227984964723758	0.00272870852246379	-0.067210708488583	-0.0491607518183632	G1	0.185929648241206	FALSE	0.338775510204082	0.158129175946548	TRUE	TRUE	TRUE	TRUE	0.197916666666667	TRUE	TRUE	Pass	4602STDY7685338	4	4	T	8.24445808332181	-3.20189577535474	0	0	GOSH016.CMN___GOSH016___4602STDY7685338_CATATTCAGGCTCATT
GOSH016	1139.95042268682	733	TRUE	TRUE	TRUE	TRUE	TRUE	Both	0	0.000400919855384118	0	0	0.000400919855384118	0.0239736025792347	0.134382111303052	0.342846898741331	0.277669233029236	0.157713441009472	0.000928386104438622	-0.0527917758445188	-0.0840255715604223	G1	0.0701986754966887	FALSE	0.136	0.55	TRUE	TRUE	TRUE	TRUE	0.108433734939759	TRUE	TRUE	Pass	4602STDY7685338	10	10	Adrenal	6.63955552653248	-13.7709347242354	0	0	GOSH016.CMN___GOSH016___4602STDY7685338_CATATTCTCAACCATG
GOSH016	1813.16393748897	1064	TRUE	TRUE	TRUE	TRUE	TRUE	Both	0.00337032101486824	0.0115600748501766	0.00700666627857574	0	0.00455340857160084	0.00186536973309196	0.0628163022313986	0.293414900333353	0.370502977511689	0.0161079582291273	0.00331885666530519	0.0334440913043669	-0.0839335111197199	S	0.0673575129533679	FALSE	0.0249355116079106	0.491525423728813	TRUE	TRUE	TRUE	TRUE	0.174825174825175	TRUE	TRUE	Pass	4602STDY7685338	6	6	B	-9.31221445533714	10.2220531043562	0	0	GOSH016.CMN___GOSH016___4602STDY7685338_CATATTCTCATAAAGG
GOSH016	1949.59519266642	1018	TRUE	TRUE	TRUE	TRUE	TRUE	Both	0	0.00484600618850763	0	0	0.00484600618850763	0.0028225853259191	0.0557709784139669	0.24556869078608	0.469109856826254	0.0152682754546943	0.00362858508095309	-0.026051626053185	-0.072450466686526	G1	0.136	FALSE	0.443298969072165	0.0595382746051033	TRUE	TRUE	TRUE	TRUE	0.0149253731343284	TRUE	TRUE	Pass	4602STDY7685338	2	2	T	11.298864762509	-2.3690705110678	0	0	GOSH016.CMN___GOSH016___4602STDY7685338_CATATTCTCCAGTAGT
GOSH016	1616.45786487637	890	TRUE	TRUE	TRUE	TRUE	TRUE	Both	0	0.0127556805587649	0	0	0.0127556805587649	0.00461009541686924	0.0687972165247536	0.259512285451708	0.360955186673693	0.0223498200674209	0.0022285264596489	-0.0568940603406568	0.0483889816255959	G2M	0.208791208791209	FALSE	0.129593810444874	0.196850393700787	TRUE	TRUE	TRUE	TRUE	0.0769230769230769	TRUE	TRUE	Pass	4602STDY7685338	0	0	NK	3.38515110447428	6.30410511764365	0	0	GOSH016.CMN___GOSH016___4602STDY7685338_CATCAAGAGCTGCAAG
GOSH016	1539.77577738319	883	TRUE	TRUE	TRUE	TRUE	TRUE	Both	0	0.0030903325893065	0	0	0.0030903325893065	0.00218976142213544	0.0717988178393678	0.257616834840646	0.478481375821874	0.02056809798499	0.00317947731347815	0.0405224603365737	-0.027419295296768	S	0.123595505617978	FALSE	0.136	0.27027027027027	TRUE	TRUE	TRUE	TRUE	0.01	TRUE	TRUE	Pass	4602STDY7685338	2	2	T	9.10722254797775	-0.792534858357776	0	0	GOSH016.CMN___GOSH016___4602STDY7685338_CATCAAGCAGACTCGC
GOSH016	1114.9013396587	670	FALSE	TRUE	TRUE	FALSE	TRUE	EmptyDrops	0	0.00863725432254502	0	0	0.00863725432254502	0.00331248233936329	0.0647974132273304	0.257997828998783	0.209296503123095	0.0327009650945318	0.00200230828680969	-0.0656236508669748	-0.0902382852154682	G1	0.196850393700787	FALSE	0.402843601895735	0.150214592274678	TRUE	TRUE	TRUE	TRUE	0.0471698113207547	TRUE	TRUE	Pass	4602STDY7685338	0	0	NK	2.88847874068594	6.38737661706828	0	0	GOSH016.CMN___GOSH016___4602STDY7685338_CATCAAGCATACCATG
GOSH016	1889.95222376786	1056	TRUE	TRUE	TRUE	TRUE	TRUE	Both	0	0.00495778862426639	0	0	0.00495778862426639	0.00216285630423874	0.0596788134542077	0.259968867782367	0.492366730386962	0.0228599949303947	0.00326610146219595	-0.0346310566674119	-0.0979512188565495	G1	0.196850393700787	FALSE	0.252396166134185	0.714285714285714	TRUE	TRUE	TRUE	TRUE	0.0454545454545455	TRUE	TRUE	Pass	4602STDY7685338	1	1	T	9.44704249350925	-0.5429505973989	0	0	GOSH016.CMN___GOSH016___4602STDY7685338_CATCAAGGTAAGAGAG
GOSH016	3061.00628483894	1367	TRUE	TRUE	TRUE	TRUE	TRUE	Both	0	0.00901097979315411	0.00492423330915182	0	0.00408674648400229	0.00294819442784771	0.0761703020400566	0.250240103999112	0.244936197193228	0.0264757986198866	0.000464696142299379	-0.0483518969729559	-0.0294284689789045	G1	0.102990033222591	FALSE	0.338775510204082	0.208791208791209	TRUE	TRUE	TRUE	TRUE	0	TRUE	TRUE	Pass	4602STDY7685338	8	8	Monocytes	-17.7868053666733	-1.67078397927233	0	0	GOSH016.CMN___GOSH016___4602STDY7685338_CATCAAGGTCCATGAT
GOSH016	1656.40816346217	844	TRUE	TRUE	TRUE	TRUE	TRUE	Both	0	0.00420468784145412	0	0	0.00420468784145412	0.00258573418786239	0.0600570862837616	0.236756662553041	0.535036960713738	0.0125884040670156	0.00212779384853621	-0.0431329937537229	-0.00285874411022968	G1	0.185929648241206	FALSE	0.196850393700787	0.236363636363636	TRUE	TRUE	TRUE	TRUE	0.0603448275862069	TRUE	TRUE	Pass	4602STDY7685338	2	2	T	10.0224144308917	0.776971092411953	0	0	GOSH016.CMN___GOSH016___4602STDY7685338_CATCAAGTCTGGCGAC
GOSH016	2828.59830254231	1391	TRUE	TRUE	TRUE	TRUE	TRUE	Both	0	0.00488187118803498	0	0	0.00488187118803498	0.00708303346325066	0.0588915755892269	0.252267444972818	0.556235192391677	0.0167300179032488	0.000819175949860516	0.0531363382469318	0.0515154150862199	S	0.252396166134185	FALSE	0.27027027027027	0.714285714285714	TRUE	TRUE	TRUE	TRUE	0.078740157480315	TRUE	TRUE	Pass	4602STDY7685338	4	4	T	9.50298192134283	-3.17609221648032	0	0	GOSH016.CMN___GOSH016___4602STDY7685338_CATCAGAAGATGCGAC
GOSH016	999.163155477987	622	FALSE	TRUE	TRUE	FALSE	TRUE	EmptyDrops	0	0.0150319609947322	0.000471089692104925	0	0.0145608713026272	0.00569965725135835	0.0446111073031651	0.208802560501728	0.21264788234137	0.0463531818768941	0.0028824746062461	-0.0579715868765685	-0.00735415779682867	G1	0.107692307692308	FALSE	0.0376237623762376	0.175903614457831	TRUE	TRUE	TRUE	TRUE	0.100840336134454	TRUE	TRUE	Pass	4602STDY7685338	0	0	NK	0.948731484335906	7.91271777913417	0	0	GOSH016.CMN___GOSH016___4602STDY7685338_CATCAGAGTCAGAGGT
GOSH016	1134.1645459543	708	FALSE	TRUE	TRUE	FALSE	TRUE	EmptyDrops	0	0.0124875876007651	0.000358515913761389	0	0.0121290716870037	0.00517611814100952	0.0403270594362497	0.258354732287117	0.168677764096289	0.0515194446803857	0.00539310615699726	-0.0123943113362598	-0.0118331669179144	G1	0.166666666666667	FALSE	0.236363636363636	0.107692307692308	TRUE	TRUE	TRUE	TRUE	0	TRUE	TRUE	Pass	4602STDY7685338	0	0	NK	-0.0477461624710703	6.04340247025872	0	0	GOSH016.CMN___GOSH016___4602STDY7685338_CATCAGAGTGTGGTTT
GOSH016	25848.9473938314	6258	TRUE	TRUE	TRUE	TRUE	TRUE	Both	0	0.00523303490087333	0	0	0.00523303490087333	0.00614921770509573	0.06036875872823	0.264322305754735	0.205252979907477	0.0165931248027484	0.00300042771142624	-0.127373765979188	-0.0683832647128889	G1	0.136	FALSE	0.443298969072165	0.236363636363636	TRUE	TRUE	TRUE	TRUE	0	TRUE	TRUE	Pass	4602STDY7685338	12	12	End	0.626093389971669	-5.24459348390378	0	0	GOSH016.CMN___GOSH016___4602STDY7685338_CATCAGAGTTGGGACA
GOSH016	1217.7464952078	686	TRUE	TRUE	TRUE	TRUE	TRUE	Both	0	0.00445423405522891	0	0	0.00445423405522891	0.00287105961871131	0.0590205584010283	0.261940373001301	0.473496132706708	0.0137422049749981	0.00205016637773372	0.0188999826435202	0.0368499771287839	G2M	0.102990033222591	FALSE	0.8348623853211	0.290322580645161	TRUE	TRUE	TRUE	TRUE	0.138888888888889	TRUE	TRUE	Pass	4602STDY7685338	1	1	T	8.79397462738095	3.21205643517828	0	0	GOSH016.CMN___GOSH016___4602STDY7685338_CATCAGATCAGCTGGC
GOSH016	849.157070558517	449	FALSE	TRUE	TRUE	FALSE	TRUE	EmptyDrops	0	0.00180653532437812	0	0	0.00180653532437812	0	0.0718649029540894	0.189807186642778	0.141822016184338	0.0482347136042726	0.000947277851709607	-0.0430855155234681	-0.00936040576239007	G1	0.0360272638753651	FALSE	0.338775510204082	0.0620347394540943	TRUE	TRUE	TRUE	TRUE	0.0580645161290323	TRUE	TRUE	Pass	4602STDY7685338	3	3	Monocytes	-17.4160373139691	3.15793683808782	0	0	GOSH016.CMN___GOSH016___4602STDY7685338_CATCAGATCGTGGGAA
GOSH016	1576.98699751517	882	TRUE	TRUE	TRUE	TRUE	TRUE	Both	0	0.00761963140258192	0.00179961007159043	0	0.00582002133099148	0.00135038564633436	0.0613980151158162	0.246873312505065	0.218988882573677	0.0546602858060926	0.00271434543543292	-0.0299675009007395	-0.0380844687885177	G1	0.0595382746051033	FALSE	0.55	0.0673575129533679	TRUE	TRUE	TRUE	TRUE	0.00970873786407767	TRUE	TRUE	Pass	4602STDY7685338	8	8	Monocytes	-18.7851364475424	-0.553423054133107	0	0	GOSH016.CMN___GOSH016___4602STDY7685338_CATCCACAGTGGTAGC
GOSH016	771.921010698244	543	FALSE	TRUE	TRUE	FALSE	TRUE	EmptyDrops	0	0.00278042474395944	0	0	0.00278042474395944	0.00465370078047904	0.035633490838662	0.221706753600428	0.168333636002078	0.0919166824371512	0.0075365853384493	-0.0511296808005198	0.0292090274447473	G2M	0.107692307692308	FALSE	0.252396166134185	0.27027027027027	TRUE	TRUE	TRUE	TRUE	0.0471698113207547	TRUE	TRUE	Pass	4602STDY7685338	0	0	NK	3.35887822864028	6.59688955062506	0	0	GOSH016.CMN___GOSH016___4602STDY7685338_CATCCACCAATGGATA
GOSH016	872.252648115446	608	FALSE	TRUE	TRUE	FALSE	TRUE	EmptyDrops	0	0.00178205201826355	0.000462720942372615	0	0.00131933107589094	0.0200906459165406	0.150661099678503	0.388307514740333	0.264346381602318	0.0623809682473927	0.00221051346044493	-0.0625671795000296	-0.0849805376674875	G1	0.0464864864864865	FALSE	0.714285714285714	0.714285714285714	TRUE	TRUE	TRUE	TRUE	0.108433734939759	TRUE	TRUE	Pass	4602STDY7685338	10	10	Adrenal	6.89284359464051	-14.01374191958	0	0	GOSH016.CMN___GOSH016___4602STDY7685338_CATCCACGTCGCTTCT
GOSH016	1020.63781473883	567	FALSE	TRUE	TRUE	FALSE	TRUE	EmptyDrops	0	0.00449984177040491	0.00073917492441553	0	0.00376066684598938	0.00152866426712779	0.0556884585386131	0.18838596410598	0.0877266540663074	0.117296345970386	0.00230777240803267	-0.044785637378182	0.0195762339464775	G2M	0.0795454545454546	FALSE	0.622377622377622	0.622377622377622	TRUE	TRUE	TRUE	TRUE	0.327433628318584	TRUE	TRUE	Pass	4602STDY7685338	3	3	Monocytes	-16.4629223776927	3.42960196953082	0	0	GOSH016.CMN___GOSH016___4602STDY7685338_CATCCACGTCGGCTCA
GOSH016	921.548940730902	512	FALSE	TRUE	TRUE	FALSE	TRUE	EmptyDrops	0	0.0129559133335111	0	0	0.0129559133335111	0.00184520331811514	0.0757161381005281	0.206380066855297	0.0868856339393963	0.0482204024126635	0.00278769951045791	-0.0397655520616059	-0.0258857657811313	G1	0.0274579273693534	FALSE	0.368421052631579	0.158129175946548	TRUE	TRUE	TRUE	TRUE	0.0580645161290323	TRUE	TRUE	Pass	4602STDY7685338	3	3	Monocytes	-16.5630392522613	3.415387745035	0	0	GOSH016.CMN___GOSH016___4602STDY7685338_CATCCACGTGTAAGTA
GOSH016	1518.4325769892	944	TRUE	TRUE	TRUE	TRUE	TRUE	Both	0	0.00858107803885654	0	0	0.00858107803885654	0.00470758235842991	0.0562566346714853	0.27086539281625	0.23619607151852	0.0201382211299708	0.00139901005949526	-0.0232567027511464	-0.011933867555826	G1	0.27027027027027	FALSE	0.196850393700787	0.208791208791209	TRUE	TRUE	TRUE	TRUE	0	TRUE	TRUE	Pass	4602STDY7685338	0	0	NK	0.331230371383444	6.05494929704085	0	0	GOSH016.CMN___GOSH016___4602STDY7685338_CATCGAAAGCATGGCA
GOSH016	1725.20917436504	952	TRUE	TRUE	TRUE	TRUE	TRUE	Both	0	0.00309946728587544	0	6.42520211718437e-05	0.00309946728587544	0.00947264645647906	0.0550431933914164	0.240557102965928	0.454340059324774	0.0253695421534542	0.00317562423479634	0.0400037999493807	0.0132719847135634	S	0.142857142857143	FALSE	0.107692307692308	0.208791208791209	TRUE	TRUE	TRUE	TRUE	0.0642201834862385	TRUE	TRUE	Pass	4602STDY7685338	1	1	T	8.86683148165971	2.60058598032931	0	0	GOSH016.CMN___GOSH016___4602STDY7685338_CATCGAACAAGCCGCT
GOSH016	2021.88374217614	1153	TRUE	TRUE	TRUE	TRUE	TRUE	Both	0.00671402760394527	0.014770230666485	0.0109148473411103	0	0.00385538332537472	0.00234095442242304	0.0490314426792723	0.2394017038436	0.401942599173013	0.0532754815258237	0.00261207965290204	-0.0163922506581122	-0.0585339588475478	G1	0.196850393700787	FALSE	0.491525423728813	0.622377622377622	TRUE	TRUE	TRUE	TRUE	0.0245901639344262	TRUE	TRUE	Pass	4602STDY7685338	6	6	B	-9.24341451867643	12.5058306508125	0	0	GOSH016.CMN___GOSH016___4602STDY7685338_CATCGAACAGCTGGCT
GOSH016	1296.50731745818	796	TRUE	TRUE	TRUE	TRUE	TRUE	Both	0	0.0120471343645469	0	0	0.0120471343645469	0.00432979790217322	0.0503007370249437	0.257218957912093	0.251644389615342	0.0245212406880642	0.00329058796635392	0.077179420774425	-0.0990084172587578	S	0.221902017291066	FALSE	0.491525423728813	0.208791208791209	TRUE	TRUE	TRUE	TRUE	0.172727272727273	TRUE	TRUE	Pass	4602STDY7685338	5	5	NK	2.56868833110442	3.50666810107645	0	0	GOSH016.CMN___GOSH016___4602STDY7685338_CATCGAAGTCTCACCT
GOSH016	1841.61062756449	1023	TRUE	TRUE	TRUE	TRUE	TRUE	Both	0	0.0112873592023986	0.00498512251034183	0	0.00630223669205679	0.00399183940539884	0.0447296686749986	0.250994134175143	0.1184131077839	0.0253918075924121	0.00456904797610447	-0.00986252978451405	-0.0681026470835666	G1	0.0484581497797357	FALSE	0.714285714285714	0.402843601895735	TRUE	TRUE	TRUE	TRUE	0.00719424460431655	TRUE	TRUE	Pass	4602STDY7685338	7	7	End	-2.89865993049471	-6.61694641587757	0	0	GOSH016.CMN___GOSH016___4602STDY7685338_CATCGAAGTCTTCGTC
GOSH016	2218.7304956351	1184	TRUE	TRUE	TRUE	TRUE	TRUE	Both	0	0.00613218938684588	0.000469534940861614	0	0.00566265444598426	0.00372122955812635	0.0565535294332698	0.256908054445607	0.440498574831976	0.017994736846673	0.00166047225258056	-0.0424721880272341	-0.00638678821056492	G1	0.196850393700787	FALSE	0.338775510204082	0.236363636363636	TRUE	TRUE	TRUE	TRUE	0.062111801242236	TRUE	TRUE	Pass	4602STDY7685338	4	4	T	9.50091300012434	-0.223822433002845	0	0	GOSH016.CMN___GOSH016___4602STDY7685338_CATCGAATCACGGTTA
GOSH016	1379.79901300138	828	TRUE	TRUE	TRUE	TRUE	TRUE	Both	0	0.00757810277323305	0	0	0.00757810277323305	0.00308490228270054	0.0636830746594606	0.288333535769319	0.348103680417361	0.0201176696236827	0.00314186896748364	0.013302929743471	-0.0643111372285417	S	0.158129175946548	FALSE	0.185929648241206	0.402843601895735	TRUE	TRUE	TRUE	TRUE	0.0642201834862385	TRUE	TRUE	Pass	4602STDY7685338	1	1	T	9.43172913267269	1.57081106914225	0	0	GOSH016.CMN___GOSH016___4602STDY7685338_CATCGGGAGCTGCGAA
GOSH016	2070.55831132126	1246	TRUE	TRUE	TRUE	TRUE	TRUE	Both	0	0.00791794805671176	0	0	0.00791794805671176	0.00700401210465424	0.056903543188277	0.255414333268192	0.163786064200658	0.0359333452215135	0.00334747478055269	-0.0532702019738297	-0.0305637931646653	G1	0.196850393700787	FALSE	0.0249355116079106	0.622377622377622	TRUE	TRUE	TRUE	TRUE	0	TRUE	TRUE	Pass	4602STDY7685338	0	0	NK	0.789405879038949	6.09182596487305	0	0	GOSH016.CMN___GOSH016___4602STDY7685338_CATCGGGCATTTCACT
GOSH016	581.271871562128	390	FALSE	TRUE	TRUE	FALSE	TRUE	EmptyDrops	0	0.00133783530155418	0	0	0.00133783530155418	0.00494257322491011	0.0610486641136123	0.25775847690804	0.574711167668213	0.00494512494916249	0.000715175225522352	-0.0340715810870978	-0.0597435997278277	G1	0.102990033222591	FALSE	0.8348623853211	0.175903614457831	TRUE	TRUE	TRUE	TRUE	0.138888888888889	TRUE	TRUE	Pass	4602STDY7685338	1	1	T	9.60485442489021	-0.144394014374303	0	0	GOSH016.CMN___GOSH016___4602STDY7685338_CATCGGGGTAAGGATT
GOSH016	2653.00972682619	1275	TRUE	TRUE	TRUE	TRUE	TRUE	Both	0	0.0071073867197708	0	0	0.0071073867197708	0.0052414216305961	0.0616358516761131	0.245187548967473	0.52027224135253	0.0156969075289449	0.00149222159004791	0.0122687680779445	-0.0133519162277813	S	0.158129175946548	FALSE	0.196850393700787	0.368421052631579	TRUE	TRUE	TRUE	TRUE	0.0603448275862069	TRUE	TRUE	Pass	4602STDY7685338	1	1	T	11.020936160548	0.163891164774979	0	0	GOSH016.CMN___GOSH016___4602STDY7685338_CATCGGGGTAGAGTGC
GOSH016	1216.92304599001	662	FALSE	TRUE	TRUE	TRUE	TRUE	EmptyDrops	0	0.00702561779239148	0.00175947241295601	0	0.00526614537943547	0.00414409846545394	0.0445073376427367	0.190658857079954	0.138502482767099	0.123467390829868	0.00238426089495965	0.0434798459281678	-0.0290494864554556	S	0.175903614457831	FALSE	0.368421052631579	0.55	TRUE	TRUE	TRUE	TRUE	0.327433628318584	TRUE	TRUE	Pass	4602STDY7685338	3	3	Monocytes	-17.847838228345	2.91003740909856	0	0	GOSH016.CMN___GOSH016___4602STDY7685338_CATGACACAAATCCGT
GOSH016	2989.18779376164	1478	TRUE	TRUE	TRUE	TRUE	TRUE	Both	0	0.00297477821819861	0	0	0.00297477821819861	0.00284426971878329	0.0662642713089188	0.249542212031466	0.533506410873149	0.0170556699581252	0.00168597985070794	0.0375752155908645	-0.0536517646585444	S	0.185929648241206	FALSE	0.142857142857143	0.0329877474081056	TRUE	TRUE	TRUE	TRUE	0.062111801242236	TRUE	TRUE	Pass	4602STDY7685338	4	4	T	8.36139794583451	1.88728279298361	0	0	GOSH016.CMN___GOSH016___4602STDY7685338_CATGACATCCTTGCCA
GOSH016	1525.45731673131	970	TRUE	TRUE	TRUE	TRUE	TRUE	Both	0	0.00325875632560142	0	0	0.00325875632560142	0.00507306442119942	0.0551339583729106	0.282695618012814	0.109547302965385	0.0132277734007179	0.00396302051489892	0.0168985565655476	-0.0568387628219909	S	0.107692307692308	FALSE	0.714285714285714	0.129593810444874	TRUE	TRUE	TRUE	TRUE	0.0638297872340425	TRUE	TRUE	Pass	4602STDY7685338	7	7	End	-4.61761611751044	-4.72813307746908	0	0	GOSH016.CMN___GOSH016___4602STDY7685338_CATGACATCGGCTTGG
GOSH016	1330.11431407496	853	TRUE	TRUE	TRUE	TRUE	TRUE	Both	0	0.00522358271229656	0	0	0.00522358271229656	0.00405968916428918	0.0529530123899048	0.256951929759954	0.396846472657599	0.0471903348839815	0.0024682082941945	0.10085807409609	-0.0547572283397987	S	0.166666666666667	FALSE	0.491525423728813	0.402843601895735	TRUE	TRUE	TRUE	TRUE	0.062111801242236	TRUE	TRUE	Pass	4602STDY7685338	2	2	T	9.09122496551014	1.3936191326073	0	0	GOSH016.CMN___GOSH016___4602STDY7685338_CATGCCTCAATAGCAA
GOSH016	1407.16901779257	849	TRUE	TRUE	TRUE	TRUE	TRUE	Both	0	0.0159884576277571	0.000256785496823348	0	0.0157316721309337	0.00558259527467207	0.0509439890430371	0.272352013913758	0.169797423753051	0.0253063067489637	0.00616622758512627	-0.0323635297255899	-0.0297119160227436	G1	0.196850393700787	FALSE	0.208791208791209	0.27027027027027	TRUE	TRUE	TRUE	TRUE	0.0375	TRUE	TRUE	Pass	4602STDY7685338	0	0	NK	3.85183046536029	5.94632977307443	0	0	GOSH016.CMN___GOSH016___4602STDY7685338_CATGCCTCATCGGACC
GOSH016	1328.04638753234	824	FALSE	TRUE	TRUE	TRUE	TRUE	EmptyDrops	0	0.0147626128840151	0.000135123589954883	0	0.0146274892940603	0.00419331413867815	0.0404126925536727	0.258515066426148	0.132782856421656	0.0438110559032425	0.00303733010901677	-0.0214768097222585	-0.0305059310264378	G1	0.0943396226415094	FALSE	0.55	0.102990033222591	TRUE	TRUE	TRUE	TRUE	0.1125	TRUE	TRUE	Pass	4602STDY7685338	0	0	NK	1.12286637278711	4.64257934177225	0	0	GOSH016.CMN___GOSH016___4602STDY7685338_CATGCCTTCAACACGT
GOSH016	2190.58924508062	1127	TRUE	TRUE	TRUE	TRUE	TRUE	Both	0	0.00472699644141949	0	0	0.00472699644141949	0.00228933089566658	0.0647719758171029	0.258428362991547	0.494483752034172	0.0173515606480201	0.000874335147881583	-0.0300469380243868	-0.103191839583342	G1	0.123595505617978	FALSE	0.185929648241206	0.142857142857143	TRUE	TRUE	TRUE	TRUE	0.062111801242236	TRUE	TRUE	Pass	4602STDY7685338	2	2	T	9.68664932386754	2.86411269203013	0	0	GOSH016.CMN___GOSH016___4602STDY7685338_CATGCCTTCTACCAGA
GOSH016	1001.03166484948	618	FALSE	TRUE	TRUE	FALSE	TRUE	EmptyDrops	0	0.00540242873275935	0.000673835877054044	0	0.00472859285570531	0	0.0599773379060429	0.215436004518078	0.196781799818417	0.114258890776429	0.00341771957153355	-0.0567773811483303	-0.0345031124235996	G1	0.0673575129533679	FALSE	0.0701986754966887	0.312977099236641	TRUE	TRUE	TRUE	TRUE	0.0580645161290323	TRUE	TRUE	Pass	4602STDY7685338	3	3	Monocytes	-18.0543670274582	1.62691864499586	0	0	GOSH016.CMN___GOSH016___4602STDY7685338_CATGGCGAGACTCGGA
GOSH016	12970.6394770774	4130	TRUE	TRUE	TRUE	TRUE	TRUE	Both	0	0.00022351886182791	0	0	0.00022351886182791	0.014262982747303	0.0824392323160124	0.249273780674739	0.225045147449058	0.139784797641064	0.00253389550401009	-0.0696620581488201	-0.0717851162605193	G1	0.142857142857143	FALSE	0.491525423728813	0.622377622377622	TRUE	TRUE	TRUE	TRUE	0	TRUE	TRUE	Pass	4602STDY7685338	9	9	Adrenal	1.78877295671232	-16.2690850225913	0	0	GOSH016.CMN___GOSH016___4602STDY7685338_CATGGCGCAGGACGTA
[truncated: 4,984 more rows]
