# Supplementary material for: Single cell derived mRNA signals across human kidney tumors
Source: Nat Commun. 2021 Jun 23;12:3896. doi: 10.1038/s41467-021-23949-5 (PMC8222373; doi:10.1038/s41467-021-23949-5)
Supplement: Supplementary file 9 — Source Data [file 41467_2021_23949_MOESM9_ESM.zip › SourceDataForFigures/Fig2A.tsv]

dataset	source	tissue	disease	biopsy	subtype	outcome	UniqueSampleID	tgtFile	toKeep	rowName
WilmsSanger	GOSH	Kidney	ccRCC	Normal_tissue	-	NA	SangerProject1700_PR37104b	Results/bulkRNAseq/SangerProject1700/frag/SangerProject1700_PR37104b.tsv	FALSE	SangerProject1700_PR37104b
WilmsSanger	GOSH	Kidney	ccRCC	Normal_tissue	-	NA	SangerProject1700_PR37228b	Results/bulkRNAseq/SangerProject1700/frag/SangerProject1700_PR37228b.tsv	FALSE	SangerProject1700_PR37228b
WilmsSanger	GOSH	Kidney	Wilms	Normal_tissue	-	Alive	SangerProject1700_PR37276b	Results/bulkRNAseq/SangerProject1700/frag/SangerProject1700_PR37276b.tsv	FALSE	SangerProject1700_PR37276b
WilmsSanger	GOSH	Kidney	Wilms	Normal_tissue	-	Alive	SangerProject1700_PR37276c	Results/bulkRNAseq/SangerProject1700/frag/SangerProject1700_PR37276c.tsv	FALSE	SangerProject1700_PR37276c
WilmsSanger	GOSH	Kidney	Wilms	Normal_tissue	-	Alive	SangerProject1700_PR40710c	Results/bulkRNAseq/SangerProject1700/frag/SangerProject1700_PR40710c.tsv	FALSE	SangerProject1700_PR40710c
WilmsSanger	GOSH	Kidney	Wilms	Normal_tissue	-	Alive	SangerProject1700_PR40712c	Results/bulkRNAseq/SangerProject1700/frag/SangerProject1700_PR40712c.tsv	FALSE	SangerProject1700_PR40712c
WilmsSanger	GOSH	Kidney	Wilms	Normal_tissue	-	Alive	SangerProject1700_PR40715c	Results/bulkRNAseq/SangerProject1700/frag/SangerProject1700_PR40715c.tsv	FALSE	SangerProject1700_PR40715c
WilmsSanger	GOSH	Kidney	Wilms	Normal_tissue	-	Alive	SangerProject1700_PR40716c	Results/bulkRNAseq/SangerProject1700/frag/SangerProject1700_PR40716c.tsv	FALSE	SangerProject1700_PR40716c
WilmsSanger	GOSH	Kidney	Wilms	Normal_tissue	-	Dead	SangerProject1700_PR40717c	Results/bulkRNAseq/SangerProject1700/frag/SangerProject1700_PR40717c.tsv	FALSE	SangerProject1700_PR40717c
WilmsSanger	GOSH	Kidney	Wilms	Normal_tissue	-	Alive	SangerProject1700_PR40718a	Results/bulkRNAseq/SangerProject1700/frag/SangerProject1700_PR40718a.tsv	FALSE	SangerProject1700_PR40718a
WilmsSanger	GOSH	Kidney	Wilms	Normal_tissue	-	Alive	SangerProject1700_PR40726c	Results/bulkRNAseq/SangerProject1700/frag/SangerProject1700_PR40726c.tsv	FALSE	SangerProject1700_PR40726c
TCGA	TCGA	Kidney	pcRCC	Solid Tissue Normal	PRCC T2	TUMOR FREE	TCGA_6C6558C6-DAAE-4663-B7C7-A441B1453BDE	Results/bulkRNAseq/TCGA//frag/TCGA_6C6558C6-DAAE-4663-B7C7-A441B1453BDE.tsv	FALSE	TCGA_6C6558C6-DAAE-4663-B7C7-A441B1453BDE
TCGA	TCGA	Kidney	chRCC	Solid Tissue Normal	ChRCC	TUMOR FREE	TCGA_32FB4CB2-001F-4B92-924B-EC5248BE7718	Results/bulkRNAseq/TCGA//frag/TCGA_32FB4CB2-001F-4B92-924B-EC5248BE7718.tsv	FALSE	TCGA_32FB4CB2-001F-4B92-924B-EC5248BE7718
TCGA	TCGA	Kidney	ccRCC	Solid Tissue Normal	ccRCC	WITH TUMOR	TCGA_CD05D5AC-047C-4ECE-B320-F2DDC6FE327F	Results/bulkRNAseq/TCGA//frag/TCGA_CD05D5AC-047C-4ECE-B320-F2DDC6FE327F.tsv	FALSE	TCGA_CD05D5AC-047C-4ECE-B320-F2DDC6FE327F
TCGA	TCGA	Kidney	chRCC	Solid Tissue Normal	ChRCC	TUMOR FREE	TCGA_C760EF53-EE23-431E-99B4-E5F3832D27F8	Results/bulkRNAseq/TCGA//frag/TCGA_C760EF53-EE23-431E-99B4-E5F3832D27F8.tsv	FALSE	TCGA_C760EF53-EE23-431E-99B4-E5F3832D27F8
TCGA	TCGA	Kidney	chRCC	Solid Tissue Normal	ChRCC	TUMOR FREE	TCGA_3906B99C-A646-4903-8638-93903BB7F3A4	Results/bulkRNAseq/TCGA//frag/TCGA_3906B99C-A646-4903-8638-93903BB7F3A4.tsv	FALSE	TCGA_3906B99C-A646-4903-8638-93903BB7F3A4
TCGA	TCGA	Kidney	pcRCC	Solid Tissue Normal	PRCC T1	TUMOR FREE	TCGA_696D6BD2-3EF5-4ECC-A517-F9F6414C68EB	Results/bulkRNAseq/TCGA//frag/TCGA_696D6BD2-3EF5-4ECC-A517-F9F6414C68EB.tsv	FALSE	TCGA_696D6BD2-3EF5-4ECC-A517-F9F6414C68EB
TCGA	TCGA	Kidney	ccRCC	Solid Tissue Normal	ccRCC	Dead	TCGA_6A320672-E881-4058-B8F3-ABF1A5B9A07C	Results/bulkRNAseq/TCGA//frag/TCGA_6A320672-E881-4058-B8F3-ABF1A5B9A07C.tsv	FALSE	TCGA_6A320672-E881-4058-B8F3-ABF1A5B9A07C
TCGA	TCGA	Kidney	pcRCC	Solid Tissue Normal	PRCC T2	TUMOR FREE	TCGA_40E0DD25-915A-421B-B4F7-5E63F45C2412	Results/bulkRNAseq/TCGA//frag/TCGA_40E0DD25-915A-421B-B4F7-5E63F45C2412.tsv	FALSE	TCGA_40E0DD25-915A-421B-B4F7-5E63F45C2412
TCGA	TCGA	Kidney	ccRCC	Solid Tissue Normal	ccRCC	Dead	TCGA_C210678B-E4BD-4432-B06D-E9AC888A5828	Results/bulkRNAseq/TCGA//frag/TCGA_C210678B-E4BD-4432-B06D-E9AC888A5828.tsv	FALSE	TCGA_C210678B-E4BD-4432-B06D-E9AC888A5828
TCGA	TCGA	Kidney	pcRCC	Solid Tissue Normal	PRCC T2	TUMOR FREE	TCGA_0AEFA646-7054-45EF-951C-784BB9E16A13	Results/bulkRNAseq/TCGA//frag/TCGA_0AEFA646-7054-45EF-951C-784BB9E16A13.tsv	FALSE	TCGA_0AEFA646-7054-45EF-951C-784BB9E16A13
TCGA	TCGA	Kidney	ccRCC	Solid Tissue Normal	ccRCC	TUMOR FREE	TCGA_E80092F8-8B50-447B-A8D1-4B08096D34B6	Results/bulkRNAseq/TCGA//frag/TCGA_E80092F8-8B50-447B-A8D1-4B08096D34B6.tsv	FALSE	TCGA_E80092F8-8B50-447B-A8D1-4B08096D34B6
TCGA	TCGA	Kidney	pcRCC	Solid Tissue Normal	PRCC T1	TUMOR FREE	TCGA_47740C2A-1CB0-48DE-AC91-668D26C3EDE3	Results/bulkRNAseq/TCGA//frag/TCGA_47740C2A-1CB0-48DE-AC91-668D26C3EDE3.tsv	FALSE	TCGA_47740C2A-1CB0-48DE-AC91-668D26C3EDE3
TCGA	TCGA	Kidney	ccRCC	Solid Tissue Normal	ccRCC	TUMOR FREE	TCGA_4C7213E4-7845-49FC-924A-2BC7A7AEB519	Results/bulkRNAseq/TCGA//frag/TCGA_4C7213E4-7845-49FC-924A-2BC7A7AEB519.tsv	FALSE	TCGA_4C7213E4-7845-49FC-924A-2BC7A7AEB519
TCGA	TCGA	Kidney	chRCC	Solid Tissue Normal	ChRCC	TUMOR FREE	TCGA_764D3864-3642-4F85-A2AB-E239D40990E4	Results/bulkRNAseq/TCGA//frag/TCGA_764D3864-3642-4F85-A2AB-E239D40990E4.tsv	FALSE	TCGA_764D3864-3642-4F85-A2AB-E239D40990E4
TCGA	TCGA	Kidney	ccRCC	Solid Tissue Normal	ccRCC	Dead	TCGA_96AC4AA2-372B-41B4-8120-2C9131BAE566	Results/bulkRNAseq/TCGA//frag/TCGA_96AC4AA2-372B-41B4-8120-2C9131BAE566.tsv	FALSE	TCGA_96AC4AA2-372B-41B4-8120-2C9131BAE566
TCGA	TCGA	Kidney	ccRCC	Solid Tissue Normal	ccRCC	TUMOR FREE	TCGA_3C0024D2-B224-4E93-9A5D-C1A6018639B3	Results/bulkRNAseq/TCGA//frag/TCGA_3C0024D2-B224-4E93-9A5D-C1A6018639B3.tsv	FALSE	TCGA_3C0024D2-B224-4E93-9A5D-C1A6018639B3
TCGA	TCGA	Kidney	pcRCC	Solid Tissue Normal	PRCC T2	Dead	TCGA_B8000243-8345-4D62-9CCE-6A5904FB4462	Results/bulkRNAseq/TCGA//frag/TCGA_B8000243-8345-4D62-9CCE-6A5904FB4462.tsv	FALSE	TCGA_B8000243-8345-4D62-9CCE-6A5904FB4462
TCGA	TCGA	Kidney	ccRCC	Solid Tissue Normal	ccRCC	Dead	TCGA_97E296AC-0B22-4C56-A991-DFC2F375EDF0	Results/bulkRNAseq/TCGA//frag/TCGA_97E296AC-0B22-4C56-A991-DFC2F375EDF0.tsv	FALSE	TCGA_97E296AC-0B22-4C56-A991-DFC2F375EDF0
TCGA	TCGA	Kidney	ccRCC	Solid Tissue Normal	ccRCC	WITH TUMOR	TCGA_74A2FFE2-73C1-4111-B28B-FD9942053ED0	Results/bulkRNAseq/TCGA//frag/TCGA_74A2FFE2-73C1-4111-B28B-FD9942053ED0.tsv	FALSE	TCGA_74A2FFE2-73C1-4111-B28B-FD9942053ED0
TCGA	TCGA	Kidney	ccRCC	Solid Tissue Normal	ccRCC	TUMOR FREE	TCGA_633560A2-5165-4F8D-B715-85A537C046CE	Results/bulkRNAseq/TCGA//frag/TCGA_633560A2-5165-4F8D-B715-85A537C046CE.tsv	FALSE	TCGA_633560A2-5165-4F8D-B715-85A537C046CE
TCGA	TCGA	Kidney	chRCC	Solid Tissue Normal	ChRCC	WITH TUMOR	TCGA_FCFEB3CC-EF68-4323-B1A7-A138611845B4	Results/bulkRNAseq/TCGA//frag/TCGA_FCFEB3CC-EF68-4323-B1A7-A138611845B4.tsv	FALSE	TCGA_FCFEB3CC-EF68-4323-B1A7-A138611845B4
TCGA	TCGA	Kidney	ccRCC	Solid Tissue Normal	ccRCC	Dead	TCGA_D663DD66-099A-432E-9B13-F9DD7761F9F5	Results/bulkRNAseq/TCGA//frag/TCGA_D663DD66-099A-432E-9B13-F9DD7761F9F5.tsv	FALSE	TCGA_D663DD66-099A-432E-9B13-F9DD7761F9F5
TCGA	TCGA	Kidney	ccRCC	Solid Tissue Normal	ccRCC	TUMOR FREE	TCGA_EB7B1BB8-0152-42E8-ADD1-0C70CF2F0A19	Results/bulkRNAseq/TCGA//frag/TCGA_EB7B1BB8-0152-42E8-ADD1-0C70CF2F0A19.tsv	FALSE	TCGA_EB7B1BB8-0152-42E8-ADD1-0C70CF2F0A19
TCGA	TCGA	Kidney	chRCC	Solid Tissue Normal	ChRCC	TUMOR FREE	TCGA_6F5EFAB2-5A02-41A3-A638-695490DB20EF	Results/bulkRNAseq/TCGA//frag/TCGA_6F5EFAB2-5A02-41A3-A638-695490DB20EF.tsv	FALSE	TCGA_6F5EFAB2-5A02-41A3-A638-695490DB20EF
TCGA	TCGA	Kidney	ccRCC	Solid Tissue Normal	ccRCC	Dead	TCGA_B7DFFB52-3C04-4274-A696-AE806C76A6AC	Results/bulkRNAseq/TCGA//frag/TCGA_B7DFFB52-3C04-4274-A696-AE806C76A6AC.tsv	FALSE	TCGA_B7DFFB52-3C04-4274-A696-AE806C76A6AC
TCGA	TCGA	Kidney	ccRCC	Solid Tissue Normal	ccRCC	Dead	TCGA_D50B0194-7BED-4905-9C79-C2EA91D021DC	Results/bulkRNAseq/TCGA//frag/TCGA_D50B0194-7BED-4905-9C79-C2EA91D021DC.tsv	FALSE	TCGA_D50B0194-7BED-4905-9C79-C2EA91D021DC
TCGA	TCGA	Kidney	ccRCC	Solid Tissue Normal	ccRCC	TUMOR FREE	TCGA_38C83DB5-9B57-4972-963E-7979DA4DA3AB	Results/bulkRNAseq/TCGA//frag/TCGA_38C83DB5-9B57-4972-963E-7979DA4DA3AB.tsv	FALSE	TCGA_38C83DB5-9B57-4972-963E-7979DA4DA3AB
TCGA	TCGA	Kidney	pcRCC	Solid Tissue Normal	PRCC T2	TUMOR FREE	TCGA_36B38256-6879-49C3-94CC-5022F02D1561	Results/bulkRNAseq/TCGA//frag/TCGA_36B38256-6879-49C3-94CC-5022F02D1561.tsv	FALSE	TCGA_36B38256-6879-49C3-94CC-5022F02D1561
TCGA	TCGA	Kidney	chRCC	Solid Tissue Normal	ChRCC	Dead	TCGA_06E96222-F5E3-4DB1-A6CD-1889B8D54C6F	Results/bulkRNAseq/TCGA//frag/TCGA_06E96222-F5E3-4DB1-A6CD-1889B8D54C6F.tsv	FALSE	TCGA_06E96222-F5E3-4DB1-A6CD-1889B8D54C6F
TCGA	TCGA	Kidney	pcRCC	Solid Tissue Normal	PRCC T1	TUMOR FREE	TCGA_2B66C600-F662-485F-802A-DC4EB60C75FB	Results/bulkRNAseq/TCGA//frag/TCGA_2B66C600-F662-485F-802A-DC4EB60C75FB.tsv	FALSE	TCGA_2B66C600-F662-485F-802A-DC4EB60C75FB
TCGA	TCGA	Kidney	ccRCC	Solid Tissue Normal	ccRCC	WITH TUMOR	TCGA_E4541129-C31C-49EE-814D-A0D24833358C	Results/bulkRNAseq/TCGA//frag/TCGA_E4541129-C31C-49EE-814D-A0D24833358C.tsv	FALSE	TCGA_E4541129-C31C-49EE-814D-A0D24833358C
TCGA	TCGA	Kidney	chRCC	Solid Tissue Normal	ChRCC	TUMOR FREE	TCGA_E7AF68D7-A30D-4829-9A39-4B8BBADD2CCB	Results/bulkRNAseq/TCGA//frag/TCGA_E7AF68D7-A30D-4829-9A39-4B8BBADD2CCB.tsv	FALSE	TCGA_E7AF68D7-A30D-4829-9A39-4B8BBADD2CCB
TCGA	TCGA	Kidney	ccRCC	Solid Tissue Normal	ccRCC	TUMOR FREE	TCGA_4370C286-7C2E-44B5-9C08-F60EC37405BD	Results/bulkRNAseq/TCGA//frag/TCGA_4370C286-7C2E-44B5-9C08-F60EC37405BD.tsv	FALSE	TCGA_4370C286-7C2E-44B5-9C08-F60EC37405BD
TCGA	TCGA	Kidney	ccRCC	Solid Tissue Normal	ccRCC	TUMOR FREE	TCGA_525CA562-5D74-4E2B-9FF5-7310EC4A3D55	Results/bulkRNAseq/TCGA//frag/TCGA_525CA562-5D74-4E2B-9FF5-7310EC4A3D55.tsv	FALSE	TCGA_525CA562-5D74-4E2B-9FF5-7310EC4A3D55
TCGA	TCGA	Kidney	ccRCC	Solid Tissue Normal	ccRCC	Dead	TCGA_3C66A8FD-5769-4ED0-8DE3-F5A693D77384	Results/bulkRNAseq/TCGA//frag/TCGA_3C66A8FD-5769-4ED0-8DE3-F5A693D77384.tsv	FALSE	TCGA_3C66A8FD-5769-4ED0-8DE3-F5A693D77384
TCGA	TCGA	Kidney	ccRCC	Solid Tissue Normal	ccRCC	NA	TCGA_3D7B9D77-931D-448A-B724-C8CA268B309D	Results/bulkRNAseq/TCGA//frag/TCGA_3D7B9D77-931D-448A-B724-C8CA268B309D.tsv	FALSE	TCGA_3D7B9D77-931D-448A-B724-C8CA268B309D
TCGA	TCGA	Kidney	pcRCC	Solid Tissue Normal	PRCC Unc	TUMOR FREE	TCGA_9AF5658A-07CF-432A-B423-506AAA14FCDE	Results/bulkRNAseq/TCGA//frag/TCGA_9AF5658A-07CF-432A-B423-506AAA14FCDE.tsv	FALSE	TCGA_9AF5658A-07CF-432A-B423-506AAA14FCDE
TCGA	TCGA	Kidney	pcRCC	Solid Tissue Normal	PRCC Unc	Dead	TCGA_D81DA85F-625D-4A2C-9C95-801113AF37E0	Results/bulkRNAseq/TCGA//frag/TCGA_D81DA85F-625D-4A2C-9C95-801113AF37E0.tsv	FALSE	TCGA_D81DA85F-625D-4A2C-9C95-801113AF37E0
TCGA	TCGA	Kidney	pcRCC	Solid Tissue Normal	PRCC T2	TUMOR FREE	TCGA_D30103AA-A9A8-47B3-8EEB-62D075A02FBF	Results/bulkRNAseq/TCGA//frag/TCGA_D30103AA-A9A8-47B3-8EEB-62D075A02FBF.tsv	FALSE	TCGA_D30103AA-A9A8-47B3-8EEB-62D075A02FBF
TCGA	TCGA	Kidney	ccRCC	Solid Tissue Normal	ccRCC	TUMOR FREE	TCGA_33E76585-9F57-423A-9BA2-7A90CDFAFEF2	Results/bulkRNAseq/TCGA//frag/TCGA_33E76585-9F57-423A-9BA2-7A90CDFAFEF2.tsv	FALSE	TCGA_33E76585-9F57-423A-9BA2-7A90CDFAFEF2
TCGA	TCGA	Kidney	ccRCC	Solid Tissue Normal	ccRCC	TUMOR FREE	TCGA_A2F8A257-BCE5-48CB-A41E-9246C15B584E	Results/bulkRNAseq/TCGA//frag/TCGA_A2F8A257-BCE5-48CB-A41E-9246C15B584E.tsv	FALSE	TCGA_A2F8A257-BCE5-48CB-A41E-9246C15B584E
TCGA	TCGA	Kidney	ccRCC	Solid Tissue Normal	ccRCC	NA	TCGA_1D33645C-5D87-4771-AAF1-3B3630323ECD	Results/bulkRNAseq/TCGA//frag/TCGA_1D33645C-5D87-4771-AAF1-3B3630323ECD.tsv	FALSE	TCGA_1D33645C-5D87-4771-AAF1-3B3630323ECD
TCGA	TCGA	Kidney	ccRCC	Solid Tissue Normal	ccRCC	TUMOR FREE	TCGA_B6E86B3C-48E4-45E4-9CDA-6BD601C4614C	Results/bulkRNAseq/TCGA//frag/TCGA_B6E86B3C-48E4-45E4-9CDA-6BD601C4614C.tsv	FALSE	TCGA_B6E86B3C-48E4-45E4-9CDA-6BD601C4614C
TCGA	TCGA	Kidney	ccRCC	Solid Tissue Normal	ccRCC	Dead	TCGA_5B68D5FC-33FF-4DEF-BC52-F084E8F9D132	Results/bulkRNAseq/TCGA//frag/TCGA_5B68D5FC-33FF-4DEF-BC52-F084E8F9D132.tsv	FALSE	TCGA_5B68D5FC-33FF-4DEF-BC52-F084E8F9D132
TCGA	TCGA	Kidney	ccRCC	Solid Tissue Normal	ccRCC	TUMOR FREE	TCGA_DFB9EEEE-CE1C-41F8-811A-D312C3F53E8E	Results/bulkRNAseq/TCGA//frag/TCGA_DFB9EEEE-CE1C-41F8-811A-D312C3F53E8E.tsv	FALSE	TCGA_DFB9EEEE-CE1C-41F8-811A-D312C3F53E8E
TCGA	TCGA	Kidney	ccRCC	Solid Tissue Normal	ccRCC	Dead	TCGA_10E55344-362E-4982-B9EF-BE428086D27E	Results/bulkRNAseq/TCGA//frag/TCGA_10E55344-362E-4982-B9EF-BE428086D27E.tsv	FALSE	TCGA_10E55344-362E-4982-B9EF-BE428086D27E
TCGA	TCGA	Kidney	pcRCC	Solid Tissue Normal	PRCC T2	TUMOR FREE	TCGA_978437D3-ACB4-4173-8638-CC007645D93A	Results/bulkRNAseq/TCGA//frag/TCGA_978437D3-ACB4-4173-8638-CC007645D93A.tsv	FALSE	TCGA_978437D3-ACB4-4173-8638-CC007645D93A
TCGA	TCGA	Kidney	ccRCC	Solid Tissue Normal	ccRCC	TUMOR FREE	TCGA_E87C7558-3F77-4FB0-B8B4-DB574A3A18CC	Results/bulkRNAseq/TCGA//frag/TCGA_E87C7558-3F77-4FB0-B8B4-DB574A3A18CC.tsv	FALSE	TCGA_E87C7558-3F77-4FB0-B8B4-DB574A3A18CC
TCGA	TCGA	Kidney	chRCC	Solid Tissue Normal	ChRCC	Dead	TCGA_259A8EEF-B9C6-4E17-AB2A-E20BFF75F619	Results/bulkRNAseq/TCGA//frag/TCGA_259A8EEF-B9C6-4E17-AB2A-E20BFF75F619.tsv	FALSE	TCGA_259A8EEF-B9C6-4E17-AB2A-E20BFF75F619
TCGA	TCGA	Kidney	pcRCC	Solid Tissue Normal	PRCC Unc	TUMOR FREE	TCGA_F3E5FE73-0CF6-42C5-BEE9-5DF7F63F955E	Results/bulkRNAseq/TCGA//frag/TCGA_F3E5FE73-0CF6-42C5-BEE9-5DF7F63F955E.tsv	FALSE	TCGA_F3E5FE73-0CF6-42C5-BEE9-5DF7F63F955E
TCGA	TCGA	Kidney	chRCC	Solid Tissue Normal	ChRCC	TUMOR FREE	TCGA_76739E02-DAFC-4521-B89E-556AFEEFDE0C	Results/bulkRNAseq/TCGA//frag/TCGA_76739E02-DAFC-4521-B89E-556AFEEFDE0C.tsv	FALSE	TCGA_76739E02-DAFC-4521-B89E-556AFEEFDE0C
TCGA	TCGA	Kidney	ccRCC	Solid Tissue Normal	ccRCC	Dead	TCGA_BC704EF1-15BA-4EE5-913B-6486EA78A939	Results/bulkRNAseq/TCGA//frag/TCGA_BC704EF1-15BA-4EE5-913B-6486EA78A939.tsv	FALSE	TCGA_BC704EF1-15BA-4EE5-913B-6486EA78A939
TCGA	TCGA	Kidney	ccRCC	Solid Tissue Normal	ccRCC	TUMOR FREE	TCGA_8F595842-59A7-4E58-8E7A-74C7D7679EC6	Results/bulkRNAseq/TCGA//frag/TCGA_8F595842-59A7-4E58-8E7A-74C7D7679EC6.tsv	FALSE	TCGA_8F595842-59A7-4E58-8E7A-74C7D7679EC6
TCGA	TCGA	Kidney	ccRCC	Solid Tissue Normal	ccRCC	Dead	TCGA_476D0858-B0F5-4861-9E36-76D675BDC4B4	Results/bulkRNAseq/TCGA//frag/TCGA_476D0858-B0F5-4861-9E36-76D675BDC4B4.tsv	FALSE	TCGA_476D0858-B0F5-4861-9E36-76D675BDC4B4
TCGA	TCGA	Kidney	pcRCC	Solid Tissue Normal	PRCC T1	TUMOR FREE	TCGA_DB3F9381-E047-4F0A-A140-739575ADAB96	Results/bulkRNAseq/TCGA//frag/TCGA_DB3F9381-E047-4F0A-A140-739575ADAB96.tsv	FALSE	TCGA_DB3F9381-E047-4F0A-A140-739575ADAB96
TCGA	TCGA	Kidney	ccRCC	Solid Tissue Normal	Kidney Clear Cell Renal Carcinoma	TUMOR FREE	TCGA_A6562F43-3437-403E-8F19-4C9E956C79C1	Results/bulkRNAseq/TCGA//frag/TCGA_A6562F43-3437-403E-8F19-4C9E956C79C1.tsv	FALSE	TCGA_A6562F43-3437-403E-8F19-4C9E956C79C1
TCGA	TCGA	Kidney	ccRCC	Solid Tissue Normal	ccRCC	TUMOR FREE	TCGA_FED330C3-5802-4B22-A832-0D6A60A746BD	Results/bulkRNAseq/TCGA//frag/TCGA_FED330C3-5802-4B22-A832-0D6A60A746BD.tsv	FALSE	TCGA_FED330C3-5802-4B22-A832-0D6A60A746BD
TCGA	TCGA	Kidney	ccRCC	Solid Tissue Normal	ccRCC	Dead	TCGA_79B6DC84-1D1E-4C40-997C-E19DCFBBB58F	Results/bulkRNAseq/TCGA//frag/TCGA_79B6DC84-1D1E-4C40-997C-E19DCFBBB58F.tsv	FALSE	TCGA_79B6DC84-1D1E-4C40-997C-E19DCFBBB58F
TCGA	TCGA	Kidney	ccRCC	Solid Tissue Normal	ccRCC	Dead	TCGA_73A989FA-77CC-4D59-849D-F11028F6D7B1	Results/bulkRNAseq/TCGA//frag/TCGA_73A989FA-77CC-4D59-849D-F11028F6D7B1.tsv	FALSE	TCGA_73A989FA-77CC-4D59-849D-F11028F6D7B1
TCGA	TCGA	Kidney	pcRCC	Solid Tissue Normal	PRCC T2	TUMOR FREE	TCGA_B2D77F43-022D-49DF-9188-221706C85949	Results/bulkRNAseq/TCGA//frag/TCGA_B2D77F43-022D-49DF-9188-221706C85949.tsv	FALSE	TCGA_B2D77F43-022D-49DF-9188-221706C85949
TCGA	TCGA	Kidney	ccRCC	Solid Tissue Normal	ccRCC	Dead	TCGA_0C6253A1-91B4-4A19-A7DA-CD046F3D356C	Results/bulkRNAseq/TCGA//frag/TCGA_0C6253A1-91B4-4A19-A7DA-CD046F3D356C.tsv	FALSE	TCGA_0C6253A1-91B4-4A19-A7DA-CD046F3D356C
TCGA	TCGA	Kidney	pcRCC	Solid Tissue Normal	KIRP CIMP	Dead	TCGA_FE0F5808-2565-4F12-BA6A-6274AE9D7DD8	Results/bulkRNAseq/TCGA//frag/TCGA_FE0F5808-2565-4F12-BA6A-6274AE9D7DD8.tsv	FALSE	TCGA_FE0F5808-2565-4F12-BA6A-6274AE9D7DD8
TCGA	TCGA	Kidney	ccRCC	Solid Tissue Normal	ccRCC	TUMOR FREE	TCGA_5CDB8710-BD21-490D-9B6E-6685862FE487	Results/bulkRNAseq/TCGA//frag/TCGA_5CDB8710-BD21-490D-9B6E-6685862FE487.tsv	FALSE	TCGA_5CDB8710-BD21-490D-9B6E-6685862FE487
TCGA	TCGA	Kidney	ccRCC	Solid Tissue Normal	ccRCC	TUMOR FREE	TCGA_8A49A3D0-5284-441E-80F7-F1F7F88BBE75	Results/bulkRNAseq/TCGA//frag/TCGA_8A49A3D0-5284-441E-80F7-F1F7F88BBE75.tsv	FALSE	TCGA_8A49A3D0-5284-441E-80F7-F1F7F88BBE75
TCGA	TCGA	Kidney	ccRCC	Solid Tissue Normal	ccRCC	TUMOR FREE	TCGA_27AF256B-F372-4213-B91B-9D1D78A18A40	Results/bulkRNAseq/TCGA//frag/TCGA_27AF256B-F372-4213-B91B-9D1D78A18A40.tsv	FALSE	TCGA_27AF256B-F372-4213-B91B-9D1D78A18A40
TCGA	TCGA	Kidney	ccRCC	Solid Tissue Normal	ccRCC	Dead	TCGA_70C8A483-38DE-4708-9B97-97BEDC8CAEB5	Results/bulkRNAseq/TCGA//frag/TCGA_70C8A483-38DE-4708-9B97-97BEDC8CAEB5.tsv	FALSE	TCGA_70C8A483-38DE-4708-9B97-97BEDC8CAEB5
TCGA	TCGA	Kidney	ccRCC	Solid Tissue Normal	ccRCC	TUMOR FREE	TCGA_C03D7F9D-8A75-4298-B3B8-1C2F1C883182	Results/bulkRNAseq/TCGA//frag/TCGA_C03D7F9D-8A75-4298-B3B8-1C2F1C883182.tsv	FALSE	TCGA_C03D7F9D-8A75-4298-B3B8-1C2F1C883182
TCGA	TCGA	Kidney	pcRCC	Solid Tissue Normal	PRCC T1	TUMOR FREE	TCGA_DD6A4073-630B-460F-8D5D-37A548A6FC6E	Results/bulkRNAseq/TCGA//frag/TCGA_DD6A4073-630B-460F-8D5D-37A548A6FC6E.tsv	FALSE	TCGA_DD6A4073-630B-460F-8D5D-37A548A6FC6E
TCGA	TCGA	Kidney	chRCC	Solid Tissue Normal	ChRCC	TUMOR FREE	TCGA_9B9102FB-8938-45AA-B0B7-267FEB76A61A	Results/bulkRNAseq/TCGA//frag/TCGA_9B9102FB-8938-45AA-B0B7-267FEB76A61A.tsv	FALSE	TCGA_9B9102FB-8938-45AA-B0B7-267FEB76A61A
TCGA	TCGA	Kidney	pcRCC	Solid Tissue Normal	PRCC Unc	TUMOR FREE	TCGA_9AC65CD4-C18F-43ED-BE5D-337D5523C897	Results/bulkRNAseq/TCGA//frag/TCGA_9AC65CD4-C18F-43ED-BE5D-337D5523C897.tsv	FALSE	TCGA_9AC65CD4-C18F-43ED-BE5D-337D5523C897
TCGA	TCGA	Kidney	ccRCC	Solid Tissue Normal	ccRCC	NA	TCGA_3C806BA7-8700-46BB-B461-7F9C23C89557	Results/bulkRNAseq/TCGA//frag/TCGA_3C806BA7-8700-46BB-B461-7F9C23C89557.tsv	FALSE	TCGA_3C806BA7-8700-46BB-B461-7F9C23C89557
TCGA	TCGA	Kidney	ccRCC	Solid Tissue Normal	ccRCC	TUMOR FREE	TCGA_F2F62439-C57E-4133-A721-36A0E2B5AAD5	Results/bulkRNAseq/TCGA//frag/TCGA_F2F62439-C57E-4133-A721-36A0E2B5AAD5.tsv	FALSE	TCGA_F2F62439-C57E-4133-A721-36A0E2B5AAD5
TCGA	TCGA	Kidney	pcRCC	Solid Tissue Normal	PRCC T2	Dead	TCGA_B1C6E6BD-284E-4254-8C91-58EB351D479F	Results/bulkRNAseq/TCGA//frag/TCGA_B1C6E6BD-284E-4254-8C91-58EB351D479F.tsv	FALSE	TCGA_B1C6E6BD-284E-4254-8C91-58EB351D479F
TCGA	TCGA	Kidney	chRCC	Solid Tissue Normal	chRCC MD	TUMOR FREE	TCGA_15CF3DA9-9F34-4853-8DD8-D2189945642B	Results/bulkRNAseq/TCGA//frag/TCGA_15CF3DA9-9F34-4853-8DD8-D2189945642B.tsv	FALSE	TCGA_15CF3DA9-9F34-4853-8DD8-D2189945642B
TCGA	TCGA	Kidney	ccRCC	Solid Tissue Normal	ccRCC	TUMOR FREE	TCGA_6F8F4F6B-D203-4146-A7DA-7F83F4807ECB	Results/bulkRNAseq/TCGA//frag/TCGA_6F8F4F6B-D203-4146-A7DA-7F83F4807ECB.tsv	FALSE	TCGA_6F8F4F6B-D203-4146-A7DA-7F83F4807ECB
TCGA	TCGA	Kidney	ccRCC	Solid Tissue Normal	ccRCC	NA	TCGA_A711D0C5-1D17-4AB9-8FDA-B40A5E775099	Results/bulkRNAseq/TCGA//frag/TCGA_A711D0C5-1D17-4AB9-8FDA-B40A5E775099.tsv	FALSE	TCGA_A711D0C5-1D17-4AB9-8FDA-B40A5E775099
TCGA	TCGA	Kidney	ccRCC	Solid Tissue Normal	ccRCC	TUMOR FREE	TCGA_F5B5ADBF-D607-400A-8AF8-4E1D5ED26902	Results/bulkRNAseq/TCGA//frag/TCGA_F5B5ADBF-D607-400A-8AF8-4E1D5ED26902.tsv	FALSE	TCGA_F5B5ADBF-D607-400A-8AF8-4E1D5ED26902
TCGA	TCGA	Kidney	ccRCC	Solid Tissue Normal	ccRCC	TUMOR FREE	TCGA_A568DD6F-3E30-403D-A4D6-97EE19E056B2	Results/bulkRNAseq/TCGA//frag/TCGA_A568DD6F-3E30-403D-A4D6-97EE19E056B2.tsv	FALSE	TCGA_A568DD6F-3E30-403D-A4D6-97EE19E056B2
TCGA	TCGA	Kidney	chRCC	Solid Tissue Normal	ChRCC	Dead	TCGA_620637D8-A6D9-49FE-BB8C-801B43C227E0	Results/bulkRNAseq/TCGA//frag/TCGA_620637D8-A6D9-49FE-BB8C-801B43C227E0.tsv	FALSE	TCGA_620637D8-A6D9-49FE-BB8C-801B43C227E0
TCGA	TCGA	Kidney	pcRCC	Solid Tissue Normal	PRCC T1	TUMOR FREE	TCGA_0689AEB9-E7C0-4FF4-9BFD-1A286AD7C2B1	Results/bulkRNAseq/TCGA//frag/TCGA_0689AEB9-E7C0-4FF4-9BFD-1A286AD7C2B1.tsv	FALSE	TCGA_0689AEB9-E7C0-4FF4-9BFD-1A286AD7C2B1
TCGA	TCGA	Kidney	ccRCC	Solid Tissue Normal	ccRCC	TUMOR FREE	TCGA_2E8736F8-1DDE-49FF-ACAA-B7E7F974FC81	Results/bulkRNAseq/TCGA//frag/TCGA_2E8736F8-1DDE-49FF-ACAA-B7E7F974FC81.tsv	FALSE	TCGA_2E8736F8-1DDE-49FF-ACAA-B7E7F974FC81
TCGA	TCGA	Kidney	pcRCC	Solid Tissue Normal	PRCC T1	TUMOR FREE	TCGA_91A5F881-2CCD-4C57-B339-5BBDE985B27F	Results/bulkRNAseq/TCGA//frag/TCGA_91A5F881-2CCD-4C57-B339-5BBDE985B27F.tsv	FALSE	TCGA_91A5F881-2CCD-4C57-B339-5BBDE985B27F
TCGA	TCGA	Kidney	pcRCC	Solid Tissue Normal	PRCC T1	TUMOR FREE	TCGA_41435E0C-6E89-4800-8DB2-534C00472CE6	Results/bulkRNAseq/TCGA//frag/TCGA_41435E0C-6E89-4800-8DB2-534C00472CE6.tsv	FALSE	TCGA_41435E0C-6E89-4800-8DB2-534C00472CE6
TCGA	TCGA	Kidney	ccRCC	Solid Tissue Normal	ccRCC	TUMOR FREE	TCGA_C8C7D667-9706-4855-8FBE-897FB32C98C6	Results/bulkRNAseq/TCGA//frag/TCGA_C8C7D667-9706-4855-8FBE-897FB32C98C6.tsv	FALSE	TCGA_C8C7D667-9706-4855-8FBE-897FB32C98C6
TCGA	TCGA	Kidney	pcRCC	Solid Tissue Normal	PRCC Unc	Dead	TCGA_E64EECAD-F517-4BB8-B77B-80308A0B8390	Results/bulkRNAseq/TCGA//frag/TCGA_E64EECAD-F517-4BB8-B77B-80308A0B8390.tsv	FALSE	TCGA_E64EECAD-F517-4BB8-B77B-80308A0B8390
TCGA	TCGA	Kidney	chRCC	Solid Tissue Normal	ChRCC	NA	TCGA_FA31F5AE-881D-48AC-97C7-BD526040673B	Results/bulkRNAseq/TCGA//frag/TCGA_FA31F5AE-881D-48AC-97C7-BD526040673B.tsv	FALSE	TCGA_FA31F5AE-881D-48AC-97C7-BD526040673B
TCGA	TCGA	Kidney	chRCC	Solid Tissue Normal	ChRCC	WITH TUMOR	TCGA_2D6C4FE4-D6BE-4D56-AB9E-0F747137436B	Results/bulkRNAseq/TCGA//frag/TCGA_2D6C4FE4-D6BE-4D56-AB9E-0F747137436B.tsv	FALSE	TCGA_2D6C4FE4-D6BE-4D56-AB9E-0F747137436B
TCGA	TCGA	Kidney	ccRCC	Solid Tissue Normal	ccRCC	TUMOR FREE	TCGA_B9009D40-10AC-48B3-9495-865BCE904CB1	Results/bulkRNAseq/TCGA//frag/TCGA_B9009D40-10AC-48B3-9495-865BCE904CB1.tsv	FALSE	TCGA_B9009D40-10AC-48B3-9495-865BCE904CB1
TCGA	TCGA	Kidney	ccRCC	Solid Tissue Normal	ccRCC	Dead	TCGA_504B2DAC-0D6A-4AFB-8666-517349960A8B	Results/bulkRNAseq/TCGA//frag/TCGA_504B2DAC-0D6A-4AFB-8666-517349960A8B.tsv	FALSE	TCGA_504B2DAC-0D6A-4AFB-8666-517349960A8B
TCGA	TCGA	Kidney	pcRCC	Solid Tissue Normal	KIRP CIMP	Dead	TCGA_F126BC05-CF70-4AC4-86A4-175413710910	Results/bulkRNAseq/TCGA//frag/TCGA_F126BC05-CF70-4AC4-86A4-175413710910.tsv	FALSE	TCGA_F126BC05-CF70-4AC4-86A4-175413710910
TCGA	TCGA	Kidney	ccRCC	Solid Tissue Normal	ccRCC	Dead	TCGA_56F52C2B-FABA-4E25-890C-937DAF59B258	Results/bulkRNAseq/TCGA//frag/TCGA_56F52C2B-FABA-4E25-890C-937DAF59B258.tsv	FALSE	TCGA_56F52C2B-FABA-4E25-890C-937DAF59B258
TCGA	TCGA	Kidney	ccRCC	Solid Tissue Normal	ccRCC	TUMOR FREE	TCGA_1BBD421E-0B42-4760-9E9D-4819474ECF15	Results/bulkRNAseq/TCGA//frag/TCGA_1BBD421E-0B42-4760-9E9D-4819474ECF15.tsv	FALSE	TCGA_1BBD421E-0B42-4760-9E9D-4819474ECF15
TCGA	TCGA	Kidney	ccRCC	Solid Tissue Normal	ccRCC	TUMOR FREE	TCGA_33A42D47-D3D5-49D3-9629-4158D4796DD6	Results/bulkRNAseq/TCGA//frag/TCGA_33A42D47-D3D5-49D3-9629-4158D4796DD6.tsv	FALSE	TCGA_33A42D47-D3D5-49D3-9629-4158D4796DD6
TCGA	TCGA	Kidney	pcRCC	Solid Tissue Normal	PRCC T2	WITH TUMOR	TCGA_90C16552-62E5-49FF-A440-BAD9918FD2BF	Results/bulkRNAseq/TCGA//frag/TCGA_90C16552-62E5-49FF-A440-BAD9918FD2BF.tsv	FALSE	TCGA_90C16552-62E5-49FF-A440-BAD9918FD2BF
TCGA	TCGA	Kidney	ccRCC	Solid Tissue Normal	ccRCC	TUMOR FREE	TCGA_59B0A79B-00CA-480A-A7EC-F3EA73B1465A	Results/bulkRNAseq/TCGA//frag/TCGA_59B0A79B-00CA-480A-A7EC-F3EA73B1465A.tsv	FALSE	TCGA_59B0A79B-00CA-480A-A7EC-F3EA73B1465A
TCGA	TCGA	Kidney	chRCC	Solid Tissue Normal	ChRCC	TUMOR FREE	TCGA_37683702-3BFF-43C5-AB99-5ED647C0E48D	Results/bulkRNAseq/TCGA//frag/TCGA_37683702-3BFF-43C5-AB99-5ED647C0E48D.tsv	FALSE	TCGA_37683702-3BFF-43C5-AB99-5ED647C0E48D
TCGA	TCGA	Kidney	pcRCC	Solid Tissue Normal	KIRP CIMP	WITH TUMOR	TCGA_76223570-2DAB-4631-894E-A614D38D7B5A	Results/bulkRNAseq/TCGA//frag/TCGA_76223570-2DAB-4631-894E-A614D38D7B5A.tsv	FALSE	TCGA_76223570-2DAB-4631-894E-A614D38D7B5A
TCGA	TCGA	Kidney	ccRCC	Solid Tissue Normal	ccRCC	Dead	TCGA_79DB6576-58CC-4872-BD97-E023F3E50FAD	Results/bulkRNAseq/TCGA//frag/TCGA_79DB6576-58CC-4872-BD97-E023F3E50FAD.tsv	FALSE	TCGA_79DB6576-58CC-4872-BD97-E023F3E50FAD
TCGA	TCGA	Kidney	pcRCC	Solid Tissue Normal	PRCC T2	TUMOR FREE	TCGA_1C112867-EE91-4825-BFD8-B189612C2BB8	Results/bulkRNAseq/TCGA//frag/TCGA_1C112867-EE91-4825-BFD8-B189612C2BB8.tsv	FALSE	TCGA_1C112867-EE91-4825-BFD8-B189612C2BB8
TCGA	TCGA	Kidney	chRCC	Solid Tissue Normal	ChRCC	TUMOR FREE	TCGA_B04EB80F-5651-4BD6-8B6D-2B9570A9BD73	Results/bulkRNAseq/TCGA//frag/TCGA_B04EB80F-5651-4BD6-8B6D-2B9570A9BD73.tsv	FALSE	TCGA_B04EB80F-5651-4BD6-8B6D-2B9570A9BD73
TCGA	TCGA	Kidney	ccRCC	Solid Tissue Normal	ccRCC	NA	TCGA_E1362AB7-709E-4125-BDB6-1DBEA40773C2	Results/bulkRNAseq/TCGA//frag/TCGA_E1362AB7-709E-4125-BDB6-1DBEA40773C2.tsv	FALSE	TCGA_E1362AB7-709E-4125-BDB6-1DBEA40773C2
TCGA	TCGA	Kidney	pcRCC	Solid Tissue Normal	PRCC T2	NA	TCGA_D3FEA58F-C9EC-44B6-82A1-3BBDAD130C9D	Results/bulkRNAseq/TCGA//frag/TCGA_D3FEA58F-C9EC-44B6-82A1-3BBDAD130C9D.tsv	FALSE	TCGA_D3FEA58F-C9EC-44B6-82A1-3BBDAD130C9D
TCGA	TCGA	Kidney	chRCC	Solid Tissue Normal	ChRCC	TUMOR FREE	TCGA_2C060D48-3657-404E-BECA-EFA89981F641	Results/bulkRNAseq/TCGA//frag/TCGA_2C060D48-3657-404E-BECA-EFA89981F641.tsv	FALSE	TCGA_2C060D48-3657-404E-BECA-EFA89981F641
TCGA	TCGA	Kidney	ccRCC	Solid Tissue Normal	ccRCC	TUMOR FREE	TCGA_4C15BE7F-B855-4670-9E38-0A626527D981	Results/bulkRNAseq/TCGA//frag/TCGA_4C15BE7F-B855-4670-9E38-0A626527D981.tsv	FALSE	TCGA_4C15BE7F-B855-4670-9E38-0A626527D981
TCGA	TCGA	Kidney	ccRCC	Solid Tissue Normal	ccRCC	Dead	TCGA_4C4E4048-0954-4CF5-915E-05E96A35CF44	Results/bulkRNAseq/TCGA//frag/TCGA_4C4E4048-0954-4CF5-915E-05E96A35CF44.tsv	FALSE	TCGA_4C4E4048-0954-4CF5-915E-05E96A35CF44
TCGA	TCGA	Kidney	chRCC	Solid Tissue Normal	ChRCC	Dead	TCGA_58F3679A-FB4C-4E7C-BC3B-105DE68F14F6	Results/bulkRNAseq/TCGA//frag/TCGA_58F3679A-FB4C-4E7C-BC3B-105DE68F14F6.tsv	FALSE	TCGA_58F3679A-FB4C-4E7C-BC3B-105DE68F14F6
TCGA	TCGA	Kidney	chRCC	Solid Tissue Normal	ChRCC	TUMOR FREE	TCGA_BCB0F02B-3904-4FD4-ADD1-403281071997	Results/bulkRNAseq/TCGA//frag/TCGA_BCB0F02B-3904-4FD4-ADD1-403281071997.tsv	FALSE	TCGA_BCB0F02B-3904-4FD4-ADD1-403281071997
TCGA	TCGA	Kidney	ccRCC	Solid Tissue Normal	ccRCC	Dead	TCGA_3F9EB132-EA51-4019-AB05-9EA178C8924B	Results/bulkRNAseq/TCGA//frag/TCGA_3F9EB132-EA51-4019-AB05-9EA178C8924B.tsv	FALSE	TCGA_3F9EB132-EA51-4019-AB05-9EA178C8924B
TCGA	TCGA	Kidney	pcRCC	Solid Tissue Normal	PRCC Unc	TUMOR FREE	TCGA_9203CEF5-63C5-466D-9D4A-C1EDE4514B55	Results/bulkRNAseq/TCGA//frag/TCGA_9203CEF5-63C5-466D-9D4A-C1EDE4514B55.tsv	FALSE	TCGA_9203CEF5-63C5-466D-9D4A-C1EDE4514B55
TCGA	TCGA	Kidney	ccRCC	Solid Tissue Normal	ccRCC	TUMOR FREE	TCGA_D410DB7F-5A28-45D7-A804-6B5883580135	Results/bulkRNAseq/TCGA//frag/TCGA_D410DB7F-5A28-45D7-A804-6B5883580135.tsv	FALSE	TCGA_D410DB7F-5A28-45D7-A804-6B5883580135
TCGA	TCGA	Kidney	ccRCC	Solid Tissue Normal	ccRCC	Dead	TCGA_CC96629D-AFF0-4D9A-A4C2-792713145AFD	Results/bulkRNAseq/TCGA//frag/TCGA_CC96629D-AFF0-4D9A-A4C2-792713145AFD.tsv	FALSE	TCGA_CC96629D-AFF0-4D9A-A4C2-792713145AFD
TCGA	TCGA	Kidney	chRCC	Solid Tissue Normal	ChRCC	TUMOR FREE	TCGA_20EFF36C-2196-4B47-A06B-FD309817AA12	Results/bulkRNAseq/TCGA//frag/TCGA_20EFF36C-2196-4B47-A06B-FD309817AA12.tsv	FALSE	TCGA_20EFF36C-2196-4B47-A06B-FD309817AA12
TCGA	TCGA	Kidney	ccRCC	Solid Tissue Normal	ccRCC	TUMOR FREE	TCGA_D9BABAA9-C9F8-4D24-B163-E4DBBF8827EF	Results/bulkRNAseq/TCGA//frag/TCGA_D9BABAA9-C9F8-4D24-B163-E4DBBF8827EF.tsv	FALSE	TCGA_D9BABAA9-C9F8-4D24-B163-E4DBBF8827EF
TCGA	TCGA	Kidney	ccRCC	Solid Tissue Normal	ccRCC	TUMOR FREE	TCGA_330549B1-0C4B-46A4-B635-20129D33E2AA	Results/bulkRNAseq/TCGA//frag/TCGA_330549B1-0C4B-46A4-B635-20129D33E2AA.tsv	FALSE	TCGA_330549B1-0C4B-46A4-B635-20129D33E2AA
TCGA	TCGA	Kidney	ccRCC	Solid Tissue Normal	ccRCC	TUMOR FREE	TCGA_05AA4AEF-5476-456C-B346-C522080F8307	Results/bulkRNAseq/TCGA//frag/TCGA_05AA4AEF-5476-456C-B346-C522080F8307.tsv	FALSE	TCGA_05AA4AEF-5476-456C-B346-C522080F8307
TCGA	TCGA	Kidney	pcRCC	Solid Tissue Normal	PRCC T2	TUMOR FREE	TCGA_1B4E90FC-B945-4FF2-A3F6-2A2E21BD5209	Results/bulkRNAseq/TCGA//frag/TCGA_1B4E90FC-B945-4FF2-A3F6-2A2E21BD5209.tsv	FALSE	TCGA_1B4E90FC-B945-4FF2-A3F6-2A2E21BD5209
TCGA	TCGA	Kidney	ccRCC	Solid Tissue Normal	ccRCC	TUMOR FREE	TCGA_F235BBBB-4364-4BEE-88C8-9075208D1B96	Results/bulkRNAseq/TCGA//frag/TCGA_F235BBBB-4364-4BEE-88C8-9075208D1B96.tsv	FALSE	TCGA_F235BBBB-4364-4BEE-88C8-9075208D1B96
TCGA	TCGA	Kidney	chRCC	Solid Tissue Normal	ChRCC	TUMOR FREE	TCGA_007A2DA0-EE3A-46CA-99CD-2B46128A12CB	Results/bulkRNAseq/TCGA//frag/TCGA_007A2DA0-EE3A-46CA-99CD-2B46128A12CB.tsv	FALSE	TCGA_007A2DA0-EE3A-46CA-99CD-2B46128A12CB
TCGA	TCGA	Kidney	ccRCC	Solid Tissue Normal	ccRCC	Dead	TCGA_C758BE94-138B-4E60-8D70-1FB226B521AB	Results/bulkRNAseq/TCGA//frag/TCGA_C758BE94-138B-4E60-8D70-1FB226B521AB.tsv	FALSE	TCGA_C758BE94-138B-4E60-8D70-1FB226B521AB
TCGA	TCGA	Kidney	ccRCC	Solid Tissue Normal	ccRCC	WITH TUMOR	TCGA_31DA01E1-9F73-452B-9682-79B58FE4B2F7	Results/bulkRNAseq/TCGA//frag/TCGA_31DA01E1-9F73-452B-9682-79B58FE4B2F7.tsv	FALSE	TCGA_31DA01E1-9F73-452B-9682-79B58FE4B2F7
TCGA	TCGA	Kidney	ccRCC	Solid Tissue Normal	ccRCC	WITH TUMOR	TCGA_11EC0F2D-2BA8-4407-99F5-A0D0B1D7B0C0	Results/bulkRNAseq/TCGA//frag/TCGA_11EC0F2D-2BA8-4407-99F5-A0D0B1D7B0C0.tsv	FALSE	TCGA_11EC0F2D-2BA8-4407-99F5-A0D0B1D7B0C0
TCGA	TCGA	Kidney	chRCC	Solid Tissue Normal	ChRCC	TUMOR FREE	TCGA_373BA514-D274-4BA8-B01B-B7CAB0AA502C	Results/bulkRNAseq/TCGA//frag/TCGA_373BA514-D274-4BA8-B01B-B7CAB0AA502C.tsv	FALSE	TCGA_373BA514-D274-4BA8-B01B-B7CAB0AA502C
TCGA	TCGA	Kidney	pcRCC	Solid Tissue Normal	KIRP CIMP	WITH TUMOR	TCGA_AAB44224-A070-4F1D-8E88-AA6DA4FEF23B	Results/bulkRNAseq/TCGA//frag/TCGA_AAB44224-A070-4F1D-8E88-AA6DA4FEF23B.tsv	FALSE	TCGA_AAB44224-A070-4F1D-8E88-AA6DA4FEF23B
TCGA	TCGA	Kidney	ccRCC	Solid Tissue Normal	ccRCC	Dead	TCGA_E0D985FC-E023-4CC5-9FB3-AB1EB6CFB31C	Results/bulkRNAseq/TCGA//frag/TCGA_E0D985FC-E023-4CC5-9FB3-AB1EB6CFB31C.tsv	FALSE	TCGA_E0D985FC-E023-4CC5-9FB3-AB1EB6CFB31C
TCGA	TCGA	Kidney	ccRCC	Solid Tissue Normal	ccRCC	TUMOR FREE	TCGA_FA9C19A4-DC95-4EAC-B31C-7E5D78CB9DBC	Results/bulkRNAseq/TCGA//frag/TCGA_FA9C19A4-DC95-4EAC-B31C-7E5D78CB9DBC.tsv	FALSE	TCGA_FA9C19A4-DC95-4EAC-B31C-7E5D78CB9DBC
TCGA	TCGA	Kidney	chRCC	Solid Tissue Normal	ChRCC	TUMOR FREE	TCGA_6131C312-71EF-4E2E-B73E-76A3C85F368E	Results/bulkRNAseq/TCGA//frag/TCGA_6131C312-71EF-4E2E-B73E-76A3C85F368E.tsv	FALSE	TCGA_6131C312-71EF-4E2E-B73E-76A3C85F368E
TCGA	TCGA	Kidney	ccRCC	Solid Tissue Normal	ccRCC	Dead	TCGA_BBA302F2-AB58-4A86-B853-A0FFCEA9E272	Results/bulkRNAseq/TCGA//frag/TCGA_BBA302F2-AB58-4A86-B853-A0FFCEA9E272.tsv	FALSE	TCGA_BBA302F2-AB58-4A86-B853-A0FFCEA9E272
TCGA	TCGA	Kidney	pcRCC	Solid Tissue Normal	PRCC T2	TUMOR FREE	TCGA_01828596-79CA-4CF0-B178-9D4E134FC80B	Results/bulkRNAseq/TCGA//frag/TCGA_01828596-79CA-4CF0-B178-9D4E134FC80B.tsv	FALSE	TCGA_01828596-79CA-4CF0-B178-9D4E134FC80B
TCGA	TCGA	Kidney	chRCC	Solid Tissue Normal	ChRCC	TUMOR FREE	TCGA_D3ACA92F-A7A6-479E-98A8-ACB394DDD5EF	Results/bulkRNAseq/TCGA//frag/TCGA_D3ACA92F-A7A6-479E-98A8-ACB394DDD5EF.tsv	FALSE	TCGA_D3ACA92F-A7A6-479E-98A8-ACB394DDD5EF
MRT	TARGET	Kidney	MRT	Normal	NA	Dead	TARGET-RT_TARGET-52-PARPFY-11A-01R	Results/bulkRNAseq/TARGET-RT/frag/TARGET-RT_TARGET-52-PARPFY-11A-01R.tsv	FALSE	TARGET-RT_TARGET-52-PARPFY-11A-01R
MRT	TARGET	Kidney	MRT	Normal	NA	Alive	TARGET-RT_TARGET-52-PARRCL-11A-01R	Results/bulkRNAseq/TARGET-RT/frag/TARGET-RT_TARGET-52-PARRCL-11A-01R.tsv	FALSE	TARGET-RT_TARGET-52-PARRCL-11A-01R
MRT	TARGET	Kidney	MRT	Normal	NA	Dead	TARGET-RT_TARGET-52-PARZBI-11A-01R	Results/bulkRNAseq/TARGET-RT/frag/TARGET-RT_TARGET-52-PARZBI-11A-01R.tsv	FALSE	TARGET-RT_TARGET-52-PARZBI-11A-01R
MRT	TARGET	Kidney	MRT	Normal	NA	Alive	TARGET-RT_TARGET-52-PASDLA-11A-01R	Results/bulkRNAseq/TARGET-RT/frag/TARGET-RT_TARGET-52-PASDLA-11A-01R.tsv	FALSE	TARGET-RT_TARGET-52-PASDLA-11A-01R
MRT	TARGET	Kidney	MRT	Normal	NA	Dead	TARGET-RT_TARGET-52-PAUDPV-11A-01R	Results/bulkRNAseq/TARGET-RT/frag/TARGET-RT_TARGET-52-PAUDPV-11A-01R.tsv	FALSE	TARGET-RT_TARGET-52-PAUDPV-11A-01R
FoetalMap	Sanger	Kidney	Normal	Normal	NA	NA	FoetalMap_5279STDY7449361	Results/bulkRNAseq/FoetalMap/frag/FoetalMap_5279STDY7449361.tsv	TRUE	FoetalMap_5279STDY7449361
FoetalMap	Sanger	Kidney	Normal	Normal	NA	NA	FoetalMap_5279STDY7449369	Results/bulkRNAseq/FoetalMap/frag/FoetalMap_5279STDY7449369.tsv	TRUE	FoetalMap_5279STDY7449369
GTEX	GTEX	Kidney	Normal	Normal	Kidney - Cortex	NA	GTEX_SRR1325483	Results/bulkRNAseq/GTEX/frag/GTEX_SRR1325483.tsv	TRUE	GTEX_SRR1325483
GTEX	GTEX	Kidney	Normal	Normal	Kidney - Cortex	NA	GTEX_SRR1443092	Results/bulkRNAseq/GTEX/frag/GTEX_SRR1443092.tsv	TRUE	GTEX_SRR1443092
GTEX	GTEX	Kidney	Normal	Normal	Kidney - Cortex	NA	GTEX_SRR1362263	Results/bulkRNAseq/GTEX/frag/GTEX_SRR1362263.tsv	TRUE	GTEX_SRR1362263
GTEX	GTEX	Kidney	Normal	Normal	Kidney - Cortex	NA	GTEX_SRR1105272	Results/bulkRNAseq/GTEX/frag/GTEX_SRR1105272.tsv	TRUE	GTEX_SRR1105272
GTEX	GTEX	Kidney	Normal	Normal	Kidney - Cortex	NA	GTEX_SRR1377578	Results/bulkRNAseq/GTEX/frag/GTEX_SRR1377578.tsv	TRUE	GTEX_SRR1377578
GTEX	GTEX	Kidney	Normal	Normal	Kidney - Cortex	NA	GTEX_SRR1085759	Results/bulkRNAseq/GTEX/frag/GTEX_SRR1085759.tsv	TRUE	GTEX_SRR1085759
GTEX	GTEX	Kidney	Normal	Normal	Kidney - Cortex	NA	GTEX_SRR1469746	Results/bulkRNAseq/GTEX/frag/GTEX_SRR1469746.tsv	TRUE	GTEX_SRR1469746
GTEX	GTEX	Kidney	Normal	Normal	Kidney - Cortex	NA	GTEX_SRR1071807	Results/bulkRNAseq/GTEX/frag/GTEX_SRR1071807.tsv	TRUE	GTEX_SRR1071807
GTEX	GTEX	Kidney	Normal	Normal	Kidney - Cortex	NA	GTEX_SRR1486080	Results/bulkRNAseq/GTEX/frag/GTEX_SRR1486080.tsv	TRUE	GTEX_SRR1486080
GTEX	GTEX	Kidney	Normal	Normal	Kidney - Cortex	NA	GTEX_SRR1490658	Results/bulkRNAseq/GTEX/frag/GTEX_SRR1490658.tsv	TRUE	GTEX_SRR1490658
GTEX	GTEX	Kidney	Normal	Normal	Kidney - Cortex	NA	GTEX_SRR1435730	Results/bulkRNAseq/GTEX/frag/GTEX_SRR1435730.tsv	TRUE	GTEX_SRR1435730
GTEX	GTEX	Kidney	Normal	Normal	Kidney - Cortex	NA	GTEX_SRR1452888	Results/bulkRNAseq/GTEX/frag/GTEX_SRR1452888.tsv	TRUE	GTEX_SRR1452888
GTEX	GTEX	Kidney	Normal	Normal	Kidney - Cortex	NA	GTEX_SRR1089504	Results/bulkRNAseq/GTEX/frag/GTEX_SRR1089504.tsv	TRUE	GTEX_SRR1089504
GTEX	GTEX	Kidney	Normal	Normal	Kidney - Cortex	NA	GTEX_SRR1080366	Results/bulkRNAseq/GTEX/frag/GTEX_SRR1080366.tsv	TRUE	GTEX_SRR1080366
GTEX	GTEX	Kidney	Normal	Normal	Kidney - Cortex	NA	GTEX_SRR1340662	Results/bulkRNAseq/GTEX/frag/GTEX_SRR1340662.tsv	TRUE	GTEX_SRR1340662
GTEX	GTEX	Kidney	Normal	Normal	Kidney - Cortex	NA	GTEX_SRR1433066	Results/bulkRNAseq/GTEX/frag/GTEX_SRR1433066.tsv	TRUE	GTEX_SRR1433066
GTEX	GTEX	Kidney	Normal	Normal	Kidney - Cortex	NA	GTEX_SRR1328447	Results/bulkRNAseq/GTEX/frag/GTEX_SRR1328447.tsv	TRUE	GTEX_SRR1328447
GTEX	GTEX	Kidney	Normal	Normal	Kidney - Cortex	NA	GTEX_SRR1329154	Results/bulkRNAseq/GTEX/frag/GTEX_SRR1329154.tsv	TRUE	GTEX_SRR1329154
GTEX	GTEX	Kidney	Normal	Normal	Kidney - Cortex	NA	GTEX_SRR1468426	Results/bulkRNAseq/GTEX/frag/GTEX_SRR1468426.tsv	TRUE	GTEX_SRR1468426
GTEX	GTEX	Kidney	Normal	Normal	Kidney - Cortex	NA	GTEX_SRR1380931	Results/bulkRNAseq/GTEX/frag/GTEX_SRR1380931.tsv	TRUE	GTEX_SRR1380931
GTEX	GTEX	Kidney	Normal	Normal	Kidney - Cortex	NA	GTEX_SRR1465871	Results/bulkRNAseq/GTEX/frag/GTEX_SRR1465871.tsv	TRUE	GTEX_SRR1465871
GTEX	GTEX	Kidney	Normal	Normal	Kidney - Cortex	NA	GTEX_SRR821356	Results/bulkRNAseq/GTEX/frag/GTEX_SRR821356.tsv	TRUE	GTEX_SRR821356
GTEX	GTEX	Kidney	Normal	Normal	Kidney - Cortex	NA	GTEX_SRR1437274	Results/bulkRNAseq/GTEX/frag/GTEX_SRR1437274.tsv	TRUE	GTEX_SRR1437274
GTEX	GTEX	Kidney	Normal	Normal	Kidney - Cortex	NA	GTEX_SRR809943	Results/bulkRNAseq/GTEX/frag/GTEX_SRR809943.tsv	TRUE	GTEX_SRR809943
GTEX	GTEX	Kidney	Normal	Normal	Kidney - Cortex	NA	GTEX_SRR1456711	Results/bulkRNAseq/GTEX/frag/GTEX_SRR1456711.tsv	TRUE	GTEX_SRR1456711
GTEX	GTEX	Kidney	Normal	Normal	Kidney - Cortex	NA	GTEX_SRR1445835	Results/bulkRNAseq/GTEX/frag/GTEX_SRR1445835.tsv	TRUE	GTEX_SRR1445835
GTEX	GTEX	Kidney	Normal	Normal	Kidney - Cortex	NA	GTEX_SRR1442708	Results/bulkRNAseq/GTEX/frag/GTEX_SRR1442708.tsv	TRUE	GTEX_SRR1442708
GTEX	GTEX	Kidney	Normal	Normal	Kidney - Cortex	NA	GTEX_SRR1420649	Results/bulkRNAseq/GTEX/frag/GTEX_SRR1420649.tsv	TRUE	GTEX_SRR1420649
GTEX	GTEX	Kidney	Normal	Normal	Kidney - Cortex	NA	GTEX_SRR810007	Results/bulkRNAseq/GTEX/frag/GTEX_SRR810007.tsv	TRUE	GTEX_SRR810007
GTEX	GTEX	Kidney	Normal	Normal	Kidney - Cortex	NA	GTEX_SRR1447631	Results/bulkRNAseq/GTEX/frag/GTEX_SRR1447631.tsv	TRUE	GTEX_SRR1447631
GTEX	GTEX	Kidney	Normal	Normal	Kidney - Cortex	NA	GTEX_SRR1500261	Results/bulkRNAseq/GTEX/frag/GTEX_SRR1500261.tsv	TRUE	GTEX_SRR1500261
GTEX	GTEX	Kidney	Normal	Normal	Kidney - Cortex	NA	GTEX_SRR1416516	Results/bulkRNAseq/GTEX/frag/GTEX_SRR1416516.tsv	TRUE	GTEX_SRR1416516
GTEX	GTEX	Kidney	Normal	Normal	Kidney - Cortex	NA	GTEX_SRR1314940	Results/bulkRNAseq/GTEX/frag/GTEX_SRR1314940.tsv	TRUE	GTEX_SRR1314940
GTEX	GTEX	Kidney	Normal	Normal	Kidney - Cortex	NA	GTEX_SRR1432650	Results/bulkRNAseq/GTEX/frag/GTEX_SRR1432650.tsv	TRUE	GTEX_SRR1432650
GTEX	GTEX	Kidney	Normal	Normal	Kidney - Cortex	NA	GTEX_SRR1317086	Results/bulkRNAseq/GTEX/frag/GTEX_SRR1317086.tsv	TRUE	GTEX_SRR1317086
GTEX	GTEX	Kidney	Normal	Normal	Kidney - Cortex	NA	GTEX_SRR1396700	Results/bulkRNAseq/GTEX/frag/GTEX_SRR1396700.tsv	TRUE	GTEX_SRR1396700
