# Supplementary material for: Single cell derived mRNA signals across human kidney tumors
Source: Nat Commun. 2021 Jun 23;12:3896. doi: 10.1038/s41467-021-23949-5 (PMC8222373; doi:10.1038/s41467-021-23949-5)
Supplement: Supplementary file 9 — Source Data [file 41467_2021_23949_MOESM9_ESM.zip › SourceDataForFigures/Fig3E.tsv]

Dendritic	NK	CD8_T	B	CnT	DTLH	UBCD	SSBpr	Monocytes	End	MSC	RVCSB	SSBpod	SSBm.d	CD4_T	ICa	ErPrT	ICb	NPC	Pod	rowName
-0.963435823311171	-2.26281550322749	0.00671020785286547	-2.54471131270324	-2.32511954770123	-1.96641886012274	-1.71476296220195	-2.10734121868251	-5.39724282631009	-4.3047659208913	-2.89434990451855	-3.46627496034041	-3.47247009514671	-1.0126672192585	5.19379993809847	-3.52704559262777	-3.83058331330118	-4.31336027301458	-3.42443836863299	-4.56287660237452	GOSH016.CMN___GOSH016___4602STDY7685338_AAACCTGAGATGTAAC
-1.00815977261249	-1.94439208531065	1.0259313991147	-2.18272530910735	-2.35308761250417	-1.5315173542589	-1.64274501918437	-1.75531496064254	-4.9912877210905	-4.06073691065532	-2.43533435507488	-2.92007042220815	-3.94041474519225	-2.68149174155774	5.20204734269443	-4.25930986105507	-3.25584527930767	-3.87147416382085	-3.35127084361495	-4.22003103100765	GOSH016.CMN___GOSH016___4602STDY7685338_AAACCTGAGGGAGTAA
-1.02771949424589	-2.19818897737369	-1.06558766633704	-2.22217193824327	-2.48672619700535	-2.01706466154298	-1.70694879222358	-2.05200379802283	-5.33731480594101	-3.66291320836187	-3.08976170530859	-3.26701552018128	-3.94186599601107	-0.968361735774352	4.98350854767563	-3.59720170741859	-3.85540512159203	-4.30808070531859	-3.23383942808655	-4.64097907064768	GOSH016.CMN___GOSH016___4602STDY7685338_AAACCTGCATACGCTA
-0.91646631057186	-2.11878643261681	-1.77131946158274	-2.26019262230002	-2.21783521676482	-1.64141398554477	-1.51643480506415	-2.26735998373392	5.39725726061803	-3.1456293666304	-2.46096629135735	-3.46000770055621	-2.53748430885837	-2.70900426838509	-1.32079358408171	-4.79991368622447	-3.16092753048687	-2.87426011595081	-5.01593611303843	-3.49963513045102	GOSH016.CMN___GOSH016___4602STDY7685338_AAACCTGGTGTAATGA
-1.06530272332921	-2.03455454290568	-2.38936499318588	-2.1100921234569	-2.58340075285738	-1.69262146968557	-1.6609539276947	-2.11941886552188	-5.15991291908433	-4.07162594453643	-3.02608841642871	-2.76186705173599	-3.75727787562115	-1.01163771303937	2.96827579032972	-2.65000872020408	-4.01523758047223	-3.92782753028672	-3.10571723427989	-4.474739711037	GOSH016.CMN___GOSH016___4602STDY7685338_AAACCTGTCCAAACTG
-1.14893712601132	-1.07563842219071	-1.39266784249002	-1.21014650481095	-1.41326834181889	-1.26546179540985	-1.18648558490713	-1.48460652732793	-3.4863316889402	-2.02773182555633	4.11824594123414	-0.934439374681539	-3.83686146596024	-3.96879425880415	-0.824620513373804	-6.76340351877425	-3.08807126087653	-0.587094784906781	-1.82164356317188	-2.29931908698755	GOSH016.CMN___GOSH016___4602STDY7685338_AAACCTGTCGCTTGTC
-1.11005461776905	3.52880143319953	0.701233980062161	-1.32932543359764	-2.70674350230678	-1.72856760950924	-1.45066305350103	-2.13688123006796	-4.07981677333116	-3.42278597773142	-2.97826776712063	-3.01131269578921	-4.38495709356747	-1.41166545489257	-4.21681747103686	-3.42595710490715	-3.96287974779796	-2.94527266453198	-2.93358160689875	-2.74840368017979	GOSH016.CMN___GOSH016___4602STDY7685338_AAACGGGCATCGACGC
-1.01651357483978	-2.12097032128973	-1.40481700788518	-1.8844941163809	-1.71435678812985	-1.81966921420442	-1.4525301159405	-1.94499305024397	-5.37755713711773	-4.27185999369304	-2.86932302095542	-1.09179626175198	-3.56384230347988	-1.88700246348863	5.44037715434776	-3.29202769964053	-3.80780595602158	-4.15737928457685	-2.8745867008646	-4.52116470731789	GOSH016.CMN___GOSH016___4602STDY7685338_AAACGGGGTAAACCTC
-1.06293222787773	5.50903850802821	1.58393814015999	-1.88247849132996	-2.59245126519213	-1.26057713440042	-1.37754428819738	-2.63127635957826	-3.75795919168681	-3.24371161116646	-2.35359366732035	-3.00786422150157	-4.84095586397166	-2.38571905703092	-5.00806434748443	-4.32017173176535	-3.16233110090648	-1.33810163454724	-4.00394949713043	-1.22190770985384	GOSH016.CMN___GOSH016___4602STDY7685338_AAACGGGGTAAGGGAA
-1.07714599355698	6.80068197372885	1.33724246621374	-0.443659130715832	-2.66624553434706	-1.17787455367974	-0.656426069311044	-1.86591529402636	-1.70167305176926	-1.12210696981982	-2.89577620963725	-2.94180907223533	-3.635183509167	0.162774238900532	-2.24689275833349	-4.12834190952799	-3.85544618989171	0.635906648232428	-2.01341440702296	-3.22343592050372	GOSH016.CMN___GOSH016___4602STDY7685338_AAACGGGGTCAACATC
-0.936320193567391	-1.82297297100484	-2.00090202063214	-1.9720140436573	-2.27405521905738	-1.47173040164969	-1.39479317023523	-2.34041173661523	8.17357179051008	-2.61683557683455	-2.3188368670302	-3.41844190770715	-3.43757737520687	-4.47049162882483	-0.905376878890786	-4.09619805181293	-2.59924756317013	-2.49538770285168	-3.95014231831842	-2.40446104471063	GOSH016.CMN___GOSH016___4602STDY7685338_AAAGATGAGTAGCGGT
-1.05265351286174	-2.09186497138198	-0.670613738120232	-2.13965089756139	-2.55558160473139	-1.72239968936522	-1.58725745025914	-1.92865487926383	-4.70405703087852	-3.86527100063094	-2.7124096635604	-0.691092046702029	-3.31935225162734	-1.1972614231827	6.11595369632904	-3.71763726775883	-3.61524225212471	-3.57935880959462	-3.77278982056727	-4.59134878898333	GOSH016.CMN___GOSH016___4602STDY7685338_AAAGATGAGTATGACA
-0.968797025915394	4.72594988147292	1.81104956247955	-1.95228633346123	-2.35710094309126	-1.49909709627417	-1.36437992000664	-2.10816134347095	-3.92958415589398	-3.27504957130709	-2.45492411570495	-3.28981914795618	-3.47599688263314	-0.197277856225575	0.0244195482515157	-3.37787295975573	-3.27503334097562	-3.17359923836502	-3.52504039232061	-3.1283396576837	GOSH016.CMN___GOSH016___4602STDY7685338_AAAGATGGTCCGAAGA
8.38364431957545	-2.17152461703622	-2.40255710807154	-0.797158706204399	-2.12708993265525	-1.70034712715705	-0.913878361576521	-1.89549694345098	-3.96849048907125	-3.79117257651667	-2.64184189473453	-3.97969327266917	-2.38196801419211	-1.67677254552658	-3.2495934713366	-3.2941147286357	-3.153187663723	-3.2336574411082	-5.19167967380328	-3.92330065924469	GOSH016.CMN___GOSH016___4602STDY7685338_AAAGATGGTGAGCGAT
-1.08190871936155	-1.39608815485054	-1.718540933275	6.24926719199319	-2.64463981939002	-1.80386964937265	-1.2905168379855	-2.31196159896796	-3.87348590391544	-2.97485494348028	-3.28947672383612	-2.68907898933732	-3.51988285022138	-1.01713332676182	-2.47341649141373	-3.61722500719065	-3.48338960744822	-1.77387916967894	-2.31577201787258	-3.76343165116023	GOSH016.CMN___GOSH016___4602STDY7685338_AAAGATGTCTCTAGGA
-1.07743419159142	6.24063164421189	0.624195004252351	-1.61483911740714	-2.63554307154245	-1.70115175394558	-1.25038549770034	-1.8939567673886	-3.74271750654949	-2.05581897018192	-2.07543889024678	-2.64322552464316	-4.00562457414549	-2.15133683913577	-0.719248374866246	-3.26016286395815	-3.93582915075385	-2.63161314788465	-2.82915057011751	-3.94315315550242	GOSH016.CMN___GOSH016___4602STDY7685338_AAAGCAAAGAGGACGG
-0.98483571677717	-1.89645791061182	-2.10450254088902	-2.06128258025504	-1.25978272721286	-1.49642037796784	-0.8597209812828	-1.82285415800952	-3.88689739065219	1.58236845738616	1.90442345948967	-1.67967680052275	-3.54024112095718	-4.27755191239524	-2.15728034666585	-0.445396317049975	-3.67024833437707	-2.85818377505258	-6.61849166078704	-3.14989760660121	GOSH016.CMN___GOSH016___4602STDY7685338_AAAGCAAAGCGTTCCG
0.735652209106796	-1.86278936204604	-2.04202543101008	0.219387798041194	-2.18706624135732	-1.34574934407147	-1.01578846646219	-1.86806731844913	7.50588518556934	-3.40468074633646	-2.3176018770391	-3.98767170174255	-3.0978671130957	-5.09709389384029	-1.9498418344882	-3.7883897838993	-2.74166830564439	-2.24750437492618	-4.37958910002368	-3.4873465946478	GOSH016.CMN___GOSH016___4602STDY7685338_AAAGCAAAGTATCGAA
-1.06132334141018	4.22346519545743	-0.0735368597158887	-1.28026300485265	-2.58436050328949	-1.65001378208635	-1.45421400165901	-2.06646071638557	-3.90719201346498	-3.4693543659046	-2.75615370213449	-2.04604110225089	-3.58842667959788	-0.600668169404597	-3.63453192066758	-3.13756534595016	-3.67270621215886	-1.97695617135087	-3.7166065544719	-2.70773974078025	GOSH016.CMN___GOSH016___4602STDY7685338_AAAGCAACAAGCTGTT
-1.05511048155228	5.256722536429	3.13021971367847	-1.29260152219542	-2.57693872553031	-1.25394674002325	-1.30003744295848	-2.04931613160633	-2.88751380875495	-3.02261850743504	-2.64499269317	-2.20649179822761	-3.3359522404341	-2.5323991818569	-1.34333936625683	-4.30330590865192	-3.53112113336006	-1.28357554936648	-4.78227914623763	-3.22515547777859	GOSH016.CMN___GOSH016___4602STDY7685338_AAAGCAACAGCTCCGA
-1.02623555942987	3.40530189106541	-0.00232535138688061	-1.411971762451	-2.49489325093773	-1.68826776360962	-1.48225509819998	-2.40540444213392	-4.18257529192941	-3.57748946543066	-2.68832660471855	-3.1561776982308	-4.34595865195996	-0.286047632661813	-3.31951158669949	-2.03754276159545	-3.65298048868341	-3.34512969777737	-3.22803286896399	-3.08947214046116	GOSH016.CMN___GOSH016___4602STDY7685338_AAAGCAACAGGGTTAG
-0.993616334500318	-2.3479859970738	0.922312727209246	-2.29640423420881	-2.4033211530766	-1.83849219199384	-1.66707487170457	-2.27324566616341	-4.02805121406435	-4.14275743835565	-2.7516151168023	-3.03262843391063	-2.88516503588017	-2.08161436461164	3.87034405651896	-3.63689916619936	-3.6547116322255	-4.2415237409814	-3.48664302366956	-4.53000333578397	GOSH016.CMN___GOSH016___4602STDY7685338_AAAGCAAGTCAAGCGA
-1.05113155084159	5.68827707684922	-0.191273979866941	-1.57593981190839	-2.56748005944828	-1.36614449534354	-1.29023509958357	-2.26308633635399	-1.97742947625056	-2.99687596480415	-2.40809239103038	-3.03058992201189	-3.66163287214056	-0.781358356905182	-2.896943373337	-3.93729411475076	-2.88737489152971	-2.3098878199574	-2.49168579274333	-2.39808995872689	GOSH016.CMN___GOSH016___4602STDY7685338_AAAGCAATCTGTGCAA
-1.05246687909424	-2.39102989852747	-0.658403343877856	-0.48446779158265	-2.54796352184778	-1.99754004064752	-1.72239978764105	-1.49163039296166	-5.3776809516106	-4.26103502385283	-3.06647249414087	-2.40856979968079	-1.32164505729755	-0.668284942193928	4.76022161577122	-3.16264043317919	-4.06409753718039	-4.02118798109283	-3.56553884862249	-4.45703839904956	GOSH016.CMN___GOSH016___4602STDY7685338_AAAGCAATCTTCCTTC
-0.981995806541988	6.77140732456236	0.174402503238243	-1.6063790387876	-1.55739944791756	-1.83343408388521	-1.14823094313318	-1.73925866985275	-4.24465029446852	-3.49503480765477	-2.58466971354422	-3.6227964122182	-4.05102675535729	1.3956620302461	-4.12372610832114	-3.46383426639457	-3.9860059647508	-1.91288935994066	-3.38944051563217	-3.33129537786063	GOSH016.CMN___GOSH016___4602STDY7685338_AAAGTAGAGCTATGCT
-1.06551461765926	-1.64879046678233	-1.01890854243933	0.62482580449866	-2.59801499999315	-0.80620619498599	-1.39477583516043	-0.91966557696863	-4.24505995884079	3.72219546635375	3.99588107958566	-2.20530746851073	-4.33736702325739	0.622737073686703	-0.934642765071976	-0.505664583124261	-1.33830694848489	-3.10155012034305	-3.76817106274141	-1.82986292122207	GOSH016.CMN___GOSH016___4602STDY7685338_AAAGTAGCACATGGGA
-1.03397259524332	-1.17186305903908	-1.2043889700221	-1.53598476734525	-2.53134768039401	-1.39772977431152	-1.15992909994265	-2.26991736185556	-3.45421729845144	4.38083767081034	0.53378212604578	-2.71912086949288	-3.72042765441287	0.386879617877731	-1.10825634092079	-4.8661882531369	-3.12087606119732	-1.70113063049789	-4.60325162523407	-2.83917198331742	GOSH016.CMN___GOSH016___4602STDY7685338_AAAGTAGCACGTTGGC
-0.545627303835303	-1.76244650290763	-1.8329103276933	-1.98725817602452	-2.34447204722389	-1.60270234681054	-1.20406960406558	-0.763154369240517	-3.48757465491186	-1.96846341067091	5.23980319372193	-0.760530196228206	-2.96938347715083	-4.49377152606014	-1.55779843155717	0.0315307659275858	-2.51424844109396	-1.17818101489712	-3.01704756400994	-2.25431570075705	GOSH016.CMN___GOSH016___4602STDY7685338_AAAGTAGCAGCTGTTA
-1.00121248277099	-1.10703984003358	-1.7554865837353	-1.26172758396651	-2.44276753957836	-1.75837845727096	-0.801744203217409	-1.80555204047136	-3.88893441082514	4.59749724180927	0.955789272021219	-1.6739585756964	-3.91652114878158	-0.341746646547603	-1.48016568901287	-2.46778195357872	-3.79483435109161	-2.44006948681888	-5.5404388952928	-1.84060025101053	GOSH016.CMN___GOSH016___4602STDY7685338_AAAGTAGGTATGGTTC
-1.09101332525315	-1.88429609869847	-2.03291003298481	-1.97861754117814	-2.24091808915769	-1.50543441795185	-1.25822323303573	-1.28455717693009	-4.65125306234726	-3.57577931875879	-1.65758262353707	-0.422499205842166	-3.38792119402885	-1.58883114570252	-2.22969483144806	-1.87247782696597	-2.68155921666027	-2.76512663705119	-1.41728391609581	-3.0344390628722	GOSH016.CMN___GOSH016___4602STDY7685338_AAATGCCAGGCGCTCT
-0.980665112863776	-1.67218069557654	-1.89346067320817	-1.85282332103334	-2.38465241610229	-1.61273840679947	-1.40611488825515	-1.23181227247295	-3.32762249923758	-2.65800357608532	6.09787979833729	-0.847626863075018	-3.00167654708703	-3.90396160295605	-1.81290876378866	-2.33839424683544	-3.05183064614777	-2.44413955064189	-3.17689612398464	-1.7233560910861	GOSH016.CMN___GOSH016___4602STDY7685338_AAATGCCCAGCCTGTG
-0.90305891488482	-1.5026548345648	0.951946455098498	-2.34471610679083	-2.18364034330961	-1.98609065295695	-1.5273108753916	-1.51194007958026	-4.65437362611389	-3.72031579186323	-3.28717476660218	-4.073368258643	-3.22617691432964	-1.81549954550902	4.71932977267985	-2.92805369747443	-4.13987853868515	-3.72359163958714	-2.68981819380511	-3.88111402889689	GOSH016.CMN___GOSH016___4602STDY7685338_AAATGCCCAGTCGTGC
-1.03162427461344	6.15547928655594	1.43873994068587	-1.54296182071421	-2.5109350288682	-1.63810794982582	-1.43444719667803	-2.16631856664378	-4.18524637415307	-3.43353311754767	-2.71790199421039	-3.54145286656029	-3.61463005138406	-0.540597582729523	-4.02091195522257	-3.70401071648964	-3.61919588875491	-2.33622522759288	-3.31933307454441	-2.99325251257381	GOSH016.CMN___GOSH016___4602STDY7685338_AAATGCCTCAAGCCTA
-0.907523234935295	-1.82007127469419	-2.06402039287156	-2.13413462553459	-2.19795338785182	-1.63117225142712	-1.46836635228844	-1.77421215327215	6.06330442302098	-3.62495035630946	-2.73347228625614	-3.22620002558586	-3.53493601107995	-4.35534523210692	-2.37009073355073	-4.14996878951278	-3.44648493023334	-2.71135216778239	-4.26657366170253	-3.37212071960233	GOSH016.CMN___GOSH016___4602STDY7685338_AACACGTAGACGCAAC
-1.09235998329262	-0.274519614120426	-0.203965542421574	-1.83771871229038	-0.920964112672052	-1.48117944597773	-1.52827180448392	-1.82357696882584	-4.69001841318414	-3.66311814306242	-2.09803983133831	-2.74007929504633	-4.33495745075277	0.0845057940558001	-1.04212227572502	-3.50446599513487	-3.11542454470537	-2.47446098834445	-2.7598426555004	-3.45988141346543	GOSH016.CMN___GOSH016___4602STDY7685338_AACACGTGTCAGGACA
-0.976637754484542	2.39137437391925	0.11506035009749	-2.12837833029758	-2.3722891995543	-1.86106946891322	-1.44891562017792	-2.0440095481938	-3.96327938700042	-3.51670536457615	-3.05145615046574	-3.2611215204153	-2.7860832929166	0.250155318050686	-5.32153933068268	-4.04898452695875	-4.0082881651026	-3.35875977764582	-4.27256253822669	-3.81854677193187	GOSH016.CMN___GOSH016___4602STDY7685338_AACACGTGTTAAAGAC
-0.994084750220917	-2.04712904179268	-2.19977774005775	-2.064666201773	-1.98886273732299	-1.64840580566362	-1.53133926938249	-0.381528443826414	-3.85726710626219	-2.92061605717189	7.03519812176275	0.538592518242854	-4.1490919374519	-3.92031969033317	-1.59290204367007	-2.90246741823312	-2.73587335270129	-2.60442277281396	-4.38792713177345	-3.16331358685554	GOSH016.CMN___GOSH016___4602STDY7685338_AACCATGAGAGTACCG
-1.09087973060305	-2.29389486789559	0.143887916617809	-1.78076995734139	-1.7957421172331	-1.54022803015888	-1.39979151559509	-1.16189382648733	-5.28744465585469	-4.17248860969842	-2.71169722832073	-0.30165622789541	-3.69191250010051	-2.60211999965334	5.96265983293432	-4.10277543797941	-3.62040575893469	-3.94692389166501	-3.49100519278506	-4.44105406813987	GOSH016.CMN___GOSH016___4602STDY7685338_AACCATGCAGTGACAG
-1.00457550746553	-2.0547583306654	-2.13948002948208	-2.09470170988442	-2.33880186068369	-1.7053936862587	-1.28339651165925	-0.329434134549229	-4.25607048297158	-2.46381278647793	8.00141894607824	-0.810097225619907	-2.65061761040954	-1.67168330103502	-1.87194031882412	-3.62583789263207	-3.0161722904374	-1.31065219607799	-5.61922490473551	-3.20943646094454	GOSH016.CMN___GOSH016___4602STDY7685338_AACCATGGTCTCTTAT
-1.24701003851233	-0.604133558801456	-0.969908225883348	-0.67146696861535	-1.97658011791748	-1.13778782711917	-0.763626294662177	-1.34665002117243	-3.31391378331355	-2.44386037895891	-2.41767843525057	-0.187188676883723	-3.62664835494426	-2.77009121118556	-1.00449837701997	-4.20334294669933	-3.02392381478422	-1.57045304424348	-2.01968769027584	0	GOSH016.CMN___GOSH016___4602STDY7685338_AACCATGTCCTCTAGC
-1.0642106564618	-1.5153183680703	-1.76667247276709	-1.62404084192537	-2.40493898366524	-1.43260809560774	0.305442290500505	-1.85964159300887	0.811058372996943	-2.29603148305205	-2.49784110320487	-3.62645837849899	-3.55083963893872	-1.94612627679739	-1.82320828321518	-4.53252889679409	-2.84650929776922	-1.5531256982278	-3.28122001933363	-2.67529540267931	GOSH016.CMN___GOSH016___4602STDY7685338_AACCATGTCGCAGGCT
-0.957473416499888	-2.10535696760815	0.0605112730295117	-1.86922775439342	-2.31551133896044	-1.88898924267298	-1.61378169324901	-1.56179223299946	-3.75266097309743	-4.0135719033585	-2.86720294609337	-3.34304777164972	-3.57965252325243	-0.633224683888988	4.66800245697037	-2.48799364524223	-3.79547958354912	-4.03155802345	-3.15064281558022	-4.47159415941094	GOSH016.CMN___GOSH016___4602STDY7685338_AACCGCGCAAGAAGAG
-1.00744923828552	-1.75757125872001	-0.691737073195276	-1.77576530568277	-2.4516844503808	-1.23018152038564	-1.4085711849201	-2.13075045683928	6.91649637290408	-3.37572686216987	-1.36678140279302	-4.03190288283962	-2.6559602389402	-5.04767759299252	-2.17533982740198	-3.00252699228855	-2.62226188213116	-3.07418411365748	-3.86600760656998	-3.1956456537142	GOSH016.CMN___GOSH016___4602STDY7685338_AACCGCGGTTAAGTAG
-1.04731346017947	5.51613670999484	2.54544687183517	-1.82035799938993	-2.55121627737108	-1.69156797467694	-1.4166776525881	-2.32498904952751	-3.8670526116719	-3.36986722781143	-2.86476491475751	-2.52986796856252	-3.38550824508767	-2.03120588841972	-2.09754451432493	-4.50181484176668	-3.80831376357846	-2.57531081985464	-3.03912053638789	-3.31569829275001	GOSH016.CMN___GOSH016___4602STDY7685338_AACCGCGGTTCCGTCT
-0.949366380949371	-0.988657502785127	-2.03057460103274	-2.00359345257668	-2.30722243620816	-1.54677643998859	-1.38622140226334	-2.43090004953229	5.5675313227549	-3.3534132227684	-2.49167108508991	-3.50845778426392	-3.47466148642556	-4.74748277842732	-1.42523452472988	-3.45461961709089	-3.18438931008558	-3.13669047984366	-4.09934902095695	-3.39062269687206	GOSH016.CMN___GOSH016___4602STDY7685338_AACCGCGGTTGACGTT
-1.01340331144066	-2.11085731655391	-1.92309211698313	-2.26747034500439	-2.45351430506497	-1.83033480318057	-1.65617444474279	-2.02364591125682	-5.17019006452521	-4.09615892195066	-2.64814572592067	-2.47241374770807	-3.83481214891879	-1.78514855203541	3.44411158862717	-3.22252837894374	-3.69047327481448	-4.17410973022753	-3.58569416372068	-4.46209283872758	GOSH016.CMN___GOSH016___4602STDY7685338_AACCGCGTCCAAACTG
-0.947265225471793	4.26975337004828	0.953054151948778	-2.00756216670264	-2.29926691357529	-1.85400662743239	-1.43700425851269	-1.30113462373299	-4.45102089152562	-3.50363832299066	-3.01286403092027	-3.12296800552247	-3.45847337779129	-2.94353378385149	-3.29152538768696	-3.68688838187894	-3.97925221435603	-2.86653415818091	-3.27023634840287	-3.3165407221646	GOSH016.CMN___GOSH016___4602STDY7685338_AACCGCGTCTCTGTCG
-1.02946953535197	-2.35499681129513	-0.551052654673621	-1.82820391199376	-2.49190041634603	-1.7987794522618	-1.69209392875264	-1.77106005821459	-5.2853643919464	-4.18938631473377	-2.6925818519895	-1.75208918772286	-3.57779790327071	-2.29180944134218	4.17509548076091	-3.32166507317022	-3.58577370269752	-3.3054692721769	-3.11900370231962	-4.42712359500481	GOSH016.CMN___GOSH016___4602STDY7685338_AACGTTGAGAGCTATA
-1.03064362272267	-1.4293098480532	-1.8167494891424	-0.985806640117532	-2.51694931688361	-1.62263079076886	-1.27429518352391	-2.60275074073747	4.5238183002856	-2.96542042730991	-2.89231350079339	-3.4974310387028	-3.40105696880189	-2.3977093015126	-2.62251398414204	-3.39306290199934	-3.84096223248958	-1.86234634256233	-3.24247180064518	-2.71111920631808	GOSH016.CMN___GOSH016___4602STDY7685338_AACGTTGAGATATGCA
-1.03994795260404	-1.37642867632672	-1.52669051714764	-1.49880511544428	-2.54124513696798	-1.22504940627626	-1.25605714106384	-1.94498295301841	-3.78149526947019	7.46545753223956	0.530173224441922	-1.28061825671663	-2.16824196325579	0.580657833990178	-1.56934128196414	-3.57557537076674	-2.9207573626613	-2.23207380406134	-4.10332192750665	-1.91492674525012	GOSH016.CMN___GOSH016___4602STDY7685338_AACGTTGAGTCTTGCA
-0.968597022764943	-1.90130836651834	-2.05018926092462	4.48785594833082	-2.35207583145596	-1.6117245749501	-1.44987944628274	-2.10164687153791	-4.12640776930985	-3.52549555085126	-2.56097448091981	-2.73856967886274	-2.04300560141411	-1.12309214383295	-1.09071920746316	-3.3905536677327	-2.41880979415418	-3.31467718909739	-2.30862826267823	-3.53089470489078	GOSH016.CMN___GOSH016___4602STDY7685338_AACGTTGCACTCGACG
-0.987787161033846	-1.87808094264326	0.570932412423649	-2.02363218169582	-2.38721129170686	-1.99920505415283	-1.30024374894076	-2.32747113198372	-4.39672181823281	-4.22969632737403	-3.01563551676287	-3.20410405091571	-3.55355303166792	-3.06184590921603	5.93999348638152	-2.76861853041637	-3.98871284516066	-4.08675426901218	-3.72676684226116	-4.52316196162388	GOSH016.CMN___GOSH016___4602STDY7685338_AACGTTGGTCGGGTCT
-1.09327037019262	-1.35456880287892	-2.28967938780442	-2.03046291775851	-2.65597291968267	-1.83621062881681	-1.61478953093056	-2.01968286661644	-4.98687563767786	-3.91572063636688	-2.95112817242487	-3.29788135331604	-3.5473541548733	-1.86407493464512	3.37450531562989	-4.12234722161743	-3.92500369013871	-3.77763008866391	-3.437720143472	-4.75955778080629	GOSH016.CMN___GOSH016___4602STDY7685338_AACGTTGGTTCATGGT
-0.0182090450847498	-1.88428402786708	-1.86885847811506	-1.94812491777147	0	-1.02415461766662	-0.863004368105246	0.442169284595391	-2.95642028584945	-2.51290509280143	-0.882124202803431	0.318676856556157	-0.267429879284505	-0.916944966893053	-2.14423811601673	1.28637404948015	-0.761834359267915	-3.34540670649017	-2.27270764234971	-3.9684649046405	GOSH016.CMN___GOSH016___4602STDY7685338_AACGTTGTCATAACCG
-1.03222202294438	-1.41947583337498	-1.52582191179163	-1.86184582321842	-2.51387549496733	-1.57549271227543	-1.05021155177151	-1.9006537215661	-2.53413888894057	-1.7031225294373	-2.07885058791441	-3.91319687600996	-2.12323533583356	-0.953411742257232	-2.83995556470434	-1.96169733600951	-2.73357993624083	-2.80562742113859	-4.7738754941233	-2.61494491718986	GOSH016.CMN___GOSH016___4602STDY7685338_AACGTTGTCATCACCC
-1.04635135287557	3.90650521578035	0.471294749153937	-1.58941673939288	-2.54681354078988	-1.68616247121472	-1.45429443620381	-1.07622808842859	-4.19170883989066	-3.48070349941505	-2.80482279271643	-3.16512141753916	-3.75301592733272	-1.64435123750269	-1.16085212809867	-3.20237259638332	-3.73193878482465	-1.57337066059703	-3.28631557341969	-3.75503019151438	GOSH016.CMN___GOSH016___4602STDY7685338_AACGTTGTCATGTGGT
-0.0200154333961761	-2.07121028498295	-2.00050847961884	-1.76878005140457	1.86813092110046	-1.32675062240293	-0.948616820378251	0.219253337675003	-3.24970546490009	-2.76219232155138	-1.18718640330456	-1.63837313415305	-0.468293728447393	-2.02466680983137	-2.44484952038405	-1.30802881724849	-1.71517897122728	-3.81857609414982	-2.5938011913795	-3.60180406173014	GOSH016.CMN___GOSH016___4602STDY7685338_AACGTTGTCTCCTATA
-0.020054138773935	-2.07521554307112	-2.1955397147456	-1.80139564981573	0	-1.37333851449091	-0.950451233436138	-0.455196373629296	-3.25598966945037	-2.76753378456806	-1.3833007351284	-0.743012826445816	-0.148114802778893	-0.581056340733544	-3.14974199668416	0.676287603208139	-1.82615998763981	-3.10677275034228	-1.40214371798504	-3.5598924943886	GOSH016.CMN___GOSH016___4602STDY7685338_AACTCAGAGCGTAATA
-1.01746935779377	2.55547550948922	1.66341802214506	-2.04458858034021	-2.47002730973894	-1.7170530880525	-1.53677306882125	-1.26238125893574	-3.19664908292238	-3.74359645491429	-2.71861101013308	-2.53066238066256	-4.52205542121663	1.17960665912586	-2.90810156626199	-3.91264877391238	-3.61733129411791	-3.58899952071026	-3.16873205175662	-3.84820360338292	GOSH016.CMN___GOSH016___4602STDY7685338_AACTCAGAGCTAGTTC
-1.05341617761781	-1.64321341375324	-1.72112954782168	-1.25662680235638	-2.56820129267682	-1.42993630299349	-1.3848814434188	-1.47103422818715	-4.21728167749169	3.86872173793039	0.084966744764134	-2.44231078868712	-2.33953990746123	-3.3478670870992	-1.87324056393998	-1.62565270670074	-3.79700354201177	-2.74287505584564	-5.41160294312166	-2.12093818116382	GOSH016.CMN___GOSH016___4602STDY7685338_AACTCAGTCAGGATCT
-1.12283790216913	4.19496101101958	0.183365208274478	-1.57094961241044	-2.74347844537601	-1.29479327299418	-1.36219838856004	-2.23367083607223	-4.09897774980364	-3.15431910297428	-2.55180433276659	-2.52873956881578	-4.08428804839606	0.476216894170553	-3.18570915082985	-5.14749944548992	-3.4241025954111	-0.79664968591789	-3.60738953250829	-3.17527416351163	GOSH016.CMN___GOSH016___4602STDY7685338_AACTCAGTCCAGGGCT
-1.08143092758403	-2.36040557865841	-0.702139686721135	-2.19398241193962	-2.62039039864074	-2.08388184724118	-1.72620521181517	-1.27046510027177	-5.3758566150089	-4.25067536969706	-3.26694709100392	-2.03238582979388	-4.23528521783619	-2.53187538096731	3.81866851747541	-4.11444183230884	-4.323430715363	-4.19072737040264	-2.9322254112728	-4.37067628834371	GOSH016.CMN___GOSH016___4602STDY7685338_AACTCAGTCCCTCTTT
-0.919242306196142	-1.83969653416655	-1.6403461229554	-2.04728867792597	-2.23138251309793	-1.76780713338426	-1.39194661953848	-1.33098789598837	-4.31059422793004	1.16745757848132	0.942076256450475	-2.24266956639637	-3.6768846674606	-3.60496210251953	-0.653894426548255	-4.49327902875086	-3.56265901746297	-2.76089009323748	-5.62097697623199	-3.52548885627883	GOSH016.CMN___GOSH016___4602STDY7685338_AACTCAGTCGAACTGT
-1.02334370922961	-2.33033684305618	-0.659960623138564	-2.23021421434125	-2.34704497087346	-1.62266171299929	-1.6772117053987	-2.07919396375208	-5.07311552549939	-4.1503661970395	-2.69312727345263	-3.43582707363582	-4.27160281291381	-0.0452681382092808	5.37221942518033	-3.54016082979539	-3.39275098209789	-4.16018716250884	-3.69731527002236	-4.27509786342188	GOSH016.CMN___GOSH016___4602STDY7685338_AACTCCCGTAGCGTAG
-0.970451343660516	-1.88571762026302	-2.14353114524595	-2.07550866325671	-2.64052054582177	-1.61467118456713	-1.44396072778104	-2.20441700160321	8.06209131398646	-3.50679220778439	-2.57676393216979	-4.09034695217544	-3.36188453331876	-3.6414407882604	-1.91500766683563	-3.48114184622237	-2.73500964295797	-3.16734086675732	-3.42645055568929	-2.74364221043333	GOSH016.CMN___GOSH016___4602STDY7685338_AACTCCCGTAGTGAAT
-1.07256890843075	-2.12007433578274	-2.03526173629019	-2.24648766126919	-2.50414425803011	-1.4723472381208	-1.70020623252971	-1.25035693356402	-3.386903042982	-4.18114232209999	-2.78424673530608	-2.81428963668343	-3.65256044429588	-1.98657171646298	3.78351432009898	-3.01140763508594	-3.70938746161899	-4.02782901975138	-0.669019758966924	-4.29343596643557	GOSH016.CMN___GOSH016___4602STDY7685338_AACTCCCGTATCACCA
-0.945269309509695	3.8033983139485	2.0835211674517	-1.89780027842525	-2.29816881289376	-1.63219771441656	-1.36316424126051	-2.52081175387049	-3.81348127216738	-3.28895526065217	-2.67944863238598	-3.33526934381923	-3.58742133596773	-0.976833570332616	-2.54148640722071	-1.69948788428018	-3.14659391623487	-1.97010889974709	-3.87318623918783	-2.50774627274268	GOSH016.CMN___GOSH016___4602STDY7685338_AACTCTTAGCTAACTC
0.838893531028004	-1.73301894500009	-2.61079797570037	-2.44842494190335	-2.50114064407314	-1.96725248460702	-1.68038511991087	-2.51582952226948	-5.24335724101977	-3.45536199338332	-3.03542768523656	-3.16747494516456	-3.87077238896315	-3.4146708126676	1.48626632335203	-3.52724511375458	-3.80005913095687	-3.70519249979452	-2.43930385904295	-3.89990752675607	GOSH016.CMN___GOSH016___4602STDY7685338_AACTCTTAGGAGTTGC
-1.04819761907841	6.21807445681905	1.02591664982313	-1.36230957337378	-2.56425798784802	-1.54157992503172	-0.685695775501668	-1.77277177473419	-3.29294717235767	-2.77026632065781	-2.84077516087792	-2.65797131612735	-4.01329755562623	-0.694844735564326	-3.59761805340559	-3.66052074009752	-3.44666396649527	-1.22359293811389	-3.02325992990978	-3.18411738810772	GOSH016.CMN___GOSH016___4602STDY7685338_AACTCTTCATCGTCGG
-0.796459292043118	-0.735213464656815	-0.945700576455823	-0.77184571927839	-1.95387885890836	-1.08246421416333	-0.817771008385566	-2.18235651137628	6.83417450961312	-1.80279277599215	-1.39810664451809	-4.07498851056844	-2.30407930725872	-1.13888409004784	-1.82439109663579	-1.5218083803304	-2.72506204030689	-1.3450922391478	-2.95344750608565	-3.3353501632694	GOSH016.CMN___GOSH016___4602STDY7685338_AACTCTTGTACAGACG
-1.01832970448714	-1.4749628706685	-1.89027304485732	6.18679443430266	-2.47113448255445	-1.64847538595462	-1.5566221410781	-2.28581001246644	-4.6658498798035	-3.80106543660423	-2.56280839614231	-2.76363970953768	-3.59147890225246	-3.24885127894173	-1.05693842143825	-2.99546283402214	-2.03177601471371	-3.5168027993802	-3.20924037843928	-4.38873867713488	GOSH016.CMN___GOSH016___4602STDY7685338_AACTCTTGTGACGCCT
-1.01243274393106	1.8447729666305	2.74509260628843	-2.03226276417121	-1.42733683902378	-1.66838444100646	-1.14442726057031	-1.90524575403936	-4.33057163050077	-3.67237446015867	-2.65120389186461	-2.934000740406	-4.36028435034193	-1.05120938972204	-1.68750787358071	-3.41493704676661	-3.30957478061412	-3.41344466990033	-3.2864395870839	-3.27903903376836	GOSH016.CMN___GOSH016___4602STDY7685338_AACTCTTGTGTTGGGA
-1.01127912969003	4.80860282340005	0.239385734866425	-1.80133452028498	-1.59141314127325	-1.72257644022125	-1.07776775895667	-2.59023398431477	-4.24784216270514	-3.31109817538582	-2.91223462016563	-2.18168108132285	-3.70975164518052	-0.13132967522729	-3.7294326720004	-2.94517451242688	-3.86255973220683	-2.63668010702517	-3.26163981818639	-2.54125577470607	GOSH016.CMN___GOSH016___4602STDY7685338_AACTCTTTCCGAAGAG
-0.975705643471581	-2.05479701822237	-2.03038880458508	-1.76864379458526	-2.36600021576478	-1.57592565610533	-1.52360559947192	-2.16220158171728	6.0150305699176	-3.73605013339225	-2.40750231223705	-3.16955783094882	-1.91211824496494	-1.96675241207987	-1.83971259647826	-0.883862777991065	-3.15449037612597	-2.92919217428378	-3.38676650876412	-3.47813725284477	GOSH016.CMN___GOSH016___4602STDY7685338_AACTGGTAGCTCCTCT
-1.04556796409469	-2.21957356709949	-0.54720023249715	-1.8779548217975	-2.53498801140584	-1.71782129614989	-1.64067802683691	-2.0071154420903	-5.10038657415307	-4.02691785541407	-2.87282558901604	-2.30984748952675	-3.51364441805716	-1.5439987391184	4.84806303961946	-3.54998561436718	-3.81744754973077	-3.9673074607785	-3.27689547907337	-4.51165224682878	GOSH016.CMN___GOSH016___4602STDY7685338_AACTGGTAGGTAGCCA
-1.03484742451488	-1.24430214798837	-1.80128828042914	-1.31413341346137	-2.49470812289903	-1.54493098999068	-1.27634818869381	-1.34732999241885	-3.85385142427551	-1.55942577797348	7.48298676428476	-1.24394454743261	-2.0337039212836	-4.79514391096823	-1.45759145939384	-1.90005436796706	-3.65642445535599	-0.233908659728689	-4.91899436233354	-1.88225498919675	GOSH016.CMN___GOSH016___4602STDY7685338_AACTGGTCATAGTAAG
-1.0654434438162	-1.28647486417343	2.8523587777086	-2.05701271719712	-2.48713709940684	-1.82792216987989	-1.72061666650498	-2.5150977818115	-5.36487665898891	-4.24618251935207	-2.99630628949584	-2.51838234636692	-3.44679734272082	-1.16009435707479	3.9377514003424	-2.39786877186426	-3.97724917381799	-4.16563831740675	-3.27132665015498	-4.32276831948966	GOSH016.CMN___GOSH016___4602STDY7685338_AACTGGTGTACATCCA
-1.07545475000529	-2.13990097275012	-1.32475258178525	-2.31437834811986	-2.60540112499355	-1.86273205406222	-1.72627761111277	-1.82561566825928	-5.37918016512202	-4.25532341590722	-3.07670551654572	-2.68900068566263	-3.47233619416926	-1.02303419203383	3.08354359932812	-3.50197458849153	-4.08096662538372	-4.21550966714475	-3.70546797460779	-4.56259047725024	GOSH016.CMN___GOSH016___4602STDY7685338_AACTGGTGTAGGGTAC
-0.978992000238989	3.18834097577447	0.348604771033604	-1.52706782818866	-2.38198674167997	-1.68096728452092	-1.377202265309	-1.2034766071888	-3.67744881592871	-3.30501893562451	-2.80127238178763	-2.50455249813066	-3.50850595230769	0.482614629153396	-2.66332878081417	-4.50192904687249	-3.71629399078574	-1.98413867020703	-4.16404912674591	-2.73521204117562	GOSH016.CMN___GOSH016___4602STDY7685338_AACTGGTGTTCAGACT
-1.14955698960058	-1.31313052211873	0.282445011192685	-1.37558749067739	-2.67314027468525	-1.46124389410626	-1.50167871465651	-2.05026884715837	-4.56920110668579	-3.5428104304908	-2.74627905320485	-2.26380757982854	-3.50429488608331	-1.77886556762439	6.98700196876554	-3.89261528054116	-3.71926210385998	-2.89137012888266	-2.75675440930346	-3.88443951852072	GOSH016.CMN___GOSH016___4602STDY7685338_AACTTTCAGAGCTGGT
-1.05895086820931	-2.12384989953419	0.480381932677552	-2.28836311617876	-1.65001314502806	-1.94005115917844	-1.36342207045944	-2.36983948583914	-3.70642619510896	-4.15877603778211	-3.00781925761896	-3.47222119152636	-3.77224433940431	-2.37450943061079	3.92630754882864	-2.64812023152665	-3.99087366866677	-3.99811402116333	-3.51656869135428	-4.5454022523821	GOSH016.CMN___GOSH016___4602STDY7685338_AACTTTCAGCACAGGT
-0.983202831777721	-2.12311937440159	1.02939880312106	-2.20356157787296	-2.37828737151134	-1.92012117893234	-1.64669252650656	-1.64474882024619	-5.05749234393479	-4.09081859472206	-2.92001640435622	-2.44227212467234	-3.15453431484589	-3.98083287898662	5.19912246732113	-2.53842332274276	-3.55060205197769	-3.91523566689234	-3.13025716391423	-4.19343368095944	GOSH016.CMN___GOSH016___4602STDY7685338_AACTTTCAGCATGGCA
-1.15177114257268	-1.84504444427803	0.375362507895315	-1.76277451288255	-2.80683020818599	-1.41916430403808	-1.53607041845142	-0.417496070761087	-4.68625197706859	-3.31473678144408	-2.33259329052155	-1.92926105550499	-3.61315569660339	-2.16202938980464	6.58372421010958	-2.12502839963049	-3.15016512029177	-2.76829207290344	-2.45142242580372	-2.98704011709355	GOSH016.CMN___GOSH016___4602STDY7685338_AACTTTCAGCTAGGCA
-1.03001334958591	4.09787568234234	1.38327138720253	-1.89506608028722	-2.50833884614495	-1.69410678547902	-1.40716846208827	-2.39259897524882	-3.7387616273416	-3.35487115530204	-2.85808041273102	-3.33005882653325	-3.78895099737844	0.966924266460572	-2.14216985338036	-4.0323041362996	-3.79693234118353	-2.11687912016546	-3.30604338347897	-2.87996209624159	GOSH016.CMN___GOSH016___4602STDY7685338_AACTTTCCAACTTGAC
-1.06756221948888	-2.25378777168075	2.35474326665402	-1.86471498760629	-2.58861169349837	-1.91497049551289	-1.66955025250027	-1.86235618453179	-5.06961217937261	-4.09511423215983	-2.99663600285808	-3.20667495400457	-3.84104712144421	-1.93826046740991	0.435656281110927	-3.4350893335367	-3.97820925853715	-3.80317951975287	-3.44015209788772	-4.13597168362795	GOSH016.CMN___GOSH016___4602STDY7685338_AACTTTCCAAGCGTAG
-1.03971484735909	-1.034439338911	-2.05230454871689	-1.7662382017002	-2.53609426676767	-1.76144916464852	-1.34236475275633	-1.7432745765783	-4.07821874328547	6.27086996273852	0.000219956206923388	-1.87104727047139	-4.41951532363782	-3.78113561646196	-1.2003354203594	-6.12384110058994	-4.08513703461827	-2.95472496612054	-5.44704047730561	-3.43235231741323	GOSH016.CMN___GOSH016___4602STDY7685338_AACTTTCCAGCGATCC
-1.02419869525353	-2.38570183053307	-1.60117533317289	-2.30897290502014	-2.47811910122689	-1.92674393930341	-1.70276392349986	-1.54905576035458	-4.40635659746711	-4.22453496095175	-2.96155938493867	-2.51533917926655	-3.65959747158057	-2.87738333727081	5.17904403961972	-2.88415777143153	-3.87018079661158	-4.14788276414515	-3.16183927142574	-4.45149455063105	GOSH016.CMN___GOSH016___4602STDY7685338_AACTTTCCAGCTGCTG
-1.06650910714501	-1.94286306085548	-2.17240731030491	4.20987057773951	-2.58858768708056	-1.84547590654595	-1.62009250355247	-1.88279965746522	-5.01560531424254	-3.951109751052	-2.92535370278699	-2.19326291347838	-4.19703155137189	-3.24404198826276	-1.227172537145	-3.28678646512009	-2.82638540603076	-3.24907630456926	-2.59318672040456	-4.42283606057771	GOSH016.CMN___GOSH016___4602STDY7685338_AACTTTCTCCGTAGGC
-0.996387489028835	-1.90593608056212	-2.05296796907752	-0.748368412068946	-2.42075451661001	-1.61879919248361	-1.46890754495973	-1.96547709883174	5.2681106105451	-3.56057100539707	-2.5882878769873	-4.03012245942295	-3.34449029381926	-3.87114685834512	-2.48473925692399	-4.13003482972176	-3.311644350317	-2.4966267805626	-3.9733459711544	-3.36289888321465	GOSH016.CMN___GOSH016___4602STDY7685338_AACTTTCTCTTACCTA
-0.853956974281581	4.29547935002638	0.380207637962155	-2.30355475563288	-2.06484425858933	-1.49914018270549	-1.44549898507447	-1.4502064415173	-4.25805396777693	-3.55099718161953	-2.19328119376695	-3.29892174241923	-2.63391482651834	0.92082063352048	-3.42591345517952	-3.34198491429967	-2.9232107635911	-3.67238611038405	-3.1611877664703	-3.7355512607816	GOSH016.CMN___GOSH016___4602STDY7685338_AAGACCTAGACAGAGA
-1.07658216507848	2.75736706399244	0.346686444211215	-1.97156899161349	-2.62290881412993	-1.69170137551897	-1.44880164375155	-2.61663315901977	-4.09300755807041	-3.31896937478212	-2.86399639374893	-3.23288039155986	-2.59192221077215	-0.000523397566859318	-2.93637188194421	-2.59410800675961	-3.8121832140303	-3.22980766828401	-2.80553016223686	-3.07526373578706	GOSH016.CMN___GOSH016___4602STDY7685338_AAGACCTAGACTGTAA
-1.02594564047496	4.31160938063163	1.38206654945574	-1.35016060586184	-2.50139705261117	-1.47879182994943	-1.34558767719322	-1.6795538559918	-3.61786194677452	-3.17761454543365	-2.75768230705864	-2.72506346456982	-3.8059127755701	0.0609276484586539	-2.08007945542778	-3.44708090975663	-3.64140308083605	-1.95946903004561	-3.78529084256583	-3.24526963545728	GOSH016.CMN___GOSH016___4602STDY7685338_AAGACCTTCATCTGCC
-1.07890684378928	3.91897581140388	-0.118450251443661	-1.33808744153302	-2.64204869760793	-1.34042942834636	-1.19721936436092	-2.41291517393398	-3.55924983055584	-2.70395743225598	-2.5162275213571	-0.56239348104928	-4.21237837435499	1.04220285775604	-2.39039419883005	-3.93356456811871	-3.37209472721039	-0.838728385874756	-2.34402451718204	-3.90050608862935	GOSH016.CMN___GOSH016___4602STDY7685338_AAGACCTTCCACGTTC
-1.05107504494447	4.60713608151381	0.508787571548362	-1.5290456076025	-2.55979945780031	-1.54913528226316	-1.43272640557455	-1.91001556459665	-3.83796899141004	-3.41405729849522	-2.57617774481095	-2.5728436929105	-3.8581952601498	-2.19862473938134	-3.49221977287353	-4.08218223122965	-3.35572662812754	-2.54791140482316	-3.17277158986625	-2.90564576729715	GOSH016.CMN___GOSH016___4602STDY7685338_AAGCCGCCAGGGCATA
-0.999812824332504	-2.20139277218692	0.212693201152098	-2.11852704296123	-2.42216579606749	-1.69391538128493	-1.60457452285992	-1.27330710860983	-4.9961874369234	-3.95518974519782	-2.5630204748918	-3.18958273837917	-3.77288681632849	-3.4976478353995	6.33754810468582	-4.62339473842489	-3.41662422987614	-4.06606563740746	-4.3266542045602	-3.95772215244708	GOSH016.CMN___GOSH016___4602STDY7685338_AAGCCGCCAGTGAGTG
-1.01281048057838	-2.46499109792146	-1.2372070982039	-2.42554394649764	-2.35912963228194	-1.57921763774726	-1.73167143961301	-2.50378488729429	-5.4269146981878	-4.31761436005838	-2.82135490573249	-3.42546589535212	-3.48742759874019	-2.0919050510019	5.91371892893435	-0.893867546142625	-3.7462456689894	-4.43096381375692	-3.504002133157	-4.6464365141878	GOSH016.CMN___GOSH016___4602STDY7685338_AAGCCGCCATATGAGA
-1.0028206589469	-1.53675793627265	-1.56239854548052	-1.61099609967556	-2.44550930577167	-1.40479425917429	-0.76239147146514	-1.2212683230296	-3.97194875546103	3.80053784083033	-0.0866836181213952	-1.94501922926553	-3.16023660579677	-3.31070233017732	-1.96125184127701	-6.01899148742206	-3.00427923696744	-2.32593993112946	-5.3585815258555	-3.08399321015692	GOSH016.CMN___GOSH016___4602STDY7685338_AAGCCGCTCGCTGATA
-1.01986450163731	-0.708436054811386	2.44746959592298	-2.15759930439674	-2.47287212448408	-1.94948035517653	-1.59651994124283	-1.20064976920269	-4.71596964719203	-3.91672587666195	-3.0910174095547	-1.87242069877296	-3.71442128681094	-0.702659869267935	-4.11687241923574	-3.31285245636458	-4.0901749653192	-3.62687161393736	-3.59243782326965	-3.65323874166174	GOSH016.CMN___GOSH016___4602STDY7685338_AAGCCGCTCTGTGCAA
-1.03955352514582	4.66426102941464	1.21473795857102	-1.87391199040205	-2.53200643967332	-1.65512282095966	-1.41198212488711	-1.58927427470607	-4.07145189091887	-3.36188137650088	-2.79023812215032	-2.74853615361962	-3.91583234524083	-0.967652674839663	-3.88677888214362	-3.20049076610685	-3.71242755106427	-1.57639073367032	-3.06088356601174	-2.09737823859199	GOSH016.CMN___GOSH016___4602STDY7685338_AAGGAGCAGAAACGCC
-1.00681893001123	-2.22346675709068	-0.269433470638068	-2.33264825688976	-1.67757160356369	-1.99356372551129	-1.42990620413522	-2.36935279670718	-5.32119462395983	-4.22679465726329	-3.02602664100157	-3.12173395426231	-4.19809175502246	-2.38136776863152	5.57792303344474	-3.9821472232013	-4.00511237064172	-4.34309162220844	-3.34679340307372	-4.07523238038746	GOSH016.CMN___GOSH016___4602STDY7685338_AAGGAGCCACGCGAAA
-1.08198736723578	-1.78315719410114	-2.21184121389699	6.92680747067333	-2.63557569318386	-1.92732258354697	-1.46556335130848	-2.55391498364323	-4.47577047073208	-3.48724042934345	-3.3018016448696	-3.30697665582429	-4.25787458839177	-2.04062659841661	-2.40503669057561	-3.10843290431003	-4.36869367366441	-2.46643880610849	-2.85275494737533	-3.25610955875645	GOSH016.CMN___GOSH016___4602STDY7685338_AAGGAGCCATATGCTG
-1.07047262137033	-2.08451237850541	-1.9149039822038	-2.10491512491843	-1.73526450059634	-1.92490878929502	-1.3810045350364	-0.871188687033494	-5.24573486233968	-4.14316204266514	-2.99769125626478	-1.20903772011286	-3.16475481384355	-3.41144550699442	5.61262593080768	-3.05380658702176	-0.786274562577689	-4.01671591865318	-3.42738266668599	-4.44316044731831	GOSH016.CMN___GOSH016___4602STDY7685338_AAGGAGCGTTAAGATG
8.39647630815276	-2.00526005363839	-2.00644744939837	-0.539148593233622	-2.29860935358886	-1.55583886201633	-1.48432606991472	-2.15716576636507	-3.42250523051983	-3.6416251211585	-2.10016691288866	-3.78910703070022	-2.97814241476891	-1.86507494819209	-2.7526075151376	-3.9289558796485	-3.01854372176158	-2.97662147987112	-4.27711809938905	-3.21403972802837	GOSH016.CMN___GOSH016___4602STDY7685338_AAGGCAGAGAATGTTG
-0.979695209473788	-1.99432756568188	-2.11061666546784	-2.08514760625993	-2.37490285662917	-1.4900110766229	-1.54442130499248	-1.11314689396775	-4.28326052943985	-3.0776210397117	8.41242638121006	-0.120536951084983	-2.81063022286484	-4.73046829736019	-1.44807881464554	-2.41936800060313	-2.57755253092702	-2.39149711077696	-3.96990118522587	-2.41381615142895	GOSH016.CMN___GOSH016___4602STDY7685338_AAGGCAGCAAGCGCTC
-1.01907912190618	4.59274760066832	0.310491162138562	-2.0668033793025	-2.47886575933654	-1.76685908011723	-1.44601307010105	-2.64429384711622	-4.44503219482253	-2.59320545149775	-1.68230032552062	-3.71123012169887	-3.70759684725875	0.895671754758344	-1.30659564910904	-3.02322833302054	-3.65852721145379	-2.72253654112984	-3.64771117250431	-3.38080828243532	GOSH016.CMN___GOSH016___4602STDY7685338_AAGGCAGGTAGCGTAG
-1.05603361468556	-1.59790784607178	-1.53652299551512	-1.78449683582765	-2.57576392292223	-1.58504349356841	-1.36599334792865	-1.53686137796261	-4.15102443901585	2.51326567808869	-0.674409896039538	-3.40601052884111	-4.1745589499702	-0.875630493440574	-1.05049763100632	-4.3585387364313	-3.64839482465837	-2.81551476036564	-4.11511180370125	-1.85454099433554	GOSH016.CMN___GOSH016___4602STDY7685338_AAGGCAGTCTAGCACA
-1.03719395012528	5.26089253734434	1.90555142517104	-2.06788560053775	-1.65336236039765	-1.69010764810203	-1.13982082000483	-1.78480974342643	-4.15127805784016	-3.4732647550786	-2.80605475850045	-2.78778657145554	-3.79853910450257	-3.08229993919911	-2.59534223451943	-3.38218046576436	-3.73196800180615	-2.07418808413192	-3.08839928920621	-3.30590450749905	GOSH016.CMN___GOSH016___4602STDY7685338_AAGGCAGTCTCGCATC
-0.0374950245595007	-1.70495755158658	-2.06601572824711	0.504664404203411	-2.51592591869038	-1.7971584813382	-1.55141853433167	-1.17353873984411	-4.5801667193462	-3.10236278660043	-2.87900885390761	-3.58662415003972	-3.56166597429208	-3.06483390228599	0.299903495446275	-3.86297954918583	-2.61063133446382	-3.66665384652867	-4.05459496057521	-4.0290033852428	GOSH016.CMN___GOSH016___4602STDY7685338_AAGGTTCAGCCCGAAA
-1.01452511040822	-2.34197350393235	0.790895638419032	-0.53708627878072	-2.4552201959781	-1.91421141270217	-1.67709861721259	-2.01496576363361	-5.24152061976178	-4.15658115475887	-2.91268110747209	-2.95818029531623	-3.15518917481305	-3.85543349484816	5.09431961026078	-3.23899918949174	-3.86264089327666	-4.12587027760291	-3.46308820442913	-4.60095389007445	GOSH016.CMN___GOSH016___4602STDY7685338_AAGGTTCCACGGTGTC
-0.020983083260401	-2.17134333288526	-1.9529651825606	-2.26936522858112	0	-0.650152137895177	-0.994477877656973	-0.00191668202939263	-3.40681308228909	-2.89573102501122	0	0.917572103144725	-0.334100273186709	-1.14184756087748	-1.74980049895179	-1.0111052712508	0.332998916898454	-3.72410278959421	-2.50533371328732	-3.82338198310915	GOSH016.CMN___GOSH016___4602STDY7685338_AAGGTTCGTTCGGGCT
-0.985164393698265	-2.09233826178271	0.457618049273909	-2.5436241497995	-2.3802368014701	-1.96665655856139	-1.70281357176163	-2.59429326736077	-5.344998366222	-4.25365535350352	-2.93996605441055	-3.90286835926087	-4.04341662145963	-2.6916267898146	4.15168077554761	-3.25422419411681	-3.33518603906616	-4.15111306283764	-3.4339392288184	-4.52677860378066	GOSH016.CMN___GOSH016___4602STDY7685338_AAGGTTCTCATCGCTC
-1.10655657116195	-1.15103397905118	-1.66935108062722	-1.69273415519716	-2.68688716937315	-2.02705594416346	-1.66017587351539	-2.21626105926073	-5.13601396191708	-4.03872560088967	-3.2771607791279	-2.05114087769796	-3.32256122854437	-1.87603835557807	2.34336424318598	-3.75902354830542	-4.34088746591795	-3.85513870667162	-2.97965742551454	-4.11542615491946	GOSH016.CMN___GOSH016___4602STDY7685338_AAGGTTCTCGTTTGCC
-1.05493554421721	-2.01645597615886	0.647400801150542	-2.05811375895224	-2.55850863947285	-1.89702228318977	-1.6400894170156	-1.90564054452321	-3.90700265431705	-4.01824118880196	-2.98267045650713	-2.58536878558511	-3.2133226999872	-4.78325902487842	4.74706277380948	-3.41516195630083	-3.59265345344448	-3.87105514570066	-3.29545146644465	-4.34708560824956	GOSH016.CMN___GOSH016___4602STDY7685338_AAGGTTCTCTACTCAT
-1.003369928863	-2.33802899098369	-0.373147637053146	-2.31165458498368	-2.32987113047652	-1.74098555657535	-1.66851714992027	-2.02801959197761	-5.21776900981545	-4.13973960351256	-2.82217778941562	-1.90181567886633	-3.65629417996185	-0.642117240365234	5.80904410852566	-2.5584199900384	-3.74591612109539	-4.22839348402172	-3.28748677882452	-4.4222650988587	GOSH016.CMN___GOSH016___4602STDY7685338_AAGTCTGAGGTAAACT
-1.05197050666384	-1.83076539793247	-1.29113439120185	-1.99928834726603	-2.3290128114532	-1.68365307078532	-1.46879494937582	-0.90850874906182	-4.50640146586918	7.59522382248252	0.0906125501692319	-2.0136739946984	-3.81192792567457	-2.8121375178892	-1.8286585191619	-3.70651872503187	-3.41075365686021	-2.92365197276963	-5.80815269750168	-2.04229733655806	GOSH016.CMN___GOSH016___4602STDY7685338_AAGTCTGCAATAGCAA
-0.925352591647054	-1.96433561582721	-2.19804748598512	-0.709410568015736	-2.24352582104919	-1.61529855122516	-1.45202113608147	-2.17751470988516	4.05550840701451	-3.5273360018706	-2.50570999165209	-4.20413328476377	-2.70972993998508	-2.08572599623277	-3.45581657417243	-4.3422443109044	-3.33181466274809	-2.66985848699723	-4.34728703744883	-3.46998684250272	GOSH016.CMN___GOSH016___4602STDY7685338_AAGTCTGCAGCTCCGA
-0.979011111625075	-2.4784444358607	-0.276801665877069	-2.36572367705851	-2.27849735988977	-1.84719918239258	-1.71715610326684	-2.06854585220093	-4.36809018353707	-4.30021028445093	-2.89916143721215	-3.5079553463177	-3.33027410314842	-3.10841954566132	5.80685863751911	-3.85170756007793	-3.8393207618388	-3.97689603561817	-3.90839797224591	-4.53428884161274	GOSH016.CMN___GOSH016___4602STDY7685338_AAGTCTGCAGGGCATA
-0.983498189450503	-1.99690745161828	-2.17242530566414	-2.0741743412821	-2.38667373896509	-1.69370076474245	-1.50218190146136	-2.11846381547244	6.7549421549208	-3.66754846091379	-2.67155784919226	-3.40374405018958	-2.4935926185189	-3.9385506727815	-1.76126541586415	-3.59129987047348	-3.47916546730235	-2.98150616051382	-4.35844953638882	-3.53555792840024	GOSH016.CMN___GOSH016___4602STDY7685338_AAGTCTGCATCACCCT
-1.01568689453731	-2.05660242452506	-1.90629280149926	-1.60667928759254	-2.46492210314025	-1.53958389272416	-1.54878691354834	-2.14068524859309	4.53889431648701	-3.78008977309036	-2.36039344855953	-3.96248667356393	-2.95241965267299	-1.03405240451806	-2.57500927868227	-3.84284510838518	-2.74768294983867	-2.70480627786909	-3.70291579774704	-3.56225064145759	GOSH016.CMN___GOSH016___4602STDY7685338_AAGTCTGTCTAACCGA
-0.98584242153718	-1.23263994117632	-1.2441526757964	-1.27918500197062	-2.41075788403104	-1.43052421565612	-1.15807593971898	-1.58431988795026	-3.47261173073756	7.46632465601103	-1.13709456180321	-1.83417536424568	-2.939811244742	-2.78334960115523	-2.74036731615585	-4.09139762810939	-3.47732880966496	-1.87261687593744	-4.2830481140405	-2.32546994763238	GOSH016.CMN___GOSH016___4602STDY7685338_AATCCAGAGATGTAAC
-1.04748332843188	-1.97355751327089	-1.91600728925091	-2.05068238686948	-2.09672686648939	-1.63500472918014	-1.55125195327889	-1.4665581864758	-4.79208071515242	-3.67521660717678	-2.51612162431449	-0.259954912407832	-3.09671933811333	-3.04619244558307	-2.30356161281539	-3.58078003393353	-3.34956145760726	-3.19085532001829	-2.14714122967848	-3.82949187284996	GOSH016.CMN___GOSH016___4602STDY7685338_AATCCAGAGGATCGCA
-1.10327186295987	0	0.0770661121478747	-0.134762428628811	-2.73091456068432	-0.956727063199865	-0.672347496733194	-0.987351267174299	-1.74294664716197	8.86775512530589	0.409424185427301	-1.5300958846313	-4.12479786935719	-1.77479771085245	-1.29075707466991	-2.01499269738327	-3.34112413461761	-0.135092336438724	-3.55789749267431	-1.67761895965631	GOSH016.CMN___GOSH016___4602STDY7685338_AATCCAGAGGTAGCCA
-1.02822499568931	-2.1575821417584	-0.17356463216961	-2.36576793503762	-2.48705615922896	-1.79536271975474	-1.72467011987488	-1.75721826065894	-5.39795559421142	-4.28567603880342	-2.64253213413067	-2.4076897274568	-2.92225023391489	-1.21578711236542	7.16183101080138	-4.33611178001042	-3.19455387173848	-4.35749795628552	-3.50039463317356	-4.51404460328297	GOSH016.CMN___GOSH016___4602STDY7685338_AATCCAGCAAGGTGTG
-0.996769868547535	-1.85755590376588	-0.728391263000807	-1.78487653842088	-2.42285828336731	-1.5451757838354	-0.759774986224217	-1.87620162247463	6.98295340189288	-3.49693597171109	-2.47537403819885	-3.65124661488072	-3.79133286720723	-3.98502628163725	-1.03096160911677	-4.08107896713186	-2.87805724536105	-2.67313252262039	-4.44497811973762	-3.40214265170139	GOSH016.CMN___GOSH016___4602STDY7685338_AATCCAGTCGACCAGC
-1.03167803921603	-2.14414489006089	-2.33348072079471	2.58723427775263	-1.95065542750267	-1.86019470847715	-1.59811111983176	-2.06412761436801	-4.96124809910244	-3.91261485371295	-2.98890108984097	-3.63187969156725	-3.72542238229862	-1.74310760908748	-0.863664355300998	-4.1323260807903	-3.96256695328392	-3.83241070133515	-3.48620509613599	-4.24511268050425	GOSH016.CMN___GOSH016___4602STDY7685338_AATCGGTAGCCAACAG
-0.964117539091522	-1.48217178374244	1.05078662046648	-2.16351139812744	-2.33180776989279	-1.90646970286167	-1.6206597668893	-1.66795056470334	-2.99630566373808	-4.02877536236928	-2.90102664433357	-3.16103977330082	-3.28888105655023	-2.81705732302739	4.05679799394696	-3.27610714427415	-3.58454447221164	-3.84873388915559	-3.29300822087023	-4.33590927160671	GOSH016.CMN___GOSH016___4602STDY7685338_AATCGGTCAAGAAAGG
-1.0567217849469	5.2405223431168	2.42106825402311	-1.52905354137769	-2.57195143996097	-1.65767178190921	-1.47066757544361	-1.51390882700655	-5.77605423361258	-2.80744821236027	-2.97505446502347	-2.15446609164568	-4.07532091232245	-0.2827198098581	-2.30718934436605	-3.23724474726387	-3.61621725810009	-2.18825553005563	-3.26212265245008	-3.14012857052412	GOSH016.CMN___GOSH016___4602STDY7685338_AATCGGTTCCCTAACC
-0.99469608909699	2.86864185684999	0.284619095825415	-1.78734501849047	-2.42029903438778	-1.68381785150375	-1.39735385205318	-2.04750676391112	-3.87724136284995	-3.35235505349846	-2.80244975988285	-2.97029672125605	-4.13241151828346	-1.44977604905555	-2.45358766396679	-4.38602989598213	-3.7203773684661	-1.86113862666864	-3.55289353006476	-3.3144738686682	GOSH016.CMN___GOSH016___4602STDY7685338_AATCGGTTCCTTGACC
-0.935916751085629	-2.00185781297201	-2.07768639882811	-1.96558939630663	-0.00253859808812651	-1.16240827914823	-1.47542330349159	-1.26301222771959	-4.27795301457811	-2.86257256987794	7.64404011091192	0.357162749756612	-2.94184008983771	-5.15786013663956	-1.88640864822719	-2.23616628874154	-2.64411127311922	0.249227975009554	-5.190297179203	-3.01452447891601	GOSH016.CMN___GOSH016___4602STDY7685338_ACACCAAAGATGTGTA
-0.907775755066712	-1.72342941878041	-1.98936037733718	-1.92805355639156	-2.20578065021781	-1.68496091163314	-1.33239299554799	-1.32628718087104	-4.11183261098682	6.64339224426063	0.729042674189893	-2.38586067239397	-4.58174762787463	-3.22444708422118	-2.36469859414625	-4.8444493252566	-3.22528874416586	-1.71062797517227	-6.72748199700962	-3.29689866943397	GOSH016.CMN___GOSH016___4602STDY7685338_ACACCAAAGCTACCGC
-0.465077375724857	-1.50032995286292	-0.434141781686043	-1.9623573486011	-1.85006712541539	-1.68452955864959	-1.33914011188012	-1.66523633632823	-4.20660808167654	-3.35165185296559	-2.66346482684293	-3.74033363128929	-2.9133844727461	-3.16656450647006	4.6110052217835	-2.55801299051156	-3.33903672421517	-3.20305655328025	-3.55129759179345	-3.27422266135244	GOSH016.CMN___GOSH016___4602STDY7685338_ACACCAATCGAGAACG
-1.08076167115651	3.40570092869957	-0.157641426305157	-1.88193570455489	-2.63205378322904	-1.473384746862	-1.4740392275449	-1.82911489697536	-4.50961082377395	-3.51296315515724	-2.66111073001155	-1.94321358741653	-3.81551197199313	-1.38289145908085	-2.29940447588088	-4.23632483757073	-3.14594398378152	-2.57512414066638	-2.63532311338477	-3.26954884529102	GOSH016.CMN___GOSH016___4602STDY7685338_ACACCCTAGCGATCCC
-0.0187552781712209	-1.94080858890471	-1.92609436488536	-1.62284981692462	0.251304757812179	-1.32557706997304	-0.888892685555948	-0.44139705969395	-3.04510668154615	-2.58828696474811	-1.08204886923656	0.438977942474972	-0.236402417483972	-0.9990649475362	-2.28547292320254	-1.3094849098641	-1.81207155212506	-3.25549048650055	-2.18040331979116	-3.60595253571498	GOSH016.CMN___GOSH016___4602STDY7685338_ACACCCTGTCGCGGTT
-0.93921733457876	-1.76926142880531	-2.06537525143847	-1.82265061914908	-1.07696003384798	-1.57116059508789	-1.37227508724746	-1.53824960184994	-3.54421519711511	-2.48843193721171	7.03657960400426	-0.760010160076055	-2.54866169882187	-4.10707938418274	-2.15821077150503	1.33866869615419	-2.36162278561016	-0.817635078413092	-4.41409372778076	-2.73232423547946	GOSH016.CMN___GOSH016___4602STDY7685338_ACACCCTTCAGAGGTG
-1.05470211772641	5.77939968102472	0.571022967809077	-1.70702962195882	-2.57575442652745	-1.54029880798772	-1.30306751308354	-1.363347127685	-1.59667588280805	-3.03179208188795	-2.73053501774799	-2.7143371888553	-4.06963478690049	-0.889041966157166	-2.42548857382361	-3.33995655324441	-3.32065081371386	-1.10863389162873	-2.58595135110086	-3.31896912572844	GOSH016.CMN___GOSH016___4602STDY7685338_ACACCCTTCCCTCTTT
-0.926983387402558	4.05824259315597	2.53328705623512	-0.744455087968962	-2.27875601014316	-1.61178272662026	-0.863433455951869	-1.22596201520925	-2.1998034251641	-1.83958068191203	-3.25623806200461	-3.23961240161586	-3.29116327144988	0.0113314457927147	-2.57241172366323	-3.64396009972865	-4.28675201775842	-0.716692458789575	-3.09055397085015	-2.97257222635256	GOSH016.CMN___GOSH016___4602STDY7685338_ACACCCTTCCTTGCCA
-1.05356898419013	-2.23262382130628	-0.982650988459689	-2.21001334827272	-1.64403078305005	-1.59539371350448	-1.45641876394012	-2.03794742079644	-5.41708064367751	-3.79987826088846	-1.81687783243557	-2.62383773232317	-4.65950166793299	-2.52377065411583	4.07254422051949	-3.40566477350485	-3.45855865196022	-4.14310870410466	-2.98744977155827	-4.7893099946058	GOSH016.CMN___GOSH016___4602STDY7685338_ACACCCTTCTGCGTAA
-1.07857224783529	-2.12867318407224	-0.474868568830643	-2.31360384888348	-2.61387155175627	-1.79876172980279	-1.71393146733719	-1.98473664352838	-4.75973205108551	-4.21686630909728	-2.73194948716795	-2.9933668794864	-3.7291290275932	-0.829958801429697	4.78328550457659	-3.34007209184868	-3.64398096277975	-4.04435888489519	-3.23677354023454	-4.14270786363394	GOSH016.CMN___GOSH016___4602STDY7685338_ACACCGGCACGGACAA
-1.00604747686249	-2.19344590947489	1.34625511640864	-2.30095636714401	-2.34154328080864	-1.87453008949744	-1.68883006555793	-2.09926158261836	-5.28619849533947	-4.19721757072634	-3.04074373369648	-2.85055470068781	-3.49482431945474	-3.17988512922167	3.08012990026709	-3.80064738396768	-4.02369713378102	-4.19278710603196	-3.23758806897545	-4.30539157059116	GOSH016.CMN___GOSH016___4602STDY7685338_ACACCGGCAGGGAGAG
0.885939139140179	-2.34312151533285	-2.78596236840657	-2.03156073429388	-2.12245698783007	-1.8264043920256	-1.71487924759124	-0.64272881894755	-3.7478356318298	-3.17863732063296	-2.98223973212834	-3.20934850329304	-3.06694226437809	-1.99147891665133	-0.992028018124534	-1.74728135588927	-3.62268088463611	-4.39824123473979	-3.21285334239246	-4.3783176914879	GOSH016.CMN___GOSH016___4602STDY7685338_ACACCGGGTCTAAACC
-1.02198758477375	-2.05257090883824	-0.908305406097944	-2.03851999595733	-2.47359481670454	-1.79199470366953	-1.68348246638847	-2.02473032185033	-5.25961982381871	-4.16973032506347	-3.10183474243089	-3.22330940440254	-3.13102629275523	-2.28278566710333	5.5419946534693	-4.44768817289233	-4.1039529654693	-4.17061334859105	-3.62060406249785	-4.44689855954524	GOSH016.CMN___GOSH016___4602STDY7685338_ACACCGGTCACAATGC
-1.04714999209856	3.20463192024344	-0.0819591570689298	0.00209372924271589	-2.54796465200634	-1.48335165618624	-1.47038845800592	-1.35318587242489	-4.24933504177034	-3.52722547918165	-2.93566897507086	-2.79441417073895	-4.03778953615952	-2.79006268155429	-2.54600539476151	-3.81547844250382	-3.89808416785921	-2.91469965058363	-3.07216269917	-3.26867216482583	GOSH016.CMN___GOSH016___4602STDY7685338_ACACCGGTCACAGGCC
-0.968061296254029	3.71483978052069	0.385966974917774	-1.87202269314325	-1.33380423558447	-1.53210873822986	-1.374632537229	-1.75536830505641	-3.99230766920549	-3.30560995697002	-2.50407345506407	-2.24366023932547	-3.28524829918775	-3.74065590331995	-2.84209409399601	-3.8035100804958	-3.33725145826061	-2.32325719284834	-2.83623726958432	-2.98878788947123	GOSH016.CMN___GOSH016___4602STDY7685338_ACACTGAAGTGTCTCA
-1.06359299520471	-1.54554506275166	3.0648452768355	-1.96178388756655	-2.58682960348497	-1.81653060442918	-1.51511466305728	-1.73227559777923	-4.65627827815117	-3.64595462413002	-3.00050144613779	-2.81616492981825	-4.08784335865602	-2.51751975352838	0.581653533070423	-0.420865613815364	-3.98299477858902	-3.44449796685803	-3.46796432606743	-3.77574827579319	GOSH016.CMN___GOSH016___4602STDY7685338_ACACTGACAGCCACCA
-1.01974828042739	3.40851313853371	0.0202142506909828	-1.83815329415433	-2.48080476462268	-1.68295513544115	-1.44107863634846	-2.06238191683421	-4.15781378208912	-3.46176199124973	-2.7791005326113	-2.86140619912748	-3.33190593575324	0.688922417311841	-2.94313294843499	-3.68219981165163	-3.69483181470857	-1.66498038024218	-3.36385325061856	-2.84304924928824	GOSH016.CMN___GOSH016___4602STDY7685338_ACACTGATCTTGGGTA
-1.35980787466989	-1.44602702380435	-1.62072322395201	-0.857751632434696	-2.44802499258893	-1.35983016279157	-1.26498259421187	-2.56039414005692	6.94986106586761	-2.21924323862865	-2.3622401773511	-4.34380009151151	-3.3044219504071	-4.4442420743712	-2.52361860439673	-3.78570409733541	-3.07984713685585	-2.65683132253054	-4.17425274016163	-2.74773495807362	GOSH016.CMN___GOSH016___4602STDY7685338_ACACTGATCTTTACGT
-1.06669395496301	-2.12091354856448	-2.48459040168675	6.01259885428063	-2.5896408790277	-1.99386856060784	-1.60894708139332	-0.923736382291829	-4.9804711237296	-3.91834462141933	-3.22449942737142	-2.99740458455515	-3.79930715722648	-1.93457590651568	-1.179190511691	-3.80199353041597	-4.26747892004059	-2.7181189250115	-3.68743444590124	-3.14850822017378	GOSH016.CMN___GOSH016___4602STDY7685338_ACAGCCGAGAATGTGT
-1.02251822887048	-0.609891763570453	-1.95857940251467	-1.87841255629322	-2.49389770601707	-1.60348655103537	-1.32489151181155	-2.31038933109842	8.66593062514551	-3.11957124668259	-2.77953789720761	-4.25979534675149	-4.00699340741942	-2.62348667194745	-1.17428045545885	-3.92108811563407	-3.3486765149834	-2.12993746692311	-3.92659378594139	-3.55492463360665	GOSH016.CMN___GOSH016___4602STDY7685338_ACAGCCGAGTGACTCT
-1.06266228138775	-2.23496070430494	-2.45639063838249	-1.98422552522008	-2.47400785370056	-1.86462178047215	-1.65805222532386	-2.18564635024428	-5.15129947649009	-4.0650912828252	-3.16693293018339	-2.84391003015484	-3.62399425901944	-3.29814143942053	1.2033200566128	-3.31440900696684	-4.19355781513704	-3.74794160034255	-2.8999671675271	-4.40004908199215	GOSH016.CMN___GOSH016___4602STDY7685338_ACAGCCGCAACCGCCA
-1.08382043308506	-1.76078552674893	-2.04270215454962	7.93845828446577	-2.64064819404186	-1.72721516215795	-1.45656594344954	-1.95902084428329	-4.44798864484729	-3.45954008519565	-2.56010476459583	-3.3245191715478	-3.38151700746576	-2.08879216246064	-2.53351026415394	-5.90365560882128	-2.84878374661448	-2.47850013738267	-2.62313313005802	-3.73712542832033	GOSH016.CMN___GOSH016___4602STDY7685338_ACAGCCGCAAGCCGTC
-0.153179611955461	-1.93231923284363	-2.17658601083636	-2.15971572978968	-2.57177825702436	-1.52825547601627	-1.09378234850232	-1.30113585321857	-4.99275801467385	-3.72049884123801	-2.55697684812035	-1.5430418955474	-4.40997566922631	-1.85160584783608	-2.34541955670333	-1.97691464346588	-2.79840831341002	-3.06760578257259	-0.480720752201122	-2.94557456715654	GOSH016.CMN___GOSH016___4602STDY7685338_ACAGCCGCACAAGACG
0.822813215259	-2.04242818820445	-2.30066528342684	-1.05021607930623	-2.30801312356801	-1.71078374341822	-1.50366431612358	-1.79222305107509	2.69758176337979	-2.80894652891444	-2.65939331153641	-3.73419726236929	-2.71406623376967	-4.60004288555614	-2.76529590390897	-4.39368232818909	-3.51264873507556	-2.77205769376693	-4.2084397128234	-3.71390852494864	GOSH016.CMN___GOSH016___4602STDY7685338_ACAGCCGTCCACGCAG
-1.05433603544153	4.37129700978074	0.330971252761694	-1.65850604987524	-1.56507833169526	-1.50453704172127	-0.923897176129288	-1.63322609422816	-3.15009759713812	-2.70922405064118	-2.44346400276555	-2.43533515434997	-4.38784260119606	-0.871517859231376	-3.17092039616098	-3.82595271149697	-3.5841031393202	-2.55975579826045	-2.67805902594507	-2.49313093396263	GOSH016.CMN___GOSH016___4602STDY7685338_ACAGCTACAGCTATTG
-0.972382891094568	-1.0005222527119	0.816011420869215	-2.20631398565489	-2.3547223098126	-1.65639061711344	-1.57928740055481	-2.40421623478924	-4.92706612349529	-3.90152354805794	-2.27703400299076	-3.68408665288497	-3.73993560147323	0.207737803407657	3.75907175180332	-2.36447679479986	-3.50418438171294	-3.85432462876574	-3.70065766472306	-3.81041320792135	GOSH016.CMN___GOSH016___4602STDY7685338_ACAGCTAGTTAAAGAC
-1.04283216694196	-1.52956298816868	-1.15155491718853	-0.840280247831919	-2.54472137878765	-1.28396467435253	-1.32704868751971	-2.66817433997342	-4.02397990484924	4.4869150690129	0.549387346484741	-2.67832378747589	-3.39761859012418	-1.58278744274765	-1.65445705848131	-1.66062705122053	-2.95384312026701	-2.76174781534148	-5.00163672404315	1.19577478843389	GOSH016.CMN___GOSH016___4602STDY7685338_ACAGCTATCGAATGGG
-1.03994451785294	4.3014198220587	1.41354556037017	-1.60589582550174	-2.54025628845149	-1.42821529071753	-1.27458436176353	-2.13636294649949	-3.84516742631197	-2.95936296124306	-3.05952108111937	-3.02497108551391	-4.07566872079413	-2.5594035893896	-3.2233260726583	-3.97157753639797	-4.05475409032921	-1.8308415637926	-2.82440567775761	-3.42184047738607	GOSH016.CMN___GOSH016___4602STDY7685338_ACAGCTATCGGTTAAC
-1.08717158829206	-1.74886922455204	-2.12635381233477	2.43745322530658	-2.64922830650675	-1.84441112782368	-1.45322067476763	-1.95643213510987	-4.43476817136051	-3.44725935012223	-3.16574053971102	-2.16927136105753	-4.29167741158262	-2.24173586315105	-1.55717743288651	-2.90683781207869	-3.42178499001205	-3.18467816064704	-2.94204413245045	-3.57558892085243	GOSH016.CMN___GOSH016___4602STDY7685338_ACATACGAGCACCGCT
-0.862324182083163	-2.09267978223474	-1.73430049812676	-2.30828698424002	-1.33261430468198	-1.52376474530714	-1.47163679167473	-1.64329805106737	7.6577652184279	-3.47170368645552	-2.21846576445201	-3.98155384662279	-2.2149142364618	-2.96405321582237	-2.01014138680519	-5.16436595127578	-2.4999732652727	-3.72737207278273	-5.2096015000671	-3.68743244146953	GOSH016.CMN___GOSH016___4602STDY7685338_ACATACGGTTAAGATG
-0.937895125175139	-2.04819504267255	-2.17367095496333	-1.83539840803782	-2.27256625042336	-1.66349654601181	-1.49757856990143	-2.1697551643231	3.91404445998598	-2.89884279711629	-2.55692605447618	-4.3352485314118	-2.99198144841753	-3.40295083118295	-1.40893186743262	-3.83529855980407	-3.31594067528129	-3.53705008535227	-3.29753698196433	-2.75060269184717	GOSH016.CMN___GOSH016___4602STDY7685338_ACATCAGAGGCTACGA
-0.931405511038453	-2.03926101535331	-2.37963038194107	-2.222761038928	-2.25671629705006	-1.84459660853876	-1.48958453733194	-2.08296401696892	4.25658165019723	-3.66933826681647	-2.75496174254958	-2.61218658246958	-3.60462721518049	-4.02410787247387	-2.18259775330216	-4.39263373877911	-3.42707410662605	-2.49831344634596	-4.57755954469184	-4.10662323365447	GOSH016.CMN___GOSH016___4602STDY7685338_ACATCAGTCCCAACGG
-0.987315760174628	-1.97261055740259	-1.80843763068233	-1.18012431557458	-2.3967045110286	-1.70676328459237	-1.49352345707694	-2.33322590248566	6.5101555565047	-3.63936733083686	-2.42773944944561	-4.47447897252623	-2.91071909637374	-4.45063545237942	-2.16863525254745	-4.42203515371506	-3.55426818475916	-2.57456188071558	-3.91322010566027	-2.8139160733909	GOSH016.CMN___GOSH016___4602STDY7685338_ACATCAGTCCGTTGCT
-1.04469360349647	4.78513177670819	0.740180977593122	-1.88028772345019	-2.5435517382317	-1.65223206983175	-1.43737722976433	-1.86229677619693	-4.40217573353095	-3.43240938417646	-2.75917457633914	-3.07791621732514	-4.27240359186737	-0.756804387651432	-3.69138629322579	-4.43392737320665	-3.67378247310125	-2.01648155769117	-3.28195143109342	-3.39479778743404	GOSH016.CMN___GOSH016___4602STDY7685338_ACATGGTGTTGACGTT
-1.07081195614839	-1.09242056665543	-1.0010787705162	-1.17560810730883	-1.02954124433047	-0.642793951716384	-1.14646255174871	-0.42529377270608	-3.38898449252376	-2.28919891947598	5.5266449507782	0.308757221809378	-3.87661479941053	-4.02153816901198	-0.0520124157727584	-0.0426114802369226	-1.22370539356755	-1.16255016629002	-3.33658754383738	-2.54582948846517	GOSH016.CMN___GOSH016___4602STDY7685338_ACATGGTTCTCAAGTG
-1.04557975725213	-2.17481017621053	-0.333386323421422	-2.05312031719319	-2.5315380244059	-1.92777149762135	-1.70644440002429	-1.45875573240695	-5.32639231241148	-4.21943835481849	-2.94367876023311	-3.35066767183945	-3.57073871531215	-1.78074822584625	6.4458099313223	-2.4817245882355	-3.90713996160009	-4.12519633541166	-3.2352515243481	-4.68429171748249	GOSH016.CMN___GOSH016___4602STDY7685338_ACATGGTTCTGTACGA
-1.09686087668196	4.76423407717334	0.395640890484074	-1.39241513731019	-2.68624827936459	-1.19871784807559	-1.21273104750858	-2.32607446118695	-3.31849942012702	-2.42441199092511	-2.24919749664032	-2.73091733493258	-4.50465664751841	-2.87173507343406	-4.19969585776681	-4.18209082795672	-3.03617200242618	-2.23846462279648	-2.46735265200901	-2.67191849305797	GOSH016.CMN___GOSH016___4602STDY7685338_ACCAGTAAGACAGACC
-0.911004820462729	-1.87096273245378	-2.06753097617237	-1.20743055064529	-2.21024447487779	-1.3701313377307	-1.40106241962423	-2.2214386389251	4.90987213626569	-3.38115520496427	-2.47342957831552	-3.93632246466468	-3.93377590771322	-3.02823967977584	-2.59777144948919	-1.76323962654783	-3.2885958604962	-3.17502378824399	-2.65469656079814	-3.46293393568292	GOSH016.CMN___GOSH016___4602STDY7685338_ACCAGTAAGTTTAGGA
-1.09421850359285	-2.07106747533415	-0.903594240001066	-2.04325736257105	-2.65896437029674	-1.86370995580378	-1.60318486988781	-1.62959584525801	-4.94650740582238	-3.88104451283022	-3.02005575213401	-2.36156237658639	-3.64518564299389	-3.7063301736937	4.81571122791268	-2.16137581800034	-3.69822194376728	-3.3074509318497	-2.91384679909243	-3.59085326598346	GOSH016.CMN___GOSH016___4602STDY7685338_ACCAGTACATGATCCA
-0.980019642062501	-1.97081819433011	-2.2789700161694	-2.12009167442585	-2.37868739815089	-1.72267978789615	-1.4882667636275	-2.49535133896829	4.40990649180131	-3.62939439223823	-2.74020959424747	-3.75257642914774	-2.03679085120435	-3.369136048594	-1.64908642100064	-3.98517092964763	-2.92476726984653	-3.0730698332742	-4.37283482898578	-3.53669751741708	GOSH016.CMN___GOSH016___4602STDY7685338_ACCAGTAGTCCGCTGA
-1.07653807143803	3.44173786148577	1.64408166868719	-2.03241480078327	-2.61772240063526	-1.72690353409971	-1.54473911812401	-2.40173095881463	-4.75475012933347	-2.94090527871906	-2.80838106146187	-2.56466374944387	-4.19576546898195	-2.12676830229439	-3.41667269459538	-4.11556181331438	-3.74124675870794	-3.21038665842034	-3.3948898701415	-3.31235438640981	GOSH016.CMN___GOSH016___4602STDY7685338_ACCAGTAGTGGTACAG
-0.932337467142382	4.9415182861802	0.372035033827141	-2.18918621574181	-1.48273792945791	-1.65524162672614	-1.1873709919737	-1.72121518164019	-4.55109072151283	-3.59342159635994	-2.57668143200696	-2.61330962705546	-4.04108116073406	0.987622616805064	-2.86380486249101	-3.26410777918835	-0.554694462919399	-3.46810758864991	-3.05255760540403	-3.52343080089906	GOSH016.CMN___GOSH016___4602STDY7685338_ACCAGTATCATGGTCA
-1.05483885639356	4.75445286291309	0.885055481616476	-1.73227061409721	-2.56612361817892	-1.55562334683029	-1.4915779315059	-1.69831320361795	-4.33718764929241	-3.58354965996665	-3.02115931839981	-2.48766562734614	-4.3725287432689	-3.23839093096429	-2.7028109791256	-3.7098242348831	-4.00781410353536	-1.93079950787953	-3.87826642342936	-3.36241501326199	GOSH016.CMN___GOSH016___4602STDY7685338_ACCCACTAGAAGATTC
-1.0321623348214	4.59990485461135	0.895920366046435	-1.51173654058909	-2.51299306295048	-1.65406252789923	-1.42104971721115	-0.90005793627274	-4.10635620808191	-3.39391296339334	-2.52301497629497	-3.12734987989872	-3.74283688987416	-2.13975126715351	-2.42086846273523	-3.48414328496688	-3.36680101000238	-1.8851137808254	-3.79873370599777	-2.18678925684259	GOSH016.CMN___GOSH016___4602STDY7685338_ACCCACTCAAGCGAGT
-1.06177544865287	3.50781170253156	-0.041634895202552	-2.05137926926031	-2.58394012058635	-1.70290304965041	-1.48358685458369	-2.31612870447339	-4.55219047893556	-3.5550069892054	-2.82052898037931	-3.517901991325	-3.81146554196993	-2.54968478379551	-1.35469147166682	-3.79027332576863	-3.66240337283542	-2.32289228036932	-4.20030259700881	-2.71372540340201	GOSH016.CMN___GOSH016___4602STDY7685338_ACCCACTCAAGCTGGA
-1.05203053540017	-1.93466828649612	-1.99072823049215	-2.03360124025968	-2.19617658806621	-1.16634848649444	-1.38722515475333	-1.23314449319344	-4.51741029923968	-3.65656502621515	-1.7085215876418	-0.093054981182431	-3.85358498772872	-0.954095247045236	-2.31451995611208	-1.84793604447315	-2.39056224768814	-2.87539373914019	-2.1649395557588	-2.94596909653159	GOSH016.CMN___GOSH016___4602STDY7685338_ACCCACTGTAGCGCTC
-1.06034687236979	4.65609691041231	0.470839694936315	-1.8881731699135	-2.58023561162243	-1.63121916183889	-1.48589863569977	-2.43211148567656	-4.05673569923854	-3.56283509303101	-2.90216258330405	-3.394520680213	-4.06586661312221	-0.331367783022499	-4.6126719573523	-5.06763306170771	-3.857739274462	-1.50324798672991	-4.20806507601466	-3.1164906880299	GOSH016.CMN___GOSH016___4602STDY7685338_ACCCACTGTTGTGGCC
-1.0608521562611	-1.98074083711835	-1.38990580571796	-2.28435412904889	-2.57029566415001	-1.91020101348384	-1.69771895590915	-1.26753739877106	-5.28854892207185	-4.18255819911484	-2.94214200537874	-3.0568981315288	-3.32257266872696	0.198661329099011	4.34759725773999	-3.75434239068664	-3.90780870683337	-4.1826976996247	-3.84114534056672	-4.09469694156586	GOSH016.CMN___GOSH016___4602STDY7685338_ACCCACTTCGAATGCT
-0.954718466337474	-1.89109456432786	-2.123333709779	-1.97439400558039	-2.31796673746054	-1.63645855394907	-1.43680389937555	-2.35937893886262	5.57803778966576	-2.78282598555671	-2.60612938769495	-4.04141796511769	-2.78368836047685	-4.58530288456332	-1.43005173637339	-4.5661842413688	-3.1719241435359	-2.52503720637803	-4.47941711494342	-2.82970562168661	GOSH016.CMN___GOSH016___4602STDY7685338_ACCGTAAAGATCCCAT
-1.06909394437579	-1.58680058327716	-0.520316234701553	-2.25883073656903	-1.61915469204984	-1.94751338725389	-1.34076550886452	-1.87151784412413	-5.24582636392634	-4.14365913098105	-3.03938126314439	-3.20814565311574	-4.04198868063434	-0.45764192431811	5.89907038958421	-2.68731595659295	-4.03265964383113	-4.13619493743659	-3.00712954799863	-4.56966953638119	GOSH016.CMN___GOSH016___4602STDY7685338_ACCGTAAAGCGTAATA
-1.06406131400775	4.47179870252895	1.21973900021296	-1.74422346074828	-2.59327541014603	-1.8104240067923	-1.41547951674786	-1.54278228545432	-3.89139430366699	-2.8624051752034	-3.1172434324008	-2.72579567355957	-4.05238187775634	-0.120748612080462	-2.26249144085812	-3.43472899744676	-4.13159717795368	-2.01270359428045	-3.44117813921818	-3.1513086037702	GOSH016.CMN___GOSH016___4602STDY7685338_ACCGTAAAGTGGAGAA
-1.05329190317042	5.60328827459182	1.47189974463741	-1.95094143682935	-2.56050845375693	-1.61636503604354	-1.5243922025406	-1.86969154461791	-4.46138551464532	-3.68076083715638	-2.59057028677932	-2.84723854547543	-3.49502130696853	-1.90584573051681	-2.12004224331368	-3.73526715695697	-3.46093887962201	-3.41811617142379	-3.47018674380322	-3.31122349377298	GOSH016.CMN___GOSH016___4602STDY7685338_ACCGTAACACCAGATT
-1.03148641253868	-1.7523701944615	-1.76762988849524	-1.69203486773685	-2.34517955922442	-1.68984512112611	-1.0655708893876	-1.20093062641086	-4.3522363780644	8.0816621259584	0.333777790371978	-2.95526768671313	-3.457492105947	-2.20322014794854	-1.36722985053985	-3.33053026679029	-3.55895478921815	-2.52653145405699	-6.62560061101116	-2.90320071039915	GOSH016.CMN___GOSH016___4602STDY7685338_ACCGTAACAGCGATCC
-1.07141191852369	-2.01754501801597	-0.475094127155528	-2.06815738909824	-2.59886858442988	-1.67407118188061	-1.65814068292515	-2.23630983120512	-5.14710177987049	-4.05885540980317	-3.00657255615149	-3.23868609958182	-3.91858006460576	-1.75462742083308	5.39322258722176	-3.59918243696904	-3.74180214820539	-3.6927353228501	-3.20203426499939	-4.36290874274995	GOSH016.CMN___GOSH016___4602STDY7685338_ACCGTAACATATGAGA
-0.981522409907124	-2.47456297117751	-0.150941517808845	-1.25191509474079	-1.59422195455578	-1.78396905083849	-1.46967129257859	-2.1337345765421	-5.39539020160299	-4.29768911060987	-2.76953946525541	-3.6800327873319	-3.52961359728324	-0.189229294132068	6.5631209706619	-3.95099631653126	-3.67523326630286	-4.43218976265359	-3.56144177722248	-4.64043308745897	GOSH016.CMN___GOSH016___4602STDY7685338_ACCGTAACATCGGTTA
-1.03188148646468	-2.38368291205625	0.139381993740643	-2.27174470032549	-2.41098697112534	-1.63831582842515	-1.70653313392223	-1.93667059241276	-5.098963857227	-4.22986630747478	-2.58639459720624	-3.01126445182192	-3.49999785423969	-1.27990652687334	4.73280724388798	-2.44527805590742	-3.45135986032118	-4.22985255206772	-3.3972157042945	-4.44973436677407	GOSH016.CMN___GOSH016___4602STDY7685338_ACCGTAATCACGAAGG
-0.908332124863459	0.507203658371685	1.18123860962054	-1.72915737792632	-2.21575295360643	-1.76104471829389	-1.17027742301218	-1.25774204399094	-3.19387326566408	-2.64648974452692	-3.12327813662334	-3.14698842085789	-3.20386187589406	-0.505705194449563	-4.29575198896681	-2.83641406571661	-3.81995883623893	-1.84257117955833	-2.49056232350625	-2.43148062523104	GOSH016.CMN___GOSH016___4602STDY7685338_ACCGTAATCGTTGCCT
-1.04325966855183	3.03748640118793	1.46541089848577	-1.05452647146075	-2.54609450274314	-0.760318827207201	-1.32135669978537	-1.26404140192512	-4.00419894915435	-3.09382687103178	-1.19548016058533	-3.69460001002272	-3.58478337152465	-0.27312167807716	-2.75946938231062	-4.34610374977309	-1.68934181599521	-1.93708155505443	-2.86202078483472	-3.40995760866287	GOSH016.CMN___GOSH016___4602STDY7685338_ACCGTAATCTCAAACG
-1.04525458599625	5.33319252560752	0.642623127931081	-1.8754180462531	-2.54534988895791	-1.5980997340813	-1.42997813367142	-1.65811303605982	-3.92352767575132	-3.4103323176537	-2.6656185567469	-2.66191232633479	-3.7243305732057	0.304088755421285	-4.23904387699482	-4.54499731212579	-3.55516439137194	-1.41927566094137	-4.34817492562464	-2.97844070094785	GOSH016.CMN___GOSH016___4602STDY7685338_ACCTTTAAGCTCCCAG
-1.00949713530009	-1.77361697510085	-1.90885785153017	-1.76935617365668	-2.45636976522007	-1.51483051662618	-1.41707366068665	-2.15877265005038	5.80724169164685	-3.39909747873657	-2.47338199876516	-3.94073191536201	-1.39931954072769	-3.59595331999064	-1.88820094208941	-4.29179535750265	-2.6522368971554	-2.23344643012494	-3.98305218005702	-3.74497423554546	GOSH016.CMN___GOSH016___4602STDY7685338_ACCTTTACAACTGCTA
-1.10396641837162	-2.02860556606643	-2.22430079393548	-2.36124211775007	-2.52635407241221	-1.81959198548685	-1.69973014009587	-2.13594101941476	-5.27327823953557	-4.15644229415863	-3.20709150870669	-1.67688904134988	-3.53499795883342	-1.93686496784146	2.98266937895344	-3.24152313936605	-4.25137648860233	-3.69015120502635	-3.10430127346868	-4.26668594082134	GOSH016.CMN___GOSH016___4602STDY7685338_ACCTTTAGTTCCGTCT
-0.899346207449018	-0.953636940662079	-0.334807330901191	-0.986765721464679	-2.48554393708448	-1.51160804787308	-1.36504236286442	-2.30410992930593	7.35299402326327	-3.32854199535437	-1.72312621326735	-3.50911416779706	-3.77324414593311	-2.87235785455918	-2.23414050242608	-4.30055216787604	-3.17161888101074	-2.45897310003333	-4.79236097499807	-3.94750225208371	GOSH016.CMN___GOSH016___4602STDY7685338_ACGAGCCAGTGTACCT
-1.02766827168253	-2.14980118067743	-0.655161879491964	-2.12987976425989	-2.48718745878605	-1.76982062926646	-1.69580292889629	-0.865643992071979	-5.29612783631583	-4.20158138369872	-2.62981233384837	-2.80766525372612	-3.62602668959142	-2.20040207722866	3.86067510291291	-3.26646647258672	-3.50578928013868	-3.92826614131212	-3.11638506159021	-4.71273665549684	GOSH016.CMN___GOSH016___4602STDY7685338_ACGAGCCCACATTTCT
-1.04666761890447	-1.23443046851439	-1.77534440023615	-1.94031675657355	-2.54692384225361	-1.20769508833471	-1.46719884953523	-2.09011903415953	8.15616410041	-3.51824605210008	-1.53121039520442	-4.10969058412612	-3.34486404240856	-3.52444778211543	-0.620240859692427	-3.85528948335024	-2.21405022914803	-3.17385594503358	-3.94431674025714	-2.68445679620003	GOSH016.CMN___GOSH016___4602STDY7685338_ACGAGCCCACGCGAAA
-1.00577943312515	4.17440291902313	0.731875021916558	-1.87033152651075	-2.44784551059254	-1.61969258026853	0.530943119938607	-2.37091042279629	-4.06598400909248	-3.35770288866584	-2.68873538916963	-2.93987594298951	-2.99815684780697	0.40331932229821	-4.65565487185508	-3.68129070486642	-3.57791469655245	-2.03908568865128	-3.76096987550175	-2.96305348905836	GOSH016.CMN___GOSH016___4602STDY7685338_ACGAGCCGTATAGGGC
-1.01895809264636	0.52563458310855	1.61079399361268	-0.82324408205128	-2.47852360552795	-1.71088296244285	-1.44674395073533	-2.51461306450476	-4.1082679134329	-3.47893359780272	-2.82430964076425	-3.35276579720382	-3.48443929220061	0.549513947170413	-3.7618496716977	-2.20770098065548	-3.75205623561041	-2.92829429974149	-3.29639262362322	-3.20039877930977	GOSH016.CMN___GOSH016___4602STDY7685338_ACGAGGAAGCAATCTC
-1.09946074776599	-1.18827433864962	2.78668690833522	-1.52757814157323	-2.68745242149214	-1.27960936004521	-1.31319080980974	-1.27146214337016	-3.94722070660388	-3.02820355432715	-2.27903630766546	-1.42752079917823	-4.08184225389313	-3.04823801813643	-0.479783680085835	-2.21963856091391	-3.07412425189565	-2.41866820920535	-3.29966213193191	-3.26104806804525	GOSH016.CMN___GOSH016___4602STDY7685338_ACGAGGAAGCTAGGCA
-1.02136847849921	-1.73559413195251	-1.96849261325434	6.84271650527865	-2.48666426466541	-1.5983809246736	-1.40711761752181	-2.26110678346091	-4.13467946119378	-3.3611393719178	-2.66268906820767	-2.96916742349168	-3.6709366014439	3.57608471215266	-0.840181303976071	-2.93439331443415	-2.69929071858393	-3.135116835208	-5.36037742268432	-3.79511017354094	GOSH016.CMN___GOSH016___4602STDY7685338_ACGAGGACAATCCAAC
0.2169293628788	-0.364164859754675	-2.19796639102415	5.68707865688873	-2.64185129166029	-1.36015595209973	-1.53147054034874	-0.618308488615709	-4.7043447443749	-3.67729191966754	-2.01016263204893	-0.619142088457713	-3.241607663342	-2.98668052215505	-1.55313687813159	-1.48213042496391	-3.11099653540684	-3.16731250997158	-2.87482929965641	-3.14753923617698	GOSH016.CMN___GOSH016___4602STDY7685338_ACGAGGACACTTCTGC
-0.890698144455818	-1.71037493623449	-2.06098621900344	-1.92118931766927	-1.57324454423117	-1.63890203659401	-1.31608359964478	-1.17356316165544	-4.0645703988501	1.90563538199108	-0.375637211386787	-2.42879437833714	-3.47808224691599	-3.94595786837697	-1.96984357730366	-4.20004696734819	-3.10747213722349	-2.63663571186965	-6.22421139392289	-2.62812994180247	GOSH016.CMN___GOSH016___4602STDY7685338_ACGAGGACATGCCTAA
-1.01899037745537	5.55916345472526	0.290289911549654	-1.8369131463537	-1.47104939055333	-1.70596508964377	-1.03865731608488	-1.45250856904792	-3.94343667117344	-3.33572482561453	-2.87766421129289	-3.19666803572709	-3.46437933867796	0.157117081496737	-3.93104137665733	-2.52636800726323	-3.81995323221157	-2.08975031915806	-3.34484902593975	-3.14490769638923	GOSH016.CMN___GOSH016___4602STDY7685338_ACGAGGAGTAGGGACT
-0.985294435037119	-1.88699458215094	-2.18848523720325	7.47565024938176	-2.3863613652202	-1.80167080430433	-1.59321775412817	-2.02259739029986	-4.96829599329016	-3.93272007445933	-2.76431473356305	-3.23682518666782	-3.40315090463338	-0.376891229740797	-0.556127867584129	-1.96958247632024	-2.70555807100699	-3.96358092316358	-2.87287071101902	-4.37221969436653	GOSH016.CMN___GOSH016___4602STDY7685338_ACGATACAGCAGCGTA
-1.01545295174297	5.32671330098427	0.384955653561836	-1.89635333028644	-2.4682884490353	-1.87513733149749	-1.474072802987	-1.76779556442406	-4.17455566921373	-3.46907952626453	-3.09945540107461	-3.04840136025322	-3.68108811992165	-2.59738474242999	-4.16940970289203	-4.13625090052958	-4.05279605063536	-3.06324716229017	-4.9877732986011	-2.3847676614407	GOSH016.CMN___GOSH016___4602STDY7685338_ACGATACAGTACGTAA
-1.03213616559414	3.69270220033654	2.95695816547377	-1.65820782803777	-2.50867609728579	-1.80407996170384	-1.50140346391767	-1.88906233759404	-4.21208320145541	-3.62916577798828	-2.95102354605717	-3.54699904835486	-3.6630056711666	-1.19100688431156	-2.19099327101674	-4.65451825476031	-3.91491686515751	-2.16246817208177	-3.61487811559918	-2.13266244335745	GOSH016.CMN___GOSH016___4602STDY7685338_ACGATACGTTAAAGAC
-1.0528981425905	4.90009185345257	2.43343547556036	-1.93399602748811	-1.71091072580439	-1.84842281426602	-1.24936421095786	-1.59268841644739	-4.45175460112208	-3.75780748359103	-3.00144863270922	-2.27475479669222	-3.82111193545572	-3.05658333717351	-2.40555413319613	-3.899943708432	-3.9822577312646	-2.72035471483438	-3.37067027470173	-3.69223822198889	GOSH016.CMN___GOSH016___4602STDY7685338_ACGATACTCCTTAATC
-1.02836295309958	4.71587913029639	1.11958814120338	-1.72569096306485	-2.5065224631478	-1.31001776853899	-1.36328018356104	-0.888830305920605	-4.15593697288489	-3.22761450835459	-2.17548893340299	-2.15729579305092	-3.60044701892999	0.350969179183393	-1.78108006709155	-2.94646686871871	-2.93047691156734	-2.94990154439997	-2.71048773287406	-2.91283321667237	GOSH016.CMN___GOSH016___4602STDY7685338_ACGATGTAGCAGGTCA
-1.11727954680301	-1.25937499604294	-1.0844727787855	-1.30205690229756	-2.43528298100346	-0.706139699511017	-1.25026258785207	-1.62637966214836	-2.91987937177567	-1.27788275381259	-1.28439526865959	-2.78132055855997	-4.29039723804524	-2.5828649399959	-1.02829255255229	-4.04570425736746	-1.5143991916817	-1.92478368787581	-2.67937020932668	-1.54849936005286	GOSH016.CMN___GOSH016___4602STDY7685338_ACGATGTCATATGCTG
-1.10419850485377	-1.96139120268384	-1.71217848191516	-1.71854053478299	-2.52351374757237	-1.62286039115508	-1.67376814287202	-1.94055271457388	-4.93389990827645	-3.9996166310597	-2.87547291320224	-2.70458223434101	-3.7408020169052	-1.98185032278138	5.36385818834608	-3.60682019075331	-3.83062435567915	-3.4809472667229	-3.36614019624753	-4.37299470101681	GOSH016.CMN___GOSH016___4602STDY7685338_ACGATGTTCGTAGGTT
-1.0005750047726	-2.30536157177153	-2.52937957316558	6.81686857430137	-2.42156544798297	-1.95177246229861	-1.6520445541652	-1.64344107133734	-5.16259750433532	-4.09359119534023	-2.99770404164963	-3.43733963387859	-3.72303461267306	-2.23897690613426	-3.12090314914624	-4.62444857694769	-3.26108737883671	-3.41646077964163	-2.95281685140219	-4.42090766591383	GOSH016.CMN___GOSH016___4602STDY7685338_ACGCAGCAGATGAGAG
-1.00951234431887	-2.41454582456578	-0.791749320094426	-2.28604980955689	-2.44107621027323	-1.8576897997657	-1.70685459772193	-1.8504243160317	-5.34635867805686	-4.24741193314973	-2.75922845126247	-3.03561670222304	-3.43360110758672	-1.81544502659795	4.75562777560951	-2.01997129175834	-3.66692575168485	-4.33555745652427	-2.9145388896883	-4.2399463580654	GOSH016.CMN___GOSH016___4602STDY7685338_ACGCAGCCAGATGAGC
-1.05509043682118	-1.39902976501994	-0.922340366361722	-2.20070518904999	-2.55588791174264	-2.03377255357723	-1.69696423678492	-2.10461329267819	-5.0668754541491	-4.18462568718093	-3.05260337098492	-3.23857359788664	-3.03715999728392	-1.57287257141159	3.66013184275112	-3.34248248749527	-4.19880945617019	-4.2210493099009	-3.07266502714667	-4.58694883178205	GOSH016.CMN___GOSH016___4602STDY7685338_ACGCAGCCATCGTCGG
-1.03743468074559	-1.41814018305719	-1.70441398140279	-1.50279554375462	-2.31335167383981	-1.34782216217601	-1.27338379778468	-2.24206607336029	0.151121374584153	-1.68666767285399	-2.06411130881753	-3.21749326369601	-4.16024036251595	-3.74602459772845	-2.72262268466315	-3.85009412230239	-2.14629800155192	-2.66379023333187	-2.74759316252824	-1.58295995394722	GOSH016.CMN___GOSH016___4602STDY7685338_ACGCAGCGTTACCGAT
-0.990848536955324	6.20038281625901	1.20241660538152	-1.64849496923185	-2.41038111504105	-1.65375931531746	-1.40245834472405	-1.52275970773475	-4.06399723932054	-3.37015434254357	-2.73297163194142	-2.79984511869922	-3.52186301775146	-0.438428839154332	-3.56734368089099	-2.95936880209138	-3.63150637058309	-2.99549618834289	-2.82709563950258	-3.55750237663311	GOSH016.CMN___GOSH016___4602STDY7685338_ACGCAGCGTTCTCATT
-0.918484611609283	-1.99258131120908	-1.91325231844777	-2.12280457156539	-1.55112215114082	-1.57155831768919	-1.46060592402993	-1.22446372401881	-4.54693767526618	0.327195378309243	-1.08035806809326	-2.2749081530834	-3.15511384689162	-4.39774042442981	-2.38453768581833	-5.86884420309494	-3.08965935110233	-2.64604179955262	-5.10194455232707	-2.80141429665677	GOSH016.CMN___GOSH016___4602STDY7685338_ACGCAGCTCTAACTGG
-0.9631238532418	-1.8646563868669	0.706881891764877	-2.53622061942532	-2.25655774852524	-1.73920343727535	-1.62320693442383	-1.43914659771655	-5.08276315985568	-3.67104271418424	-2.91413739698999	-3.21381879742491	-2.86580777584364	-3.224657172602	9.03749138366896	-1.92532973053994	-3.85597172451526	-3.88318499151643	-3.40159851041249	-4.25386455662205	GOSH016.CMN___GOSH016___4602STDY7685338_ACGCCAGAGAATTCCC
-0.991601023928499	-1.81239378496161	-1.58341495319186	-1.37533174893121	-2.41114420000752	-1.54691477204042	-1.42369901318263	-1.83916633307119	-4.37898643336608	7.62908551498009	-0.583725231942094	-2.81928437986437	-4.45732128254526	-1.25435517563363	-1.60258237400751	-3.28904130820443	-3.0596984754832	-2.76261912745431	-5.12272520340316	-2.74333519303248	GOSH016.CMN___GOSH016___4602STDY7685338_ACGCCAGCAGACAAGC
-1.04360927920376	-2.23160328286536	-2.29513049804113	5.40471650804219	-2.52985194980393	-1.80649176452354	-1.64492315976734	-2.28057144405439	-5.11052069116427	-3.42593646223049	-2.78729575421476	-3.43813148940223	-3.7401920210974	-3.25370565813554	-0.672259818460018	-3.52881336418554	-1.81725626583389	-3.77421384579217	-3.72500795078968	-4.21752749285742	GOSH016.CMN___GOSH016___4602STDY7685338_ACGCCAGCATGCATGT
-1.03678688651259	-2.44603466381012	-1.09420561946492	-2.28467488506102	-2.50783530944741	-1.91713401190981	-1.73771252480071	-2.19271428043724	-5.43550247619584	-3.85072514655601	-2.87109537645263	-3.15422926721784	-4.05299098282916	-1.01434907390257	6.63874024384289	-4.01631829326891	-3.58816015925979	-4.29677032049968	-3.20210100098414	-4.60103874894204	GOSH016.CMN___GOSH016___4602STDY7685338_ACGCCGACAAACAACA
-1.06039668277286	2.64034239293436	3.98294928925551	-0.851091731506132	-2.58638807074235	-1.58251202730245	-1.37197308732349	-2.79671255438698	-4.16932952970448	-2.44287792607377	-2.73092074915354	-3.9445624382384	-4.21638073774355	0.0927950779646062	-0.648170502494497	-3.87201066131446	-3.64047490718188	-2.63417474712806	-3.17915275493673	-2.8026192445664	GOSH016.CMN___GOSH016___4602STDY7685338_ACGCCGACAGAAGCAC
-1.07041609527061	5.6209669206222	2.34296207506837	-1.67372094499159	-2.61280960252729	-0.213747534046009	-1.34744825314439	-2.44245567465089	-3.7588554818328	-3.15005104110964	-2.52599773839938	-3.85211504256298	-3.60707123771859	-0.439346304150179	-1.06170795205785	-3.84589278460016	-3.3825189872173	-1.58103894998476	-4.35244291256983	-2.95355359883528	GOSH016.CMN___GOSH016___4602STDY7685338_ACGCCGACAGCGTAAG
-1.03177515811717	3.05358311725168	0.883790926309178	-1.62021111924966	-1.30427550342742	-1.11997994852913	-0.995715141899035	-1.94855887307789	-4.36655194974465	-3.30007946380017	-1.96895553853676	-3.31912338773352	-4.29422060279407	-0.0603968183380773	-2.31581262758022	-4.26827811190145	-2.66870574815792	-3.26676075385998	-2.58502765069685	-3.23183708701471	GOSH016.CMN___GOSH016___4602STDY7685338_ACGCCGAGTCAAAGAT
-1.05223509450502	4.54988423771222	0.614154881211727	-1.69269728786666	-2.57049576095209	-1.20276030292892	-1.28553763351949	-1.37514380056671	-3.490928556748	-2.98230510450551	-2.10228705617699	-2.39988073422667	-3.42630751238926	-0.351018393720916	-3.75355445979179	-3.68254780627297	-2.84189361336493	-1.14195261984069	-3.26293730227652	-3.04123942315798	GOSH016.CMN___GOSH016___4602STDY7685338_ACGGAGAAGTACGATA
-1.01871653205319	-2.42805832911285	-2.56753328037143	-2.20974649325962	-2.36450351317421	-1.81675627561522	-1.71857290977616	-2.04434497092331	-5.3818941116227	-4.27488472842503	-2.92737469471194	-2.85155591370443	-3.47944455758001	-1.93292754452808	3.69642628002464	-3.15238817526795	-3.88185169235972	-4.00099662988561	-3.27665584410937	-4.70427092681839	GOSH016.CMN___GOSH016___4602STDY7685338_ACGGAGACAACAACCT
-0.950265742295943	-1.86592080252853	-1.49271377778104	-1.73734696055994	-2.30754713087215	-1.63283637173703	-1.42270899281967	-2.53918214717112	5.7461748609281	-3.45956204989563	-2.61115006281185	-4.01282025931939	-4.317229531211	-5.15323042869228	-1.58901892105098	-3.74988271236418	-3.36895559116256	-3.05473457213024	-3.88667495020694	-3.2752404985445	GOSH016.CMN___GOSH016___4602STDY7685338_ACGGAGACATCACGTA
-0.995791772630166	2.72395815835727	0.411168922470019	-1.61000577145296	-2.41625438802335	-1.74225237153573	-1.52572994230237	-2.4851278941461	-4.49791906108344	-3.72735921344169	-2.7513436326505	-3.06391996266042	-3.76366649891357	0.642328032715388	-2.91161287372763	-3.62016092324114	-3.43832544403093	-3.57522550143177	-3.33774190135176	-3.37462150819247	GOSH016.CMN___GOSH016___4602STDY7685338_ACGGAGAGTACCCAAT
-0.972866679082084	-1.28651592477987	-1.73795353767475	-1.67020720527005	-2.37735046774383	-1.4266280732417	-1.17452634447761	-1.3440435389459	-3.53582098374765	6.314401967343	0.0350371626782933	-2.76117202958394	-4.03952275452589	-3.46876712796693	-1.59404342382137	-3.42155594025935	-3.41619471341425	-2.58144526082893	-5.21570881076643	-2.35228610736923	GOSH016.CMN___GOSH016___4602STDY7685338_ACGGAGAGTCCATCCT
-0.846937026453884	4.73185427059224	-0.157100075980988	-2.05681649756877	-2.04990044270304	-1.80233500216818	-1.39524347002097	-1.55483414155459	-4.0208506091371	-3.4558580908651	-2.82959235144458	-3.37277723788798	-3.83814110122545	-0.980886837489636	-3.64940214309773	-1.94530771137353	-3.72979542939277	-2.57908026675642	-3.3761861381184	-3.66255626094288	GOSH016.CMN___GOSH016___4602STDY7685338_ACGGAGAGTTAAGAAC
-1.01545794834748	-2.28777315405424	-0.18063354387181	-2.27913783666311	-1.69033598878751	-1.96944579160675	-1.46282026286893	-1.45982359332258	-5.43844557748785	-4.32404903622404	-2.94620706605205	-3.04384008509131	-3.5396281412785	-1.23242633972037	6.53776182459461	-3.79092893349762	-3.90514412350914	-4.40119135861996	-3.4717150996758	-4.47084770352564	GOSH016.CMN___GOSH016___4602STDY7685338_ACGGAGATCGTCACGG
-1.0732729381246	-1.71074353614445	-2.44467519409382	2.69228154181592	-2.60667860912613	-2.0053518865622	-1.59872678699367	-1.20799245527756	-4.94196331456672	-3.88354142983803	-3.14244993106476	-2.57025885205717	-5.24057132812887	-3.65138444058677	-1.76061757979575	-1.92589427166858	-3.48375080091806	-3.6447933166523	-2.48553861275622	-2.95168530020596	GOSH016.CMN___GOSH016___4602STDY7685338_ACGGCCACAACACCCG
-1.05617673313356	1.92736154468418	1.45763874690369	-1.51678293110899	-2.58040728528739	-1.685407442277	-1.28501317175434	-1.00980011395325	-3.87265545441644	-2.7960545756596	-3.03401590927342	-1.57260063677342	-3.93920570283159	-0.387553456631646	0.334370389035562	-3.60410575598751	-3.92859620674214	-1.73802267273069	-3.17624876957912	-2.50792728635126	GOSH016.CMN___GOSH016___4602STDY7685338_ACGGCCACACAGCCCA
-0.953920215509824	-2.12035436607682	-2.16180274045802	-2.09645794958821	-2.31050687740479	-1.5510026133034	-1.53996855886375	-1.87533735028104	5.55880086370356	-3.77045177355022	-2.30880366615114	-4.22261722921912	-2.82453110153759	-1.5301695602726	-1.74281496206831	-3.17838509824574	-2.7671516273875	-3.54255859931674	-3.20420184501966	-3.57828741379161	GOSH016.CMN___GOSH016___4602STDY7685338_ACGGCCAGTCTGCAAT
-1.05695178200818	-1.86442544283637	-2.18574748306884	5.49878682712508	-2.56745416641446	-1.68154573083539	-1.56657009555453	-2.00537130100624	-3.65171704602805	-3.80151874452144	-2.87560701957484	-3.05690069898516	-4.30455115241666	-2.64245871816921	-1.31033800558125	-3.12408847471098	-2.95670905089365	-3.34256650088387	-3.69549020379548	-4.02410865036045	GOSH016.CMN___GOSH016___4602STDY7685338_ACGGCCATCCGAACGC
-1.01314458476153	4.56110382110559	2.16587662555225	-2.08829504520704	-2.45786296883749	-1.85244265582301	-1.56171914605221	-1.47111944706411	-4.84571941014214	-3.81983567815365	-2.94032972437014	-2.39013027167292	-4.17821939414966	-2.23566566061925	-2.33282514238884	-3.24229634489461	-3.89791060811251	-3.30433391898778	-2.93859944516765	-3.80965330301715	GOSH016.CMN___GOSH016___4602STDY7685338_ACGGCCATCGGAAATA
-0.963198325425756	-2.29300362775138	-0.397884781535271	-2.22990847830415	-2.32934304299176	-1.99811882821801	-1.23259001646438	-1.64039665956891	-5.08098191900688	-4.03829807864693	-3.07166008475072	-2.71972768750202	-3.39166946015165	-1.9485768677986	4.24031779005443	-3.16097970620529	-4.055907582556	-4.15395214154721	-3.44821706802513	-4.56653891851417	GOSH016.CMN___GOSH016___4602STDY7685338_ACGGGCTAGCGATCCC
-1.02419242623286	-2.48012624084021	-1.3568134434848	-2.48857709765324	-1.99096981228519	-1.75849552415173	-1.44704236793269	-2.15527720273702	-5.47144398152145	-4.34950345070278	-3.0675267390856	-3.01720330255485	-3.53999547003995	-1.47207062468391	4.82919512676845	-3.5395555916969	-4.0605619300064	-4.41684503010803	-3.58840718751898	-4.65295993564559	GOSH016.CMN___GOSH016___4602STDY7685338_ACGGGCTGTAAGCACG
-0.870885502083285	-1.95140209371826	-2.09987486380944	-2.20476564827727	-2.10901351287373	-1.43975934409028	-1.41298081768427	-2.56256321239552	7.19627590154069	-3.49000680571047	-1.86420808932413	-3.25547765233939	-2.58631379806437	-3.66701517128434	-0.900715783367322	-3.78842163974218	-2.78523199514975	-3.2576442742969	-3.69636228136211	-3.42989403924932	GOSH016.CMN___GOSH016___4602STDY7685338_ACGGGTCAGCGAAGGG
-1.02785965572333	-1.96658082732839	-1.20642700308874	7.7740986322051	-2.49720652371545	-1.82074517478039	-1.51550529392754	-1.33844179375405	-4.67933062215615	-3.67362293935817	-2.95902394442889	-1.93605332747931	-3.04331634968983	-2.18717772337633	-1.11067028534174	-3.10556171143273	-2.99989692316784	-3.26977220989105	-3.06458076034108	-3.74806842062619	GOSH016.CMN___GOSH016___4602STDY7685338_ACGGGTCCACTAGTAC
-1.01387043140174	-1.34050760841222	-1.0998556272318	-1.31522951319974	-2.47297351698016	-1.61852493951405	-1.31051897107433	-1.41269392610107	-3.97797968941792	6.6581868586254	-0.487564786769068	-0.652823449151749	-3.36391900283543	1.55159191843636	-0.900566207967292	-0.508141815742866	-3.5194754800524	-2.52453249198183	-5.55401257343168	-3.04637298305595	GOSH016.CMN___GOSH016___4602STDY7685338_ACGGGTCGTACTTAGC
-1.05319358146503	4.24859683454208	1.27837102283033	-1.97280264945307	-2.56380736440248	-1.59195062152781	-0.951804924160092	-1.5441796895284	-4.01753052106836	-3.48465841142979	-2.62957400510373	-3.15753441138187	-4.34839069504797	-0.678329518504689	-4.23311897574914	-4.17853575917557	-3.48313163829878	-2.18424165797083	-3.48707528350824	-3.38468459753575	GOSH016.CMN___GOSH016___4602STDY7685338_ACGGGTCTCCGCATCT
-1.00311994149757	-2.24187929357439	-1.43782405666113	-2.47488702604753	-2.42353932279084	-1.99249904928377	-1.7353521947024	-2.04672318852115	-4.81873391234528	-4.33558292861678	-2.97243965569893	-3.1227386731702	-3.49047265757904	-1.96442693785139	6.41373943323633	-4.13038082109615	-3.71950056381662	-4.39866015918659	-3.61542406015108	-4.72997236033288	GOSH016.CMN___GOSH016___4602STDY7685338_ACGGGTCTCCGCTGTT
-0.975139002412296	-2.21623571489339	-0.0898212513852656	-2.45058378174922	-2.16541136260649	-1.95010873297582	-1.71528204459133	-2.18789946793954	-5.39300541136127	-4.29759828450466	-2.87847129361073	-2.95918077078603	-3.63983806084261	-2.46880583008708	6.26852088558229	-1.92050378302925	-3.62475102478796	-4.40769002482754	-2.96885695188594	-4.40538689649768	GOSH016.CMN___GOSH016___4602STDY7685338_ACGGGTCTCGTTACAG
-0.990404376622352	4.36866277883118	0.845352473115359	-1.96687583180095	-2.41120437073046	-1.5480627627717	-1.36584751610924	-2.63013581791797	-3.88210869863547	-3.26330684499098	-2.57661562059535	-2.83264535934295	-3.22985197471872	-1.08243555999989	-2.47847110506806	-3.78479654817134	-3.43313818938464	-2.41518146969624	-3.05927168288619	-3.31449285349806	GOSH016.CMN___GOSH016___4602STDY7685338_ACGTCAACAATGAATG
-1.03781786307306	4.52760918619463	0.332784787416976	-1.7193234450492	-2.53121119059454	-1.38318813945123	-1.34475251878891	-2.18274869092578	-3.7100586814427	-3.16635692577581	-2.3525666203484	-3.29995100794013	-3.71034710417987	0.442811802680186	-2.6023320057001	-3.04260690045172	-3.15688910548271	-1.91177055849801	-8.57180000168628	-3.17402629604053	GOSH016.CMN___GOSH016___4602STDY7685338_ACGTCAATCTTTAGGG
-1.08828133921997	5.42963307724943	0.212106677059564	-1.44964852655543	-2.66384418918142	-1.54151267520158	-1.22956492575983	-2.01208373072323	-3.66558495977624	-2.79168951524175	-2.87325297560569	-2.04076778300362	-4.53201566215215	-1.79276754560559	-3.4864342846692	-3.48024377606946	-3.82669783292254	-2.30612332355162	-3.26082108895043	-3.20169638044266	GOSH016.CMN___GOSH016___4602STDY7685338_ACTATCTAGCGTTCCG
5.38930459070036	-1.83990467151769	-2.15827473527166	-0.425049696436833	-2.00638667561867	-1.61427700698547	-1.33664827371983	-2.04686404738513	0.488001843141929	-3.29812124899645	-2.62735209623234	-3.73188627035756	-3.73309644745532	-0.654408837223677	-3.53652605827948	-3.45486963146396	-2.91723001735724	-3.05330077743172	-4.73830118507008	-3.65661652516294	GOSH016.CMN___GOSH016___4602STDY7685338_ACTATCTAGCTAGGCA
-1.02113095852875	4.76210052162805	1.83185791593041	-1.85313387439996	-2.48818336469957	-1.70925147032536	-1.3671483568475	-2.38460849423805	-3.91748746552339	-3.24430676809744	-2.92626797269619	-2.70045587565413	-4.27308944597497	-2.08727640003546	-3.14240195348547	-3.68327549956271	-3.8821126826806	-2.93758943826308	-3.26662222530181	-2.88474958253851	GOSH016.CMN___GOSH016___4602STDY7685338_ACTATCTAGTTCGCGC
-1.06219851223682	-1.10998128864035	-0.871350888417528	-0.837389811988449	-2.60269515701767	-1.62371107193631	-1.1491528270251	-0.919844056078386	-3.07619364774243	4.04964477051496	-0.658516974992303	-0.748673645029083	-3.71045057828304	-0.64719377809384	-1.65453314912602	-3.91167681585901	-3.52474928103655	-1.98917776681569	-3.41964782036074	-0.946263005140483	GOSH016.CMN___GOSH016___4602STDY7685338_ACTATCTCATAGGATA
-0.88397214300621	-2.0712818733831	-1.64734080404616	-2.36964668678171	-1.64695307926206	-1.63924621545382	-1.340616159249	-2.00255646109144	6.07110588871966	-3.77797270284549	-2.4144658903421	-3.95619017178768	-3.14900640958519	-2.33891990455946	-2.84588687026077	-5.70517117464729	-2.88844452571609	-2.68753380449642	-4.73085944798677	-3.37739642699861	GOSH016.CMN___GOSH016___4602STDY7685338_ACTATCTGTATATGGA
-1.02225527458134	-2.26378482061842	0.00734674920024075	-2.27707623986131	-2.47622486698718	-1.86193031495909	-1.64645942729655	-1.92716863697769	-5.13224923480798	-4.06114768835571	-2.86233031931142	-3.17284585493419	-3.2714216061472	-1.42156912815883	5.28322808177842	-3.01367155344814	-3.8001560445056	-4.06555010740722	-3.27888622480891	-4.00147743908189	GOSH016.CMN___GOSH016___4602STDY7685338_ACTATCTGTCATATGC
-0.997130344061811	5.29029440276277	0.624163114806968	-1.99548185147721	-2.4242249067679	-1.51984966114947	-1.43852153497703	-1.86109218606699	-4.00400119453534	-3.47106537557623	-2.43851621383928	-2.58461304848846	-4.14629225156562	-1.84850025714725	-3.48839850790512	-3.13842903903692	-3.25874483853505	-3.32610825340751	-2.98840685346658	-2.59272829067725	GOSH016.CMN___GOSH016___4602STDY7685338_ACTGAACAGGGAGTAA
-1.03426691939399	-2.15052364081237	-2.09035356938458	-1.43363132687249	-2.50161553492747	-1.90476059558235	-1.73583911663884	-2.32346101593419	-5.43323024348665	-4.31388806803604	-2.59056946795722	-3.37863955759585	-3.53631981279869	-1.8695308498367	3.66657895337757	-4.28693430985016	-3.78153726391776	-4.35574633908986	-3.60411071295192	-4.66023663754336	GOSH016.CMN___GOSH016___4602STDY7685338_ACTGAACAGTTACGGG
-1.08575427697895	-2.19716410011469	1.24803920611471	-2.00238202092466	-2.51396339695701	-1.72551016741796	-1.65503647164536	-1.3026534772234	-4.88677695309793	-4.03912162542647	-2.98124756871957	-2.2921669666743	-4.01322425534555	-2.24497382953093	4.47442921540932	-2.93941024999728	-3.96181314809824	-3.82586206234674	-3.40986981726656	-4.23021526985387	GOSH016.CMN___GOSH016___4602STDY7685338_ACTGAACCAAGACACG
-1.05578835738065	-2.15936951200199	-0.332426018478962	-2.53330594807346	-2.46270914184578	-1.86614182995719	-1.70637443225226	-2.32242772491252	-5.32089953681199	-4.21165571187168	-3.0770618635003	-3.23772205873843	-3.69573994113578	-1.40925854534766	3.77360554785942	-3.82223387515764	-3.89513037495912	-4.00785779516091	-3.61065515108312	-4.25110296058106	GOSH016.CMN___GOSH016___4602STDY7685338_ACTGAACGTAGCGTAG
-1.07067191843311	-1.93525188058478	-1.89789857026208	-1.85377012125341	-2.59807041245631	-1.98546374110911	-1.63815499293091	-1.38910931171064	-5.07879996494848	-4.00089715050107	-3.17637421439493	-0.687515048892098	-3.28563298178485	-1.79217703918115	0.985979678609566	-3.56889717479763	-4.20696892724805	-3.79521529299698	-3.07509269079563	-4.55607005225755	GOSH016.CMN___GOSH016___4602STDY7685338_ACTGAACGTGTTTGTG
-1.02228516197758	-1.3079300907083	-0.954859790058376	-2.38430239773991	-2.47392966258213	-1.65147789639861	-1.69125707197485	-1.06690803395034	-5.28618482204627	-4.19226937895417	-2.83862749857453	-3.60873058687672	-3.14575225162193	-3.76809770352434	5.8114331846824	-3.44885300542742	-3.70490922747964	-4.11000966078498	-3.53438716341803	-3.98584521265998	GOSH016.CMN___GOSH016___4602STDY7685338_ACTGAACGTTCGCTAA
-1.00563040277328	-1.69688437826857	-1.9873253328158	7.49662216209275	-2.44863395794236	-1.59677803222679	-1.38002549299306	-2.39251560445781	-4.22517956938847	-3.2935102484227	-2.90024617295288	-3.28285326695918	-3.14366776317485	-3.71569267612214	0.589263596236938	-3.80685069603219	-2.7851270038686	-2.98055519724526	-2.74006625928202	-3.13338910225772	GOSH016.CMN___GOSH016___4602STDY7685338_ACTGAACTCAGCAACT
-0.908824192223465	-1.96169175511934	2.12892925709737	-2.50877587466365	-2.19267511218149	-1.92814137192182	-1.62978779800731	-2.01984928562807	-5.13331604292728	-4.09654151379217	-2.85496652480781	-3.57429182836633	-3.72945912340086	-2.42888719552692	6.73351891783269	-2.98211943374879	-3.77164830512832	-4.08319996586236	-3.69308321612483	-4.61700851238664	GOSH016.CMN___GOSH016___4602STDY7685338_ACTGAACTCTCGATGA
-1.13967071769544	4.91292257578428	-0.281801683664954	-1.12266918254251	-2.78641952199914	-1.55514442932902	-1.34835752362716	-2.51560424805605	-3.66931837089953	-3.10130540050382	-1.39257783846336	-3.08799079562117	-3.84231800486503	-2.39031930517504	0.870515432543846	-2.86674883458213	-3.76430320483952	-2.78931707484016	-2.0914153734221	-3.40676864103741	GOSH016.CMN___GOSH016___4602STDY7685338_ACTGAGTAGATAGCAT
-1.02199681838905	-2.35843961245287	-2.04307782282382	-2.32932787687849	-1.21410583783937	-1.78056211735167	-1.27172041298499	-2.26830702772502	-5.27890816500251	-4.18615838490674	-2.62408652935164	-3.76310939431885	-3.93483506577776	-3.3719635107935	4.25502496175752	-4.05513419277721	-3.80457756582458	-3.76795521408829	-3.42341028063035	-4.56358262056368	GOSH016.CMN___GOSH016___4602STDY7685338_ACTGAGTCAATGGAAT
1.13187833235091	-2.03861107366044	-2.23901903876779	-0.938489871094411	-2.10827084389181	-1.7776545764861	-1.47982945668876	-1.82681501810525	-1.3018811078357	-3.51349640746653	-2.768407536272	-3.86932803138106	-3.67398058734405	-0.090835824867002	-1.68305955912059	-3.99728671430075	-3.48087606736059	-3.12126792562771	-3.59629892114949	-3.78698628487815	GOSH016.CMN___GOSH016___4602STDY7685338_ACTGAGTTCACAATGC
-1.05769137970214	-2.48824395564608	-1.67901963810609	-2.57104055665723	-2.46733968297104	-1.65419131211981	-1.76953531136372	-1.91439864975245	-5.53697823276198	-3.71161828556876	-2.99360468632755	-2.61442767487327	-4.00759062669644	-1.45514635511707	5.61369277499962	-3.92198728754909	-3.97233182549091	-4.09599466020102	-3.45376509482371	-4.31030514853031	GOSH016.CMN___GOSH016___4602STDY7685338_ACTGAGTTCTCATTCA
-1.05669082862838	-2.3976419988186	-1.49533167415467	0.209089225740083	-2.46035044974828	-1.9869909932159	-1.72796332499114	-1.66739155276451	-5.39462730462866	-4.27418670136244	-3.29112752536327	-2.39089703270376	-3.74732842663976	-2.95419706679557	3.14800509698751	-3.27851317943264	-4.3499214872503	-4.26335741299591	-3.40821290678002	-4.55649848600614	GOSH016.CMN___GOSH016___4602STDY7685338_ACTGAGTTCTGCTGTC
-1.05199711663806	4.01627269653255	-0.179412516807066	-1.50594966106172	-2.56315687791852	-1.67256176579061	-1.4129694599488	-1.32487526056569	-4.05928397444821	-3.35553493100094	-2.8395010116793	-2.13729140356119	-3.16726637160181	-0.468644314124049	-2.58820760518641	-3.92757780000563	-3.77610553431285	-2.90632844458499	-2.95914739930363	-2.50535655535817	GOSH016.CMN___GOSH016___4602STDY7685338_ACTGAGTTCTTAGAGC
-0.0204110129269884	-1.80572886914388	-2.18393175373792	-2.16662645274588	0	-1.25815052263944	-0.967365022792772	-0.622758134294322	-3.3139317515679	-2.81678353229085	-0.793963837930872	0.505782746529207	-0.489546688754764	-0.528238160423929	-2.44942740520905	0.320597939118333	-1.32645379543946	-3.01222360996802	-2.93087821788492	-3.696621524727	GOSH016.CMN___GOSH016___4602STDY7685338_ACTGATGCACCCATTC
-1.13572173184323	-1.72250304319818	-1.60736241018224	-1.87724547832066	-2.77003453497311	-1.45023446434338	-1.47088726294151	-1.12587870609771	-3.79684251358529	-3.46293917188702	-1.74730958469009	-0.945650378911854	-3.99109908533639	-3.63349730338841	-2.2842844694108	-4.58623978861015	-2.90987189446267	-2.59359473391045	-1.02307599355948	-2.95257679444533	GOSH016.CMN___GOSH016___4602STDY7685338_ACTGATGGTCGCTTCT
-1.05862503127257	-2.06526023444642	-1.23027078886141	-2.41489508353114	-2.56354029807981	-2.03256123381554	-1.71984768426214	-2.36829546305449	-4.24935338666037	-4.24899263275028	-3.14536637010997	-3.6372306328553	-4.03047119641036	-1.64593221285884	6.87485902814862	-3.15657820238486	-4.16528085712865	-4.20844242829446	-3.08631213849902	-4.43040736406421	GOSH016.CMN___GOSH016___4602STDY7685338_ACTGCTCAGCGCCTCA
-1.05550999619814	-1.41658224129803	-1.96654666465983	-1.60696705357029	-2.56813579055867	-1.62114965574587	-1.48535448409306	-2.28777870482626	8.19927667536796	-3.51065860233884	-2.65286878084249	-4.59057280626177	-2.55769379213487	-2.68451570777412	-1.71306246295648	-4.06337728802828	-3.47628745316799	-2.52779275557241	-3.21519123089389	-3.10291872563864	GOSH016.CMN___GOSH016___4602STDY7685338_ACTGCTCCAGGTCGTC
-0.909723457563873	-1.29189732490101	-1.89179253821915	-1.99104037777884	-2.20790011374264	-1.31108930381852	-0.833227016458613	-1.80259864691462	6.40209002192398	-3.06002843949626	-1.98725599062155	-2.61764517823852	-3.64165625118536	-2.55801796563712	-1.12623442311253	-2.99192440673398	-2.54104431486301	-2.24206952668426	-3.27394762265684	-2.73012016816308	GOSH016.CMN___GOSH016___4602STDY7685338_ACTGCTCGTGTAAGTA
-1.02734343445464	-1.29662718837033	-1.42038316287804	-0.982376256836499	-2.51195421080269	-1.40124391506496	-1.21229657619885	-1.67135554392641	-3.63759334454332	6.80191332893615	0.505230634510774	-1.84756399415041	-4.40314252844439	-1.6842480989006	-2.0791146293602	-3.4174996208141	-3.39693564702825	-2.84635561336878	-3.74246563502735	-1.88772450107555	GOSH016.CMN___GOSH016___4602STDY7685338_ACTGCTCTCAGGCGAA
-1.0479809628657	-2.36103007036719	-0.125465643549802	-1.85376999786781	-1.70085853824739	-1.97577434491598	-1.40859118542321	-1.6162247015388	-5.32398271526826	-4.21665571872918	-2.84814036442763	-2.93268371153357	-3.81174646444568	-2.26182338126202	4.66876732467272	-3.30403328963468	-4.02913214082701	-4.24311495293921	-3.34502154776168	-4.07052281392329	GOSH016.CMN___GOSH016___4602STDY7685338_ACTGCTCTCCGTACAA
-1.02467938641155	-1.99987124906305	-2.68717978957662	-2.39334136290946	-2.47598143683853	-2.04544844202805	-1.7659494534225	-2.09238238203536	-4.55747014695835	-4.40915205087185	-3.06433845810872	-1.42267575970547	-3.46605371346515	-2.98218775135355	2.89478203644576	-4.03802044746755	-4.05652464704869	-4.46976918063229	-3.88949585100409	-4.52529993402968	GOSH016.CMN___GOSH016___4602STDY7685338_ACTGCTCTCTCCGGTT
-0.962519368098377	3.78022841382386	-0.672862349892606	-1.89021286129863	-2.34107591886245	-1.61855374187331	-1.36974037783366	-1.89206823874593	-4.05767750520217	-3.29540205170725	-3.13534316104701	-1.10880506223857	-3.5959133025093	-0.146162790272935	-3.83782702567936	-4.0989317532975	-4.13752586903497	-2.56636509534381	-2.94663399215047	-2.90747752737648	GOSH016.CMN___GOSH016___4602STDY7685338_ACTGCTCTCTTCGGTC
-0.94203905092979	-1.6754117114126	-1.83714736157867	-1.89663025126994	-2.29174074024608	-1.32163547945412	-1.33156408609169	-2.30640766515759	8.41811563098118	-3.19884448479554	-2.11993837481341	-3.76921061030016	-3.60226796966445	-1.61010323902872	-0.549366837775655	-3.78759833145781	-2.43359244989515	-2.89927859778861	-3.53059142624626	-2.69044073772453	GOSH016.CMN___GOSH016___4602STDY7685338_ACTGTCCCACTAAGTC
-1.03257239797301	-0.145469978913874	-0.729873547880972	-0.87832390773222	-2.53139535703428	-1.34928411417604	-1.09266664916418	-0.545982775955615	-3.22378449468789	9.97885088531225	-0.496845702120154	-2.49540866844463	-2.87881716841542	-0.821602911895359	-1.81696749414595	-4.8620455605336	-3.47565366275755	-1.58502708971	-4.53382407765807	-1.77603318210527	GOSH016.CMN___GOSH016___4602STDY7685338_ACTGTCCGTAGCGTGA
-0.82609965850873	-0.931065722062981	-1.15115578642168	-0.809878642076335	-2.0225624322432	-1.24221271505352	-0.924381383108598	-1.45142781341393	-2.75168791942797	-2.09288976559837	-2.33076918885228	-2.77218281912066	5.76273403895374	-0.971708534561233	-1.59652066997805	-3.08538790846302	-3.00244981703372	-1.53303329891792	-0.208080580272923	-2.31576281766532	GOSH016.CMN___GOSH016___4602STDY7685338_ACTGTCCGTCGGCTCA
-1.09327494502413	-1.58066896040449	-1.94902594845366	-1.75551271894303	-1.73663463655428	-1.63001467263146	-1.38089476622794	-1.90252870195205	-4.18307377994609	-3.23099673291733	-2.4506359221755	-0.728586959087192	-3.36726589457824	-3.67114442027297	-2.58229662698836	-1.48959352305377	-3.6033216883152	-2.79230467244872	-0.0988143717610389	-2.7193968867166	GOSH016.CMN___GOSH016___4602STDY7685338_ACTGTCCGTGGTAACG
-1.04637782005268	-2.10272272790751	-1.59043925644558	-2.25567089903564	-2.44648910877384	-1.6809777273826	-1.67019297772867	-2.02663020677756	-5.2014005740458	-4.11272091078362	-2.74170006125846	-3.55517167910123	-4.13700044433178	-2.50982545698766	4.66956416545581	-3.84155832720621	-3.01865252511294	-4.10134273366818	-3.71314727602925	-4.27606542241668	GOSH016.CMN___GOSH016___4602STDY7685338_ACTTACTAGGCTCTTA
-1.03141941864463	-1.42010290740703	-1.62553835683547	-1.4470619450415	-2.51908986714368	-1.38668804391307	-1.27060539415004	-0.954212564865252	-3.83587952541354	4.41464347050795	-0.618792479922207	-1.53998070210163	-3.91267988372506	-4.16469699199471	-2.16580142108393	-3.01553045031965	-2.96151751331445	-2.61524374736951	-3.82516403164837	-2.70146325257264	GOSH016.CMN___GOSH016___4602STDY7685338_ACTTACTAGGGCACTA
-0.957532031514288	3.57471991841596	1.38704818453759	-1.96819179306416	-1.68946093961988	-1.76877744207055	-1.4284903294564	-1.79444827528825	-4.16587426656046	-3.33477704751274	-3.02112176356116	-3.42735753745275	-4.07082428294194	-1.65924410535807	-1.79924578786017	-3.78612478924222	-3.99150297072792	-3.04300141008661	-4.24578116432296	-2.86849106152877	GOSH016.CMN___GOSH016___4602STDY7685338_ACTTACTAGGGTGTTG
-0.90962752112738	3.26444026540881	1.77132301266365	-1.94910980912483	-2.21220440192331	-1.78539317464752	-1.29874217559757	-2.41391018327375	-3.3925584734528	-3.12681822657881	-3.1684978701924	-3.58325449093848	-3.99357688307933	-0.348148355006189	-3.39672445039519	-3.78036636811207	-3.98474599579436	-2.50148279229864	-4.10935225276245	-2.66056034248803	GOSH016.CMN___GOSH016___4602STDY7685338_ACTTACTAGTATCTCG
-1.03633167819007	-2.15143386907585	-1.59240589500473	-2.37251637766685	-2.5100243588664	-1.91658815711364	-1.67476351806407	-1.76040116811497	-5.22227637010163	-4.13355826415317	-2.95017363360991	-2.98350742466006	-3.04245406380484	-1.34453342217698	4.08088110058624	-3.51849765429245	-3.91392928466501	-3.7736899258445	-2.98097965824505	-4.3545484898055	GOSH016.CMN___GOSH016___4602STDY7685338_ACTTACTGTCCATGAT
-1.07087730063824	-1.37081064601261	-1.52083014257746	-1.49451789396766	-2.61793853667499	-1.23004871204617	-1.27236588836705	-2.1537998708655	6.30853762125183	-2.92990712644708	-2.19711305557043	-3.40897235108908	-3.73109344742331	-4.72019627654376	-1.58771080522143	-2.01547337053448	-2.86172068507915	-2.60266077837542	-2.79218116099627	-3.16738449502973	GOSH016.CMN___GOSH016___4602STDY7685338_ACTTGTTAGGGCACTA
-1.00756476536676	-1.79127481308344	-1.89091610148574	-1.3043383608964	-1.95392290460637	-1.81335907432301	-1.23886093694185	-1.02955065204964	-4.37489197291007	2.74893195258091	-1.02642696680025	-0.793706292534898	-4.38064088214725	-3.64795420000033	-1.0258480028857	-4.26766501132628	-4.01701712065507	-2.97486312182712	-3.55345895286801	-0.998971092149951	GOSH016.CMN___GOSH016___4602STDY7685338_ACTTGTTAGTAAGTAC
-1.06156360820522	-2.02170768704676	-2.01342271369869	-2.18270221107699	-2.57931483072872	-1.49309134178421	-1.56096841738082	-1.19176707018568	-4.59650529855125	-3.7816966401447	-2.2415531736645	1.31451042012527	-3.70671892470051	-2.70137297019757	-2.27563381083633	-2.54291898795863	-3.11245888565779	-3.18203293746451	-2.48540242427253	-3.68661293133999	GOSH016.CMN___GOSH016___4602STDY7685338_ACTTGTTCAACTGCGC
-0.979737745928539	2.81119360891733	0.525167761796278	-1.95873258808862	-2.38377733512853	-1.75144617670357	-1.37870272384495	-2.53747376032123	-3.93137507109404	-3.30885792197002	-2.93553936653188	-2.28526433206392	-3.47222620067488	0.0658141189450987	-5.03418722108749	-2.7990780597984	-3.88682420892822	-2.69295420788499	-3.61206295705936	-2.95028963396401	GOSH016.CMN___GOSH016___4602STDY7685338_ACTTTCAAGATATGGT
-1.01578101518736	-2.04695815129356	-0.388716292956103	-2.52535310932915	-2.45780316254894	-1.93102509841318	-1.68780122248922	-2.41365712061058	-5.27765488152011	-4.18698048364847	-2.9329223404927	-3.01051567750589	-3.32042970754418	-1.30343674989854	8.41075035676434	-3.34031991765764	-3.88850524972084	-4.14118564395732	-3.50928061323363	-4.30252937007666	GOSH016.CMN___GOSH016___4602STDY7685338_ACTTTCAGTTCTGGTA
-1.00362028195163	-1.84584426197665	-2.27019875578411	6.78189873918958	-2.43354020719353	-2.00651994214299	-1.5700409490097	-2.14903955964753	-4.87921825706944	-3.85126739033374	-3.21207546819153	-3.20631581480009	-3.563712964263	-2.67860000203604	-1.34651658880383	-2.40080182511461	-3.27675022598853	-3.7381925495453	-8.13229241201632	-4.51325443511338	GOSH016.CMN___GOSH016___4602STDY7685338_ACTTTCATCGGCCGAT
-0.985368082597143	-2.35176070905503	1.47282639901472	-2.32855415297393	-2.38281406972152	-1.70072836988212	-1.66375487798877	-1.8030039002209	-5.21066500304271	-4.1391609012471	-2.83086744578541	-2.27007398569311	-3.49748571242819	-1.09872425337862	7.1272127054352	-2.4471490034616	-3.75391141659545	-3.92324916874325	-3.4915133361704	-4.3038276518247	GOSH016.CMN___GOSH016___4602STDY7685338_AGAATAGAGCATCATC
-1.01221009563805	-2.35486500660155	-1.60568103273825	-2.1779920172442	-2.44918150144922	-1.94347678693087	-1.68151622257482	-1.85911005286498	-5.25789317629813	-4.17123200201236	-2.95996249482531	-3.43671705128426	-3.70590827879565	-0.981728703685059	5.30558982255566	-3.52913115418218	-3.92224148622688	-4.20377894231823	-2.51231807400831	-4.78097609134957	GOSH016.CMN___GOSH016___4602STDY7685338_AGAATAGCAATGGAAT
-1.01788260857827	-2.15880442406537	-1.99298724837693	5.43001542299998	-2.4679124245841	-1.89730946020675	-1.59633176630732	-1.4949185283844	-4.96223094728002	-3.91764615315935	-2.98848188439102	-2.61309379509546	-3.45989683032459	-1.57135207052303	-2.65115779926782	-3.66556296169648	-3.22386789350778	-2.97339434296769	-2.9654184803367	-4.15895440040794	GOSH016.CMN___GOSH016___4602STDY7685338_AGAATAGCAGATGAGC
-1.0488859537288	-2.11494135121835	-2.2838166755075	4.70683054877908	-2.54570382076564	-2.04623171290896	-1.59539456304301	-0.932929879038099	-4.94305894476571	-3.89188882328937	-3.31785993147855	-2.87791043926816	-3.82814452447367	-2.57743661801318	-1.10574000900273	-3.46963013677571	-3.1428826585149	-2.7111864081224	-2.89723521686271	-3.68555517925203	GOSH016.CMN___GOSH016___4602STDY7685338_AGAATAGGTCGCGAAA
-1.13706291078428	-1.81621154208273	-0.96668183224096	-2.16000771933835	-2.76479721349672	-1.95395974947401	-1.63344091826028	-1.21434846222757	-5.02844147212789	-3.93781498549906	-3.21315153268246	-1.10975301480583	-4.13500484348943	-1.76088145650454	6.65767940345108	-3.02376669507236	-4.26491310582055	-3.47686612244543	-3.10222595621434	-4.48792057930309	GOSH016.CMN___GOSH016___4602STDY7685338_AGAATAGGTTAGAACA
-1.01203270369689	2.05946906491612	1.11077853432722	-1.95239358433789	-2.46110959791765	-1.49759144535396	-1.44765853473829	-2.18313793743409	-4.21882626702602	-3.48675171347786	-2.67550989521926	-3.60404028546189	-4.01548210243403	-2.32507145999205	-4.42037055093357	-4.19230901154369	-3.83100096585327	-2.76479529850048	-4.12338077825534	-3.02967758874154	GOSH016.CMN___GOSH016___4602STDY7685338_AGAATAGTCAGCTCGG
-0.99491569447363	-1.9139514084793	-1.53847711789734	-1.95692825223224	-2.4169196736604	-1.58131099536384	-1.47163444167532	-2.69248372046177	6.125831648489	-3.48230270105219	-2.51087247023936	-4.16766373770892	-3.3894089694508	-3.97578346028712	-1.68174332376453	-4.58538138414744	-3.07381118088171	-2.48939536005037	-4.38618737630152	-3.61519817953508	GOSH016.CMN___GOSH016___4602STDY7685338_AGAATAGTCATCGGAT
-0.9073543309597	-1.64331654021501	-0.406178614159342	-2.29550869577082	-2.04362020995169	-1.68077308829851	-1.48756401704416	-1.78243786869613	-4.64117845803189	-3.68127637018997	-2.56097606189156	-3.58169030298225	-3.72308253311655	-4.42298200061846	4.24921245926198	-2.36883773780295	-3.36532522319276	-3.74429438940107	-3.63380880441283	-3.24129706722035	GOSH016.CMN___GOSH016___4602STDY7685338_AGAATAGTCGAGAACG
-0.0205611471592088	-2.12768110608772	-2.32853624115799	-2.31317651973023	0	-1.37969670780358	-0.974480524874583	-0.944676031632507	-3.14466556252049	-2.83750252524158	0.0354001679045335	-0.665215436854638	-0.42797956026314	-1.85334418424531	-3.08548088975497	-0.0405905964440732	-1.58897310387876	-3.68901899603879	-3.19758174824789	-3.64177762570274	GOSH016.CMN___GOSH016___4602STDY7685338_AGAATAGTCGGAAACG
-0.020684173751849	-2.1404119792574	-2.25776608376523	-2.15988448241815	0	-1.48368291083719	-0.980311280213345	-0.632511255104246	-3.35828213898024	-2.85448057926676	-1.61634876418101	-0.50517860285145	-1.39739559559357	-0.280767783599024	-1.92591936932898	-1.95459154449789	-1.7333844375847	-3.86869130859554	-3.18969833555751	-3.92457142483694	GOSH016.CMN___GOSH016___4602STDY7685338_AGAATAGTCTACTATC
0.114757836677212	-1.85637779631613	-1.85935491302805	-0.508163572337571	-1.93593141566831	-1.61094456658064	-1.49653619685591	-2.10997101659977	4.25262080318837	-3.58050834617425	-2.65050371497084	-3.81456101037053	-4.19105745588861	-1.65987610529169	-1.50035406364533	-4.34557101001047	-3.54137488551009	-2.7295017522388	-3.04474295677883	-2.44799431055655	GOSH016.CMN___GOSH016___4602STDY7685338_AGAATAGTCTCCTATA
-0.957163498430438	-2.43278910942754	1.23194655933938	-2.46967673786245	-2.31106140509553	-1.92162916984449	-1.68320057389392	-1.99998169223074	-5.15835893833195	-4.21702382345978	-2.84032635794431	-3.23230016451137	-3.14337641932773	-3.06602351471353	5.76045897569115	-2.87881048618837	-3.74044364600514	-4.08509253311378	-3.4299369196481	-4.6978109470682	GOSH016.CMN___GOSH016___4602STDY7685338_AGACGTTAGTTACCCA
-1.02354181138024	0	-0.612297465260669	-0.517892254319191	-2.53355979610365	-0.909250050059654	-0.623759018776223	-1.80078320147893	-1.6169892736947	8.51299633360673	0.300072880138255	-3.06422970300847	-4.24800279268035	-1.27631421957681	-2.78994117371887	-4.15607518393027	-3.15031223523323	0.743780805087129	-3.4177885154687	-0.73250951603764	GOSH016.CMN___GOSH016___4602STDY7685338_AGACGTTCAACACGCC
-1.03948828523913	5.17149947612709	1.48833189261459	-1.59576893569202	-2.52775478479514	-1.36890923075287	-1.48924972052616	-1.77848960545463	-4.23667982752599	-2.77354656963824	-2.40609008985352	-1.09810211430328	-4.09969547131629	-0.388845933719737	-1.78080728717598	-3.28201809473897	-3.22458654158091	-3.22715305915882	-3.50138831612384	-2.98514041235904	GOSH016.CMN___GOSH016___4602STDY7685338_AGACGTTCAAGCCGTC
-1.01214364942292	4.95523236495821	1.3341240323462	-1.45248450320068	-1.58215390572116	-1.64132161343612	-1.15037586432043	-0.986630420843333	-4.50601928913517	-3.53076478390765	-2.66105037277063	-2.53651933232525	-2.67459435819261	0.343222416211226	-3.17643502906647	-3.43565398579862	-3.54363868416579	-2.47750848166512	-3.80389534333363	-3.33310871868084	GOSH016.CMN___GOSH016___4602STDY7685338_AGACGTTCAATGTTGC
-1.03176224679073	4.13841218326013	0.629752021613981	-2.06803372454431	-2.51035841427827	-1.66973905797651	-1.45188475254618	-2.28021773484996	-4.21900648438745	-3.48447866766576	-2.7563864704401	-2.51468635701131	-3.69456019443161	-1.40695275674329	-4.42119227319624	-4.26805223740713	-3.66800071904172	-2.35576089527829	-2.97344374877833	-3.47712548686207	GOSH016.CMN___GOSH016___4602STDY7685338_AGACGTTCATAGACTC
-1.00010441245325	-1.43120418349838	-1.21160438024239	-1.35748214901307	-2.50839100989308	-0.722205474486602	-1.25654066359904	-1.1432144690705	-1.56776983900265	-2.9361137243133	8.42190608449623	-1.09646551774698	-1.74829542998013	-3.70660837196808	-1.57543828241526	-7.20095196951282	-1.58785724426623	1.36676930926366	-4.65220153098315	-1.77865097937549	GOSH016.CMN___GOSH016___4602STDY7685338_AGACGTTGTCGGCACT
-1.04758862637441	-2.30343565471857	-0.854794918207985	-2.33222536979649	-2.53798372543661	-2.04092325379478	-1.67982450535964	-1.24329338780848	-4.13787480146667	-4.1400181657008	-3.19759243685238	-2.35626555951958	-3.94573102470351	-2.45570992438945	5.0822740595915	-3.61794518889076	-4.22983816661326	-3.98069711104544	-3.30414698915098	-4.29215359322356	GOSH016.CMN___GOSH016___4602STDY7685338_AGACGTTTCACAGGCC
-1.05699481930903	-1.80162789950258	-1.50463759688203	-0.85727675179694	-2.57327013826281	-1.41457887339021	-1.45868341283077	-2.58255168666854	5.66092055259523	-3.36207340342474	-2.5858316448269	-4.33972879364848	-4.08731439879274	-3.65064365865648	-1.93971641185616	-4.98940813239071	-3.06794176559827	-1.48482190028193	-3.85980248303046	-3.23202456027357	GOSH016.CMN___GOSH016___4602STDY7685338_AGACGTTTCCTGCTTG
-1.06505667606446	-1.95342332613859	-0.651429637381908	-1.47581356256594	-2.58959455785225	-1.77729279892643	-1.53222495234939	-2.09490318581193	-4.71396328370241	-3.69495804062112	-2.90530993975697	-1.37134006506351	-3.51846838161684	-3.92794398391094	4.61698631726197	-3.83351261655341	-3.8623663015195	-3.08222487554456	-3.42769553687792	-4.42881965322752	GOSH016.CMN___GOSH016___4602STDY7685338_AGAGCGAAGAGACTAT
-1.1350971538886	-1.79086013273084	-0.209045784209981	-1.39025984442485	-2.61803455285949	-1.63626294867516	-1.50141170263048	-1.21525157796831	-2.25967353478602	-3.55276225414402	-3.14477157090477	0.993874788387704	-3.65733638428662	-3.12514362404451	4.22794329721774	-4.15141156044515	-4.17826545628529	-2.59459665801347	-2.67597746560315	-4.46192114823068	GOSH016.CMN___GOSH016___4602STDY7685338_AGAGCGAAGTGCAAGC
-0.98218946565247	-2.24662314545128	0.690451604686411	-2.07950765066997	-2.25382694703551	-1.73326647813047	-1.61428382811957	-1.8810336765231	-4.89716201600703	-3.99669523794611	-2.91275315875776	-1.95333011078789	-3.31560043999186	-3.74679857928097	7.13863529121505	-2.35557155775883	-3.8574775230682	-3.817117230839	-3.11074225993669	-4.09826619059021	GOSH016.CMN___GOSH016___4602STDY7685338_AGAGCGAGTTAAGAAC
-1.03459277802739	-1.85453099995791	3.24317596715508	-1.97857088667168	-2.51130030821468	-1.86822805958093	-1.56823317935894	-2.53911029465025	-4.8570703500379	-3.82298440042702	-2.99169447473179	-3.69339895066563	-4.13330590039178	-1.38712773646755	1.11000434601299	-4.4628901962671	-3.96671300670623	-3.60671125505798	-3.70450572247187	-3.4826145387914	GOSH016.CMN___GOSH016___4602STDY7685338_AGAGCGATCACCCGAG
-0.977301120898008	-0.719946531830579	0.658692455681621	-2.22558898963051	-2.36440055564783	-1.40634026696414	-1.62945690854226	-2.21924688578849	-4.96088287206244	-4.04474261876983	-2.37899242246678	-1.89106245979035	-3.91079539182965	-0.238250084162457	1.81293591743474	-2.46598680511378	-3.17915551165812	-4.12235095289333	-2.92746953305362	-4.26188281778636	GOSH016.CMN___GOSH016___4602STDY7685338_AGAGCGATCGATGAGG
-1.09172289549863	4.45636727529203	0.84125484294452	-1.72043508026592	-2.66422279444831	-1.29916198032058	-1.38551903253835	-1.92503404202905	-3.7367800545884	-3.24568622754332	-2.21313015211148	-1.97547161249082	-3.82899917873002	-3.17988653826127	-3.37588856159621	-3.52227482586965	-2.98890754541901	-2.00164182319021	-3.04893372892058	-3.02973356682703	GOSH016.CMN___GOSH016___4602STDY7685338_AGAGCGATCTTGTTTG
-0.992042618661542	-2.09909836750759	-0.977081872780717	-2.15871749886606	-1.41878721112569	-1.86510569829767	-1.35516880248563	-1.86745194542498	-4.97833797805886	-4.06132389054281	-2.83669036161386	-4.00654386712899	-3.70219032286135	-2.55336051068193	6.17004778006541	-3.20377575499894	-3.7625217960314	-3.94358374215985	-3.4649586083221	-4.36115603797211	GOSH016.CMN___GOSH016___4602STDY7685338_AGAGCTTAGGCATTGG
-1.02026148615408	2.03449294014176	1.49500662644585	-1.75275635036434	-1.58313797831193	-1.64437656504177	-1.21890804556867	-1.41245091162792	-4.30956205256526	-3.74145243818358	-2.80826668222856	-2.97392503757946	-3.62625451181771	-1.37068728027753	-2.86059900545236	-3.11115698450483	-3.73159386597383	-3.43962525207616	-3.99748248718578	-3.54159448033465	GOSH016.CMN___GOSH016___4602STDY7685338_AGAGCTTAGTGGACGT
-0.95386295276867	-2.09721269448907	-1.97380624196694	7.87280248634047	-2.31091869109476	-1.58481834860533	-1.52947103321122	-1.65773618156874	-4.6026733428672	-3.76943479560918	-2.38704461082486	-3.02990784658588	-3.0790097547078	-2.28113703279663	0.838277516342678	-4.4931254697186	-2.32288636761091	-3.72484006040021	-2.91960996337843	-4.33791778057149	GOSH016.CMN___GOSH016___4602STDY7685338_AGAGCTTTCGAATGCT
-1.0682073748318	-2.05166568964614	-2.40731436101945	-2.27092509734152	-1.77515569917154	-1.84137337846668	-1.57856158535213	-0.924165942090625	-4.87527009491185	-3.8282685081095	3.28514626267161	-2.3052124765624	-4.16768145923935	-4.1239473753112	-0.734981397588022	-2.12170680887269	-3.94876297609216	-1.47357210725875	-5.46718475760392	-3.3573207895424	GOSH016.CMN___GOSH016___4602STDY7685338_AGAGCTTTCGTCTGAA
2.64562108029057	-2.04951395033126	-2.02248441972723	-1.54493125535753	-2.27328067435689	-1.60423349819139	-1.10058078647981	-1.89957106730633	3.1802238846874	-3.68998293816033	-2.58660016661399	-4.07461021384871	-3.64328192163562	-1.77980902376971	-2.64282022253459	-3.9825697542358	-3.19128780507132	-3.59844733339854	-4.4703551998945	-3.85216363646887	GOSH016.CMN___GOSH016___4602STDY7685338_AGAGTGGAGACAGAGA
-0.970293922617923	-1.66764559073568	-2.00063556724697	-1.28592177044198	-2.1556493940313	-1.68019768602717	-1.34527179690538	-1.54277350740622	-3.29921680749113	6.41533565222015	1.30027298316042	-1.46449366122678	-4.12294568607024	0.0331843264420088	-2.67645055017687	-3.09617522853478	-3.74989021401331	-2.76935056293119	-4.3302423784731	-2.68708583296624	GOSH016.CMN___GOSH016___4602STDY7685338_AGAGTGGAGCGTGTCC
4.06665572526534	-2.08048848032287	-2.26159063954193	-0.985593435199536	-1.68436409786212	-1.86053895719073	-1.5251448552078	-1.58498461852999	-2.57659394320555	-3.45112915820811	-2.22746502350735	-3.88403185807424	-3.1035491985028	-1.65238046765441	-3.14118675083972	-4.03967066848515	-2.98614554732517	-3.65974687928058	-3.65526938192295	-3.38985814303242	GOSH016.CMN___GOSH016___4602STDY7685338_AGAGTGGCAATAGCGG
-0.980333743799696	-2.04530703897481	-2.33421173904834	-1.31988905148997	-2.37768309561828	-1.77772643761204	-1.52213548680448	-2.75035179531458	7.66063936082109	-3.63527438129257	-2.80276569614853	-4.26703795357149	-3.53465967531809	-4.42231801924489	-1.63733665410318	-3.05381970972871	-3.38703711353766	-3.28473492280833	-4.54042601715673	-3.11087800762641	GOSH016.CMN___GOSH016___4602STDY7685338_AGAGTGGCACGAAACG
-0.958434204886785	-1.96172957489887	-0.089016888261193	-1.86845667242651	-1.49778317867183	-1.84949046240957	-1.32737493927594	-1.82565796721165	-4.90624140679949	-4.02782631498085	-2.78621069425196	-3.00099732726622	-3.1979921881684	-2.21262537136461	5.7009240352359	-2.57636591356329	-3.5082556805589	-3.53630921209432	-3.36957094493361	-4.50789062653135	GOSH016.CMN___GOSH016___4602STDY7685338_AGAGTGGCATACGCTA
-1.06778596264534	2.49516907860531	0.522344121459533	-1.88766128006396	-2.60012099992638	-1.58567664912692	-1.46261952750159	-1.97425918652974	-4.11170202756774	-3.48916412726671	-2.63085500170162	-2.29232010962396	-3.96603921377439	-0.640423824397291	-3.90685458652621	-3.19537926204419	-3.51474444604507	-2.45990592721885	-2.84632835309679	-3.18636244943208	GOSH016.CMN___GOSH016___4602STDY7685338_AGATCTGAGTACACCT
-1.10251432155996	-1.88393978895012	-2.01155160555637	-1.93586620780919	-2.68397504897213	-1.35942521074241	-1.52363775826196	-1.64193407083239	-4.66886870662327	-3.64201456407514	-1.63258512781098	-0.58761511757243	-4.09609461065912	-1.97914373525755	-2.01884081152513	-3.27756549169445	-2.71322969621477	-2.6555748506747	-1.71654815305458	-3.38563099368657	GOSH016.CMN___GOSH016___4602STDY7685338_AGATCTGCAACTGGCC
1.6216056172117	-1.68712109921755	-1.91003177980186	-1.45352375823135	-2.28720103779725	-1.51390709231457	-1.33580933125032	-2.17137579549461	3.09292647533335	-3.21254970934019	-2.48087800769575	-3.58540770895314	-3.87470977943999	-4.16420742782505	-1.99704766316517	-4.44679568962125	-3.30324984756054	-2.86804721184678	-4.40557597702594	-2.95439160931944	GOSH016.CMN___GOSH016___4602STDY7685338_AGATCTGCAATAGCAA
-0.898925720538865	-2.23098459895777	-1.27766413325891	-2.25968918696706	-2.08776277039482	-1.78867019014067	-1.6294938789445	-1.77080724961506	-4.53495363278834	-4.10302868056917	-2.77572175150323	-3.67284900394875	-3.18674292437609	-2.39050907535315	5.15260516935798	-2.85101138062669	-3.51407913131151	-4.01760782247018	-3.33814225899289	-4.68209436046564	GOSH016.CMN___GOSH016___4602STDY7685338_AGATCTGCATAACCTG
-1.05331276297994	-1.85986285119858	-2.13864889959564	-1.85931513663255	-2.56276299517271	-1.64989189021297	-1.48276824675982	-2.10749508025118	-0.73847276787271	-2.12677956495734	-2.70829300064619	-2.94205155383732	-3.06435311936545	-1.60340522709388	-1.6097980249189	-3.15045178801816	-3.04037324916361	-3.06660790889359	-2.97497180305736	-3.11409431357335	GOSH016.CMN___GOSH016___4602STDY7685338_AGATCTGGTAGCGTGA
-0.966500018801907	-1.65967460659102	-1.73002717863496	-1.79213517143939	-2.18669583607651	-1.3311331675266	-1.33935596693512	-1.2419091173851	-3.45003638301472	-0.775660761770013	-1.537270232302	-2.56003344870122	-2.60665034892388	-3.04140942424383	-1.64824702993282	-5.12521250235297	-1.79052295210186	-2.06158227518611	-4.07281059653925	-1.44477366544941	GOSH016.CMN___GOSH016___4602STDY7685338_AGATCTGGTATGGTTC
-1.09041172772241	-2.00995500479379	-1.9923463028466	-1.94551529082392	-2.64554145247731	-1.69245753975139	-1.6764691289582	-2.09900889338048	-5.20031366039821	-4.098407929624	-3.09311608806591	-1.05505033415189	-3.66362312709355	-1.94611997650808	4.24928784482005	-4.54751466196185	-4.10450722996869	-3.79826448267568	-3.30716580513808	-4.32039881292491	GOSH016.CMN___GOSH016___4602STDY7685338_AGATCTGGTTCCTCCA
-0.928462359376185	-2.01570124517376	-2.27791355556168	-1.80113354838772	-2.24999470828908	-1.6892603750771	-1.47713928791574	-2.02407536109021	5.59228048997276	-3.63508983347067	-2.61960590566068	-3.72241118905145	-2.99197208086379	-3.65807467524697	-2.19596038893365	-5.79087377904571	-3.38980663458717	-2.59492322620579	-4.03398195202281	-3.06130645491596	GOSH016.CMN___GOSH016___4602STDY7685338_AGATTGCAGACAAGCC
-1.05488913872616	-2.26277173972953	-0.674268906913753	-2.25897997137315	-2.55702728164904	-1.83585498769162	-1.66588888097944	-1.93009309448176	-5.18223010093708	-4.09380285849734	-2.8322019019534	-1.97149757752922	-3.31415658666129	-3.25423893162451	3.64042687843979	-2.04103098045926	-3.51287598081559	-3.9608051783003	-3.41463709250821	-4.17614965973597	GOSH016.CMN___GOSH016___4602STDY7685338_AGATTGCCATGGTCTA
-1.04589037490777	-2.19755725476418	-0.315043589167399	-2.15533181894453	-2.53179387271819	-1.75762038211592	-1.71633016388116	-1.93995270399728	-4.42250821624379	-4.24814808674418	-2.60509969534919	-3.68895710681032	-3.85156076613233	-2.74195003124311	3.48787528520306	-3.80639299647128	-3.47743886454247	-4.10688475737938	-3.38091778856544	-4.35847374471482	GOSH016.CMN___GOSH016___4602STDY7685338_AGATTGCTCTACCAGA
-1.1395813440868	-1.4069770982351	-1.20209675236325	-0.973475327186603	-2.78713565416414	-0.756551077691743	-1.33058627037462	-1.52475756983843	-3.33200239019061	-1.59851142694518	4.10905958474016	-2.16487357388481	-3.94463213370818	-3.85290129032392	-0.911582988491951	-4.83599867292596	-0.873606759098046	-1.48807663660486	-2.40318418872425	-3.07336440470224	GOSH016.CMN___GOSH016___4602STDY7685338_AGCAGCCAGCGCTTAT
-0.980031092095167	3.67103719703106	0.647339682245737	-2.13206302041989	-2.3785170343441	-1.44108997837772	-1.49202943837137	-1.81834914281941	-4.20463100858809	-3.64040102000883	-2.68032851689201	-1.89553278146922	-3.58097365367313	-0.781322486369645	-4.12488231993222	-4.60663376710643	-3.56255976258851	-1.98006582869409	-4.15042768770419	-3.38173261154668	GOSH016.CMN___GOSH016___4602STDY7685338_AGCAGCCAGCGTTTAC
-1.07864977601194	1.15404691023017	1.25959019878544	-1.51618932970353	-2.63329791561534	-1.60342014664526	-1.35043242999344	-2.25739008005986	-4.08591198804812	-3.15267529968386	-2.82371161174522	-2.97021579247621	-3.18114770984458	0.000101287447326764	-3.23786275333622	-3.16346893522291	-3.76175657735646	-2.68198350161024	-2.87095814903829	-2.36570757866675	GOSH016.CMN___GOSH016___4602STDY7685338_AGCAGCCAGGACAGAA
-1.02036609189137	-2.44380922212597	-0.183038869585579	-1.89714973652133	-1.65474462037353	-2.00561434856598	-1.43780001198487	-1.76002670942286	-5.40897259294271	-4.29745016869283	-3.03237031177072	-3.22757961930034	-3.35655506937556	-4.39261996140552	5.00672264980055	-2.96946530291789	-4.01536068775835	-3.8111927461209	-3.00940227207032	-4.44887738236632	GOSH016.CMN___GOSH016___4602STDY7685338_AGCAGCCCAGATCTGT
-1.06180815454319	-2.1819586218027	-1.02154760004773	-2.44481345261018	-2.57002162630974	-1.92484896683504	-1.74820732389576	-2.14156435425146	-5.46156468599299	-4.32965187667319	-2.90678132788647	-3.51608976652607	-3.58574476981126	-3.86846410635034	4.47403726949184	-4.08281027622379	-3.63609496069167	-4.14250595947096	-3.7179085639101	-4.44244263778126	GOSH016.CMN___GOSH016___4602STDY7685338_AGCAGCCCAGCCTATA
-1.02825837029467	1.87509092984045	-0.296999293995074	-2.23808078098559	-2.49807601477041	-1.83160615061204	-1.51796802019502	-0.251510727648053	-4.51587352065295	-3.68053653828196	-2.97724191590425	-3.08816908688025	-3.41115073517951	0.27602864421481	-3.92099105558492	-2.4084965494782	-3.94747640984893	-2.43004223651581	-3.42154169102243	-3.52512749797645	GOSH016.CMN___GOSH016___4602STDY7685338_AGCAGCCCAGTTTACG
-1.0118522965292	4.03680706212429	1.51250993148465	-1.95587048440456	-2.46120779044158	-1.77954210064893	-1.43725235374331	-1.97236256967719	-4.17070341573491	-3.45642181978936	-3.20340479025163	-2.96840583335148	-0.0779211962859407	-0.593720459238508	-2.49737486836853	-4.23470473926263	-4.23202673018451	-3.14654623485813	-2.89226283138791	-2.65937709744361	GOSH016.CMN___GOSH016___4602STDY7685338_AGCAGCCTCGAATCCA
-1.00374525048234	-0.993278184445107	1.95322939088989	-2.07212038026092	-1.49823598259138	-1.58438143704864	-1.26199511573153	-2.09408394527562	-4.4643050138495	-3.71402220005655	-2.74509786803699	-2.88426512589731	-1.99259347018896	0.35638325420705	2.70097945898987	-3.09314507706134	-3.64857424642328	-3.52173688249812	-4.03167712511719	-3.63743337548236	GOSH016.CMN___GOSH016___4602STDY7685338_AGCATACAGGCTAGGT
-1.08838985837421	4.20833703768842	0.395724755580265	-1.70873698042893	-2.65375233444199	-1.66635555931597	-1.42545203739811	-2.37474581127459	-3.41989127048338	-3.2904376746213	-2.86155059845552	-3.09188771244266	-2.55792961601535	-0.142035229500997	-2.41812935784135	-4.98000881534107	-3.79266730440533	-1.96243148085802	-3.00914880165732	-3.1608786570495	GOSH016.CMN___GOSH016___4602STDY7685338_AGCATACCAGACGCAA
-1.05739600129859	-2.1654143042176	-0.843899834216659	-2.20084965361888	-2.45288651348588	-1.59711575578643	-1.72241559523361	-1.76888921240888	-5.37519924212008	-4.25742242705606	-2.57544539579898	-2.7601637084361	-3.17974521474158	-3.13089274084569	5.20205061399992	-3.12832961713342	-3.17521951512674	-4.22458198122693	-2.91999770162025	-4.68199819280419	GOSH016.CMN___GOSH016___4602STDY7685338_AGCATACGTGTCAATC
-1.05550924765133	3.85613912527593	0.15777689318159	-2.05790636643597	-2.56768344944128	-1.69890648055441	-1.49386860718772	-2.2316382865947	-4.24423849681473	-3.31442995803102	-3.01423405076808	-3.54562967012001	-4.26083175265744	-1.52635391274772	-4.13059161372338	-4.07897428052482	-3.99913009028908	-2.95247035538408	-3.14788257276222	-3.25953017135339	GOSH016.CMN___GOSH016___4602STDY7685338_AGCATACTCGTACGGC
-1.0371270113256	3.06662014327516	0.379192444421868	-1.66908079043957	-0.827389907192268	-1.51973075033218	-1.28364249189526	-2.56108988578121	-3.87774607793819	-2.98797181563369	-2.69187736089297	-1.99433614479035	-3.91310417058072	-0.478067030959685	-3.87058402685099	-4.22452271934113	-3.58763754760721	-1.89453908794799	-2.57555096208208	-3.63184707118324	GOSH016.CMN___GOSH016___4602STDY7685338_AGCATACTCTCTTATG
-1.13063328577097	-1.7852974527686	-1.96072784991156	6.18275091520966	0.168425030373898	-1.85285487783285	-1.49617641152961	-2.4622800951123	-4.56002821473908	-3.54074959939212	-3.18650116941051	-2.87612271556536	-3.87621067853747	-2.80275593947583	-1.98853430438846	-2.83172089179251	-2.9796510287973	-3.23735453149293	-2.23339885866563	-3.71708196527797	GOSH016.CMN___GOSH016___4602STDY7685338_AGCCTAACAGATCGGA
-1.05853504793223	-1.65332551141563	-2.46332678703306	-2.39104146843751	-2.45998431489254	-1.69043895729289	-1.68018562777306	-1.23987199113614	-5.22948628216929	-4.13294984474321	-2.8051131022258	-2.25308532767753	-3.80981002948717	-0.915271480139451	3.8046124961351	-3.58621519403963	-3.73356416250326	-3.70979074873128	-1.11441533068755	-4.45114709440927	GOSH016.CMN___GOSH016___4602STDY7685338_AGCCTAAGTATGAATG
-1.0200740577464	-1.76642912110479	-0.545452861695343	-1.42778784092152	-2.48272261996076	-1.48346810443768	-1.4202696522869	-2.18626616341211	5.88933946293125	-3.40060243767536	-2.18253223878525	-3.29725545688055	-2.49865569708859	-3.59699545068624	1.08085765102681	-4.32001297971659	-3.24121269189926	-2.38598855342448	-2.75029544988586	-3.65101944518239	GOSH016.CMN___GOSH016___4602STDY7685338_AGCCTAATCAATAAGG
-1.05843816083183	-2.2772057920278	-0.187965655800694	-2.21955145433998	-2.56126493044985	-1.90564062537788	-1.75399731933914	-1.89367726588192	-4.75643237312746	-4.34910346604517	-2.85788853895166	-1.53506807324199	-3.77176428806809	-0.979480156571576	4.551752567399	-3.86538970262824	-3.80026546114983	-4.25284751365749	-3.58620117621893	-4.57950756066744	GOSH016.CMN___GOSH016___4602STDY7685338_AGCCTAATCTGACCTC
0.159770398492945	-1.72057856191197	-1.88281058874196	-1.26476953619361	-1.66023007905035	-1.40616071523953	-1.31704782438259	-1.60546870398843	0.536048029111597	-3.02040787767249	-0.501196609821147	-3.21448631539409	-2.33387689368107	-2.87192067007055	-1.93968067950485	-3.97871331119965	-2.27466111737348	-2.61178582885345	-3.67230276888958	-2.89945114924731	GOSH016.CMN___GOSH016___4602STDY7685338_AGCGGTCAGGGCTCTC
-1.02468942476783	-2.48363099547503	-1.18017795731933	-1.43112437075243	-2.3631422402949	-1.78250183419881	-1.74733793754229	-2.0989781168588	-5.47490382631079	-4.354659897233	-2.87024142738714	-3.39121802224337	-3.77472473022324	-2.48479110504248	4.57077244325904	-3.51011164881476	-3.81024847322075	-4.34623942320387	-3.57789415276487	-4.72090080234619	GOSH016.CMN___GOSH016___4602STDY7685338_AGCGGTCCAACTTGAC
-1.0463055950353	5.16933659118548	2.51311434536921	-1.42934032193749	-2.54949927606117	-1.50372404186933	-1.40136328547664	-1.86476634212599	-3.78004780742443	-3.32578297355791	-2.52276988007284	-2.08536168923672	-3.44312034117018	-0.0339336439992841	-0.921133253633622	-1.99588554291987	-3.37414385845105	-2.83095254445984	-2.9582316202222	-3.35113269510484	GOSH016.CMN___GOSH016___4602STDY7685338_AGCGGTCCATCCCACT
-1.00268520053967	-2.10099084319664	-2.39680179987854	5.02565990318973	-2.43167739460604	-1.98678947274575	-1.5609320605015	-2.31796588759726	-4.8483958766108	-3.82529547731228	-3.18463635378213	-3.7109761140872	-3.37769977237851	-1.46713140370073	-1.91822174749402	-4.31885886854535	-3.44969867571408	-3.54080664763988	-3.04628493100583	-3.89197854882389	GOSH016.CMN___GOSH016___4602STDY7685338_AGCGGTCTCTTACCTA
-1.10828417609983	3.98371022013666	0.21793523003928	-1.63329047681029	-2.69932129242381	-1.78667225794893	-1.50703982178135	-1.80938803461146	-4.60885987787052	-2.63383411361782	-3.01495372000675	-2.14373339304082	-4.04369740213314	-1.58385222294251	-2.36291208227667	-3.88913032407609	-4.00893931286767	-1.3385958545014	-2.6769946651358	-3.72310000710727	GOSH016.CMN___GOSH016___4602STDY7685338_AGCGTATAGAGTTGGC
-1.0047916748785	-0.329112851179195	-1.86762057739732	-1.22172317961389	-2.23711970335582	-1.83096659235324	-1.33744493372077	-1.85173659898712	-4.07927933558366	8.20432792894342	-0.541788372503616	2.81361048956532	-3.82799836141288	-0.832765274327939	-1.88497176716087	-3.82328128028629	-3.91909614137367	-2.54593824103795	-4.17439812763428	-2.26728188680797	GOSH016.CMN___GOSH016___4602STDY7685338_AGCGTATAGATTACCC
-1.00712446038337	-2.35764403226386	-1.10135567916589	-2.18546577532568	-2.34063880564045	-1.95304573883419	-1.67967340469517	-1.65833937672534	-4.86416402854698	-3.62328550398271	-3.21483381913951	-2.64373609469644	-3.28475079835321	-2.16130914077236	6.54128037710525	-1.60395952260673	-4.24486433969767	-4.26686466521717	-3.64735349946698	-4.43966320082264	GOSH016.CMN___GOSH016___4602STDY7685338_AGCGTATAGGCATGTG
-0.998870747037412	-2.30703458957403	-2.54018528279017	5.70548624115189	-2.41730690180746	-1.87084024827244	-1.65176234999765	-1.92849367677509	-5.15912555897616	-4.09403011594603	-2.72035482563031	-2.95822614172012	-3.66111542927042	-2.02733256386306	-1.77132211187926	-3.53358107359893	-1.43594649009074	-3.85595278195181	-2.83826339650489	-4.45990231705472	GOSH016.CMN___GOSH016___4602STDY7685338_AGCGTATAGTTCGATC
-1.0914430765275	-1.83923742132831	-2.06998399201521	-2.04921048555717	-2.49259775233235	-1.46945963243784	-1.4966803248963	-1.52713283865972	-4.58192332122521	-3.57131557040125	-1.62453115317673	-0.599285389271279	-3.59176906817747	-1.92018179508298	-2.0693084239156	-1.3979727830815	-2.94464456363587	-3.06620459166741	-0.952137233935246	-3.12688690441469	GOSH016.CMN___GOSH016___4602STDY7685338_AGCGTATGTATATCCG
-0.946695743271658	-1.93670718721691	-2.12318472160701	-1.60959192328723	-2.29701712790629	-1.59167945217684	-1.45253677019812	-2.20054440015848	6.0560405872488	-3.549532049851	-2.48905328940086	-3.67665834240422	-3.02658553058712	-2.61402790499884	-1.59572259505664	-4.91447661275415	-3.3142891187381	-2.61398730447261	-3.57554320054124	-3.6048572609352	GOSH016.CMN___GOSH016___4602STDY7685338_AGCGTATTCAACGAAA
-1.00700930996651	-1.44593753835989	-1.72758808888079	-1.44659812392019	-2.45804986934702	-1.07755766527873	-1.26740972096251	-1.53633283101094	-3.22620194095976	1.78542733818629	4.14799653421062	-1.10068565054921	-3.2502514881716	-4.86193217297488	-2.43655281589084	-2.99993138806475	-3.30692891229926	-2.08107671009121	-3.86555851655545	-1.58564572036033	GOSH016.CMN___GOSH016___4602STDY7685338_AGCGTATTCCGTCATC
-0.997621014559277	6.0860942166467	0.602860510922047	-2.01880428013043	-2.42472761930711	-1.76960796125383	-1.45227484509515	-1.0555690230868	-3.94643159956189	-3.51096359038751	-2.90054610696975	-3.77327719831147	-3.47788845007024	-0.250019873851594	-3.71229049754684	-3.80095231077848	-3.84517874199734	-2.50863318866895	-4.30215517963043	-3.2062021223963	GOSH016.CMN___GOSH016___4602STDY7685338_AGCGTCGAGGTGTTAA
-1.04105801569101	-2.03646404435889	-0.501138686478069	-2.27152544681366	-1.66769767452366	-1.8775008220127	-1.37401460963606	-1.73069748431107	-5.22635085112961	-4.08800304373511	-2.87795854936566	-2.75241505451427	-3.67569598884259	-1.2339877530921	4.26132978959421	-3.30454277938892	-3.82306568571233	-3.36513120196939	-2.81424483657499	-4.57279725528284	GOSH016.CMN___GOSH016___4602STDY7685338_AGCGTCGGTCGGATCC
-0.947662724388594	2.93382178905614	0.82358093003906	-1.81840868754887	-2.30934858961782	-1.2990445176492	-0.735330981232419	-1.96683883572911	-3.37769794571188	-3.00066000754915	-2.95651157320597	-3.05126518540909	-3.52614121542233	0.0810588256691772	-4.59006646339773	-3.71758783931016	-3.90841200089403	-2.6326127743307	-4.15431609759719	-3.56183402865005	GOSH016.CMN___GOSH016___4602STDY7685338_AGCGTCGTCACAAACC
-0.998008341483944	0.767617544102974	1.4762704123346	-2.2657725514186	-2.41897035817254	-1.72472189187954	-1.57944864710478	-1.39566682431865	-4.64620633620307	-3.88297389554238	-2.65185641184717	-3.27348765294113	-3.83098076255722	0.320895167249192	-2.49267561399334	-3.83222949838962	-3.52915724266001	-3.8227905086751	-3.3750979449937	-3.60407262832007	GOSH016.CMN___GOSH016___4602STDY7685338_AGCGTCGTCTCTAGGA
-0.998996760244708	1.06894448290109	0.600704670926165	-1.58510463017426	-2.43536710423262	-1.82709502410118	-1.31638274184433	-1.67682410897375	-4.00987878303469	-2.48791334453629	-3.18700689462252	-2.88602123499631	-3.82129738180246	-1.9705314230915	-3.92872455733402	-3.09595091970436	-4.20946855578095	-2.68545866276464	-4.06083417358713	-2.93310660745356	GOSH016.CMN___GOSH016___4602STDY7685338_AGCGTCGTCTTGTTTG
1.61000561677961	-1.58417770346777	-1.70615715013278	-1.32834712323344	-2.34791442031427	-1.53728135436615	-0.740532223195868	-2.45354116481293	7.08075208421982	-3.19682439781489	-2.55798048138579	-3.40937218402178	-3.36541762861666	-4.4575580051292	-2.17258239983723	-2.38106022566141	-3.16465617657813	-2.06307484118875	-3.36853532026141	-2.58617945724117	GOSH016.CMN___GOSH016___4602STDY7685338_AGCTCCTCACTGTCGG
1.01160226269839	-1.77637354062327	-2.16734918655303	-1.53933755179274	-1.62420093382062	-1.66122276904384	-1.39626685617875	-1.88456101818379	2.02838372246359	-3.41403403072336	-1.81620013500106	-3.44659328657292	-1.36716723814102	-3.72351456059873	-2.05453457045905	-3.89545793150858	-2.69001262000967	-2.57286586788096	-3.94449271907347	-3.07804053627615	GOSH016.CMN___GOSH016___4602STDY7685338_AGCTCCTGTACCCAAT
-0.992523261812633	-1.83215160261519	1.59252714773212	-0.614330227160436	-2.31487602705448	-1.91067666478604	-1.62017397688604	-2.35290031407401	-5.05721414273373	-3.46780063726843	-3.17048558570812	-2.83112794737411	-3.30669103361432	9.75013349768085	6.9305941356334	-3.49530628394109	-4.1863168720929	-3.97680547796776	-7.60881573150214	-4.40743642925703	GOSH016.CMN___GOSH016___4602STDY7685338_AGCTCCTGTCATATCG
-1.0003646679993	-1.86776699804031	-2.01869136442448	-1.90764751256315	-2.43151219161669	-1.55646155532604	-0.897197920602491	-2.20674594846062	8.18333423129804	-2.96776823618089	-1.8027559641249	-3.38671484098192	-3.7866763410921	-3.8872359904885	-1.9245571486664	-3.28028021728417	-3.32866834801956	-3.30326020432729	-4.19728715192198	-3.45187792780702	GOSH016.CMN___GOSH016___4602STDY7685338_AGCTCCTTCAAGCCTA
-1.02634146337423	0.210791144681183	1.58903773860309	-2.20434468060828	-2.48884620881804	-1.7735357675933	-1.60156815061107	-1.93406807528707	-4.97587415168813	-3.92669654122913	-2.58437691917782	-3.3035188498765	-3.29829006025527	-0.306627763982263	1.50660935293957	-3.70872792820402	-3.50960335382956	-3.55715157610861	-2.91870243075644	-3.88846327784697	GOSH016.CMN___GOSH016___4602STDY7685338_AGCTCCTTCAGGCCCA
-1.03753103383657	1.96807039794685	0.531581105807302	-1.89844744709424	-2.52300380961371	-1.58798512609027	-1.48628435889304	-1.76756252128345	-4.10322133352806	-3.58090041774839	-2.56338755144676	-2.46546846359481	-3.82668587012724	0.0533905908523048	-4.41785571171861	-2.34511093049689	-3.42390455518224	-2.95886304144261	-3.76237077334664	-2.53944406844616	GOSH016.CMN___GOSH016___4602STDY7685338_AGCTCCTTCGTTACAG
-1.04126426908801	-1.30916508275359	1.47794967981548	-2.02673189852148	-2.4376647434562	-1.95806897383118	-1.64796039559623	-2.15872575934565	-4.80379432228726	-4.05143141048888	-3.28752234538143	-3.35221307905054	-3.68651044350914	-2.97638158198902	4.12631875286149	-3.94838513524114	-4.12987991903904	-3.86305246323764	-3.1960653733655	-4.48033660961033	GOSH016.CMN___GOSH016___4602STDY7685338_AGCTCTCAGCGTTTAC
-1.03503362016754	-1.54534365491673	-1.64743932822249	-1.77251291215748	-2.52504025883999	-1.52166483826852	-1.3294307867172	-1.38560574619762	-4.03617854665097	5.67884960074603	0.329923103900428	-2.75550296512432	-3.56830840354892	-2.43277241997303	-1.10330256333175	-3.93478641219711	-3.27389555286837	-2.81882813016977	-5.37277997988495	-2.10352764299716	GOSH016.CMN___GOSH016___4602STDY7685338_AGCTCTCCACATCTTT
1.5198073690054	-1.88945523224138	-1.72467123593863	-1.48845483312879	-2.3889027568489	-1.52417416689923	-1.42272882085457	-1.74182418224639	0.355629300821948	-2.54177719492788	-2.41022788288034	-3.77387176822272	-3.61978057073174	-2.61814860611621	-2.50054637361252	-4.288531421857	-2.72067422679957	-2.96447075562056	-4.16045493952704	-3.43857252708967	GOSH016.CMN___GOSH016___4602STDY7685338_AGCTCTCCATCTACGA
-1.01202869326196	-2.00809011983751	-2.13809004546507	6.35469008191941	-2.4570274330998	-1.69756354253208	-1.52462456205508	-1.93785582601148	-4.58403682457319	-3.71207062408271	-2.68934728753978	-2.08866942953178	-3.90654621148289	-2.29576768046927	-0.529135499184856	-3.71595429119758	-2.69788703765041	-3.39963846880248	-2.22190661018993	-4.36843627066695	GOSH016.CMN___GOSH016___4602STDY7685338_AGCTCTCCATGTAAGA
-0.0207102200906242	-2.14310727161953	-2.08713407554147	-2.14697854931623	0	-1.12667076082428	-0.981545727381306	-1.04441611228942	-3.36251102215169	-1.93518061570337	-0.930105479542523	-0.579947544410436	-0.422182064933847	-1.07445310072904	-1.17958476408236	-0.15359371319971	-1.17470399861804	-3.76505527637674	-3.09413728812363	-3.17543492493647	GOSH016.CMN___GOSH016___4602STDY7685338_AGCTCTCGTCAGAAGC
-0.947566698611823	-2.26609420915278	-0.0412025173915593	-2.43609397962426	-2.28760755178801	-1.95574798742532	-1.671663388905	-1.75867945173019	-5.2572920960858	-4.19037270750898	-2.90738512755599	-1.79923940901231	-4.5073770163983	-1.41409144416196	5.87018982212343	-2.50289471400266	-3.84459239281336	-3.74178838001945	-3.71135907605521	-4.39560616587947	GOSH016.CMN___GOSH016___4602STDY7685338_AGCTCTCGTGACGGTA
-1.06132621573161	-2.2990131808326	2.41922205880782	-2.42470269475763	-2.56808171559853	-1.84981139034187	-1.76203201203576	-2.26246446425569	-5.24363166820835	-4.3704810137496	-3.18381394250339	-3.074718797174	-3.31480338892696	-0.920438361792643	0.853102126044436	-3.46281754755075	-4.21438471647456	-4.19191745219937	-3.27541073486259	-4.75726704167465	GOSH016.CMN___GOSH016___4602STDY7685338_AGCTCTCGTGCCTGGT
-0.9271010686356	-2.1057990011621	1.31499327244329	-2.47100415398252	-2.23582762994382	-1.94790272863184	-1.68039073968415	-1.95434115996294	-5.29781395645735	-4.2311133651769	-2.85304593666427	-3.46462287503195	-3.29760340037581	-0.49807360114643	7.05165470049463	-3.52813135124366	-3.77212689351508	-4.18838522824804	-3.46584278425912	-4.70610241634473	GOSH016.CMN___GOSH016___4602STDY7685338_AGCTCTCGTGTGCGTC
-0.920639517657554	4.05188528364505	0.821915702727074	-2.00615144404458	-2.23442665753309	-1.68574438392605	-1.40062973029455	-1.27457504437195	-4.08058520354344	-3.41691707499011	-2.70026793791033	-2.98934959118371	-3.63869442361617	0.256326646770092	-3.94298096011478	-3.58730044126985	-3.24175008154673	-3.35931094874182	-2.94193812026894	-2.7476466119904	GOSH016.CMN___GOSH016___4602STDY7685338_AGCTTGAAGAGTGACC
-1.08134921306592	-2.16763906914783	-0.150621554384048	-2.0087144526247	-2.62479916186553	-1.97472288105075	-1.63900334845246	-1.92798620481657	-4.88978857882545	-3.99545496323644	-3.16934576581428	-2.61931821385037	-3.72452328420499	-2.90619381373669	5.84311969368935	-3.1991877142624	-4.19985482555304	-3.59455132459907	-2.79578182229003	-4.04076137758218	GOSH016.CMN___GOSH016___4602STDY7685338_AGCTTGAAGTCCTCCT
-1.12342898329613	-1.3498103548408	-1.6275868179897	-1.32274243502719	-2.50127255561543	-1.47255079540107	0.804289530876765	-2.05138747236405	-2.28292525531161	0.455615524140117	-1.8980403150685	-2.89033414430922	-3.94640040395617	-1.62436359075564	-0.524368985238507	-3.22882512759261	-2.78905146854841	-2.27674514939847	-2.65522263562405	-2.19081749056569	GOSH016.CMN___GOSH016___4602STDY7685338_AGCTTGACATCGGGTC
-1.01280416447653	-2.0460570816358	-2.21250937307963	-2.08692979753678	-2.45803876635932	-1.64541295549655	-1.54226246545649	-1.98985153130653	2.68705874134544	-3.76312947242548	-2.56776933326676	-3.68082193474618	-2.18706254496487	-2.19199152712338	-1.63321219796127	-4.26191322866943	-3.34271850629737	-2.55594932027606	-4.54039814819775	-3.46944237279163	GOSH016.CMN___GOSH016___4602STDY7685338_AGCTTGATCCGTAGTA
-0.968118294767181	-2.06205898087571	1.34224899189201	-2.3104479610854	-2.33988683333114	-1.64688054832321	-1.65757205449764	-2.23228387484943	-4.92932447086936	-4.13386532246703	-2.72501989574291	-3.23924338453551	-3.41167552105799	-2.31003866816648	8.31692002130666	-2.98955152507561	-3.14060738561696	-4.0287968931126	-3.4477459839787	-4.44179462070593	GOSH016.CMN___GOSH016___4602STDY7685338_AGGCCACAGCCGCCTA
-1.00273787959219	-1.93639048468121	-1.44969937923999	-2.1210775710678	-2.43574507809822	-1.49987950267875	-1.48654635505377	-2.05748455155098	4.79764429682708	-2.81129643728635	-2.34630964568848	-4.00644802955013	-2.90348180311069	-4.97586215241881	-2.10329922699489	-4.48108745374798	-2.83446508440798	-2.61196866921332	-3.4218781909073	-3.02381332382051	GOSH016.CMN___GOSH016___4602STDY7685338_AGGCCACCAGATCTGT
-1.06777566222088	-2.40449549965143	0.0780760226681875	-2.35622357330795	-2.58553505351582	-1.98417931574163	-1.73781710990458	-1.25338892443048	-5.13553808019086	-4.07854331623274	-3.04208937777896	-2.37449275424218	-3.55467091115002	-2.19371081393118	6.32151391026237	-3.45829821426696	-4.03568994131123	-4.10344493113191	-3.64679355579023	-4.35856602503004	GOSH016.CMN___GOSH016___4602STDY7685338_AGGCCACGTTCAGACT
-1.05821171720591	-2.3328801888511	-1.95974867686349	-1.81103459122087	-2.46273696795331	-1.88465897240675	-1.69961057734789	-1.97180073947628	-5.29640814810758	-4.19005585922528	-3.14069009403972	-2.21179812405698	-3.67489215529469	-0.417580273206751	4.51860282941738	-2.67652533609367	-3.90929599681946	-4.00799311177621	-2.95057586106845	-4.68349775613282	GOSH016.CMN___GOSH016___4602STDY7685338_AGGCCGTCAAGTTGTC
-0.991269433165322	3.52374311053756	0.444872637168086	-1.9467704284072	-2.41071645848545	-1.92388286477307	-1.41606815997365	-1.19270896003329	-3.98359398803668	-3.29718922793126	-3.23414728299729	-3.35403261862785	-3.48245734240211	-0.782615494353095	-3.21984195619634	-3.21387066582264	-4.26763243563595	-3.06006891056768	-2.64119531259532	-3.40472651744451	GOSH016.CMN___GOSH016___4602STDY7685338_AGGCCGTGTACCGCTG
-1.08111315471691	-2.30793739295116	-2.16271006293715	-2.17609250959868	-2.50857719795204	-1.84703734615085	-1.70229005708811	-0.996022798509782	-5.29383362016283	-4.18090029213988	-3.12532168663053	-2.07498245706603	-3.89517793543808	-1.72672808395313	3.2037188078031	-3.81268976752345	-4.14371398844045	-3.52686474948126	-3.38351521056545	-4.58101953255831	GOSH016.CMN___GOSH016___4602STDY7685338_AGGCCGTTCGTAGGTT
-1.01984486602258	4.37726261193504	1.66526129976967	-1.98329666547339	-2.47863317491162	-1.88057434476468	-1.48670097923293	-1.90629131367207	-4.19600109638426	-3.59524845334467	-3.09971331186784	-3.82159897088802	-4.40295017264285	-2.78611653829289	-4.12835358915335	-4.01995764831894	-3.97054691959327	-2.31011982851426	-3.64956489825629	-3.08204213890459	GOSH016.CMN___GOSH016___4602STDY7685338_AGGGAGTAGACTGGGT
-0.753273702908154	-1.72369592853168	-1.83395491225248	-1.67297132138645	-1.81889541661904	-1.6314651920501	-1.32231395027171	-0.747564406018509	-4.0883493982258	-3.28373484588529	-2.16326014389417	-2.99551266704244	6.03136137497275	-0.697216644668286	-2.03059862515906	-1.33800255756611	-2.96166473715136	-3.41821819872334	-0.793254992814157	-3.84888921642205	GOSH016.CMN___GOSH016___4602STDY7685338_AGGGAGTAGTAGGCCA
-0.959265020185725	3.49673049202265	0.352516635671905	-1.52022973864798	-2.34118052833218	-1.82562354535966	-1.21352573917449	-1.58106956159516	-3.45365844312903	-2.84050367524572	-3.22443708251109	-3.30021760263322	-3.79443891906161	-1.89220795093401	-4.10903527612666	-3.86714231888374	-4.29774978865827	-1.37527809189711	-3.65114485134162	-2.78372108384479	GOSH016.CMN___GOSH016___4602STDY7685338_AGGGAGTTCGTTTATC
-1.06496720808122	3.39905731771095	0.100423500140947	-1.68766704192235	-2.59660038477854	-1.77286052243697	-1.39556908963958	-2.31291875623977	-4.24806768843832	-3.29496816304756	-3.07198687021246	-3.31867560691101	-3.73123155773106	-3.71337079041613	-0.962908226590055	-2.95368468643566	-4.07438306829419	-2.51119362922966	-3.3793582098102	-1.46188556872075	GOSH016.CMN___GOSH016___4602STDY7685338_AGGGATGGTAAGAGAG
-0.977782804376976	-2.15207701610269	-0.104354312939949	-2.33694145170374	-2.27061503611204	-1.75980175551578	-1.65513626241626	-1.6209329212836	-5.18494901437592	-4.11956067056401	-2.74328572795934	-2.97835914112455	-2.14950965131789	-1.19901585098784	5.76588142645227	-2.55463923122499	-3.49503829714844	-4.24005422301944	-3.28558442663214	-4.48507343222617	GOSH016.CMN___GOSH016___4602STDY7685338_AGGGATGGTTGGAGGT
-0.405847152958958	-1.47315265811167	-0.325071381720175	-2.16892930612109	-0.187373306583327	-1.63175957400356	-0.893915798063943	-0.873529412314592	-3.42130428953452	-2.83493202620979	-2.4581547150058	-2.04613524370814	-1.64822158747138	-3.19169185543655	2.43234621611343	-2.21827805511241	-3.17329322765253	-3.06180453471629	-4.38498426778846	-3.29311426787334	GOSH016.CMN___GOSH016___4602STDY7685338_AGGGATGTCAGCGATT
-0.933399188067697	3.59877691584774	0.66480004087932	-2.07013284513928	-2.26347864903375	-1.31148277910418	-1.45625967455045	-2.107351827403	-4.28625709385299	-3.57030074451107	-2.16516589770811	-3.00038376798607	-4.16853768655333	-0.0610699684047413	-4.80098117289747	-4.36181690559525	-2.90095067046002	-2.42326056428338	-3.04870388665788	-3.65740937130279	GOSH016.CMN___GOSH016___4602STDY7685338_AGGGATGTCCGCGCAA
1.13742474384095	-1.78010396567184	-1.18924883367944	-1.48789189624766	-2.52986894221225	-1.53160745042582	-1.4381401088819	-2.49573827882081	2.49690768702238	-3.43868122375082	-2.70198692368772	-4.016719524185	-0.521883917412609	-2.04156651264049	-1.41190111579454	-4.38474975100593	-2.16989027112608	-2.43832230698342	-4.39333825066493	-2.98297983925139	GOSH016.CMN___GOSH016___4602STDY7685338_AGGGTGAAGTACGCCC
-1.02681999847839	-2.10373462614188	0.344161865703739	-2.36981145851855	-2.3999162248483	-1.85600901279308	-1.65694237112349	-2.40672194323671	-5.16592622345805	-4.0884478375598	-3.06308406193491	-3.0027363973596	-4.03831946028415	-2.34536281119731	7.33596699105046	-2.97553738936004	-3.86308077797325	-3.99074045007753	-3.24157126076934	-4.39766125241056	GOSH016.CMN___GOSH016___4602STDY7685338_AGGGTGAGTACGCTGC
-1.09005324528756	2.55186660919716	0.676842105029156	-1.92994699007595	-2.6531892031762	-1.77035000422075	-1.51493066318279	-1.20720353366139	-4.06008791191068	-3.62577460279062	-2.94849807437947	-2.98872210691636	-4.42665824851588	-2.95562305489136	-4.93754322943948	-2.02209099356931	-3.92147749937768	-2.24945484992407	-4.12545998526371	-2.44331193656853	GOSH016.CMN___GOSH016___4602STDY7685338_AGGGTGAGTCATCGGC
-0.988694437859869	-1.67140256740884	-1.99425390759675	-2.23358483621779	-2.29095804195324	-1.84769566334957	-1.62467835260941	-1.70643482937465	-5.07466374799686	-3.76771523784347	-3.07406784516206	-2.74253756948427	-3.68329115002442	-4.24876009776427	3.20138757575061	-2.90559219768997	-4.06328031603289	-4.12672657865237	-3.42649157873947	-4.18344882045957	GOSH016.CMN___GOSH016___4602STDY7685338_AGGGTGAGTCGAAAGC
-0.944892083820433	-2.50677876939987	-0.133109717713649	-2.40213020818856	-2.27891627750677	-1.84241541703359	-1.70917384058492	-2.21055888390841	-5.38757608347133	-4.30216888461958	-2.63824040332089	-2.6575868595266	-3.4358978314324	-2.25683430872129	5.11015182977648	-2.18790780226461	-3.50241146787286	-4.21760480133815	-3.64326851466045	-4.76704891587728	GOSH016.CMN___GOSH016___4602STDY7685338_AGGGTGAGTGGCCCTA
-0.978216392464156	-1.91314592669683	-0.869598051976068	-0.214794344853264	-2.37560337492141	-1.5495074783566	-1.46109351278853	-2.46452136717139	5.24374640057287	-3.55118399274953	-2.44047292433647	-4.57546384558374	-2.78406702160838	-3.75439747641977	-1.12025341451596	-4.9940461385347	-3.09857742506229	-2.60817015059904	-4.07800781333997	-3.17629718561346	GOSH016.CMN___GOSH016___4602STDY7685338_AGGGTGATCTGATTCT
-0.988221777410577	-2.18309234856939	-1.18039042080084	-2.34245031474556	-2.38994248906988	-1.68497132812122	-1.66427097010112	-1.86111982818505	-4.8774527740717	-4.13855345738041	-2.82342877510007	-2.8187231041103	-3.61333578290437	-2.37933298236023	6.53203389611885	-2.7040475243785	-3.58533692161223	-3.98469033769761	-3.44284383990594	-4.61899344122228	GOSH016.CMN___GOSH016___4602STDY7685338_AGGTCATAGACACGAC
-1.02822872847529	-1.95413200260095	1.1537582524254	-1.83753572281324	-2.49278140969223	-1.79116844651938	-1.61663533336486	-1.99068917859427	-3.36888062363819	-3.96940439402337	-2.77307876641948	-3.57829106698563	-4.2926711363212	-1.25281658664468	-0.0951725967699122	-4.12179060646149	-3.68799845722698	-2.68687144861366	-3.42778146268105	-4.04010772077012	GOSH016.CMN___GOSH016___4602STDY7685338_AGGTCATAGTTGAGTA
-1.04168386523746	6.13471363659965	1.13174440098497	-1.6807825571928	-2.54035285718177	-1.44290100634664	-1.35519423403906	-1.25851223077042	-3.80275486231537	-2.48089313001449	-2.69774907779609	-2.71296345259895	-4.13707233319416	-0.955252606598668	-1.99292578231792	-3.68057077838954	-3.59560617412393	-2.67662224959551	-2.74782153948302	-3.37496351768063	GOSH016.CMN___GOSH016___4602STDY7685338_AGGTCATCAACGATGG
-0.969702639567515	-1.99688493294219	-2.15564765945044	-2.01392249730997	-2.35252633157438	-1.69342953828133	-1.49376454204691	-2.00966902955083	5.26493250723022	-3.65314726872353	-2.66289504461091	-2.40967400094856	-2.90114399847116	-2.38597189214048	-0.656088182009846	-4.27476273152904	-3.53867711531664	-3.37151348714831	-4.11358026517852	-3.65026276966326	GOSH016.CMN___GOSH016___4602STDY7685338_AGGTCATCATACTACG
-1.03968469455622	-2.17064136936146	-0.894017365595165	-2.41515023466222	-2.5165353278579	-1.92059601479192	-1.71061488313586	-2.19885248567842	-4.06480357090526	-4.23602321763534	-2.91647392967124	-1.85972036392951	-3.37861101727597	-2.24380025356891	6.66651626967323	-2.5243820613762	-3.66774936513225	-4.19336275590249	-3.23257716563743	-4.63651832162119	GOSH016.CMN___GOSH016___4602STDY7685338_AGGTCATGTCTGATTG
-0.969810851998703	6.32457225847502	1.01672642976968	-1.97908475918528	-1.48422862019986	-1.7568093802263	-1.15715352478574	-2.47120350436262	-4.16604341396675	-3.5732593903893	-2.81956737902927	-1.58140868634754	-3.67510003020633	-0.27769621417029	-3.91199060003936	-2.91460974698957	-3.73763859905876	-2.65602752403045	-3.65325633458088	-3.64391311744929	GOSH016.CMN___GOSH016___4602STDY7685338_AGGTCCGAGATGGCGT
-0.943560968537312	-1.98181278287491	1.18852662663288	-2.14616757687919	-2.20754901372212	-1.88766941235681	-1.64803451899298	-1.76859557968291	-5.17815039784899	-4.12417328081401	-2.98084643860084	-2.46980210496165	-3.02776163941589	-2.00574163808188	6.29988421856095	-2.96756415514255	-3.93723384760704	-4.04847077252245	-3.63372851237747	-4.3589105176079	GOSH016.CMN___GOSH016___4602STDY7685338_AGGTCCGAGCTTTGGT
-1.17369882468656	-1.39144123728068	-1.48509384398646	-1.48578699919749	-1.46597598599274	-1.21236301232599	-1.34435393409627	-0.904547641010649	-3.09910334242544	-2.07396871277588	2.79452228261135	-0.818014840686036	-3.39134664513757	-5.40350509424586	-0.748801276959299	-4.73241927320533	-3.00153168472066	-2.59209120164053	-4.99940731436418	-0.800310537223904	GOSH016.CMN___GOSH016___4602STDY7685338_AGGTCCGAGGGAGTAA
-1.01317546793943	-1.30741557027687	-1.25471802539494	-1.38594495495779	-2.46565023849201	-1.48223389153732	-1.41599736151236	-2.11010974476805	6.55369771909134	-3.22283545824924	-2.77155704960841	-4.26072152053243	-3.17318500181919	-1.89927033359705	-1.1917829032035	-3.81913960214897	-3.43942791095145	-2.38363319547554	-4.39651300353805	-3.3540192768454	GOSH016.CMN___GOSH016___4602STDY7685338_AGGTCCGAGTGCTGCC
-1.05382157930884	-1.41912032379085	-0.342137014986338	-2.38272676281017	-2.55391462577097	-2.00550443809583	-1.67412430735048	-2.37171842898104	-5.21108111234737	-4.11870428954148	-3.14553401615226	-2.53424566781679	-3.52395294016988	-3.99889946521489	6.95412566158815	-3.61933053618802	-3.9582114067507	-4.08501526801	-3.50199713828521	-4.10379080833994	GOSH016.CMN___GOSH016___4602STDY7685338_AGGTCCGGTAATAGCA
-1.09154399603899	-1.75950763896576	-0.286917402345877	-1.6689626263448	-2.65979679688303	-1.76384919132572	-1.46069502959582	-1.94871416237099	-4.2476602235794	-3.46589469328225	-3.00764989015548	-3.09541939223347	-3.42561081029327	-1.70249532426467	4.91516427808086	-3.94591409398563	-3.99699843579498	-3.12919273056309	-2.75003552112521	-4.02805344801541	GOSH016.CMN___GOSH016___4602STDY7685338_AGGTCCGGTTAAGGGC
-1.02378499215784	5.15012966202709	2.69740914297996	-1.74688718493345	-2.49345993635766	-1.61054924589446	-1.39320301891817	-1.6831383927086	-3.33929209992925	-3.31861099513755	-2.7071932248693	-2.34928351938115	-3.66657118988086	-2.18918389734011	-2.3881168423269	-3.97177973895234	-3.60442358057396	-2.11131684137449	-3.41801687570134	-3.56505456915291	GOSH016.CMN___GOSH016___4602STDY7685338_AGGTCCGTCACGATGT
-1.02829075366682	-1.98320218684015	-0.163527580747851	-2.10187490099069	-2.4917434440744	-1.82263836374497	-1.63919333167225	-2.22313204360461	-4.84589189142529	-4.0353962741474	-2.80458140204428	-3.51230318417452	-4.47132166373599	-3.63423833056935	3.79741214337693	-3.32627793450825	-3.7279108852796	-3.8499381955675	-3.57196300411686	-3.76300908024015	GOSH016.CMN___GOSH016___4602STDY7685338_AGGTCCGTCCACTGGG
-1.15112345025595	-1.86082244113927	-1.8520281892967	-2.04188441598571	-2.80484956957512	-0.836313287137542	-1.54280912956772	-1.98505912536429	-4.7097433759494	-3.66205581267836	-1.37974618666945	-1.03066126039541	-3.50538984201991	-3.69457309628405	-1.95970854722125	-2.37415359898862	-2.7620446806015	-3.27975840737028	-0.826760189368635	-3.08466862075432	GOSH016.CMN___GOSH016___4602STDY7685338_AGGTCCGTCCGAGCCA
-1.03841634602492	4.89203452680864	0.952086887651781	-1.68148198555666	-2.53603891087465	-1.64040611180842	-1.28186950169877	-2.06395794597379	-3.48201188090345	-2.98182436606834	-2.92735905308437	-3.94885567860513	-3.70579570945032	-0.200736350967928	-4.82556381725112	-3.47957795731363	-3.88673144754079	-2.67172380603746	-3.03802996867012	-3.62525952317397	GOSH016.CMN___GOSH016___4602STDY7685338_AGTAGTCAGCGTCTAT
-0.941169930137547	4.93844789563322	0.15450160968057	-2.21749060679677	-2.27785461907049	-1.71126149804288	-1.55283126279775	-1.69591093118011	-4.66142735294283	-3.84724322073442	-2.49377643287542	-2.73117288305986	-3.86753998329953	-0.268768887259952	-1.53101700070632	-3.35864423728046	-3.4311517405672	-3.11925264684536	-5.48620459236765	-3.90757283714336	GOSH016.CMN___GOSH016___4602STDY7685338_AGTAGTCAGTTACGGG
-0.965531815628899	-1.78136712555267	-2.19032566275665	-1.20486671977419	-2.34264779942039	-1.72921315893212	-1.48280335577881	-1.90760979911676	5.56262598986923	-3.62415468709725	-2.7398572491173	-4.58071956876169	-2.9123841559167	-4.81292797554325	-2.54400682192602	-4.08155372293474	-3.41170820747646	-2.49859864291873	-4.84433634833403	-3.07362569743387	GOSH016.CMN___GOSH016___4602STDY7685338_AGTAGTCCAATGTTGC
-0.99609629905164	-1.30846570633454	-1.53043031915023	-1.49316854926301	-2.43432540028932	-1.24923296140461	-1.19860652289317	-2.36277271895581	9.18343881051476	-2.76948832755363	-2.22585406157082	-3.89676954766352	-3.26748639447718	-4.837393546208	-1.30809831297228	-4.33535997058369	-2.98952047733124	-2.55823516821285	-2.85805139687753	-3.07667656703132	GOSH016.CMN___GOSH016___4602STDY7685338_AGTCTTTAGAGTCTGG
-1.0215439282783	-2.39806644564879	-0.782916493369983	-1.86163923285527	-2.47125202576405	-1.87923318469925	-1.70673626745084	-2.32423101986533	-5.07666437967486	-4.23813451471269	-2.81721571345433	-2.84294390813772	-3.61256112294423	-1.70952409146599	5.14868181707231	-3.35634166305306	-3.74256135285025	-3.99975399251387	-3.10110203593502	-4.53356235977606	GOSH016.CMN___GOSH016___4602STDY7685338_AGTCTTTAGATCTGAA
-0.966537558777939	-1.7467608939719	-1.95784726522173	-1.77614347774778	-2.3506748867124	-1.55603992489848	-1.37875160586443	-2.34014009098579	5.20961776686945	-3.31879948330887	-2.54259400012747	-3.9806946462864	-3.07587180231396	-2.22031672433786	-2.17480979292233	-3.24166664938444	-3.38586810214292	-2.0308011122802	-2.59444384866745	-3.79050960819191	GOSH016.CMN___GOSH016___4602STDY7685338_AGTCTTTAGCCCAGCT
-1.04837827385016	-2.23368930911048	-0.376388756119175	-2.22695232853129	-2.42153173827961	-1.72333553093197	-1.72619730347088	-2.26400506258402	-5.0380127801742	-4.27518710706574	-2.82176662377182	-3.73197217684303	-3.88613755170928	-2.30616984270648	5.26712806334758	-3.65129640480112	-3.73141130470599	-4.29392665944155	-2.55370239748822	-4.69044574732332	GOSH016.CMN___GOSH016___4602STDY7685338_AGTCTTTAGTACACCT
-0.919749589353494	-1.33450771042897	-2.22216388623438	-2.09145114617759	-1.42250727581618	-1.67441123031149	-1.43216512077541	-2.35550381436741	6.45358634633834	-3.50989665675178	-2.63685769743229	-3.00298047477945	-4.26582744793678	-5.29466639623893	-2.15811243814821	-3.63190684096883	-3.30120384010469	-2.79517016801991	-4.16023471259595	-3.45146688291138	GOSH016.CMN___GOSH016___4602STDY7685338_AGTCTTTCAAAGTCAA
-1.06424018731896	-1.77981737168787	-1.85662676474379	-1.91186561093528	-2.59172621797913	-0.982648787911509	-1.24896676312149	-1.17965640202723	-4.44115553681454	-3.40018043382191	-1.29654616383708	-0.724474414178126	-3.14957322814208	-1.63277480074119	-2.16930405863675	-2.36889712300491	-2.44280629783157	-2.83514397229029	-0.493821468769121	-3.08000906396551	GOSH016.CMN___GOSH016___4602STDY7685338_AGTCTTTCATATACCG
-1.09740034443169	-1.79133943360193	-1.88278599692005	-1.89075393283882	-2.79942537146348	-1.30315549231121	-0.887392505615897	-1.69046627704176	-4.31507121428402	-3.51412632487378	-1.31964631065408	-1.1670597202031	-3.02096694107432	-2.30536887601861	-2.02163147388487	-2.93762698862291	-2.58890159938626	-2.46192793596778	-1.35493697037858	-3.34891839502516	GOSH016.CMN___GOSH016___4602STDY7685338_AGTCTTTGTGTGAATA
-1.05721996869745	-2.13475558992951	-2.28953723619848	-2.40996998834125	-2.56054327055199	-2.0325628147722	-1.70990192941903	-2.40187389473454	-5.3270443020189	-4.22091968214178	-3.15619862504459	-3.78940694288668	-3.83998929799758	-0.76621202432745	7.02326095910777	-4.35666266553532	-4.17882642459903	-4.23261390678277	-3.41349933673988	-4.46717345488391	GOSH016.CMN___GOSH016___4602STDY7685338_AGTGAGGAGGCCCGTT
-0.975122867942729	-1.73653287096398	-2.14023055351035	-1.62335577571027	-2.37217064859192	-1.67993639070892	-1.37935938663474	-1.7756107374392	6.43151623195103	-3.31420589479383	-2.7912161164989	-3.7063468607534	-3.26588643930012	-5.45783832435902	-2.5942741717312	-4.38658009735106	-3.22346443130013	-2.4827404712884	-4.60619453898378	-2.72381941239543	GOSH016.CMN___GOSH016___4602STDY7685338_AGTGAGGAGTTCCACA
-0.993235149646795	4.33374066012967	1.02796003798825	-1.97265182647573	-2.41635680684979	-1.49862825650209	-1.40262487100314	-2.59335729186008	-3.98670274934233	-3.23677995978105	-2.43851666538145	-2.55539512601643	-3.41355212521662	-2.27749744558549	-2.56206267956889	-3.93042694612323	-3.25821370061045	-1.67101185959563	-4.48340370152302	-3.12296874715584	GOSH016.CMN___GOSH016___4602STDY7685338_AGTGAGGCAGCGTTCG
-0.98261258650077	-1.92806780390868	-0.870761343375971	-0.633457421932925	-1.64880620882854	-2.0232810085782	-1.40803300318807	-2.2328311832891	-5.10598583179629	-4.11317346031905	-3.09162305550847	-3.00275676462106	-3.55384351114828	-3.72573144707915	4.19504109227078	-3.14555960496066	-4.08438089204192	-4.06822227982167	-3.71221595284778	-4.55954749220108	GOSH016.CMN___GOSH016___4602STDY7685338_AGTGAGGGTACCTACA
-1.04109522902245	-1.96158996698283	-2.13453908899849	-2.17802129418095	-1.93533967261666	-1.15548833339433	-1.30984057485511	-1.26407819071321	-4.69248574410918	-3.63933244721389	-1.78848702846485	-0.88386844597537	-3.93308416759847	-1.45508283549451	-2.66718454548089	-1.57893112768771	-3.12761781292717	-2.92383190137162	-0.959069269471687	-3.36554162157654	GOSH016.CMN___GOSH016___4602STDY7685338_AGTGAGGGTCTTGATG
-0.955079018405316	-1.81866307220538	-1.95893395089335	-1.2206642037915	-2.32059178936192	-1.5616419622077	-1.40427647246445	-2.15224493822507	6.59540305703446	-0.396900640008853	-1.80614538810021	-3.24644757874728	-3.67443475868002	-3.35822272827647	-1.65521152973934	-4.73700473309236	-3.19532387958159	-3.10505787583619	-3.89112705084707	-3.45027172632798	GOSH016.CMN___GOSH016___4602STDY7685338_AGTGAGGTCACAGGCC
-1.04647493301673	-2.36064413755109	1.04816100579995	-2.46185175079103	-2.53385857139174	-1.84210120350745	-1.70501045243613	-2.43129153491504	-5.32100386004071	-4.21457602622055	-2.78244450383712	-1.81333469464562	-3.66178078457242	-2.45561717207285	5.28040900755063	-3.43317074151964	-0.88126029781151	-4.12253527825037	-3.31601148897062	-4.29668744662123	GOSH016.CMN___GOSH016___4602STDY7685338_AGTGGGACACAGATTC
-0.848194562047887	-1.93565829637337	-2.14225316085571	-2.1493622624723	-2.0532235188765	-1.55520473909756	-0.806093412937357	-2.12397586215452	5.45189749485959	-3.44553109184744	-2.3614763898556	-3.29475536115332	-2.44985071978709	-3.97005199522508	-0.806125068634944	-3.37135929693076	-3.13589573803398	-3.32074798205384	-4.22166177455278	-3.46751313863454	GOSH016.CMN___GOSH016___4602STDY7685338_AGTGGGACAGTCAGCC
-0.940933990213737	-1.8566626757739	-0.942119625505764	-2.38066461476131	-1.4729655273789	-1.78718323913959	-1.42308627987328	-2.13993524352496	-5.27967032706105	-4.2114521730734	-2.77690059283292	-3.46590505656599	-3.99677118747731	-1.01816813388212	5.83534104032654	-3.9453212420439	-3.51987109377828	-4.14890049275883	-3.61171452018239	-4.64370153690714	GOSH016.CMN___GOSH016___4602STDY7685338_AGTGTCAAGATGTAAC
-1.02441536927975	-1.53760154252458	-1.01835348260312	-1.52825030841167	-2.49894223341491	-0.760995968417901	-1.31945959105451	-1.01724747260188	-4.00737476461155	7.10624679227356	1.65486623614433	-1.36101774638164	-3.93993464577624	-0.103315902478003	-1.61514107966424	-1.90948767194959	1.85798846960011	-2.86226157453765	-5.18218304794943	-2.30615509319442	GOSH016.CMN___GOSH016___4602STDY7685338_AGTGTCACACGACGAA
-0.846104077822994	-1.46395609402119	-1.53609901155225	-1.32052679601866	-2.05933222210622	-1.07894956862667	-1.17749849208846	-2.20306792581048	8.65162809836009	-2.81903393640365	-1.72042467156588	-3.19185320518958	-3.47395328761211	-3.56670679546584	-0.284848736879514	-3.90192240274457	-1.43136724981586	-2.7295184289412	-3.00900089532894	-3.0799767488162	GOSH016.CMN___GOSH016___4602STDY7685338_AGTTGGTAGGGAAACA
-1.05709865231321	4.71489258371756	1.59057370853956	-1.78257064558719	-2.57312510033752	-1.72820646031568	-1.46634583199914	-1.80066995439626	-4.02591026293618	-3.50800594087164	-2.88475274223373	-3.28826745527522	-3.9677983019996	-2.06068324659737	-1.14973224025721	-4.3979335507679	-3.74231113274863	-2.32484495105431	-2.97470720468875	-3.17358117234652	GOSH016.CMN___GOSH016___4602STDY7685338_AGTTGGTAGTAGGTGC
-1.03401917276891	-2.23286064102497	-2.22504692818602	7.61866273470223	-2.50608360712107	-1.84107543364175	-1.6396472972847	-2.26167945298877	-5.10278623704038	-4.03247305716974	-2.84722329288488	-2.40213598002727	-3.97078686164142	-2.5338339021921	-1.16611878414902	-4.23262829854466	-2.94979915096149	-3.09941283504246	-3.4520752019425	-3.97951696395663	GOSH016.CMN___GOSH016___4602STDY7685338_AGTTGGTCAGTCCTTC
-1.05733512071933	-2.45969612960169	-0.913073743344545	-2.33610025096854	-2.5583713014111	-1.85182319548622	-1.75641138603055	-2.13755945392367	-5.49206002827248	-4.35698936353315	-2.5169750563821	-2.97056750820947	-3.60138707122457	-6.64839989451563	4.92208774654315	-3.6684258977309	-3.66322058127988	-4.30118604156764	-3.43815714292121	-4.21690641424017	GOSH016.CMN___GOSH016___4602STDY7685338_AGTTGGTCATGACGGA
-1.11975824513437	-1.94429784655159	-1.058041504809	-1.84100395432256	-2.72521492775198	-1.43980709789002	-1.56143502454732	-1.77183514665738	-4.78989026802434	-3.73986490992128	-2.29569428569649	-3.01639612200046	-3.86218118901634	-1.72907059113151	4.45192555740537	-2.54259239291073	-3.0978181717501	-3.4534497337772	-2.9596690808239	-3.7717772996948	GOSH016.CMN___GOSH016___4602STDY7685338_AGTTGGTCATTTGCCC
-1.0585966061872	5.21245395951267	0.329493581890103	-2.10903187809563	-2.57628738641658	-1.47047649990344	-1.47757058647094	-1.80918642075765	-4.50126844662006	-3.53975417486691	-2.37812313768893	-2.32786999211836	-4.252050531092	0.700427227059794	-3.82875714658144	-3.89227910341238	-3.09744675926025	-2.16706743825442	-3.17241334675729	-1.4543909119588	GOSH016.CMN___GOSH016___4602STDY7685338_AGTTGGTGTAAGAGAG
-0.920696663821874	-1.08686650564465	-1.29285335301276	-0.533967863585571	-2.24258728833714	-1.36876641663936	-1.24909584384952	-1.82137199125009	-3.8189269666281	4.84372520451794	0.361313152690578	-2.80531723144199	-3.49775374188871	-2.6610876999173	-2.46845260566189	-4.53828484058932	-2.90716497089083	-2.36647210219418	-5.8698938742612	-2.27102982742729	GOSH016.CMN___GOSH016___4602STDY7685338_AGTTGGTGTCTGCCAG
-1.02239139372242	-2.19219736046576	0.299696550758382	-2.02408390151546	-2.47293331447027	-1.99256562746718	-1.71512360420782	-1.72921356904872	-5.020717578009	-4.26205914185411	-3.02497461577767	-1.29448760845948	-3.48255973955631	-1.66294303657051	5.34408972673908	-3.40231026487885	-4.00635878858012	-3.42921041495872	-3.26412280770905	-4.42344103435141	GOSH016.CMN___GOSH016___4602STDY7685338_AGTTGGTGTGCCTGTG
-1.01287607417846	4.93645495891078	0.417036971254423	-1.90955245123658	-1.39331733756356	-1.66552799712564	-1.01599703526187	-1.56010136279063	-3.69630053364064	-2.78624408791075	-2.79231258538971	-3.51619238811821	-3.8134404132325	-0.112672787076822	-2.7185672442538	-2.18850784315541	-3.71059206752392	-2.18639787697587	-3.89888589465758	-3.40375005377545	GOSH016.CMN___GOSH016___4602STDY7685338_AGTTGGTGTGCGGTAA
-1.00291309442148	-2.47949675115279	0.0955010739617006	-1.9248542666775	-2.4231875276634	-1.90150762283191	-1.73219803117432	-0.946184300422771	-5.35506714545804	-4.32650274339557	-2.80169393934835	-2.97753509174892	-3.37300023157991	-1.85449001141957	4.88627436811203	-3.99855280585346	-3.71961329360336	-4.15109118791161	-3.802362723537	-4.60373009536114	GOSH016.CMN___GOSH016___4602STDY7685338_AGTTGGTGTTAGATGA
-0.997875002521632	-1.88160047541023	-1.9731075559299	-1.84756723265045	-2.42501865414776	-1.7494194878415	-1.458811633245	-1.82024378561156	-4.49992507997539	9.02159051725909	-0.246108371558724	-2.17767595914562	-3.58724522015936	-0.859504134208271	-3.05048940576183	-2.3589734448713	-3.47667207280887	-2.69221746520668	-5.6229697788587	-1.74028425873613	GOSH016.CMN___GOSH016___4602STDY7685338_AGTTGGTTCAAAGACA
-1.03581711364725	0.20544960664623	1.573976990973	-2.11708387443225	-2.51501742224562	-1.7010709309306	-1.55600331585579	-1.79446571892728	-4.81441145002219	-3.05669601715321	-2.6884815079318	-3.00646590665294	-3.98080851911448	-1.34609437030196	-2.73535141688576	-2.55523545646429	-2.73156722794484	-3.22890258450102	-3.05259398276331	-3.76770710951633	GOSH016.CMN___GOSH016___4602STDY7685338_AGTTGGTTCCACGTGG
-1.08025250034863	3.60791003902715	1.55278653282798	-1.99912166986069	-2.6248354958061	-1.80332724216862	-1.58633871187339	-1.00600275490359	-4.66332113196474	-3.66877644342142	-2.90668649509869	-3.18661886748887	-3.90192250837535	-0.428315899852822	-0.137674945679286	-2.12927146258684	-3.8664949151068	-3.50840294663708	-3.54516278919404	-3.79276663226395	GOSH016.CMN___GOSH016___4602STDY7685338_AGTTGGTTCCTCAACC
-1.02163084726489	0	0.12684764400985	-0.315498751246896	-2.52882961136608	-0.30419647808166	-0.622594453647318	-1.06669456075888	-1.61397033646851	7.8840764580952	1.49934720136039	-2.94998743899191	-4.19097714761991	-3.55227027029468	-1.21509080311656	-1.94160788869765	-1.27015242400881	-0.115729455046564	-4.76856854968065	-1.23844454012008	GOSH016.CMN___GOSH016___4602STDY7685338_AGTTGGTTCGCTTGTC
-0.987444971388923	-0.959146761182551	-1.2328441055535	-1.64938018540136	-1.0962851234036	-1.51572001924203	-1.34651156127915	-1.81261318947276	7.8128980392237	-3.20889812554757	-2.53532794859292	-4.08131240953913	-4.5828732277945	-5.95808764305893	-2.50880409294059	-3.37563690032223	-3.17678757221592	-3.06534747056434	-5.01794669912791	-2.66859490088792	GOSH016.CMN___GOSH016___4602STDY7685338_ATAACGCAGTTGTAGA
-0.922086892941163	-1.97450580601402	-2.17070262161668	-2.15257257432634	-2.23519900545462	-1.58797788171092	-1.4546290446961	-2.44669301876626	8.66122012773583	-3.5739242041469	-2.34700611489826	-3.55144419498092	-2.88101649397597	-4.55599031065764	-1.95744979143124	-3.42893337005393	-3.17396537156566	-3.29234971599395	-6.41367209372097	-3.40720074051351	GOSH016.CMN___GOSH016___4602STDY7685338_ATAACGCGTGGCAAAC
-1.12212556208698	-1.56108952469558	-1.47723562723273	-1.00871712574547	-2.53688517566184	-1.37310314444243	-1.38962458932377	-2.34115889095157	-1.03652907766412	-2.38522178758142	-2.39141229890542	-3.26053208331863	-2.75517481058049	-1.88351881420065	-2.85331077478395	-3.20142703205047	-2.68178857687248	-1.98887672769209	-3.38846203614779	-2.95237903317615	GOSH016.CMN___GOSH016___4602STDY7685338_ATAACGCTCCGGGTGT
-0.896110546987419	-1.83339144195666	-1.6471558701435	-1.94139678927479	-1.61792828640157	-1.33795628715212	-1.31798260496238	-0.412930556750704	-4.26425436084071	2.13457653289672	0.981507478994572	-1.89196358896184	-2.73597802003518	-3.80778277355347	-2.11295641060867	-5.27684948535898	-2.95901419731231	-2.30194795464847	-5.93668027494313	-2.45426820851324	GOSH016.CMN___GOSH016___4602STDY7685338_ATAAGAGAGAAGGCCT
-1.03465407921411	-2.03316778790344	-2.31025265353462	7.52218786594716	-2.50988644073422	-1.51968408742584	-1.59786170237712	-2.5239234957159	-4.73995739294603	-3.90967558511293	-2.73682527070479	-2.96979980003091	-3.51392946398588	-3.85206156793115	-2.3094430808708	-3.58742951875186	-2.76715695331775	-3.85951617128254	-3.53463694589373	-4.2591334671004	GOSH016.CMN___GOSH016___4602STDY7685338_ATAAGAGGTGGTCCGT
-1.05151956333916	3.69500723950232	0.130958230318431	-1.78987677599445	-2.56119285973761	-1.63289823876235	-1.42745764623365	-2.1475427588537	-4.03648192213869	-3.39830318534227	-2.74419145657261	-3.65561991792552	-3.76555673339835	-0.0580328466949004	-3.44985553718949	-4.11675607600158	-3.65524378367292	-2.87039331492091	-4.79322522477141	-2.46996911973188	GOSH016.CMN___GOSH016___4602STDY7685338_ATAAGAGTCATCGATG
-1.0040548018237	-1.51269589847065	-1.79634622991256	-1.12771381541546	-2.44913973449411	-1.37815121227177	-1.29579146755696	-1.46854615125898	-3.93651273277483	4.49321383751662	0.565765154003751	-0.600444317532225	-3.57003711652476	0.643273398564719	-2.50900826324692	-4.07003836624886	-3.15822070542065	-2.56375252594908	-4.70678191592293	-2.73165546895411	GOSH016.CMN___GOSH016___4602STDY7685338_ATAAGAGTCCCTCAGT
-1.00784952178747	-0.808133253867474	-1.08615712158552	-0.63928665648045	-2.4753860959362	-1.03303732674014	-0.979562741485609	-1.59908327190477	-2.84781309559451	7.47276118312101	0.775590861931182	-1.59931042806028	-3.40449858432049	0.0999893618524412	-0.598202981621914	-2.80553748209373	-2.48180870013338	-1.59518230958466	-4.18649796993043	-2.6877491520958	GOSH016.CMN___GOSH016___4602STDY7685338_ATAAGAGTCCTAAGTG
-1.06019720688356	-2.39655460331987	-0.970043633872143	-2.24896356620707	-2.46530707251406	-1.67396841150244	-1.7296085305682	-2.00493866116919	-5.3984771634897	-4.27640022116793	-2.70292808412008	-3.0207126131078	-3.83685465965395	0.0712537770300883	5.90592657841624	-3.76906205663316	-3.40615050930323	-4.24538954554899	-3.85920886923263	-4.43174228255117	GOSH016.CMN___GOSH016___4602STDY7685338_ATAGACCAGAGAGCTC
-1.0666683712515	-2.14126593559763	0.287647578775893	-1.81371282421427	-2.58909071707123	-1.68992380031899	-1.61813305018245	-1.64100945467793	-3.44335525359996	-3.94525528377866	-2.62976041711763	-2.78919308698614	-3.92772135378242	-0.802551862810172	4.82635910205235	-1.90242558293538	-3.51260981397695	-3.73747500706714	-3.21161685833645	-3.8918471041893	GOSH016.CMN___GOSH016___4602STDY7685338_ATAGACCCATCGGAAG
-0.995433704044113	-1.79633845112204	-2.02905587374922	-2.08400116873217	-2.4210152316677	-1.51507831143541	-1.41877588556471	-1.89601483552286	8.91517946916872	-3.41451993953134	-2.45236555765834	-3.75490151705112	-2.24932559642349	-3.04264613739008	-1.2998566229188	-4.14202842970157	-2.98075869860528	-3.1566550504831	-4.078163626325	-3.45301948937079	GOSH016.CMN___GOSH016___4602STDY7685338_ATAGACCGTCTTGCGG
-1.05178370349381	-2.09560515839764	-0.369246461073939	-2.21716031909683	-2.5479582377198	-1.95885785982865	-1.69012105408323	-1.25183564852713	-5.26710379749373	-4.16704703608197	-3.03275464984749	-2.61530669519903	-3.6394737391361	-3.83499088595188	5.35032065296908	-4.31471605643878	-4.0213031057986	-4.03076011519936	-3.23954835771507	-4.32754437905063	GOSH016.CMN___GOSH016___4602STDY7685338_ATAGACCTCTCGGACG
-1.11296772197199	-2.16071672760132	0.923465112516284	-1.79970512933609	-2.70322963205581	-1.90181750142551	-1.65514238405047	-1.22953562357731	-5.11541740439983	-4.01923121993946	-3.05223125545827	-1.22484287395614	-3.45498241601625	-1.73197721015539	4.87780995027891	-3.62277621891592	-4.05651540044007	-3.81744429586914	-2.9889731267031	-4.0439717156572	GOSH016.CMN___GOSH016___4602STDY7685338_ATCACGACAAAGGTGC
-1.07494850237363	-1.86735084082534	1.02746482909348	-2.21660449253075	-2.6072350439233	-1.8168619942241	-1.66762187689609	-1.67377333280077	-5.17786514697137	-4.08398614915301	-2.82109320976402	-1.56080333719789	-3.50511251540922	-3.74886227280661	5.09552292608768	-3.15958047181245	-3.36755136028688	-3.66557178539888	-1.93984707531704	-4.33477014481898	GOSH016.CMN___GOSH016___4602STDY7685338_ATCACGACACATCCGG
-1.01631751474036	-1.16776592712697	-1.35961277546729	-0.959576550699362	-2.4877442927363	-1.1453208359255	-1.14731751308789	-1.15775411548078	-3.41996003388876	8.73626993042695	1.49587975491587	-2.14179675649045	-4.23015897176257	-0.489452037647043	-1.81043627507701	-2.2326909136428	-2.58984139493653	-2.23500587993849	-4.62572180441625	-1.32729789707179	GOSH016.CMN___GOSH016___4602STDY7685338_ATCACGACACTTGGAT
-0.977622946774913	-1.94899084308652	0.735315108793575	-2.38483513272288	-2.37327700582326	-1.81203873207415	-1.47693777898401	-2.70852253148182	-4.33382643776029	-3.59800816041448	-2.92282875530513	-2.91465945364615	-2.99344526451526	-3.31074135048737	5.15826283772587	-4.01908980424145	-3.86998254050284	-3.49614112482265	-3.773713495778	-3.45226265094957	GOSH016.CMN___GOSH016___4602STDY7685338_ATCACGACAGGATCGA
-1.07749361159425	-2.21052499755308	-0.908384971863085	-2.12690003143658	-2.49568492474749	-1.52815627764957	-1.65604294314535	-2.49044570463895	-5.13676368502381	-3.26382279799397	-2.58386173882021	-2.90912514540302	-3.56215308984777	-1.99070162599683	2.92953303901837	-3.60167425981889	-3.45605488392791	-3.85856763217725	-3.03462530841334	-4.5008398695878	GOSH016.CMN___GOSH016___4602STDY7685338_ATCACGACATGAGCGA
-0.0219589769026621	-2.27232945239077	-2.50145172944293	-2.44840265050808	0	-1.51228540390299	-1.04072964276369	-1.11914788973125	-3.56525915935595	-3.03040739558732	-1.59545043144657	-0.961387299573954	-0.198084502199416	0.329001927401199	-1.89635600639781	-0.593403339661514	-2.01918004067463	-3.938741033482	-3.03363422653754	-4.15799268689737	GOSH016.CMN___GOSH016___4602STDY7685338_ATCACGAGTAATAGCA
-1.04171614847348	3.2098246366952	2.65526797814093	-1.63937540592535	-2.52759862004694	-1.41224967216299	-1.59778930391685	-1.85860031161044	-4.95497754323102	-3.90422148711463	-2.08906232979281	-3.22582435813734	-3.89111564484765	-2.49943068174245	-3.27587832031153	-2.69227741261449	-2.82221012530945	-3.67736874198201	-3.02976116469956	-2.9579126568509	GOSH016.CMN___GOSH016___4602STDY7685338_ATCACGAGTAGCTTGT
-0.95436163423149	-1.90411045131242	-1.73807380401873	-1.19603308710431	-2.31677213182346	-1.38858117669333	-1.44247108108362	-2.09717798161936	5.70977550051752	-2.5771055632079	-2.12297824030463	-4.11348265501856	-3.42482354169186	-2.60263620749604	-1.96522128664319	-2.5772344106834	-2.85100833428182	-2.86514179050563	-4.05371652743545	-3.59039068734199	GOSH016.CMN___GOSH016___4602STDY7685338_ATCACGAGTCCGAGTC
-1.02152866751701	1.38810974112329	0.588761983842414	-1.65041130349639	-2.48324685418399	-1.60973054899339	-1.47930138232029	-2.03443822905262	-4.26077882585749	-3.5723364554086	-2.59207955618176	-2.54768694905487	-4.17716471542465	-0.129756240190283	-4.09662941076219	-2.64737291031059	-3.45763322702816	-3.19957020793503	-3.82759428044266	-3.10474908722863	GOSH016.CMN___GOSH016___4602STDY7685338_ATCACGAGTGCAACTT
-0.954208716411409	-1.9521706755412	-2.21970193898338	-1.14180366408264	-1.70421984968587	-1.72995533762522	-1.46410649850782	-2.38872093069424	8.06444725046619	-3.57782525396966	-2.74971889471592	-4.24995283775281	-2.97308504361681	-2.05577048269754	-2.10204024766858	-4.15896488101188	-3.43056613240145	-2.73168989995905	-4.0708735191645	-2.90506399348053	GOSH016.CMN___GOSH016___4602STDY7685338_ATCACGATCAACACCA
-1.10707470231411	-1.96369197275748	-2.09052250743759	-2.05213682340282	-2.91254100285336	-1.47166589404656	-1.24582551838586	-0.81234772783461	-4.79998591469519	-3.75232095737389	-2.11604319129124	0.114622191487895	-3.94632075440386	-2.02009143675133	-2.20693008739729	-2.53326009993855	-2.73717690392129	-3.39068861585081	-0.845946413075792	-2.51301511329948	GOSH016.CMN___GOSH016___4602STDY7685338_ATCACGATCCCTTGTG
-0.914376462166705	-1.81321060852969	-1.98856412383992	-2.22220054129195	-2.21581210320867	-1.74335322300154	-1.45562639319915	-2.21681837509583	7.36679100368762	-3.41404227842132	-2.73160534559346	-2.46530459893334	-3.5658577789807	-4.09223277082123	-1.11812766750742	-4.168327703845	-3.45740501485711	-3.61325941195721	-4.8718595077862	-3.80512022401826	GOSH016.CMN___GOSH016___4602STDY7685338_ATCACGATCCGTTGTC
-0.974966446240506	-2.23974692291796	-0.594688527462722	-2.16330358844272	-2.24307472971506	-1.74109411601031	-1.68160265190564	-1.64501203722253	-4.5524553024687	-4.199130874241	-2.71418491375588	-2.92418218954626	-3.40673231364848	-2.53141046880893	3.78995535881939	-4.26466665195558	-3.13746964878731	-4.14966267678763	-3.56118660368546	-4.37571852174073	GOSH016.CMN___GOSH016___4602STDY7685338_ATCACGATCGTTTGCC
-1.01188946539541	-2.14417721243036	0.14968011501932	-2.41192151332395	-2.4457924274571	-1.92503973229463	-1.73037632859502	-1.9175276945063	-5.42597010317721	-4.31450662497438	-2.86148574867986	-3.12073811916922	-3.4033521668812	-2.26677030479704	3.28328360577372	-3.49840751320561	-3.79702756527712	-4.38026979975799	-3.22202347145112	-4.40130052422684	GOSH016.CMN___GOSH016___4602STDY7685338_ATCACGATCTCTGCTG
-1.02853586223411	5.04630751169632	-0.113372467239732	-1.50556808059479	-1.51792902602597	-1.7048921134187	-1.08447622736764	-1.59643691656692	-4.07259641283743	-3.43685415108292	-3.08949148724545	-3.57545477323018	-3.49444759574112	0.182306811426808	-4.13623888404376	-3.64934125668716	-4.05861676039681	-2.83211623410979	-4.02686274829717	-3.26281827839628	GOSH016.CMN___GOSH016___4602STDY7685338_ATCATCTAGATGTCGG
-1.01943260869914	5.62221880533014	2.287101228093	-1.79673569173929	-2.48057806650014	-1.61101449323406	-1.43040237709675	-2.27376817587688	-3.88005155462809	-3.43074185736362	-2.65439117931041	-2.46090779475077	-3.80180583832039	-1.04053475548266	-1.83962788145618	-4.12114496360723	-3.53653765346808	-2.17327690890209	-3.79587202726652	-3.1462647675	GOSH016.CMN___GOSH016___4602STDY7685338_ATCATCTGTACCGTAT
-1.06966662559739	-0.593105965883979	-0.572200502549311	-0.570864438744031	-3.10793997419998	-1.21492156989613	-0.234678648577154	-1.56547441031129	-2.61137898836173	5.99223405262217	-0.348152094192753	-2.43301327839944	-3.35112623939048	-1.43519655283844	-1.40222426142953	-3.85257926339179	-3.09203664858881	-1.03074091467192	-5.42042997907942	-1.30508880666197	GOSH016.CMN___GOSH016___4602STDY7685338_ATCATCTTCCAAACTG
-0.986406687282085	-2.21793161920546	2.51686949055056	-2.18581284411846	-2.38858614460994	-1.96245818196499	-1.60388206975053	-2.1293220173548	-5.00123145621195	-3.96311394429513	-3.06052770815942	-3.76183080861168	-3.47258115077482	-2.11631036532716	1.89932197978517	-3.96766811928753	-4.04578210732116	-3.65724096192393	-3.73965432226109	-4.17666824507585	GOSH016.CMN___GOSH016___4602STDY7685338_ATCATGGCAAGCCATT
-0.943856659813049	4.00508123107374	-0.387275221668691	-2.27446053185714	-1.41709473602835	-1.76012165698305	-1.19365902451684	-1.61262442211238	-4.33776799002812	-3.69951814488012	-2.74340342579826	-3.58534467991909	-3.41510141897229	-1.23011728789513	-2.41886202438179	-4.93181047579181	-3.55446259708977	-2.82936351771861	-3.4887104748154	-3.19585260167536	GOSH016.CMN___GOSH016___4602STDY7685338_ATCATGGCACGGTGTC
-0.912858197294678	-1.97916043909916	-2.02632597306316	-1.06912711992663	-2.24336750397338	-1.56324143296465	-1.45110937940759	-2.25287787177547	1.67644236490475	-3.52133529184917	-2.38988796179516	-4.29809634796466	-2.60073204580666	-1.40177329542355	-3.50099107126152	-3.30432614311141	-2.87523254861785	-2.46952400634391	-3.62767447832976	-3.76851991254779	GOSH016.CMN___GOSH016___4602STDY7685338_ATCATGGTCGGCATCG
-1.00324416547185	4.19357577923072	0.0678502519344943	-1.90295069419817	-2.43869803144532	-1.81014520502267	-1.45472828244872	-2.04935380871736	-4.27582801652351	-3.23156261929749	-2.98286338181416	-2.73295465663576	-3.65021474096692	0.327664100004295	-4.02595480586275	-3.60014541376641	-3.95059842250355	-3.33630256047098	-3.31638857981921	-3.19782485386881	GOSH016.CMN___GOSH016___4602STDY7685338_ATCATGGTCTTATCTG
-0.968576404719917	3.25890267648955	2.73546017034701	-1.53494327739436	-2.36586400099039	-1.47503206412289	-1.18829511082789	-2.39760764630437	-3.58534588159207	-2.75972988919209	-2.63434720807021	-3.60842263175137	-3.11127681298764	-3.29770707678459	-0.899240731607736	-2.75517827852033	-3.503346054737	-2.42625826329882	-2.19209214546559	-3.75488539685827	GOSH016.CMN___GOSH016___4602STDY7685338_ATCCACCCACACAGAG
-0.920232059288808	-1.53893636327939	-1.95381285348377	-1.64781783278124	-2.23458827736275	-1.34759469081645	-0.954996278162425	-2.03046105710276	7.37856415665321	-3.35174387751392	-2.07987906440693	-2.49466985687441	-3.68001878607424	-4.85971991390962	-1.54398100222263	-3.97020486316607	-2.49251516773469	-2.1362277324838	-4.01531297896437	-2.92561419115727	GOSH016.CMN___GOSH016___4602STDY7685338_ATCCACCCACAGTCGC
-1.01127206781555	-2.18969737062351	-1.3882606902645	4.00648780241941	-2.4508104704776	-1.87886744359359	-1.60627029513644	-2.13173040739986	-4.68407407918618	-3.95164790887786	-2.93128807216392	-3.14823147771322	-3.94455143188583	-0.501951198185839	1.43403559807347	-3.81513641711163	-3.44886634166529	-3.5285065171206	-3.24730677043237	-4.12085148666448	GOSH016.CMN___GOSH016___4602STDY7685338_ATCCACCCAGCTGGCT
-1.05521406862872	4.1717718675516	1.44063293183247	-2.10365444721107	-2.5624415399568	-1.62527252010372	-1.57895499108463	-1.87978280847917	-4.50526510353576	-2.83293490861706	-2.54030012356917	-2.08122127837292	-3.74180893349336	0.530800552799407	-2.80292308063493	-4.47143010247694	-3.3972675376613	-2.74112828975485	-3.50612950756384	-3.28572337167518	GOSH016.CMN___GOSH016___4602STDY7685338_ATCCACCCATTAACCG
-0.99441627725979	5.03119483057781	2.17470607031014	-1.59866592603865	-2.41559506416251	-1.63361658091144	-1.47300108089309	-1.80895741573819	-4.24032680731005	-3.5740179443185	-2.13613472646567	-2.87858620854976	-3.41243198709339	-0.6537955672076	-0.714898976769828	-3.27474197288972	-3.4742166500648	-2.04073825950641	-3.10998714417233	-3.02550871510787	GOSH016.CMN___GOSH016___4602STDY7685338_ATCCACCTCGGTTAAC
-0.0206527303758608	-1.57971273226728	-2.13667977720173	-1.84819326743188	1.50857974380676	-1.48481277811116	-0.978821044415722	0.446530070019411	-3.35317699292812	-2.85014129517537	-0.711011570284708	-0.241892107583128	-1.41016540214334	-1.77575115704121	-3.29274649408111	0.794480551271461	-2.05656208791182	-3.77076526349061	-1.19050845589301	-4.104793368105	GOSH016.CMN___GOSH016___4602STDY7685338_ATCCACCTCTCAAGTG
-1.05618671421115	3.65874552147296	0.94115183180351	-1.89151353395779	-2.57450388935522	-1.63081638120296	-1.39706500510097	-2.32638098045855	-3.91993119863379	-3.30586514961283	-2.78559368035982	-4.0225990142104	-3.79813123467485	-3.22974164728407	-2.33907240082986	-3.21093083141625	-3.70940480574106	-1.45261013628201	-3.79670949797621	-2.36569626096558	GOSH016.CMN___GOSH016___4602STDY7685338_ATCCGAAAGCAATCTC
-1.04486067911824	4.02539329669558	2.31890039457546	-1.6569258502072	-2.54928927600703	-1.63984784507995	-1.33685171765553	-1.4138114041278	-3.80997075726709	-3.13799968530236	-2.86460558293455	-1.96481790273085	-3.7846889217611	-1.23456932493478	-2.91040886240016	-4.51466182941768	-3.807981319494	-1.33188116517541	-4.59562053088938	-2.87574648726144	GOSH016.CMN___GOSH016___4602STDY7685338_ATCCGAAAGTCCAGGA
-1.12386814501169	4.93060515666714	0.300532286436274	-0.929710026283661	-2.75324924260135	-1.44313357108621	-1.2263503059454	-2.41522858643439	-3.63622822838556	-2.75586282137805	-2.73755848191698	-0.977152555548139	-3.74187148785269	-2.23961154079769	-2.78624893269737	-2.90628516976582	-3.66051867229441	-0.808962369209757	-2.40096675581847	-2.69192693525417	GOSH016.CMN___GOSH016___4602STDY7685338_ATCCGAACAAAGAATC
-1.00400501904725	-1.95734278889264	-1.27960562113049	-2.09755372453915	-2.43346189375485	-2.00541408735304	-1.58975546721317	-2.22905237137899	-3.62208871518024	-3.90869551234596	-2.26180300584441	-3.56961187365295	-3.30267828155918	-0.407349672968724	3.91918448989622	-10.7645797563971	-4.00882966430654	-3.93663976781417	-3.59976314233832	-3.51871595839854	GOSH016.CMN___GOSH016___4602STDY7685338_ATCCGAACAATACGCT
-1.03958409226203	3.86069826035381	0.33983192713816	-1.39875866464527	-2.53016928605769	-1.60732353294579	-1.44815446721909	-2.17905572784683	-4.06250429780446	-3.46775222653193	-2.65220688846548	-2.68327941696391	-3.9770249407785	-0.102642214540543	-2.98497557027077	-2.78509112042851	-3.53711667023188	-3.04062784662399	-3.01428715707719	-3.05221362915863	GOSH016.CMN___GOSH016___4602STDY7685338_ATCCGAACAGATTGCT
-1.08537849132263	2.72905778045941	1.20279631340507	-1.81467414281938	-2.64345755637237	-1.82511631735197	-1.47730983436514	-1.51583672336404	-4.51847519157711	-3.33160728274164	-3.09537297438253	-1.69141577474932	-3.28702005041893	-1.84364620926657	-2.44978169066462	-3.09257332662893	-4.10723080332634	-2.76479212953942	-2.50211836364867	-2.9602504794706	GOSH016.CMN___GOSH016___4602STDY7685338_ATCCGAACAGTCACTA
-0.961199876953096	-1.87658855875944	-1.560881561363	-1.35771571420812	-2.19642147339092	-1.67790473229504	1.2301412256872	-2.25991345542874	0.423608647824032	-2.76435251614404	-2.37086372940976	-3.39806848464804	-1.86884267582159	-1.94407897976781	-3.92022675150416	-3.05871198343722	-2.77894666334128	-2.22849004150502	-3.33267310443491	-2.60418665752147	GOSH016.CMN___GOSH016___4602STDY7685338_ATCCGAACATCATCCC
0.249194450325685	-2.20407174604093	-2.31048360976701	6.15275513831923	-2.41699674136371	-1.71171451421362	-1.60452888180629	-1.47491790369636	-3.65180402630773	-3.95658702805759	-2.59438358302185	-2.1813345413771	-3.69712846845701	-1.9445759765985	-1.52327089351405	-2.74268495374102	-2.35336853336036	-3.33092956377139	-3.03726535410166	-4.11191787804812	GOSH016.CMN___GOSH016___4602STDY7685338_ATCCGAAGTCATCCCT
-1.03653509173511	-2.16475257204565	-0.551660883030056	-1.99816252481787	-2.50908326790069	-1.81559623096223	-1.70219150744863	-2.18450354138935	-5.31643036168201	-4.21370195740012	-2.72158137214223	-3.15160815669916	-3.72670754986311	-0.333639457790627	4.36101578396608	-2.9476892258043	-3.3768979594056	-4.03372737906595	-3.26454210398183	-4.24356213985751	GOSH016.CMN___GOSH016___4602STDY7685338_ATCCGAAGTCGCGTGT
-1.12810366049595	-1.41248932947251	-1.62170465603658	-1.79197457967524	-2.75199742872384	-1.03539785150117	-1.45074972180369	-1.84423225797791	-4.40521697529114	-3.40964194483669	-1.8189034725136	-1.03042031953944	-3.89913845428799	-2.37582535525115	-1.31081585041411	-2.47166077628388	-2.49120590420405	-2.70461240347786	-2.49624911010762	-3.28560079395331	GOSH016.CMN___GOSH016___4602STDY7685338_ATCCGAATCATTATCC
-1.00015136441642	-2.43305938530913	0.604677906190797	-2.38477827935491	-2.3164659129282	-1.83826656005586	-1.28411345709559	-2.061730703799	-5.36033514888351	-4.26216376146537	6.11985883705001	-1.44505588200379	-3.6149090466401	-3.04174610900204	6.26620993736048	-46.8426943599723	-3.919753416358	-4.1761624306934	-3.3053079438616	-4.33343114181224	GOSH016.CMN___GOSH016___4602STDY7685338_ATCGAGTCAAAGGTGC
-1.05382048396682	5.00658018171627	0.422609489595123	-1.46064287782931	-2.56709503848769	-1.59125990412244	-1.42495231399508	-2.47474412905971	-2.79188396561027	-3.06925171139345	-2.9896700794421	-3.40417333676689	-4.14474657361173	-1.74724077048383	-3.08463470466646	-3.50918501257867	-3.96791418128518	-3.19888726623292	-2.96438328393847	-3.44027884447812	GOSH016.CMN___GOSH016___4602STDY7685338_ATCGAGTCAAGACACG
-0.911430359099611	-0.849482556390147	-1.27161083762968	-1.98999770684534	-2.21165778056955	-1.57277680162543	-1.39451793206617	0.261017442484818	8.34299678000248	-3.40586088497242	-2.47880974842856	-3.82936380203121	-3.71207082287047	-2.93886489396163	-1.95933513050731	-3.67205191508994	-3.04292418863364	-3.37528891719947	-4.48601064307715	-2.67700531681464	GOSH016.CMN___GOSH016___4602STDY7685338_ATCGAGTTCATCACCC
-0.994401564340628	-2.11518103515826	-2.2820746197267	-2.0122113138616	-2.52352358837797	-1.60270792500006	-1.56229946736661	-0.778785048732995	-4.1738817225821	-2.6396384313069	6.11133720899517	-0.997115397505316	-3.59204394406533	-4.00776925091072	-2.40034892404144	-4.24193816650897	-3.15403771831806	-2.62963264813366	-4.39591831571851	-3.3941568435099	GOSH016.CMN___GOSH016___4602STDY7685338_ATCGAGTTCCACTCCA
-1.00636466413945	-2.27583038076816	-1.17063216519474	-2.40053014513657	-2.34615330857493	-1.7864412065987	-1.23976188407142	-1.97284614758071	-4.77513348284501	-4.06053663963174	-2.9286351742352	-2.89556571147085	-3.68315532203536	-0.507030945353059	5.70412953092884	-3.24551257688231	-3.88163138426279	-4.05242902591459	-3.37621059836128	-4.50812740537196	GOSH016.CMN___GOSH016___4602STDY7685338_ATCGAGTTCTAACGGT
-0.998947707515125	-1.87974269087238	1.6448308732237	-2.03962971065314	-2.32052845084616	-1.80888533729761	-1.66601343289124	-2.02840252247064	-4.94300990670118	-4.13569264264839	-2.94548154564792	-2.30947150793033	-3.19639117886308	-0.823249103733172	4.06867724156136	-3.4859431648457	-3.90167059291406	-4.05852643746178	-3.55609071537273	-4.38071890535064	GOSH016.CMN___GOSH016___4602STDY7685338_ATCTACTAGCCTCGTG
-1.08569100540997	-2.09391564521153	0.182798861306615	-1.82578745692311	-2.637309829665	-1.63185460043387	-1.60831804056105	-2.03705035502865	-1.83101845725634	-3.90240166628905	-0.362332562756674	-2.6551074565098	-4.12212632605523	-2.09542676387299	5.37533702070576	-3.17736736727993	-2.91649073132471	-3.71740156811192	-3.24527048582635	-3.61981010755361	GOSH016.CMN___GOSH016___4602STDY7685338_ATCTACTAGGCGTACA
-1.03597541562944	-1.77192108637126	-2.14053079754825	6.24736330102286	-2.51365913524071	-2.04795612716861	-1.58917860626108	-1.99298806389565	-4.92833974647012	-3.88327523524237	-3.22262730076222	-2.76725748087286	-3.66214249857136	-1.63841771144096	-2.26683004305939	-3.85542300385727	-3.6318575955256	-3.71199803831405	-3.23189496932306	-3.4672697986813	GOSH016.CMN___GOSH016___4602STDY7685338_ATCTACTAGGCTAGGT
-0.964271161200442	-1.41584998802436	-1.47629331296523	-1.24697183593353	-2.35298038576652	-1.36381779439106	-1.22776162071889	-2.5348803399683	5.46181943543951	-2.87846278402481	-2.3645171251098	-3.98449004175768	-3.5869416667708	-0.736551096642476	-1.45995662364401	-3.70003426165875	-3.16001197466306	-1.59710082933734	-3.83076520663028	-1.72606376445472	GOSH016.CMN___GOSH016___4602STDY7685338_ATCTACTCACTTAAGC
-1.05969370662401	5.17291528122035	0.589147254569846	-1.3491234618212	-2.58519168185539	-1.32670418593342	-1.36126873020946	-1.86428650184116	-3.87751697462578	-3.19846930653787	-2.77388087855875	-2.73134699791496	-3.9525657602086	-0.296040522663747	-2.89936860275684	-3.58277654621652	-3.69526139127447	-2.73833629476902	-4.01147531166897	-2.72144335873155	GOSH016.CMN___GOSH016___4602STDY7685338_ATCTACTGTTCGTGAT
-1.05435158740499	-1.2715037672403	-1.33722795370467	-0.397535214806139	-2.57940810161242	-1.29915652197979	-1.21739707619188	-1.85060556898858	-3.64122595589871	5.82251501909075	0.642962877361019	-2.76360062947356	-4.11054848502037	-1.67127193320351	-0.918055950473857	-5.2053708433114	-3.18965095103831	-2.15374674015943	-5.3836654947752	-0.826393243578963	GOSH016.CMN___GOSH016___4602STDY7685338_ATCTACTGTTTGTTGG
-1.09216387752365	-1.98794092188261	-1.86274669357827	-2.23359703598907	-2.65056387166621	-1.94975898981706	-1.66458334681657	-1.30088290087321	-5.15856566519149	-4.06231201274362	-3.10350288474676	-2.56350947841756	-3.68462431455885	-1.36330778131869	4.07644978652174	-2.08196661565173	-4.11802936866938	-3.87559031682513	-3.09383291532484	-4.27271319156201	GOSH016.CMN___GOSH016___4602STDY7685338_ATCTACTTCAAAGACA
-0.973648199885083	0.21617109863592	3.3161611332608	-1.78835280225677	-1.59353465134581	-1.74901971736796	-0.994171332699418	-1.65220667829166	-3.11489175883475	-2.76799698799536	-3.11240799618636	-2.42349346266126	-3.14285796253011	-3.70663684857506	-0.122267491726847	-3.47517371982423	-4.11080000221732	-1.59955144577717	-2.59917117211903	-4.02828860064025	GOSH016.CMN___GOSH016___4602STDY7685338_ATCTACTTCTACTATC
-1.04028277262372	-2.25346189482603	-1.03489886514084	-2.2432383922336	-2.52109502686935	-1.89108018281301	-1.65277848786882	-2.03337335044591	-5.14469008198866	-4.06626480542268	-2.58106340971118	-2.79991185640193	-3.53003532156675	-3.55038236821884	2.73305137502874	-3.08421978775939	-3.29381053393095	-3.84489987096921	-2.21228954257027	-4.24139534664883	GOSH016.CMN___GOSH016___4602STDY7685338_ATCTGCCGTCCTCCAT
-1.03820802636113	3.57903222571442	1.11792818911071	-0.870196131930607	-2.52299072734104	-1.30681622103969	-1.51861718939165	-1.90511875644631	-4.29082619703325	-3.67505136250872	-1.98360132095866	-3.12401610760703	-3.13937862873992	0.0361772602815998	-1.89719148298474	-3.7693247961851	-2.68804953985589	-2.79803631451549	-3.4460383647488	-3.53501242519322	GOSH016.CMN___GOSH016___4602STDY7685338_ATCTGCCGTTGGTAAA
-1.0592902112304	-2.09474835198126	-0.0481925456223903	-1.86190677384474	-2.56775396570016	-1.76742792154941	-1.67173179716774	-2.2463235194275	-5.20004543361744	-4.10764093202598	-2.69951624639545	-2.57030168765294	-3.86423061941077	-1.47156598494463	5.25047060902511	-3.6851702579056	-3.5997007463994	-4.08955955498407	-3.00485601800281	-4.32371834263983	GOSH016.CMN___GOSH016___4602STDY7685338_ATCTGCCGTTTGTTGG
-1.124583006753	-1.75310202494013	-1.84890458893144	-2.00318952863558	-2.92007292419695	-1.57016799949875	-1.0526091255395	-1.27461793688529	-4.5413036068351	-3.44824188033485	-1.79716519377335	0.0826654250234585	-1.18340236453161	-3.0565452908323	-2.06675565591206	-3.02204072432505	-3.18866161857372	-2.85988514851821	-1.60821332573362	-3.10296985342769	GOSH016.CMN___GOSH016___4602STDY7685338_ATCTGCCTCCGTTGTC
-1.0521353533965	-1.33833977660099	-1.00695288552192	-1.01393021248293	-2.57232354977505	-0.710159370823027	-1.24626384232323	-2.41477340834689	6.8936140381958	-2.86740619565539	-1.08446486615544	-3.46619614543007	-3.03546088071015	-4.40075760417528	-1.14677170106912	-3.70790286293272	-1.56140535504559	-2.59893177209547	-5.85360474986516	-2.1839432412466	GOSH016.CMN___GOSH016___4602STDY7685338_ATCTGCCTCGCTGATA
-0.902768031897817	-1.67362977928861	-1.66372281398883	-1.67799565261433	-0.798868137612507	-1.35038966907892	-1.30682620914625	-0.532827517962839	-3.30997575897989	-2.25948823387748	8.95448150432554	-1.43807060859871	-2.82470075633871	-4.7131517885845	-2.14250802207418	-4.18583968152119	-2.87623413293376	1.94774379749285	-5.83254128493866	-3.01764062081069	GOSH016.CMN___GOSH016___4602STDY7685338_ATGAGGGAGTTCGATC
-0.966390093857889	-1.99376993070914	-2.12091010507491	-1.95652619284926	-2.3444013418053	-1.6946102827048	-1.49033750568164	-1.62193359786509	5.92696700327834	-3.03903617305873	-2.66500780003859	-3.92079326884599	-2.96636323433515	-5.1281771293312	-0.591439621103225	-4.24571912783581	-3.44498073762466	-2.79040838036073	-5.15826915105312	-3.77607924960073	GOSH016.CMN___GOSH016___4602STDY7685338_ATGAGGGCAAACGTGG
-1.09886878569421	-2.41105455858341	-2.53014152038774	-2.15861450917231	-2.6623425649851	-1.93577496609935	-1.75973107300107	-1.28626873770551	-5.48209934556533	-3.56525870134974	-2.96383483972778	-2.69026229832722	-3.56510384216247	-3.10910256852307	4.73915736420555	-3.28776009522343	-3.92396427308497	-4.07340786935879	-2.58776833827214	-4.48654702488241	GOSH016.CMN___GOSH016___4602STDY7685338_ATGAGGGCACCCAGTG
-1.02981907700985	3.30984812105336	1.42250322766052	-2.07966931050893	-2.50568040144884	-1.78570967635752	-1.44820773370935	-1.8057960036514	-4.01038784650067	-3.17340373652237	-2.98084963793195	-3.71270694672619	-4.02878302181646	-0.154622497356284	-3.8381907733753	-2.3534317559581	-3.67559253337269	-1.90228230130285	-3.2019377010405	-3.28366491783053	GOSH016.CMN___GOSH016___4602STDY7685338_ATGAGGGCACTGAAGG
-1.10775498145113	4.03251120552599	1.22578450551126	-1.50323553156308	-2.70084861277272	-1.73054166114976	-1.45309148279219	-2.18656024492141	-2.54136173215454	-3.43160215122267	-2.97578131006403	-1.68436995406774	-4.10865870356257	-2.21493743265824	-2.44843594997544	-4.20457253005811	-3.60293763845667	-2.0976791436506	-2.88661002698651	-3.49518377036838	GOSH016.CMN___GOSH016___4602STDY7685338_ATGAGGGCATTCACTT
-0.890018855209951	-1.95398814841865	-2.03312694171039	-1.37875660626175	-2.15631219502053	-0.499603732661789	-1.42581010588473	-2.40560060908256	6.94259967642367	-3.44101472853262	-2.22933570961829	-3.76491644371687	-2.95529287759089	-1.84818137558691	-2.21590070289718	-3.69058502051804	-2.4463321861188	-2.94568403845486	-4.06698919187115	-3.40777265851727	GOSH016.CMN___GOSH016___4602STDY7685338_ATGAGGGGTCGAACAG
-1.05609197269383	-1.53810517432218	-1.97173706624189	-1.56803344285987	-2.57733887277974	-1.83089564729943	-1.33899140233899	-0.902118453012326	-4.05819990215282	6.37168860875787	0.555394371624142	-1.87085644222779	-4.04101757217388	-1.00904795066109	-1.92000811957349	-2.82246808599497	-4.29099309574838	-2.57760617993166	-4.33798712952711	-2.90981043376701	GOSH016.CMN___GOSH016___4602STDY7685338_ATGAGGGGTCTAGTCA
-1.0452516747395	3.70683208460405	0.0206777139820815	-1.91385360896447	-2.54247851316359	-1.63490433825065	-1.48411139883301	-1.96148059433845	-4.29954981566192	-3.56880812747102	-2.92623773014436	-2.84233798194162	-3.80119908164371	-0.21553693144215	-2.20909955359717	-2.77587684035524	-3.66469741199198	-2.6306573365702	-2.75611431532297	-3.61863301722765	GOSH016.CMN___GOSH016___4602STDY7685338_ATGAGGGGTTAGGGTG
-1.05812601914084	2.39924509527211	0.00276320255650253	-1.7264475565047	-1.50848728954784	-1.74955011082067	-1.16198948547321	-2.53831783391313	-4.47590229504705	-2.57093598488278	-2.83252335084855	-3.13588507619162	-4.1620703309189	-1.08049156929387	-4.80962768050657	-3.33673251080612	-3.76878440653003	-3.08995293762302	-3.07748567103643	-2.11452284090144	GOSH016.CMN___GOSH016___4602STDY7685338_ATGAGGGTCGCATGAT
-1.08511772134153	3.81578091935902	2.47203340178941	-1.27462584747104	-2.6467029762826	-1.4508687905985	-1.40360986434661	-2.11636019213286	-3.99462067164782	-3.30354964298699	-2.47180586306946	-3.00411946274832	-3.84530981417088	-2.52992452053331	-3.77034301532174	-3.70022410282998	-3.31603009418862	-3.05603809772574	-3.06454074695134	-2.56636812130953	GOSH016.CMN___GOSH016___4602STDY7685338_ATGCGATAGCTACCGC
-1.01885926791839	-1.48200992377393	-1.93974032775305	-1.90212920117727	-2.48012116643405	-1.29735070294655	-1.4118650779195	-0.842234870966145	-3.92592291910088	-3.37690001172517	-1.8018115269739	-0.532372641940203	-2.25424448769744	-2.45042464410593	-2.4236482370332	-3.76348138656162	-3.0239627979469	-2.68787639675701	-0.796500388884837	-3.75220809576749	GOSH016.CMN___GOSH016___4602STDY7685338_ATGCGATAGGACCACA
-1.02421980130061	-1.70670847839717	-1.9042666636831	-1.28677342005446	-2.4944130601913	-1.53967990954338	-1.39579569624079	-2.00038420988927	2.96678239011958	-3.32587822931499	-1.60135873886781	-3.26309652593916	-3.45553124086186	-4.86514202481219	-2.4561709251453	-2.91607081070959	-2.65552459047423	-3.3113555930523	-3.88579406206138	-2.60669656956918	GOSH016.CMN___GOSH016___4602STDY7685338_ATGCGATTCCAACCAA
-1.04886697582351	4.49545098685882	-0.666695107481707	-2.1640039542988	-2.55009227034459	-1.85259347697052	-1.51154999929046	-2.10323591852506	-4.30867213393473	-3.12622406882545	-3.05401953187899	-2.54219590041756	-3.66924524459512	-0.363991812859449	-3.79234502785494	-2.83863106114024	-4.0484363208463	-2.74834249254283	-4.32472151968479	-2.65170017013236	GOSH016.CMN___GOSH016___4602STDY7685338_ATGGGAGAGGACAGCT
-1.03120507505954	-1.95110879145481	-2.26082124526104	5.93911125782923	-2.5058574924215	-1.94283038629118	-1.51054893962433	-2.13492359567961	-4.6605764652767	-2.71435512417501	-3.20411594789097	-3.15014186708845	-4.58706504607698	-0.143360617153736	-1.72311847751593	-3.55335565158157	-3.01440720192839	-3.53907752986422	-2.97637820170205	-2.91251421344478	GOSH016.CMN___GOSH016___4602STDY7685338_ATGGGAGAGGTAGCTG
-1.01780572712313	-0.567986829773618	1.47085346398601	-1.89628465702418	-1.23098123229685	-1.5387691340002	-1.03562039514697	-1.95930888113299	-4.55423975007886	-3.57012024554284	-2.45305698877317	-2.7238639482979	-4.01192047518655	-1.39336129077647	3.024552063551	-3.15440636473093	-3.28056352944856	-3.40198479735836	-2.09214665260031	-3.71273684517709	GOSH016.CMN___GOSH016___4602STDY7685338_ATGGGAGCACGGCGTT
-1.05303377905174	-1.07741133582995	-0.967230243829631	-1.85473459776727	-2.54941119733249	-1.65196968954512	-1.72190540054521	-1.9766995883956	-5.12787415901372	-4.2591669110003	-2.95640871432807	-3.246327001846	-4.05451464895253	-1.83963419358716	5.16385429616556	-3.52225171471467	-3.92450442219034	-4.08868403848901	-2.21911954781272	-4.50128276543056	GOSH016.CMN___GOSH016___4602STDY7685338_ATGGGAGCATAAAGGT
-1.00089864584283	-1.82612797528496	-1.91497287393738	-1.92764959638269	-2.7347190230284	-1.26283907732888	-0.878764589065087	-0.735827671688629	-3.52377427730532	-3.39847093760841	-1.23051211553187	0.650972395749485	-3.51219487169415	-2.71900433601958	-2.20831652421074	-1.8391491200339	-2.28632917464526	-3.18532907882547	-1.00435544559759	-3.49806589625998	GOSH016.CMN___GOSH016___4602STDY7685338_ATGGGAGCATAACCTG
-1.00010050016909	-1.62333863088804	0.798364795395338	-2.35794201653403	-2.32565010666295	-1.79409586139916	-1.6528708647467	-2.0857059179832	-4.90990208894465	-4.09636242028906	-2.93169752590987	-2.82840406668321	-2.91571474841898	-2.0191738126123	6.19255196664903	-2.70798438531356	-3.88441850138735	-4.12929572022848	-3.78000357566864	-4.51160080310171	GOSH016.CMN___GOSH016___4602STDY7685338_ATGGGAGTCTGGCGTG
-1.04774353727401	4.10548312222881	0.465334954269569	-1.84110612969972	-2.55808086411832	-1.67610983993152	-1.30731479822945	-2.34066045619798	-3.67926820384177	-3.04939122669404	-2.9759981245934	-2.94944998639012	-4.01873522894286	-3.46921535665487	-5.48371729659373	-3.93538571817852	-3.59312475440472	-1.9664115841275	-3.70317668732801	-2.88751100604529	GOSH016.CMN___GOSH016___4602STDY7685338_ATGTGTGGTCCATGAT
-0.209341633304522	-1.16408541524938	-0.00591084525537186	-2.02779731786274	-2.26872331117562	-1.89593909263809	-1.58455715696584	-1.44423114083326	-4.02091094611095	-3.85758964047249	-2.83513560499207	-2.30977534780914	-4.57830728059008	-2.11819319585658	2.02040303747721	-3.85389137616406	-3.0994050903792	-3.47696501272406	-4.71555748403832	-4.27643301064237	GOSH016.CMN___GOSH016___4602STDY7685338_ATGTGTGTCTTGTACT
-1.05769611833218	4.56226408233082	-0.399301553614514	-1.57552633754201	-2.57525419356658	-1.67678329144541	-1.45442077418007	-2.40194037991644	-3.93431865254938	-3.47265216393952	-2.80224842528758	-3.10272146063094	-4.74759693237288	-0.418657829036823	-2.3830460075536	-4.58943203353153	-3.7305934089874	-2.44727920756213	-3.44688498221566	-3.43651870959952	GOSH016.CMN___GOSH016___4602STDY7685338_ATTACTCAGAGCCCAA
-1.06598749933622	-2.46616595300369	-0.858773806912968	-2.23963936261551	-2.579633662169	-2.04694826347678	-1.76460933764812	-2.18352983351342	-5.51578134581436	-4.3745660065037	-3.12564705290453	-3.4898967179906	-3.82010314397815	-1.74550088087666	3.1689998101612	-11.0394454319486	-3.94759759632981	-4.17170852191825	-3.26216951695731	-4.36437602173873	GOSH016.CMN___GOSH016___4602STDY7685338_ATTACTCCATCGGACC
-1.05579335055061	-2.25449970215949	-1.97265660796203	-2.18118335852359	-2.55946333498088	-1.83457455676237	-1.6627000308067	-2.13853381988193	-4.98203701258523	-4.0837963932818	-2.83507825821794	-2.91533765429635	-3.33228435496143	-0.169035273613214	3.98957321447323	-3.75914092731633	-3.77119331965821	-4.02777190657795	-3.26187842787599	-4.24132906550342	GOSH016.CMN___GOSH016___4602STDY7685338_ATTACTCGTCATGCAT
-1.05466797291573	-2.21006756498462	-0.477866641906307	-2.09346427643067	-2.55181566684149	-1.85171315064805	-1.75391047388921	-2.09958868641723	-5.48483767598907	-4.35164782790837	-2.74939897363182	-2.0061963589169	-4.09903084646454	-0.578720161094872	5.68428956765035	-2.72151166975591	-2.97723756269162	-4.15734990069089	-3.6938872339187	-4.40628770366263	GOSH016.CMN___GOSH016___4602STDY7685338_ATTATCCAGATCTGCT
-1.06650318129743	-2.14255028442718	-0.308648891300511	-2.13501169408632	-2.58184981300434	-1.92583696228356	-1.7471627275947	-2.32612987991536	-4.75130984847011	-4.32310874493884	-2.91646208322171	-3.68637165413377	-3.68607304992569	-0.304370762403437	4.08182450611318	-3.60160447692811	-3.87599702411271	-4.32798221251839	-3.14682487836752	-4.50864838401791	GOSH016.CMN___GOSH016___4602STDY7685338_ATTATCCAGCCACGCT
-1.03283387600223	3.04086802718054	1.74998376724968	-1.53746524337079	-2.51980557711463	-1.33155077132952	-1.3241150889754	-2.21550517810221	-3.63784909066887	-3.00699469587241	-3.03588632320348	-1.0570216030008	-3.8035798204141	0.444624456326271	-2.55504177236484	-3.97558644012489	-4.02337526613062	-1.53974172463186	-3.03285845107017	-3.17496570061632	GOSH016.CMN___GOSH016___4602STDY7685338_ATTATCCAGTCTCCTC
-0.948735506915646	-1.87300293352981	-2.14419010210877	-1.99225105827416	-2.30358995244219	-1.69396748816605	-1.424978365386	-2.39654291191771	5.99951537311356	-3.46734146510769	-2.72337831100208	-4.57305298795042	-2.72158679766874	-2.455271981662	-1.5135716594162	-5.84002419631646	-3.37096743135315	-2.27603350987318	-4.28662636071346	-3.15567141671542	GOSH016.CMN___GOSH016___4602STDY7685338_ATTATCCAGTGTTGAA
-0.956490217315825	-2.00780739326361	0.75577697052855	-2.37964590669643	-1.37359282707086	-1.95647988007	-1.31703408424047	-2.03047938664741	-4.39784123768087	-4.12146052515404	-2.94833416912764	-3.59338684854958	-3.32119084434468	-1.8306682629507	5.76094873353163	-3.80980735972972	-3.89815237181149	-4.11721063992976	-3.39776336761226	-4.24271744094198	GOSH016.CMN___GOSH016___4602STDY7685338_ATTATCCCAGACAGGT
-1.04750746279152	-1.99192373342073	-0.844577328697413	-2.14847838045108	-2.53768234988282	-1.96971943372958	-1.68167404976168	-1.54580739306145	-5.0100014265352	-4.14549290369362	-3.05855023706153	-3.24287416107027	-3.74991867914316	0.115130160644667	5.3490357250949	-2.77674100113636	-4.05334797091804	-4.1468055235106	-2.93017439362964	-4.44756158454251	GOSH016.CMN___GOSH016___4602STDY7685338_ATTATCCCATCGATGT
-1.06063456496921	-1.73362520960772	-1.94649016403241	-1.82066363751969	-1.72575350407463	-1.55092190903092	-1.4548521336629	-0.681298718601148	-3.92667416230414	-3.47173375659187	-2.33364855165561	-0.018436034299956	-2.71423599738452	-1.4538001334247	-2.27293786584279	-1.51029596135467	-2.97276672703626	-2.72020051046914	-0.661229355499937	-3.32272443808724	GOSH016.CMN___GOSH016___4602STDY7685338_ATTATCCCATGCCTAA
-0.994396148313413	-2.00427435818801	-1.93409343687174	-2.22117066267207	-2.29227974436922	-1.37224046164893	-1.51215391953716	-1.15002916953135	-4.07720126472813	-3.10241306471809	7.43606879741638	1.18651658931145	-2.25544609577432	-3.81794951702748	-1.65714654489032	-4.55762848428996	-2.74285233017544	-2.14008199445583	-4.7216916383855	-2.67052320132718	GOSH016.CMN___GOSH016___4602STDY7685338_ATTATCCGTAGGGTAC
-1.01594703093363	-1.38431107479541	-1.3421714848548	-0.0470385593294099	-2.481647417017	-1.5417867256946	-1.24499441051273	-1.96718019580112	-3.55486187764655	8.42234659616427	-0.297332449043978	-2.01940510389017	-3.91249915350767	-1.55853611765952	-2.60436208215959	-5.10300255308955	-3.64611663593003	-2.77182689536535	-5.17139154527657	-1.89598786539625	GOSH016.CMN___GOSH016___4602STDY7685338_ATTATCCGTGCACCAC
-1.07139914627199	-2.05128969040997	-0.742831108568842	-1.75905953995666	-2.59781877560272	-1.85433732066191	-1.67737755703412	-2.04696203680644	-5.21321752591944	-4.11518031186477	-2.87557777959315	-3.20578349814944	-3.9271263536756	-3.51351624369602	5.94450959738915	-3.2797406781663	-3.82518656175391	-4.0098113440243	-3.46950341697238	-4.53721426177409	GOSH016.CMN___GOSH016___4602STDY7685338_ATTATCCGTTCCACTC
-1.13356445097272	-1.75213565910046	-1.8987502624025	5.55659722266823	-2.76398582490118	-1.69330429912065	-1.48296985263783	-2.22646168654222	-4.50901103728006	-3.49991196510058	-3.141412646998	-2.38265974402666	-3.99730436566706	-2.54099109445824	-3.4014037223838	-4.04478367840782	-4.17380858572791	-3.11798916219282	-1.56142696235819	-2.65564162419122	GOSH016.CMN___GOSH016___4602STDY7685338_ATTCTACAGCGATCCC
-1.07634265403097	4.47233420465352	1.41896297038674	-1.70269556126851	-2.62227380282441	-1.55711281496099	-1.44945240185885	-1.82114803349798	-4.0025422640801	-3.44426612098914	-2.67635206046305	-3.15940078492864	-3.8198049247434	0.317521172972131	-1.07209471035718	-4.59513332090124	-3.71642905639631	-1.85837006944733	-3.78274032359598	-3.33016422134673	GOSH016.CMN___GOSH016___4602STDY7685338_ATTCTACAGTAGGCCA
-0.0175646888122586	-1.81760561464661	-1.96685492195173	-2.07823233363734	0	-1.07682217656274	-0.832465574050546	-0.578169489013657	-2.85180261114762	-2.42398191472233	-1.02142272216092	-0.209984448263791	-0.184868675952118	-0.307213674041525	-1.27517665226667	0.929090066799967	-1.29297747486971	-2.57472002005287	-2.33292444244429	-3.56651890055233	GOSH016.CMN___GOSH016___4602STDY7685338_ATTCTACAGTTTAGGA
-1.01241467110456	5.53502764603514	0.892043406323302	-1.45910608935976	-2.46624738729505	-1.44601377764909	-1.36865337407961	-2.32215743923008	-3.78150200555331	-3.25518273958859	-2.4075202865127	-1.49863861363006	-3.49034929726068	-3.50840251576292	-4.93616468729022	-3.3817960438685	-3.22224516988431	-2.99251261289354	-4.94053384195708	-2.87514360848929	GOSH016.CMN___GOSH016___4602STDY7685338_ATTCTACCAATGAAAC
3.30843260735888	-2.06323692527025	-2.28052508286066	-1.12696238338881	-2.18266918308505	-1.09909034045012	-1.48233523312783	-1.57149454722277	-0.252908839016331	-3.37641242195011	-2.64255667415627	-4.24007029964967	-3.38125118503141	-2.19045043431762	-2.12345754406599	-4.59948381493731	-3.10978705895949	-3.42724242029435	-4.90194664593975	-3.6818526219161	GOSH016.CMN___GOSH016___4602STDY7685338_ATTCTACCACAGGTTT
-0.787822193151265	-1.54015807232377	-2.0269385091711	-2.16230192389516	-1.90296758912947	-1.60295932486836	-1.37068473334868	-2.30431439283366	7.0197207064323	-3.42784383193969	-2.397563007125	-4.2204549597162	-1.71383457607724	-3.46648013280499	-1.63848385535452	-5.55280438307848	-2.90262576775248	-2.61085751116888	-4.92014746884222	-3.28087643180136	GOSH016.CMN___GOSH016___4602STDY7685338_ATTCTACGTGAAAGAG
-1.05597604295482	-1.84122705932633	2.48997019537355	-2.10629962740749	-2.56597026317623	-1.73483977274451	-1.54837258564971	-2.45926840008015	-4.77781601821147	-3.74897032172565	-2.79071041780247	-3.1025014175029	-4.25234350449515	-3.0757945257245	3.88491333233045	-2.42144398019579	-3.71532218978082	-3.54443261052687	-2.98701347735009	-3.75574375457964	GOSH016.CMN___GOSH016___4602STDY7685338_ATTCTACTCGCAAGCC
-1.00885281601072	-1.8660733109699	-1.80339365648777	-1.61924296753089	-2.36154719800873	-1.65031745324443	-1.45848162989465	-1.25927829960549	-4.49314290939832	8.24249655811948	0.23835164773933	-1.99005483037716	-3.52574530403944	-1.55633605673157	-1.86750011491351	-2.98021668235737	-2.57453091559188	-3.0916002275225	-6.21364157114192	-1.61471840372424	GOSH016.CMN___GOSH016___4602STDY7685338_ATTCTACTCTGTCAAG
-1.01308511008631	-2.38172869611315	-1.11154998792711	-2.22597000825717	-2.45070482623947	-1.82637521019453	-1.69419486544134	-2.13885169835865	-5.30101422952396	-4.20769886052644	-2.7203166631988	-3.66061488965145	-3.4274124034055	-1.39298459479811	4.85675427722116	-4.54176935276717	-3.37978887043377	-4.30283709667734	-3.80937583117088	-4.66465999059338	GOSH016.CMN___GOSH016___4602STDY7685338_ATTGGACAGGTGATAT
-1.09196929772154	-1.69399750346269	0.610583027929169	-1.80392014764179	-2.66241656183499	-1.81858205609768	-1.43133629076375	-2.18840060956694	-4.35709217909101	-3.37963209050456	-2.32913776535349	-3.00131677966273	-3.55545945079852	-1.60933081717845	5.37196719011504	-3.90196428752987	-4.17894042003898	-3.21615203894891	-2.8750882867718	-3.86628788103989	GOSH016.CMN___GOSH016___4602STDY7685338_ATTGGACAGTACGACG
-0.895315980536478	-1.36183715548115	-1.88689732026274	-1.34025014003881	-2.17321475456225	-1.60879969415649	-1.35739192628504	-2.24925282762205	5.33222509681643	-3.30913717785878	-2.57339705420856	-4.04818121814674	-2.8422478535075	-2.07996536894081	-1.38165597727629	-2.8224393677596	-3.16552104351133	-2.26548085743323	-4.21987542141299	-3.66912359934987	GOSH016.CMN___GOSH016___4602STDY7685338_ATTGGACCAACGATCT
-1.06687325870627	-1.22054273867527	-1.58631760543869	-1.22197661217559	-2.61162183489113	-1.50721475911778	-1.20198784121982	-1.8829423017719	-3.58182839216838	8.07918708352418	0.28369949044438	-2.48739056662982	-4.62360581720754	-1.30209097427626	-1.78897214297717	-3.30554919876967	-3.42429191587484	-2.55753184220086	-4.00933542849015	-2.56959149303244	GOSH016.CMN___GOSH016___4602STDY7685338_ATTGGACCAGATGGGT
-1.00030364446213	-2.15408575227263	-2.25123812154895	-2.16217791003779	-1.90212948517321	-1.62868144741574	-1.58348556003696	-0.944877017242285	-4.53986463981816	-2.61194193442611	5.5177668958423	-1.7332186519964	-3.68197250219286	-4.45722125680551	-2.11505498049494	-4.58125602252158	-2.97782024902379	-3.34504014408252	-5.55761676289096	-3.59977202884124	GOSH016.CMN___GOSH016___4602STDY7685338_ATTGGACCATAACCTG
-0.930278462162914	-2.05026743311217	-1.74596565051218	-1.66590663349841	-2.25366325089302	-1.31438438021662	-1.49387383413981	-2.30059818592497	5.82945214966309	-3.68273167066492	-2.34119841986863	-3.92744582241646	-2.8783574378437	-1.95248476687811	-2.464798222909	-3.58700947352333	-2.96109082934587	-3.12974902615942	-4.1629501836031	-3.68150937929403	GOSH016.CMN___GOSH016___4602STDY7685338_ATTGGACGTACATGTC
0.801742020008942	0.764409122256792	0.129081328764186	-2.15909495876307	-0.634039586181391	-1.64616427896056	-1.56876088548191	-1.39626693995109	-5.53207319972267	-3.84122852308348	-2.67116863025677	-3.2089759650536	-1.1418138200123	0.702542073470708	-2.18001199055541	-12.9707344270948	-3.38450062566214	-2.79748916446197	-4.28567347629888	-3.90618079508548	GOSH016.CMN___GOSH016___4602STDY7685338_ATTGGACGTTTAAGCC
-1.01163767955314	-2.03297197975116	-2.04479645706797	-2.21341610478336	-2.45546438071294	-1.6343787350191	-1.53563566264875	-0.308799625795846	-4.32854049545699	-2.95035218480382	7.3565807775793	-0.842463538343337	-3.16496047691645	-5.43619948977091	-1.02071253283371	-5.62808506584016	-3.17367916529872	-1.41093797283493	-5.35136886713386	-2.94954107051466	GOSH016.CMN___GOSH016___4602STDY7685338_ATTGGACTCCTGCTTG
-0.974238661397508	-1.74541479853996	-1.43142863524353	-1.99506340079615	-2.36976952532516	-1.60800759310097	-1.38283616690437	-2.46363905200316	6.10224055098415	-3.32504041760899	-2.64759360342949	-3.74139312546768	-3.79928135817036	-3.01877299144801	-1.48406595138163	-4.49441512207505	-3.43995072876425	-2.69429464635712	-3.92711882536875	-3.21048216122956	GOSH016.CMN___GOSH016___4602STDY7685338_ATTGGTGAGACAGAGA
-1.07850422777908	-2.24419845402721	-0.60404692262034	-2.20506528359795	-2.50800350957566	-1.62292443721624	-1.67188300121815	-2.19260849971358	-5.19067944679411	-4.09382106907949	-3.20524316133965	-3.46679092335159	-3.83523230386163	-2.62459402096802	5.98316447051733	-4.01466323899805	-4.24481549409576	-3.97590278897245	-3.15626170315875	-4.27086650654081	GOSH016.CMN___GOSH016___4602STDY7685338_ATTGGTGAGCCCTAAT
-1.00457791181365	-1.62419571592645	-1.9936706059064	-1.76278545436362	-2.44776747431479	-1.71815984139959	-1.34652067045227	-2.20536477200353	-4.11057886765252	10.3591213294301	0.178507068491539	-2.38742404768964	-3.14095853913126	-0.758144988818687	-2.33269159008205	-2.61343818642426	-3.9040734755232	-2.92891890345889	-4.9702299919564	-2.79371269269878	GOSH016.CMN___GOSH016___4602STDY7685338_ATTGGTGCAATGCCAT
0.0278910711406708	-0.0435655423770118	-1.99698900661672	-1.09925587736665	-2.37407137155371	-1.74704502566121	-1.51565381864329	-0.545807424777984	-3.52055344911928	-1.61305077911597	-1.12264607680778	-3.01729786109759	-3.57528501915284	-2.0757787192957	-1.85602414230757	-2.19159215798627	-3.27951241458704	-2.67183681583258	-3.38063213311919	-3.36633321967663	GOSH016.CMN___GOSH016___4602STDY7685338_ATTGGTGCACATCTTT
-1.04872945782997	-2.18061659024166	1.22630342562231	-2.43453689816995	-2.53877596233067	-1.93744704092939	-1.71891948223808	-1.72996109130349	-5.36764348578365	-4.25362080220098	-2.9505564494021	-3.27050811230683	-3.50566496769783	-1.36377381583629	3.17413158028243	-3.58645410135103	-3.71614659700566	-3.89247040785926	-3.37964746523893	-4.78372364147036	GOSH016.CMN___GOSH016___4602STDY7685338_ATTGGTGCAGATGGCA
-0.901024268517031	-1.95547733493032	-0.950258167300893	-2.16467274392986	-2.18351813034816	-1.34083407749301	-1.43319021984686	-2.19291381441952	6.84216033233104	-3.52679735741244	-1.97008347056482	-3.28475476448769	-2.89056629081308	-1.83745249513485	-2.22628174844595	-3.7795141932516	-2.44596225436912	-2.84626730114092	-4.21896967404154	-3.35477618095066	GOSH016.CMN___GOSH016___4602STDY7685338_ATTGGTGGTTTGGCGC
-1.0060926624175	-1.23109407142116	0.0979108318787041	-1.78542295858858	-2.44116646328458	-1.31013007680196	-1.5430754239043	-2.03269268828912	-2.58585752120089	-3.77049131445835	-2.64397712345287	-4.06756692067017	-3.4779391453559	0.143822297041976	3.86128609746524	-2.26775336516299	-3.52065696320191	-3.71030316238644	-3.74249109967955	-4.19279244562285	GOSH016.CMN___GOSH016___4602STDY7685338_ATTGGTGTCGGCATCG
-1.05242955050044	-1.84835745006936	-1.70603051239936	-1.39506889104319	-2.56085200324527	-1.3654294495493	-1.47702827545487	-2.20295557241978	4.89028600578368	-3.54274436176125	-2.16888746536775	-3.84269195664989	-3.45740913963254	-2.34535494859075	-0.646480563748119	1.08814312478875	-2.82238179245603	-1.99704507653926	-4.31879329218233	-2.89506086019096	GOSH016.CMN___GOSH016___4602STDY7685338_ATTGGTGTCTATCGCC
-0.921266379199278	-2.07901553045211	-2.29391129829763	-1.46318377481556	-2.23066809587177	-1.7583180163274	-1.50137912127831	-2.11550277627649	6.62512868556498	-3.71139283587969	-2.71107397675367	-3.73860875606196	-2.44963098052728	-4.62684709223708	-2.51564841155988	-3.7840381258357	-1.0348057392384	-3.67610334378925	-5.04895962239348	-3.84902965455225	GOSH016.CMN___GOSH016___4602STDY7685338_ATTTCTGCAATAGCGG
-1.1078894372108	-1.41166289599548	-1.42894074443598	-1.71408287580884	-2.7085770016969	-1.24919037677381	-1.31339133670794	-1.07201158889165	-3.94357327338017	-2.80254361119016	5.1673659965589	-0.833019426185045	-4.33200153083769	-4.47517582676102	-1.26421785404447	-2.70009403251564	-2.32663256156414	-1.56637818839881	-4.54237631021728	-2.24886629255875	GOSH016.CMN___GOSH016___4602STDY7685338_ATTTCTGCACTCGACG
-1.06736358830845	5.21673887200397	2.45169323771503	-1.88963817977419	-2.59811118718256	-1.55872391283649	-1.48058843327289	-2.00245490376951	-4.36837064668362	-3.54208113323986	-2.55553356729325	-3.27858284018011	-3.58281418152607	1.16627706346492	-1.62050084175415	-3.65959454414715	-3.41901203312473	-2.63776486738715	-3.42958542897272	-3.35600957152381	GOSH016.CMN___GOSH016___4602STDY7685338_ATTTCTGCAGATGGCA
-1.08136833687862	-2.37743501391819	-2.02566559936015	-1.76188129050141	-2.61982811970941	-1.84219539096255	-1.73386628148247	-2.52213884480354	-5.19525238713703	-4.27314940189164	-2.79351543845701	-2.40305066885807	-3.47840078506784	-3.22296830261329	5.59022921492474	-4.74849449583215	-3.72252188098689	-4.27557618966599	-3.21650761327366	-4.60085935498386	GOSH016.CMN___GOSH016___4602STDY7685338_ATTTCTGGTGATGCCC
-0.0207787260478361	-2.15019631337803	-1.95925838479894	-2.18424541306613	1.1904447600884	-1.15347340674906	-0.984792517097072	-0.335452857358975	-3.11813034646148	-2.86752909142191	-0.305461394247691	0.22448038789055	-0.226472789012859	-1.79322925521694	-2.20175378474531	1.06902041914819	-0.803676744819252	-3.89041492892023	-1.76256383317944	-3.57946177058595	GOSH016.CMN___GOSH016___4602STDY7685338_CAACCAAAGTTAAGTG
-1.10684508122652	3.92121599700961	0.000571861681129882	-1.07044311150618	-2.70677588378548	-1.49004064316142	-1.29793738230497	-1.6131534019633	-3.89100174925456	-2.97806819446046	-2.7123168448269	-2.77978653114594	-3.67997541150194	-0.0357677050564274	-2.25144297693271	-3.08720503678652	-3.62534186597919	-1.24787890708474	-2.32146410440282	-2.30238992500856	GOSH016.CMN___GOSH016___4602STDY7685338_CAACCAACAATCGAAA
-1.07296638655618	-1.4826850698693	-1.19803826933735	-1.49480224199594	-2.62043355574651	-1.56228197383913	-1.32421878040501	-1.82438485236597	-3.99875062767272	7.76531478725968	-0.853922309954652	-2.28286101549502	-4.05535317106671	-2.96048908152839	-2.04288200751099	-1.79185830096142	-3.69352768137878	-2.56253950397921	-4.09350841379864	-2.61766536213281	GOSH016.CMN___GOSH016___4602STDY7685338_CAACCAACAATGTAAG
-0.933186549674656	-1.73826319659447	-2.01646574769715	-1.55272767844564	-2.20267587484234	-1.68384940978648	-1.36421678282477	-1.34430554866015	-4.20519757581962	7.22783218391056	-0.0844900267752235	-0.983143454136219	-2.99060440861578	-1.35019804600815	-2.14815181539159	-3.93794400513507	-3.46846652086379	-2.43522635641573	-4.92814240815103	-1.91694105216658	GOSH016.CMN___GOSH016___4602STDY7685338_CAACCAACATACTACG
7.22182402502562	-2.27938072591267	-1.89018752356541	-1.14947870141769	-2.1702509374121	-1.7973393923224	-1.57827200033655	-1.60447155047472	-2.84198463906125	-3.90043321671193	-2.65642171308525	-3.42813236027704	-3.42246404000604	-0.648333193025352	-3.50753310903328	-4.53763087041622	-3.21365634570603	-3.46379340220019	-3.95851591822557	-3.97441175245535	GOSH016.CMN___GOSH016___4602STDY7685338_CAACCAAGTCATATCG
-1.05931284277926	-1.49867780680461	-0.458946018700024	-2.31716262405969	-2.56339708925705	-1.90462255186739	-1.7551527657912	-2.24362067349672	-5.48671713330844	-4.35183672996972	-2.85565471272688	-2.58311504436362	-3.45388048086017	-1.6669205774464	3.04586621154455	-4.27834596720146	-3.79757441674136	-4.15895389908909	-3.42179770931504	-4.41536273165285	GOSH016.CMN___GOSH016___4602STDY7685338_CAACCAATCATAACCG
-0.974177113724356	-1.47322516831292	-1.6578410385558	-1.58862385057971	-2.37612803107367	-1.58846737326331	-1.25973844200047	-0.789980010778448	-3.71216909169466	6.41385867105153	-0.0210696706404727	-1.92445364989226	-2.82632866941188	-1.78878751276703	-2.5809130012754	-4.15888071443768	-3.42178969378006	-3.04007894350173	-4.46300497129044	-2.9351630165962	GOSH016.CMN___GOSH016___4602STDY7685338_CAACCTCAGACGCTTT
-0.947243758833576	4.08936082708224	0.118868297706058	-1.75854446382997	-2.30440010611431	-1.44462978126481	-1.33896552027566	-1.53351516653154	-3.92009684031804	-3.2166485407818	-2.35347415082829	-2.70005772742486	-3.45016467717019	-0.88464766109331	-2.96001880319669	-3.29983552171919	-3.1427134711141	-2.63647202055799	-3.93513321457372	-3.23213507231781	GOSH016.CMN___GOSH016___4602STDY7685338_CAACCTCCAAGGACAC
-1.04217077850187	-1.63102494091127	-1.94187396341991	-1.66117329847335	-2.54065725357628	-1.71546843982846	-1.37251780265742	-1.72915999155399	8.31842790706672	-3.24440787618037	-2.960189501132	-3.86570765738386	-3.27690479831835	-1.92159284405758	-0.989041328787367	-4.45418361740163	-3.61672819202709	-1.65415434986682	-5.06261326769651	-2.65617268443027	GOSH016.CMN___GOSH016___4602STDY7685338_CAACCTCGTACTTGAC
-1.09817972010167	-1.51552524123878	-1.55233505527843	-0.640337337110117	-2.43941020438703	-0.944679885643838	-1.35443153504485	-2.03617624809678	2.64675461356065	-3.14988554926805	-2.06946515866066	-3.64327469252687	-2.99936755569982	-1.62524222533082	-1.28798371165072	-3.56709986331607	-2.80777583604253	-2.72635493677741	-3.71732849205555	-2.7635627224642	GOSH016.CMN___GOSH016___4602STDY7685338_CAACCTCGTTTAAGCC
-1.03883108182699	-1.61741904279462	-0.0783314641819404	-2.35180504496936	-2.41551090992455	-1.78566735984612	-1.70048903844299	-1.84411776426632	-5.30939839328458	-4.20701371931349	-2.91953817253241	-2.7460232241518	-3.62990530290935	-1.10815553235451	4.88077348383962	-3.43554118959361	-3.87537886972663	-4.25175552509819	-3.3920762479701	-4.44521145694593	GOSH016.CMN___GOSH016___4602STDY7685338_CAACCTCTCGGATGTT
-1.02643580240274	-1.76198728638899	-1.70919258094188	-1.58759386752878	-2.49857601411518	-1.44097781693646	-1.4221383709514	-1.67070637820879	6.11208946959053	-3.40135075572992	-1.72858541712339	-3.71872569446444	-2.75953598891797	-4.45006813176377	-0.860935552825229	-4.36173893322678	-3.14952530511576	-3.17096213929472	-4.81221318886913	-3.43601820298954	GOSH016.CMN___GOSH016___4602STDY7685338_CAACTAGCATGGTCAT
-1.11220200504972	-1.18831488478268	-1.11645002118194	-1.49901168174188	-2.7245943934356	-0.683555203631755	-1.21504113725514	-1.90516534142159	-3.60336552578488	6.7847007475454	1.47294099088135	-2.50560110340663	-3.12268647819971	-0.648810810778749	-1.55128782682383	-2.09049301732476	-1.43949533195091	-1.20394789747212	-4.09589754856753	-1.01507626020307	GOSH016.CMN___GOSH016___4602STDY7685338_CAACTAGGTGGCAAAC
-1.00935456985271	-2.12080612902342	-2.26739946726964	-2.19724513322318	-2.31892067843263	-1.64613581311565	-1.57395518639666	-0.109916669079874	-4.36623295578801	-2.73563858322351	7.22727482878275	-0.0664288875886814	-3.41862950030766	-5.28948549946742	-1.92866509505035	-2.47016143699816	-2.77905289221538	-2.39982433074805	-4.85217578592827	-3.38399074624366	GOSH016.CMN___GOSH016___4602STDY7685338_CAACTAGTCCCAAGAT
-1.06079477866198	1.83449839984847	0.341878763146581	-0.319975911715105	-2.58309816537398	-1.57812584914125	-1.45302232812578	-1.69078043273667	-3.02010201318874	-3.46625812491775	-2.61908646111543	-2.53817284161576	-3.71852931729407	-0.478396763039686	-2.13962180910643	-4.03872742568062	-3.4986576582087	-1.95450000164342	-3.10816477641484	-3.45626412596929	GOSH016.CMN___GOSH016___4602STDY7685338_CAACTAGTCCGCGGTA
-1.05654029943334	-1.46573098862867	-1.76050893054658	-1.50954011457001	-2.58017982140348	-1.45364189802271	-1.30654337532487	-1.79356305186621	-3.94645879847648	9.25153508896175	-0.328508002592335	-2.23333918481657	-2.96628859148904	-2.18186047940431	-1.90759889738445	-7.62442425652438	-3.42652139640731	-2.04671467923363	-4.6527732423779	-2.07374781266984	GOSH016.CMN___GOSH016___4602STDY7685338_CAAGAAACAGTCAGCC
-0.966348691941646	-1.84927106107879	-1.87401417973304	-2.09726693847112	-1.88741082882501	-1.60946108614099	-1.26997246931644	-0.535831023941519	-4.39988895414531	-3.36997481425387	8.1449588998755	-1.82941578930238	-3.33824040569829	-4.93686096416563	-1.69035103917662	-3.56474040049677	-2.76593631733378	-1.886508185764	-4.30069223707745	-2.48264245913423	GOSH016.CMN___GOSH016___4602STDY7685338_CAAGAAATCCAGTATG
-1.03063671732208	-2.20240850271489	-0.182758010855611	-2.19522577614122	-2.36167222603559	-1.57697467392474	-1.71541400469185	-1.23609985900817	-5.36490532625466	-4.25678880155436	-2.57063551184301	-2.41553946574861	-1.38776433955932	-1.04791796826442	6.61248496874797	-3.67443285391659	-3.43111603209371	-4.08416777995221	-3.18259995285826	-4.42195681995059	GOSH016.CMN___GOSH016___4602STDY7685338_CAAGAAATCTCGGACG
-1.04263794618013	3.52917061375664	0.0160126963361709	-1.1384166969498	-2.53242347816536	-1.85272554797663	-1.55028365014633	-2.31686228942155	-4.44501027718831	-3.764465741097	-2.99603383457144	-0.787111973153783	-3.9335141773819	0.702298942344981	-2.94770738039065	-2.5273026027401	-3.97364790631102	-3.52691834852669	-3.06031170407044	-3.16500337275059	GOSH016.CMN___GOSH016___4602STDY7685338_CAAGATCGTATTCGTG
-0.962425608379152	-2.13437336989616	-2.29051678252636	-1.08428082168431	-2.33122482768686	-1.65905389999866	-1.55149001113252	-2.41066977988023	5.8816658507754	-3.76371403874419	-2.51292749402623	-4.52299789476955	-3.8677722971282	-1.98716514731322	-2.573893365056	-3.90352267763766	-3.34690151508198	-2.66422469544309	-4.17975997018302	-3.7327249307067	GOSH016.CMN___GOSH016___4602STDY7685338_CAAGATCTCGTACCGG
-1.04634944129375	6.02253984514105	0.325062275690346	-1.56372619688775	-2.54587666309032	-1.66793557301992	-1.47191155742269	-1.14549594510838	-4.16345339637856	-3.53227855747959	-2.74726473055721	-1.2927208895964	-2.48188900913298	-0.0651667568510456	-2.85178398505159	-3.05020508328947	-3.2968104603068	-2.93679491320557	-2.80905456426517	-2.88223965044167	GOSH016.CMN___GOSH016___4602STDY7685338_CAAGGCCAGACATAAC
-1.06996373970604	-2.33696643605282	-0.739419836539319	-1.81420677943094	-2.59256648793132	-1.89659050524567	-1.70861984665451	-2.1509861362624	-5.32132286181818	-4.20770675582651	-2.91456514500659	-2.08945900694906	-4.17576964789649	-2.73785358054744	6.72480246744633	-3.41494607901861	-3.6155641693505	-3.69710510178947	-3.43413638197992	-4.27288275827164	GOSH016.CMN___GOSH016___4602STDY7685338_CAAGGCCCACCAGGCT
-0.987515622759591	-0.633956348304887	-1.94254359241987	-1.86552292244979	-2.40649475873035	-1.54370874719345	-1.31795248057381	-1.97177438182513	7.69368796451687	-3.12523975589605	-2.39822916591324	-3.46400571459827	-3.22483190599185	-3.93256039047218	-1.65941229624958	-3.94883924893332	-3.4951655267203	-2.75900887287094	-4.25715353526671	-2.76825644352134	GOSH016.CMN___GOSH016___4602STDY7685338_CAAGGCCCAGGGTATG
-1.09371010497344	-2.1425597431603	-2.2317025089116	-2.10491335110381	-2.65599582225426	-1.70772781557212	-1.63519756264449	-1.46200459681842	-4.75679995130128	-3.91321860754661	-2.10799514632184	-0.129194826618813	-3.49850069995578	-2.43311741497006	-1.78891218495804	-3.28271799003144	-3.16854491483852	-3.36047744025463	-2.83158256673338	-3.29672983323042	GOSH016.CMN___GOSH016___4602STDY7685338_CAAGGCCGTGTTCTTT
-1.0888983294406	-2.16971957607445	-1.42530546185164	-2.36896217054221	-2.48093165430365	-1.92224076688271	-1.73991317933762	-2.24829248861674	-5.41912324738709	-4.28526203788688	-3.17310236094193	-2.29400485195764	-3.41260667761134	-0.531874991543828	4.36520196312917	-1.76806268614725	-4.20554106166863	-4.23701562555038	-2.91787914589671	-4.12740156427185	GOSH016.CMN___GOSH016___4602STDY7685338_CAAGGCCGTTATCGGT
1.97321904300477	-1.30848000058872	-2.25462378863697	-1.78960568460312	-2.28397690920044	-1.50399678658607	-1.48020363341995	-2.00502697740552	1.93657813597018	-3.63395296971176	-2.64828096838812	-2.95903272290089	-2.4791809302065	-2.80216874725387	-1.87252029373629	-4.69994680899072	-2.97205092736512	-2.32862940151227	-3.34994008139348	-3.81956263415031	GOSH016.CMN___GOSH016___4602STDY7685338_CAAGGCCTCAGCTCGG
-1.03526000184252	-0.855326700988587	-1.03115840260928	-0.816245110522659	-2.54210602162081	-1.42376432847163	-1.01760375354201	-1.85068053596921	-2.1841893305121	5.48019829936088	0.124466237016727	-1.85965931393956	-4.17688161606967	-2.89546769643031	-1.39081615892649	-4.14989051865507	-3.78456188709155	-1.49297949314203	-4.27647546171817	-0.68876112364803	GOSH016.CMN___GOSH016___4602STDY7685338_CAAGGCCTCATGCATG
-1.01998327125785	3.35960230863074	0.611712466109538	-2.04820246617949	-2.4791904062255	-1.51139483304949	-1.4827284876409	-1.73505402404378	-4.26399851141593	-2.84820155101502	-2.62567409489552	-3.15875155752003	-3.55790430068561	-0.941046347216106	-2.11723295343973	-3.76051355766209	-2.76018049812656	-2.80419531769941	-3.08271584441504	-3.31647042182485	GOSH016.CMN___GOSH016___4602STDY7685338_CAAGGCCTCTAACTCT
0.0309128239094367	-2.36801845609377	-2.49997670952864	4.9916593285479	-2.44831503315595	-2.01420310434204	-1.68732719505139	-2.3150152191389	-5.11181820667503	-4.0149658696281	-3.08784460523737	-3.11931647572004	-3.77463124677928	-1.92554945955667	-1.71264971775095	-2.97863439651105	-2.41956561607967	-3.96913584026753	-2.9122306261521	-4.44022106096197	GOSH016.CMN___GOSH016___4602STDY7685338_CAAGTTGCAGTGACAG
-1.06579086482069	-1.27934080660013	-1.75643958825851	-1.60583854732611	-2.60753613269373	-1.58627932340514	-1.2279115331867	-1.484320387524	-3.67147428410291	5.21623424371807	-1.41697483709278	-2.6540747744396	-3.06941996395628	0.414687930544128	-2.12668785373041	-1.68505171273465	-3.17613937021741	-2.47029138787195	-3.13055869909791	-1.46109862367893	GOSH016.CMN___GOSH016___4602STDY7685338_CAAGTTGGTGTTGAGG
-0.891045742598239	-1.21377935327504	-2.12166055177693	-1.98549993706769	-2.16075222307492	-1.63409067254008	-1.39055868903971	-2.03612490024526	6.86013093696317	-3.40940175122065	-2.5734927564477	-0.185363700774733	-6.33215118543702	-3.34682141438681	-2.10423340369781	-3.56819439277943	-2.60159656577011	-3.38662813159057	-3.9455460426622	-3.8067658152543	GOSH016.CMN___GOSH016___4602STDY7685338_CAAGTTGTCAACGGCC
-1.05409967713217	-2.08791379869127	-0.931317172241994	-2.15139930429818	-2.43238396192326	-1.87404116189765	-1.73334848810481	-2.16671616982746	-5.41446702907311	-4.29187502288106	-3.05248962511545	-2.507392392007	-3.84454977935754	-0.850368608023023	4.30123865905697	-3.79520140186029	-4.12886355099529	-4.09749051576993	-3.31141870273619	-4.63492832573842	GOSH016.CMN___GOSH016___4602STDY7685338_CACAAACCATCTCGCT
-1.08381543062021	-1.7485647568315	-0.431534167634957	-2.14550039933434	-2.63632920813597	-1.78333250296787	-1.53796105750694	-2.61056676695095	-4.72771253853914	-3.69782576211773	-2.66754631540331	-2.35557618823642	-4.38313113791172	0.524282359379345	4.6400120566876	-4.34367968497379	-3.90357394313567	-3.56854903504161	-3.05260922437455	-3.91484254853352	GOSH016.CMN___GOSH016___4602STDY7685338_CACAAACGTCCTCCAT
-1.02574424221237	-1.59101220520339	-1.83496259475582	-1.75458030546602	-0.625828698180473	-1.45780321680679	-1.34441702786074	-1.38417193084028	-4.09245944055422	-1.81592389401605	6.41255723226425	-0.173284664169751	-3.25416486466057	-4.5494605871779	-1.32012235893602	-4.11010570092942	-0.821915946172869	-1.56037954738979	-5.09814746938219	-2.32594110635355	GOSH016.CMN___GOSH016___4602STDY7685338_CACAAACGTTGTGGCC
-1.04763757605617	5.33575778733574	1.30263950031641	-0.584645681226311	-2.55149912350067	-1.61224394578919	-1.42669287495114	-2.12992267192028	-3.88326024234231	-3.39894592627238	-2.70023098174114	-3.37210298849422	-3.47991517259666	-3.08936105435583	-3.95843836419967	-4.29165754077717	-3.59950940461373	-2.25527120419379	-9.91540851626972	-3.75226603551267	GOSH016.CMN___GOSH016___4602STDY7685338_CACAAACTCGTCTGAA
-1.09001068958396	-2.33281328221609	-1.47209402361029	-2.44599428058811	-2.54238786303368	-1.79401021693964	-1.71895901447862	-1.88877783289245	-4.93245115106721	-4.22309359336551	-2.98331910650926	-3.79278387468398	-4.1453402178118	0.435970364275484	2.24173439930426	-3.30178727229255	-3.29281836238882	-3.99630462933121	-2.16497202996144	-4.40168210874994	GOSH016.CMN___GOSH016___4602STDY7685338_CACACAAAGAGTAAGG
-0.0687611863384754	-1.92581293660846	-1.77506217165717	-1.51776111180618	-2.43785313364017	-1.49770764904061	-1.4822208256617	-1.9009385827059	7.07701159053449	-3.35382337216496	-2.57749540629458	-3.8366634300028	-3.5194051238017	-3.17222223004841	-1.52243583231341	-4.11337681319154	-3.20818906142259	-1.96862443791306	-4.29187699178005	-2.53188637387355	GOSH016.CMN___GOSH016___4602STDY7685338_CACACAAAGTACACCT
-0.982162323854619	-1.54615517546478	-1.36198600104317	-1.47860478659619	-2.39414921168426	-1.29876505358475	-1.29757726411197	-1.59841022893309	-3.95391345755761	7.27587110236098	-0.500802232342014	-2.94027212272074	-4.00829915651586	-0.0771009271892788	-2.52473451851214	-2.4935412277175	-2.90033554385819	-2.4094804054756	-5.28846225098579	-2.07112143810877	GOSH016.CMN___GOSH016___4602STDY7685338_CACACAACAACAACCT
-1.03468131410216	4.40328708461178	0.496084187030324	-1.63496249314847	-1.59646456965719	-1.52850495877258	-0.980728222439574	-2.17130690670514	-3.97279795185215	-3.06968575093597	-2.67033657171528	-3.3728993676063	-4.64353692352816	-0.140066772998864	-1.9559334733817	-3.11035800317866	-3.55978635432039	-2.12284357507151	-2.70425438720063	-2.02789465457546	GOSH016.CMN___GOSH016___4602STDY7685338_CACACAAGTGTTTGGT
-1.02779162136113	-1.93874560059002	-0.66252912785596	-2.43397767333516	-1.5445933099205	-1.8855525169273	-1.4513349841708	-1.63752062637534	-5.43621780301245	-4.31840164049982	-2.80070855294229	-2.73043796220816	-3.60164250975502	-2.60408114372482	6.86333858559611	-3.415339677421	-3.70049737719343	-4.32000765665066	-3.26863773250641	-4.20360015634992	GOSH016.CMN___GOSH016___4602STDY7685338_CACACAATCAGCTGGC
-1.04175592231284	-1.44532505777376	2.0551253950992	-1.66732076081618	-2.53308252925066	-1.60694455998228	-1.49602419479955	-2.35916345160654	-4.60523251719811	-3.60627739774546	-2.59305523513283	-3.03393934383638	-3.78387445176289	-0.38031951883815	2.17751583415655	-3.65987006618863	-3.46223933977528	-3.32013842142548	-3.60651769417854	-3.69558258813248	GOSH016.CMN___GOSH016___4602STDY7685338_CACACAATCGTGGTCG
-0.0203945002696895	-1.9860356186534	-2.27030531156223	-2.16189672962771	0	-1.42400281082608	-0.335313118955329	-0.712164640013716	-3.20668191780893	-2.81450473401072	-0.803143909756955	-0.126446665630008	-0.195977975461934	-0.847465055406799	-1.94555810007775	2.18631465128591	-1.23128975455955	-3.56569949559505	-1.44125822597887	-3.96642313128308	GOSH016.CMN___GOSH016___4602STDY7685338_CACACCTCATGTCCTC
-0.962622474282196	-2.06042672746215	-2.39652864695291	-2.32851952410516	-2.33043474371147	-1.96926049189458	-1.57575352992094	-1.09993895143413	-4.9199434076779	-3.89842336775712	-2.87876720628197	1.51025835067548	-3.45554503028147	-2.3313005498329	2.17774289043068	-3.19800431524716	-4.00159116650338	-3.15012953105406	-2.15304231972744	-4.09389494238499	GOSH016.CMN___GOSH016___4602STDY7685338_CACACCTGTACGCACC
-1.03107990236423	3.99059165378784	0.544241119056157	-1.49444618906497	-2.35724780097424	-1.62697937706222	-1.47074468617072	-2.31034935851986	-4.18568664760987	-3.54019710827915	-2.64924977964737	-3.37949068525934	-4.09356983635511	-0.358469756029053	-3.7568859202713	-3.06539479957261	-3.53184172300729	-2.24311286335637	-2.89200365572114	-2.8853353740287	GOSH016.CMN___GOSH016___4602STDY7685338_CACACCTGTCGCGTGT
-0.791700686139216	-1.17974837804027	0.793788294111434	-2.53678702929053	-1.76368923705827	-1.8822514260737	-1.66730475881116	-2.09907837203081	-5.32250636031003	-4.29331182565127	-2.89327550820121	-2.87701358788677	-2.79459661357038	-0.613684518852331	4.6794287796198	-2.12983510062325	-3.8002881816028	-4.67247700845651	-3.80046877178523	-5.24622611953286	GOSH016.CMN___GOSH016___4602STDY7685338_CACACCTGTTGTTTGG
-1.09065961191068	-1.85399766572746	-2.04485929303585	-1.80666427418935	-2.86433642930853	-1.48712973525323	-1.22136583952792	-1.68420249945139	-4.47861386838551	-3.65472230561408	-2.23524533577526	-0.240307563653838	-2.25943888022508	-2.57807162199807	-2.27714420864414	-1.35149023607457	-3.20855505716314	-3.10983547883968	-0.296679398292788	-2.7512745987886	GOSH016.CMN___GOSH016___4602STDY7685338_CACACCTTCCAAGTAC
-1.11306512505609	-1.43418704886475	-1.92904980703903	-0.713195620564241	-2.72084953063449	-1.4886335793179	-1.32672890615667	-2.31190467951257	-3.98227976492031	-3.05773747027761	-3.38493355722126	-2.16379205636098	-3.49690243000057	-1.75039306853634	-2.06699470485891	-2.42689411148987	-4.38674128883609	-2.59762987408124	-1.36002679556919	-3.21844924278746	GOSH016.CMN___GOSH016___4602STDY7685338_CACACTCAGCACCGTC
-1.00547489031207	-2.26803066892264	-0.382357744161338	-1.99068063817851	-1.64916740328798	-1.92546799934485	-1.44370110429939	-2.16416024165643	-5.39844341105758	-4.29300802326335	-2.86500724050902	-3.32667239553242	-3.53852278621499	-0.843843160941786	6.10441755344435	-3.23384018344351	-3.5756749865454	-4.4154417674539	-3.610192516342	-4.10501455093928	GOSH016.CMN___GOSH016___4602STDY7685338_CACACTCCAGTCACTA
-0.815373903485688	-1.85632270834457	-1.5165644359493	-1.93288994945539	-1.97388069758282	-1.58435049160064	-1.33616482635055	-0.795507864425373	-3.70422029007311	1.74973397807313	-0.162729189930479	-3.19938196169333	-1.85371351730847	-3.32854698019618	-1.57229725481444	-4.3097231447414	-1.95991100926044	-3.12607813753054	-5.72122572376613	-2.72163602516848	GOSH016.CMN___GOSH016___4602STDY7685338_CACACTCTCACGCGGT
-0.0189157813593531	-1.95741756496094	-2.20740230772805	-2.29897709160286	0	-1.0122104392909	-0.896499616716163	-0.701339031205152	-3.07116597675516	-2.61043690599934	-0.321912023415725	1.20022007121606	-0.0719043952835048	1.5190083986302	-2.37115197493995	1.29866845546634	-1.61707586418605	-3.55705419770441	-2.02250542546762	-3.55395436938372	GOSH016.CMN___GOSH016___4602STDY7685338_CACACTCTCGGAAATA
-1.14352509456344	-1.81261004867156	-2.04162447847531	-1.6711637537517	-2.77905952263871	-1.65316800661311	-1.67014262336239	-1.36066186891513	-5.15124524887792	-3.91363309039993	-2.59806997888271	-2.10088798942389	-4.13253554295361	-1.4506461049887	2.23979457796062	-4.08966248994911	-3.48522661195714	-3.74037418051964	-2.80508680798614	-3.72737414578815	GOSH016.CMN___GOSH016___4602STDY7685338_CACAGGCAGCGTAATA
-0.964849724770979	-1.06597704993936	3.60966333213908	-2.27978003846653	-4.35106773247866	-1.80567925371274	1.28384190913214	-1.45050203943494	-4.6632612058591	-3.67909026506544	-2.86172093981583	-3.34138532759298	-3.81659292327072	-2.28067828982596	-0.637821966637741	-3.1649016339391	-3.55060743835693	-3.0878398127928	-3.88906514587889	-3.85620756929284	GOSH016.CMN___GOSH016___4602STDY7685338_CACAGGCCAACTGGCC
-1.01819772867087	-2.29167713252117	0.404316123336365	-0.302624524458584	-2.46551408403058	-1.92792847718246	-1.65659715957	-1.8942846266382	-5.16917603250957	-4.09383752603214	-2.97032959138684	-3.5082571743374	-3.38272018521855	-2.44443435472076	4.27234454014062	-3.43584954741068	-3.88422726810082	-4.13779772524282	-3.1289164894715	-4.48691249814636	GOSH016.CMN___GOSH016___4602STDY7685338_CACAGGCCATGCCCGA
-1.06190710425835	-2.32907888330942	-1.51292630639817	-2.4506570900413	-2.57281267502021	-1.90473608504882	-1.70014397573423	-2.35181983543037	-5.29633994076253	-4.18887429329753	-2.92999868307969	-2.56082578752811	-3.99498234379966	-3.71149209565907	4.72662131505714	-3.77297621004039	-3.89256671792665	-3.85121170584793	-3.41109498347778	-4.48835858968672	GOSH016.CMN___GOSH016___4602STDY7685338_CACAGGCTCTCTGTCG
-0.992926900716398	-1.99660751813139	-2.14654148485056	-1.97120171714596	-8.52960985708918	-1.61018342935719	-1.50779227098517	-0.730467082577122	-4.29445396729947	-3.58257190729188	8.6055012058855	1.55359965060348	-3.43034635279512	-3.89676595674184	-1.56284353380525	-2.43795013584452	-3.1054553191957	-2.3839315356897	-4.30945350630302	-2.99460284946541	GOSH016.CMN___GOSH016___4602STDY7685338_CACAGTAAGCCACTAT
-1.03785058265116	4.70415708227804	1.46963242584639	-1.34350588656974	-2.521613257744	-1.90870021203567	-1.5277116560445	-2.06445464856785	-4.3889098704094	-3.70194049358673	-3.06464324873431	-2.88990170482442	-3.88199528871902	-0.558375989847248	-4.55749695265645	-4.27184947635019	-4.1375725136459	-3.17328291074099	-3.00038625848328	-3.52988733941403	GOSH016.CMN___GOSH016___4602STDY7685338_CACAGTAAGGGATGGG
-1.03098408804246	0.764850501202921	-0.144196132075828	-1.98157172065049	-2.50327572909407	-1.69208150364803	-1.54887276218499	-0.726904922366154	-4.34603683162515	-2.78710978346982	6.09580034178736	-1.56367903130286	-3.65625349123465	-4.57629156968623	-1.99073648276096	-5.11540259346692	-3.3335204269421	-1.80586449662863	-4.87104334479848	-3.21684251877046	GOSH016.CMN___GOSH016___4602STDY7685338_CACAGTACAAGTTCTG
-1.1314827971517	1.29229917417324	0.140262920956091	-1.39196432365497	-2.76200749652921	-1.68981180308771	-1.42170334218096	-1.74681951182678	-4.30365802399295	-3.32210114195783	-2.97050843277444	-1.19590133140424	-3.47149028842191	-2.12770437245876	-0.786939874028181	-2.98449708131722	-3.95676637598756	-2.70722287033193	-2.6217525333792	-2.42519007032081	GOSH016.CMN___GOSH016___4602STDY7685338_CACAGTACACAGATTC
-0.999050474713566	-1.07094301404	-1.68461965296109	-1.63986612543645	-2.43900424461396	-1.33639930085125	-1.25018370979403	-1.1831858814459	-3.78235247165212	3.72596364013015	-0.0295903206980261	-2.58543502184829	-3.93594528298484	-2.45068579660454	-2.12781526872131	-4.61397681163473	-2.80910993758499	-2.42248432540613	-5.34931482993505	-1.64146498876148	GOSH016.CMN___GOSH016___4602STDY7685338_CACAGTACAGTCCTTC
-0.0191963903648477	-1.98645517042944	-2.25359581898015	-2.16515885719859	1.33522529233738	-1.44784895488135	-0.909798875207994	0.490654426266252	-3.1167256506631	-2.64916182516514	-0.869827251673061	-0.612372390493569	2.62398725298308	-2.46158369355806	-2.21601255818477	-0.996653323134364	-1.65903681429326	-3.58736157475345	-0.577473520189256	-3.43258161556987	GOSH016.CMN___GOSH016___4602STDY7685338_CACAGTACATCGGACC
-0.957930206925498	-2.08787271896257	-2.14970058001537	-2.17475762345542	-2.32120972754858	-1.71755763736987	-1.5277269524543	-1.16472905902399	-4.75731010955307	4.19184728207019	1.94565598346569	-2.10067029516835	-3.93406974977543	-4.19683153958473	-1.23290629432998	-3.06261694057846	-3.5194837722118	-2.52596687602087	-6.18048009589154	-3.59781463968147	GOSH016.CMN___GOSH016___4602STDY7685338_CACAGTAGTACCTACA
-1.08541830021968	-2.28804064907935	0.307236989813462	-2.28262529386692	-2.23505113514221	-1.72980866032521	-1.69591810787213	-1.17977180395438	-5.26617627617789	-4.07447511330832	-3.01539730424619	-0.982616600845993	-3.16299590237285	-2.30582475632366	8.37088928744888	-3.16222061316213	-4.00495226958473	-3.81871001152513	-2.94703009382716	-4.51107347068409	GOSH016.CMN___GOSH016___4602STDY7685338_CACAGTAGTAGAAGGA
-1.07036928718702	2.46534196608139	1.15071130921094	-2.23143767731339	-2.59764385934291	-1.69415554588778	-1.63187419299382	-1.41743212377725	-4.89427337275166	-3.98273492327213	-2.62533041708334	-3.08472599115262	-3.92805855509873	0.0156064671696964	-0.563145843277491	-4.07801109450308	-3.5075653434167	-2.30720719032593	-3.34798588728876	-3.74477528066648	GOSH016.CMN___GOSH016___4602STDY7685338_CACAGTAGTCTGCGGT
-1.02207670633234	-1.05810327129972	-1.92093003804655	-0.571769757925672	-2.48749500390903	-1.45414224862104	-1.42498193781727	-2.39800522064613	7.44836249484739	-3.41291096407361	-2.36411726928656	-3.65654995717208	-3.37627185959633	-2.11837195442678	-1.9116477302856	-4.26005467037003	-2.93533445016596	-1.91323810492994	-4.65508833807387	-3.5531228578409	GOSH016.CMN___GOSH016___4602STDY7685338_CACAGTATCAACACGT
-1.00609314879252	-0.913447636028133	-1.87755951562766	-0.63237388577827	-2.26403423693878	-1.45285298399819	-1.36410688344877	-2.1254460654107	1.32322928878638	-2.19396898207619	-2.1544542037951	-1.59280457684333	-3.75596762670529	-3.57948093680326	-2.04485106056423	-3.59181341990546	-2.70219737845451	-2.44965966772137	-3.37815288184536	-3.09930310791949	GOSH016.CMN___GOSH016___4602STDY7685338_CACAGTATCCTAGTGA
-1.10564093773162	-1.71538029353707	-1.81030192461745	-1.1865569741379	-2.6957463129121	-1.42637434550541	-1.44933537447646	-2.44154555328806	2.82321815097654	-2.6089311225996	-1.80078031881369	-3.6191408011621	-3.01756499697474	-4.08905427120339	-1.84892377954734	-5.31696246532977	-3.22103887688354	-1.64445225916985	-3.97148000464385	-3.40394238581164	GOSH016.CMN___GOSH016___4602STDY7685338_CACAGTATCGTACGGC
-0.917979088200534	-1.89994424121957	-2.17273159356422	-2.06916333083727	-2.22681454353859	-1.56407454319573	-0.951865269998321	-1.57342987465589	-4.4022067906047	-3.42756705061257	-2.33134421621525	-0.313580367823502	-3.10833233772665	-1.48694102250329	-2.94468725456087	-2.05877905517933	-2.7188813964664	-2.70298447394869	-2.00765279019223	-2.96515477917497	GOSH016.CMN___GOSH016___4602STDY7685338_CACATAGAGCTAACTC
-1.04594195854787	-2.43864505163866	-1.0384945827817	-2.19023767260551	-2.53067350238467	-1.79377125777594	-1.73995080589695	-1.83634214202207	-5.43820363166573	-4.31725857790784	-2.64420222419906	-3.34934844445854	-3.8830708489256	-3.83645146808231	5.30108662444427	-3.20852627209536	-0.653741320405067	-4.26123279892927	-3.18600216581869	-4.32959506021506	GOSH016.CMN___GOSH016___4602STDY7685338_CACATAGAGGTAGCCA
-0.963235678780133	-1.49657625527259	-1.43485067307498	-1.15054267600197	-2.34848627410402	-1.41625197648788	-1.26362790468633	-1.54564072846904	-3.84698131979951	8.56328164592565	-0.253345153907249	-1.4884345795529	-3.92972217677279	0.221970643221654	-1.93129370739857	-4.06498772311258	-3.22714048098237	-2.48157718850542	-5.44505820043224	-1.14085933926905	GOSH016.CMN___GOSH016___4602STDY7685338_CACATAGCATGGTAGG
-0.991606642340881	-2.35376195869494	-2.26542096416161	-0.731428620717036	-2.39820842543338	-1.90144579703499	-1.27374673937304	-1.92526379302812	-4.44085904162072	-4.1483086090191	-2.86781270675794	-3.77949558649479	-3.70824800419541	-1.17382993439914	4.82284984302519	-2.63508843127368	-3.80184199025512	-4.18308475662484	-3.64211925692152	-4.55243566909532	GOSH016.CMN___GOSH016___4602STDY7685338_CACATAGTCAATCACG
-0.998022264644344	-1.77345745437228	-2.0241812218433	-1.45656041654222	-2.28549788594999	-1.52005354102513	-1.41000861156809	-2.09516271833386	1.00481582463161	-2.45039603832718	-1.98643489633262	-3.89613056067702	-2.57964306529682	-2.67244444307024	-2.31145770553018	-3.14572545534719	-2.84701882775647	-2.27116264940139	-3.91326749603717	-3.20916205117498	GOSH016.CMN___GOSH016___4602STDY7685338_CACATAGTCAGCTCTC
-1.01907979226815	-2.16319810655314	0.128476549479502	-2.54671338126292	-2.46395166967256	-1.83301266656692	-1.72793276832428	-1.79778103508112	-5.22746997965036	-4.30201581056693	-2.69799807071467	-3.19587343150859	-3.70699349287735	-2.63897069532009	6.40208019722807	-3.94249208734249	-3.5743977684542	-4.36531851109391	-3.54052220606706	-4.64680112770585	GOSH016.CMN___GOSH016___4602STDY7685338_CACATAGTCATTGCGA
-1.0447362551541	-1.26096252314024	-1.59588996656687	-1.51069794120394	-2.55585954373869	-1.14175615289273	-1.20677155030177	-1.65322830883653	-3.60965750998254	5.61057069353287	0.34568732228399	-1.90192570886816	-4.05900866360385	-1.17601256746424	-2.07946150004836	-4.57028127884501	-2.88715890149244	-2.45236054511847	-4.64163152793575	-2.48483656703211	GOSH016.CMN___GOSH016___4602STDY7685338_CACATAGTCCCACTTG
-1.04354820777516	-2.17807805605351	-1.46890363401394	-2.41376901722154	-2.38038872197389	-1.65709776293475	-1.70711859703019	-1.92405670117784	-5.32975448080711	-4.22292006133292	-2.78812169073259	-3.30129324357278	-3.73174125562178	-0.341193688383244	4.98720842181342	-3.18852441771794	-3.70936309546334	-4.24230641371694	-3.36407384319923	-4.62952551884999	GOSH016.CMN___GOSH016___4602STDY7685338_CACATAGTCTTTACGT
-1.07989135666671	-2.05936695530465	-2.08877163556817	-2.27638739757598	-2.52282880041791	-1.7705207030001	-1.6701598898554	-2.09739762197494	-5.18404414829787	-4.0877470460898	-2.9788436151524	-3.13909076062401	-3.63989772970784	-0.208622385291278	2.6750530561315	-3.9473534085243	-3.95771452609739	-3.98369287759874	-3.32961909143619	-4.46235960518077	GOSH016.CMN___GOSH016___4602STDY7685338_CACATTTAGCGTTTAC
-0.996829026562974	3.70289761588473	3.73449289306599	-2.04184376264046	-1.32085468633383	-1.82419710936053	-1.11207218250105	-1.24630588966677	-4.29191989800971	-3.65980434616345	-2.9391897739576	-3.01241202161456	-3.96637490001513	-0.45909758247152	-1.51294352592873	-3.72894927785516	-3.51462627146824	-2.85612185315022	-3.59718129410227	-4.06838506242736	GOSH016.CMN___GOSH016___4602STDY7685338_CACATTTAGGTGCTAG
-1.03888899238953	4.00619311087676	3.07654527324271	-1.88264629413361	-2.52698184562352	-1.39868365550406	-1.47545582762438	-2.13266792167434	-4.03799157548739	-3.54819218081483	-2.72943060011124	-2.72516248126606	-3.43113151939594	-2.22290631994016	-2.12768220060313	-4.18381073273936	-3.63491219845576	-2.37689935701687	-3.90399443553815	-3.66593128906707	GOSH016.CMN___GOSH016___4602STDY7685338_CACATTTCACTTAAGC
-0.979219639872158	-2.04646585587085	1.74704211542747	-2.38608663680326	-2.36985686877092	-1.67523539088781	-1.61725513784502	-2.37192479220318	-4.81505670563288	-4.00759815870732	-2.48265558682439	-2.37317242329791	-3.26501949085408	-1.74001116991848	3.54312910705962	-3.54871505721294	-3.31109164023904	-3.9994143417164	-3.33370249007159	-4.43404730808587	GOSH016.CMN___GOSH016___4602STDY7685338_CACATTTCATTCTTAC
-0.0200948673136269	-2.07943015929414	-2.04799920902372	-2.17519774116253	0	-1.06361491231441	-0.952381532773475	-1.02091477747515	-3.26260235454163	-2.77315445025029	-0.845740442471203	-0.256857467810578	0.239264737364921	-0.971233473159763	-1.41114727289108	-0.307146865452009	-0.726655862156517	-3.55539363192031	-3.10479244192619	-3.55066046919387	GOSH016.CMN___GOSH016___4602STDY7685338_CACATTTGTTACGGAG
-1.01844980512782	-2.1781741201877	-0.738654268143247	-2.30788971260934	-1.69162583099289	-1.97087244230154	-1.4129265154623	-1.79957152412949	-5.27605915191393	-4.18480979419085	-3.0130907042976	-3.46009543678504	-3.46065970794512	-0.283996707569254	3.48015993547709	-4.06145328545392	-3.99070594677154	-3.97818432514517	-3.53698662504416	-4.1964879019518	GOSH016.CMN___GOSH016___4602STDY7685338_CACATTTTCCGCATAA
-1.06718223700732	4.25052133120931	-0.482193477234948	-2.02888692955127	-2.59572592488288	-1.89408108810657	-1.51707673890359	-2.3974119071125	-4.40880898030215	-3.64903426358598	-3.15164243835514	-3.5588838602906	-4.19805589425082	-1.01801790164097	-2.43944696751011	-4.18090062416949	-4.1754213712853	-2.53710918335588	-3.11292917067493	-3.62638573396924	GOSH016.CMN___GOSH016___4602STDY7685338_CACCACTAGGTGCACA
-1.06973121754835	0.105743329632135	1.01532902936836	-1.68078956146533	-2.60861234234164	-1.67700092698775	-1.39432046579373	-2.46434789202153	-3.9105188237912	-3.28777654060529	-3.14620617079298	-2.16691194323565	-3.48370461044974	0.804336685274417	-2.90355155248898	-1.84991411715718	-4.16939259867099	-2.2670282056701	-2.86273310700769	-2.83486729622547	GOSH016.CMN___GOSH016___4602STDY7685338_CACCACTAGTGGACGT
-1.01836698035761	-1.95543390072414	-2.28543403633862	3.19206067267348	-2.47397606494078	-1.99184859263866	-1.50468068028749	-1.99020095351189	-4.64701488706597	-3.6489805652054	-3.28802741704942	-2.77279409324646	-4.94311999247859	0.159649769965321	-1.45733873562203	-3.34960269699782	-3.40910210774706	-2.80808988047896	-2.52501574677346	-3.07473577927644	GOSH016.CMN___GOSH016___4602STDY7685338_CACCACTCACCAGCAC
-1.05690184506146	-2.02052582080222	-0.038469777376507	-1.91081203839751	-2.56069720321859	-1.78771247656081	-1.69191524500592	-2.16193133548065	-5.27063640501449	-4.16850029917613	-2.70924887032648	-2.74639295738429	-3.41490526499162	-1.73448811592666	6.17876052845053	-2.98153662532924	-3.61157633315768	-4.09945399302082	-2.94148151186049	-4.48847444265703	GOSH016.CMN___GOSH016___4602STDY7685338_CACCACTCAGTTTACG
-1.03822950644533	-2.01293690382191	-0.409364276499478	-2.42980734446952	-2.51526882880472	-1.97656143634519	-1.66558512730413	-2.42207003642904	-5.01338836739461	-4.10528002458156	-3.07957283885396	-3.05162028001551	-3.8488861236225	-1.26405432619357	6.4715881503599	-3.10090982019977	-4.07851481197269	-4.15832066034931	-3.28013085656172	-4.37121971482638	GOSH016.CMN___GOSH016___4602STDY7685338_CACCACTCATATGAGA
-1.08114251324274	-2.02750977943492	-1.74730903229082	-2.00999169551822	-2.62763945321032	-1.74030793031229	-1.57552323987181	-2.70344050693624	-4.85817342955944	-3.80977211940405	-2.80092080805336	-3.35368639124364	-4.49059260092796	-2.55886345768921	3.1788565180323	-3.35391243801556	-3.54807384868682	-3.56263809742812	-3.19200440510564	-4.21042170507526	GOSH016.CMN___GOSH016___4602STDY7685338_CACCACTCATGGGACA
-0.704719465203653	0.445435469262777	-0.574357860082842	-1.92252838216652	-2.62445604913502	-1.28840182822991	-1.47924692575328	-1.10387506386691	-5.91919369476191	-3.37124146900097	-1.50195864109091	-0.635019027298045	-3.53790095591786	-0.785504510963947	-3.25773271159978	-2.65109897393973	-2.53101266358783	-2.78404789882274	-2.41194281346032	-3.18975149482153	GOSH016.CMN___GOSH016___4602STDY7685338_CACCACTGTTACCAGT
-1.04726805146259	2.53984285584336	0.783164404610846	-1.99782782235443	-2.54846880919077	-1.35516721528787	-1.46645483117586	-1.67464203873522	-4.13444814774397	-3.51562225941932	-2.36773280299152	-1.62319045062479	-0.0897520048806283	-0.0465228491896157	-2.42810709527215	-3.52959769347826	-0.0783617383688908	-2.06907422559755	-3.49948086209735	-3.34089263715397	GOSH016.CMN___GOSH016___4602STDY7685338_CACCACTTCCATTCTA
-1.02002739157736	5.14537341169959	-0.624737690627748	-2.31456150258586	-1.69499245667438	-1.58671725128913	-1.35070322309705	-1.77515473026722	-5.06304364057297	-3.4135462048501	-2.55226025642196	-1.74503044314625	-4.5635956578046	-1.02738501167024	0.799140927989294	-4.2578301736962	-3.40631328876516	-2.89977393570068	-3.94578939422215	-3.92325500928939	GOSH016.CMN___GOSH016___4602STDY7685338_CACCACTTCTGCAAGT
-1.01934639616656	-1.66121868054418	-0.615159090142717	-1.66323517464685	-2.48343811254098	-1.68185305444702	-1.3722592963302	-1.26371726312592	-4.19143348631187	1.95794243219761	-0.113143884772923	-0.769908850173086	-4.11894293611499	-1.74118981115272	-1.52753195456868	-1.66646527978037	-3.80367088461429	-1.45201310053479	-5.65954691514123	-1.99709146700931	GOSH016.CMN___GOSH016___4602STDY7685338_CACCAGGAGAGCTATA
-0.0191515026641674	-1.9818101614767	-1.91832895526991	-2.09461790590476	0	-0.971513462152396	-0.907671455478897	-0.785323159873716	-3.10943768425637	-2.64296718227647	0.315723977926879	-0.309651385936888	-0.289946822532769	1.2013790037134	-1.97902033474858	0.882354420195617	-0.915573907478106	-3.43606403163769	-2.62994006421982	-3.35059679006558	GOSH016.CMN___GOSH016___4602STDY7685338_CACCAGGAGCAGCGTA
-1.02733857540359	-1.74939136146446	0.0667596341072091	-0.415250331005203	-2.48704010378383	-1.68499777451855	-1.68296233946861	-2.05611243609714	-5.06288680070054	-4.16423564297665	-2.95106025027716	-1.80353495022233	-3.79189072310161	-1.80110029111285	7.64114574105387	-4.49068140969475	-3.65493865742933	-3.68954539992223	-3.26809140226357	-4.50818343651809	GOSH016.CMN___GOSH016___4602STDY7685338_CACCAGGAGGTGATTA
-1.11705210358897	-1.43364257199296	-1.17859935214584	-2.20172975126415	-2.71237336196579	-2.00693182667669	-1.67589503525651	-2.36316019609411	-5.18055552717724	-4.07695221246046	-3.23281105080709	-3.26125172610259	-3.96529473357001	-2.22329371377057	3.8629915531764	-3.92853424641782	-4.28632190565554	-3.95800824962665	-3.49389352253559	-4.24352553020952	GOSH016.CMN___GOSH016___4602STDY7685338_CACCAGGAGGTTACCT
-1.02624210986528	-1.19983262607333	-1.92519368286242	-1.63699479223095	-2.50502864307681	-1.34834879620237	-1.29099873475584	0.356117029358153	-2.98063448093064	1.68457390825554	1.56666048016371	-2.02313159660134	-3.21190038413089	-1.69335492756985	-1.80611343098969	-3.61690293002107	-3.77563646496922	-1.75433177345609	-4.71194885346635	-0.670400052782716	GOSH016.CMN___GOSH016___4602STDY7685338_CACCAGGGTTCCACAA
-1.02275083234938	-2.09836101718189	-1.83171507463596	5.93707700489324	-2.48140849946922	-1.90988812856103	-1.5719713282195	-1.86576786340265	-3.46482552442665	-3.84271797054213	-3.05053882219661	-3.73068519465583	-3.07211691510371	-0.24978472253606	-2.42885701492445	-3.10357405484057	-2.6342128280124	-3.54124919354966	-2.55865587896151	-4.00528685936792	GOSH016.CMN___GOSH016___4602STDY7685338_CACCTTGAGCTTTGGT
-1.0117080274742	4.2208101892577	1.29826350514193	-1.63731075461831	-2.45886204283679	-1.6839626662261	-1.47475128674305	-1.22514154131655	-4.02585244082504	-3.5663060079917	-2.5332179536014	-2.86900126823936	-3.62851351226403	0.197481476121374	-1.62620587511501	-2.70743612092359	-3.62696923970149	-2.79442640305615	-3.7393611592161	-3.02725274424078	GOSH016.CMN___GOSH016___4602STDY7685338_CACCTTGAGGCTAGAC
-0.981185486577777	-2.35341784172679	-0.301155748989029	-2.44793825847303	-2.37242130484981	-1.85449312615396	-1.66195516200844	-2.0497314511015	-5.20663206994974	-4.13699701095607	-2.77180332439526	-3.22454778756579	-1.65619531673329	-3.40849902899533	4.47352184532157	-3.89842111750804	-3.4997252300284	-4.16909508913416	-3.45830739832829	-4.52257449962476	GOSH016.CMN___GOSH016___4602STDY7685338_CACCTTGGTGACGGTA
-1.04142815779903	0	0.0695220198569448	0.529359269443844	-2.57783363785781	-0.817267971318896	-0.6346591791484	-1.59995597426771	-1.64524608742053	8.57753946803786	0.833550034041694	-1.47712159626661	-3.49854786339702	-0.722984044327623	-0.937081694938699	-2.63473245677794	-2.94255155325323	-0.137262388841843	-4.17994293184174	-1.43436678357754	GOSH016.CMN___GOSH016___4602STDY7685338_CACCTTGTCAGCTCTC
-1.00020213330477	-1.42433237115231	-2.31006780488259	4.51655166689164	-2.42773280087222	-1.89353548879761	-1.51780480393993	-1.85692972833989	-4.6968546763085	-3.61321920262554	-3.05770322241843	-3.0261282802621	-4.0877869493312	-1.3864593040365	-1.57202642742278	-4.07278649640572	-3.42720326680709	-3.19613225075929	-2.6523908024659	-3.84321212006829	GOSH016.CMN___GOSH016___4602STDY7685338_CACTCCAAGATAGCAT
-1.10975652971248	-2.26873612676797	-0.89646622348655	-2.23925858175455	-2.69269715446066	-1.98978706139644	-1.70202231792787	-1.30110556190126	-5.27425924894092	-4.15885459905906	-2.91522868905771	-1.66916768514628	-3.97861201389158	-2.01031028701689	5.34240591258295	-3.66542276510244	-4.18801012901878	-4.01197614381298	-2.89046865543865	-4.30750364927218	GOSH016.CMN___GOSH016___4602STDY7685338_CACTCCAAGGAGTTTA
-1.02241363522873	-1.78791577394718	1.63673027464504	-1.78345126843346	-2.47863064292442	-1.93218732903127	-1.60849377270486	-1.99200280823642	-3.09358313711718	-3.94988672534778	-2.99555756454929	-3.48904906418111	-3.62205113628936	-3.49144414420213	5.71935565406971	-4.299893193797	-4.03341856744458	-3.45847254630903	-3.30025666068589	-4.09704722277209	GOSH016.CMN___GOSH016___4602STDY7685338_CACTCCACAAGGACTG
-0.920216396359729	-2.03058988373505	-2.04693738754688	-1.67015812550403	-2.22922744227896	-1.68951368325695	-1.02103919921669	-2.16291209473222	5.84019288653973	-3.64620547031322	-1.76920203550033	-3.82475099503158	-3.59618420743518	-2.86376795494083	-2.42914108471846	-4.76162352153822	-3.43975234420739	-2.57836313130041	-4.16742260803701	-3.54919295380385	GOSH016.CMN___GOSH016___4602STDY7685338_CACTCCACATCGGACC
-1.01354685059442	-2.1114921500338	-0.544652809836749	-1.34568102361569	-2.4525035980464	-1.78242754950967	-1.68208052885964	-1.43778771491681	-4.71097759169808	-4.17189172386131	-3.01126295755708	-2.3942879379533	-2.52900660002171	-3.70580884016829	6.62123537437315	-3.8200587615967	-3.85748834503389	-4.18475641741139	-2.96109026106069	-4.32537165005994	GOSH016.CMN___GOSH016___4602STDY7685338_CACTCCAGTATAGGTA
-0.947820826444742	-2.16549193074045	-2.10144626484884	-2.17225476406175	-2.27052188856398	-1.75163102342775	-1.55665875361875	-0.618718808551493	-4.53066693606171	-2.83619508372292	8.11209157138049	1.46032472563059	-3.21609979661075	-4.51861171736348	-2.0723810980169	-2.28555871638251	-3.18343030516785	-2.77765398813017	-6.06913603160242	-3.48094425230813	GOSH016.CMN___GOSH016___4602STDY7685338_CACTCCAGTCTGCAAT
-1.05591702211325	-1.53850990792046	-1.33728174287607	-1.52295319561615	-2.57689613852876	-0.77064513986214	-0.562992823261582	-2.18094263120662	-3.24575445965952	-3.13628002717206	6.61814485574665	0.041214126159786	-2.83015736490543	-2.18994361548676	-0.775022548511313	-5.3091194066061	-1.70977879949194	-1.84389573206049	-4.08900617228414	-1.85295340262861	GOSH016.CMN___GOSH016___4602STDY7685338_CACTCCATCTGCCAGG
-1.06346313599545	-1.54282314137387	-1.79585138724347	-1.55214987377088	-2.5954717627585	-1.45448222927006	-1.34561653012287	-1.90910993441313	6.79638605853364	-3.14984988367879	-1.9981278904398	-3.07415683037338	-2.82747138797968	-4.39765051669945	-0.454286831535183	-4.09078723335736	-3.04168347092376	-1.83397599511061	-3.2007105822136	-2.46269819965255	GOSH016.CMN___GOSH016___4602STDY7685338_CAGAATCAGCCAGAAC
-1.01274804540856	-2.39059776838766	-1.03155519050453	-2.33672620497499	-2.44965834365709	-1.74178195500246	-1.69799926868428	-2.14164414545166	-5.31426180873225	-4.21908634879032	-2.75102681623303	-3.58002761870295	-3.65559485030054	-3.19462469653781	4.51524481963672	-3.64231540222712	-3.89280033378289	-4.24289199413755	-3.03325968932008	-4.48568568046039	GOSH016.CMN___GOSH016___4602STDY7685338_CAGAATCGTACCGAGA
-1.03249949163663	4.91062602996826	0.801597942636835	-1.96486312486657	-2.51130083705535	-1.58673942468909	-1.46901340703998	-1.4547997194344	-4.16935003161483	-3.53407507912342	-2.55575928910253	-1.30540120828816	-3.66119462424984	0.357741712995932	-1.46683733701275	-4.44098467921114	-3.43943272537329	-1.95776694506841	-3.09246132233684	-3.25506714774051	GOSH016.CMN___GOSH016___4602STDY7685338_CAGAGAGAGCCGGTAA
-0.973301854570662	-1.81825679015707	-1.8870099664183	-1.97151315236049	-2.46359495378836	-1.3922047936658	-1.18950562137876	-1.27940164093129	-3.68535009526227	-2.04180196131608	6.80283918193983	0.818085763980705	-4.49643520763135	-3.72496081420709	-1.47334897853524	-3.40047987945355	-2.54442143589552	-1.00955698395939	-6.17495729148946	-2.15076800276798	GOSH016.CMN___GOSH016___4602STDY7685338_CAGAGAGAGCTAGCCC
-1.01516924686396	-2.09987770126299	0.737684045945172	-2.27841750483225	-2.3702548404996	-1.7753725136319	-1.70921889004908	-1.81026248338512	-5.24295370042972	-4.25013423175854	-2.81954822713908	-3.20016697632105	-3.91661339367722	-0.827120379284795	6.02462903822303	-2.90268103434335	-3.74443264494993	-3.92914631057703	-2.84548233632395	-4.62782715311233	GOSH016.CMN___GOSH016___4602STDY7685338_CAGAGAGGTCGGCTCA
-1.04607467109467	-2.03507145085595	-0.774097487448763	-2.24870732041312	-2.44219110738774	-1.69110173104004	-1.66249862201077	-2.00841395332394	-5.17511422807093	-4.09042092207846	-2.78049107792871	-3.905531019696	-3.70582605510761	-2.12479919799762	5.7521033759687	-2.12116307782363	-3.70026611473412	-4.11805155534132	-2.80547469123303	-4.38334235101699	GOSH016.CMN___GOSH016___4602STDY7685338_CAGAGAGGTTTCCACC
-1.12089393689777	-1.12511685730923	-1.01138414942975	-1.14691088078483	-2.74762113473962	-0.667402121514731	-1.19176551687006	-2.42459728254195	-1.27438899202957	-0.212739528523857	-1.29010394227206	-2.92514645025249	-2.29965528466969	-2.02830350904939	-1.12240145523715	-3.66734397817556	-1.47473681013026	-0.620914676297724	-0.739541273817628	-2.19442871162752	GOSH016.CMN___GOSH016___4602STDY7685338_CAGAGAGTCCTGTACC
-0.94607370186962	-2.16838121365129	0.109774011643477	-2.49864412831722	-2.22256670023273	-1.91130716302381	-1.64085627577324	-1.94244104189231	-5.01497639083207	-4.1012939760471	-3.01787185327127	-2.30561881279308	-3.27675791426202	-2.02625069031264	6.46405108268575	-3.18105039663599	-3.74088300850226	-4.12021862890015	-3.62981472666377	-4.2010950789417	GOSH016.CMN___GOSH016___4602STDY7685338_CAGAGAGTCTTGCATT
-1.03919844882391	4.30588167980637	1.91581102048973	-1.75188574549613	-2.53211064926674	-1.6859563424757	-1.39318389982835	-1.68993392195828	-4.01739128477614	-3.30711366042832	-2.87299877282935	-1.41584386511267	-4.64278175625446	-2.40001920096576	-1.58921093052689	-2.87596887308632	-3.81747290489208	-2.50116406912019	-3.2400081962554	-3.37727035665616	GOSH016.CMN___GOSH016___4602STDY7685338_CAGATCAAGGAATCGC
-1.05328952768476	-1.36772962964933	-0.6572740529434	-1.57201525506018	-2.5744774487483	-1.22280559798735	-1.26025471766761	-2.41949253324474	3.74596968231871	-2.65030200155884	-2.163604465538	-3.79787853377519	-3.83266727031776	-0.557961845390595	-2.28344319474986	-3.08297512258361	-2.82929337905066	-2.36540178541197	-3.21411331114423	-2.35524453888062	GOSH016.CMN___GOSH016___4602STDY7685338_CAGATCAGTGGACGAT
-1.06248930358205	-2.272291762965	-2.56930486784238	1.40915784010754	-2.57561214965151	-1.86913870091898	-1.67482463269688	-2.18508820383472	-5.03893354781957	-4.11432044623877	-3.13861296105445	-2.8824656157683	-3.6111844473279	-2.60800070450337	-0.835418469666529	-2.05316892471774	-3.17791456227606	-3.89234084080959	-2.60633016720816	-3.65144803128287	GOSH016.CMN___GOSH016___4602STDY7685338_CAGATCAGTTGCGTTA
-1.05272085553155	6.24234735447351	0.395609407110266	-1.67063423737219	-2.5716617943863	-1.4238129268209	-1.2865209805818	-2.16992710712617	-3.58536138051021	-2.98482324705707	-2.5256381744879	-2.61574886167851	-3.29682142474479	0.335004627384005	-3.73145692614776	-3.34395548293416	-3.37928194575137	-1.66725674082372	-2.98118839517591	-3.5689812244668	GOSH016.CMN___GOSH016___4602STDY7685338_CAGATCATCAGCTGGC
-1.05109513943184	-1.90385046145225	0.351962384518176	-2.08295735774832	-1.58629657529949	-1.73724846585425	-1.26226101236866	-1.27784413264188	-4.97555920848205	-3.91890269901533	-2.71575391903316	-3.01324795519065	-3.56423841672972	-1.69663999197089	6.08717399361282	-2.47925017094554	-3.22015004359239	-3.54299340235622	-2.9945779417203	-4.0299858102927	GOSH016.CMN___GOSH016___4602STDY7685338_CAGATCATCTGTTTGT
-1.03049416506945	4.59287635298211	1.44035279109034	-1.49016863701242	-2.50514408613976	-1.56896789412974	-1.49033981596869	-1.02236152855198	-4.15498481418146	-3.59799610432945	-2.51205196601043	-3.56979016870952	-4.17369640145137	-0.889936704269109	-3.32524433072102	-4.83164841850116	-3.35754343882902	-2.29313553773467	-3.50927423539087	-3.15546027940465	GOSH016.CMN___GOSH016___4602STDY7685338_CAGCAGCCAAGAGTCG
-0.941924350642025	-1.80587680112742	-1.81299170354254	-1.83992369948172	-2.28833606179881	-1.2826820427354	-1.39047902801575	-2.43428431869518	5.90515037300801	-3.28503909604387	-1.92177937467027	-3.6056268321357	-3.18197647759145	-2.67469082703682	-1.79941864965678	-15.0581237210643	-2.02865274381747	-2.2659407869235	-3.15601589969139	-3.51702814147167	GOSH016.CMN___GOSH016___4602STDY7685338_CAGCAGCCACGAAATA
-0.888219183952715	-1.83827553904886	-2.09383697906595	-1.26329412404265	-2.15462537080893	-1.5754689292647	-1.37239829671968	-2.40611136373377	8.47571530920426	-3.35833584714169	-2.48048031630513	-4.74588748662746	-2.78788485470871	-3.84093465765403	-1.81123358614377	-3.77695511751931	-3.16792761604418	-2.6668773762931	-4.42855100700612	-2.60846511599537	GOSH016.CMN___GOSH016___4602STDY7685338_CAGCAGCTCGTAGGAG
-0.943604889370753	-0.936390030304451	-1.82282620237108	-1.93258272172121	-2.29208379516632	-1.28466746724696	-1.39929184770754	-2.29647775319427	8.55079579427871	-3.39595333172178	-1.96430886959129	-3.31954650008609	-3.26964444474387	-3.14984714458438	-1.02479717695817	-4.45625968947718	-2.30860273839386	-2.20405891644475	-3.2122289536061	-3.7332802326222	GOSH016.CMN___GOSH016___4602STDY7685338_CAGCATAAGTCTCAAC
-1.03784983270469	-2.34513073825382	-1.05664026337291	-1.13632561811232	-2.42122325368948	-1.75187356604045	-1.69274041474157	-2.02073094233433	-5.28327443328194	-4.18505821435691	-2.45432450196907	-2.82362075629231	-3.52410339540266	-3.80616322091362	6.47554463716476	-1.53514779342478	-3.42283695355382	-4.12236559548559	-3.54962458156925	-4.43874742500675	GOSH016.CMN___GOSH016___4602STDY7685338_CAGCATACAAACCTAC
-0.734333223347793	-1.88192771573766	-0.0611052356080085	-2.42346873555134	-1.29394187626359	-1.80939725202211	-1.20805684632013	-1.57554234603202	-4.34692924219878	-3.48545626251719	-2.3724312385376	-3.60491472825537	-2.78846242564625	-4.26457820024191	3.74528706694274	-2.81770146917604	-3.56178333837577	-3.61760498691034	-4.65707119770551	-3.43784804048256	GOSH016.CMN___GOSH016___4602STDY7685338_CAGCATACACTTGGAT
-1.04654612982025	-2.12760940092094	-2.46114752972764	-2.32481517018869	-2.43611706499087	-1.63935132188299	-1.69079685009288	-2.08190326042081	-5.272120960628	-4.17291324608177	-2.66007108508607	-3.47392927391337	-3.10940828186454	-1.79980214230973	4.54349097589279	-3.17493641863995	1.67741411796545	-4.15629581664196	-3.38519730844077	-4.37482096165076	GOSH016.CMN___GOSH016___4602STDY7685338_CAGCATACAGCGTAAG
-1.033161576707	-1.68595686580442	-1.78931606269658	-1.41751677689673	-2.51704290562097	-1.63989104581963	-1.39186287007573	-2.05957046874586	1.73664025426069	-3.30772753469722	-1.95745175559829	-3.07665130757653	-3.52893107757074	-4.5819181418537	-0.80686873790377	-3.91443200973269	-3.59731581760871	-1.81808816512662	-4.29892273377776	-2.80487893963488	GOSH016.CMN___GOSH016___4602STDY7685338_CAGCATAGTCTACCTC
-1.02620067103512	-1.86854871892984	-2.18601336488985	-1.89403638288713	-2.49231902822575	-1.20290163945619	-1.30627355392082	-0.96869832091267	-4.72744104840934	-2.30912852526235	-1.49527099602988	-0.160554589118069	-3.09099672003569	-1.52474330595382	-2.34776550189431	-3.15858395706369	-3.11010550436796	-3.44614786757936	-1.84959237202378	-3.16432052283777	GOSH016.CMN___GOSH016___4602STDY7685338_CAGCATAGTTCGTCTC
-1.02582946394109	-0.938005413261469	-1.34138484938903	-0.000567915699583088	-2.20784114266125	-1.29486141400757	-1.04923671099574	-2.44303348192903	-0.157905920361797	0.52670560611159	-2.54579354136929	-3.32287225262533	-3.17450573327014	-1.14840006209372	-3.53171766489955	-3.58976206306363	-3.39612919541535	-1.29346745391247	-2.89530063268201	-2.49625419144995	GOSH016.CMN___GOSH016___4602STDY7685338_CAGCATATCAACCAAC
1.686427895651	-2.00782074644266	-2.21497716266853	-1.6585531892516	-1.30288919308632	-1.6654635314978	-1.45319652321562	-2.13531097097583	7.70375274770561	-3.58982185877115	-2.55876727358787	-3.65414682588458	-2.51822805723145	-4.88911272282679	-2.78049971724665	-4.59086897787152	-2.7754863033453	-2.73685970202745	-4.34479742597392	-2.76545272074314	GOSH016.CMN___GOSH016___4602STDY7685338_CAGCATATCACGCGGT
-1.03025677471096	-1.62750426648271	-1.69233487873239	-1.69477559908363	-2.38621752384938	-1.82760861034131	-1.614866746096	-2.00806281075526	-4.70840532410114	-3.22629892364956	-3.12902846491107	-2.98211141651379	-3.11186059556472	-5.60311879712306	5.23487677796059	-2.6111828638108	-4.1401133200614	-3.90508204928341	-3.0906678277341	-4.23334848295542	GOSH016.CMN___GOSH016___4602STDY7685338_CAGCATATCGGAAATA
-0.0204891264607253	-2.12022835657798	-2.36482321685733	-2.47157731534587	0	-1.31790389743921	-0.971067156568012	-1.03996656751253	-3.32661426372954	-2.82756344391338	-1.31000003894098	1.12999447754857	-0.370457185333701	-0.639485762997107	-2.31786783246204	0.782838067645692	-1.00986173407046	-3.7701672894016	-2.05526214736741	-3.89306919795244	GOSH016.CMN___GOSH016___4602STDY7685338_CAGCCGAAGGCTCATT
-1.08554153038066	-1.13144181367637	-1.30243568721219	-0.102675232947963	-2.65996248575209	-1.3797132815946	-1.17308091291122	-1.22379659756629	-3.47288241651831	6.20539761134766	0.905008634710534	-1.06723243347171	-3.22668094656348	-1.13619604119985	-2.17514669760765	-5.31174523183782	-3.51978655878178	-2.30069474752942	-5.32243103958243	-1.82629048876526	GOSH016.CMN___GOSH016___4602STDY7685338_CAGCCGATCGCGCCAA
-0.951384073808787	3.33979864076043	2.18461223854719	-2.23582552475907	-2.30495462282201	-1.85128488173731	-1.52471192075686	-1.59444870093217	-4.25934801329228	-3.54248342969192	-2.90078887174034	-3.86321271351934	-1.89251691070065	0.929912789334417	-2.53331346619332	-4.17302131763615	-3.83739282658358	-2.56527325318252	-4.20208218706627	-3.83030847209466	GOSH016.CMN___GOSH016___4602STDY7685338_CAGCCGATCGTCTGCT
-0.984431024073501	-1.53089338369987	-1.66936508445887	-1.16410049878327	-2.40012996239788	-1.5741515731886	-1.29205979778214	-1.43634939643778	-2.49475425776933	0.65638547644156	0.369249662203386	-1.86277217992803	-4.05717478571857	-1.60551846504129	0.0735965482447922	-4.45488458323229	-3.54589871511104	-2.17158516761235	-4.40448815917278	-2.60491114986275	GOSH016.CMN___GOSH016___4602STDY7685338_CAGCCGATCTTGCAAG
-1.0024376757181	-2.34707463327097	-2.60445321289307	6.72901147796332	-2.42517830488511	-1.97701786165213	-1.67203866739568	-2.01128937578008	-5.10286089263272	-4.15074075812178	-3.02303006295183	-1.76927170495802	-3.73433787438022	-3.46466724461063	-0.263718661214682	-4.25702435450229	-3.45722470526865	-3.91948394268262	-3.94068120653944	-4.4782809641682	GOSH016.CMN___GOSH016___4602STDY7685338_CAGCGACGTGGGTCAA
-1.01840220377133	-1.41899178983388	-1.64337347650291	-1.58852094808812	-2.48227926648043	-1.61540940314489	-1.34941308301793	-1.62860742400582	-3.90981997738318	6.64924967302176	-0.0457994837014282	-1.27974311533431	-4.22730995221273	0.0579862446342013	-2.11342795197156	-4.52365361958611	-3.44117972708484	-2.90442620373121	-5.78285247190337	-2.12149284168029	GOSH016.CMN___GOSH016___4602STDY7685338_CAGCGACGTTTAGCTG
-1.01045371588498	-2.17813014447642	0.340499455994661	-2.37180437965286	-2.44396012702355	-1.90541966525033	-1.69696193839457	-1.84977881727299	-5.17534628382522	-4.21775266696181	-2.86474974066797	-3.17332298951331	-3.42662920239792	-3.48459843410284	7.0042588366999	-4.0706041009021	-3.80104634117315	-4.28427487173867	-3.08532672105393	-4.54699189118852	GOSH016.CMN___GOSH016___4602STDY7685338_CAGCGACTCGGTTCGG
-0.963070538958671	-1.781849341268	-2.01135439970636	-1.96487701623974	-2.34125369172559	-1.52791848197576	-1.3925026716942	-2.22088866428083	6.41395298237369	-3.36162891005031	-2.46626166745302	-4.02775409510225	-2.58728960138283	-2.90394371957684	-1.22495921460696	-3.99668773537337	-3.28835182862799	-3.36880215929287	-4.21754662267022	-3.38121865714866	GOSH016.CMN___GOSH016___4602STDY7685338_CAGCTAAAGGGAGTAA
-1.05073470754764	-2.28337489249939	-1.70343443380668	-2.12531212013615	-2.45155054522505	-1.62048025242763	-1.67267205335441	-1.24204193028534	-5.03863346834545	-4.11674423174479	-2.84738248295516	-2.34711480247117	-3.79353846871097	-3.37359721598937	3.69411271346851	-4.39506686184283	-3.78591675625008	-4.08001060270313	-3.33238925954869	-4.73572384173473	GOSH016.CMN___GOSH016___4602STDY7685338_CAGCTAAAGGGTTTCT
-1.04867246203195	-2.15321614750087	-0.956601288807685	-2.39249779221499	-2.53853828878627	-2.06506089433068	-1.72071042345807	-1.7840716587142	-5.14721630814645	-4.25890604130943	-3.19292494764038	-1.84924435014517	-3.61042244147965	-3.43548609366426	5.29047556534884	-3.0814939198513	-3.99449676261413	-4.2631191158647	-3.37815805507358	-4.55743613777275	GOSH016.CMN___GOSH016___4602STDY7685338_CAGCTAACACGGTAAG
-0.923756876450473	-1.27839265275884	-1.91180460737443	-1.20816425976949	-2.24111232327391	-1.61258841553159	-1.42201037229839	-2.03504054941539	3.85307752060379	-3.47719431157743	-2.53681893905001	-3.14619676830257	-3.31717529898832	-3.00035857290026	-1.90516144938835	-4.05247188603103	-3.14884724078972	-3.27757661721234	-3.72532568860957	-3.6875631378471	GOSH016.CMN___GOSH016___4602STDY7685338_CAGCTAACAGTGGAGT
-1.02926050808669	5.49955245275193	2.47305551492365	-1.83788879504768	-2.50766941199625	-1.48920157009749	-1.38414091762805	-1.75546464165196	-3.99246681217598	-3.28801748263397	-2.79780908867336	-2.11425983945476	-3.86225661519246	-0.360209522457293	-2.82386030344073	-4.18403535803826	-3.72039183459824	-2.2759479430788	-3.74230061663344	-3.05322093616884	GOSH016.CMN___GOSH016___4602STDY7685338_CAGCTAATCACTTATC
-1.02429353976505	4.68630838466327	2.3726149203735	-1.8907132506277	-2.49424182133618	-1.71663337095463	-1.40252702472764	-1.8909747549734	-3.98111747798006	-3.34552927296143	-2.89938409022612	-2.58471940170089	-4.1476332035745	-0.506944341340235	-2.93022724522031	-2.92460747441199	-3.84840156716543	-2.20102802524682	-3.77749108653745	-2.9108713793236	GOSH016.CMN___GOSH016___4602STDY7685338_CAGCTAATCGTACGGC
-1.00216369080852	-2.06000098533548	-0.306935687290515	-1.65930888018168	-1.35549538513162	-1.70832310730264	-1.27695096611305	-2.21412942666124	-4.23307990889922	-4.10788460809176	-2.93982805893059	-2.69795975833633	-3.25191720091976	-3.46407343121995	6.65240878859699	-3.41450390177939	-3.89507129900401	-4.00624828112763	-3.28327257788305	-4.47976091225434	GOSH016.CMN___GOSH016___4602STDY7685338_CAGCTGGAGGATGCGT
-0.853609268842904	-2.06762744505759	-1.38791914495744	-1.8338663144049	-2.06346973268255	-1.51826782887468	-1.4549993519279	-2.21974691700429	8.02912897659918	-3.6258390098111	-1.85150872669211	-3.61734999535218	-2.80948526920785	-3.87303561708417	-2.58858265023898	-4.08187475774935	-2.61773397956856	-2.33804161720309	-4.77872171659032	-3.50168354105956	GOSH016.CMN___GOSH016___4602STDY7685338_CAGCTGGCAATCCGAT
-1.06663766161258	3.78896178190027	1.00611919821066	-1.79396294603444	-2.59278668283642	-1.61040455949857	-1.54682095368228	-1.93010354109092	-4.23508781824625	-3.62700400527111	-2.5686904779293	-2.8507928081626	-4.19501408859706	0.148983096066519	-2.70525849786939	-4.78663619779768	-3.43535072490779	-2.81227171234633	-5.00780934616049	-3.47299711831324	GOSH016.CMN___GOSH016___4602STDY7685338_CAGCTGGCACAGCGTC
-1.11487842027345	-1.24259958006417	-1.70122995332203	-1.40963745750725	-2.7299207839354	-1.6322666012281	-1.24121494366206	-1.89671668812323	3.69428892212234	-2.80605168708603	-3.0688767423852	-2.66735441990004	-4.109486347704	-4.54867364820709	-0.869523809053805	-4.55344004445961	-4.07944528604183	-0.989797301964359	-2.58279188178014	-3.27261903875659	GOSH016.CMN___GOSH016___4602STDY7685338_CAGCTGGCATCGATTG
-1.06036151829105	4.45001240658374	0.29779566380692	-1.65557755766783	-2.5871248771822	-1.34357521287283	-1.35638027605226	-1.12169127453253	-3.72017955016781	-3.18366277643056	-2.77602612538248	-2.05623624031657	-2.72946657537989	0.0733789492623789	-2.99852095947386	-3.12444970284341	-3.69811474110904	-2.70478509521364	-3.56365505498716	-3.00740843261099	GOSH016.CMN___GOSH016___4602STDY7685338_CAGCTGGCATTATCTC
8.32799760183452	-2.08021819012738	-2.34684883011556	-0.656841110945223	-2.09502569483536	-1.76358843353521	-1.49622311237174	-2.03473051205997	-3.80539719171073	-3.62909436425214	-2.71495509642318	-3.98102945181803	-2.80651976426266	-1.48060562191697	-2.26416237296213	-4.4311018172287	-3.49103970241379	-2.70188465042373	-4.61298952092814	-3.73228973361057	GOSH016.CMN___GOSH016___4602STDY7685338_CAGCTGGTCCGATATG
-1.06980826562226	5.1947834430326	0.834660327388883	-1.29344926863526	-2.60288008446481	-1.69689044829678	-1.5063162476326	-2.4358532216277	-4.36865742988636	-3.61558392715664	-2.79086925654636	-3.5227958814529	-4.01269172646795	-0.828230191966688	-3.72262593527885	-4.15985586818603	-3.71801807954162	-2.32975927419219	-5.30010917215723	-3.02051782991467	GOSH016.CMN___GOSH016___4602STDY7685338_CAGCTGGTCCTAGTGA
-1.02440263611922	4.52055815256225	2.39000497917438	-1.78175110438055	-2.4894845959985	-1.32440838034062	-1.49761283589194	-2.26157576119871	-4.36767097663191	-3.62380939488473	-2.02533070615735	-3.33316978160218	-4.07185097184276	-0.0872172682831114	-0.855988780856969	-3.61963219098521	-1.85595669608078	-2.61714730825297	-3.14661473822359	-3.76936322518741	GOSH016.CMN___GOSH016___4602STDY7685338_CAGCTGGTCCTCTAGC
-1.0779987731736	-2.25900663773516	-0.365561602442454	-1.75368592964508	-2.61432032296379	-1.88908453184542	-1.67826992952041	-1.8336814913321	-5.2128887324256	-4.11289382396586	-2.95013378780894	-3.1171007252545	-3.82949510092495	-1.39024915041109	4.98682346438278	-3.68015574100912	-3.92092683315054	-3.98537943389526	-2.62333312167855	-4.33721312642322	GOSH016.CMN___GOSH016___4602STDY7685338_CAGCTGGTCTATCGCC
-1.02228633251128	-2.46093940648057	-2.44347665491099	-1.91044804329612	-1.3374896785149	-1.85345979219984	-1.37428710669096	-2.39955608528068	-5.43862173060486	-4.32212314328287	-3.02826207640173	-1.62558011178695	-3.07051924171761	-2.34593314494725	3.34499710735537	-4.06084292431667	-4.0104401079713	-4.26886364132377	-3.36638848261305	-4.60826531441929	GOSH016.CMN___GOSH016___4602STDY7685338_CAGGTGCAGATAGGAG
-1.05961255619463	0.425673273924793	-1.72747184476148	-1.47412725263631	-2.59573950189969	-1.6449370530022	-1.15806063936732	-2.00584235776322	8.56538357989534	-2.60364343264318	-3.12396984696617	-2.44997073723659	-4.16598409332104	-3.53081255036023	-2.4475474651397	-4.22166214335901	-4.14030073946207	-0.484950956230999	-3.69411856818928	-3.78376729153425	GOSH016.CMN___GOSH016___4602STDY7685338_CAGGTGCCATCTCCCA
-0.900075806163352	5.71621698506284	-0.025671319348775	-2.02895811780914	-2.18214970210095	-1.92488042727076	-1.41410290177007	-1.92065802579115	-3.99179354161057	-3.41798245152501	-3.11337914174035	-3.277996964196	-2.72401332024611	0.757142200213289	-4.3240759220712	-3.86450968817676	-3.90714941831447	-2.0506871891765	-3.74902062711796	-3.46713354719038	GOSH016.CMN___GOSH016___4602STDY7685338_CAGTAACAGCCTTGAT
-0.960035153799194	4.37678120694207	1.12880437960275	-1.95619406970438	-2.33630535482233	-1.60873794069518	-1.34217024000538	-2.08195060811761	-3.69909346478934	-3.21653525456346	-2.68165957513615	-3.26649157985041	-3.82881706993388	-2.12391457869188	-2.61331830382549	-4.43300052293194	-3.56139653361653	-2.34739447751778	-4.10156585939812	-3.10945850767934	GOSH016.CMN___GOSH016___4602STDY7685338_CAGTAACAGCTAGTGG
-1.02384823787479	-2.13663438134489	-2.33908682327094	7.02057467814301	-2.48320938332867	-1.79425164989286	-1.58994395057243	-1.98298419311385	-4.77119970008864	-3.89451772853008	-2.80721711316259	-3.25633997677973	-3.3396363178826	-2.92054972538216	-2.98617225339642	-3.4476443892478	-2.67874724063226	-2.77362191287177	-2.4633545061968	-4.21876837925447	GOSH016.CMN___GOSH016___4602STDY7685338_CAGTAACGTAAGTAGT
2.23425398202804	-2.01643568613232	-2.19305277366386	-1.90608973752342	-2.21149560180339	-1.48819464704932	-0.986108534553604	-1.88494705114725	4.40902736161459	-2.84764932038377	-2.46711833154614	-4.14601117008746	-2.78525944908423	-1.81298799696233	-2.07224950267943	-3.18560383820905	-2.7570917382072	-3.01647467127527	-3.86144718049347	-3.48838326823906	GOSH016.CMN___GOSH016___4602STDY7685338_CAGTAACGTTATCGGT
-0.0206213044606709	-2.13390622342788	-2.24436233210515	-2.22940003927619	0	-1.33104197287912	-0.977331636159861	-0.858212362024143	-3.15776566294972	-2.84580442072868	-1.13827291195969	-1.19029153061038	-0.107510839252911	-0.546600737892183	-2.40426686528182	3.15675442822206	-1.11441772179579	-3.51479072727752	-2.89701358675151	-3.78599656396204	GOSH016.CMN___GOSH016___4602STDY7685338_CAGTAACGTTTAGGAA
-1.05966419773492	-1.69765432871813	-0.15598417612006	-0.503903724240587	-2.46990572320285	-1.6424108019927	-1.70888047850706	-1.40145263508696	-5.32751766053508	-4.21611506850439	-2.65609537147278	-3.23069773814654	-1.74469435584538	-2.78353635178713	6.49042317560534	-3.43720164299463	-3.54452231392164	-4.15548635418184	-2.40358960020604	-4.72606542103465	GOSH016.CMN___GOSH016___4602STDY7685338_CAGTAACTCATACGGT
-0.853729374804663	-1.80216326458709	-1.64569449012809	-1.92652340826977	-1.15149080278002	-1.5280504974025	-1.33505298599931	-0.665734703252859	-4.04752666872928	2.46902736870601	-0.558416756436685	-1.69381894528294	-2.73737158855486	-4.67354307960488	-1.30562450913145	-5.17676025761176	-2.65304456570732	-2.56818770943086	-6.33627231658573	-2.37958036806429	GOSH016.CMN___GOSH016___4602STDY7685338_CAGTCCTAGACTAGGC
-1.02000051803168	-2.05656229455014	-0.338289144066335	-2.24939387111398	-1.66928338048663	-1.95985086444355	-1.38300253100142	-1.65571409034071	-4.13630131487108	-4.12447472344203	-3.02001575648866	-3.01033274484005	-3.56235063791214	-1.51057830744686	5.54083741105317	-3.27545863511708	-3.99983015471939	-3.90150816620783	-3.26738299570841	-4.51389580759777	GOSH016.CMN___GOSH016___4602STDY7685338_CAGTCCTCACAGATTC
-1.10834205591519	-1.17494349713358	-1.46259473054537	-1.20507067764798	-2.71535975873139	-1.03871695125534	-1.20664347084823	-0.958360403604332	-3.57649216593735	3.39916042444852	0.678017055561152	-0.174678613216476	-3.43190133177589	-2.87513402887123	-1.71423971791242	-4.1522493144076	-3.02080384089623	-2.06172453679978	-4.91527205726639	-1.29029102879282	GOSH016.CMN___GOSH016___4602STDY7685338_CAGTCCTCACGACTCG
-0.955263402691315	-2.42133420159053	-0.961172508724467	-2.33417264325711	-2.22222032281161	-1.8856874470197	-1.67686373000068	-1.52890871765375	-4.90968293302776	-4.19988332233821	-1.6840230225597	-2.54178783304121	-3.84830991082987	-2.67712086283812	6.95401620475891	-3.78445544163625	-3.92834855411563	-4.29471284926924	-3.3235845815401	-4.14239100123882	GOSH016.CMN___GOSH016___4602STDY7685338_CAGTCCTTCAATAAGG
-0.990269132384299	-1.95442609964033	-2.14250317523151	-1.54930215157478	-2.66152051842198	-1.68508133989133	-1.10994369876019	-2.33594806505927	7.3634697246409	-3.30606529053868	-2.68366756681061	-3.06744230398015	-2.81980171330468	-2.8870078384834	-1.90181122919102	-3.75577365640907	-3.24352186300012	-2.52356244214393	-4.76685569079407	-3.36637906475724	GOSH016.CMN___GOSH016___4602STDY7685338_CAGTCCTTCAGAGCTT
-1.02583387329634	-1.43397405746366	-1.19542769238533	-1.43866369231613	-2.50493223716527	-1.51088641017683	-1.27347280820034	-1.01076683619641	-3.84860740415168	9.32711521196391	-0.39965763113304	-0.318106726865274	-3.83584894691486	-2.81828534815371	-2.30832719988671	-4.98401416045701	-4.1798205522753	-2.42498802738129	-4.53592280933423	-2.42833780592416	GOSH016.CMN___GOSH016___4602STDY7685338_CAGTCCTTCTCGATGA
-1.01607007090519	-2.05451069117565	-0.925662294040268	-2.26715381024494	-2.36260592672583	-1.74384312706333	-1.6390226224999	-2.13896782766059	-4.94615714934762	-4.04396790503403	-2.88461886225404	-3.22082279550545	-3.73719364573096	-4.53756287868092	4.56042738469835	-3.12331866008168	-0.181607134100258	-4.03224133768881	-2.99429454728378	-4.30713460723377	GOSH016.CMN___GOSH016___4602STDY7685338_CATATGGAGCTAAACA
-0.937020300941205	-1.47780073662354	-1.80680099063059	-1.75432435145877	-2.51793965418515	-1.72468736653554	-1.47158141486106	-2.02747186554122	4.99510018014288	-3.61246677740633	-2.706428539333	-2.74815442751404	-3.83959451211116	-2.86858699961797	-2.15180759807629	-3.57774754405077	-3.58847019449817	-3.05371304922474	-4.0697274130475	-3.57962274467178	GOSH016.CMN___GOSH016___4602STDY7685338_CATATGGAGGTTCCTA
-1.02421617259924	-1.91800661980633	-1.67926683448351	-1.90680618351089	-2.48934976605782	-1.47270063157338	-1.49132392483879	-0.227263304505978	-4.11799308006333	-2.78391930482335	9.35114937287966	0.82666097170315	-2.12231294070947	-4.6330564617729	-1.66475437014308	-3.92995431317646	-2.72795424691188	-1.82822679214779	-5.28810588114326	-2.87519764839598	GOSH016.CMN___GOSH016___4602STDY7685338_CATATGGCACCCAGTG
-1.06477653011629	-2.34945642640403	-0.653767164868036	-0.952719428229431	-2.57942789103532	-2.01250968665021	-1.71110557246221	-1.53995029056508	-5.33253409226671	-4.21883410054782	-3.12657034831051	-2.35114578479355	-3.73503098235374	-0.816615119825108	3.77738473358372	-4.30761509955834	-4.14249894124286	-4.17716497793524	-3.05754888016828	-4.24956815361447	GOSH016.CMN___GOSH016___4602STDY7685338_CATATGGCATGGGACA
-0.942772944820669	-1.55196620270139	-1.10559603346618	-1.88917011534364	-2.29651019021582	-1.58000230293859	-1.2762001256892	-2.53151615548939	2.99496407496364	-3.03622324213498	-1.95102368149053	-2.9378026677396	-1.65700387127889	-4.04388955020478	-1.61063049091994	-3.29859608008223	-3.56608770530719	-2.59278361127333	-2.76543304032339	-2.53991294443277	GOSH016.CMN___GOSH016___4602STDY7685338_CATATGGGTCGGCACT
-0.918752066719564	-1.84091717685541	-2.08627849182994	-1.19869623930439	-2.53810705322675	-1.58614329097838	-0.941411070699879	-2.47352152151997	7.57640435202741	-3.39363952632705	-2.51747059969439	-4.13632002291718	-2.92175767705631	-2.41650332972703	-2.50923381467269	-4.73831155912915	-3.34583641307763	-2.59956844715817	-4.6703897717773	-2.95225199849849	GOSH016.CMN___GOSH016___4602STDY7685338_CATATGGGTTATCCGA
-0.968173532227939	-2.11826445943282	0.735140091151571	-2.1957822450524	-2.25698857091025	-1.62815669164597	-1.65437018799333	-1.62439038764303	-4.9665975218282	-4.12445094350127	-2.91209749745405	-2.93210896540049	-3.39009399393557	-2.85450549575067	5.52503936450572	-4.04358070777382	-3.85412698811294	-4.02258756473823	-3.29580868604303	-4.65733109179595	GOSH016.CMN___GOSH016___4602STDY7685338_CATATGGTCAGGCCCA
-0.888500580811214	-1.88064745801727	-2.10105425110795	-2.1827925262369	-2.15430836037355	-1.42261781374875	-1.39172663940937	-2.16958872079008	8.91317697480604	-3.41471016008845	-2.32525024490691	-4.04659589878787	-3.52464921456397	-5.40991263860893	-1.66551332742458	-4.03954311369305	-2.9093998360547	-2.81742590689576	-4.18605757273558	-2.81126417125449	GOSH016.CMN___GOSH016___4602STDY7685338_CATATGGTCCAGTATG
-1.0316004620787	-2.19137625624257	-0.261897508494357	1.01390523422391	-2.50108892222414	-1.86429584797121	-1.61941771407145	-1.53761783915611	-5.03450995876036	-3.97504690915985	-2.9143860547256	-2.84477963266321	-4.14808837342774	-2.31138850440093	5.97097401740887	-0.0970793174517377	-3.86790450133164	-3.38104408081008	-3.43799826386934	-3.88942522676957	GOSH016.CMN___GOSH016___4602STDY7685338_CATATTCAGGCTCATT
-0.0209172119709236	-2.16452692828636	-2.25623706995964	-2.37856350958869	0	-1.26580168266109	-0.991355956090678	-0.971841619867691	-3.39611822072113	-2.8866405813319	-1.18463738772839	-0.890836060992824	-0.501137892453557	-1.34900998285749	-2.5195744835515	2.62505653904761	-1.50120052737923	-3.8550758112014	-1.67055055449825	-3.72188139058929	GOSH016.CMN___GOSH016___4602STDY7685338_CATATTCTCAACCATG
-1.00258749831176	-2.16171310848488	-2.42866067504721	2.17172532614277	-2.42998305957015	-1.77333032960559	-1.58832578857564	-1.8501194894575	-4.8197021687598	-3.90556238887616	-2.73997945497078	-3.16632127582266	-3.57811360918404	-2.97323015274829	-1.41576241618125	-2.01440655037322	-2.75771566025612	-3.15496340610843	-2.88782989456579	-3.9992721764687	GOSH016.CMN___GOSH016___4602STDY7685338_CATATTCTCATAAAGG
-1.07843795959209	-2.29648836470831	-0.923636721559142	-1.60078848284815	-2.61451086177671	-1.84267630347129	-1.69548351629362	-2.4549211813613	-5.27181874452132	-4.1629601202463	-2.39457221231969	-3.53154088408758	-4.23852826746022	-2.95619450118093	6.42241115016027	-3.19422381645022	-3.78071750493117	-4.0790116214992	-3.02018754781668	-4.22353006526224	GOSH016.CMN___GOSH016___4602STDY7685338_CATATTCTCCAGTAGT
-1.0170881628886	0.179676940596246	-1.38170335066192	-1.99262622579241	-2.4667445941207	-1.78075289973831	-1.58075250075573	-2.4832130874467	-4.68422824330469	-3.87262799534796	-3.00921895249392	-3.76692805272712	-3.74630734534464	0.307896690235182	-1.63308296965446	-3.23242560612863	-3.9859437657214	-3.13039057519969	-3.57125365837519	-3.81957054274759	GOSH016.CMN___GOSH016___4602STDY7685338_CATCAAGAGCTGCAAG
-1.07204657014879	-1.68225032807927	-0.621983049437447	-2.14167040530013	-2.59878110394115	-2.03281434086439	-1.68987298178532	-2.24951064161598	-5.25582602967312	-4.15127974419215	-3.20272972641886	-3.24653396413889	-3.75816851847513	-3.22642915376323	3.89460142534494	-3.79669596964697	-4.24046689058099	-3.95174804353752	-3.22341846515227	-4.18428586213928	GOSH016.CMN___GOSH016___4602STDY7685338_CATCAAGCAGACTCGC
-1.10727457199574	1.55174916035416	0.164844612887635	-1.44288095090539	-2.70024718375755	-1.57315426854453	-1.44169030564484	-2.36573031853524	-4.20504156578664	-3.39858212441892	-2.9511806157734	-3.78243298166978	-3.80832251437743	-0.0186829665186372	-1.16977802463615	-3.09552057084159	-3.92806221963655	-1.91716198214484	-2.76791545197012	-2.56574986286168	GOSH016.CMN___GOSH016___4602STDY7685338_CATCAAGCATACCATG
-1.04410093653047	-2.16316814823195	-1.51679932410244	-2.22550937834753	-2.43611352592019	-1.52841243875789	-1.61428243147437	-2.20769990689003	-5.01043062303026	-3.39199400389093	-2.8598211708858	-1.59096804734019	-3.73992450576419	-1.57447113337974	4.00796468124809	-3.45091428224783	-3.80078836032651	-3.88271182517878	-3.30111199208498	-4.31787811617992	GOSH016.CMN___GOSH016___4602STDY7685338_CATCAAGGTAAGAGAG
-0.990139162220087	-1.45033291668595	-2.1750010253821	-1.97216328742417	-2.40265885016496	-1.71594739542502	-1.51479487734826	-1.98985057800519	5.22666595777841	-3.69954302703789	-2.30301205592825	-3.62195060741025	-2.87985673051157	-5.06859451137732	-1.93231572133911	-4.23601144147455	-3.27476719586845	-2.88236001550373	-3.92127072137468	-2.52063229547039	GOSH016.CMN___GOSH016___4602STDY7685338_CATCAAGGTCCATGAT
-1.06212987457547	-2.44534872423559	-0.625024555134019	-2.06197743083798	-2.5705828876091	-1.91708399023618	-1.75284673310654	-2.58550437155561	-5.47734289035846	-4.34299480802627	-2.88637960296132	-3.98553625663101	-0.326031795292975	-1.92591894783202	6.24318772590769	-2.97529774818692	-3.04434769762033	-4.32131963215545	-3.70367667821691	-4.61591265592923	GOSH016.CMN___GOSH016___4602STDY7685338_CATCAAGTCTGGCGAC
-0.960856404236717	-1.6985511872909	0.190683386240961	-2.56040065893963	-2.31818264999157	-1.98927778322722	-1.72362605970016	-2.31368340398997	-5.36590120163372	-4.33262709097288	-2.92327906143954	-2.39364839355953	-3.7145430827855	-1.94185662627125	5.77753549206141	-3.43949426736654	-3.86683089057108	-4.42316471938278	-3.39696899834971	-4.74425905529255	GOSH016.CMN___GOSH016___4602STDY7685338_CATCAGAAGATGCGAC
-1.06422120261278	4.7872035405511	0.110553183253261	-1.3551238841505	-2.59249771893404	-1.49436682235024	-1.43775629065942	-2.18309596884085	-4.03454272914492	-3.41902379446348	-2.48273655869402	-1.26048584402663	-3.39456449647019	-0.112069543334632	-1.30528566766779	-3.79646796481583	-3.32624004740817	-2.11170649563918	-3.50514327097338	-3.68699494182712	GOSH016.CMN___GOSH016___4602STDY7685338_CATCAGAGTCAGAGGT
-1.06398351890495	3.59588349710712	0.274150609364722	-1.75271480784142	-2.59673481165567	-1.49630565239367	-1.34640708807827	-1.4295658166469	-3.73104158708362	-3.15177794168525	-2.60331008107758	-3.7746045078029	-3.55252230881511	-1.22244529681547	-2.7916359114293	-4.4540395786802	-3.47955610205351	-2.27622197189622	-3.59197458067095	-2.55285412519185	GOSH016.CMN___GOSH016___4602STDY7685338_CATCAGAGTGTGGTTT
-0.802443288622634	-1.75363434090076	-1.91690503382714	-1.79085051073314	-1.96292493103537	-1.13379467728855	-1.14298978095634	-0.0394402635163236	-3.88325301050876	2.11673067662014	-1.34284268970666	-2.3639945422716	-1.37592567637964	-4.35792649690651	-2.0548699614284	-3.68957195579995	-2.54590547582227	-2.4497857298978	-5.35341432157662	-2.19159298073721	GOSH016.CMN___GOSH016___4602STDY7685338_CATCAGAGTTGGGACA
-1.06183630408109	-2.22612684839075	0.527881253287333	-1.34355085641904	-2.45850582780671	-1.63729864724389	-1.65355497167566	-2.28514632056735	-5.13626924235437	-4.05253881669163	-2.7699705971178	-2.71868070878824	-3.15908936033938	-1.6390246625126	4.02493179702646	-2.31997825327578	-3.68961656133624	-3.91778306185449	-3.4642745057231	-4.48688859324724	GOSH016.CMN___GOSH016___4602STDY7685338_CATCAGATCAGCTGGC
-0.980392452541307	-1.67052920075767	-1.49184278802131	-1.86821428398728	-2.3867932098288	-0.787307125149063	-1.35272968063397	-2.49214817425116	7.26381574191744	-3.23233656363497	-0.94548930479682	-3.60768945252018	-2.08549383694918	-4.17897739492151	-1.34824337525178	-3.45321168260818	-1.06922611996268	-2.76730135360738	-3.13470822029859	-3.31591443749941	GOSH016.CMN___GOSH016___4602STDY7685338_CATCAGATCGTGGGAA
-0.900272520464983	-1.84125025131736	-1.4282473267775	-2.1561777167261	-2.1843896826796	-1.57279690507683	-1.38108865214712	-2.3296959338048	6.50612668681173	-3.37482946759421	-2.48075627995539	-4.26963007101933	-3.27435304359976	-1.76337916560454	-2.30657978387964	-3.55620997444689	-3.2961475598879	-3.1214806785307	-3.50623841480111	-3.5304374274638	GOSH016.CMN___GOSH016___4602STDY7685338_CATCCACAGTGGTAGC
-1.08051421051034	3.18312586252342	1.73381315953503	-1.15427740638271	-2.63901624563989	-1.47936068812912	-1.33071504134407	-1.22813577814222	-3.70838975639339	-3.09356922098093	-2.25436259657324	-1.62347631515874	-3.42850060221292	-0.18906172189262	-2.58173700821279	-3.91078809494778	-3.49552037055518	-1.49642535490956	-2.43962401095208	-3.57451056716328	GOSH016.CMN___GOSH016___4602STDY7685338_CATCCACCAATGGATA
-0.0209900451474024	-2.1720637535564	-2.41812797269991	-2.19534441054052	0	-1.6130551005501	-0.994807831197346	0.583004468358364	-3.14108148756647	-2.89669178716103	-1.32789456495082	-1.28548116213907	-0.266618424818382	0.633535091468528	-1.63630044943824	-1.31990933748349	-1.9557342423347	-3.52722326981914	-1.03311112388688	-3.76132465240166	GOSH016.CMN___GOSH016___4602STDY7685338_CATCCACGTCGCTTCT
-1.08999403394906	-1.36577547467509	-1.66012527353213	-1.44638816826571	-2.66537838191624	-1.38552110615922	-1.28173939997112	-2.4931250945901	7.15533515644121	-2.94315752894632	-2.5095073811415	-3.47498935567038	-3.92964483231523	-2.49308571001942	-0.98702406918537	-3.73890083028574	-2.95393911814745	-1.54073692696507	-2.74526092400339	-2.28795745908778	GOSH016.CMN___GOSH016___4602STDY7685338_CATCCACGTCGGCTCA
-1.00417680810858	-0.888432942423645	-1.1754930658991	-1.01735971332377	-2.4643742837624	-1.08635488370651	-1.01362900278373	-2.18710892735448	8.56962067587759	-2.22197357326331	-2.16185894836728	-3.90240528552842	-3.26366506792717	-4.26838838544	-1.22530979684461	-3.99827406770645	-2.91032968998195	-1.8261332774695	-3.0618248212116	-2.37594047914005	GOSH016.CMN___GOSH016___4602STDY7685338_CATCCACGTGTAAGTA
-0.984640185421985	5.51072773848852	0.458682551562196	-2.07927806669918	-2.39404719782392	-1.31400425675394	-1.41694184155481	-1.8279975008361	-4.12603528455843	-3.41716282351488	-2.68834276943329	-2.38115155961999	-3.65743485993548	-0.260977973925841	-2.41246146593613	-3.32907254581926	-3.57378080453725	-3.1024106595196	-3.13085186067232	-3.19750108980246	GOSH016.CMN___GOSH016___4602STDY7685338_CATCGAAAGCATGGCA
-1.07842388994466	-1.87662161805267	-0.510098581430545	-0.356802285051997	-2.48526676777406	-1.51038190673374	-1.61252195300639	-2.32474520113791	-4.98672142573753	-3.92010286334758	-2.64473479132512	-1.53402126542462	-4.66520421997723	-1.59649220197191	2.89019599770418	-4.12285251536241	-3.53362709910804	-3.50506589021302	-3.47073231810337	-4.2239516057789	GOSH016.CMN___GOSH016___4602STDY7685338_CATCGAACAAGCCGCT
-1.0270755277926	-2.15039225595463	-1.83075387854409	6.27381984065071	-2.49086875998464	-1.87673440504371	-1.59813080206003	-1.03151280655213	-3.10931185739044	-3.91608890375295	-2.95933547101246	-2.4790915834818	-3.83614875116078	-2.65888743786498	-2.09196632596664	-4.127606476093	-2.61548503154368	-2.93271223432776	-4.01422354527156	-3.21487292051499	GOSH016.CMN___GOSH016___4602STDY7685338_CATCGAACAGCTGGCT
-1.06953244072979	3.21932878605653	0.0486690747513949	-1.73874494294988	-1.61147528863159	-1.52503797424608	-1.22230941331264	-1.46957740789019	-4.4809741926851	-3.81192935967226	-2.37495675520063	-2.30032208499814	-3.92366722354313	-3.7173566357579	-3.27018466272277	-3.14407902516637	-3.18986321045187	-2.68004756799025	-3.96092086858054	-3.46872878525	GOSH016.CMN___GOSH016___4602STDY7685338_CATCGAAGTCTCACCT
-0.964870168274277	-1.41076180371351	-1.34499888095564	-0.747019871298315	-2.35458481104824	-1.38316812085566	-1.22582623348808	-1.79319275524464	-3.57617637824017	7.62380345572406	-1.49277804878494	-2.1192351245152	-3.25900767457489	0.691549414451679	-1.71841917332371	-4.59156115855463	-3.21141576671503	-1.94596098507466	-5.64103358584843	-2.52380104854075	GOSH016.CMN___GOSH016___4602STDY7685338_CATCGAAGTCTTCGTC
-1.04378161164373	-1.89755149633758	1.14011476012789	-0.757853568341804	-2.4377932412726	-1.54055277929041	-1.70396154974721	-1.73318485883492	-4.78472427621866	-4.21350463700131	-2.82844180633547	-2.86122798424968	-3.74376138599875	-2.15033153575558	6.23001192492043	-3.5411681094064	-3.76058749130309	-3.33366557513434	-2.93964529152784	-4.29630933273569	GOSH016.CMN___GOSH016___4602STDY7685338_CATCGAATCACGGTTA
-1.03761883171731	-2.04775735345631	-0.0534692458427107	-1.58969132630968	-1.56524773552221	-1.49804208143385	-1.21887855032025	-2.18771644080149	-3.25928213783269	-3.79123031209259	-2.17294721578598	-3.96010270942856	-3.81866328672592	-3.73995164689171	5.49631908854964	-3.41706658939226	-3.08787575519529	-3.70952590268513	-2.66212260147203	-4.04532564212813	GOSH016.CMN___GOSH016___4602STDY7685338_CATCGGGAGCTGCGAA
-0.98743943138523	5.06864106838654	-0.508150377241516	-1.80877427897546	-2.40430000025626	-1.66610311559786	-1.35582409310016	-1.97190382602129	-3.82881649898542	-3.23616441932482	-2.81178647959991	-3.47840198683576	-3.94371247847763	0.273659611399615	-2.26534121811906	-3.17673841999979	-3.73114617933463	-1.86900572214948	-4.27941601070694	-3.04487884180333	GOSH016.CMN___GOSH016___4602STDY7685338_CATCGGGCATTTCACT
-0.999445880499193	-2.34112754396451	-0.148718345510257	-2.01669107449631	-2.26540568221057	-1.71973963433413	-0.96800863207484	-1.18930021588722	-5.21638409632447	-4.13975283849748	-2.91481862769306	-2.46535348033156	-3.45741858630245	-0.844354247262873	5.43628519832276	2.57741203422252	-3.86283278246743	-4.26650637615463	-3.24193616770573	-4.64700118398143	GOSH016.CMN___GOSH016___4602STDY7685338_CATCGGGGTAAGGATT
-0.977534810460806	-1.94148997131313	-0.997165074651381	-0.927565462563571	-2.36211495226444	-1.76649058694444	-1.68373214098346	-2.02849043857088	-4.94425450302094	-4.20345840580294	-2.74638874208604	-3.07792721095014	-3.4210540004622	-2.69884879000406	5.27393101291358	-3.53416225919555	-3.19027702469723	-4.27543921884548	-3.51423058656191	-4.57525379474902	GOSH016.CMN___GOSH016___4602STDY7685338_CATCGGGGTAGAGTGC
-1.10929465253283	-1.40802171287924	-1.65191047101333	-1.63212151006438	-2.71214241113613	-1.36149584520496	-1.31260146944333	-2.31478380566841	4.38146993438671	-3.01917859763577	-2.45033949313267	-1.50002772755242	-2.26567478957163	-4.86359513058393	-1.78476079260927	-4.10392521135109	-3.19733541033815	-2.22119189612283	-2.98045905951335	-3.64605828415294	GOSH016.CMN___GOSH016___4602STDY7685338_CATGACACAAATCCGT
-1.01155161633591	-2.13791749276448	-1.15303003748819	-2.40925375699168	-1.70677675555594	-1.86982690697956	-1.47156220618678	-1.38989712999285	-5.34619848170801	-4.16300888139786	-2.95435298960776	-3.29902512047049	-3.32137073777847	-2.69937323362536	5.1406491277628	-3.08754456590793	-3.94550957867624	-4.12486914899442	-3.28637699687498	-4.38745281896025	GOSH016.CMN___GOSH016___4602STDY7685338_CATGACATCCTTGCCA
-1.08720037399748	-1.56149725054394	-1.55654615747644	-1.62264929715623	-2.6537815506703	-1.68379245151171	-1.36852508621512	-1.82526724250088	-3.06367235753633	5.50762051203333	0.188495792105344	-2.11713832372915	-3.67206102143947	-2.3553226221201	-1.25059931869921	-2.12184797779498	-3.63349620803743	-3.11508112718327	-4.53708611465591	-2.8738685866298	GOSH016.CMN___GOSH016___4602STDY7685338_CATGACATCGGCTTGG
-1.04435326129204	-2.04215154274648	-2.39794513985897	-2.12310536184225	-2.53622525891684	-1.92431175678624	-1.55972313336172	-2.42093449472958	-4.82280307483452	-3.79082629584657	-3.12357156693559	-2.85434924578502	-3.62916742517204	-4.1906683385172	2.51089404982223	-2.33092893091138	-4.13577339196746	-3.4406240219525	-2.96428802303976	-3.88193595376569	GOSH016.CMN___GOSH016___4602STDY7685338_CATGCCTCAATAGCAA
-1.02978208549271	4.02483068589213	3.04810160908063	-1.19138790329299	-2.50518343989925	-1.55273124753383	-1.45584750871441	-1.27855040755112	-4.47332241479506	-3.49754939562165	-2.76438785461151	-1.7704698405007	-4.2268442996963	0.132926726292094	-2.76939634154104	-4.20301030871754	-3.67780621541649	-1.97732467082386	-3.88765546375679	-3.13101287328232	GOSH016.CMN___GOSH016___4602STDY7685338_CATGCCTCATCGGACC
-1.06534067425668	4.50084844087349	1.44709838148788	-1.14626059773401	-2.60170440860366	-1.37795441021898	-1.31679921457432	-1.886592678375	-3.973069717142	-3.06409429171874	-2.66203126008763	-3.40436472687032	-3.86648752675217	-0.102017490715756	-2.47391170777855	-3.15234844457461	-3.55441978946433	-2.33946773272379	-3.47315172106735	-2.80988573873258	GOSH016.CMN___GOSH016___4602STDY7685338_CATGCCTTCAACACGT
-1.03637448923511	-2.09093922248874	-0.638648544411193	-2.17253145277867	-2.50932807229869	-2.00467429899561	-1.68995287541781	-2.26253287923769	-4.84045044550622	-4.17799291262395	-3.09968366625559	-3.82552288537286	-3.95360168962202	-3.08814809880184	5.97791966428022	-3.28589408253916	-4.10363764321674	-4.11404791639324	-3.38954450860144	-4.36346584792043	GOSH016.CMN___GOSH016___4602STDY7685338_CATGCCTTCTACCAGA
0.34835858999697	-1.89210055004118	-2.16355493097114	-2.09993816146283	-2.23098260232593	-1.58141869772869	-1.41584926481641	-2.45820411798406	2.14767441130627	-3.46225300799639	-2.35257994787596	-3.87751553068291	-2.79487532790399	-3.30161356259369	-0.680443288261707	-3.42423813942977	-3.14910077841228	-3.45249207535269	-6.15242146943424	-2.89861738867633	GOSH016.CMN___GOSH016___4602STDY7685338_CATGGCGAGACTCGGA
-1.10524383511677	-1.93422985585251	-2.04281737302766	-2.0099322364607	-2.66757790963214	-1.49811063911441	-0.905726054610741	-0.679701472915095	-4.75131757325975	-3.59275025548283	-1.87359668158096	-1.0139174617366	-2.56520773491269	-0.762191681205381	-2.07380855561591	-3.15856149736406	-2.87094558025151	-3.17402578380432	-0.866909384832303	-3.02679312917432	GOSH016.CMN___GOSH016___4602STDY7685338_CATGGCGCAGGACGTA
-1.09037738093772	-2.28357946980253	-1.22004446629147	-1.77276202669067	-2.53608380987444	-1.38001666833809	-1.69692327990272	-1.83408395841637	-5.27062378323352	-4.15831239094298	-2.47789352893706	-2.84061040565592	-3.88035519894991	-2.80786072251047	3.44851645772846	-3.48908279960844	-3.63864736248008	-4.04110433876006	-2.72832820313819	-4.30315822474751	GOSH016.CMN___GOSH016___4602STDY7685338_CATGGCGGTTTGACAC
-1.07324048642165	2.01315643233876	-0.777127659323628	-1.20187081522906	-2.45687655500018	-0.382135740117646	-1.3960784673769	-1.43858698089567	-1.73063818064972	-2.57578541884166	-2.79267767806475	-2.61628755670981	-2.14898988086959	-1.39520333936372	-3.18316639344758	0.183527307652664	-2.26132622681226	-1.81575183218818	-2.87070531521199	-2.32159709916771	GOSH016.CMN___GOSH016___4602STDY7685338_CATGGCGTCCGTTGCT
-1.05732340171754	3.11900134167899	0.314989087252385	-1.50653390000007	-2.57952723931084	-1.5419982472612	-1.35599224561578	-1.73246375248291	-3.86204942215443	-3.1847820130771	-2.66950202537448	-3.00434417764712	-3.73057175634285	-2.60507398632516	-1.94738868164815	-4.43185145837334	-3.23269293843891	-2.83866788008512	-3.66198372325726	-3.2043257838075	GOSH016.CMN___GOSH016___4602STDY7685338_CATGGCGTCGAATGCT
-1.02248888290565	-2.34159297318724	-1.01531344899269	-2.06910833020133	-2.47083257222302	-1.78194817227285	-1.75944969966284	-1.54068876738868	-5.52042984601798	-4.39175020442668	-2.56431502945117	-1.87642195933703	-3.60017471684985	-2.66691983299375	4.36123613559904	-3.65547695065119	-3.42155606180814	-4.25992137540932	-3.61519610967829	-4.76055228839459	GOSH016.CMN___GOSH016___4602STDY7685338_CATTATCAGTACGCCC
-1.0640866912864	-0.605390076529127	-0.96368860197391	-0.0201128770947985	-2.61943890847993	-1.30849300172866	-0.922171729543586	-2.34137671677222	9.38237760943502	-1.12728397014851	-2.78745846267813	-2.46765810431582	-3.86875288786988	-3.55214290704754	-2.48798950897179	-4.66212636061879	-3.71480817542517	-0.799830653603918	-2.63821270903992	-2.32603505314455	GOSH016.CMN___GOSH016___4602STDY7685338_CATTATCAGTTCGATC
-1.00073729019288	4.54488529269465	0.745087123287312	-1.60917822788403	-2.43214238080813	-1.18925773240233	-1.45982367302909	-2.66854456528989	-4.10744927295798	-3.20317161293728	-2.41882271219541	-2.92907429759037	-3.14686232450082	-2.76526675464493	-4.28695832899846	-3.29760379687976	-2.92535160631221	-3.07843549055742	-4.80264495664674	-2.76540049924132	GOSH016.CMN___GOSH016___4602STDY7685338_CATTATCCATCGGAAG
-1.05575780965355	4.61211637098833	-0.0707827798970153	-1.91181956176713	-2.5742190185938	-1.28033452521819	-1.38212166700188	-1.15125180701885	-3.62246749485111	-3.26243731185391	-2.13200253418818	-3.29188749512334	-4.01226001421948	-0.764905113063203	-2.43814223288935	-3.43892601492872	-2.87985956778454	-3.02269175067076	-2.98934319220009	-3.60145282499618	GOSH016.CMN___GOSH016___4602STDY7685338_CATTATCGTACGCTGC
-1.07046380770551	3.86177370983639	2.313580400757	-0.935752711973888	-2.61778384757214	-1.35650276788135	-1.2556924380699	-2.01105779162684	-3.41502742912166	-2.8814029926837	-2.46045365128198	-2.68683117729195	-3.62521169731753	-2.46900709917286	-1.883980319933	-3.54854509721951	-3.29966777467668	-2.18831849544674	-3.06121069341858	-3.61294039165235	GOSH016.CMN___GOSH016___4602STDY7685338_CATTATCTCACCACCT
2.30230460066799	-1.90980378546105	-1.27061484622962	5.71890799384208	-2.61517512600845	-2.07385014463346	-1.51854505138246	-2.16096374826124	-4.66553897398746	-3.64755221796239	-3.50522027806914	-1.97620538096475	-3.80349866500035	0.452503665106841	-0.356943938849168	-4.17277907687623	-4.59980068014766	-2.63290814956713	-2.88155557549645	-3.93997583215847	GOSH016.CMN___GOSH016___4602STDY7685338_CATTATCTCATGCATG
-0.940281455350048	-1.1216193251006	-1.96285759923442	-1.95857127815551	-2.28394728346164	-1.67561483167584	-1.39556654137518	-2.53688581882567	6.35278794492436	-3.1480867138989	-2.66103319413396	-4.09437454947081	-3.97673705566002	-4.43582957968668	-1.7886802547077	-3.68148193352086	-3.77877747171016	-2.5180619941346	-4.32694385451533	-3.38160149526233	GOSH016.CMN___GOSH016___4602STDY7685338_CATTATCTCTCTAGGA
-1.02673731008794	4.31827182791115	2.69554388815918	-1.96776013908335	-2.49560321886339	-1.62965223868378	-1.49261625596954	-1.82673804583418	-3.84459837906175	-3.50529869473341	-2.6203573177493	-3.52419868961678	-4.6132007569425	-0.162002036031749	-2.41258101848865	-3.62428083823099	-3.49435786662388	-2.60691919762576	-4.0456717399328	-3.5563490487269	GOSH016.CMN___GOSH016___4602STDY7685338_CATTATCTCTGTTGAG
-0.968812125291139	-1.25494623012991	-2.02419759202076	-1.83529075607738	-2.3537545099297	-1.56006933314585	-1.42834574067904	-2.21997854719957	7.4953125988949	-3.46229654841965	-2.48982596242131	-4.12132500717048	-3.08119536458608	-3.99920905861568	-1.97789756164979	-3.2849610227081	-3.23922409704996	-2.66314061069884	-4.76768483574866	-2.94374203002647	GOSH016.CMN___GOSH016___4602STDY7685338_CATTATCTCTTGCATT
-1.0168552259893	5.10016534425128	0.0426680666136032	-1.70568259067042	-2.46948567412597	-1.87943029476037	-1.51790407684729	-1.16580024153349	-4.34903315146253	-3.68881386677074	-3.05338774362567	-1.50012025561472	-3.28704725626877	0.854665942917016	-4.22314909889332	-2.49160874060447	-4.04218722842408	-2.75355579994028	-3.27018282739383	-3.13686603321144	GOSH016.CMN___GOSH016___4602STDY7685338_CATTCGCAGCGTTCCG
-0.964988241973818	-1.40545188451418	-1.39286414893228	-1.68125448716813	-2.35500409213621	-1.27862859389077	-1.223497510501	-1.86861248550967	-3.70816806993909	7.95786736777431	0.142951245508255	-2.38192489749816	-4.12328588322836	-2.02719282442329	-2.29769422616188	-3.14784148225664	-3.21090208882915	-2.23236340993871	-4.82835473404356	-2.52220000677806	GOSH016.CMN___GOSH016___4602STDY7685338_CATTCGCAGGAGCGTT
-1.08398495549419	-1.55063825376663	-0.912725601162565	-1.28988255324026	-3.30782049197651	-0.531184180201419	-1.36165608696988	-1.56265211928225	-3.01714940582963	-3.18157195937191	8.29540821685477	-0.317906493194562	-3.23694171257336	-4.35501158527485	-1.05646489219142	-5.13075333496442	-1.15664458751913	0.358506066456953	-3.84133123696817	-2.33496680329743	GOSH016.CMN___GOSH016___4602STDY7685338_CATTCGCCAGCTCGAC
-1.16650457757365	-1.86461492537809	-0.522358264552711	-1.44751631279851	-2.84283155760896	-1.80986613810029	-1.55389720638209	-2.0878621869527	-4.47065072534466	-3.68309848727212	-3.07926054241832	-2.47187541884664	-3.98578285234933	-1.84318708831566	3.2099478015197	-3.70929631201579	-4.10025450831479	-3.23258510697858	-2.82017324813902	-3.73701515447399	GOSH016.CMN___GOSH016___4602STDY7685338_CATTCGCCAGGCTGAA
-1.06473785772281	-1.86203303749685	-0.387765832163794	-2.17843800203489	-2.58008556235543	-1.67513546209477	-1.69684222176892	-1.70863770788005	-4.15485401567258	-4.1771072390647	-2.93910173556866	-2.66297347932604	-1.61045296207971	-4.05843753558695	6.62923357331454	1.53777624660246	-3.90461163415981	-3.88160621928825	-2.93438220317926	-4.62535380573032	GOSH016.CMN___GOSH016___4602STDY7685338_CATTCGCGTCCATGAT
-0.839890007986007	-0.932897279460484	-1.87258670574765	-1.49248305621051	-2.03689495735421	-1.59701643766134	-1.30706900282317	-2.15467892889382	5.12749111845968	-3.20296073824101	-2.53925618368608	-4.20944143827963	-3.65775418752158	-3.41058028596727	-1.51795619113242	-4.75495236333605	-3.36042716396916	-1.68445673140479	-4.00854770196019	-3.31901203466292	GOSH016.CMN___GOSH016___4602STDY7685338_CATTCGCTCACGAAGG
-1.05161382436935	5.88470454855138	-0.0102960006866009	-1.91374201262098	-2.56393900674875	-1.73296006826956	-1.38002075841748	-1.63306033729379	-3.87253209658976	-2.80416789062807	-2.99707574975709	-2.50189746409544	-3.51440500874571	-1.17015649369812	-2.75540059527485	-5.11131822759589	-3.97710004472454	-1.6921334477224	-3.35524565070629	-2.45839766300888	GOSH016.CMN___GOSH016___4602STDY7685338_CCAATCCAGAATTGTG
-0.974487607972506	-1.87072698117192	-0.088345061504308	-2.16715529698247	-2.36005265311153	-1.77346891576452	-1.57829127119217	-1.91556208376757	-4.92255996219627	-3.89704508145112	-2.71453824117546	-3.19660314642054	-3.08706094045025	-2.20719840092926	4.72496828709746	-4.38197561490902	-3.6047303347469	-3.15756358171784	-3.40394921754738	-3.60291009277015	GOSH016.CMN___GOSH016___4602STDY7685338_CCAATCCAGCCAGTAG
-1.03227425399367	1.35395057508089	2.26668970852449	-2.11148009608962	-1.41332226037396	-1.44269071007735	-1.21053534402576	-2.12551791454245	-4.96162385778661	-3.91275368571011	-2.13381302473414	-2.59387999619543	-4.24755661671014	-1.23403886238613	-2.55394683270835	-3.87943798719242	-2.87740506511651	-3.05030791259068	-3.10528970983538	-3.78588597781036	GOSH016.CMN___GOSH016___4602STDY7685338_CCAATCCAGGGTGTTG
-1.07787346682577	-2.07785866328529	-0.554112683348438	-1.9984868292912	-2.61834326521069	-1.91046433357922	-1.59629438068811	-2.19442302922179	-4.93123716852888	-3.87300566801552	-3.09612206075909	-2.40462998130877	-4.01745640666115	-2.24322772698207	6.44017495239995	-2.57280770181776	-4.10648435477419	-3.70823901981211	-1.66794411725627	-4.06588918994233	GOSH016.CMN___GOSH016___4602STDY7685338_CCAATCCTCAAACCGT
-1.0590102697765	-2.41875313621607	-1.11970489855799	-2.30910806449721	-2.47580780750287	-1.7395584663429	-1.73892142108399	-2.24167553174276	-5.43109239306204	-4.30454451265151	-3.0382342461312	-3.39436192947399	-3.46147785472251	-0.289212736967525	5.44370413624236	-4.3816306650928	-3.8577499520598	-4.24743882405306	-3.37668385008308	-4.51311640550344	GOSH016.CMN___GOSH016___4602STDY7685338_CCAATCCTCACATGCA
-1.12903086155663	-1.66895029444733	-1.81930034474672	-1.77230119084173	-2.25792218913306	-1.50423069343918	-1.45993514067103	-1.18351357427161	-4.43630641336161	-3.43584374794706	-2.5621822849953	0.376618859457363	-4.09807880764836	-2.94647178764765	-1.89290198030533	-2.13035998332306	-3.04464427169343	-2.49972476642677	-1.00843009206027	-2.99788141447011	GOSH016.CMN___GOSH016___4602STDY7685338_CCAATCCTCTCACATT
-1.02561323133219	-2.27459862545091	-0.608725001487078	-2.12626898395615	-1.75683246007992	-1.89346374807323	-1.39473745317001	-2.23840013906658	-5.15435577524909	-4.07895837371636	-2.91852025336179	-3.64973332484189	-3.7395045847285	1.87573193850115	7.55928415731162	-2.58380386831065	-3.8720155083682	-4.0661879498013	-3.27936535178743	-4.43939293316038	GOSH016.CMN___GOSH016___4602STDY7685338_CCAATCCTCTTCATGT
-1.07253842975394	-1.51312634669254	-1.73463085535053	-1.63059436075849	-2.41597736975684	-1.30496681461077	-0.798741677889635	-2.36490955654031	0.591442462106985	-1.75628080521251	-1.83071904178576	-3.79031135693982	0.836401959620639	-2.30825926614918	-2.20455640806713	-3.50293090932769	-2.67280466806575	-2.37413866846936	-3.49577501958217	-2.96898690611882	GOSH016.CMN___GOSH016___4602STDY7685338_CCACCTAAGGTGCTAG
-1.01604634218984	4.36006547363403	1.42129059359771	-1.92199815278929	-2.47287929955487	-1.66973052280675	-1.41542545357035	-1.94580574491941	-3.99121648067725	-3.0861909949447	-2.59096130031465	-3.64365322317758	-3.73472750520908	-2.36053391878658	-3.37238250879954	-3.16136424250888	-3.69742124239581	-1.84154564940235	-3.8850859614265	-3.22350242037029	GOSH016.CMN___GOSH016___4602STDY7685338_CCACCTACAATGGTCT
-0.850588111925694	-1.92040229611367	0.27300767600812	-2.24875070140394	-2.05611243876952	-1.83901982264752	-1.45087242372341	-2.28220617181823	-4.54842041593012	-3.61600013670204	-2.8336009561661	-3.86609614889754	-2.84663851773573	-3.22940215214968	5.35954795080414	-2.27905151269202	-3.73530287225642	-3.58527275766417	-3.71661845373711	-3.62759004123946	GOSH016.CMN___GOSH016___4602STDY7685338_CCACCTACACTCAGGC
-1.04189137173019	-2.09890603563172	-0.585500225153142	-1.94711322777301	-2.52282988584569	-1.95797039830783	-1.69622667773917	-1.62341917640796	-5.29317590429115	-4.19226413097306	-3.00963896164868	-2.09359030268099	-3.24250887692006	-0.546586633638807	5.01273994794356	-3.60397192521675	-3.2389500555156	-4.10454321435827	-3.08197381680934	-4.47733676254503	GOSH016.CMN___GOSH016___4602STDY7685338_CCACCTAGTCGCTTCT
-0.955642510414787	-1.61274030603262	-0.938215909675592	-1.2320528405931	-2.3269123253795	-1.63158596495738	-1.31151970350167	-0.810127122095292	-4.01547229683201	9.09901777758519	-0.0767423218005536	-2.26818731243055	-3.30847312903358	-1.0313350218324	-0.573658810018998	-4.25888824782197	-3.19299884249853	-2.3967925315835	-4.23061549501897	-2.04733060761107	GOSH016.CMN___GOSH016___4602STDY7685338_CCACGGAAGCCCAACC
-0.972257536814991	-1.8110121295542	-1.80441511171671	-0.903958420323297	-2.36329656634723	-1.4290706289904	-1.41128619019255	-2.70073995990128	7.93345674058988	-3.40979766337754	-2.52342035354258	-4.59759310433885	-2.64401596140239	-3.28355646014097	-1.5831670278727	-4.39800424515322	-3.26835717273245	-2.03709716204868	-3.65183550583551	-2.38689351612349	GOSH016.CMN___GOSH016___4602STDY7685338_CCACGGAAGCCTTGAT
-0.957975696430955	-1.97985368249386	-2.14059131863418	-1.94599005630877	-1.59690149864862	-1.82818242411922	-1.38650215996207	-1.11075524740307	-4.58955041323068	1.91697532452239	1.12453662764153	-1.49912060708979	-3.55417518981599	-2.90268611941593	-1.89938219299966	-5.96556905923343	-3.5436438419298	-3.00843971329815	-5.12042110368779	-2.54211983682848	GOSH016.CMN___GOSH016___4602STDY7685338_CCACGGAAGCTGAACG
-0.984734419188054	-1.97442944832818	-2.12214528751815	-1.59062859489904	-2.39027144270778	-1.58320996158929	-1.49277269854514	-2.28864637496565	6.62051916980486	-3.59339432651858	-2.10504795585875	-4.28972041920345	-2.95500510049613	-2.98454883749725	-1.7962696293391	-4.39095839956243	-3.24383202531282	-2.75196000044847	-4.92004491048733	-3.5839309685463	GOSH016.CMN___GOSH016___4602STDY7685338_CCACGGAAGGGTCTCC
-1.07027766878832	3.32576986483013	0.425135742094142	-1.90391346147573	-2.60392135049023	-1.68357590771207	-1.50888252720534	-1.59621779961311	-4.63474684386139	-3.62274820360245	-2.76268644370347	-2.39521828285421	-4.23726325121546	-2.23753975401057	-3.9538010529248	-4.61346651976404	-3.68231933317606	-2.71122770975392	-3.20247903816269	-3.58781019386308	GOSH016.CMN___GOSH016___4602STDY7685338_CCACGGACATTGTGCA
-0.97024857091535	-0.929739210851833	1.56024488182243	-1.21045560883346	-2.22773870441271	-1.83502563868067	-1.37226425771275	-2.2106472984271	-3.07414016281141	-3.29705327602602	-1.7623059978442	-3.82483039766297	-3.32266920935309	-1.86891623185574	3.38169176265606	-3.44138404451313	-4.08262751884189	-2.82402178777498	-3.26705666562352	-3.38837153538143	GOSH016.CMN___GOSH016___4602STDY7685338_CCACGGAGTAATAGCA
-0.920511569260359	-1.78269993286552	-1.94519403249692	-1.71559827990116	-2.23296693009115	-1.65112801078403	-1.42215569679867	-2.18224582379398	8.93304631842769	-2.84334840795417	-2.60116617465861	-3.90499576437509	-3.1561009643666	-3.18185742475431	-1.3682811103248	-4.34315587290319	-2.89278729662785	-3.39202687825827	-4.54810768411834	-3.88428850406021	GOSH016.CMN___GOSH016___4602STDY7685338_CCACGGAGTTAAAGTG
-0.941369492512626	-2.1347751623097	-0.923134759964182	-2.36691395157038	-2.27526980786115	-1.94471478188696	-1.61114432342598	-2.21853002321149	-5.05250157800857	-4.01780497153336	-2.78825387671495	-3.23994976645209	-3.7135061608527	-2.65624627460427	4.94472765331112	-3.67289988559233	-3.90463449585732	-3.87181628518705	-3.35624605107744	-4.24252048564811	GOSH016.CMN___GOSH016___4602STDY7685338_CCACGGAGTTCCACGG
-1.07309155428335	3.99267313977803	0.0281945239471884	-1.85162532864894	-2.61544794920624	-1.58978180381588	-1.42438286538787	-2.48567744937994	-4.10070701300537	-3.37328902256352	-2.73210390796393	-3.57006150193304	-4.03215106218123	0.167296530286955	-2.83021913946597	-3.03298666283647	-3.90132254810868	-1.98253473164901	-3.38941874652733	-2.94586440705682	GOSH016.CMN___GOSH016___4602STDY7685338_CCACTACAGACTGTAA
-1.01828628369143	-1.25649327659308	-0.0399083815910982	-1.82717789957118	-2.46855265449484	-1.86516914073274	-1.60336280826273	-2.23811391425573	-3.72746911978215	-3.93792968874769	-2.91837649033998	-3.33271871092408	-4.04046227587411	-1.78816383735052	5.87200467684681	-3.69642531794624	-3.87077035137917	-3.83444412419101	-3.81514939832374	-4.63558772016322	GOSH016.CMN___GOSH016___4602STDY7685338_CCACTACCACGACGAA
-0.996751296870923	-0.307220994141559	-1.08561163071424	-1.11495389133303	-2.4383690516469	-1.01630421972234	-1.15322150076337	-1.76221787885002	-3.45031641620341	5.7218774857062	0.732038403794117	-3.47407017460547	-4.58260160577057	0.691290505359682	-0.231302879139519	-6.07492959968495	-2.4185211489982	-2.21809330589858	-5.04804360942815	0.88079130484921	GOSH016.CMN___GOSH016___4602STDY7685338_CCACTACCATAAAGGT
-0.975215631426653	-1.70030992719561	-1.88955311883381	-2.00950290574876	-2.37064273474193	-1.52290231234494	-1.41263460754232	-1.15566204277159	-4.35289200164356	-2.79711873171192	7.9289161348	-0.458448176246442	-3.25137661122866	-4.52969865262665	-2.02575259733989	-1.27648005865498	-2.86025771557506	-2.04806983453136	-3.58146685513386	-3.34010741000059	GOSH016.CMN___GOSH016___4602STDY7685338_CCACTACGTCCATCCT
0.476658283000805	-1.68941438672877	-2.0587962995845	-0.906805879438957	-1.25992106189359	-1.79896888503892	-1.2381130005964	-1.51736306279712	0.536122172630627	-2.64090928462485	-2.50964220633462	-3.22315593152488	-3.16715676678131	-2.30022379985697	-2.99776627396283	-2.87485793769576	-2.89378457106105	-2.3087309572853	-3.77203656249243	-3.28071640349633	GOSH016.CMN___GOSH016___4602STDY7685338_CCACTACTCAGAAATG
-1.02860875280027	5.15739278116949	0.781385861924349	-1.87520471127743	-2.50382939414194	-1.64831022357322	-1.42583078519464	-1.80898278970599	-4.03538209858415	-3.41054722237187	-2.74438133294781	-3.18989382137576	-3.86622180409959	-0.814115194606119	-3.8151181334121	-3.85691209349614	-3.65232279845243	-2.91282004793071	-4.21440149229603	-3.12196845440797	GOSH016.CMN___GOSH016___4602STDY7685338_CCACTACTCCAGAGGA
-1.00292420134553	-2.18005645028441	0.340204188030708	-2.32165657177324	-2.42626313383494	-1.89700090675581	-1.67459308024859	-2.05656688692157	-5.23887879453353	-4.15785758511748	-2.86696079981502	-3.15224868308988	-3.37566388860282	-2.1160691891828	5.34230055119702	-2.15045810059618	-3.80265664854039	-4.10960311389123	-3.3977182178785	-4.4952881679019	GOSH016.CMN___GOSH016___4602STDY7685338_CCACTACTCTCTTGAT
-0.920396459033211	5.58593968568041	1.94746650732369	-1.94732674835583	-2.23554493672335	-1.66163772463832	-1.36797379574254	-1.54247900221905	-3.98686903784239	-3.32149814410339	-2.69559186501913	-1.65929897711004	-3.37379707413944	-2.34040518460478	-2.57065562582021	-3.48537241427434	-3.48969838363213	-2.32464285094993	-3.33653125827908	-3.79721904230862	GOSH016.CMN___GOSH016___4602STDY7685338_CCAGCGAAGATGCCTT
0.509232214664589	-0.349957343151472	-2.29260392109101	-1.71696417776886	-2.49205320649075	-1.75167289269273	-1.57584367798218	-1.32537229039752	-2.77256813260901	-3.85084239569526	-2.74807883196334	-3.4187233592161	-4.77459068932796	-2.16849626681963	-1.92465185086904	-2.40935851273932	-3.07473036842156	-3.2275179092541	-3.55741035808414	-4.05677679452686	GOSH016.CMN___GOSH016___4602STDY7685338_CCAGCGAAGCTGATAA
-0.916681412496304	-1.87606247731521	-2.30544677385847	-1.92362382498971	-2.22091679437177	-1.69188782698151	-1.46838518313063	-2.26292983242912	7.01993007469672	-3.61820739448965	-2.61970020732252	-3.97361931126185	-3.37635717729899	-3.19495385167481	-1.90188170847287	-4.09242394580088	-3.4150463951142	-2.90394802921965	-3.4021686207855	-3.8042788977369	GOSH016.CMN___GOSH016___4602STDY7685338_CCAGCGAAGTCCCACG
-0.953944211030946	-0.124377753170258	-2.0261352014859	-2.08626729707666	-2.31650325069889	-1.4259296679708	-1.42776967689374	-2.40470684559639	2.85454731188858	-3.07353787500372	-2.21289267988827	-2.97208372563473	-2.70749396554486	-1.73742676934994	-0.976294534278592	-4.50027917033162	-2.62468800926649	-2.41163923971758	-3.12790284787548	-3.69727099396052	GOSH016.CMN___GOSH016___4602STDY7685338_CCAGCGACACAGCCCA
-1.01323021394803	2.80033447222832	-0.987188236254515	-1.68913715740553	-2.46926972492753	-1.37289333757674	-1.3501808918782	-1.95811965335552	6.32373765773572	-2.65999045389185	-2.63001772780949	-3.33441253994751	-2.98215904452899	-2.98063513590151	-1.03524299160757	-3.25027091279379	-3.44668967917887	-2.04914262743368	-2.93794373329196	-2.92935191287792	GOSH016.CMN___GOSH016___4602STDY7685338_CCAGCGACACGACTCG
-1.03352474517069	-2.17911168390327	-0.967207392965004	-2.1208906650173	-2.50086525774698	-1.92315835205169	-1.71484513627009	-0.806259578265941	-4.02008922356278	-4.25297968017396	-2.90750442825506	-1.20286002465862	-0.835587949361461	-2.84445547591065	5.49671380421557	-3.17708333185644	-3.85915535145139	-4.10975947190309	-2.9214449307587	-4.66214182024962	GOSH016.CMN___GOSH016___4602STDY7685338_CCAGCGACAGATGAGC
-1.00658145493385	-1.3115919199903	-1.94291749382056	-1.9047692123159	-2.44890455715076	-1.46778392455934	-1.41998537815925	-2.29508794035135	6.86439739181121	-3.40978575282873	-2.3754155933684	-4.34708597860602	-3.49606095370411	-1.82513587690829	-0.779824028042398	-0.028078991319467	-2.93290881184023	-2.09277273414824	-3.53188580273683	-3.33009841016392	GOSH016.CMN___GOSH016___4602STDY7685338_CCAGCGACATCGGGTC
-1.02946029127903	-2.25310807239544	-2.34371700586322	4.45140911027983	-2.49431474242623	-1.78378816561168	-1.64602316670768	-2.06535894161282	-3.78273177313961	-4.05452228448915	-2.72291705145952	-2.85209026163314	-3.27561338305233	-3.20419508417533	-1.39474460799656	-0.187564330415642	-2.34292727097651	-3.13610564375647	-2.06891924193705	-4.43062418451429	GOSH016.CMN___GOSH016___4602STDY7685338_CCATGTCAGTGGTCCC
-1.0966330778466	-2.13567176268438	0.1461527786648	-2.20065553533255	-2.66339578163534	-1.9805135992739	-1.63386471929994	-2.40235942730018	-5.05069905216073	-3.96906659893484	-3.20802690361203	-2.90570502413429	-3.70614671767785	-3.4983232097462	5.55922939173119	-3.24193921296189	-3.80660351094364	-3.77445518684364	-3.21783703103355	-3.51773081556075	GOSH016.CMN___GOSH016___4602STDY7685338_CCATGTCGTCTCCACT
-1.03646243063037	2.73343789451802	1.94234363645979	-1.17489000424303	-2.35082855009135	-1.55907108447872	-1.46276278530655	-1.85499448809323	-4.1258457614465	-3.51283487736276	-2.77835250190382	-2.45792865814358	-3.41418102841344	-1.91736534872274	-4.93903182507561	-3.33222503138218	-0.169196572096108	-3.18773928750172	-3.32769719574052	-2.80325287061074	GOSH016.CMN___GOSH016___4602STDY7685338_CCATTCGAGTCTCAAC
-0.981506811299036	2.10209962000474	-0.437178085727996	5.49352622164773	-2.25212591345942	-1.92471812089437	-1.51681523914497	-1.0528233953309	-4.65470446087495	-3.71186534978279	-3.09310887352221	-2.78464316019853	-3.7338145906501	-0.742016975759531	-3.55921550079952	-3.91594154817038	-3.96842080099823	-3.10545449501518	-3.2737840633189	-3.84534787313763	GOSH016.CMN___GOSH016___4602STDY7685338_CCATTCGGTTTGCATG
-1.04137321706566	-1.81467794990426	-1.26918132721046	-2.12633736416108	-2.52005472709075	-1.89839654873847	-1.24037947462479	-2.14883040461365	-4.06930826177005	-4.27431090674919	-2.85889046144954	-2.87680146953663	-4.04316697381923	-1.60128790367402	4.3307015632987	-3.18949288855926	-3.37668639733495	-4.17861472747607	-3.26034103483126	-4.61016691321112	GOSH016.CMN___GOSH016___4602STDY7685338_CCATTCGGTTTGTTGG
-1.00841904612506	-1.90493870535853	-1.70635188713684	-0.928838754356663	-2.45055993164397	-1.71853707564832	-1.47578879905523	-2.49657606644929	4.43491764722074	-3.5717846981241	-2.78726140089315	-3.7317075184453	-3.70246840529263	-4.52477218644417	-1.60319659556373	-5.09795503537863	-2.24481203604521	-2.47302907871718	-4.26779024532199	-3.21234832178118	GOSH016.CMN___GOSH016___4602STDY7685338_CCATTCGTCATGCATG
-1.13410323802042	-1.84000874154619	-2.01501295713114	-1.96487585120822	-2.76321752820786	-1.13517493358485	-1.28788714285809	-1.20669962932572	-4.65051617490543	-3.58476561539332	-2.23174619800442	-0.202798930714691	-4.70793988847485	-1.65314696899241	-2.06031418866474	-1.49733429440885	-3.06020834233126	-2.94362866281694	-1.79308732263385	-3.51990720307624	GOSH016.CMN___GOSH016___4602STDY7685338_CCATTCGTCTCCAACC
-1.07209575580994	-1.49944530229653	-1.66713567805692	-1.63080626801786	-2.61787758517092	-1.24245804337264	-1.33126571064386	-2.18766637601281	1.73415956561096	-3.10143028471397	-2.39723336583625	-3.64615673104782	-3.06291572860617	-3.02738065498659	-1.00064566585427	-4.49054841141577	-3.21943607364507	-1.74566674554059	-2.61517274801835	-3.21544969330924	GOSH016.CMN___GOSH016___4602STDY7685338_CCATTCGTCTTCCTTC
-1.07854482683207	3.79371168196517	-0.0139435639451275	-1.96887705476347	-2.62632347603365	-1.71171273057668	-1.47728078822046	-0.904950651088851	-4.28322489541359	-3.52409829221465	-2.86853710921621	0.0234416338282057	-3.51602114896164	-0.314680805931479	-1.62889945893866	-3.19534569267649	-3.81817696372147	-2.9040838346181	-3.14034262750695	-3.25952259992186	GOSH016.CMN___GOSH016___4602STDY7685338_CCCAATCAGCGGATCA
-0.904539000831183	-2.26068866469684	1.95121839914246	-0.955748508641204	-1.49995752377305	-1.67802933218171	-1.39036221939947	-2.23585866072938	-4.44910764344721	-4.1085234254808	-2.72184339318879	-3.62251454398495	-3.8127588657937	-2.8927747573236	7.24382811012478	-2.05285735961325	-3.60195395751632	-4.3241429456376	-4.05868578989792	-4.78659775833337	GOSH016.CMN___GOSH016___4602STDY7685338_CCCAATCAGTGAAGAG
-1.07342615640539	-1.84498492263952	-1.47645259178781	-2.28010093265624	-2.6029293851662	-1.85602870753863	-1.67685171235446	-1.78251085803862	-5.21036751856286	-4.11213627225742	-2.88227909067482	-3.13499019051187	-4.00654227963714	-2.4433179328349	4.11839883199167	-3.6754354423276	-3.83403710894573	-3.91857396722505	-2.89906223715878	-4.2795415988511	GOSH016.CMN___GOSH016___4602STDY7685338_CCCAATCCATTCCTGC
-1.05673198935353	-2.1097803022919	1.14750625703181	-2.20279618510012	-2.46180073263529	-1.88333209738568	-1.7181390106342	-1.65692355204211	-5.3608440249891	-3.69906793277414	-3.10290392793083	-2.6647941805389	-3.48136482035821	-1.54243054651979	3.1147985351578	-3.27808893076452	-3.92291751363385	-3.99429880521412	-2.90451808545023	-4.74105258756029	GOSH016.CMN___GOSH016___4602STDY7685338_CCCAATCGTCATCCCT
-1.09920492512804	3.47618815226969	0.226067841217217	-1.69308536941726	-2.68064524736761	-1.69537298011352	-1.42972718328695	-1.96715867099924	-4.34783961195991	-3.36955048730639	-2.0596771049773	-2.70385295101298	-3.85068013004646	-0.63898800908115	-1.65921115190375	-3.96318830453496	-3.55340005679781	-2.39675582729917	-2.40049055411868	-3.27645369755479	GOSH016.CMN___GOSH016___4602STDY7685338_CCCAATCGTCTCCACT
3.29634974980573	0.145202862077057	-1.4948100622442	-1.97034855053527	-1.90788545016202	-1.7876877415234	-1.55940951182131	-0.798268077733638	-3.83105961555083	-3.72905893633406	-2.83000988092869	-3.07991019629421	-2.27466853293374	-1.2102846349085	0.336042617288854	-1.41940882205159	-3.36454652966266	-2.9450609667695	-2.85517711862913	-3.5317084043026	GOSH016.CMN___GOSH016___4602STDY7685338_CCCAATCTCTATCGCC
-1.06278092069336	4.87313155087068	0.733691891341752	-1.60908286283355	-2.58991762045156	-1.52103643719664	-1.41826105662229	-1.49577665837287	-4.07199420849003	-3.36302114868867	-2.55691566738808	-3.40879833053244	-4.16204901400994	-2.26278419414279	-4.62293802519691	-2.57504332262543	-3.42021246397693	-2.96725547172594	-3.18012340261228	-2.60030072144711	GOSH016.CMN___GOSH016___4602STDY7685338_CCCAGTTGTACTCTCC
-1.0140116976969	2.78323483416246	1.8947649247082	-1.75515280339928	-2.46659409400575	-1.64080891767888	-1.4377902536216	-1.75883062772592	-4.26347962677084	-3.45639358971515	-2.69461281038503	-2.9266068186425	-2.4988715873539	0.0105987261665541	-2.53245479579755	-3.80970007850249	-3.29007305979571	-2.42794004179064	-3.09850488602289	-3.53195128655066	GOSH016.CMN___GOSH016___4602STDY7685338_CCCAGTTGTATAATGG
-1.05372111571728	-1.80252160480199	-1.97767152828985	-1.89950476161043	-2.30986819527784	-1.38615761657753	-0.981055099529902	-1.13642348424273	-4.54509678476177	-3.5514128513912	-2.36761483239817	-0.80833374311873	-3.48016567913339	-2.17092860505114	-2.02963265794728	-2.88649609360186	-3.12349817461762	-2.88435184226066	-0.487222843186648	-3.21479850973639	GOSH016.CMN___GOSH016___4602STDY7685338_CCCAGTTTCCCAAGAT
-1.05950604046052	-1.63897594804745	-1.06797647335488	-2.26188943771655	-1.6460989377922	-1.9528450091266	-1.37770325447953	-1.53453022964831	-5.31420322784907	-4.2048211870331	-3.01276109649347	-2.01600343327215	-3.5947717258298	-2.80846947582964	5.55044471407146	-3.28547128839214	-3.99718309713134	-3.86729516163454	-3.33709963839735	-4.51298356222088	GOSH016.CMN___GOSH016___4602STDY7685338_CCCATACAGCTCAACT
-1.05226116278444	-1.5272730330929	-2.24108982767809	-1.90531425978764	-2.55065872895866	-1.85021745232525	-1.6617084971373	-1.25960757780534	-5.16921594557787	-4.08351563837976	-2.86150145940652	-1.9477711894346	-3.87281506484199	-3.31657547052584	4.07407728252197	-3.41376504759248	-3.80413416739786	-3.7309508366239	-3.27794627918406	-4.13761943508588	GOSH016.CMN___GOSH016___4602STDY7685338_CCCATACAGGTAAACT
-0.973596105184744	-1.98716588883823	-1.93775233474468	-0.819986328026095	-2.36239625893473	-1.75582236908154	-1.49174317092897	-2.17387405935729	5.98800233406504	-3.57709123976401	-2.7904935291717	-4.03675306306954	-2.82707519401659	-4.05123346799888	-1.77038026375969	-3.91856677951146	-3.61934175420066	-2.78430302647475	-3.9884628175228	-3.31076812519207	GOSH016.CMN___GOSH016___4602STDY7685338_CCCATACCATGTAGTC
-1.11199267035051	-2.26839827725565	-0.00883673675926211	-1.9204899519666	-2.69824032589255	-2.03652384391808	-1.70323230380289	-2.07571075080537	-5.28118421966967	-4.16073691881801	-3.24754998136866	-1.66206067610492	-3.76196468754454	-1.71125975540826	2.90371675338957	-4.76315832301732	-3.83694744127495	-3.81101707856175	-3.31894380199753	-4.34156408795632	GOSH016.CMN___GOSH016___4602STDY7685338_CCCATACTCGAACGGA
-0.912820909040191	-1.81778666735236	-2.06895438063469	-1.81744094946757	-2.21601180213083	-1.64970373374043	-1.37812762559311	-2.20949891959852	3.73183551260651	-3.3568465112039	-2.64927839187391	-4.58473766505483	-3.91846282636863	-1.7769075414199	-1.02486072028065	-3.96712719548364	-3.38813130610136	-2.51981424109608	-4.19625370703669	-3.50632713389033	GOSH016.CMN___GOSH016___4602STDY7685338_CCCATACTCGGCGGTT
-1.0960575710794	-2.2994775075036	-1.19076112125051	-2.30818043702604	-2.65421870743547	-1.88993644568924	-1.78004285721685	-1.97587530217155	-5.55334891152598	-4.39742628479133	-2.84600819896584	-2.89872395332859	-3.73850900806606	-1.07219061755166	7.35108020353567	-3.96701862299282	-3.55836977815578	-4.39752595125786	-3.55988307655843	-4.74509799092506	GOSH016.CMN___GOSH016___4602STDY7685338_CCCATACTCTCAACTT
-1.02252487968101	-1.61679510078781	-1.42107994493149	-1.40570316338726	-2.49236839638944	-1.53591460200174	-1.35411186685859	-0.451327850174782	-4.12743295197391	8.75089456305562	-0.439585100737658	-1.79360124534074	-4.20001660885448	-0.75375269663498	-1.24281225285112	-3.83929450565648	-2.9765548996493	-2.76189817696187	-4.6533466808455	-2.32476283811084	GOSH016.CMN___GOSH016___4602STDY7685338_CCCTCCTAGACCCACC
-1.03518223169092	-2.1439785506727	-0.541412550338165	-2.39393868883246	-2.50637472829273	-1.82319418183504	-1.68926720667017	-2.44933976134525	-5.27271093546879	-4.17687064548504	-2.67086501867499	-2.8972721445409	-3.9905771356441	-2.7937715534976	6.00885386735225	-3.7641483939163	-3.23119192740671	-3.87479698840041	-3.50912967083902	-4.31792613049921	GOSH016.CMN___GOSH016___4602STDY7685338_CCCTCCTAGACGACGT
-0.981565432093218	-1.86504582374663	0.856590580004621	-2.39125171109801	-2.37537387701431	-1.95401569099914	-1.62415648493323	-1.79429812225169	-4.69983255925571	-4.02606038824342	-3.01168185354265	-2.94678729184505	-2.03357966492405	-0.562400439438095	4.06568726376651	-3.42076016348685	-3.36550024606833	-3.95996599262676	-3.50897639254909	-4.5004312117632	GOSH016.CMN___GOSH016___4602STDY7685338_CCCTCCTAGTGAACAT
-0.94156043630155	-1.87611380516558	-2.03172563295489	-1.96533165941982	-1.66458823771316	-1.52607436079559	-1.4220122513673	-0.22112417644627	-4.40080069840041	-2.77673331111451	9.72023444598889	-0.0885057306290814	-2.81789476039127	-4.21816317641933	-1.72529127057444	-4.58691450240572	-2.76164297037148	-2.07435121229998	-3.62702494937474	-2.54897485828651	GOSH016.CMN___GOSH016___4602STDY7685338_CCCTCCTCATGGTTGT
-1.03075990803416	-2.3222158753815	-1.0281794495277	-2.15633000480256	-2.40991394056801	-1.83045833891485	-1.6780596410261	-1.9789642725851	-4.36970376733827	-4.14734348250423	-2.98929486145361	-3.1522872603403	-3.36197458867176	-0.593759178159422	4.70578938298431	-4.20104758277172	-3.9626252911418	-3.9358922218637	-3.39692037088285	-4.61763597871577	GOSH016.CMN___GOSH016___4602STDY7685338_CCCTCCTGTTAAGACA
-0.901934063776031	-1.94179342041959	-2.06651701849577	-2.07620771639172	-1.35312859852034	-1.69374282261573	-1.42755799740508	-2.28145925181505	9.87464288305933	-3.50963384233756	-2.65538329012956	-3.95720175988415	-3.37972958240079	-4.75167473856734	-1.64370704819773	-4.38596089389094	-3.43645188863819	-2.33152435928134	-4.1307046857592	-3.03680845575146	GOSH016.CMN___GOSH016___4602STDY7685338_CCGGGATCAAATTGCC
-1.13077637629385	-1.16755971246065	-1.60730889699167	-0.865971800901054	-2.77106776379954	-1.61952850388332	-1.21697692454245	-2.71081193130242	7.1633080887368	-2.72329454443915	-3.09736593345592	-3.60021903341752	-3.74142593543814	-3.55022900320313	-0.854345412888968	-5.15035694182207	-4.11838388234755	-0.891931277149991	-4.03776073437065	-3.01977769495715	GOSH016.CMN___GOSH016___4602STDY7685338_CCGGGATGTCATGCAT
-1.00078331776238	-2.57582746537593	-1.09032477951063	-2.45857466181351	-2.4156114607965	-2.01486222867294	-1.77445239753377	-2.58120573814762	-5.58315542386993	-4.45178216883489	-2.72476841949878	-3.89917011604027	-3.17423924787578	-3.37021251794012	5.94159359652626	-4.26083011426904	-3.92251273222419	-4.60606114257783	-3.63130045569619	-4.60363778989914	GOSH016.CMN___GOSH016___4602STDY7685338_CCGGGATTCCAGAGGA
-1.05771834366162	-1.76961919428902	-1.97654162228088	-1.95720183704524	-2.8444677138885	-1.52396840537817	-0.822363315583133	-1.20021163479954	-4.55779404847152	-3.56101384893886	-1.79226028110525	0.341578755402978	-3.34769599637442	-1.13287259061952	-2.50678531706269	-2.74087554844371	-2.61008166874197	-2.86183242221241	-0.148291089550451	-3.49428702228775	GOSH016.CMN___GOSH016___4602STDY7685338_CCGGTAGGTTGCGTTA
-0.946758590421146	-1.99040862934397	-2.09349164523568	-1.22542264328335	-2.29588813876669	-1.41909500619894	-1.04224904850919	-1.27387761684613	7.55349280592839	-3.62067383208555	-1.43721580528454	-3.57489663882032	-2.7408162036086	-3.44374565397738	-1.41498728491321	-5.20306537726825	-2.77146135617797	-3.20193797780089	-5.09688336118001	-3.74740391423711	GOSH016.CMN___GOSH016___4602STDY7685338_CCGGTAGTCAGTTGAC
-1.06218854286633	0.620104239162247	-0.128132242191615	-2.0096146034846	-2.58033315691046	-1.70772367727382	-1.57133957929575	-2.20684853605813	-4.85354773845178	-3.81159404497023	-2.71777341621776	-3.27739574443109	-3.83654171693953	-0.102966520432894	-3.42362162711591	-4.5401090103511	-3.6237224915204	-2.30678131393583	-3.56357707598181	-3.36382342123339	GOSH016.CMN___GOSH016___4602STDY7685338_CCGGTAGTCGCCTGAG
-0.799543858688082	4.98699160366091	0.73849972944619	-2.04054536173446	-1.93792094166069	-1.64378158394729	-1.26557886989884	-1.52343144268375	-3.51164459239717	-3.11144834163974	-2.62677526760785	-2.97990517709132	-3.10001598357013	-0.890289518332613	-4.59535902367928	-3.54842111766548	-3.46481631933419	-2.26659042466069	-4.11035485544063	-3.02355966737963	GOSH016.CMN___GOSH016___4602STDY7685338_CCGTACTAGATCCCGC
-1.0270032401339	-2.18455080421455	-1.05306037246605	-2.14988985365878	-2.35567283962739	-1.71777498471968	-1.68977489068783	-1.45217633457989	-5.2786637269253	-4.18442811818827	-3.02870985935132	-2.88281816527437	-3.2660275691351	-1.90227192710765	2.84607501621679	-3.64899449111928	-4.07144890141488	-4.13570498223358	-3.34748582905301	-4.19520196479009	GOSH016.CMN___GOSH016___4602STDY7685338_CCGTACTAGCTATGCT
-1.00297876360999	-2.31807417815702	-1.81266366759077	-2.26214340171826	-2.33441454813177	-1.81115767027214	-1.74043198252413	-1.74288868479762	-5.46511178054238	-4.35055866405406	-2.84050813474241	-3.24627282651622	-3.65843895181659	-0.594838935301332	5.41039486433315	-3.86080319696647	-3.76885725209586	-4.0459099148651	-3.49820083317223	-4.57609481614045	GOSH016.CMN___GOSH016___4602STDY7685338_CCGTACTCAATGGAGC
-1.03755889384089	3.4047163958922	1.02785371504665	-2.04103822221175	-2.52157565541663	-1.18513366961211	-1.51459799162794	-1.3166467661307	-4.37720625052622	-3.66376712049203	-2.20430845303599	-3.24569726235891	-3.42233736025445	-1.11601745652687	-2.59289447204911	-3.73067422394653	-2.9680713870453	-2.52446584274388	-3.66434345752347	-2.86198734660893	GOSH016.CMN___GOSH016___4602STDY7685338_CCGTACTGTGCTAGCC
-0.940279741762732	-1.69027054566397	-1.87546834218265	-1.79226317903416	-2.28703051746817	-1.51048788004305	-1.33720979966325	-2.28562051416702	6.12298377715695	-3.21667808648835	-2.47247117813719	-3.50747312475885	-2.35912085608431	-3.89342607689567	-1.99248329160347	-2.62425939419702	-2.60451797061402	-2.76642278634612	-4.44828332016634	-2.62996379792252	GOSH016.CMN___GOSH016___4602STDY7685338_CCGTACTGTTGGACCC
-1.05987856777806	3.21542958991294	2.55244444088436	-1.88649082727779	-2.57681770512581	-1.64591706731895	-1.52830478082239	-1.67230856195386	-4.38024855484815	-3.68732554074792	-2.65127064923204	-2.32849142802334	-3.59979714339182	-2.48198407311135	-1.16272896177001	-5.00211456105297	-3.53908082260568	-2.5715566666161	-2.81197324770035	-3.17035077707893	GOSH016.CMN___GOSH016___4602STDY7685338_CCGTACTTCGTTGACA
-0.966398766038499	-1.69483488775003	-1.84746187538755	-1.96715463484171	-2.35157341978098	-1.32986604237825	-1.35519064972639	-2.45938595300773	8.19776396517622	-3.24992845597608	-2.13885967863798	-3.78798354907552	-3.25037826083415	-2.37262382538944	-1.19269885921775	-3.56746250727867	-2.61779914294782	-2.58733765810008	-2.9777876637211	-3.12856287721952	GOSH016.CMN___GOSH016___4602STDY7685338_CCGTGGAAGTATTGGA
-1.05272729185338	-2.3165098174202	-0.759038159532864	-1.79832613363519	-2.55039065986128	-2.09896987932897	-1.68886705831065	-1.81318186762274	-5.26230885675342	-4.16267557495915	-3.30437247997189	-2.94002939862836	-3.43667757245717	-2.88676806343186	5.79026550906482	-2.88903092584441	-4.36619989056834	-4.11367347413304	-2.80488337776781	-4.29827754461949	GOSH016.CMN___GOSH016___4602STDY7685338_CCGTGGACAATTGCTG
-1.00696691815631	-2.10244324682269	-2.07374556675037	4.99583032002461	-2.44224113288558	-1.70936659258398	-1.13900071894825	-1.76403532693469	-4.85741675696384	-3.83167823995607	-2.65427000656189	-2.97197384006863	-3.58333621655618	-2.06236570586727	0.300894609861028	-4.55084630547813	-3.53379312720519	-3.01445954140556	-2.93545659731612	-3.84185383196387	GOSH016.CMN___GOSH016___4602STDY7685338_CCGTGGACACATTCGA
-0.91509032997546	-2.03616469711555	-2.29399298061812	-2.13980571899355	-1.03512032767402	-1.70359736712287	-1.47824198168268	-2.27132751376208	8.89906539546592	-3.64824395779547	-2.10737389663355	-3.42404913100481	-2.84357473144279	-4.41557754780906	-1.94027354171768	-3.88818014410464	-3.40416500145656	-2.83114149204779	-4.17188913799993	-3.86543609859429	GOSH016.CMN___GOSH016___4602STDY7685338_CCGTGGAGTAGGGTAC
-0.964942268559978	-2.21211950665377	1.18353709414785	-2.32385464554229	-1.51535848390441	-1.57068917949569	-1.39293304288801	-2.23472757679789	-4.89828929248482	-4.12319355394233	-2.43042096459371	-3.27733640947037	-1.69839785226071	-2.50614719818346	5.73443722250868	-3.03620102869978	-3.24224881391938	-3.85189297800011	-3.19203496056246	-4.5927018536378	GOSH016.CMN___GOSH016___4602STDY7685338_CCGTGGAGTCGTCTTC
-1.18957996809007	-1.51605607426822	-0.317549863414511	-1.17692713318571	-2.90828740058848	-0.470248073757692	-1.41037197081895	-1.34116206201704	-4.23482579272318	-2.9614441421361	-1.36554235710337	-1.82577892460857	-3.50221899860035	-1.96159837366384	4.03741883970234	-3.79538112660182	-1.57540177345013	-2.86383187307614	-2.81884919130661	-3.53656714340554	GOSH016.CMN___GOSH016___4602STDY7685338_CCGTGGATCCTAGAAC
-1.0712032148469	-2.14692911519801	-0.128278934485245	-2.33784850403383	-2.59510253105777	-1.92461664485948	-1.71943067094378	-1.75290264079823	-5.35783748058403	-4.23843508857977	-2.95614879671285	-2.58957199368968	-3.51641359972196	-1.78034320084066	7.28168289245968	-3.55184313984171	-3.7226470373912	-3.66064794102901	-3.44984015003881	-4.32901304208448	GOSH016.CMN___GOSH016___4602STDY7685338_CCGTGGATCCTTAATC
-0.923868671995738	5.25307958132887	0.141106462741909	-2.11831941317587	-2.23844744515321	-1.74271462902488	-1.4776771153203	-2.32674309156808	-4.2120673571717	-3.64007418923926	-2.715126389568	-3.89136398578901	-3.46206578477251	1.25608433186206	-4.20310585026695	-4.19687129414217	-3.29765633411711	-2.68700633430774	-3.98583269968368	-3.13651299449658	GOSH016.CMN___GOSH016___4602STDY7685338_CCGTGGATCTGGTATG
-1.0422804624459	-1.7708324301362	-0.191206603146904	-2.16588717036503	-2.41217887751174	-1.79839003654187	-1.68384730113893	-1.26201241086924	-5.25043292318882	-4.15573502465392	-3.00236696428149	-2.95977983630848	-3.6860818032701	-1.74880260845349	5.26368399927713	-1.53972526865041	-3.98114767716664	-3.89261637620558	-2.85551498857185	-4.57372932944061	GOSH016.CMN___GOSH016___4602STDY7685338_CCGTGGATCTTCGGTC
-1.00916914464812	-1.84939554441369	-1.83156864433009	-1.57649880863243	-2.45374524912493	-1.55222446773084	-1.45113418492164	-1.53183291087904	-3.11355067713825	7.35454486892242	0.228539498741635	-2.84932966797616	-3.61905316486377	-1.55841561382458	-1.24738053959933	-1.02185937221754	-3.33998631536164	-3.54745368680515	-6.04229524354552	-2.12139467939446	GOSH016.CMN___GOSH016___4602STDY7685338_CCGTTCAAGTTGAGTA
-1.02503219438207	5.31697313502638	0.781179425840466	-1.51534510146919	-2.50142323039268	-1.67295640734509	-1.30180078750764	-2.14925463766405	-3.71145339019715	-3.05010767540308	-2.94584256290162	-3.07944414895583	-3.82572690015707	-0.42659168984523	-3.24928567686699	-4.50161334876056	-3.82063015818389	-1.26879198691783	-3.81885844605455	-2.73664061287299	GOSH016.CMN___GOSH016___4602STDY7685338_CCGTTCACACGTCTCT
-1.02926681072906	7.0522790458729	1.49755403888648	-1.91135312432559	-2.50879600746226	-1.80395843758991	-1.36314609375511	-1.69494716234562	-3.7166556619324	-3.22655103323387	-3.12420565544189	-3.84532880155591	-4.24274831074632	0.0805698223552337	-3.17083716466553	-3.80809983505879	-4.13472454966074	-2.35868849840331	-2.87125702865566	-3.06551921551364	GOSH016.CMN___GOSH016___4602STDY7685338_CCGTTCACATGCTAGT
-1.05576715753829	-1.89310650806853	-0.488497558729901	-2.2660962438211	-2.47850252428232	-1.74173603910594	-1.66202748974885	-1.51392283345297	-5.16850835666922	-4.08184699078075	-2.86137854609099	-3.00618368511366	-3.57639672968836	-3.26075618786112	5.16673508060307	-2.6261239591485	-3.80457113244431	-3.63861954077638	-3.05391158382479	-4.44384498691145	GOSH016.CMN___GOSH016___4602STDY7685338_CCGTTCAGTTCCACGG
-1.00431921024127	-1.96516288917118	-1.98147052022537	-2.11378644568184	-2.43897108122829	-1.40899595242607	-1.50051838881359	-1.22783466552275	-3.0546203590341	-3.3957370152854	-2.18467255299186	-1.6001524658835	-2.95537195674968	-2.54484748787522	-2.09338012153969	-1.58734515329848	-2.84075383459655	-3.17286003804983	-2.35175592562668	-3.49843632976043	GOSH016.CMN___GOSH016___4602STDY7685338_CCGTTCATCCCGGATG
-1.06345459747396	5.4504437319247	2.92670551289765	-1.77734214962311	-2.59018882992478	-1.78533996807051	-1.44506340413077	-1.25535483126084	-4.16185604580771	-3.44098421747235	-3.03035325609353	-2.21594314974981	-4.21333571070415	-0.350956030800245	-1.20832811883059	-2.3975309974493	-4.02110916250497	-3.18996872435111	-3.0239410013077	-2.49077066109136	GOSH016.CMN___GOSH016___4602STDY7685338_CCGTTCATCCGTCAAA
-1.04410343156544	-2.43014072794218	0.282091955581093	-2.24449040275323	-2.52632604620288	-1.63675425673155	-1.73498547746603	-1.91355296157612	-5.42523575289594	-4.30408744837018	-2.7566240537039	-3.22064758678196	-3.38601301077596	-3.25084509949852	5.9273343815239	-3.36077818407131	-3.66938131715745	-4.34620878673477	-3.04322040533164	-4.77007775692937	GOSH016.CMN___GOSH016___4602STDY7685338_CCGTTCATCGGCATCG
-1.06090268439038	-2.19288578003284	-1.96383168519218	-2.24038855210363	-2.46757763345633	-1.90603327418316	-1.73110262074834	-1.34121164760175	-5.40324876486211	-4.28025045528155	-3.14558540005137	-3.55391874853907	-2.46973716514382	-2.21771688921136	6.70915707045817	-3.62195293106646	-4.16590456239777	-4.3162420274173	-3.17160498508706	-4.56351876666725	GOSH016.CMN___GOSH016___4602STDY7685338_CCTAAAGAGAAGGTGA
-0.980673188824215	-1.88223398534451	-1.55897650223236	-1.90292208626944	-2.38242407363856	-0.850171032618565	-1.44861505305336	-2.29376460070435	7.4395153745187	-3.51282997137896	-0.448059386593974	-3.68494121652445	-2.14389875939977	-3.49011910236923	-1.61951483016661	-3.0175930574824	-1.58074596472953	-3.22608715162507	-5.8042554624656	-3.28568833221127	GOSH016.CMN___GOSH016___4602STDY7685338_CCTAAAGCAACAACCT
2.09548055721732	-1.74587164649006	-1.28091362873272	-0.598524181954611	-2.27301056950606	-1.44283112390896	-1.39244222060426	-2.40063878276872	2.58090865323741	-3.34171276976196	-2.33966340577012	-4.58020000170119	-4.09269873640736	-3.13773074014345	-2.73060498938861	-3.14541208665017	-3.13218195822384	-2.31288059525555	-3.97823616941886	-2.88752157484268	GOSH016.CMN___GOSH016___4602STDY7685338_CCTAAAGCAAGTTGTC
-0.773532497760584	0.348788683036087	4.1743035004623	-2.01400843932993	-1.13072933331729	-1.65490646822846	-1.01809593481032	-1.90801284953844	-4.0063982755797	-3.09573030368176	-2.59182829251735	-3.56577675203968	-3.42228789126322	-3.00473373445716	-0.727427371563654	-3.52290266238563	-3.41599718858348	-2.1290694648491	-4.33073654311945	-3.52563871982228	GOSH016.CMN___GOSH016___4602STDY7685338_CCTAAAGGTGACTCAT
-1.04800411364891	-2.11590147628819	-0.306243018058816	-1.74818465091678	-2.54349804696454	-1.87073140545668	-1.59529124294137	-2.30160022010084	-4.94315758310696	-3.89224094385512	-2.98019861849417	-2.9734387110731	-4.03779784941077	-3.14040088008603	4.98897786969668	-3.54150893502798	-3.95429853627183	-3.61477929674214	-2.83524384529767	-4.12096086279102	GOSH016.CMN___GOSH016___4602STDY7685338_CCTAAAGGTGGTTTCA
-1.06999722662088	5.10949579353513	2.06820893266909	-1.37041041714968	-2.60989956067735	-1.5448342256195	-1.38259834063336	-1.73906126580792	-3.78700442417544	-3.25326288299302	-2.65821133756797	-2.84803723522743	-4.04298115430805	-0.309774165406057	-2.80709039725554	-3.79558716519439	-3.55012542589486	-1.97983401502101	-2.71620100753071	-3.11813538741564	GOSH016.CMN___GOSH016___4602STDY7685338_CCTAAAGGTTCCAACA
-0.935994123010594	-1.57630547504561	-1.88909480400015	-1.79668282051311	-1.44442051572257	-1.42977460542311	-1.28307310675904	-0.574080756643827	-3.92782221344866	0.6618705708611	-0.920957394936007	-2.65497888138459	-2.48371611529545	-3.89861941929544	-2.33248865386031	-6.14589451362407	-2.63231027343585	-1.78903976129918	-6.37599447873146	-2.92468665253429	GOSH016.CMN___GOSH016___4602STDY7685338_CCTAAAGTCGGCGCTA
-1.04108047454014	-1.83252366178999	-2.15994916605297	-2.06502966548426	-2.75684592672433	-1.19028555876819	-0.772568005774358	-0.868538271484615	-4.69448646506675	-3.68251415440082	-1.12452821619395	-0.034380923121014	-3.0613480562252	-2.11756549916283	-2.09297317023046	-2.02908738548091	-2.95123999092761	-2.64925872218709	-0.354046771374233	-3.00840656582368	GOSH016.CMN___GOSH016___4602STDY7685338_CCTACACAGGACTGGT
-1.0190681633708	-2.19755464420852	0.228130059145975	-2.48541506556974	-2.37082129620706	-1.67980979089302	-1.73051055016361	-2.05129413966118	-5.42273792665693	-4.30957082828566	-2.63464242382527	-3.34687001518095	-3.74583169320828	-1.2662051155762	6.62085398797409	-2.99073477173002	-3.48842252762713	-4.15605783278231	-3.10030155055986	-4.7050724662486	GOSH016.CMN___GOSH016___4602STDY7685338_CCTACACAGGTGGGTT
-1.02036344023121	-2.26872501564403	-2.42995808696677	4.648664478876	-2.47142386303	-1.83926552371287	-1.06983515046818	-2.04595041043696	-5.13693620876953	-4.06571546104433	-2.81487911440122	-3.70726650718612	-3.64052261600714	-2.18471006595661	-0.81525075094291	-3.75199584183331	-3.73960739629059	-3.46292285265474	-2.85627464860122	-3.95780205046388	GOSH016.CMN___GOSH016___4602STDY7685338_CCTACACAGTGTTTGC
-1.05182528265996	-0.93435360688412	-1.45646487888376	-1.27674968786999	-2.58121950057151	-1.4474355485292	-1.06342785818683	-2.30745955889112	7.25328827874359	-2.33238903218168	-2.85589393891352	-3.82581511574486	-4.3472624023448	-3.06645615593273	-1.9162638603487	-3.95435731449501	-3.79908244243786	-1.18075153667924	-2.84351678562005	-3.28659678584935	GOSH016.CMN___GOSH016___4602STDY7685338_CCTACACTCTCAAACG
-1.01961781151718	-2.08362342426433	1.36881577795591	-0.943047083960654	-2.24207000237591	-1.51331784777444	-1.69273416930785	-2.33201972589136	-5.20969316133567	-4.19857350737398	-2.12800107015952	-3.27675277035224	-3.80899968400009	-2.96618777964336	5.40759849668942	-3.49329757331098	-3.65676418593706	-4.05197941202393	-3.1978783592	-4.43095929606559	GOSH016.CMN___GOSH016___4602STDY7685338_CCTACCAAGCACCGCT
-1.00092348678833	-2.22894283784756	-2.26142763920054	5.8645906301299	-2.4242559990064	-2.01035329289397	-1.61770709147322	-1.54771260193357	-5.04012490473909	-3.99281053805237	-3.15457929931088	-3.24485624832507	-4.16154636412389	-2.10031715362268	-1.06737216919972	-3.27271823153463	-3.59968369440642	-3.96847305117341	-3.76696678189746	-4.17111608399466	GOSH016.CMN___GOSH016___4602STDY7685338_CCTACCAAGTCTCGGC
-0.172379096904805	-1.93745685598375	-2.27259636530497	-2.13417413061916	-0.380343224283721	-1.50859739974118	-0.980997578766166	-1.11592559618279	-2.00430274906032	-2.18080081547612	6.2041680565235	-0.750226131390619	-1.40190285652935	-3.44134030604452	-1.84814437202768	-1.26669985392983	-2.047683425486	-1.51271983026471	-5.73387341249849	-2.92463261859572	GOSH016.CMN___GOSH016___4602STDY7685338_CCTACCACATATGCTG
-1.02019467481126	-1.84715911301746	-2.13679866002815	-2.00061474375199	-2.33074635570418	-1.51089898185896	-0.882313104247109	-0.769726078507704	-4.25025360800044	-3.5075779215232	-1.64172672482681	-0.444105593413829	-3.72429277018348	-1.02001643089693	-2.34660647121672	-1.82411092480379	-3.25709356933311	-2.96720897519083	-1.62585974307599	-3.07525020361209	GOSH016.CMN___GOSH016___4602STDY7685338_CCTACCATCCACTGGG
-0.999264252825318	-1.90390654843737	-0.521514038513962	-0.295515434639144	-2.4279238797858	-0.862133552279983	-1.46974310437138	-2.56541857627934	8.20322013026166	-3.5608816692465	-1.13999493206875	-3.76228299171994	-2.56976459021359	-4.22573040543587	0.427569458985477	-2.93686204572488	-0.906080528203139	-2.54687120815641	-3.82961343441867	-3.06795917215224	GOSH016.CMN___GOSH016___4602STDY7685338_CCTACCATCGAGCCCA
-1.03136694383893	5.81575850648587	0.329218919589509	-1.81270163703322	-2.51052864807807	-1.63049344128069	-1.42993210680118	-1.98101541427198	-4.38344649435139	-3.42050633167544	-2.70873711060333	-2.89101425845319	-3.86565563295865	0.762303785906436	-2.50093786453046	-3.41304065974804	-3.6075365228578	-3.27398990882641	-2.81841700572598	-3.32206366271324	GOSH016.CMN___GOSH016___4602STDY7685338_CCTACCATCGTACCGG
-0.941633690162221	-1.4121718618068	-1.69385649796332	-1.62418016521489	-2.09377695373988	0.149186051922601	-1.21230314107994	-2.14307663419155	8.85337469135066	-2.85001223790901	-2.40814066766157	-3.97098488982755	-2.74511872582808	-4.96793660373108	-1.25434253123317	-3.86955550244849	-3.09457702517616	-1.90628097224456	-2.92984745832361	-2.39894434174433	GOSH016.CMN___GOSH016___4602STDY7685338_CCTACCATCGTCGTTC
-1.10782313010143	-1.99456892455497	0.301741218166604	-1.89295321391948	-2.52330901841474	-1.76866322889529	-1.69840649823677	-2.20751140950955	-5.26674515188707	-4.14970454301463	-3.14856463974541	-2.17759659851787	-3.46186618508429	-1.1344288164448	4.58281097367128	-2.8893689802692	-4.17775351963039	-3.97326011396401	-3.2210064777073	-4.02512099722438	GOSH016.CMN___GOSH016___4602STDY7685338_CCTAGCTAGAGCCCAA
-0.974134519355621	-2.29041827355544	-1.50468541352126	-2.30507476555413	-2.27317291196981	-1.87579140467545	-1.62917535037894	-1.44297688866065	-4.45875465884067	-4.0462689240944	-3.05450680323202	-3.03321058127349	-3.42151805532847	-1.9994202401221	6.99703104076148	-3.2589450522553	0.549919066952312	-3.87664554509053	-3.31495316713108	-4.50534578352332	GOSH016.CMN___GOSH016___4602STDY7685338_CCTAGCTAGCTCAACT
-1.07940583755643	4.79648819092281	2.10525029301855	-1.88854162979213	-2.62717601485609	-1.69613023139081	-1.5019741128111	-2.20453174467242	-4.25980137090481	-3.59574819681802	-3.02796489932367	-2.60531957756408	-4.81813135937202	-1.1344480524095	-1.99632949424742	-3.00362921996708	-4.02057742616603	-2.05514382998994	-3.23166038289302	-3.06772530636866	GOSH016.CMN___GOSH016___4602STDY7685338_CCTAGCTCAACACGCC
-0.0188161050055642	-1.94710298995021	-2.00049545949905	-2.00799265171349	0	-1.18822955957385	-0.891775528862227	-0.0582709409736679	-3.05498252545447	-2.59668125786391	0.145004679002039	-0.241342004199756	-0.32216570230077	0.234786842467799	-1.4552811301907	0.503150867218192	-1.47018731866374	-3.3853745594272	-2.00524999172875	-4.12583200098971	GOSH016.CMN___GOSH016___4602STDY7685338_CCTAGCTGTGAACCTT
-1.05580331558461	-2.14954803726884	-1.44610166288274	-2.1106998067431	-2.56199847518175	-1.86465401848579	-1.61525618922051	-2.1475415678102	-4.78749038017714	-3.94489845148168	-2.95364010199213	-3.40977232657863	-3.82887972786757	-3.31512447058609	3.27774496277659	-3.91559824822006	-3.92184117375836	-3.6051535396066	-2.70784862851728	-3.75332695520558	GOSH016.CMN___GOSH016___4602STDY7685338_CCTAGCTGTGACAAAT
-1.02003875747207	-2.0335356922305	-2.07807933156078	5.67269703184205	-2.47624597597096	-1.55493329111664	-1.5410102444865	-1.7638861534228	-4.76615013938873	-3.59275970972496	-2.84241535182214	-2.39676453293582	-3.37397865851098	-2.38395561486276	-0.359012991014485	-3.08225794556042	-2.47917529182322	-3.43120162333831	-3.26287907382918	-4.01787949931506	GOSH016.CMN___GOSH016___4602STDY7685338_CCTAGCTGTGATGCCC
-0.915287519224431	-1.93110811790752	-2.30841263313998	-2.33224067913315	-2.21548075718607	-1.64121153752322	-1.50506797408414	-1.68502023426272	7.01040831764644	-3.72662994166501	-2.3840818849078	-3.50765443711466	-2.61205721887314	-4.16379564469332	-1.30657114363263	-4.43008353304774	-3.28909092960485	-2.98691481719968	-4.46591312921737	-3.07776000135584	GOSH016.CMN___GOSH016___4602STDY7685338_CCTAGCTTCCGGGTGT
-1.00842842391408	-1.22222119000693	1.64333732857039	-2.40385868174646	-1.58389327709936	-1.90729651358898	-1.63320588059828	-2.36694537412049	-3.21210363896494	-4.03261192503753	-2.94735403861791	-3.55175597325873	-3.17945880574671	-0.88316460613906	5.16061710451702	-3.45585580030478	-3.90577097296389	-4.0917214885292	-3.71429174042147	-4.45578202887712	GOSH016.CMN___GOSH016___4602STDY7685338_CCTAGCTTCTACCAGA
-0.956853010779176	-2.29921863132508	-2.45835359833727	5.3530274967772	-2.3134879031209	-1.9006680883017	-1.62262253361927	-2.00270742947023	-4.79076849016697	-4.03991374638811	-2.87740853511998	-2.82029940817471	-3.97363441589421	-2.37936988643485	1.62610771253816	-3.12726449664288	-0.401795968551496	-3.77609738408541	-3.40886824814304	-4.17703131966156	GOSH016.CMN___GOSH016___4602STDY7685338_CCTATTACAGATCCAT
-1.10547462837	-1.74349728474562	1.25456856905662	-1.80837154197352	-2.69466208302001	-1.60868990266528	-1.46194605457854	-2.06249225745728	-4.24876364361685	-3.45921636669876	-2.49769456370953	-1.79222486809951	-3.50054753126416	-3.90989140073621	4.83957474581859	-3.18585533840545	-3.64391871139909	-3.08635523290175	-3.05175918136431	-4.20765843167193	GOSH016.CMN___GOSH016___4602STDY7685338_CCTATTACATACTACG
-0.936314705731701	-1.58587031633682	-1.508478207963	-1.64016043462519	-2.27971319849198	-0.965604579658506	-1.28759285401759	-2.18294872122171	8.66739231267045	-3.07436907390671	-1.67784617600802	-3.2700731711226	-2.32748165065535	-2.78238730684505	-1.37000278526224	-3.72267323402709	-1.94095000986065	-3.0753517921726	-3.2059578673089	-3.72687821643043	GOSH016.CMN___GOSH016___4602STDY7685338_CCTATTAGTCGCGAAA
-1.05136150366191	4.65583485600296	1.3836750924195	-1.41243555826532	-2.56366638018659	-1.72197542035113	-1.37321505777349	-2.03815565168192	-3.80638027330937	-3.23962682282391	-2.98439268806839	-1.75849471079486	-3.39014788504925	-1.82107763389152	-3.26446717125254	-5.26898187726	-3.63920148968728	-1.40247676577651	-3.04286407590672	-2.66261532591804	GOSH016.CMN___GOSH016___4602STDY7685338_CCTATTAGTGATGCCC
-1.03215008739975	-2.1688298036512	1.02588302495493	-2.14012645713715	-2.49875249808664	-1.94708589882828	-1.68962704249255	-1.57788271089279	-5.27550758066835	-4.18017480688141	-2.98385596408428	-2.80786389246789	-3.58543114290507	-1.74842634824929	4.75298585941953	-2.81002469499584	-3.78739375278013	-4.16150609534498	-2.97285490538327	-4.27735470706388	GOSH016.CMN___GOSH016___4602STDY7685338_CCTATTAGTTCACCTC
-1.02714279838679	-2.07854103840299	-2.29799568531217	4.69213036505912	-2.49275397571685	-2.09538813604309	-1.56568699493443	-2.33322768426136	-4.62834637237795	-3.82106061361084	-3.42039119598734	-3.24696603381496	-3.69156182179908	-1.7751074275702	-1.39584327470055	-3.69143992942829	-3.34439734852597	-3.31773439844519	-2.71644411528975	-3.59020830342198	GOSH016.CMN___GOSH016___4602STDY7685338_CCTCAGTCAAGGCTCC
-1.04683838139347	-1.6000025040187	-1.64802430550119	-1.72872304380436	-2.55142559347057	-1.15939966916352	-1.39020540360765	-1.26096230113536	-3.28349612044858	-2.19673738814123	7.82825405124874	-0.601233621638119	-3.22137515629506	-2.53139922717828	-2.06604442182648	-6.34706331391953	-1.89562729600827	-1.74215188005518	-5.19575190123282	-2.74031362129067	GOSH016.CMN___GOSH016___4602STDY7685338_CCTCAGTGTGCCTGCA
-0.97891114813189	-2.1476167312075	-0.0931432208654458	-2.35227613796675	-1.66836215735196	-1.69635325488445	-1.40757101330752	-2.2797140878513	-5.09259233894609	-3.67403791540949	-2.3875126850248	-3.76244909902945	-3.17925858982973	-1.53407587272143	6.52065385245389	-4.4689534555141	-2.52243740205861	-4.03477054962284	-3.34592438741789	-4.36031103466109	GOSH016.CMN___GOSH016___4602STDY7685338_CCTCAGTTCCTACAGA
-1.01242362484821	-2.34116693942271	1.22844350792564	-2.41820696949653	-2.44665008146043	-1.94844234133653	-1.73948209542112	-1.91965050213672	-5.35626588453093	-4.34076700256251	-2.89542104095257	-2.85820253235356	-3.26675944152784	-1.35340519717255	3.41004262488443	0.501474369668329	-3.84015557918841	-4.23911466054709	-3.55986767085718	-4.37865805319108	GOSH016.CMN___GOSH016___4602STDY7685338_CCTCTGAAGCGATGAC
-1.05219667494923	-1.24053856684611	-0.399674556637833	-2.14981808430611	-2.45701279272166	-1.45931732629906	-1.59788903324921	-1.91249151051236	-4.94992804022604	-3.89673377764841	-2.87276447150833	-1.45909041268706	-4.12961915102603	-3.3122640009673	6.73483743770988	-3.20457766840842	-3.8186462305017	-3.56373961841951	-3.55168829358604	-4.26184370920524	GOSH016.CMN___GOSH016___4602STDY7685338_CCTCTGAAGTCATCCA
-0.906122751418061	-1.98121012132857	-1.94816570089779	2.36218690368726	-2.19457237572423	-1.77055211262459	-1.4658952269679	-1.15601616302563	-4.11756572207071	-3.38538296383869	8.57018006559307	-0.222173390884422	-3.62067414491136	-4.4766491884012	-0.962128178654588	-4.33083332579678	-2.62699675375009	-1.57459715700399	-5.76545678057233	-2.76040884706944	GOSH016.CMN___GOSH016___4602STDY7685338_CCTCTGAAGTTAAGTG
-1.07498524691599	-2.17629130346382	-0.692386362149766	-2.14381497590791	-2.60432964246875	-2.00512059290759	-1.72427771115665	-2.29811418452279	-4.41870827494955	-4.24981727442508	-3.10951798446808	-3.63191832322287	-3.69174285334203	-0.660187670384509	4.07703344241973	-3.37234035295605	-4.12253920374069	-4.1514173945494	-3.30782505743178	-4.5350753076565	GOSH016.CMN___GOSH016___4602STDY7685338_CCTCTGAGTACCCAAT
-1.11898597393318	-1.80276721362826	1.05576017476805	-2.00945311369533	-2.72005473056613	-1.42953967001578	-1.62236554755648	-2.35026000304116	-4.99968059179466	-3.91881059927921	-2.19678182238598	-3.13525743822629	-3.93588398316534	-2.11407144742509	2.48654023531557	-3.18834964327454	-2.97193155741611	-3.58210550698443	-3.2858325375451	-3.43897878684557	GOSH016.CMN___GOSH016___4602STDY7685338_CCTCTGAGTAGGGTAC
-0.994528068326152	3.44804741415367	0.558452110681423	-1.4876300179875	-2.4204813019759	-1.53151008580715	-1.38594563098588	-1.42697585853405	-3.94927873618175	-3.09886951246242	-2.52475003698604	-1.85610692703863	-3.39910979824324	-2.19691556233148	-4.45405231992099	-4.03215757567184	-3.36793825177178	-2.57625611616474	-3.61884002955928	-3.38155813400697	GOSH016.CMN___GOSH016___4602STDY7685338_CCTCTGAGTCCAGTGC
-1.05128491819936	-1.61088849656216	4.13727219213019	-1.79721373682008	-2.55164110066292	-1.69147271361721	-1.59687250794	-2.29549838141101	-4.94690376234652	-3.1120888838587	-2.63888334172461	-2.93592352371505	-3.79891495966348	-1.96970160923017	1.72769559637216	-2.58374389279301	-3.52165769101416	-3.69109668209004	-2.75000012351658	-4.53496063959797	GOSH016.CMN___GOSH016___4602STDY7685338_CCTCTGAGTTCGTTGA
-0.962764167874147	-1.85784124334336	-2.11228834322828	-1.98571597490771	-2.27410480548954	-1.04166852848419	-1.42667282147728	-1.03606812310407	-4.19299661984043	4.30651138033533	1.90204707547503	-2.26622244030265	-2.97679044708187	-2.6713186132834	-1.77372040841064	-4.85090765005668	-3.27723866816634	-2.23798553533821	-4.8520021372365	-2.12836930198877	GOSH016.CMN___GOSH016___4602STDY7685338_CCTCTGATCAACGCTA
-1.01171684402262	-2.15804071899028	-2.36352906568635	7.69795463759658	-2.45266865543858	-1.87850839195629	-1.59222899296897	-1.63742157002889	-4.8259617374002	-3.91021222587142	-2.94922209434285	-1.71709666962928	-3.35918527835146	-1.70475511497127	1.39315678483342	-3.22671112277822	-2.6866673180017	-3.54708715567207	-2.64557458361335	-4.22943129914859	GOSH016.CMN___GOSH016___4602STDY7685338_CCTCTGATCAATACCG
-1.05502085504692	-2.27972577607669	-0.802933991722914	-1.86057213818678	-2.55694777194788	-1.65022946576002	-1.67363427498941	-1.71427589210528	-5.20878004649977	-4.11637951435101	-2.88948011894559	-3.22013982329918	-3.42723491236093	-1.01027548667066	5.7250167727373	-3.83155887530949	-3.60651097025442	-4.12185950871462	-2.91320275490023	-4.57152537215309	GOSH016.CMN___GOSH016___4602STDY7685338_CCTTACGCATACTCTT
-1.03375180111202	-2.11515349043398	-0.768261811052576	-2.31431797655796	-2.50226632830641	-1.86628173151179	-1.6991249601315	-2.05250842273608	-4.67401747965279	-4.08277801052768	-2.81890099009697	-2.21400274132271	-3.70323131785762	-3.4758817995093	7.48303673834202	-4.0374888481848	-3.74679616202647	-4.00759215605069	-3.28636484599432	-4.3477377527118	GOSH016.CMN___GOSH016___4602STDY7685338_CCTTACGGTAAGGATT
-0.987687538914273	-2.09903175239523	-0.690448527738861	-2.34011037240881	-2.38883960466668	-1.82571733454786	-1.65979650289108	-2.29080024616599	-3.98911234130848	-4.12585114104824	-2.72831164137125	-3.71386965464387	-3.47126055515024	-1.39111341547486	3.41299318630097	-2.65660939669772	-3.43434772715595	-4.01288207381677	-3.64179020842096	-4.26329260629144	GOSH016.CMN___GOSH016___4602STDY7685338_CCTTACGGTTGAGGTG
-1.06023095777166	4.05135311933879	2.2859489601524	-1.71999621705167	-2.58611879484783	-1.40364924055101	-1.36920819658259	-2.36530531503965	-3.91700166280427	-3.22131307658726	-2.63222406247506	-3.71984829855295	-4.05873463178415	0.2423473748084	1.00456158086374	-4.24202293129771	-3.5155357910541	-1.89019979058178	-2.79324358118434	-3.36127164731649	GOSH016.CMN___GOSH016___4602STDY7685338_CCTTACGTCTGCAAGT
-1.07244284972808	-1.14112657918197	-1.07564694128899	-1.31108925490074	-2.62730782872884	-1.05179087809358	-1.16947701455054	-1.64220324278584	-3.46723658131477	6.16279981019903	1.62098195794625	-0.19285120563163	-3.42661799824025	-0.0714420098908654	-0.37966734360001	-1.76309236811421	-2.40316841954491	-1.61385045413489	-4.7767669672243	-0.638673834393719	GOSH016.CMN___GOSH016___4602STDY7685338_CCTTCCCCACAGTCGC
-1.0777171279477	-2.20065352437962	-1.00047948281436	-2.14088987350616	-2.61501899336512	-1.70983853483823	-1.65171614460667	-2.08639941170956	-5.12177927000748	-4.03536741147583	-3.02372143741274	-2.95202235242281	-3.86369482711859	-0.174357261591142	6.27168452211375	-3.80270953491943	-4.01437015348282	-4.02995772724868	-3.50866283772208	-4.3123636555255	GOSH016.CMN___GOSH016___4602STDY7685338_CCTTCCCCAGCGTCCA
-0.994878518667797	-1.65902642827276	2.19959320561844	-1.93177033887846	-2.40672078658664	-1.84096599364947	-1.66263944188586	-2.34750382731467	-5.20193859092516	-4.12883592359205	-2.76378209060348	-2.35981077203153	-3.84438520216324	-2.04814760661473	4.3722330823642	-3.41656574545192	-3.67038347460139	-3.96464874230144	-3.06089268064562	-4.40159547644872	GOSH016.CMN___GOSH016___4602STDY7685338_CCTTCCCGTCTCCATC
-1.04639032337393	4.20204630766142	0.0174802264124234	-1.96542594213342	-2.54392955672089	-1.92975059090574	-1.51065096272905	-2.07053710703611	-4.41586691440094	-3.34192670489851	-3.19974825606768	-2.99801878247049	-4.0758896714557	-2.47079683986037	-2.21055462611581	-3.91026208800473	-4.2329761009318	-2.15147421401588	-3.32218519632296	-3.43131063814704	GOSH016.CMN___GOSH016___4602STDY7685338_CCTTCGAGTAGAGCTG
-1.06669422585625	-1.66064075873175	-0.256564625029864	-1.94250130311803	-2.58827713935836	-1.93409801476065	-1.63473566358049	-2.04122896745907	-5.06533653923279	-3.99383978726763	-3.07678767052415	-3.60441340739301	-3.65299117912232	-2.96059153221033	5.46588451292055	-3.11106296939337	-4.07991368780344	-3.81008228818817	-3.92791921429303	-4.36304125340255	GOSH016.CMN___GOSH016___4602STDY7685338_CCTTCGAGTCCGTGAC
-1.00690149940656	1.97329769727283	0.126848846881629	-1.37177795812363	-2.44431698986337	-1.76657305610392	-1.52186225157341	-2.61735875265425	-3.83848324768474	-3.70778993702353	-2.18989968801293	-2.91309960196865	-3.9281409441834	-0.0256936053680009	-3.3024747309524	-5.91774549683765	-3.74199204844306	-2.62766823200626	-4.17444449120635	-3.37795005594056	GOSH016.CMN___GOSH016___4602STDY7685338_CCTTCGAGTTAGATGA
-0.980385839547084	-2.03865060809198	-2.09330289787517	-2.09695628348542	-1.83442535843339	-1.32431412176291	-1.51915778185495	-1.22228191792749	-4.56123379096271	-3.71955517338105	-1.43463839660833	-0.664874219920886	-1.63713206555118	-2.58958754061952	-1.86573359206086	-2.78957991829821	-2.22850073854307	-3.21432870349642	-2.54359137624511	-3.45365480671338	GOSH016.CMN___GOSH016___4602STDY7685338_CCTTCGAGTTCCGTCT
-1.00304361773964	4.69852105565956	0.518749683660935	-1.857494571523	-2.43988437911109	-1.792960612261	-1.42280057324659	-0.9685392267751	-3.93708578110152	-3.42065328549151	-2.99058699684268	-3.73748624347857	-4.20107494544193	0.360213546758769	-3.0600209071247	-2.42900273142101	-3.96048126520957	-2.76710717220475	-2.86351636599686	-2.75432775058762	GOSH016.CMN___GOSH016___4602STDY7685338_CCTTCGAGTTGCCTCT
-1.01148923654741	-1.91061492780635	-1.72962081802783	-2.08209163876396	-2.45673048366373	-1.71753004550986	-1.50466998174092	-2.49570772455294	6.60415687710859	-3.58490395123774	-2.75249684902324	-3.91520842330183	-3.17862286325273	-3.85301026170905	-2.03867752416395	-3.6124506096133	-3.65944001023858	-2.60491718286547	-2.94511655571106	-2.91425699957326	GOSH016.CMN___GOSH016___4602STDY7685338_CCTTCGATCGACCAGC
-0.812610156267945	-1.96021780564726	-2.30818590235407	-1.56669803380966	-1.96455442938917	-1.76424300940925	-1.381452792111	-2.01590664128091	6.58973070148517	-3.44096699558337	-2.72709979935474	-3.68851452784587	-2.51564046112394	-2.95063838065799	-3.05499934924156	-4.9789574365082	-3.57800920545309	-2.43840905697946	-4.13381321039165	-3.79571032188436	GOSH016.CMN___GOSH016___4602STDY7685338_CCTTTCTAGTCGATAA
-1.01559733982753	4.87733869413425	0.253850002860776	-1.79857158376408	-2.47675011979373	-1.66472407682836	-1.3209837935821	-1.1969398067413	-3.61238310647392	-3.11326886458817	-2.89249312541734	-2.18845810590758	-3.32372027349298	-0.239633828949034	-2.60056664186445	-3.96143012917273	-3.83847362460406	-2.94216191917192	-2.89873842930013	-3.0549852704233	GOSH016.CMN___GOSH016___4602STDY7685338_CCTTTCTCAACCGCCA
-1.01279011706152	-2.01531941806964	-2.23050447165358	0.797757703794238	-2.45873924869023	-1.54816794503292	-1.52835703610482	-2.40032443110475	-4.73125001951983	-3.72243213680164	-2.92687656308277	-2.94817724320959	-4.07991138559356	-3.17027062475817	0.0552335347687721	-3.6904159009261	-1.81626255428574	-3.60085494106409	-2.37702839671416	-4.27186092902099	GOSH016.CMN___GOSH016___4602STDY7685338_CCTTTCTCAAGCGTAG
[truncated: 4,818 more rows]
