# Supplementary material for: Single cell derived mRNA signals across human kidney tumors
Source: Nat Commun. 2021 Jun 23;12:3896. doi: 10.1038/s41467-021-23949-5 (PMC8222373; doi:10.1038/s41467-021-23949-5)
Supplement: Supplementary file 9 — Source Data [file 41467_2021_23949_MOESM9_ESM.zip › SourceDataForFigures/SupFig8.tsv]

UMAP_1	UMAP_2	PTPRC	PECAM1	BCOR	rowName
-0.237195587568757	-7.63607065899997	0	2.74598444401655	0	IM175.CCSK___IM175___NB8711742_AAAGAACTCTGAGGCC
-1.15272008292414	-8.96250692212814	0	0	0	IM175.CCSK___IM175___NB8711742_AAAGGATCACGTAACT
-2.44044209563819	-7.18702967907546	0	0	0	IM175.CCSK___IM175___NB8711742_AAAGGATTCCCAGCGA
-0.496038542843741	-7.80817644507309	0	2.77934733954104	0	IM175.CCSK___IM175___NB8711742_AAAGGGCTCTTCCACG
-1.3880661078672	-9.07161177533377	0	0	1.79374064958687	IM175.CCSK___IM175___NB8711742_AACAACCTCGACCAAT
-0.718683407561191	-8.62766572596665	0	2.08938545892676	0	IM175.CCSK___IM175___NB8711742_AACACACCAGAACATA
-0.404776891163811	-6.92215092034821	0	2.66357340543057	0	IM175.CCSK___IM175___NB8711742_AACCACAAGGGAGGCA
-0.364562055660233	-7.01105825242473	0	0	0	IM175.CCSK___IM175___NB8711742_AACCACACAAACACGG
-0.998598381299504	-9.01501917333058	0	0	0	IM175.CCSK___IM175___NB8711742_AACCATGAGCACTAGG
-0.544056655887897	-8.51861002459014	0	3.21005888165403	0	IM175.CCSK___IM175___NB8711742_AACCTTTCACCATAAC
-1.02924474307268	-13.8198224506103	2.47615371793162	0	0	IM175.CCSK___IM175___NB8711742_AAGACAAGTCTCTCCA
-0.170056109676338	-7.50891392970407	0	2.37695837563847	0	IM175.CCSK___IM175___NB8711742_AAGATAGCATGGGTCC
-0.867801001110908	-8.91231038615215	0	0	0	IM175.CCSK___IM175___NB8711742_AAGATAGTCTCAGAAC
-0.538753590067402	-8.67157645930003	0	1.90476453864142	0	IM175.CCSK___IM175___NB8711742_AAGCATCCACCACTGG
-0.531538599917997	-6.46599127776154	0	3.5122557150013	0	IM175.CCSK___IM175___NB8711742_AAGGTAAGTGCCCAGT
-0.5506027888281	-8.67611624548292	0	2.05203344423665	0	IM175.CCSK___IM175___NB8711742_AATCACGGTGCGGCTT
-0.272763874177378	-7.93558989373795	0	2.32009799370928	0	IM175.CCSK___IM175___NB8711742_AATCGTGAGCGTCAGA
-0.365999059350029	-7.71308215999238	0	2.99842805678805	0	IM175.CCSK___IM175___NB8711742_AATGCCAGTAGGAGGG
-1.31514281943027	-9.13257207578398	0	3.10837690914254	0	IM175.CCSK___IM175___NB8711742_AATGCCATCTTCACAT
-0.242402214922187	-7.53221939534505	0	2.16493267755697	1.91054338218059	IM175.CCSK___IM175___NB8711742_ACAGCCGTCCCAGTGG
-0.438278492671482	-7.4325937689816	0	3.493546128568	0	IM175.CCSK___IM175___NB8711742_ACAGCCGTCTGGACTA
-1.83518005404841	-7.52951169139214	0	0	0	IM175.CCSK___IM175___NB8711742_ACCAACAGTCTCGACG
-0.774929060345192	-8.86163603566848	0	3.63429191761235	0	IM175.CCSK___IM175___NB8711742_ACCACAAAGCTAATCC
-1.76962972959839	-8.78051713407308	0	2.28723049752071	2.08230548115825	IM175.CCSK___IM175___NB8711742_ACCACAAGTAACTTCG
-0.441227275953934	-7.76678973755023	0	1.78962841172419	0	IM175.CCSK___IM175___NB8711742_ACCCTTGGTCGATTCA
-1.23378125517243	-9.09263875711472	0	1.93677668342681	0	IM175.CCSK___IM175___NB8711742_ACCCTTGTCATCGCCT
-0.616280490702933	-7.59337237077368	0	3.45903386922274	1.04008905176996	IM175.CCSK___IM175___NB8711742_ACCGTTCAGCACTCGC
-0.329607243314206	-7.47176139072853	0	2.89458390208649	1.95066039522007	IM175.CCSK___IM175___NB8711742_ACCTGAAGTCGAGTTT
-0.342016788946807	-7.61827204672674	0	0	1.9856529677159	IM175.CCSK___IM175___NB8711742_ACGATCACACCAGCGT
-1.52095062558034	-8.83825591452374	0	0	0	IM175.CCSK___IM175___NB8711742_ACGCACGCATGCAGCC
-0.421658015839844	-7.20449897811855	0	3.34645341222902	1.26173386098995	IM175.CCSK___IM175___NB8711742_ACGGAAGAGACCAGAC
-0.359548067297361	-6.92945168980184	0	2.27352772083477	0	IM175.CCSK___IM175___NB8711742_ACGGAAGAGGACACTG
-1.08129087601544	-9.0285862495036	0	3.36323791431325	0	IM175.CCSK___IM175___NB8711742_ACGGAAGTCGAACACT
-0.250074887305666	-5.99664045452374	0	3.31478490552177	0.471633867824361	IM175.CCSK___IM175___NB8711742_ACGGGTCAGCAGCCTC
-1.32036093290342	-9.08875687626549	0	3.68139209590498	0	IM175.CCSK___IM175___NB8711742_ACGGTTAAGCATGATA
-1.03207929062534	-8.78727355520131	0	0	0	IM175.CCSK___IM175___NB8711742_ACGGTTAAGTATCCTG
-0.397745045843963	-7.26291217081177	0	0	0	IM175.CCSK___IM175___NB8711742_ACGTACAAGGTAAGAG
-0.705543303761414	-8.35651835023269	0	2.60399724676441	0	IM175.CCSK___IM175___NB8711742_ACGTACAGTTTCGCTC
-0.801972035559616	-8.24189127004969	0	3.42974321733924	0	IM175.CCSK___IM175___NB8711742_ACGTCCTTCATTGTGG
-0.218611703097514	-7.84153732851126	0	2.43576465634026	0	IM175.CCSK___IM175___NB8711742_ACGTTCCCAACCCGCA
-1.29454435495797	-8.7669161990986	0	2.96918422894958	0	IM175.CCSK___IM175___NB8711742_ACGTTCCCAAGAAATC
-0.602839788045093	-7.35147091786407	0	0	0	IM175.CCSK___IM175___NB8711742_ACTACGAAGGCATCAG
-0.793871283655329	-8.88058722892208	0	2.97324156959665	1.51163272092431	IM175.CCSK___IM175___NB8711742_ACTATGGCAAAGCAAT
-0.295152017868697	-7.467056637392	0	0	0	IM175.CCSK___IM175___NB8711742_ACTATGGGTGCTCCGA
-1.4699021785376	-9.08626983354132	0	0	0	IM175.CCSK___IM175___NB8711742_ACTTTGTTCTCAAAGC
-0.767772374285019	-8.8154641405503	0	2.79921200499727	0	IM175.CCSK___IM175___NB8711742_AGAACAAAGGCTCCCA
-0.505199588480523	-7.50715553169656	0	2.69945962804366	2.16293576841844	IM175.CCSK___IM175___NB8711742_AGACAAAAGGCCTTCG
-0.469006019945308	-7.72166618440429	0	0	0	IM175.CCSK___IM175___NB8711742_AGACACTGTCGAATTC
-0.192105084460262	-7.59343860659454	0	1.7594247025582	2.26325861806794	IM175.CCSK___IM175___NB8711742_AGACCATCAAATGATG
-0.833208318752787	-7.91825180235382	0	3.37904989307281	0	IM175.CCSK___IM175___NB8711742_AGATAGAAGACTGGGT
-0.52959587229953	-8.25973216597795	0	2.94498161831654	0	IM175.CCSK___IM175___NB8711742_AGATAGACACTGCATA
-1.30756827272453	-8.45412331706556	0	3.06701027197772	0	IM175.CCSK___IM175___NB8711742_AGATAGAGTGAGTTGG
-0.430734552614351	-8.24197675064399	0	3.27984405326369	0	IM175.CCSK___IM175___NB8711742_AGATAGATCACCTCAC
-0.515613729422047	-8.63368261275678	0	1.83502313167013	0	IM175.CCSK___IM175___NB8711742_AGATGAAGTAGCGCCT
-0.48176699722731	-8.07508725043173	0	1.98978660136547	0	IM175.CCSK___IM175___NB8711742_AGATGAATCATCTCTA
-1.53631657160722	-8.98389146264983	0	0	0	IM175.CCSK___IM175___NB8711742_AGCGATTGTATGATCC
-0.377163512778054	-6.99563613077686	0	2.37424286129296	0	IM175.CCSK___IM175___NB8711742_AGCGCCAAGGATACCG
-0.188256833908315	-7.69013510956827	0	2.83388317099549	0	IM175.CCSK___IM175___NB8711742_AGCGCCATCACTCCGT
-0.636713244501051	-7.64955878614786	0	0	0	IM175.CCSK___IM175___NB8711742_AGCGTATAGCACACAG
-0.631092634207057	-8.79660397451485	0	2.79141158481906	0	IM175.CCSK___IM175___NB8711742_AGCGTATTCGGTCACG
-0.75122312456188	-8.44490834111431	0	3.20995025614849	0	IM175.CCSK___IM175___NB8711742_AGCTCAACACGAAGAC
-0.393055123269114	-6.26086403776058	0	1.46780777184942	0	IM175.CCSK___IM175___NB8711742_AGGACTTGTTCAGCTA
-0.651432002626497	-8.26748517268428	0	1.92715377463922	0	IM175.CCSK___IM175___NB8711742_AGGAGGTGTCGTACAT
-0.717459356596612	-8.8518738656438	0	0	0	IM175.CCSK___IM175___NB8711742_AGGAGGTGTGTTCGTA
-1.52653166741709	-9.07376323058015	0	2.93536356108565	2.02385434443368	IM175.CCSK___IM175___NB8711742_AGGATAATCTACTCAT
-1.33519943532873	-7.3183994439991	0	0	0	IM175.CCSK___IM175___NB8711742_AGGCCACCACGAGAAC
-0.493510884466917	-6.74661623479849	0	3.0293505224009	0	IM175.CCSK___IM175___NB8711742_AGGGTCCAGGCAGCTA
-0.234055911024631	-7.44788552511678	0	0	0	IM175.CCSK___IM175___NB8711742_AGGGTGACAGAGGCAT
-0.265450022023292	-7.76088931921508	0	2.72652177728303	0	IM175.CCSK___IM175___NB8711742_AGGGTGAGTACTCGTA
-0.60423154883323	-8.78953003850824	0	2.19581988165714	0	IM175.CCSK___IM175___NB8711742_AGGGTGAGTCCGGTGT
-0.750400299639825	-8.7281384207613	0	3.29594586646325	0	IM175.CCSK___IM175___NB8711742_AGGGTGATCGCCTATC
-0.758572716357995	-8.45347067290748	0	0	0	IM175.CCSK___IM175___NB8711742_AGGTAGGAGTCTCTGA
-0.855471810420624	-8.41143820915662	0	2.73314543882091	0	IM175.CCSK___IM175___NB8711742_AGGTTGTAGGCCACCT
-0.349053573717261	-6.99583336114316	0	0	1.96345447977328	IM175.CCSK___IM175___NB8711742_AGTAACCGTCTTGAAC
-0.912828663983443	-8.98125445646232	0.0956712422986685	3.27570365908689	0	IM175.CCSK___IM175___NB8711742_AGTACTGCAATTCACG
-0.699724330483528	-7.96781708043524	0	3.09805126747034	0	IM175.CCSK___IM175___NB8711742_AGTAGCTGTACTCCCT
-0.771086922178841	-8.33774426120085	0	3.06066107725785	0	IM175.CCSK___IM175___NB8711742_AGTCTCCAGTATGATG
-0.400360095629222	-6.92830138685592	0	3.08231771564395	0	IM175.CCSK___IM175___NB8711742_ATACCTTCAGCGGTTC
-0.677612545295525	-8.4584980704774	0	2.14133926647569	0	IM175.CCSK___IM175___NB8711742_ATACCTTTCGGCTTCT
-1.95791799067875	-7.35396314450815	0	0	0	IM175.CCSK___IM175___NB8711742_ATCCATTTCGGCTTGG
-0.936970083813545	-8.90130652828728	0	3.06505623567682	0	IM175.CCSK___IM175___NB8711742_ATCCCTGCATCCTAAG
-0.808786662840121	-7.1529012100184	0	0	0	IM175.CCSK___IM175___NB8711742_ATCCGTCTCGTTGTGA
-0.374178262003503	-7.66535731899619	0	3.50642960727392	0	IM175.CCSK___IM175___NB8711742_ATCTTCATCTACTGCC
-0.545642762812239	-8.64945097024184	0	2.9085864790186	0	IM175.CCSK___IM175___NB8711742_ATGACCAAGGTGCTTT
-1.71504547340036	-7.3560291946767	0	0	0	IM175.CCSK___IM175___NB8711742_ATGAGGGAGACATATG
-1.46356680544215	-9.05290309213618	0	0	0	IM175.CCSK___IM175___NB8711742_ATTACCTCATCAGCTA
-1.22983382496517	-8.49214231238261	0	2.89431073134106	1.97761483622327	IM175.CCSK___IM175___NB8711742_ATTACCTGTGGCACTC
-0.328587904140794	-7.38633841796353	0	1.90197299734096	1.54837352688861	IM175.CCSK___IM175___NB8711742_ATTATCCCATGGAAGC
-0.450748026397823	-6.30098493691304	0	3.68042201561118	0	IM175.CCSK___IM175___NB8711742_ATTCCATCATACTTTC
-1.08996884754629	-8.62275583669047	0	0	0	IM175.CCSK___IM175___NB8711742_ATTCCCGCAGTCACGC
-0.347404355579409	-8.02664605959461	0	1.23599716921655	0	IM175.CCSK___IM175___NB8711742_ATTCGTTAGGATGAGA
-0.361946769671534	-8.02029472822864	0	2.83968668529605	0	IM175.CCSK___IM175___NB8711742_ATTCTTGTCCTCTTTC
-0.298622031249814	-6.03584235542372	0	2.70404977577605	0	IM175.CCSK___IM175___NB8711742_ATTTCTGGTTATAGCC
-0.458485420734818	-7.45728794194383	0	3.57858619073414	0	IM175.CCSK___IM175___NB8711742_CAACCAACAAGCCATT
-0.970476931936789	-8.84126088537857	0	2.88632775064975	0	IM175.CCSK___IM175___NB8711742_CAACCAATCCCTTGGT
-1.1432318493007	-8.53683891308783	0	4.55733683313556	0	IM175.CCSK___IM175___NB8711742_CAATACGTCGCAGATT
-0.320377784876172	-6.04203755325726	0	2.81139921467691	0	IM175.CCSK___IM175___NB8711742_CAATGACCAAGGTACG
-0.489755580286648	-7.50122951816635	0	2.93326326711524	0	IM175.CCSK___IM175___NB8711742_CACATGATCCCAATAG
-0.345961040317219	-6.90647460703268	0	3.65941501201404	0	IM175.CCSK___IM175___NB8711742_CACCAAATCAGGCGAA
-0.476226152218763	-6.36079970100957	0	2.81684013110612	0	IM175.CCSK___IM175___NB8711742_CACCAAATCCTTCACG
-1.332260548385	-9.08881970738056	0	2.90698466909232	0	IM175.CCSK___IM175___NB8711742_CACGTTCCAGTCAGTT
-0.564519717709981	-8.75300279306808	0	0	0	IM175.CCSK___IM175___NB8711742_CACGTTCGTCGGATTT
-0.527419482890018	-8.65078728508328	0	3.00678788123411	0	IM175.CCSK___IM175___NB8711742_CACTTCGCAATGGCCC
-0.523570791411164	-6.58994316531789	0	1.4004680072972	0.990788774759748	IM175.CCSK___IM175___NB8711742_CAGAGCCGTCCGAAGA
-0.959821893981013	-8.4749246394102	0	2.1937201942234	0	IM175.CCSK___IM175___NB8711742_CAGATACCAGGAATAT
-1.15444492362305	-8.87338034746813	0	0	0	IM175.CCSK___IM175___NB8711742_CAGATACTCTCGTGGG
-0.674319270854508	-8.7723117973501	0.701183427409937	2.27288235254395	0	IM175.CCSK___IM175___NB8711742_CAGATTGCAAGTAGTA
-0.362440919345112	-6.91471091530074	0	2.32420064881823	0	IM175.CCSK___IM175___NB8711742_CAGTGCGCAAATGCTC
-0.747159507803491	-8.75811255043757	0	2.5480621140756	1.64525678993074	IM175.CCSK___IM175___NB8711742_CATAAGCGTTTGGGTT
-1.28246941256177	-8.77293647750193	0	2.73033770781811	0	IM175.CCSK___IM175___NB8711742_CATACAGCATAGAAAC
-0.361114153260699	-6.1432828318766	0	2.57031509630535	0	IM175.CCSK___IM175___NB8711742_CATACCCAGCAGAAAG
-0.537053442499146	-6.61443234943681	0	2.88792153181801	0	IM175.CCSK___IM175___NB8711742_CATCCACTCCGCTAGG
-0.502400713435332	-7.67944971633663	0	2.55636983819215	1.98962370773339	IM175.CCSK___IM175___NB8711742_CATGAGTAGCCAACCC
-0.52977797526169	-8.34744233356286	0	3.01873148139693	0	IM175.CCSK___IM175___NB8711742_CATGCGGAGCGTGCCT
-1.00316844658103	-8.93893319171486	0	2.80395772068438	0	IM175.CCSK___IM175___NB8711742_CATTCTACATTCACCC
-0.453106560668025	-7.39886208110428	0	2.49611665165951	0	IM175.CCSK___IM175___NB8711742_CATTGCCTCAGCAATC
-0.545096078515842	-8.67458884426052	0	3.17121692808774	0	IM175.CCSK___IM175___NB8711742_CATTGTTGTGCGAGTA
-1.26581880856065	-8.32680363925149	0	2.51744515028285	0	IM175.CCSK___IM175___NB8711742_CCACACTAGAAGCCTG
-1.27941278885868	-9.05260799414154	0	2.33424507905446	2.13907165301322	IM175.CCSK___IM175___NB8711742_CCACTTGAGCCGAATG
-0.712188099742336	-8.26564514680648	0	3.12552149755313	0	IM175.CCSK___IM175___NB8711742_CCATAAGAGGCTAAAT
-0.684801714251935	-8.67234418554549	0	2.20656025271646	0	IM175.CCSK___IM175___NB8711742_CCATCACGTGAATAAC
-2.43000046299128	-7.17097843578205	0	0	0	IM175.CCSK___IM175___NB8711742_CCGGACACATCAGTCA
-0.265699159390518	-7.17534342368803	0	0	0	IM175.CCSK___IM175___NB8711742_CCGGTGACATTCCTCG
-1.28601092391908	-8.41863280385968	0	1.92210476871211	0	IM175.CCSK___IM175___NB8711742_CCGGTGAGTACGAGCA
-0.443366767107849	-7.35753272135093	0	3.63817776162587	0	IM175.CCSK___IM175___NB8711742_CCTAAGAGTTAGAGTA
-0.374316165804824	-8.41107826433922	0	2.33930335367571	1.37937314308242	IM175.CCSK___IM175___NB8711742_CCTCTAGAGACGGTCA
-1.02843993978618	-8.96816039090978	0	2.92648869767765	0	IM175.CCSK___IM175___NB8711742_CCTCTCCCACTTGGCG
-1.32884153546551	-8.38985834508315	0	2.69786411507883	0	IM175.CCSK___IM175___NB8711742_CCTCTCCGTTGCTCAA
-1.23930479541394	-8.50885063942783	0	1.76311230889073	0	IM175.CCSK___IM175___NB8711742_CCTTGTGAGGTATAGT
-0.86884222409333	-8.29631125242899	0	3.46182315381501	0	IM175.CCSK___IM175___NB8711742_CGAAGTTGTTGCGGCT
-0.322774013416366	-7.78856600023838	0	2.79120749313406	0	IM175.CCSK___IM175___NB8711742_CGAAGTTTCATTTGGG
-0.729610703510555	-8.3216940767846	0	0	1.53676496332338	IM175.CCSK___IM175___NB8711742_CGAGTGCAGAGTGACC
-0.313226092599312	-7.83386914974408	0	2.16145631539761	0.496809457675105	IM175.CCSK___IM175___NB8711742_CGCAGGTCATCAGTCA
-0.57934889833669	-8.44736977457178	0	1.89171861400686	0	IM175.CCSK___IM175___NB8711742_CGCAGGTTCTGTCAGA
-0.960040195051496	-7.23610795877392	0	0	0	IM175.CCSK___IM175___NB8711742_CGCCAGACACCGTGGT
-1.34116710293187	-8.07910713731582	0	3.48812863526408	0	IM175.CCSK___IM175___NB8711742_CGCCAGATCTTTCTAG
-0.294701292780378	-7.86881247783762	0	3.2675190129831	0	IM175.CCSK___IM175___NB8711742_CGCCATTCATTGTGCA
-0.597950114588776	-8.19802809610019	0	2.9695506362171	0	IM175.CCSK___IM175___NB8711742_CGCCATTGTACCCGCA
-0.877351097485699	-8.89139155675581	0	0	0	IM175.CCSK___IM175___NB8711742_CGGAGAACAATTGAAG
-0.439582932945288	-6.89247267351569	0	0	0	IM175.CCSK___IM175___NB8711742_CGGAGAACAGAACATA
-1.389259015624	-9.08504640479154	0	4.45081609234625	0	IM175.CCSK___IM175___NB8711742_CGGGCATAGGCTTTCA
-1.04365335970117	-7.22691237329117	0	0	0	IM175.CCSK___IM175___NB8711742_CGGGCATGTGGTCCGT
-0.42895856088903	-8.3369771637936	0	2.02138467539672	0	IM175.CCSK___IM175___NB8711742_CGGGTGTGTTACCTGA
-0.756174982705025	-8.36174836108939	0	1.86794196617758	0	IM175.CCSK___IM175___NB8711742_CGTGAATCACAAATAG
-1.42782789404296	-9.05822575264252	0	2.2248661662803	0	IM175.CCSK___IM175___NB8711742_CGTGAATTCTGAGATC
-0.185237002932548	-7.53780062489338	0	3.18117282049589	0	IM175.CCSK___IM175___NB8711742_CGTGATAAGACGATAT
-0.802390218501293	-8.86697389428144	0	2.36132440336257	0	IM175.CCSK___IM175___NB8711742_CGTGTCTCACTCTAGA
-0.488102343243381	-7.23521729115579	0	4.13806299237753	0	IM175.CCSK___IM175___NB8711742_CGTTCTGTCCGATGCG
-0.619904436074509	-8.37758145534986	0	0	0	IM175.CCSK___IM175___NB8711742_CGTTCTGTCTACGCAA
-1.04979430759329	-8.53800031593032	0	2.97999689954517	0	IM175.CCSK___IM175___NB8711742_CTACATTGTAGCGCTC
-0.434737558146827	-7.16030200586226	0	1.5996988517247	0	IM175.CCSK___IM175___NB8711742_CTATCCGTCCGGACGT
-0.537336914892582	-6.61411755940757	0	2.52023338543966	0	IM175.CCSK___IM175___NB8711742_CTATCCGTCGACCAAT
-1.39723155244406	-8.94378758296102	0	2.94797315382545	0	IM175.CCSK___IM175___NB8711742_CTATCTATCGTGGCTG
-1.91743963054045	-11.8710263193203	0	0	0	IM175.CCSK___IM175___NB8711742_CTCATGCAGATGTAGT
-1.4880235575226	-9.06246927938263	0	2.631009605178	0	IM175.CCSK___IM175___NB8711742_CTCATTAGTTTCACTT
-0.416688249058281	-6.26550481119014	0	1.92335010173304	0	IM175.CCSK___IM175___NB8711742_CTCCAACCAAGGATGC
-0.798134744883727	-7.2939013799804	0	0	0	IM175.CCSK___IM175___NB8711742_CTCCAACTCGTTCTCG
-0.781138183727682	-7.89011802161986	0	3.56787941041368	0	IM175.CCSK___IM175___NB8711742_CTCCATGAGTTGCATC
-0.395678991337207	-6.37574414226537	0	0	0	IM175.CCSK___IM175___NB8711742_CTCCCAAGTACTTGTG
-1.45020375491078	-9.05080593642937	0	0	0	IM175.CCSK___IM175___NB8711742_CTCCTTTCAAGAGTGC
-1.51865245577524	-8.99594630224667	0	0	2.5462340475293	IM175.CCSK___IM175___NB8711742_CTGCCATCAAATCAGA
-0.750956497914929	-8.50097889283105	0	2.6033508663762	0	IM175.CCSK___IM175___NB8711742_CTGCTCAGTATTCTCT
-1.00988554608063	-9.01708754578557	0	2.05651647385091	0	IM175.CCSK___IM175___NB8711742_CTTAGGAGTATCCTCC
-1.43056851034328	-8.99907256487686	0	3.56102681801938	0	IM175.CCSK___IM175___NB8711742_CTTCAATAGTGCGACA
-0.392141814748697	-7.95461429492795	0	2.66211285715845	0.478850645892564	IM175.CCSK___IM175___NB8711742_CTTCCTTAGTTCTCTT
-0.339674526812049	-8.07553121286736	0	3.08971573257607	0	IM175.CCSK___IM175___NB8711742_GAAACCTAGTGCTCGC
-1.63301560918038	-8.79259770593322	0	0	0	IM175.CCSK___IM175___NB8711742_GAAACCTGTAACTAAG
-1.49966860425539	-9.04032862292845	0	2.99799890245864	0	IM175.CCSK___IM175___NB8711742_GAAGAATGTGCCTGAC
-0.490092219305911	-6.41617272043928	0	1.99176968568635	0	IM175.CCSK___IM175___NB8711742_GAAGCGAAGAGAAGGT
-0.445507750902139	-8.64387647707803	0	2.18095780039901	0	IM175.CCSK___IM175___NB8711742_GAAGGGTTCAATCTCT
-0.886280996124109	-8.90361475051658	0	2.87081477761815	0	IM175.CCSK___IM175___NB8711742_GAATCACGTACAGTTC
-0.100522834471654	-7.73082670132405	0	3.38179256958028	0	IM175.CCSK___IM175___NB8711742_GAATCGTGTGTGATGG
-0.503592566724642	-7.67679383001075	0	2.76135897370551	0	IM175.CCSK___IM175___NB8711742_GAATCGTTCCTTCGAC
-0.823246321564013	-8.45396424769228	0	2.03648407377401	0	IM175.CCSK___IM175___NB8711742_GACACGCAGTGGAAAG
-0.552431380017196	-8.53055404799383	0	2.68094253424606	0	IM175.CCSK___IM175___NB8711742_GACATCAAGTCACTGT
-0.38821230301496	-6.16387987057897	0	2.40258972652657	0	IM175.CCSK___IM175___NB8711742_GACATCACACGACGCT
-0.293169493894882	-7.8873353724662	0	2.0322673842359	0	IM175.CCSK___IM175___NB8711742_GACCTTCTCCTAAGTG
-2.43484662567084	-7.18631776477135	0	0	0	IM175.CCSK___IM175___NB8711742_GACTATGGTTCTCGCT
-0.838360162469414	-8.89668859859365	0	0	1.55330502404766	IM175.CCSK___IM175___NB8711742_GACTATGTCGGAGTAG
-1.09116764716627	-8.4880552641272	0	3.75416289773258	1.90151212357735	IM175.CCSK___IM175___NB8711742_GACTCAACAGTGTGGA
-0.43207388784655	-6.87627604148986	0	0	0	IM175.CCSK___IM175___NB8711742_GACTCTCAGTAGGGTC
-1.36286058681726	-9.08105859660605	0	1.90814175316117	0	IM175.CCSK___IM175___NB8711742_GACTCTCCATACCGTA
-1.18032710648488	-9.07184407917432	0	3.31875411821147	0	IM175.CCSK___IM175___NB8711742_GACTCTCGTGATCATC
-1.98856447640185	-7.3731562505482	0	0	0	IM175.CCSK___IM175___NB8711742_GACTTCCTCATTGTTC
-0.657911817206239	-8.77905781181191	0	1.77208683171356	0	IM175.CCSK___IM175___NB8711742_GAGACCCAGCTGTGCC
-0.751736987591522	-7.89690009151539	0	2.78905132287758	0	IM175.CCSK___IM175___NB8711742_GAGACCCCACCCTCTA
-0.390011007131675	-8.19096920702596	0	2.91651095568452	0	IM175.CCSK___IM175___NB8711742_GAGTTACCACAACCGC
-1.37317801790827	-9.00064039985019	0	2.81789787807888	0	IM175.CCSK___IM175___NB8711742_GAGTTGTGTCTTTATC
-0.690575319115944	-8.37529350786435	0	1.87766811799495	0	IM175.CCSK___IM175___NB8711742_GAGTTTGAGGGAGTGG
-2.3685910758798	-7.17961856913842	0	0	0	IM175.CCSK___IM175___NB8711742_GATCAGTTCCGGTTCT
-1.64115150948243	-9.072744917308	0	3.45411360394708	0	IM175.CCSK___IM175___NB8711742_GATCGTACATTGTGCA
-1.16719897311328	-8.19163253619466	0	3.02046666854736	0	IM175.CCSK___IM175___NB8711742_GATGACTTCGTGGCGT
-1.58264278287494	-9.0517729080369	0	2.06130650838965	0	IM175.CCSK___IM175___NB8711742_GATGCTATCCACCTGT
-0.266108349643497	-7.77674618139258	0	3.93559844937741	0	IM175.CCSK___IM175___NB8711742_GATTCGAAGGTGTGAC
-0.707799948892787	-8.8360462005203	0	3.21179208469219	0	IM175.CCSK___IM175___NB8711742_GATTTCTGTCTCCTGT
0.479133113058571	-4.94661103810776	0	0	0	IM175.CCSK___IM175___NB8711742_GCAACATGTTCGGACC
-1.05232108090724	-8.98020028133156	0	2.51680817320416	0	IM175.CCSK___IM175___NB8711742_GCAACCGCACTAACGT
-1.28875355681267	-9.03132138796809	0	0	1.9417690092704	IM175.CCSK___IM175___NB8711742_GCACGTGGTGCATTTG
-0.434524992357387	-7.96156343682261	0	0	0	IM175.CCSK___IM175___NB8711742_GCAGCCATCGGAGATG
-1.13855194670149	-8.37604418380942	0	3.22897562928469	0	IM175.CCSK___IM175___NB8711742_GCAGGCTGTATGAAGT
-1.6372076073198	-8.92445482102849	0	4.23813578574432	1.60686692021289	IM175.CCSK___IM175___NB8711742_GCAGGCTTCAACCTCC
-0.62402287695724	-7.91693524177379	0	3.1535982419672	1.28043219193954	IM175.CCSK___IM175___NB8711742_GCAGTTACACCATTCC
-0.399389372951135	-8.28422321220962	0	2.23992477216264	0	IM175.CCSK___IM175___NB8711742_GCATGATTCTCTTGCG
-0.276182309801457	-7.88259977867492	0	0	0	IM175.CCSK___IM175___NB8711742_GCCAGCAAGGGCTTCC
-0.431040074708984	-6.28915482387613	0	2.68473680144379	0	IM175.CCSK___IM175___NB8711742_GCCGTGATCCGATGCG
-0.460053774193439	-8.35813489093202	0	2.65475601251733	0	IM175.CCSK___IM175___NB8711742_GCGTGCAGTCGATTAC
-1.38521202038512	-8.38621735880463	0	1.98407622218004	0	IM175.CCSK___IM175___NB8711742_GCTACCTCAAGCACAG
-1.22541119039802	-8.51471928593815	0	3.03534206931265	0	IM175.CCSK___IM175___NB8711742_GCTGGGTGTAGAGCTG
-1.04007328333983	-9.00034100832766	0	2.29983220230444	0	IM175.CCSK___IM175___NB8711742_GCTGGGTTCGACATCA
-0.383602488336517	-6.19577890292538	0	3.09294362285007	0	IM175.CCSK___IM175___NB8711742_GCTTGGGTCACAGTGT
-0.639700381980362	-8.53647598687392	0	3.2442600381831	0	IM175.CCSK___IM175___NB8711742_GGACGTCCAGACCAGA
-0.916344148023742	-7.12381494100743	0	0	0	IM175.CCSK___IM175___NB8711742_GGAGATGTCACTTGGA
-1.48211770799814	-7.31703139762005	0	0	0	IM175.CCSK___IM175___NB8711742_GGAGCAAAGCGCTGCT
-0.544316545866196	-8.47486748367667	0	0	0	IM175.CCSK___IM175___NB8711742_GGAGGATTCGTTGTGA
-1.21122392738482	-8.64408603599621	0	0	0	IM175.CCSK___IM175___NB8711742_GGATGTTGTGGACCAA
-0.720381680014924	-8.71701169549558	0	0.981880301112575	0	IM175.CCSK___IM175___NB8711742_GGCTTGGCAGGTGACA
-0.964136718374252	-8.53948147893485	0	0	0	IM175.CCSK___IM175___NB8711742_GGCTTTCTCTCCAATT
-0.254995168749439	-7.4672175127503	0	2.87097457747132	0	IM175.CCSK___IM175___NB8711742_GGGACTCGTCGGCCTA
-0.299170893631408	-7.71371561894038	0	3.32807325370637	0	IM175.CCSK___IM175___NB8711742_GGGAGATAGTCCTGTA
-0.465768664108254	-7.22469371709229	0	4.06469905988814	0	IM175.CCSK___IM175___NB8711742_GGGATCCCAAATTGCC
-0.322791478599045	-6.99127252661372	0	3.10261648300203	0	IM175.CCSK___IM175___NB8711742_GGGCTCATCAGTGTTG
-0.452461361397269	-7.73148683569858	0	2.51255668699213	0	IM175.CCSK___IM175___NB8711742_GGGTGAACAACTGATC
-0.69475075779559	-8.74754914497336	0	2.08753123081635	0	IM175.CCSK___IM175___NB8711742_GGGTGAACAAGTGGCA
-0.697321447741931	-8.35743828600383	0	2.29579936573616	0	IM175.CCSK___IM175___NB8711742_GGGTGTCTCAAGCCTA
-0.668967396185298	-8.73333363134176	0	1.91729605346024	1.70597948936217	IM175.CCSK___IM175___NB8711742_GGTAATCTCACCCTTG
-0.443762558853528	-7.40881443813601	0	3.32615286900109	0	IM175.CCSK___IM175___NB8711742_GGTGTTATCCACAGGC
-0.78487544443512	-7.83581667118183	0	1.67293276756129	0	IM175.CCSK___IM175___NB8711742_GTAATCGTCAGTGATC
-0.547780930529905	-6.62490777385757	0	3.35176337651636	0	IM175.CCSK___IM175___NB8711742_GTACAGTAGCCGCTTG
-0.398443402031886	-7.70345665520626	0	3.22150822884574	0	IM175.CCSK___IM175___NB8711742_GTAGAGGTCTGAGATC
-0.326606109046676	-7.0212638702116	0	2.50288585425337	0.456478681210823	IM175.CCSK___IM175___NB8711742_GTAGAGGTCTTGCAAG
-1.10982972549269	-8.47511965523461	0	0	0	IM175.CCSK___IM175___NB8711742_GTATTTCAGTTACTCG
-0.297257024667009	-6.03523979956091	0	2.94090505782488	0.622328082151027	IM175.CCSK___IM175___NB8711742_GTATTTCGTGAGTAGC
-1.23809355729198	-8.46498900315229	0	3.5398727549621	0	IM175.CCSK___IM175___NB8711742_GTCAAACAGTATGGCG
-0.651181790251549	-8.32921112141544	0	2.19303750600211	0	IM175.CCSK___IM175___NB8711742_GTCATCCGTTTGCCGG
-1.28945096822553	-8.89153747559077	0	4.02405690194132	0	IM175.CCSK___IM175___NB8711742_GTGAGGATCACACGAT
-1.49779567830041	-9.0664800812832	0	3.07493442309825	1.68604354009842	IM175.CCSK___IM175___NB8711742_GTTACAGGTGAACGGT
-0.38859501059389	-7.7992175221434	0	2.70026644263624	0	IM175.CCSK___IM175___NB8711742_GTTAGACGTCACTTCC
-1.24458927904438	-8.97760605677289	0	2.93667665295756	2.01366077483599	IM175.CCSK___IM175___NB8711742_GTTGCTCCAGAGATGC
-0.899027146402109	-8.72219051728844	0	0	0	IM175.CCSK___IM175___NB8711742_GTTGCTCGTGGTCTTA
-0.700714808617963	-8.76882038022954	0	3.66645070100085	0	IM175.CCSK___IM175___NB8711742_GTTTACTCAGTAGATA
-2.28008905580096	-7.23059804472909	0	0	0	IM175.CCSK___IM175___NB8711742_GTTTACTCAGTCGGTC
-0.784785107308996	-8.87108616072011	0	2.96370321204261	0	IM175.CCSK___IM175___NB8711742_TAAGCCATCCCTCATG
-1.11267762651311	-9.00522121042776	0	2.99262691540094	0	IM175.CCSK___IM175___NB8711742_TAATCTCAGAATCCCT
-1.33606672907228	-9.07868017536296	0	0	0	IM175.CCSK___IM175___NB8711742_TACACCCAGCTAGAAT
-0.815736750252059	-8.90521025382938	0	2.358068627349	0	IM175.CCSK___IM175___NB8711742_TACCCGTCAACACGTT
-0.699175400798548	-8.82782581066556	0	2.20164990533458	0	IM175.CCSK___IM175___NB8711742_TACCGAAGTTCTCCCA
-0.528882815554464	-8.56804794266324	0	2.95424214700638	0	IM175.CCSK___IM175___NB8711742_TACCTGCGTCCGGACT
-0.243391064332362	-7.85487500518969	0	3.6881310223672	0	IM175.CCSK___IM175___NB8711742_TACGGGCAGGGTAGCT
-2.1491455806072	-7.28386979193377	0	0	0	IM175.CCSK___IM175___NB8711742_TACGGTAGTCCGCAGT
-0.729986092128808	-8.14841667173854	0	2.61050958087005	0	IM175.CCSK___IM175___NB8711742_TACTTGTAGCAGCAGT
-0.635513871374032	-7.72832596431	0	2.82575309718135	0.800364667555024	IM175.CCSK___IM175___NB8711742_TACTTGTCAGAACATA
-0.349745877739483	-7.35744820976832	0	2.79098871374481	1.45229789246372	IM175.CCSK___IM175___NB8711742_TACTTGTTCATACGGT
-0.637368884592321	-8.61966099638137	0	0	0	IM175.CCSK___IM175___NB8711742_TAGATCGCACTCTCGT
-0.833151282815281	-8.05448840309641	0	3.64885991747941	0	IM175.CCSK___IM175___NB8711742_TAGTGCAAGACGCCAA
-1.21492464047946	-9.01575224285994	0	2.32311340141973	0	IM175.CCSK___IM175___NB8711742_TAGTGCAAGCACTCGC
0.443438475362977	-4.9724820377881	0	0	0	IM175.CCSK___IM175___NB8711742_TAGTGCACAGAGCTAG
-0.282907438439771	-7.82260311323176	0	2.70693275582791	0	IM175.CCSK___IM175___NB8711742_TATCTGTCAAGGATGC
-0.445949816071842	-6.98365456186268	0	1.20952343953298	0	IM175.CCSK___IM175___NB8711742_TATTTCGTCACGATAC
-1.4668887925305	-9.0525115343605	0	0	0	IM175.CCSK___IM175___NB8711742_TCACAAGTCAACCTCC
-1.76632727101057	-7.34033739954618	0	0	0	IM175.CCSK___IM175___NB8711742_TCACGCTAGTCTAGCT
-0.352333425934966	-7.79493099050054	0	3.03079910570752	0	IM175.CCSK___IM175___NB8711742_TCACGCTCATAAGCAA
-0.790657617908066	-8.68934918862018	0	2.87909421877326	0	IM175.CCSK___IM175___NB8711742_TCACGCTTCAGTGTGT
-1.3530633953744	-8.33054383330727	0	3.65178954635967	0	IM175.CCSK___IM175___NB8711742_TCATACTCATAGGTAA
-0.432179280293038	-8.49821468174406	0	2.69707236943737	0	IM175.CCSK___IM175___NB8711742_TCATCCGAGCTGTACT
-0.899176509396842	-8.91102552792923	0	3.09283218529738	0	IM175.CCSK___IM175___NB8711742_TCATGGATCTAGTTCT
-0.577515389943334	-6.52231991913659	0	3.04202215740378	0.287736810751161	IM175.CCSK___IM175___NB8711742_TCATTGTGTGGCCCAT
-1.16822299519933	-8.96894950744501	0	2.07299368603856	0	IM175.CCSK___IM175___NB8711742_TCCTCTTGTCGCCACA
-0.600961191050744	-8.73453182664361	0	2.00336329773859	0	IM175.CCSK___IM175___NB8711742_TCGACCTAGCTATCTG
-1.42247650706695	-9.08023088532777	0	2.33456089497839	0	IM175.CCSK___IM175___NB8711742_TCGCAGGAGGCGCTCT
-0.644320654905116	-8.84588404489998	0	3.23140649774767	0	IM175.CCSK___IM175___NB8711742_TCGGGCACAGGTGGAT
-0.383207628483135	-7.27084691030943	0	3.5813641754758	1.93772369747228	IM175.CCSK___IM175___NB8711742_TCGGGTGGTCCTGTTC
-0.419287105407722	-8.56221725610413	0	0	0	IM175.CCSK___IM175___NB8711742_TCGGTCTGTAGCGATG
-0.686295482170164	-8.00014744709958	0	3.32745706893823	0	IM175.CCSK___IM175___NB8711742_TCGTCCACATCCCACT
-0.99065771124445	-8.34992945907077	0	2.70279844134183	0	IM175.CCSK___IM175___NB8711742_TCTATACTCACGATAC
-0.328956028486881	-7.44453565068594	0	0	0	IM175.CCSK___IM175___NB8711742_TCTGTCGGTCGAACAG
-0.847870082933916	-8.71845414268154	0	3.05689587236149	0	IM175.CCSK___IM175___NB8711742_TCTTCCTAGGCTAAAT
-0.391902001406886	-7.82475550580775	0	3.18754492043336	0	IM175.CCSK___IM175___NB8711742_TGACAGTCAACGTTAC
-1.02473628903858	-8.94904800684881	0	3.3783301637879	0	IM175.CCSK___IM175___NB8711742_TGACTCCAGCGTTCAT
-0.407847579060359	-7.35274159391505	0	2.22166441341837	1.98754944404777	IM175.CCSK___IM175___NB8711742_TGCAGGCCAAAGCTAA
-0.535390351911389	-7.779448268211	0	2.78229238437411	0	IM175.CCSK___IM175___NB8711742_TGCAGGCGTGGTCCCA
-0.333275271020227	-7.97586373830261	0	1.64978292890188	1.14984421759295	IM175.CCSK___IM175___NB8711742_TGCATCCAGGTGCCAA
-1.42730781358553	-9.12105022362019	0	3.79528705535617	0	IM175.CCSK___IM175___NB8711742_TGCATGAAGTACCATC
-0.96993268620564	-8.97475908332278	0	2.22962926925805	0	IM175.CCSK___IM175___NB8711742_TGCATGATCTCAGAAC
-1.43866128651193	-9.03246410773536	0	0	0	IM175.CCSK___IM175___NB8711742_TGCTCCACAAACCACT
-0.528366647604713	-8.60495875283421	0	4.16688932728256	0	IM175.CCSK___IM175___NB8711742_TGCTCCAGTTGTAAAG
-0.290587574338665	-7.79567913357531	0	2.23127810575788	0	IM175.CCSK___IM175___NB8711742_TGCTTGCCAGCCTATA
-0.485015804585442	-6.8497258960625	0	0	0	IM175.CCSK___IM175___NB8711742_TGGAACTAGACTTCAC
-0.904783907205616	-8.43692188642662	0	3.3575388690588	0	IM175.CCSK___IM175___NB8711742_TGGAACTTCATGTCAG
-0.403761876739807	-7.89270345607918	0	0	0	IM175.CCSK___IM175___NB8711742_TGGAGGACAGAGAGGG
-0.298985718295225	-6.98766130449236	0	3.22558227275317	0	IM175.CCSK___IM175___NB8711742_TGGATCAGTTGTACGT
-0.569948244265625	-7.62058339823024	0	0	0	IM175.CCSK___IM175___NB8711742_TGGATGTTCATCACCC
-0.978611693885159	-8.87893441958049	0	2.90686087120668	0	IM175.CCSK___IM175___NB8711742_TGGGAAGGTGCTATTG
-1.05490946594065	-8.59875239714473	0	2.32939443490734	0	IM175.CCSK___IM175___NB8711742_TGGGAAGTCCGATAAC
-0.526277713997987	-6.73589653670224	0	2.24882046690018	0	IM175.CCSK___IM175___NB8711742_TGGGAGAGTCACCGAC
-0.228977735423972	-7.62981120917798	0	0	0	IM175.CCSK___IM175___NB8711742_TGGGATTAGGATGAGA
-1.7513864561044	-8.74223686251567	0	2.14754426422103	0	IM175.CCSK___IM175___NB8711742_TGGGATTGTATAGGAT
-1.21053500098436	-8.97205017514746	0	2.17074584236681	0	IM175.CCSK___IM175___NB8711742_TGGTACAAGCAAACAT
-0.410143309198394	-7.88075746874897	0	1.94302579927267	0	IM175.CCSK___IM175___NB8711742_TGTACAGAGTGGCGAT
-0.673632915133559	-8.6885398657799	0	2.36528829189075	0	IM175.CCSK___IM175___NB8711742_TGTGTGATCACAAGAA
-0.3573272646106	-6.97698413989184	0	3.11714457696639	3.02353726299842	IM175.CCSK___IM175___NB8711742_TGTTCATAGGAGGCAG
-2.14699686078089	-7.28031249221676	0	0	0	IM175.CCSK___IM175___NB8711742_TGTTCATAGTCGTCTA
-0.799937082599561	-8.58297735807954	0	3.35800937157272	0	IM175.CCSK___IM175___NB8711742_TGTTCCGGTATGAGCG
-0.406799264621141	-7.94084946474839	0	3.25996042876612	1.15876609040889	IM175.CCSK___IM175___NB8711742_TGTTCTAGTTACACAC
-0.404375528785045	-7.17301368623852	0	2.57255807394286	0	IM175.CCSK___IM175___NB8711742_TGTTTGTGTTCGTAAC
-0.658211994832313	-8.69740968485742	0	2.28015924328513	0.988162161738432	IM175.CCSK___IM175___NB8711742_TTACCGCTCAGCGCGT
-0.883046179913452	-8.39625664626706	0	3.95772763970274	0	IM175.CCSK___IM175___NB8711742_TTACGCCAGAAGCTGC
-0.409836687888209	-8.34931813981325	0	0	0	IM175.CCSK___IM175___NB8711742_TTCATTGTCGACATAC
-0.26233656034962	-7.75275672633067	0	2.7520269584128	0	IM175.CCSK___IM175___NB8711742_TTCCAATAGGGACCAT
-0.784192566100601	-7.84246770995204	0	1.78741651840615	0	IM175.CCSK___IM175___NB8711742_TTCTAACCAAGCCATT
-0.334223697282968	-7.12183813295965	0	2.93071854738313	0	IM175.CCSK___IM175___NB8711742_TTCTAGTTCTCTATAC
-0.851957911657511	-8.87293684534177	0	2.09351218172074	0	IM175.CCSK___IM175___NB8711742_TTCTTCCCAAGAGCTG
-0.676244169059751	-8.1661572924482	0	2.33284357292709	0	IM175.CCSK___IM175___NB8711742_TTCTTCCTCAGCTGAT
-0.972867864781978	-8.59475034810158	0	2.98437432713969	0	IM175.CCSK___IM175___NB8711742_TTCTTGAAGAGCCGAT
-0.168415022042784	-7.69485803946773	0	3.17053730211781	0	IM175.CCSK___IM175___NB8711742_TTTCAGTGTTCGGGTC
-0.31408730588318	-7.40612947055518	0	2.50172497637518	1.36109058277293	IM175.CCSK___IM175___NB8711742_TTTCATGTCCCGAGAC
-0.629842885990872	-8.69338861142468	0	2.32890758028154	1.3737124921683	IM175.CCSK___IM175___NB8711742_TTTCGATGTGGTAATA
-0.260072334906423	-7.33950285673284	0	2.66927382482167	0	IM175.CCSK___IM175___NB8711742_TTTCGATTCGAGCCAC
-0.417574969346121	-7.94844259763709	0	1.94516486707477	0	IM175.CCSK___IM175___NB8711742_TTTGGAGTCGGACGTC
-0.59455459773407	-7.91449084993174	0	1.49131179360063	0	IM175.CCSK___IM175___NB8711742_TTTGTTGCATGTGGCC
2.27618157306484	4.95653730912876	0	0	0	IM329.CCSK___IM329___NB8711738_AAACCCAAGCCACCGT
-0.412915341836935	0.902558452249738	0	0	0	IM329.CCSK___IM329___NB8711738_AAACCCAAGGCTGTAG
2.46340107527744	5.03359955522999	0	0	0	IM329.CCSK___IM329___NB8711738_AAACCCAGTACCATAC
2.00610003428158	-0.371009216467416	0	0	0	IM329.CCSK___IM329___NB8711738_AAACCCATCTCTCTTC
5.47003519547219	8.71406926041825	0	0	0	IM329.CCSK___IM329___NB8711738_AAACGAAGTATTGACC
-0.0643537562822902	-15.0033641939868	2.88690612544578	0	2.03902339698964	IM329.CCSK___IM329___NB8711738_AAACGAATCCATAGAC
0.786240958190733	0.108286728139473	0	0	2.12499914078593	IM329.CCSK___IM329___NB8711738_AAACGCTGTTGCATGT
3.66120452282909	4.19325318600794	0	0	0	IM329.CCSK___IM329___NB8711738_AAACGCTTCAAGGCTT
7.77656274459319	8.20868753338439	0	0	0	IM329.CCSK___IM329___NB8711738_AAACGCTTCCTGTTAT
4.37543982344249	6.78418760928517	0	0	0	IM329.CCSK___IM329___NB8711738_AAAGAACAGCTGGCTC
8.07913965577697	5.2647046807516	0	0	1.26883321960753	IM329.CCSK___IM329___NB8711738_AAAGAACCATAGGTTC
0.668319167405223	2.61840960862521	0	0	0	IM329.CCSK___IM329___NB8711738_AAAGAACTCTGCGATA
7.992093951271	7.26165594603052	0	0	1.34319311275815	IM329.CCSK___IM329___NB8711738_AAAGGATTCCCTCATG
0.418016628785465	-14.5802122691347	0	0	0	IM329.CCSK___IM329___NB8711738_AAAGGATTCCCTGGTT
8.17003176731347	4.91412473499605	0	0	0	IM329.CCSK___IM329___NB8711738_AAAGGATTCTTGTTAC
0.138281906581378	-0.477843438669993	0	0	0	IM329.CCSK___IM329___NB8711738_AAAGGGCAGTCTGGAG
4.33353841731452	7.50604528419068	0	0	1.53757121856266	IM329.CCSK___IM329___NB8711738_AAAGGGCCACAACCGC
2.0728119071787	4.56945628303933	0	0	1.09251261908224	IM329.CCSK___IM329___NB8711738_AAAGGGCGTTTGTTGG
4.66244167368458	7.38536613481818	0	0	0	IM329.CCSK___IM329___NB8711738_AAAGGGCTCCTAACAG
2.36172083880895	5.58284057559619	0	0	0	IM329.CCSK___IM329___NB8711738_AAAGGTAAGATACATG
5.39948454891983	9.48889499673216	0	0	0	IM329.CCSK___IM329___NB8711738_AAAGGTAAGTAGCCAG
-0.837590475614882	-0.728897326346004	0	0	1.96120184709943	IM329.CCSK___IM329___NB8711738_AAAGGTACAACAGCCC
0.296744310524583	0.176036257637866	0	0	0	IM329.CCSK___IM329___NB8711738_AAAGGTACAAGTATCC
8.62435222226884	5.43127728740357	0	0	1.34219626059606	IM329.CCSK___IM329___NB8711738_AAAGGTACAATGCAGG
4.73721444174539	6.66974843667264	0	0	0	IM329.CCSK___IM329___NB8711738_AAAGGTAGTTCGGACC
-0.877524905004244	-12.4091325958199	3.32747954946557	0	0	IM329.CCSK___IM329___NB8711738_AAAGGTATCCATTTAC
7.47403782430717	7.40494798055513	0	0	2.0215999754372	IM329.CCSK___IM329___NB8711738_AAAGTCCCAATAGTCC
-0.623455972999132	-12.6094400038839	3.3607471651891	2.06691442151424	0	IM329.CCSK___IM329___NB8711738_AAAGTCCCATTCTCTA
0.353394628618916	-13.3369183166731	1.92808822548412	0	0	IM329.CCSK___IM329___NB8711738_AAAGTGAAGCACTCCG
1.07916289121978	2.4186044618861	0	0	0	IM329.CCSK___IM329___NB8711738_AAAGTGAAGCGACAGT
5.56021343577003	9.00738371661525	0	0	2.39002890146273	IM329.CCSK___IM329___NB8711738_AAATGGAAGGTATAGT
-1.08234805469156	-13.8781295147569	1.87687180126433	0	0	IM329.CCSK___IM329___NB8711738_AAATGGACATAATCCG
9.15723262962524	5.64369086233611	0	0	1.1526647926581	IM329.CCSK___IM329___NB8711738_AAATGGAGTCATCCCT
6.24411409991356	4.1560790269017	0	0	1.67958234218067	IM329.CCSK___IM329___NB8711738_AAATGGAGTCTTCATT
2.04318688097928	5.34245704148472	0	0	0	IM329.CCSK___IM329___NB8711738_AAATGGAGTGGGCTTC
2.24963270777494	0.865956104890783	0	0	0	IM329.CCSK___IM329___NB8711738_AAATGGATCAAGCTTG
-0.776070787786717	-14.5169893531354	2.22667941795462	0	2.02489148160711	IM329.CCSK___IM329___NB8711738_AAATGGATCGTTGTGA
5.73165089114796	6.35110198592698	0	0	0	IM329.CCSK___IM329___NB8711738_AACAAAGAGCTAAATG
2.77465151721911	7.25758216049152	0	0	2.02358292988515	IM329.CCSK___IM329___NB8711738_AACAAAGCACATACTG
5.74212186239658	7.48280580798436	0	0	2.25416878520239	IM329.CCSK___IM329___NB8711738_AACAAAGGTGCTTATG
2.55364406769188	7.94798155839034	0	0	0	IM329.CCSK___IM329___NB8711738_AACAAAGTCGCAGAGA
2.67611905533548	6.6513306798056	0	0	0	IM329.CCSK___IM329___NB8711738_AACAAAGTCTTGCGCT
-0.0519597316317768	-12.6697614852467	2.15698130504339	0	0	IM329.CCSK___IM329___NB8711738_AACAACCAGATGGCGT
-0.413794622322716	-12.9304285894462	0	2.25777677922318	0	IM329.CCSK___IM329___NB8711738_AACAACCAGTATCCTG
6.72078527352916	7.91834516606894	0	0	0	IM329.CCSK___IM329___NB8711738_AACAACCCAGTCCGTG
4.27571600926959	4.75358250373926	0	0	1.33159299168864	IM329.CCSK___IM329___NB8711738_AACAACCGTTTGGAGG
0.516669089857182	-13.1003720941149	1.45747188345992	2.05413383834288	0	IM329.CCSK___IM329___NB8711738_AACAACCTCAAGCCAT
0.863501980841621	-13.9935740503628	2.9624046032364	0	1.64294746269968	IM329.CCSK___IM329___NB8711738_AACAACCTCACTCGAA
6.89937149689832	8.8594805305783	0	0	2.26924975507692	IM329.CCSK___IM329___NB8711738_AACAAGAAGTGGTGGT
4.04993146405901	8.85176564190235	0	0	0	IM329.CCSK___IM329___NB8711738_AACAAGATCCACATAG
8.43456898182331	4.12772228250841	0	0	1.96045909405258	IM329.CCSK___IM329___NB8711738_AACACACAGCGTTAGG
0.542017857918315	2.16357523545282	0	0	1.48316822914046	IM329.CCSK___IM329___NB8711738_AACACACCAGCGGTCT
0.186565456638445	-14.6469219140973	1.88717695187107	0	0	IM329.CCSK___IM329___NB8711738_AACACACGTTGTTTGG
6.4217131876652	8.6160785126104	0	0	0	IM329.CCSK___IM329___NB8711738_AACACACTCCGTTGAA
1.34664642646851	0.493541199619707	0	0	0	IM329.CCSK___IM329___NB8711738_AACAGGGCACTGAGTT
3.59694636336662	8.21483682345029	0	0	0	IM329.CCSK___IM329___NB8711738_AACAGGGCAGCGAGTA
7.02522406834492	9.76625660983176	0	0	0	IM329.CCSK___IM329___NB8711738_AACCAACAGAAACTGT
1.98929459240976	-15.0048883693107	3.02998752567979	0	0	IM329.CCSK___IM329___NB8711738_AACCACAGTACAATAG
9.64463626797793	4.35892336368865	0	0	0.918173911959559	IM329.CCSK___IM329___NB8711738_AACCACAGTCGTTCAA
2.25179411966457	4.24294229162509	0	0	1.36656340038243	IM329.CCSK___IM329___NB8711738_AACCACATCTAGCATG
1.28899381513351	3.44306375491138	0	0	0	IM329.CCSK___IM329___NB8711738_AACCATGAGATCGACG
8.8974064972268	7.24875617387157	0	0	0	IM329.CCSK___IM329___NB8711738_AACCATGAGTATGATG
2.1653591746164	-15.1206839512015	0	0	0	IM329.CCSK___IM329___NB8711738_AACCATGCAGCTATTG
1.17915956994573	5.02637160090302	0	0	0	IM329.CCSK___IM329___NB8711738_AACCATGTCTGGCCAG
0.768074806151176	1.07714287567164	0	0	1.05999174886998	IM329.CCSK___IM329___NB8711738_AACCCAAAGGTTATAG
7.38679748850623	5.29455219913832	0	0	1.37093463415639	IM329.CCSK___IM329___NB8711738_AACCCAACAAGCTGCC
-1.87387613513857	-11.9050601449492	1.79876274182203	0	0	IM329.CCSK___IM329___NB8711738_AACCCAATCATTCTTG
1.64361436150186	-0.209969484743686	0	0	1.35506145576281	IM329.CCSK___IM329___NB8711738_AACCCAATCTCTGCCA
-0.196462035889004	-0.302434022549938	0	0	1.75881068516432	IM329.CCSK___IM329___NB8711738_AACCTGAAGCTGACCC
0.152431343415396	-15.5319994276081	2.13484539065491	0	0	IM329.CCSK___IM329___NB8711738_AACCTGATCGGTTAGT
5.29795499826956	7.43882001056446	0	0	0	IM329.CCSK___IM329___NB8711738_AACCTTTAGCACGGAT
2.24272821368656	-15.3976817574184	3.39869870266504	0	0	IM329.CCSK___IM329___NB8711738_AACCTTTAGCTAGAGC
-1.20995009117355	-1.23514248560522	0	0	1.94495930550615	IM329.CCSK___IM329___NB8711738_AACCTTTCAAGCCATT
-0.871860181158906	-7.67237759329139	0	2.74607755780109	0	IM329.CCSK___IM329___NB8711738_AACCTTTCAGAAGTTA
9.52004698898639	4.7639647830016	0	0	0	IM329.CCSK___IM329___NB8711738_AACCTTTGTCATCGCG
1.81278208492834	3.42677788322878	0	0	1.84257648606775	IM329.CCSK___IM329___NB8711738_AACGAAAAGATCACCT
1.44216955991358	0.3397260130888	0	0	0	IM329.CCSK___IM329___NB8711738_AACGAAACAAGCCATT
7.65057884409755	3.83223886577447	0	0	1.36731023809422	IM329.CCSK___IM329___NB8711738_AACGAAACACCATATG
8.61423526076928	5.54036882749175	0	0	1.2266136191613	IM329.CCSK___IM329___NB8711738_AACGAAACAGTGGGTA
2.95619276015228	4.57462574184388	0	0	0	IM329.CCSK___IM329___NB8711738_AACGAAACATGTTCGA
-1.4000539080279	-0.735876119213127	0	0	0	IM329.CCSK___IM329___NB8711738_AACGAAAGTCCAGAAG
4.19666267278912	4.36139372788486	0	0	0	IM329.CCSK___IM329___NB8711738_AACGAAATCGGCCAAC
7.36281485919749	8.08158672581063	0	0	0	IM329.CCSK___IM329___NB8711738_AACGGGAGTGGCTACC
7.65459849187538	5.88879102414834	0	0	1.63337028816442	IM329.CCSK___IM329___NB8711738_AACGTCAAGGTCTACT
1.78087064795136	-14.9773442329881	0	0	0	IM329.CCSK___IM329___NB8711738_AACGTCACAATCCAGT
6.94573140694554	8.06449046789911	0	0	0	IM329.CCSK___IM329___NB8711738_AACGTCACACGCTTAA
1.53226057516623	6.75672249274026	0	0	1.77404170623229	IM329.CCSK___IM329___NB8711738_AACGTCAGTGCCTAAT
2.98775101301832	3.5007004806589	0	0	1.35207889302837	IM329.CCSK___IM329___NB8711738_AACTTCTAGGATACAT
7.96011188123057	8.03119235876394	0	0	0	IM329.CCSK___IM329___NB8711738_AACTTCTAGGCCTTGC
6.42120046365537	4.81234862522292	0	0	1.87898918388381	IM329.CCSK___IM329___NB8711738_AACTTCTGTGCCAAGA
-0.200500760275451	0.781832470483179	0	0	1.68033464822594	IM329.CCSK___IM329___NB8711738_AACTTCTGTTCGGGTC
-1.01313999115905	-13.9405990760611	2.87728802639725	0	0	IM329.CCSK___IM329___NB8711738_AAGAACAAGGTGATAT
0.206407759017738	-1.48670805658306	0	0	0	IM329.CCSK___IM329___NB8711738_AAGAACAGTGTATTGC
3.16359917811381	6.78983721268693	0	0	0	IM329.CCSK___IM329___NB8711738_AAGACAAAGGGACTGT
0.586215567496756	-2.4540149338862	0	0	0	IM329.CCSK___IM329___NB8711738_AAGACAAAGTCATGGG
6.75760150902272	7.88235714606631	0	0	0	IM329.CCSK___IM329___NB8711738_AAGACAAGTTATAGCC
3.15915637074039	6.56727893775349	0	0	1.73623078364748	IM329.CCSK___IM329___NB8711738_AAGACTCCAACAAGAT
1.79323803010983	6.19464458279775	0	0	0	IM329.CCSK___IM329___NB8711738_AAGACTCCAAGTCGTT
0.141812471301941	-14.5684092557649	0	0	0	IM329.CCSK___IM329___NB8711738_AAGACTCGTCGGCCTA
1.51430072434999	3.61975735284468	0	0	0	IM329.CCSK___IM329___NB8711738_AAGATAGCACTCAGAT
0.493916172406688	-2.65915473860916	0	0	0	IM329.CCSK___IM329___NB8711738_AAGCATCCACAGCTTA
3.74730930364667	5.53631461656953	0	0	0	IM329.CCSK___IM329___NB8711738_AAGCATCCAGTAGATA
10.0450128812455	4.88373994004276	0	0	1.17668167865322	IM329.CCSK___IM329___NB8711738_AAGCATCTCAAGAAAC
4.12008119318596	3.78125414193424	0	0	0.526327068592067	IM329.CCSK___IM329___NB8711738_AAGCATCTCAGTCCGG
2.31276130797083	1.95355242461409	0	0	2.37166959313992	IM329.CCSK___IM329___NB8711738_AAGCATCTCGATGGAG
6.66771977830022	9.1333799955386	0	0	0	IM329.CCSK___IM329___NB8711738_AAGCCATAGCGCCATC
5.8216484248785	9.59488949867544	0	0	1.88167741769214	IM329.CCSK___IM329___NB8711738_AAGCCATCAAGAGATT
9.01844230195713	4.5782625068962	0	0	0	IM329.CCSK___IM329___NB8711738_AAGCCATCAGGAATAT
-0.099819594278766	-2.97596105800393	0	0	1.63619972215632	IM329.CCSK___IM329___NB8711738_AAGCCATCATTACGGT
8.98779312144541	7.06304881601156	0	0	0	IM329.CCSK___IM329___NB8711738_AAGCCATTCGATTTCT
7.54421395858517	6.92905219093774	0	0	1.46911832937323	IM329.CCSK___IM329___NB8711738_AAGCCATTCGGCCCAA
1.66172638809675	6.12110648704334	0	0	1.58720027212913	IM329.CCSK___IM329___NB8711738_AAGCGAGTCGCTGCGA
-0.990827937639785	-12.2293824797765	3.31310467718744	0	0	IM329.CCSK___IM329___NB8711738_AAGCGTTAGGCGTTGA
1.42074468283245	-15.0277600183071	2.39520006037717	0	0	IM329.CCSK___IM329___NB8711738_AAGCGTTCATATGCGT
-1.08400383490117	-13.9401053172877	2.34975625576445	2.36010015391963	0	IM329.CCSK___IM329___NB8711738_AAGCGTTGTGGTTTAC
6.07405046923842	5.58073797551847	0	0	0	IM329.CCSK___IM329___NB8711738_AAGCGTTTCAAGGAGC
7.95424835125418	6.0388311303288	0	0	2.28970774639065	IM329.CCSK___IM329___NB8711738_AAGGAATAGATACAGT
5.5273969436212	4.31360195495681	0	0	0	IM329.CCSK___IM329___NB8711738_AAGGAATAGTGTACAA
7.97016663078411	4.80250787486909	0	0	1.43347351979753	IM329.CCSK___IM329___NB8711738_AAGGAATCAACGAGGT
7.16986749842162	9.53956363822953	0.712020113444396	0	1.681301300655	IM329.CCSK___IM329___NB8711738_AAGGAATCAACTCGAT
0.584599044394426	-13.7250643772416	3.63915395193134	0	0	IM329.CCSK___IM329___NB8711738_AAGGAATGTTATTCTC
6.36321806491238	8.87568214266325	0	0	0	IM329.CCSK___IM329___NB8711738_AAGGAATTCAATCTCT
3.23618722170761	6.14032982224311	0	0	2.04759187810891	IM329.CCSK___IM329___NB8711738_AAGGTAACAGGTCAAG
0.179225060565251	1.01403801308786	0	0	1.52208545989449	IM329.CCSK___IM329___NB8711738_AAGGTAACATCGCTCT
8.71120356623061	7.63950472252358	0	0	1.46131157058341	IM329.CCSK___IM329___NB8711738_AAGGTAACATGACTCA
5.73913023220102	9.00022258058299	0	1.33999114475499	2.2482750067328	IM329.CCSK___IM329___NB8711738_AAGTACCAGGATGTTA
8.06579002921913	7.4464488610533	0	0	1.78195530418923	IM329.CCSK___IM329___NB8711738_AAGTACCAGTGCTAGG
6.3393684492675	7.69558262383887	0	0	0	IM329.CCSK___IM329___NB8711738_AAGTCGTAGACTGTTC
1.8715622176906	-15.4173061224498	2.18640879318037	0	0	IM329.CCSK___IM329___NB8711738_AAGTCGTGTAAGGTCG
1.79273917958581	4.05317042772973	0	0	0	IM329.CCSK___IM329___NB8711738_AAGTCGTGTTCTTCAT
4.21233681331309	6.19584370056437	0	0	0	IM329.CCSK___IM329___NB8711738_AAGTCGTTCCATTTAC
-0.277212749722138	0.719523788140772	0	0	1.73185111365164	IM329.CCSK___IM329___NB8711738_AAGTGAAAGAGGTGCT
2.30924925692995	0.979466651481313	0	0	0	IM329.CCSK___IM329___NB8711738_AAGTGAAAGGTAGATT
1.87191424053094	3.10754877640364	0	0	0	IM329.CCSK___IM329___NB8711738_AAGTGAAGTATGCTTG
1.2852792261733	5.16344724528827	0	0	0	IM329.CCSK___IM329___NB8711738_AAGTGAATCACCCTGT
0.985537137572839	5.44527790139731	0	0	0	IM329.CCSK___IM329___NB8711738_AAGTGAATCTGGGAGA
1.19166474693905	1.66826325283626	0	0	2.0855172815906	IM329.CCSK___IM329___NB8711738_AAGTTCGAGAGCATAT
1.17434796315633	4.04822906469666	0	0	0	IM329.CCSK___IM329___NB8711738_AAGTTCGAGGCTAACG
9.03064845822959	3.74463659906455	0	0	2.31330793084875	IM329.CCSK___IM329___NB8711738_AAGTTCGTCCGCAAAT
5.66101081046844	7.40412136066067	0	0	0	IM329.CCSK___IM329___NB8711738_AATAGAGAGCAACAGC
1.73845594134501	4.4868506884889	0	0	0	IM329.CCSK___IM329___NB8711738_AATAGAGGTATGACAA
2.19927709407561	1.51815248880626	0	0	0	IM329.CCSK___IM329___NB8711738_AATAGAGGTCGCATGC
-1.15888900766165	-13.8547366027406	0	0	0	IM329.CCSK___IM329___NB8711738_AATAGAGGTTTGCAGT
1.09321042321428	-0.883818966401242	0	0	0	IM329.CCSK___IM329___NB8711738_AATCACGAGCCTCAAT
-1.59360327337779	-12.0661311957501	4.01090271916883	0	0	IM329.CCSK___IM329___NB8711738_AATCACGAGTGTTGAA
2.14099850107403	0.812854294923934	0	0	0	IM329.CCSK___IM329___NB8711738_AATCACGGTGTCCAAT
7.80265582193997	4.83877797158541	0	0	1.33755988191054	IM329.CCSK___IM329___NB8711738_AATCACGTCCATTGGA
9.48333418155721	-0.603633207132284	2.54430313299387	0.823674444424187	0.747169229655304	IM329.CCSK___IM329___NB8711738_AATCACGTCCTGTACC
7.00885230250045	4.16835891166892	0	0	1.2587379747973	IM329.CCSK___IM329___NB8711738_AATCGACAGTAGAATC
-0.851626401209657	-12.4201736586068	3.31004633272614	0	0	IM329.CCSK___IM329___NB8711738_AATCGACCATTAAAGG
-0.0697389861855274	-14.3000514481433	1.9934147661254	0	0	IM329.CCSK___IM329___NB8711738_AATCGACGTGATACAA
-0.590831028370603	1.28378119272261	0	0	0	IM329.CCSK___IM329___NB8711738_AATCGACTCATCTATC
-1.89336521423321	-11.8915944866902	3.27892119914071	2.24858123536654	0	IM329.CCSK___IM329___NB8711738_AATCGACTCGTGGGAA
4.05995922796632	7.81636709539765	0	0	0	IM329.CCSK___IM329___NB8711738_AATCGTGCATAAGATG
5.96603059417259	7.754978835916	0	0	2.01050543480865	IM329.CCSK___IM329___NB8711738_AATCGTGGTAACATAG
-1.47593374145609	-12.2525330564353	2.8074991023686	0	0	IM329.CCSK___IM329___NB8711738_AATGAAGAGGTTGGTG
0.522622662635194	-14.5352005930079	1.27695198491182	0	0	IM329.CCSK___IM329___NB8711738_AATGAAGCAGGCGATA
5.95406552889013	9.89461790331688	0	0	0	IM329.CCSK___IM329___NB8711738_AATGAAGTCCAACTAG
1.99456884392476	4.25715409788768	0	0	2.05898728448088	IM329.CCSK___IM329___NB8711738_AATGAAGTCCATCCGT
-0.930424917878506	-14.3912082709416	0	0	0	IM329.CCSK___IM329___NB8711738_AATGACCCAAGTGGGT
8.79771590439037	4.18812737690687	0	0	0	IM329.CCSK___IM329___NB8711738_AATGACCCATGTGTCA
2.91647830590468	6.21012243090467	0	0	0	IM329.CCSK___IM329___NB8711738_AATGCCAGTCGGCTAC
1.59355513547466	-0.0255110166330481	0	0	0	IM329.CCSK___IM329___NB8711738_AATGGAAAGCGTGCTC
4.42836372583786	3.7979315659679	0	0	1.263560153271	IM329.CCSK___IM329___NB8711738_AATGGAACATAGAATG
1.62199806757001	3.30967123007235	0	0	2.12403737444249	IM329.CCSK___IM329___NB8711738_AATGGAACATGTCGTA
0.451586529168623	-13.2552902285441	2.9553096879281	0	0	IM329.CCSK___IM329___NB8711738_AATGGCTAGGTCACAG
4.81970847911093	7.21184526690387	0	0	0	IM329.CCSK___IM329___NB8711738_AATGGCTCAACTCGTA
1.35470722211591	3.34229628756005	0	0	0	IM329.CCSK___IM329___NB8711738_AATGGCTGTGGAGGTT
1.74636218401463	4.27118573641302	0	0	0	IM329.CCSK___IM329___NB8711738_AATGGCTTCAACTGGT
1.21409125967861	1.05934280345967	0	0	0	IM329.CCSK___IM329___NB8711738_AATGGCTTCAGGAACG
0.563012512700879	-13.2302848519905	2.01405730236728	0	0	IM329.CCSK___IM329___NB8711738_AATTCCTAGACTCGAG
5.23879449584614	7.97836048621802	0	0	0	IM329.CCSK___IM329___NB8711738_AATTCCTCACATTCGA
6.94343506883525	8.19427301955268	0	0	0	IM329.CCSK___IM329___NB8711738_AATTCCTCAGGTCAAG
0.515699935265985	-1.30265390935563	0	0	2.44920652976834	IM329.CCSK___IM329___NB8711738_AATTTCCGTTCCACAA
3.49080126107637	6.37015317869599	0	0	0	IM329.CCSK___IM329___NB8711738_AATTTCCTCACCATAG
6.11273960009472	5.44711065542777	0	0	2.15522949245658	IM329.CCSK___IM329___NB8711738_AATTTCCTCCGCAAAT
3.0177757820237	6.90624598636802	0	0	0	IM329.CCSK___IM329___NB8711738_AATTTCCTCCGCTTAC
4.08988918179831	8.17008896032602	0	0	0	IM329.CCSK___IM329___NB8711738_AATTTCCTCGGATTAC
0.16226517282249	-2.66451369490364	0	0	1.72619101924223	IM329.CCSK___IM329___NB8711738_ACAAAGAAGGCATGGT
8.79824973570736	8.02440394446831	0	0	0	IM329.CCSK___IM329___NB8711738_ACAAAGACAATGGGTG
0.54209879532954	-2.78592117430848	0	0	0	IM329.CCSK___IM329___NB8711738_ACAAAGAGTACGATCT
8.26740820834062	5.02910924280739	0	0	1.93101627447403	IM329.CCSK___IM329___NB8711738_ACAACCAAGTAACCTC
9.95365856957129	-9.23718693565328	0	0	1.54504172605288	IM329.CCSK___IM329___NB8711738_ACAACCAGTCTCTCCA
7.6401047713196	8.78662434139919	0	0	0	IM329.CCSK___IM329___NB8711738_ACAACCAGTCTTCCGT
0.908795056319537	-13.963770816619	3.979040334238	2.27008770750392	0	IM329.CCSK___IM329___NB8711738_ACAACCATCTGGACCG
2.87833012946437	6.44365771615092	0	0	0	IM329.CCSK___IM329___NB8711738_ACAAGCTAGCCATCCG
1.55437882655219	4.94828719597449	0	0	0	IM329.CCSK___IM329___NB8711738_ACAAGCTAGTTAACGA
1.7096846588442	3.97361865579238	0	0	2.10334319200197	IM329.CCSK___IM329___NB8711738_ACAAGCTCAATACCCA
-0.691332406057465	-0.190949899772034	0	0	0	IM329.CCSK___IM329___NB8711738_ACAAGCTGTGTGACCC
2.24082157395991	2.11433376232188	0	0	2.01279318318668	IM329.CCSK___IM329___NB8711738_ACAAGCTTCAGCCTCT
0.477720571612675	0.788356170716853	0	0	2.23475688718352	IM329.CCSK___IM329___NB8711738_ACACAGTAGTGCCGAA
2.80948822950068	5.09303805542079	0	0	0	IM329.CCSK___IM329___NB8711738_ACACAGTCACCGGTCA
4.92174469576158	7.12909777059607	0	0	0	IM329.CCSK___IM329___NB8711738_ACACAGTCATGAAGGC
1.97250499094844	2.68613044805779	0	0	1.90819649245409	IM329.CCSK___IM329___NB8711738_ACACAGTGTTATAGAG
5.72178729306429	8.46310514757451	0	0	2.00051734042071	IM329.CCSK___IM329___NB8711738_ACACCAATCCAAAGGG
2.29504173240999	4.52736690438166	0	0	0	IM329.CCSK___IM329___NB8711738_ACACGCGAGCTAATGA
7.15045542424619	9.33636949704567	0	0	0	IM329.CCSK___IM329___NB8711738_ACACGCGAGTCTTCCC
7.30744404451731	4.68874531032612	0	0	0	IM329.CCSK___IM329___NB8711738_ACACGCGCACGATAGG
7.81445322708225	7.05421665889936	0	0	1.39679380784678	IM329.CCSK___IM329___NB8711738_ACACGCGCAGAGATTA
1.76514735227794	4.12943348495723	0	0	0	IM329.CCSK___IM329___NB8711738_ACACGCGGTATCCCTC
4.52818809203073	8.47252653363197	0	0	1.50103730686104	IM329.CCSK___IM329___NB8711738_ACACGCGTCCATCTAT
6.33643582970326	9.6883131636453	0	0	0	IM329.CCSK___IM329___NB8711738_ACACGCGTCTGCATAG
9.72018984543815	-9.15356898211963	0	0	1.66483974872587	IM329.CCSK___IM329___NB8711738_ACACTGAAGACATCCT
2.28875658467023	4.45060588662679	0	0	0	IM329.CCSK___IM329___NB8711738_ACACTGAAGTAGCTCT
9.68531816085564	5.82018208262257	0	0	1.66401379885745	IM329.CCSK___IM329___NB8711738_ACACTGACAATCGCAT
9.74257864805356	4.04221135771006	0	0	1.08876909724554	IM329.CCSK___IM329___NB8711738_ACACTGACACGCCAGT
2.03138817680928	2.24251750653868	0	0	1.51141332125985	IM329.CCSK___IM329___NB8711738_ACACTGACATCTCCCA
-0.852193624193009	-0.740508434322314	0	0	2.19799273540305	IM329.CCSK___IM329___NB8711738_ACACTGACATTGCTGA
5.6578192339066	6.08933515387138	0	0	0	IM329.CCSK___IM329___NB8711738_ACACTGAGTATGGTAA
2.3799347969079	4.55837321954359	0	0	0	IM329.CCSK___IM329___NB8711738_ACACTGATCCGTGTGG
2.0634640072931	5.90659030238648	0	0	0	IM329.CCSK___IM329___NB8711738_ACACTGATCCTCGCAT
-1.00211400862746	-14.26463337159	2.43503135125063	0	0	IM329.CCSK___IM329___NB8711738_ACAGAAAAGCGGTAGT
-0.761418387607597	-14.2937495043095	3.53358136981206	2.22763416096365	0	IM329.CCSK___IM329___NB8711738_ACAGAAAGTTATGGTC
2.88453287986777	6.25550149753473	0	0	0	IM329.CCSK___IM329___NB8711738_ACAGCCGTCGACGACC
-0.522728509219163	0.970646196558697	0	0	1.09765634975329	IM329.CCSK___IM329___NB8711738_ACAGGGACAGCCATTA
6.12251816870612	7.53911892131115	0	0	0	IM329.CCSK___IM329___NB8711738_ACAGGGATCTGTCCCA
-0.568730732299918	-14.7924372413318	2.13741468327148	0	0	IM329.CCSK___IM329___NB8711738_ACATCCCAGACGGATC
-0.966269313943111	-1.73736013464754	0	0	1.43450328445893	IM329.CCSK___IM329___NB8711738_ACATCCCAGGCATCGA
1.29271119986273	5.94584761378035	0	0	0	IM329.CCSK___IM329___NB8711738_ACATCCCCAGGTCCGT
4.4154544306845	6.89775413296369	0	0	0	IM329.CCSK___IM329___NB8711738_ACATCCCGTCAAGGCA
1.94378897612425	1.56036418152278	0	0	0	IM329.CCSK___IM329___NB8711738_ACATCCCGTCGCTGCA
1.3395057177197	-15.1087454702034	2.72144286879778	0	0	IM329.CCSK___IM329___NB8711738_ACATCCCTCTGCTCTG
1.1342721349768	4.02045339487249	0	0	0	IM329.CCSK___IM329___NB8711738_ACATCGAAGACTTCGT
-0.404622088419333	0.574871190448674	0	0	1.70057910782127	IM329.CCSK___IM329___NB8711738_ACATCGAGTGATGTAA
10.1353345278589	4.70596073488768	0	0	1.66442890421446	IM329.CCSK___IM329___NB8711738_ACATCGATCGCCCAGA
0.0139737644530532	-1.75473603080273	0	0	1.14807160150874	IM329.CCSK___IM329___NB8711738_ACATCGATCTTCACGC
2.17273435570924	2.38365693243817	0	0	0	IM329.CCSK___IM329___NB8711738_ACATGCAAGATTGCGG
-1.62267816269683	-12.0438789959944	3.01390181699233	0	0	IM329.CCSK___IM329___NB8711738_ACATGCACACGGATCC
4.84600135593121	7.64869184657067	0	0	0	IM329.CCSK___IM329___NB8711738_ACATGCATCAACGTGT
9.46054675710326	4.90341712492793	0	0	0	IM329.CCSK___IM329___NB8711738_ACCAAACAGATACCAA
2.4483586664159	5.98313102551901	0	0	0	IM329.CCSK___IM329___NB8711738_ACCAAACGTCCGGCAT
0.384115275490696	-1.64170572751204	0	0	0	IM329.CCSK___IM329___NB8711738_ACCAACACAGAGTCTT
7.17053299500697	7.81654382655254	0	0	0	IM329.CCSK___IM329___NB8711738_ACCAACACAGTTTGGT
2.43063517806049	1.02211830585864	0	0	1.77213206147131	IM329.CCSK___IM329___NB8711738_ACCAACAGTGTTGACT
1.758493390495	3.50491640515364	0	0	0	IM329.CCSK___IM329___NB8711738_ACCACAACAGAGACTG
4.7484911286805	4.32991994551677	0	0	2.68663366031955	IM329.CCSK___IM329___NB8711738_ACCATTTAGGTATAGT
3.76480080028139	8.69805290349945	0	0	0	IM329.CCSK___IM329___NB8711738_ACCATTTCATGGTGGA
5.53587333604419	4.25518345979877	0	0	0	IM329.CCSK___IM329___NB8711738_ACCATTTGTCGCTGCA
0.814039814223087	2.72466034670189	0	0	1.40122906108029	IM329.CCSK___IM329___NB8711738_ACCCAAAAGACAGTCG
-0.772924761637268	0.858478890638233	0	0	0	IM329.CCSK___IM329___NB8711738_ACCCAAAAGCCAGAGT
2.64538782832046	8.14121428647901	0	0	0	IM329.CCSK___IM329___NB8711738_ACCCAAAGTAGCCAGA
0.521227144778099	-1.6713634657124	0	0	0	IM329.CCSK___IM329___NB8711738_ACCCAAAGTGTTATCG
-0.133818047480772	-13.0649075886285	2.11753415866601	2.1246823613092	0	IM329.CCSK___IM329___NB8711738_ACCCAAATCACCTACC
2.94718269170268	6.45398913551703	0	0	0	IM329.CCSK___IM329___NB8711738_ACCCTCACACATGACT
7.44173025407774	9.56354954710962	0	0	0	IM329.CCSK___IM329___NB8711738_ACCCTTGCACAACGAG
1.44048160634418	0.830586620068825	0	0	0	IM329.CCSK___IM329___NB8711738_ACCCTTGCATCAGTGT
7.19376221351105	8.11502285338228	0	0	0	IM329.CCSK___IM329___NB8711738_ACCGTTCCACGCCACA
5.57501247061189	8.86087794844046	0	0	0	IM329.CCSK___IM329___NB8711738_ACCGTTCGTGCCTTCT
4.82228675275064	7.79442136315811	0	0	0	IM329.CCSK___IM329___NB8711738_ACCGTTCTCAAACTGC
6.56314628956374	10.0293802349505	0	0	0	IM329.CCSK___IM329___NB8711738_ACCTACCAGCGGTAAC
0.654909855561437	-4.49022182254971	0	0	0.919150242696601	IM329.CCSK___IM329___NB8711738_ACCTACCGTTACCGTA
1.74774545360379	2.75429744382586	0	0	0	IM329.CCSK___IM329___NB8711738_ACCTGAACAAAGAACT
0.411553744929137	0.426663057740196	0	0	2.33858195845592	IM329.CCSK___IM329___NB8711738_ACCTGAATCATGAAAG
8.20719581131411	8.94093409352427	0	0	2.1185375418822	IM329.CCSK___IM329___NB8711738_ACCTGAATCGCGCCAA
2.17012328067725	7.66718817686975	0	0	1.92668265441926	IM329.CCSK___IM329___NB8711738_ACCTGTCAGCGGGTTA
1.58510529045387	0.53087423998968	0	0	0	IM329.CCSK___IM329___NB8711738_ACCTGTCCAAGAGGCT
0.653438766241778	0.230049318396013	0	0	1.18012055362005	IM329.CCSK___IM329___NB8711738_ACCTGTCCACGTCATA
7.1930169918581	5.56377342958467	0	0	0	IM329.CCSK___IM329___NB8711738_ACCTGTCCATCTGCGG
6.68340837334277	8.20693019203679	0	0	2.93598345952369	IM329.CCSK___IM329___NB8711738_ACCTGTCGTCCCTGTT
2.8195205549893	3.72766340200283	0	0	0	IM329.CCSK___IM329___NB8711738_ACCTGTCGTGACACAG
-1.83105711514259	-11.9427218266071	3.36590532095466	0	0	IM329.CCSK___IM329___NB8711738_ACCTGTCTCGTGTGGC
2.09705346077307	5.02007852493316	0	0	2.09732560036394	IM329.CCSK___IM329___NB8711738_ACGATCACACCTGCGA
0.680753395166599	2.64003489652827	0	0	1.84656028756068	IM329.CCSK___IM329___NB8711738_ACGATCAGTTAATCGC
5.19908685527151	8.8439031194818	0	0	0	IM329.CCSK___IM329___NB8711738_ACGATCAGTTTAGAGA
8.23195402681786	8.38693763655821	0	0	0	IM329.CCSK___IM329___NB8711738_ACGATCATCACAACCA
4.83361665905574	6.44131314013768	0	0	0	IM329.CCSK___IM329___NB8711738_ACGATCATCCTAGAGT
4.60270084380457	8.4104396340883	0	0	0	IM329.CCSK___IM329___NB8711738_ACGATGTCACGTCTCT
1.05860835091359	1.34746902350187	0	0	0	IM329.CCSK___IM329___NB8711738_ACGATGTGTGATACCT
2.31951339517885	0.83599415566286	0	0	0	IM329.CCSK___IM329___NB8711738_ACGATGTGTTCGTGCG
4.61882616175328	4.51169495814508	0	0	1.41034877241709	IM329.CCSK___IM329___NB8711738_ACGCACGAGTTCATGC
4.86217351651118	8.16112152732772	0	0	0	IM329.CCSK___IM329___NB8711738_ACGGAAGAGACTCTAC
7.9992907369155	4.72666561544987	0	0	0	IM329.CCSK___IM329___NB8711738_ACGGAAGAGGAGCAAA
6.69650395008047	8.07155999178539	0	0	2.12723202373209	IM329.CCSK___IM329___NB8711738_ACGGAAGAGTAAAGCT
0.970493318086878	-13.5619562243033	3.00547881062423	0	2.16140498084282	IM329.CCSK___IM329___NB8711738_ACGGAAGCAGGCTACC
0.355895447524244	-13.107166494492	3.24796053012059	0	0	IM329.CCSK___IM329___NB8711738_ACGGAAGGTATCGTTG
4.77662597408577	7.60752735890481	0	0	0	IM329.CCSK___IM329___NB8711738_ACGGAAGGTCCGCAGT
-0.694860362761595	-1.81425598056476	0	0	1.81498870948073	IM329.CCSK___IM329___NB8711738_ACGGAAGTCCGCAAAT
2.35079610309051	4.8412514736515	0	0	2.17919798895446	IM329.CCSK___IM329___NB8711738_ACGGGTCAGCGAGGAG
7.47305324157483	5.0583123746659	0	0	0	IM329.CCSK___IM329___NB8711738_ACGGGTCAGCGGTAGT
7.22090099671752	8.40652414729851	0	0	0	IM329.CCSK___IM329___NB8711738_ACGGGTCCAAGATCCT
1.70292685627203	4.19942069994891	0	0	0	IM329.CCSK___IM329___NB8711738_ACGGGTCGTGCTGTCG
6.53135343878927	5.97981518260748	0	0	0	IM329.CCSK___IM329___NB8711738_ACGGTCGGTTGTCCCT
7.04556154424444	9.44942128612585	0	0	0	IM329.CCSK___IM329___NB8711738_ACGGTCGTCGAACACT
-0.617984450793875	-12.3641322926965	2.17636393458285	2.18291206891461	0	IM329.CCSK___IM329___NB8711738_ACGGTTAAGGAGTACC
1.60242174200861	6.34701989360203	0	0	0	IM329.CCSK___IM329___NB8711738_ACGGTTAGTGGATCGA
6.11556175066608	8.72142594889709	0	0	0	IM329.CCSK___IM329___NB8711738_ACGTAACAGACAGCTG
4.88035635658296	4.97923146803916	0	0	0	IM329.CCSK___IM329___NB8711738_ACGTACAAGCAAATCA
6.20086352646389	4.00621000982899	0	0	2.00080727110495	IM329.CCSK___IM329___NB8711738_ACGTACAGTATTTCGG
-0.716102334102927	-13.0784523561674	3.1187370051916	2.73819858230274	0	IM329.CCSK___IM329___NB8711738_ACGTACAGTCGCAGTC
5.28508602272503	8.06985668622154	0	0	0	IM329.CCSK___IM329___NB8711738_ACGTACAGTTGGAGAC
6.12215881370391	7.52642336227354	0	0	0	IM329.CCSK___IM329___NB8711738_ACGTACAGTTTCACAG
-1.55711478129073	-12.1726521028332	2.28647972535881	0	0	IM329.CCSK___IM329___NB8711738_ACGTACATCGCTAATG
3.7708379491275	6.23242851074976	0	0	0	IM329.CCSK___IM329___NB8711738_ACGTACATCTGTTCAT
-1.07098986919464	-14.0240887829594	2.28832925610297	0	0	IM329.CCSK___IM329___NB8711738_ACGTAGTAGAGGTCAC
3.12567381738212	7.4117750836306	0	0	0	IM329.CCSK___IM329___NB8711738_ACGTAGTCAAGTGGTG
3.97496384934977	7.40043013401355	0	0	0	IM329.CCSK___IM329___NB8711738_ACGTAGTCAGGCGTTC
6.17816418963144	7.80355877518199	0	0	0	IM329.CCSK___IM329___NB8711738_ACGTAGTTCCGAGTGC
8.06203132007027	5.26223779050558	0	0	0	IM329.CCSK___IM329___NB8711738_ACGTCCTCACGGCGTT
1.79438062468049	6.53781624637051	0	0	2.23732047573469	IM329.CCSK___IM329___NB8711738_ACGTCCTGTGTGCTTA
2.76558323240577	5.64332825865705	0	0	2.31244532970261	IM329.CCSK___IM329___NB8711738_ACGTCCTTCCTCTCGA
-0.97296515179661	0.327143408206547	0	0	1.63897567115055	IM329.CCSK___IM329___NB8711738_ACGTCCTTCTAGGAAA
7.80450518806533	7.56404306770314	0	0	1.79381351422691	IM329.CCSK___IM329___NB8711738_ACGTTCCCACAGAGAC
-0.7400759565007	-12.2404675944478	2.40606161423519	0	2.22668054765615	IM329.CCSK___IM329___NB8711738_ACGTTCCCATGGACAG
9.28758465801777	-9.33780264355825	0	0	1.32145129583543	IM329.CCSK___IM329___NB8711738_ACTACGAAGCTCGGCT
3.73137977924124	6.31513707914281	0	0	0	IM329.CCSK___IM329___NB8711738_ACTACGAGTAATTAGG
5.72801665665583	7.89937431453916	0	0	0	IM329.CCSK___IM329___NB8711738_ACTACGAGTCATCACA
-1.66218687345835	-12.045746667655	3.62762831906287	0	0	IM329.CCSK___IM329___NB8711738_ACTACGAGTTATCTGG
-0.78736759290854	0.918245633704647	0	0	0	IM329.CCSK___IM329___NB8711738_ACTATCTAGCTTTGTG
0.915118184875669	1.74556707832985	0	0	1.23589432569782	IM329.CCSK___IM329___NB8711738_ACTATCTCATCGATGT
4.61424500336285	7.75985484199468	0	0	0	IM329.CCSK___IM329___NB8711738_ACTATCTGTGATACAA
6.57090460162533	6.4544376615063	0	0	0	IM329.CCSK___IM329___NB8711738_ACTATCTGTTGGTACT
-0.646833885387594	0.376546496813121	0	0	1.08399217804313	IM329.CCSK___IM329___NB8711738_ACTATCTTCGACCCAG
1.71458523320694	-0.135904261693735	0	0	0	IM329.CCSK___IM329___NB8711738_ACTATGGCAAGATCCT
0.123009659473461	-14.6476306858134	2.68744403666355	2.06190266290644	0	IM329.CCSK___IM329___NB8711738_ACTATGGGTTACGGAG
1.77089970318781	4.31108978347966	0	0	0	IM329.CCSK___IM329___NB8711738_ACTATGGGTTGTGGAG
2.37169449515178	-15.4100302706752	2.76712011250983	2.13651594905913	0	IM329.CCSK___IM329___NB8711738_ACTATTCGTATCGCGC
1.56168986658294	3.71641992493164	0	0	0	IM329.CCSK___IM329___NB8711738_ACTATTCTCAGTCTTT
7.08365037864846	4.89177119435728	0	0	0	IM329.CCSK___IM329___NB8711738_ACTCCCACAAAGTATG
-0.46656228974116	-2.39551285507903	0	0	0	IM329.CCSK___IM329___NB8711738_ACTCCCACACCTCTGT
6.25411588620345	9.13123649161465	0	0	0	IM329.CCSK___IM329___NB8711738_ACTCCCACACTGGAAG
0.588278222204289	-3.21427353438342	0	0	1.40940768802256	IM329.CCSK___IM329___NB8711738_ACTCCCACATGACTCA
-0.593156726447567	0.617558554551634	0	0	1.03724397451555	IM329.CCSK___IM329___NB8711738_ACTCCCATCAGGAGAC
2.55725383581666	-15.319884223483	0	3.08372486058938	0	IM329.CCSK___IM329___NB8711738_ACTCCCATCGGCATTA
8.7687869744834	7.79580333488279	0	0	0	IM329.CCSK___IM329___NB8711738_ACTCTCGAGCTACGTT
0.51093573360752	-2.47769038480266	0	0	0	IM329.CCSK___IM329___NB8711738_ACTCTCGAGCTCACTA
6.41548341532205	5.08698850825507	0	0	0	IM329.CCSK___IM329___NB8711738_ACTCTCGCACAGTGAG
9.41164622113611	4.06502208397989	0	0	1.14374081942014	IM329.CCSK___IM329___NB8711738_ACTCTCGCAGCATACT
-0.417419512614885	-14.7378690311367	2.86263781026296	3.25678568369509	0	IM329.CCSK___IM329___NB8711738_ACTGATGCAGAACCGA
7.03975205619794	7.59068398097243	0	0	0	IM329.CCSK___IM329___NB8711738_ACTGCAAAGTGGGAAA
6.03169501776975	8.98895825133471	0	0	0	IM329.CCSK___IM329___NB8711738_ACTGTCCGTCAAACGG
7.62527789843316	8.48916593616639	0	0	0	IM329.CCSK___IM329___NB8711738_ACTGTCCTCTCATGCC
2.05398715314004	5.96485757126463	0	0	0	IM329.CCSK___IM329___NB8711738_ACTGTGACACACCTTC
7.05977905410619	5.90726937345119	0	0	0	IM329.CCSK___IM329___NB8711738_ACTGTGAGTTCCGCTT
0.537181012574484	-2.59905914476999	0	0	0	IM329.CCSK___IM329___NB8711738_ACTGTGATCGCTGCGA
5.05521845301982	8.98265060440826	0	0	0	IM329.CCSK___IM329___NB8711738_ACTTAGGAGCCTATCA
8.25535487078236	4.50181934747641	0	0	0.914911946481854	IM329.CCSK___IM329___NB8711738_ACTTAGGAGGTCATCT
1.24103054102988	2.37223595467453	0	0	0	IM329.CCSK___IM329___NB8711738_ACTTAGGCATGGATCT
5.8628717943157	5.50849096366383	0	0	0	IM329.CCSK___IM329___NB8711738_ACTTAGGGTCAACGCC
7.38371807304188	4.17361426613564	0	0	0	IM329.CCSK___IM329___NB8711738_ACTTAGGTCCTCCACA
1.1977779027068	1.89273099347036	0	0	1.65469389272148	IM329.CCSK___IM329___NB8711738_ACTTATCCAACCGCTG
6.6130039001193	9.4069005828875	0	0	1.49407310892709	IM329.CCSK___IM329___NB8711738_ACTTATCCACAACGCC
1.57501988414844	6.6771454268672	0	0	0	IM329.CCSK___IM329___NB8711738_ACTTATCTCTTGGAAC
2.55499619053719	8.01861160323174	0	0	0	IM329.CCSK___IM329___NB8711738_ACTTCCGAGCTGAAAT
9.26986202036229	-9.38924394295036	0	0	0	IM329.CCSK___IM329___NB8711738_ACTTCCGAGTGGCGAT
1.20675751427406	2.04853079909615	0	0	1.57881862526125	IM329.CCSK___IM329___NB8711738_ACTTCCGTCATGGATC
0.516664282103665	-4.87951712191406	0.0589415467978227	0.748620109544178	1.33280271404433	IM329.CCSK___IM329___NB8711738_ACTTCGCGTCCAAATC
0.733277215388302	-13.2116550657638	3.43542352603185	0	0	IM329.CCSK___IM329___NB8711738_ACTTCGCGTCGTCATA
1.65776096427534	5.48747582989761	0	0	0	IM329.CCSK___IM329___NB8711738_ACTTCGCTCGGTGTAT
1.48995710318032	1.87970381995339	0	0	2.5559699960874	IM329.CCSK___IM329___NB8711738_ACTTTCAAGAGCCGTA
8.76138147401511	5.24646830580645	0	0	2.38276426495215	IM329.CCSK___IM329___NB8711738_ACTTTGTGTACGGGAT
-1.08349188875385	-13.9581969006423	2.07302969544728	0	0	IM329.CCSK___IM329___NB8711738_ACTTTGTGTAGACGGT
2.43263824748894	6.20657289594243	0	0	0	IM329.CCSK___IM329___NB8711738_ACTTTGTGTCGCGTCA
0.513234093991118	-1.59594492484166	0	0	0	IM329.CCSK___IM329___NB8711738_ACTTTGTTCTCATTAC
2.14867566625361	2.34369068423462	0	0	0	IM329.CCSK___IM329___NB8711738_AGAAATGAGAAATTGC
0.785884344210952	-14.7500306571121	2.00648822414068	0	2.51267871872882	IM329.CCSK___IM329___NB8711738_AGAACAAAGTCGTCTA
-0.0498579227123563	-14.6365246212367	3.75524681720062	0	0	IM329.CCSK___IM329___NB8711738_AGAACAACATTAAAGG
1.0519919908905	5.02390794897329	0	0	0	IM329.CCSK___IM329___NB8711738_AGAACAAGTGAGGCAT
0.514361332846991	-0.83521877363961	0	0	1.30560394144991	IM329.CCSK___IM329___NB8711738_AGAACAATCACTGTCC
1.73683638276116	6.70334316936678	0	0	0	IM329.CCSK___IM329___NB8711738_AGAACCTAGATTGACA
2.00224988861177	5.131603336076	0	0	1.96180529499692	IM329.CCSK___IM329___NB8711738_AGAACCTAGTTCATGC
6.89727921017779	7.59639980534038	0	0	1.61371002011136	IM329.CCSK___IM329___NB8711738_AGAACCTTCAACGAGG
7.04795895916651	8.86837571522107	0	0	0	IM329.CCSK___IM329___NB8711738_AGAACCTTCGACGACC
1.29755560967722	2.05781306174951	0	0	2.43523614241003	IM329.CCSK___IM329___NB8711738_AGAAGCGCAGCTGTAT
0.829969039437257	-13.2569582598252	3.03608666697599	0	0	IM329.CCSK___IM329___NB8711738_AGAAGCGTCAAGCTGT
3.87303999123371	4.46635987598432	0	0	0	IM329.CCSK___IM329___NB8711738_AGAAGCGTCGCAGTTA
9.26553416318585	3.94689836340551	0	0	1.39661263698905	IM329.CCSK___IM329___NB8711738_AGAAGCGTCGTCGCTT
5.79779701407033	9.60502083707597	0	0	0	IM329.CCSK___IM329___NB8711738_AGAAGTAAGAATTCAG
5.46464933458535	6.7918900252944	0	0	0	IM329.CCSK___IM329___NB8711738_AGAAGTAAGGTTCTAC
5.05923370933837	7.9903565954321	0	0	0	IM329.CCSK___IM329___NB8711738_AGAAGTAGTTTCGTTT
6.04592645350719	9.7925963065144	0	0	0	IM329.CCSK___IM329___NB8711738_AGAAGTATCAGCTTCC
2.61038866350474	7.71126275907692	0	0	0	IM329.CCSK___IM329___NB8711738_AGACAAAGTTCGGCGT
6.66656697874866	9.08651445512465	0	0	1.92537911623161	IM329.CCSK___IM329___NB8711738_AGACAAATCTCCATAT
8.9368922384924	7.81204938852888	0	0	0	IM329.CCSK___IM329___NB8711738_AGACACTGTAAGCTCT
5.35431162727033	8.62074181602707	0	0	0	IM329.CCSK___IM329___NB8711738_AGACACTGTGCTCTTC
8.27014751666425	4.33296167749701	0	0	2.01164368470818	IM329.CCSK___IM329___NB8711738_AGACACTTCACTACGA
1.81984459743682	1.63180054768323	0	0	0	IM329.CCSK___IM329___NB8711738_AGACACTTCTTTCAGT
9.04168585056432	4.67602532016107	0	0	0	IM329.CCSK___IM329___NB8711738_AGACAGGAGCCAAGCA
2.13513265360315	4.23582278645556	0	0	2.01921644752971	IM329.CCSK___IM329___NB8711738_AGACAGGCACGGCCAT
-0.815505460866693	-0.229797338792311	0	0	2.06913036577445	IM329.CCSK___IM329___NB8711738_AGACAGGCAGCTCATA
3.33614277609156	-14.6015590748115	0	2.29631406686811	0	IM329.CCSK___IM329___NB8711738_AGACAGGGTCACCTTC
1.45017570961385	-15.5412719645209	0	0	0	IM329.CCSK___IM329___NB8711738_AGACAGGGTCTACGTA
2.70063564437139	6.03939361519679	0	0	0	IM329.CCSK___IM329___NB8711738_AGACAGGGTTCCAGGC
3.41641360838414	5.5829587847317	0	0	0	IM329.CCSK___IM329___NB8711738_AGACAGGTCAGCTGAT
2.1113568259029	0.317137139650626	0	0	1.7141772853555	IM329.CCSK___IM329___NB8711738_AGACCATTCCGGCAAC
2.2275330160372	5.06456609845838	0	2.12027700812682	0	IM329.CCSK___IM329___NB8711738_AGACCCGAGTACGAGC
2.05277816588199	2.25820530164846	0	0	0	IM329.CCSK___IM329___NB8711738_AGACCCGCAGTTCTAG
8.03459614059684	3.96077558614733	0	0	0	IM329.CCSK___IM329___NB8711738_AGACTCAGTCAAAGCG
0.754057775534607	-4.44545437539233	0.526437569410803	0	0.649026573973353	IM329.CCSK___IM329___NB8711738_AGACTCATCGAATCCA
3.6547289731578	9.0521630437879	0	0	2.1751833088549	IM329.CCSK___IM329___NB8711738_AGAGAATAGAATCTAG
6.89030566781467	9.60077057114851	0	0	0	IM329.CCSK___IM329___NB8711738_AGAGAATAGTCAGGGT
0.72725761618913	1.05141468052646	0	0	2.77259926115943	IM329.CCSK___IM329___NB8711738_AGAGAATGTGCGAGTA
8.48321350135749	-7.82946803625566	0	0	0	IM329.CCSK___IM329___NB8711738_AGAGAATTCTTCGCTG
3.96170344925272	8.90403373539973	0	0	2.39086434635076	IM329.CCSK___IM329___NB8711738_AGAGAGCAGTAGGGTC
3.7761140957399	7.9727786003436	0	0	0	IM329.CCSK___IM329___NB8711738_AGAGAGCAGTCGGCAA
2.33069134523156	4.94378485443984	0	0	0	IM329.CCSK___IM329___NB8711738_AGAGAGCGTACGCTAT
9.01611715445448	4.33710295586638	0	0	1.18813659384414	IM329.CCSK___IM329___NB8711738_AGAGAGCGTATATGGA
-1.22474405284728	-1.4815978291954	0	0	1.94996362956952	IM329.CCSK___IM329___NB8711738_AGAGAGCGTGTTCGAT
1.51007170586253	0.353286786449451	0	0	1.59436173663143	IM329.CCSK___IM329___NB8711738_AGAGAGCTCCCTCTAG
2.230492785195	6.85786365415258	0	0	0	IM329.CCSK___IM329___NB8711738_AGAGAGCTCTCTATAC
4.06859000543285	7.83292978506304	0	0	0	IM329.CCSK___IM329___NB8711738_AGAGCAGAGGCTGAAC
6.882991454872	4.83113211542768	0	0	2.71297290074471	IM329.CCSK___IM329___NB8711738_AGAGCAGAGTCATGCT
2.06094487517421	6.30773443314639	0	0	0	IM329.CCSK___IM329___NB8711738_AGAGCAGCACATTGTG
3.56614286630854	4.03155537865068	0	0	0	IM329.CCSK___IM329___NB8711738_AGAGCAGCACCAGCGT
0.591080563304347	-15.3185443209591	0	0	0	IM329.CCSK___IM329___NB8711738_AGAGCAGCACGACAAG
2.1409176572996	1.29131038785417	0	0	0	IM329.CCSK___IM329___NB8711738_AGAGCAGGTAAGACCG
7.16590580753921	7.13944355255021	0	0	0	IM329.CCSK___IM329___NB8711738_AGAGCAGTCTCAGTCC
2.10380033364024	-0.0279858390380822	0	0	2.32189295492982	IM329.CCSK___IM329___NB8711738_AGAGCAGTCTGGTGCG
0.146098379744477	-14.8449646137995	2.77795398227153	0	0	IM329.CCSK___IM329___NB8711738_AGAGCCCCAGAATCGG
3.56263321233379	5.45624892798794	0	0	0	IM329.CCSK___IM329___NB8711738_AGAGCCCTCCGAGTGC
3.09286201935951	4.47177575069485	0	0	1.61176857529768	IM329.CCSK___IM329___NB8711738_AGATAGAAGTGACCTT
2.21111026286899	0.531962045109234	0	0	0	IM329.CCSK___IM329___NB8711738_AGATAGAGTTTACACG
6.63938178451953	8.81889927185274	0	0	0	IM329.CCSK___IM329___NB8711738_AGATCCACAATCGCGC
1.25578382753741	-0.504973562221254	0	0	0	IM329.CCSK___IM329___NB8711738_AGATCCACACTGTCCT
8.4656195008073	5.81685788996892	0	0	0	IM329.CCSK___IM329___NB8711738_AGATCCACAGAGGTAC
4.71447669797408	7.76877231189637	0	0	0	IM329.CCSK___IM329___NB8711738_AGATCCAGTATCGCTA
2.65932590460083	-14.8877770465504	0	0	0	IM329.CCSK___IM329___NB8711738_AGATCCATCCGTGACG
9.23090940091909	-9.31602914211553	0	0	0	IM329.CCSK___IM329___NB8711738_AGATCGTAGGTCACCC
7.11003814709049	8.37974834788898	0	0	0	IM329.CCSK___IM329___NB8711738_AGATCGTGTATACAGA
4.10656333682242	8.88424537368478	0	0	0	IM329.CCSK___IM329___NB8711738_AGATGAAAGCTAAACA
2.99019148825638	5.2792565648986	0	0	0	IM329.CCSK___IM329___NB8711738_AGATGAACAGCCGTCA
1.50796516804792	5.24185895507619	0	0	1.58753132033301	IM329.CCSK___IM329___NB8711738_AGATGAAGTGCTGTCG
6.52125570506615	10.0885735153794	0	1.96371687436753	0	IM329.CCSK___IM329___NB8711738_AGATGAATCCGTTGAA
1.00553645268748	-15.2633162255893	2.90052590660161	0	0	IM329.CCSK___IM329___NB8711738_AGATGCTAGACATCAA
7.25208415408313	7.40831950537299	0	0	0	IM329.CCSK___IM329___NB8711738_AGATGCTCAACCCTAA
2.01664909734198	-0.369743384975979	0	0	2.04054124218239	IM329.CCSK___IM329___NB8711738_AGCATCACAAGGTTGG
-0.23311781176641	-12.8084178968334	3.10946307003985	0	0	IM329.CCSK___IM329___NB8711738_AGCATCAGTATCATGC
1.68335274332317	1.46362914795526	0	0	1.817296486445	IM329.CCSK___IM329___NB8711738_AGCATCAGTCGAACGA
1.49308440132283	6.51010412316098	0	0	0	IM329.CCSK___IM329___NB8711738_AGCATCATCAACCCGG
8.52413523712648	4.23005038954883	0	0	0	IM329.CCSK___IM329___NB8711738_AGCCAATAGCCTCACG
-0.0260916696919861	-0.571962791019038	0	0	2.11072236305367	IM329.CCSK___IM329___NB8711738_AGCCAATCATCGATCA
4.55019032726928	6.43018030045564	0	0	0	IM329.CCSK___IM329___NB8711738_AGCCACGCAGTATACC
3.81451521379344	3.69829165945988	0	0	1.92596798226045	IM329.CCSK___IM329___NB8711738_AGCCACGGTACAAGTA
5.92924767023677	9.40957994764552	0	0	0	IM329.CCSK___IM329___NB8711738_AGCCACGGTCTCTCTG
8.14011800959169	6.19701779957559	0	0	1.800788239191	IM329.CCSK___IM329___NB8711738_AGCCACGTCAGCTGAT
2.72448241134023	4.23587810609092	0	0	1.82130558869737	IM329.CCSK___IM329___NB8711738_AGCCAGCAGTAGTGCG
1.94286151991861	3.92907580783393	0	0	0	IM329.CCSK___IM329___NB8711738_AGCCAGCGTGTCATCA
2.66318984402598	3.59548749957874	0	0	1.64784394455567	IM329.CCSK___IM329___NB8711738_AGCGATTAGCGACTTT
2.65829557213639	7.51057771850671	0	0	0	IM329.CCSK___IM329___NB8711738_AGCGATTAGCGAGTCA
-0.726442535654912	0.57873698740044	0	0	2.1959323727455	IM329.CCSK___IM329___NB8711738_AGCGATTAGGTAGGCT
4.74008344049978	9.22240974451532	0	0	0	IM329.CCSK___IM329___NB8711738_AGCGATTGTCCCTGTT
-0.987618489027605	-12.2566914524215	3.58198253391784	2.27039865287489	0	IM329.CCSK___IM329___NB8711738_AGCGATTGTTGCGGCT
7.21538964600553	6.64747785078054	0	0	2.02694582617783	IM329.CCSK___IM329___NB8711738_AGCGATTTCAGCTTCC
1.8586050583262	2.88126984906902	0	0	0	IM329.CCSK___IM329___NB8711738_AGCGATTTCATCGGGC
-1.04176485367937	-14.0350568716826	2.17327465389594	0	0	IM329.CCSK___IM329___NB8711738_AGCGATTTCCTAGAGT
2.22062274738126	7.12610815399351	0	0	0	IM329.CCSK___IM329___NB8711738_AGCGCCAGTTTACACG
5.57402261989147	7.2715283091782	0	0	0	IM329.CCSK___IM329___NB8711738_AGCGCCATCATCTCTA
6.33729234503253	5.61211388463168	0	0	1.59918142501834	IM329.CCSK___IM329___NB8711738_AGCGCCATCCGCACGA
6.82824090184108	5.57217634026212	0	0	1.72752106669545	IM329.CCSK___IM329___NB8711738_AGCGCTGCAGTAGAAT
1.71148247745732	3.42280403161061	0	0	0	IM329.CCSK___IM329___NB8711738_AGCGCTGGTCTTGAAC
5.88869473498585	9.79069700100447	0	0	0	IM329.CCSK___IM329___NB8711738_AGCGTATCATAGAGGC
0.650454554584013	2.16177717186197	0	0	1.70206218568989	IM329.CCSK___IM329___NB8711738_AGCGTATGTGCATCTA
6.42122619921533	4.88081280867343	0	0	2.06346444905835	IM329.CCSK___IM329___NB8711738_AGCGTATTCATGGTAC
0.66140778081421	2.55381781574838	0	0	0	IM329.CCSK___IM329___NB8711738_AGCGTCGAGAACAGGA
5.6854550761687	6.34136603725225	0	0	0	IM329.CCSK___IM329___NB8711738_AGCGTCGGTAGCACAG
9.26277503901014	-9.32647044689573	0	0	1.64868970257326	IM329.CCSK___IM329___NB8711738_AGCGTCGTCGCACGAC
2.1225725615204	3.81080358246232	0	0	1.73487499420128	IM329.CCSK___IM329___NB8711738_AGCTACAAGCGCCTAC
1.85219242713597	1.46417681647584	0	0	0	IM329.CCSK___IM329___NB8711738_AGCTACAGTCTTCTAT
5.26609635261553	9.50732472999227	0	0	0	IM329.CCSK___IM329___NB8711738_AGCTACAGTGAATTGA
7.59729824540591	8.02275980528399	0	0	0	IM329.CCSK___IM329___NB8711738_AGCTACATCTGATTCT
9.04010848194045	-9.39454806673774	0	0	1.6734877411461	IM329.CCSK___IM329___NB8711738_AGCTCAACATCGCTAA
7.779183915612	4.36137230665016	0	0	1.8259141608502	IM329.CCSK___IM329___NB8711738_AGCTCAAGTATCCCAA
5.52105580357106	4.84071002357607	0	0	0	IM329.CCSK___IM329___NB8711738_AGCTCAATCGTGCATA
1.2706158103524	-14.6931909353407	1.73104730315384	2.73591737873519	0	IM329.CCSK___IM329___NB8711738_AGCTTCCAGGGCCCTT
-0.753102568443716	-0.74055903223025	0	0	1.41982567495802	IM329.CCSK___IM329___NB8711738_AGCTTCCCATGCGGTC
7.92923468105404	9.44011769002206	0	0	0	IM329.CCSK___IM329___NB8711738_AGCTTCCGTATGTCAC
9.3513852018204	4.78807328515075	0	0	0	IM329.CCSK___IM329___NB8711738_AGCTTCCGTCTGGTTA
4.38261755862273	7.46223992868244	0	0	0	IM329.CCSK___IM329___NB8711738_AGCTTCCTCATTCTTG
0.802246962291684	-13.3613785441973	2.22352229459129	0	0	IM329.CCSK___IM329___NB8711738_AGGAAATAGTGCCCGT
8.48815500098887	8.53547984575246	0	0	0	IM329.CCSK___IM329___NB8711738_AGGAAATGTTTGGCTA
2.09411061694729	1.19202476063344	0	0	0	IM329.CCSK___IM329___NB8711738_AGGAAATTCGAACGGA
3.56410367135616	5.81751855561022	0	0	0	IM329.CCSK___IM329___NB8711738_AGGAATAAGATGATTG
7.71069891858964	7.95977828283234	0	0	1.43013410138817	IM329.CCSK___IM329___NB8711738_AGGAATACATGACGTT
7.02316697853295	8.0613670219376	0	0	1.4090690669807	IM329.CCSK___IM329___NB8711738_AGGAATAGTATGAGAT
1.67732784484628	-15.1648727224337	0	0	0	IM329.CCSK___IM329___NB8711738_AGGAATAGTGTGTACT
1.18799807414003	5.12119897428845	0	0	2.98802116306265	IM329.CCSK___IM329___NB8711738_AGGAATATCTCCAAGA
1.43064706724602	3.46600036509038	0	0	0	IM329.CCSK___IM329___NB8711738_AGGAATATCTCTGACC
-0.69511284457657	-0.463659409029994	0	0	1.34221496699068	IM329.CCSK___IM329___NB8711738_AGGACGAAGCTGTTCA
4.59848552675619	7.35836801964596	0	0	0	IM329.CCSK___IM329___NB8711738_AGGACGAAGTGAGTTA
0.307839810575002	-15.2307143429548	0	0	0	IM329.CCSK___IM329___NB8711738_AGGACGACAAGGCGTA
-0.912845512867395	-12.3935175240465	0	0	0	IM329.CCSK___IM329___NB8711738_AGGACGATCATTGCGA
3.17800513303247	7.32453438662384	0	0	0	IM329.CCSK___IM329___NB8711738_AGGACTTAGACACACG
3.12904537020223	7.11355539979817	0	0	0	IM329.CCSK___IM329___NB8711738_AGGACTTAGGCACGAT
4.69979040541885	9.08512219507583	0	0	0	IM329.CCSK___IM329___NB8711738_AGGACTTAGTGCACAG
-0.0677131137036358	-15.3553689988404	2.37348118930383	2.38374478689583	0	IM329.CCSK___IM329___NB8711738_AGGACTTGTTAGGAGC
2.18241841172757	6.49862025792139	0	0	0	IM329.CCSK___IM329___NB8711738_AGGAGGTGTGCAGATG
-0.157409882308979	-12.7306518671896	0	0	1.85562934290961	IM329.CCSK___IM329___NB8711738_AGGAGGTGTTTGAACC
-0.154525193895569	-2.40171558000204	0	0	0	IM329.CCSK___IM329___NB8711738_AGGATAATCAAGAGTA
1.40399691709294	6.4548348706402	0	0	0	IM329.CCSK___IM329___NB8711738_AGGATCTCATAGCACT
3.56412117992093	5.99592881377553	0	0	0	IM329.CCSK___IM329___NB8711738_AGGATCTGTCTCGGGT
3.59260723784265	8.94674837396059	0	0	0	IM329.CCSK___IM329___NB8711738_AGGATCTTCCCTCGTA
3.93872380049168	7.64508648255205	0	0	0	IM329.CCSK___IM329___NB8711738_AGGATCTTCCTCTCTT
6.14280850976286	7.29164460582904	0	0	0	IM329.CCSK___IM329___NB8711738_AGGCATTAGAGCATTA
2.29909835138591	6.42650088105164	0	0	0	IM329.CCSK___IM329___NB8711738_AGGCATTAGTATGGCG
-1.05517775535246	0.349728732639867	0	0	1.09565544960935	IM329.CCSK___IM329___NB8711738_AGGCATTAGTCCCGAC
6.1227903107602	9.63551624199016	0	0	0	IM329.CCSK___IM329___NB8711738_AGGCATTAGTTTGTCG
1.20933754471433	4.20958900860981	0	0	0	IM329.CCSK___IM329___NB8711738_AGGCATTCAACCGACC
2.75977357272897	3.60417393822455	0	0	0	IM329.CCSK___IM329___NB8711738_AGGCATTCAAGTCGTT
4.75665733987804	5.62838486205424	0	0	0	IM329.CCSK___IM329___NB8711738_AGGCATTCATTGGCAT
-0.0485683416658798	1.30838703706834	0	0	0	IM329.CCSK___IM329___NB8711738_AGGCATTGTGTCCTAA
8.35092959781191	4.15966572781396	0	0	1.2968192130217	IM329.CCSK___IM329___NB8711738_AGGCATTTCCAAGCTA
3.41795587729641	5.57752060279661	0	0	0	IM329.CCSK___IM329___NB8711738_AGGCATTTCTACAGGT
1.64856375962265	1.1591176654622	0	0	0	IM329.CCSK___IM329___NB8711738_AGGCCACGTAGACACG
-1.78499830196191	-12.0711612099756	3.13498827810861	0	0	IM329.CCSK___IM329___NB8711738_AGGCCACGTGTTGACT
1.24308300458745	3.87339450792048	0	0	2.86733871883686	IM329.CCSK___IM329___NB8711738_AGGCTGCAGTTCCGTA
1.59686880063269	3.29527511082966	0	0	0	IM329.CCSK___IM329___NB8711738_AGGCTGCCACCAATTG
1.72760353499432	3.2513817397447	0	0	0	IM329.CCSK___IM329___NB8711738_AGGCTGCGTCACCTTC
7.1021266136554	8.43958152740453	0	0	0	IM329.CCSK___IM329___NB8711738_AGGCTGCTCTCGTTTA
2.70027552644957	5.74037090247579	0	0	0	IM329.CCSK___IM329___NB8711738_AGGGAGTCAAATCAAG
1.88034298602675	3.21144246524468	0	0	0	IM329.CCSK___IM329___NB8711738_AGGGAGTGTCCGGTGT
3.12808466187251	7.97447482629663	0	0	0	IM329.CCSK___IM329___NB8711738_AGGGAGTTCGTGGACC
2.70675772205146	7.59670643802421	0	0	0	IM329.CCSK___IM329___NB8711738_AGGGCTCAGACTTGTC
5.78071400179767	6.72727926816869	0	0	0	IM329.CCSK___IM329___NB8711738_AGGGCTCAGCGTCAGA
2.80859368290188	7.62036435757913	0	0	0	IM329.CCSK___IM329___NB8711738_AGGGCTCGTGGTCTCG
0.431105412000313	-12.8816478605777	2.18543025755956	0	0	IM329.CCSK___IM329___NB8711738_AGGGCTCTCTGGGATT
2.67993787656758	6.03610790499347	0	0	0	IM329.CCSK___IM329___NB8711738_AGGGCTCTCTTAATCC
7.93206119664465	8.11707606691591	0	0	0	IM329.CCSK___IM329___NB8711738_AGGGTCCAGATAGCTA
3.84298676597272	5.33708316576748	0	0	1.59024250071906	IM329.CCSK___IM329___NB8711738_AGGGTCCCAGTGTGCC
-0.162891326219487	-5.85491394130417	0	0	1.14620688214474	IM329.CCSK___IM329___NB8711738_AGGGTCCGTATTTCGG
0.358600516662677	-5.14562156444908	0	2.42964023850044	1.53563111503668	IM329.CCSK___IM329___NB8711738_AGGGTCCGTCGAACGA
2.91889771580731	6.97023655542699	0	0	0	IM329.CCSK___IM329___NB8711738_AGGGTGAAGCTCAGAG
1.66339337169564	3.72204307910721	0	0	0	IM329.CCSK___IM329___NB8711738_AGGGTGACAATACAGA
3.1269873153148	3.40857203987612	0	0	0	IM329.CCSK___IM329___NB8711738_AGGGTGACAGACTGCC
1.35482021756888	-14.8001754020368	1.97206545254968	0	0	IM329.CCSK___IM329___NB8711738_AGGGTGAGTAACCCTA
4.03579351209708	9.19859034154663	0	0	0	IM329.CCSK___IM329___NB8711738_AGGGTTTCACGGAAGT
1.0346944582867	-15.4811105999664	0	2.42921035439592	0	IM329.CCSK___IM329___NB8711738_AGGGTTTCATGAATAG
2.11154799957626	3.86129059587678	0	0	0	IM329.CCSK___IM329___NB8711738_AGGGTTTGTCCGTACG
7.69928799357878	3.80527640901728	0	0	1.88565809874929	IM329.CCSK___IM329___NB8711738_AGGTAGGAGTCGAGGT
1.0874742203141	3.89126061477808	0	0	0	IM329.CCSK___IM329___NB8711738_AGGTAGGCAAGAATAC
3.52333350592543	3.79687762039312	0	0	2.17881836105319	IM329.CCSK___IM329___NB8711738_AGGTAGGCAGTCTACA
6.31134684045756	5.9982060064634	0	0	1.63468900292392	IM329.CCSK___IM329___NB8711738_AGGTAGGCATGATAGA
7.24741783013405	5.99036985960582	0	0	0	IM329.CCSK___IM329___NB8711738_AGGTCATTCACTGGTA
-0.07347370597124	-14.3889955599415	0	0	0	IM329.CCSK___IM329___NB8711738_AGGTCATTCCTCTTTC
-1.28027339589543	-0.943993499116161	0	0	1.56389441647631	IM329.CCSK___IM329___NB8711738_AGGTCTAAGATTAGCA
6.15811371116771	8.91171128781843	0	0	0	IM329.CCSK___IM329___NB8711738_AGGTCTACAAGTGGTG
0.897388583872029	1.82863288938982	0	0	0	IM329.CCSK___IM329___NB8711738_AGGTCTACATGAATAG
6.27761229618228	8.17143145933346	0	0	2.10298164033825	IM329.CCSK___IM329___NB8711738_AGGTCTATCCGATTAG
7.54279880291499	3.80460633257668	0	0	1.3085555029411	IM329.CCSK___IM329___NB8711738_AGGTCTATCGCGTAGC
7.67076573682538	7.28837672504385	0	0	0	IM329.CCSK___IM329___NB8711738_AGGTCTATCTGCGATA
3.78288746528462	7.46268126150847	0	0	0	IM329.CCSK___IM329___NB8711738_AGGTGTTCAAAGACTA
-0.0658552725952307	-3.31546573185707	0	0	0.742415222825051	IM329.CCSK___IM329___NB8711738_AGGTGTTCAATCGAAA
1.86083876225089	2.31645395845846	0	0	2.23075040852696	IM329.CCSK___IM329___NB8711738_AGGTGTTTCCCGAGGT
-0.752011709108232	-1.67972667135638	0	0	1.38782384689108	IM329.CCSK___IM329___NB8711738_AGGTGTTTCGATTTCT
6.52770274792152	4.14881091178064	0	0	0	IM329.CCSK___IM329___NB8711738_AGGTTACAGTTGTCAC
-0.447303313641081	0.48041094735584	0	0	0	IM329.CCSK___IM329___NB8711738_AGGTTACGTACGTGAG
0.213037130860469	-14.9650310627315	2.29975392077436	0	0	IM329.CCSK___IM329___NB8711738_AGGTTACGTTCGTACA
7.10052409292569	5.330465911275	0	0	1.57823579652114	IM329.CCSK___IM329___NB8711738_AGGTTGTCACCATTCC
-1.62055170497525	-12.1563045879836	3.13072740164913	0	0	IM329.CCSK___IM329___NB8711738_AGGTTGTGTACCACGC
0.516658682394936	-15.2812011115717	0	0	0	IM329.CCSK___IM329___NB8711738_AGGTTGTGTAGCGATG
4.31106146009232	7.42127332285173	0	0	0	IM329.CCSK___IM329___NB8711738_AGTAACCCAAACGTGG
9.41796866355051	-9.06062410998071	0	0	1.72698461055552	IM329.CCSK___IM329___NB8711738_AGTAACCCAGAAGTTA
0.939360375329314	1.52756982515227	0	0	0	IM329.CCSK___IM329___NB8711738_AGTAACCGTCGTGGTC
-1.1952596525271	-13.6173561492149	2.00723473289999	0	0	IM329.CCSK___IM329___NB8711738_AGTAACCGTTAGCTAC
-0.389252706484447	-12.4536920639463	1.9911487331163	0	2.47892335560606	IM329.CCSK___IM329___NB8711738_AGTACCAAGCCGGATA
0.869940428997545	-15.6597297107463	0	0	0	IM329.CCSK___IM329___NB8711738_AGTACCAAGGAATTAC
5.18199199453138	9.17584671888922	0	0	0	IM329.CCSK___IM329___NB8711738_AGTACCAAGTACTCGT
0.651199071446737	-1.83177967506643	0	0	0.740184756464195	IM329.CCSK___IM329___NB8711738_AGTACCATCACCGGTG
9.044174189391	-9.03333991399019	0	0	0.516333145418036	IM329.CCSK___IM329___NB8711738_AGTACTGAGCTCCACG
2.08123838768358	2.4234498482304	0	0	0	IM329.CCSK___IM329___NB8711738_AGTACTGCACGCTTAA
0.842793943740689	-13.7723906274386	2.08204567222595	0	0	IM329.CCSK___IM329___NB8711738_AGTACTGCATCGAGCC
6.13391733287962	8.99876167668219	0	0	0	IM329.CCSK___IM329___NB8711738_AGTACTGTCCGTTTCG
0.487774055221165	-0.115216264676174	0	0	0	IM329.CCSK___IM329___NB8711738_AGTAGCTAGGTATCTC
5.86485622686228	8.23909151829685	0	0	0	IM329.CCSK___IM329___NB8711738_AGTAGCTGTTGCATGT
1.73088536727129	7.06506022633841	0	0	1.97751532085491	IM329.CCSK___IM329___NB8711738_AGTAGCTTCTATCGTT
4.24681349179919	7.85210744714948	0	0	0	IM329.CCSK___IM329___NB8711738_AGTAGTCGTAAGTTAG
1.58678743409007	3.30327285363557	0	0	0	IM329.CCSK___IM329___NB8711738_AGTAGTCGTAGACTGG
2.29680215249356	7.91761230062846	0	0	0	IM329.CCSK___IM329___NB8711738_AGTAGTCTCGGAACTT
-0.657078020617347	-0.830738190677311	0	0	0	IM329.CCSK___IM329___NB8711738_AGTCAACAGATCCTAC
7.98702401329803	6.86627411340342	0	0	0	IM329.CCSK___IM329___NB8711738_AGTCACAAGCCGTTAT
6.54065875337535	6.99876876700855	0	0	0	IM329.CCSK___IM329___NB8711738_AGTCACACAGCTCTGG
10.0674172355755	4.77378829878402	0	0	1.51158405347213	IM329.CCSK___IM329___NB8711738_AGTCACACATGTGTCA
2.29286484976887	0.348724942226693	0	0	2.01449942634209	IM329.CCSK___IM329___NB8711738_AGTCACAGTTGCATAC
9.38994559860156	5.1339021711057	0	0	0	IM329.CCSK___IM329___NB8711738_AGTCATGCAAATCGTC
0.723947473683041	-4.4436444339619	0	2.2601136459012	0	IM329.CCSK___IM329___NB8711738_AGTCATGCACGTACTA
-1.11485233890556	-1.01509380048724	0	0	1.93711895113676	IM329.CCSK___IM329___NB8711738_AGTCATGGTCAACCTA
0.986334606549688	-15.2770670668795	2.00899905724456	0	1.75306541188556	IM329.CCSK___IM329___NB8711738_AGTCATGGTCCGGTCA
-1.39788839253449	-12.209667047312	3.5013543221422	2.19575782603469	0	IM329.CCSK___IM329___NB8711738_AGTCATGGTCGAATGG
8.88171258161695	5.55180512852131	0	0	1.48899305293774	IM329.CCSK___IM329___NB8711738_AGTCATGTCATTGCTT
0.574757192089476	-4.78334816074742	0.0527100847900867	0.949088242357457	1.40137955657808	IM329.CCSK___IM329___NB8711738_AGTCATGTCGATGCAT
6.77336732645397	7.13932118905947	0	0	1.80868054021119	IM329.CCSK___IM329___NB8711738_AGTCTCCGTCATTCCC
1.86708507693312	6.41507727661426	0	0	0	IM329.CCSK___IM329___NB8711738_AGTCTCCTCAGCTAGT
9.09070424410526	-8.96500115480059	0	0	0	IM329.CCSK___IM329___NB8711738_AGTCTCCTCTCCTGTG
8.19123251070957	6.94417732811956	0	0	0	IM329.CCSK___IM329___NB8711738_AGTCTCCTCTCTGCCA
1.25019946545233	-14.7016617447529	2.11131810076096	0	0	IM329.CCSK___IM329___NB8711738_AGTGACTAGAGCAGCT
0.1958369787404	-12.9972404404437	2.59193703769875	0	0	IM329.CCSK___IM329___NB8711738_AGTGACTAGATACGAT
8.40950674065497	3.74565267635788	0	0	2.57955998853998	IM329.CCSK___IM329___NB8711738_AGTGACTCACATTCGA
1.83052229748743	2.51616366398434	0	0	2.40869094323352	IM329.CCSK___IM329___NB8711738_AGTGACTCAGTAGATA
0.611081349932306	-12.6502951381737	4.14452689634773	0	0	IM329.CCSK___IM329___NB8711738_AGTGACTGTTGCTCCT
2.41606045014106	5.52181015056865	0	0	0	IM329.CCSK___IM329___NB8711738_AGTGATCAGACGCCCT
0.0529131247330677	-0.842862369969273	0	0	1.51696218253656	IM329.CCSK___IM329___NB8711738_AGTGATCGTATCGAGG
3.76034160444802	6.81361544822481	0	0	2.26914162174772	IM329.CCSK___IM329___NB8711738_AGTGATCGTTTGGGTT
3.74214893093042	7.057381010548	0	0	0	IM329.CCSK___IM329___NB8711738_AGTGCCGCATGAATAG
-0.286968270765752	-0.546128637938473	0	0	2.31924255718834	IM329.CCSK___IM329___NB8711738_AGTGCCGCATGTTACG
6.42500179496503	9.72235244762941	0	0	1.86364699976056	IM329.CCSK___IM329___NB8711738_AGTGCCGTCTGCCTCA
-0.478060973309056	-12.2648848718265	3.13178654743492	2.08130246081663	0	IM329.CCSK___IM329___NB8711738_AGTGTTGCACTAAACC
1.75707835574611	2.14712394073369	0	0	0	IM329.CCSK___IM329___NB8711738_AGTGTTGTCAGCTCTC
0.207415834914534	-14.4404484284174	2.94407525833554	0	0	IM329.CCSK___IM329___NB8711738_AGTGTTGTCCTATTTG
4.85483587038847	7.14172842460563	0	0	0	IM329.CCSK___IM329___NB8711738_AGTTAGCCACTTTAGG
6.78220549383035	5.95526444077163	0	0	0	IM329.CCSK___IM329___NB8711738_AGTTAGCGTACACGCC
1.52326864419104	-15.6809718617553	2.08711701084263	0	0	IM329.CCSK___IM329___NB8711738_AGTTAGCGTGGTCTCG
-0.80100928148766	-14.547766221156	2.11024767307937	2.12334430187469	0	IM329.CCSK___IM329___NB8711738_AGTTCCCCACTTACAG
-0.0246929033626667	0.80048191122894	0	0	1.66906278733589	IM329.CCSK___IM329___NB8711738_AGTTCCCGTAACGGTG
6.35792558238106	7.4689005120992	0	0	1.50661641065094	IM329.CCSK___IM329___NB8711738_AGTTCCCGTAGAGATT
1.72858313947667	1.15890655814516	0	0	2.00846140929917	IM329.CCSK___IM329___NB8711738_AGTTCCCGTATACGGG
1.71137372881649	4.7768628605942	0	0	0	IM329.CCSK___IM329___NB8711738_AGTTCCCTCCGTTGAA
1.7815194536289	6.20137160442219	0	0	0	IM329.CCSK___IM329___NB8711738_AGTTCCCTCCTGATAG
8.14990399438106	8.81180606735404	0	0	0	IM329.CCSK___IM329___NB8711738_AGTTCCCTCGGCTGTG
3.19994167357385	3.43928124571667	0	0	0	IM329.CCSK___IM329___NB8711738_AGTTCGATCGCAAGAG
7.83182853915277	6.74774031428196	0	0	0	IM329.CCSK___IM329___NB8711738_ATACCGAAGACTCAAA
7.11746437072778	8.19527448749015	0	0	0	IM329.CCSK___IM329___NB8711738_ATACCGATCCGCAAAT
0.413869114933877	1.99320447838653	0	0	1.18909885994274	IM329.CCSK___IM329___NB8711738_ATACCGATCGGTAAGG
-1.05220246588153	-14.0196307319427	0	0	0	IM329.CCSK___IM329___NB8711738_ATACCGATCTCCTACG
2.57567983469167	6.37552062300015	0	0	0	IM329.CCSK___IM329___NB8711738_ATACCTTAGAAAGTCT
6.57759952649479	6.22230981294995	0	0	0	IM329.CCSK___IM329___NB8711738_ATACCTTGTGAGCCAA
1.73126792266313	5.58755474196675	0	0	0	IM329.CCSK___IM329___NB8711738_ATACCTTGTGGGCTCT
4.25650551028893	8.47090811092318	0	0	1.95262871822528	IM329.CCSK___IM329___NB8711738_ATACTTCTCCAGCACG
1.63020302788204	3.83083812400653	0	0	2.14590599215095	IM329.CCSK___IM329___NB8711738_ATACTTCTCGACGATT
3.90800168374313	8.32497798536974	0	0	0	IM329.CCSK___IM329___NB8711738_ATAGACCAGGCCCGTT
2.7508430872755	6.51831794394751	0	0	1.71145888986476	IM329.CCSK___IM329___NB8711738_ATAGACCAGTCACAGG
3.91140139767118	7.71658111771245	0	0	0	IM329.CCSK___IM329___NB8711738_ATAGACCCACTATCGA
2.31770221819033	7.74787056520916	0	0	0	IM329.CCSK___IM329___NB8711738_ATAGAGAAGCAACTCT
3.7427568927912	7.92669530620724	0	0	0	IM329.CCSK___IM329___NB8711738_ATAGAGAAGGAGCTGT
1.63591797791276	2.56009377899142	0	0	0	IM329.CCSK___IM329___NB8711738_ATAGAGACACGTAACT
4.73045399646461	7.41430981955753	0	0	0	IM329.CCSK___IM329___NB8711738_ATAGAGAGTGTTACTG
4.7896957386946	8.38336392181304	0	0	0	IM329.CCSK___IM329___NB8711738_ATAGAGAGTTACGATC
3.50264180681285	4.53676827787675	0	0	1.62498368550812	IM329.CCSK___IM329___NB8711738_ATAGAGATCGGCATTA
10.0954268497094	5.09656799353833	0	0	2.12997633496441	IM329.CCSK___IM329___NB8711738_ATAGGCTCACTGTTCC
3.82855260228827	8.91370476067496	0	0	0	IM329.CCSK___IM329___NB8711738_ATAGGCTGTAGTTAGA
2.63127868562532	6.34138829782239	0	0	0	IM329.CCSK___IM329___NB8711738_ATAGGCTGTCGTCATA
4.5452530735473	4.27523370829003	0	0	0	IM329.CCSK___IM329___NB8711738_ATAGGCTTCACCATGA
6.92960448549941	8.83750606841384	0	0	1.09897771299257	IM329.CCSK___IM329___NB8711738_ATATCCTCACACAGAG
2.77032642576063	7.01912581111086	0	0	1.64078810416862	IM329.CCSK___IM329___NB8711738_ATATCCTGTTCCTAAG
6.23529230705223	9.8245408852256	0	0	0	IM329.CCSK___IM329___NB8711738_ATCACAGAGCAACCAG
0.284834469308632	-15.0805662123304	3.37819771074895	0	0	IM329.CCSK___IM329___NB8711738_ATCACAGGTAACCAGG
2.53700647522428	-12.9600836700094	2.56240529629521	0	1.14753178969987	IM329.CCSK___IM329___NB8711738_ATCACAGGTACGCTTA
1.44265233465216	5.92815351985153	0	0	0	IM329.CCSK___IM329___NB8711738_ATCACAGGTAGTGATA
6.44246411581467	4.23136674464622	0	1.31560742051258	0	IM329.CCSK___IM329___NB8711738_ATCACAGGTCAAGGCA
6.67713988412133	5.58355331644974	0	0	0	IM329.CCSK___IM329___NB8711738_ATCACAGGTGTTAAAG
7.17973132749607	7.88040086529726	0	0	1.28642442317486	IM329.CCSK___IM329___NB8711738_ATCACAGGTGTTTACG
-0.188325417592179	-0.15694776596345	0	0	1.80824253570116	IM329.CCSK___IM329___NB8711738_ATCACAGTCTTACGGA
2.98359333848645	3.95494017116447	0	0	2.31602151114264	IM329.CCSK___IM329___NB8711738_ATCACGACATTGAGCT
1.17093435226636	4.37177587819751	0	0	0	IM329.CCSK___IM329___NB8711738_ATCACGAGTTGCATTG
8.53447634468651	7.91357708719678	0	0	0	IM329.CCSK___IM329___NB8711738_ATCACTTGTCAACCTA
4.38032472738864	7.95007541435722	0	0	0	IM329.CCSK___IM329___NB8711738_ATCACTTGTCTGTCCT
1.6655607866743	3.02967049846654	0	0	0	IM329.CCSK___IM329___NB8711738_ATCACTTGTGAATATG
2.41827828793122	0.733134112950968	0	0	0	IM329.CCSK___IM329___NB8711738_ATCAGGTGTCACTGAT
3.19331102852316	6.70862731521963	0	0.952882123317254	1.21939647049151	IM329.CCSK___IM329___NB8711738_ATCATTCCAACTTCTT
9.76815953082244	5.33892901446801	0	0	0.916528854624933	IM329.CCSK___IM329___NB8711738_ATCATTCGTTCTTGCC
2.9886362009575	7.61507941048833	0	0	0	IM329.CCSK___IM329___NB8711738_ATCATTCTCCCGTGTT
2.24711688316367	0.439954244176621	0	0	0	IM329.CCSK___IM329___NB8711738_ATCATTCTCTCGTCGT
7.95973827933003	4.40021231117593	0	0	1.01200604059387	IM329.CCSK___IM329___NB8711738_ATCATTCTCTGACCCT
1.34492249156867	-0.0663361331116224	0	0	1.39373963366954	IM329.CCSK___IM329___NB8711738_ATCCACCAGACCCTTA
3.8679667697093	9.02694570888617	0	0	0	IM329.CCSK___IM329___NB8711738_ATCCACCCATGAGAAT
0.586102838905117	-1.47206268570516	0	0	1.44811256613775	IM329.CCSK___IM329___NB8711738_ATCCATTAGCAGTACG
3.23431160916052	7.50761636005416	0	0	1.23034061196399	IM329.CCSK___IM329___NB8711738_ATCCATTAGTAGAGTT
7.24907762051197	8.57871939132749	0	0	0	IM329.CCSK___IM329___NB8711738_ATCCATTGTACTCGCG
7.35121104051544	8.32140734390984	0	0	0	IM329.CCSK___IM329___NB8711738_ATCCATTGTTGCTCAA
6.91750772056816	9.18577053994875	0	0	0	IM329.CCSK___IM329___NB8711738_ATCCATTTCGACGCGT
-0.298905685048424	-6.0304293583387	0	0	1.53764709928119	IM329.CCSK___IM329___NB8711738_ATCCGTCAGAAGCGGG
5.65506185640088	6.90449545194783	0	0	2.02752267625647	IM329.CCSK___IM329___NB8711738_ATCCGTCAGACGCATG
1.3954210606422	2.61153175575601	0	0	0	IM329.CCSK___IM329___NB8711738_ATCCGTCAGATAACGT
7.15257111352428	8.43789121201861	0	0	0	IM329.CCSK___IM329___NB8711738_ATCCGTCAGATAGCAT
7.89166072209102	7.72713766054125	0	0	0	IM329.CCSK___IM329___NB8711738_ATCCGTCAGTGGAAGA
-0.760859717781	-2.14811776862394	0	0	1.7509097958168	IM329.CCSK___IM329___NB8711738_ATCCGTCCAGGGAATC
1.78157499207888	1.98118016294757	0	0	0	IM329.CCSK___IM329___NB8711738_ATCCGTCGTCAGTTTG
0.229287689792019	-13.2031792151118	3.42001786485704	0	0	IM329.CCSK___IM329___NB8711738_ATCCGTCGTCCAGGTC
5.66416555400925	8.56263034366331	0	0	0	IM329.CCSK___IM329___NB8711738_ATCCGTCTCACCTTAT
6.86013462995399	5.97476074140693	0	0	0	IM329.CCSK___IM329___NB8711738_ATCCGTCTCGCTCTAC
0.689105440356535	-15.4023766416202	0	0	0	IM329.CCSK___IM329___NB8711738_ATCCTATCATATTCGG
-0.636732243308971	-8.57314946660351	0	3.27334473654034	0	IM329.CCSK___IM329___NB8711738_ATCCTATGTAGGAAAG
0.772236513077831	-3.50734537975122	0	0	1.75635537630053	IM329.CCSK___IM329___NB8711738_ATCGATGAGCTGAAGC
8.38717517321741	4.95846961255745	0	0	1.38488698484407	IM329.CCSK___IM329___NB8711738_ATCGATGAGTCCTGTA
2.31833493920028	0.580881319712902	0	0	0	IM329.CCSK___IM329___NB8711738_ATCGATGGTTTGTTGG
2.46673669146836	5.42430566744456	0	0	0	IM329.CCSK___IM329___NB8711738_ATCGATGTCCGAGGCT
5.52238306755108	9.2268738092041	0	0	1.69121048938416	IM329.CCSK___IM329___NB8711738_ATCGATGTCCGTCAAA
-0.686538955148463	-14.5288547473378	2.89416541368208	0	0	IM329.CCSK___IM329___NB8711738_ATCGCCTGTCCTCATC
8.59811079954259	-8.35057180657581	0	0	1.57468554609679	IM329.CCSK___IM329___NB8711738_ATCGCCTTCCGACGGT
5.07147471259173	3.944405501684	0	0	1.22793235835004	IM329.CCSK___IM329___NB8711738_ATCGGATAGGGCAATC
5.71378141794431	5.20926463827518	0	0	1.33137476449707	IM329.CCSK___IM329___NB8711738_ATCGGATAGGGTGAGG
-1.32190035994328	-12.0558292566271	2.96490498758772	0	0	IM329.CCSK___IM329___NB8711738_ATCGGATGTGCCCAGT
1.35619903290724	-0.161879342274474	0	0	0	IM329.CCSK___IM329___NB8711738_ATCGGATTCAACACCA
2.47005737771961	7.6257518818294	0	0	0	IM329.CCSK___IM329___NB8711738_ATCGGCGGTGTTCGAT
5.74304286113406	9.37168433778715	0	0	1.72896477837004	IM329.CCSK___IM329___NB8711738_ATCGGCGGTTCCTAGA
-0.667345124359602	-12.7076340963835	2.38969600861489	0	0	IM329.CCSK___IM329___NB8711738_ATCGGCGTCCAAATGC
1.83695472936225	3.04328204682926	0	0	0	IM329.CCSK___IM329___NB8711738_ATCGGCGTCGACTCCT
0.447655231025744	-14.5149305822596	0	0	0	IM329.CCSK___IM329___NB8711738_ATCGTAGGTCACTTCC
6.91874119872218	8.91014742579923	0	0	0	IM329.CCSK___IM329___NB8711738_ATCGTAGGTCGGCTAC
2.73147444795853	7.19211690677872	0	0	0	IM329.CCSK___IM329___NB8711738_ATCGTCCCATTCAGCA
3.00187345888561	7.9146151615815	0	0	0	IM329.CCSK___IM329___NB8711738_ATCGTCCGTAGACTGG
3.22116515000264	7.83068628662849	0	0	0	IM329.CCSK___IM329___NB8711738_ATCGTCCGTCCTGTCT
5.79698829182394	8.12129108736316	0	0	0	IM329.CCSK___IM329___NB8711738_ATCGTCCTCATTCGGA
2.40572554346653	5.26539647527113	0	0	0	IM329.CCSK___IM329___NB8711738_ATCGTCCTCTGGGCGT
3.16997197655232	6.95976034158666	0	0	0	IM329.CCSK___IM329___NB8711738_ATCGTGACAGAGCGTA
3.93935730017119	6.63945604561888	0	0	0	IM329.CCSK___IM329___NB8711738_ATCGTGAGTCAGACTT
3.02879155617801	4.96900149611005	0	0	1.97899289066678	IM329.CCSK___IM329___NB8711738_ATCTCTAAGATGGGCT
8.21138580271672	6.83837292448618	0	0	0	IM329.CCSK___IM329___NB8711738_ATCTCTAGTTCGGCTG
0.194648697809632	-14.7361214779405	3.39453784702678	0	0	IM329.CCSK___IM329___NB8711738_ATCTCTATCCCATACC
8.16806693196592	4.16673578248505	0	0	0	IM329.CCSK___IM329___NB8711738_ATCTTCAAGTGGACTG
8.93288290660242	5.28808250946483	0	0	2.36260855129587	IM329.CCSK___IM329___NB8711738_ATCTTCACACCTGTCT
2.71843156529693	-15.2464586096741	0	2.19545674296745	0	IM329.CCSK___IM329___NB8711738_ATCTTCATCATATGGC
4.04719077471099	6.74745621716295	0	0	1.91244784026273	IM329.CCSK___IM329___NB8711738_ATCTTCATCATTTGGG
6.70909482859574	4.12553679038877	0	0	0.9247166302558	IM329.CCSK___IM329___NB8711738_ATCTTCATCCCGTGAG
0.70625207597686	-3.27663212230369	0	0	0.842488844228551	IM329.CCSK___IM329___NB8711738_ATCTTCATCCTGGGTG
-0.887693864098582	-14.3947750142076	2.34328868707699	0	0	IM329.CCSK___IM329___NB8711738_ATGAAAGAGAATGTTG
5.30783678003805	5.20182166774965	0	0	1.62795546993469	IM329.CCSK___IM329___NB8711738_ATGAAAGAGGATGCGT
6.40540228553725	9.5603745357163	0	0	0	IM329.CCSK___IM329___NB8711738_ATGAAAGCACTGGCCA
2.43258245072123	5.12772363475598	0	0	0	IM329.CCSK___IM329___NB8711738_ATGAAAGGTCGCATTA
2.02474851477934	3.96082184194591	0	0	1.66615842928176	IM329.CCSK___IM329___NB8711738_ATGACCACAACATACC
2.16816525013659	1.57092076292227	0	0	0	IM329.CCSK___IM329___NB8711738_ATGACCAGTATCGTAC
1.45431110386143	-15.6191549614693	1.95367907871803	0	0	IM329.CCSK___IM329___NB8711738_ATGACCATCGTGTGAT
6.25284134177627	6.6400875688646	0	0	0	IM329.CCSK___IM329___NB8711738_ATGACCATCTTCCTAA
4.0764163755778	8.09644130539198	0	0	0	IM329.CCSK___IM329___NB8711738_ATGAGTCCACGTAACT
1.60037645288771	3.13318675837816	0	0	0	IM329.CCSK___IM329___NB8711738_ATGAGTCCACTCTAGA
6.06037505303911	9.81096080459043	0	0	2.0983849377082	IM329.CCSK___IM329___NB8711738_ATGAGTCGTGGGAGAG
2.01267467509222	5.16737441353195	0	0	0	IM329.CCSK___IM329___NB8711738_ATGAGTCTCACCACAA
4.08201905446303	4.91260977095307	0	0	1.4937129415421	IM329.CCSK___IM329___NB8711738_ATGAGTCTCGCCGTGA
2.43553964631461	5.41369379227576	0	0	0	IM329.CCSK___IM329___NB8711738_ATGATCGCACGAAGAC
5.64142217281376	7.74102081396479	0	0	1.65237338923982	IM329.CCSK___IM329___NB8711738_ATGATCGGTCATGCAT
2.45428361496626	0.781281916460476	0	0	0	IM329.CCSK___IM329___NB8711738_ATGATCGGTGAGTGAC
6.07278518573279	8.38013696554186	0	0	0	IM329.CCSK___IM329___NB8711738_ATGATCGTCGTTCTGC
1.35006210120262	2.68185303273965	0	0	0	IM329.CCSK___IM329___NB8711738_ATGATCGTCTGTGCGG
4.64836918767787	4.51292022028678	0	0	0	IM329.CCSK___IM329___NB8711738_ATGCATGAGCCGAATG
8.02465736852139	7.57677739745995	0	0	2.03542111739431	IM329.CCSK___IM329___NB8711738_ATGCATGAGTTCCATG
2.85829490734885	4.23647377631363	0	0	1.37691790808896	IM329.CCSK___IM329___NB8711738_ATGCATGCACGACTAT
1.70118753828903	3.89055363539008	0	0	0	IM329.CCSK___IM329___NB8711738_ATGCATGGTCGTCTCT
6.1131733291078	7.11634537536525	0	0	0	IM329.CCSK___IM329___NB8711738_ATGCATGTCGAGCACC
-0.99325476043339	-0.290613581136431	0	0	0.825077334806873	IM329.CCSK___IM329___NB8711738_ATGCCTCCAAATACGA
-0.0187206659185546	2.02023659701325	0	0	1.37640971724814	IM329.CCSK___IM329___NB8711738_ATGCCTCCACACCGCA
2.04981727937711	7.62663409017471	0	0	1.75202682308405	IM329.CCSK___IM329___NB8711738_ATGCCTCCAGATCACT
4.04679252130344	3.95824287108687	0	0	2.18808996343619	IM329.CCSK___IM329___NB8711738_ATGCCTCCATCCGGTG
0.591149705815261	-0.94563025034179	0	0	0	IM329.CCSK___IM329___NB8711738_ATGCCTCGTTATGGTC
7.76502971326927	8.51045032394284	0	0	0	IM329.CCSK___IM329___NB8711738_ATGCCTCTCACCTCTG
9.08960039881149	4.84851975562962	0	0	0	IM329.CCSK___IM329___NB8711738_ATGCGATCATCGCCTT
2.92653547857273	5.37622434450874	0	0	0	IM329.CCSK___IM329___NB8711738_ATGCGATGTACGAGCA
1.65185235763136	3.68605845669099	0	0	1.69814035290435	IM329.CCSK___IM329___NB8711738_ATGGAGGCACCCAAGC
-0.972233111762386	-14.4346928495561	0	0	0	IM329.CCSK___IM329___NB8711738_ATGGAGGCACTAGGCC
1.38703784836214	-14.7110421738692	2.16013066364948	0	0	IM329.CCSK___IM329___NB8711738_ATGGAGGCAGTCAACT
1.62893688523503	1.42467765681505	0	0	0	IM329.CCSK___IM329___NB8711738_ATGGAGGGTCGCGTCA
1.86001963694965	5.64491083093082	0	0	0	IM329.CCSK___IM329___NB8711738_ATGGATCCATGGAATA
7.42530868927345	5.29915827589601	0	0	1.36823704264401	IM329.CCSK___IM329___NB8711738_ATGGATCGTTCGTAAC
6.72117802866068	9.05221706592687	0	0	0	IM329.CCSK___IM329___NB8711738_ATGGGAGAGCTTGTTG
1.27205818849071	4.92436732255793	0	0	0	IM329.CCSK___IM329___NB8711738_ATGGGAGAGGGTTTCT
6.38716696200073	6.78286269586323	0	0	1.72545847097926	IM329.CCSK___IM329___NB8711738_ATGGGAGCACTTGACA
6.57001983195541	5.33270078414997	0	0	1.60034162694988	IM329.CCSK___IM329___NB8711738_ATGGGAGCAGCATCTA
0.285235857601802	-15.2440935722924	2.865428068871	0	0	IM329.CCSK___IM329___NB8711738_ATGGGAGTCTCGTGGG
8.77609354511623	6.51808423166204	0	0	1.34340956848211	IM329.CCSK___IM329___NB8711738_ATGGGTTAGGCATTTC
4.51152671439984	8.38025921005846	0	0	2.16348316573175	IM329.CCSK___IM329___NB8711738_ATGGGTTGTCGGAAAC
1.14336264251722	4.49647059174004	0	0	2.21584816128532	IM329.CCSK___IM329___NB8711738_ATGGTTGCACATATCG
2.46276273422743	0.588622461610757	0	0	1.81550932653051	IM329.CCSK___IM329___NB8711738_ATGGTTGGTTACCTGA
-0.175297714845099	1.45059150536335	0	0	0	IM329.CCSK___IM329___NB8711738_ATGGTTGTCAAGCCCG
3.74475899649315	7.85064811138624	0	0	0	IM329.CCSK___IM329___NB8711738_ATGGTTGTCATGACAC
7.5172383420852	7.01018298315574	0	0	0	IM329.CCSK___IM329___NB8711738_ATGTCCCTCAGCTTGA
6.12657335461905	9.95017177522378	0	0	0	IM329.CCSK___IM329___NB8711738_ATGTCCCTCATTTCCA
5.64994374184546	9.69792162242715	0	0	2.1509852910701	IM329.CCSK___IM329___NB8711738_ATGTCTTAGTCACTCA
0.434806892570076	-13.1477719923244	3.62708257202939	1.95110654361582	0	IM329.CCSK___IM329___NB8711738_ATTACCTAGGTTTACC
-0.536479000306157	-7.2423468900531	0	2.58865215681023	0	IM329.CCSK___IM329___NB8711738_ATTACCTCAAATAGCA
9.30352970866815	4.84985940089129	0	0	1.98985354804828	IM329.CCSK___IM329___NB8711738_ATTACCTCACCTCAGG
5.11599763841814	7.83315723389864	0	0	0	IM329.CCSK___IM329___NB8711738_ATTACCTCATAGGCGA
-0.0280872630227305	-15.2754102149861	2.13587416103006	2.14857534505963	0	IM329.CCSK___IM329___NB8711738_ATTACTCCATCGCCTT
6.85770363892951	7.31979725848027	0	0	1.46763221620734	IM329.CCSK___IM329___NB8711738_ATTACTCCATGACAGG
1.93993810533495	2.49923705371319	0	0	0	IM329.CCSK___IM329___NB8711738_ATTACTCGTGTCCAAT
4.2090797788362	7.78723793580406	0	0	0	IM329.CCSK___IM329___NB8711738_ATTATCCAGTACTCGT
10.0286172651469	4.34431724021451	0	0	1.42940014210639	IM329.CCSK___IM329___NB8711738_ATTATCCCACCCTAGG
6.82364163014774	8.8723391291118	0	0	0	IM329.CCSK___IM329___NB8711738_ATTCACTCAGTCAGCC
0.943100263706389	-1.78901874602318	0	0	1.7927087044369	IM329.CCSK___IM329___NB8711738_ATTCACTTCGTACCTC
1.58323245283417	6.34075558500336	0	0	0	IM329.CCSK___IM329___NB8711738_ATTCACTTCTTTGATC
2.1664137317088	3.34364219697245	0	0	0	IM329.CCSK___IM329___NB8711738_ATTCAGGAGCTGCGAA
6.31903408602358	8.231752552166	0	0	0	IM329.CCSK___IM329___NB8711738_ATTCATCAGAATCCCT
4.0060240620929	9.05532754142586	0	0	1.8830495010799	IM329.CCSK___IM329___NB8711738_ATTCATCAGGTAAGAG
7.99969786330833	7.1676182273326	0	0	1.44029287994437	IM329.CCSK___IM329___NB8711738_ATTCATCCACATATCG
-1.63790868151647	-12.1643872091663	2.47231897877081	0	0	IM329.CCSK___IM329___NB8711738_ATTCATCGTACGCTAT
6.52784913812284	7.78750920070064	0	0	0	IM329.CCSK___IM329___NB8711738_ATTCATCGTGTACGCC
1.84790788493866	-14.82356131543	1.82459765941872	0	0	IM329.CCSK___IM329___NB8711738_ATTCATCGTTCCATTT
5.0471092567013	6.31174359236774	0	0	0	IM329.CCSK___IM329___NB8711738_ATTCCATGTGAGAGGG
0.182041932953323	-3.29496825684504	1.62646685004133	0	0	IM329.CCSK___IM329___NB8711738_ATTCCATTCCACTTCG
2.24238655071432	-15.4059071440183	2.14431632924453	0	0	IM329.CCSK___IM329___NB8711738_ATTCCCGAGACATCAA
2.711587030541	7.9910231041338	0	0	0	IM329.CCSK___IM329___NB8711738_ATTCCCGAGAGCTGCA
0.365843114838362	-3.43933689981851	0	0	1.8462392759866	IM329.CCSK___IM329___NB8711738_ATTCCCGGTACGTGTT
1.7828404117163	3.6128188888772	0	0	1.78737011208555	IM329.CCSK___IM329___NB8711738_ATTCCCGTCCCGAGAC
10.0630412755166	5.31614917072679	0	0	1.38832287796805	IM329.CCSK___IM329___NB8711738_ATTCCCGTCTTCCACG
0.0274816460451688	1.72559119177247	0	0	1.83666608081706	IM329.CCSK___IM329___NB8711738_ATTCCTAAGTCTGGAG
3.69155163197389	8.72177459715534	0	0	0	IM329.CCSK___IM329___NB8711738_ATTCCTACAAACGTGG
-0.532910268878869	-12.8288642758161	2.85631296236362	1.86019489955867	0	IM329.CCSK___IM329___NB8711738_ATTCCTACACTTGAAC
7.2108927180146	9.10405926551308	0	0	2.20899108509066	IM329.CCSK___IM329___NB8711738_ATTCCTACAGTCTACA
8.85120578693062	7.32782111124097	0	0	0	IM329.CCSK___IM329___NB8711738_ATTCCTAGTCGTCATA
-0.97182038321296	0.223342625808906	0	0	1.65638336207605	IM329.CCSK___IM329___NB8711738_ATTCGTTAGCGGGTTA
3.6936669175216	7.07188244703213	0	2.03234081843281	2.15030938477871	IM329.CCSK___IM329___NB8711738_ATTCGTTGTGGCACTC
6.59893223506439	8.24815440306789	0	0	0	IM329.CCSK___IM329___NB8711738_ATTCTACTCTTACCAT
1.58580225334429	5.81134629789428	0	0	0	IM329.CCSK___IM329___NB8711738_ATTCTTGAGAAGTATC
4.4578660745889	4.74912139693555	0	0	1.37288868286761	IM329.CCSK___IM329___NB8711738_ATTCTTGAGCTATCTG
3.41116814920494	7.80751741546445	0	0	0	IM329.CCSK___IM329___NB8711738_ATTCTTGAGGGACAGG
6.09417944473416	5.63634046646072	0	0	1.60062628546024	IM329.CCSK___IM329___NB8711738_ATTCTTGCATGGAATA
1.86156464434029	6.44495697450494	0	0	2.15183958388819	IM329.CCSK___IM329___NB8711738_ATTCTTGGTAGCGTCC
-1.0931567033712	-14.0960488213026	0	0	0	IM329.CCSK___IM329___NB8711738_ATTCTTGGTCGGTAAG
2.8430727081933	5.93120130270395	0	0	0	IM329.CCSK___IM329___NB8711738_ATTCTTGGTTCGGTAT
1.33513395566512	2.38207574883775	0	0	1.64760066339279	IM329.CCSK___IM329___NB8711738_ATTGGGTTCAAAGACA
2.73230988806781	4.70717931028357	0	0	2.37596022921766	IM329.CCSK___IM329___NB8711738_ATTGGGTTCCCTCTCC
8.5170366258917	5.66605581770812	0	0	2.60021624246626	IM329.CCSK___IM329___NB8711738_ATTGTTCAGAATCGTA
4.03641765042387	6.2536153092036	0	0	0	IM329.CCSK___IM329___NB8711738_ATTGTTCAGCACGTCC
3.18828092222369	7.7633778447601	0	0	0	IM329.CCSK___IM329___NB8711738_ATTGTTCCAGCGCGTT
8.65722231909563	7.87051947500629	0	0	1.91355448711883	IM329.CCSK___IM329___NB8711738_ATTGTTCCATCCGAGC
10.1778844039092	-9.0392852430046	0	0	1.31435607853214	IM329.CCSK___IM329___NB8711738_ATTGTTCGTAGCTGTT
2.26454094521931	7.71762820310494	0	0	0	IM329.CCSK___IM329___NB8711738_ATTGTTCGTATTTCGG
6.39443249348467	4.07672792242545	0	0	2.6606671011297	IM329.CCSK___IM329___NB8711738_ATTGTTCTCTCGCAGG
6.16858236947995	5.10794720383801	0	0	1.51583320857268	IM329.CCSK___IM329___NB8711738_ATTGTTCTCTGTCCCA
-0.730447158650835	0.919316047699571	0	0	1.48178478469215	IM329.CCSK___IM329___NB8711738_ATTTACCCAAGTGTCT
7.27198350064598	5.03690512371974	1.65393874013055	0	0	IM329.CCSK___IM329___NB8711738_ATTTACCCAGTCAACT
6.74371589566775	9.55711651784791	0	0	0	IM329.CCSK___IM329___NB8711738_ATTTACCGTAGACGTG
3.67551979764362	7.66980300309058	0	0	0	IM329.CCSK___IM329___NB8711738_ATTTACCGTTAAGGGC
1.92826355627779	3.84891152707099	0	0	2.28510217668681	IM329.CCSK___IM329___NB8711738_ATTTCACAGGACGGAG
8.15862129056637	7.08151749660624	0	0	0	IM329.CCSK___IM329___NB8711738_ATTTCACAGTCACTAC
1.70242852059658	1.69447564419473	0	0	1.5635048242047	IM329.CCSK___IM329___NB8711738_ATTTCACCACTAACGT
8.41135988084855	4.09863312711656	0	0	0	IM329.CCSK___IM329___NB8711738_ATTTCACGTTGCTCGG
2.24871768161322	7.97147526314138	0	0	0	IM329.CCSK___IM329___NB8711738_ATTTCTGAGCAAGTGC
7.37921158921615	8.28893126549706	0	0	0	IM329.CCSK___IM329___NB8711738_ATTTCTGCAGGCACAA
6.7681370635168	6.07502784471017	0	0	0	IM329.CCSK___IM329___NB8711738_ATTTCTGTCCGTGGCA
6.48428783067566	6.35396188506316	0	0	2.23134815288227	IM329.CCSK___IM329___NB8711738_ATTTCTGTCGGACGTC
2.004198511028	6.55495502171972	0	0	0	IM329.CCSK___IM329___NB8711738_CAAAGAACACCAAAGG
5.51012657902029	8.04404007624902	0	0	0	IM329.CCSK___IM329___NB8711738_CAAAGAACACCGCTGA
2.78022701206373	4.12648077299789	0	0	0	IM329.CCSK___IM329___NB8711738_CAAAGAACACGGCCAT
1.81973332054627	4.37469495161767	0	0	1.35362117327295	IM329.CCSK___IM329___NB8711738_CAAAGAACACTGGACC
2.34573583177491	7.02117726362437	0	0	2.28127243790785	IM329.CCSK___IM329___NB8711738_CAAAGAACATTGAGGG
-0.436390578491462	-3.25262968960364	0	0	0	IM329.CCSK___IM329___NB8711738_CAAAGAATCATAGGCT
5.51331512587217	7.92228398173166	0	0	0	IM329.CCSK___IM329___NB8711738_CAACAACAGTGCGTCC
2.85150997095686	7.52906648544175	0	0	0	IM329.CCSK___IM329___NB8711738_CAACAACCAGTCTCTC
6.5877907913074	5.90763016990038	0	0	1.4732359578246	IM329.CCSK___IM329___NB8711738_CAACAACTCGTGGAAG
4.32886568886751	8.13510216225829	0	0	0	IM329.CCSK___IM329___NB8711738_CAACAGTAGCCAAGCA
0.194819533518648	-0.358234363545698	0	0	0	IM329.CCSK___IM329___NB8711738_CAACCAAGTGAATAAC
6.4046259111744	4.95695612700737	0	0	1.56900991436997	IM329.CCSK___IM329___NB8711738_CAACCAATCATCACTT
7.97884995160061	7.53109589545024	0	0	0	IM329.CCSK___IM329___NB8711738_CAACCAATCATGAGTC
6.2628911201369	7.76111134341571	0	0	0	IM329.CCSK___IM329___NB8711738_CAACCTCAGACATGCG
1.31229910690358	-14.7890675178906	3.24860510714702	1.96776864643127	1.67661044538638	IM329.CCSK___IM329___NB8711738_CAACCTCAGTGCACCC
0.776500394721661	-15.5887591662252	3.29568087966459	0	0	IM329.CCSK___IM329___NB8711738_CAACCTCCACCACATA
6.07118537694527	4.28554937608009	0	0	0	IM329.CCSK___IM329___NB8711738_CAACCTCTCAAGCTTG
2.75751956527069	-15.1956761433606	2.23613319962629	0	0	IM329.CCSK___IM329___NB8711738_CAACGATAGACCCGCT
3.63988993309331	7.22520002123549	0	0	0	IM329.CCSK___IM329___NB8711738_CAACGATAGTACGAGC
2.24726287710737	0.42786161024653	0	0	0	IM329.CCSK___IM329___NB8711738_CAACGATAGTATGAAC
1.82849240792873	4.18060117381014	0	0	0	IM329.CCSK___IM329___NB8711738_CAACGGCCAGGTATGG
0.899512162291018	2.18024992066087	0	0	0	IM329.CCSK___IM329___NB8711738_CAACGGCCATAGGCGA
8.07563792006469	7.69689558933511	0	0	0	IM329.CCSK___IM329___NB8711738_CAACGGCTCCCTTTGG
1.37036486733264	0.130646506404275	0	0	2.14778128628946	IM329.CCSK___IM329___NB8711738_CAAGACTCAGATCCTA
0.196365584682862	-15.5249335363835	0	0	0	IM329.CCSK___IM329___NB8711738_CAAGACTTCATTTGCT
-0.781275980210453	0.406738160115707	0	0	1.36027746935227	IM329.CCSK___IM329___NB8711738_CAAGAGGCAGATGCGA
5.68363262434086	8.31713606459744	0	0	0	IM329.CCSK___IM329___NB8711738_CAAGAGGCATATACCG
8.58335876809886	5.13877323509817	0	0	1.15337207466468	IM329.CCSK___IM329___NB8711738_CAAGAGGCATGTACGT
5.86697049943818	6.93776630202457	1.30081542603736	0	0	IM329.CCSK___IM329___NB8711738_CAAGCTAAGGCTCAAG
2.07482884511059	0.187010534047225	0	0	0	IM329.CCSK___IM329___NB8711738_CAAGCTAAGTTCTCTT
5.94946377610134	9.25987565043341	0	0	1.67166978568442	IM329.CCSK___IM329___NB8711738_CAAGCTACAAACGTGG
8.77494872976168	5.86999777602819	0	0	0	IM329.CCSK___IM329___NB8711738_CAAGCTAGTCCTACAA
2.75646767679866	6.632978799368	0	0	0	IM329.CCSK___IM329___NB8711738_CAAGCTATCCACTGAA
1.85979166646719	1.87432214885933	0	0	0	IM329.CCSK___IM329___NB8711738_CAAGCTATCCGCGATG
0.411454697458158	-14.7991799746717	0	3.1113196246741	0	IM329.CCSK___IM329___NB8711738_CAAGGGACAGTGTGGA
8.78541233270238	7.38150979021548	0	0	0	IM329.CCSK___IM329___NB8711738_CAAGGGAGTACAGCGA
-0.778756184746308	-1.47282067284586	0	0	2.36140459100351	IM329.CCSK___IM329___NB8711738_CAAGGGATCCAATGCA
10.0428269753484	4.96777419670258	0	0	1.21179966949086	IM329.CCSK___IM329___NB8711738_CAATACGGTACGTTCA
1.53288228857898	2.05679752017197	0	0	0	IM329.CCSK___IM329___NB8711738_CAATACGTCGGACTTA
7.79718934238298	9.292282839612	0	0	0	IM329.CCSK___IM329___NB8711738_CAATCGAAGGAACTAT
4.97932233947126	9.35618930354173	0	0	0	IM329.CCSK___IM329___NB8711738_CAATGACAGACTGGGT
2.5619399225814	-15.3314332523596	2.32787548860665	2.33832697597141	0	IM329.CCSK___IM329___NB8711738_CAATGACAGGTTGTTC
0.37460585271784	1.83544788448888	0	0	0.819647459909999	IM329.CCSK___IM329___NB8711738_CAATGACCAATTCTTC
5.3337327583548	7.33189496164831	0	0	0	IM329.CCSK___IM329___NB8711738_CAATTTCAGACCATGG
3.10522810941813	7.60749199307255	0	0	2.34504401672987	IM329.CCSK___IM329___NB8711738_CAATTTCCAGCGTATT
8.20944756355419	8.13340287387075	0	0	0	IM329.CCSK___IM329___NB8711738_CAATTTCCATATTCGG
6.23010672455042	9.44911200778245	0	0	0	IM329.CCSK___IM329___NB8711738_CAATTTCTCCCATACC
4.10093725655535	6.14432870084356	0	0	0	IM329.CCSK___IM329___NB8711738_CACAACAAGGCACGAT
7.90720057968381	8.97635743892459	0	0	1.70930218600424	IM329.CCSK___IM329___NB8711738_CACAACACAAGAGTTA
0.752934009830161	-14.6048494981364	0	0	1.95321033971956	IM329.CCSK___IM329___NB8711738_CACAACACACCTCAGG
0.385974055489637	-14.603809919815	0	1.94491166006669	1.63815448333721	IM329.CCSK___IM329___NB8711738_CACAACACATGAAGCG
7.50549754195565	5.78221030966199	0	0	0	IM329.CCSK___IM329___NB8711738_CACAACAGTCGTAATC
7.70514374210169	7.95151212418269	0	0	0	IM329.CCSK___IM329___NB8711738_CACAACATCAACGCTA
1.39680419076966	5.06774927806955	0	0	0	IM329.CCSK___IM329___NB8711738_CACACAAAGATAGTCA
-0.317800832698782	-2.42148981945474	0	0	1.42079276710522	IM329.CCSK___IM329___NB8711738_CACACAAAGGTGCTGA
2.1050584775657	2.33246518204553	0	0	0	IM329.CCSK___IM329___NB8711738_CACACAAAGTGTCATC
8.25549734315543	6.23146411512009	0	0	0	IM329.CCSK___IM329___NB8711738_CACAGATAGCGACATG
0.0873770434812714	-1.31102236053001	0	0	2.07442815306968	IM329.CCSK___IM329___NB8711738_CACAGATAGGGTTAAT
7.95283460022239	7.45923517796253	0	0	0	IM329.CCSK___IM329___NB8711738_CACAGATTCTAGCAAC
3.1741475736833	8.20634733094824	0	0	0	IM329.CCSK___IM329___NB8711738_CACAGGCAGACCATTC
1.61688626468066	2.95501627184921	0	0	0	IM329.CCSK___IM329___NB8711738_CACAGGCCAGAGAAAG
1.96132264383486	5.29619243100024	0	0	0	IM329.CCSK___IM329___NB8711738_CACAGGCCAGCTCGGT
3.05230201987598	7.55363398294903	0	0	0	IM329.CCSK___IM329___NB8711738_CACAGGCCATTAAAGG
1.8107242616843	3.99544256413953	0	0	0	IM329.CCSK___IM329___NB8711738_CACAGGCGTATGAGCG
2.31269450863407	4.32964531491714	0	0	0	IM329.CCSK___IM329___NB8711738_CACATGATCCTACGGG
2.76028598453768	5.75686739645722	0	0	0	IM329.CCSK___IM329___NB8711738_CACATGATCTTGCAAG
6.0297988818416	4.89511412084539	0	0	0	IM329.CCSK___IM329___NB8711738_CACCAAAAGCGCTTCG
-0.977991562097405	0.405211902453995	0	0	1.62931391999014	IM329.CCSK___IM329___NB8711738_CACCAAAAGTGAATAC
0.218853000715226	-2.45462724449159	0	0	1.67972349636715	IM329.CCSK___IM329___NB8711738_CACCAAAGTGGCAGAT
1.46421853206638	1.10409390354631	0	0	1.8986426909097	IM329.CCSK___IM329___NB8711738_CACCAAATCAGTGCGC
9.57252550054173	5.67397938965434	0	0	1.64691398886389	IM329.CCSK___IM329___NB8711738_CACCAAATCTCACTCG
2.62671696933809	5.91458018010786	0	0	2.5556420111768	IM329.CCSK___IM329___NB8711738_CACCGTTAGCTCCGAC
6.4189716421356	10.1308380363342	0	0	1.74466325473632	IM329.CCSK___IM329___NB8711738_CACCGTTAGGTAGACC
6.20470643976952	9.07251950063773	0	0	0	IM329.CCSK___IM329___NB8711738_CACCGTTGTCCTGGTG
6.0390704517381	7.49795984976171	0	0	2.29945264528838	IM329.CCSK___IM329___NB8711738_CACCGTTTCATTGTTC
3.68653480370547	9.08641045427666	0	0	1.41868270315526	IM329.CCSK___IM329___NB8711738_CACCGTTTCTCAGAAC
0.172374393631253	-12.7724915996495	2.30762858483756	0	0	IM329.CCSK___IM329___NB8711738_CACGAATAGCTACTAC
-0.0303106224225466	-0.269991039169322	0	0	2.26105306852819	IM329.CCSK___IM329___NB8711738_CACGAATAGGGCGAGA
7.44821553063531	8.61853160460041	0	0	1.31583976434558	IM329.CCSK___IM329___NB8711738_CACGAATAGGGCTGAT
7.17084679197924	6.51083279008178	0	0	0	IM329.CCSK___IM329___NB8711738_CACGAATCACACACGC
4.99083305662289	5.261200807028	0	0	0	IM329.CCSK___IM329___NB8711738_CACGAATGTGTTCGTA
2.610681893838	3.44449061879837	0	0	2.12275913938163	IM329.CCSK___IM329___NB8711738_CACGGGTCAACTGAAA
0.465617199007279	-2.50875645896466	0	0	1.87614764212582	IM329.CCSK___IM329___NB8711738_CACGGGTCACAAGCCC
-1.23606093001497	-1.54972529347929	0	0	2.37106792523351	IM329.CCSK___IM329___NB8711738_CACGGGTCATGATGCT
8.19097232287412	5.97655178229303	0	0	0	IM329.CCSK___IM329___NB8711738_CACGGGTGTCGGAACA
2.12952945028105	2.44790283268478	0	0	0	IM329.CCSK___IM329___NB8711738_CACGGGTGTGCAATAA
1.84066790303788	3.24768116802732	0	0	2.04162289447316	IM329.CCSK___IM329___NB8711738_CACGGGTTCTTTCTAG
1.86833180546206	6.27518547892725	0	0	0	IM329.CCSK___IM329___NB8711738_CACGTGGAGTCTGTAC
-0.964711983669851	-12.3040637116288	2.0919866010004	0	0	IM329.CCSK___IM329___NB8711738_CACGTGGCAGCCCACA
4.01307920705347	6.15728303506751	0	0	2.21089091957201	IM329.CCSK___IM329___NB8711738_CACGTGGTCCCATTCG
7.69210406297455	9.63816153241724	0	0	0	IM329.CCSK___IM329___NB8711738_CACGTTCCATTCCTAT
-1.14464570750545	-13.9375128191082	0	0	0	IM329.CCSK___IM329___NB8711738_CACTAAGAGCTGACCC
0.502666318554899	1.52175283007382	0	0	0	IM329.CCSK___IM329___NB8711738_CACTAAGTCAAGCCAT
-1.32550466114905	-12.1500995946149	1.89179914933662	0	0	IM329.CCSK___IM329___NB8711738_CACTGAAAGGACTATA
2.19498536120048	5.10840574752475	0	0	0	IM329.CCSK___IM329___NB8711738_CACTGAAAGGGTTTCT
8.562062784735	4.47387971874322	0	0	1.25244188798324	IM329.CCSK___IM329___NB8711738_CACTGAACACCAGCGT
3.77533255520837	7.24020010434443	0	0	0	IM329.CCSK___IM329___NB8711738_CACTGAACATCTAGAC
1.29989207369396	3.57425364374288	0	0	0	IM329.CCSK___IM329___NB8711738_CACTGAATCGGCCCAA
-0.97224951822919	-12.1502516729664	2.8569412902661	0	0	IM329.CCSK___IM329___NB8711738_CACTGGGTCGATTGAC
0.0938690556211882	0.87051045615266	0	0	1.97653257128835	IM329.CCSK___IM329___NB8711738_CACTGTCAGACCGTTT
0.718466438669556	0.253714132568912	0	0	0	IM329.CCSK___IM329___NB8711738_CACTGTCAGCAAATGT
2.16728560122383	1.33289349867292	0	0	0	IM329.CCSK___IM329___NB8711738_CACTGTCAGTGCCCGT
4.11636173730151	5.45461274789848	0	0	1.86670068291484	IM329.CCSK___IM329___NB8711738_CACTGTCGTTTACTTC
5.18500990091743	4.67077396629661	0	1.31478184496193	0	IM329.CCSK___IM329___NB8711738_CACTGTCTCCATGATG
0.172863570206872	-2.58872714998313	0	0	0	IM329.CCSK___IM329___NB8711738_CACTTCGCAGAGTCAG
6.14476635370941	7.17717383987595	0	0	0	IM329.CCSK___IM329___NB8711738_CAGAGCCCAGACCAAG
4.89721273405357	7.97504220618156	0	0	2.34144179592158	IM329.CCSK___IM329___NB8711738_CAGAGCCGTAGAAACT
4.17780129851172	3.72175600702025	0	0	0	IM329.CCSK___IM329___NB8711738_CAGAGCCGTTTGCAGT
-0.431730116159716	-3.29994422205866	0	0	2.40241759919263	IM329.CCSK___IM329___NB8711738_CAGATACAGGACAGTC
0.969314960402312	-1.73345720959452	0	0	1.76634714818647	IM329.CCSK___IM329___NB8711738_CAGATACAGGTACCTT
2.36648918073402	2.29896107604815	0	0	0	IM329.CCSK___IM329___NB8711738_CAGATACGTGGCTGAA
0.436071832448587	-1.66914213735719	0	0	0	IM329.CCSK___IM329___NB8711738_CAGATCACACGTCATA
0.204548390882991	-14.7233109981225	0	3.48317802565269	3.12735725439027	IM329.CCSK___IM329___NB8711738_CAGATCACATAGATGA
-0.183625097113317	-12.79150199222	1.80183939088369	0	0	IM329.CCSK___IM329___NB8711738_CAGATCAGTTCTTCAT
1.33523168829036	-1.51303144804551	0	0	0	IM329.CCSK___IM329___NB8711738_CAGATCATCCAGCAAT
2.38770417035572	6.46595168478749	0	0	0	IM329.CCSK___IM329___NB8711738_CAGATCATCTCGTGGG
-1.00932796055089	-13.9216285387447	0	0	0	IM329.CCSK___IM329___NB8711738_CAGATTGGTAGACTGG
6.70804966532275	8.47410270059261	0	0	0	IM329.CCSK___IM329___NB8711738_CAGCAATAGAAGTCCG
0.632248010191842	-15.7284172045722	0	0	0	IM329.CCSK___IM329___NB8711738_CAGCAATAGTAGTCTC
2.2874446304905	4.65755110639441	0	0	0	IM329.CCSK___IM329___NB8711738_CAGCAATAGTGATTCC
4.9785783755064	4.29753662650986	0	0	0	IM329.CCSK___IM329___NB8711738_CAGCAATCAGCGTGCT
7.46776382323375	7.44544871961132	0	0	0	IM329.CCSK___IM329___NB8711738_CAGCAATGTAGCGATG
4.92604888069594	5.54333448304297	0	0	2.06433361590708	IM329.CCSK___IM329___NB8711738_CAGCAATGTATGAGGC
4.64441371515494	8.82541983772026	0	0	0	IM329.CCSK___IM329___NB8711738_CAGCAATGTCTGCGCA
-0.780760192621824	-14.2950392149972	0	0	0	IM329.CCSK___IM329___NB8711738_CAGCAATGTGAGCCAA
2.53238241672216	-12.9764076847406	0	0	1.23576897369254	IM329.CCSK___IM329___NB8711738_CAGCAATTCTCTAAGG
-0.540096834611841	-12.7089879434214	3.46809247181885	0	0	IM329.CCSK___IM329___NB8711738_CAGCACGGTATCGTGT
2.34652278329416	0.253404011659399	0	0	1.23970923607465	IM329.CCSK___IM329___NB8711738_CAGCACGGTTCGTACA
1.89156947176367	-14.9623939787902	2.99177307963925	0	0	IM329.CCSK___IM329___NB8711738_CAGCACGTCAATCAGC
0.309131614916948	-2.50763971109841	0	0	1.4239568485982	IM329.CCSK___IM329___NB8711738_CAGCACGTCGAGAGCA
0.810626637597932	-0.0433265535220028	0	0	0	IM329.CCSK___IM329___NB8711738_CAGCAGCCACCACATA
1.50256354589487	0.529248516739119	0	0	0	IM329.CCSK___IM329___NB8711738_CAGCAGCTCCTTATAC
4.28693564693568	7.28918522803572	0	0	0	IM329.CCSK___IM329___NB8711738_CAGCCAGAGAATCCCT
1.35765315768455	0.540828231325017	0	0	1.87592226889302	IM329.CCSK___IM329___NB8711738_CAGCCAGAGCACGGAT
6.79895911821856	4.14849977535129	0	0	1.11506754440394	IM329.CCSK___IM329___NB8711738_CAGCCAGAGGCTCCCA
4.44944862864102	8.60257581695135	0	0	0	IM329.CCSK___IM329___NB8711738_CAGCCAGCATTCTGTT
1.76854896829192	-15.259547536807	0	0	0	IM329.CCSK___IM329___NB8711738_CAGCCAGGTGAACGGT
1.90633906166524	5.54712052103315	0	0	0	IM329.CCSK___IM329___NB8711738_CAGCCAGTCAGTGCGC
-0.615331530772135	-0.190480696293151	0	0	1.29604790595604	IM329.CCSK___IM329___NB8711738_CAGCGTGAGGAGAGTA
7.43913278435824	8.64880921842938	0	0	0	IM329.CCSK___IM329___NB8711738_CAGGCCATCATTCGTT
2.71732169353388	8.19568798310151	0	0	0	IM329.CCSK___IM329___NB8711738_CAGGCCATCTCATTGT
5.70121504801342	9.33788151500456	0	0	0	IM329.CCSK___IM329___NB8711738_CAGGGCTAGAGGCCAT
3.45359827957944	5.5423651037826	0	0	1.74567493592319	IM329.CCSK___IM329___NB8711738_CAGGGCTAGCAGCCCT
1.66731068979456	-14.7698170802923	2.91606485759396	2.2770368865458	0	IM329.CCSK___IM329___NB8711738_CAGGGCTAGCGAATGC
8.15048820756311	4.2586849735672	0	0	1.67299151659649	IM329.CCSK___IM329___NB8711738_CAGGGCTCATCATTTC
1.71794233592414	4.71649823064445	0	0	1.86064879334531	IM329.CCSK___IM329___NB8711738_CAGGGCTGTGCCGAAA
5.92048218102715	8.18012298427254	0	0	0	IM329.CCSK___IM329___NB8711738_CAGGGCTTCATCTGTT
2.74788837991835	7.17773732052619	0	0	0	IM329.CCSK___IM329___NB8711738_CAGGTATGTTTAGACC
6.45196560934326	7.40845949485853	0	0	0	IM329.CCSK___IM329___NB8711738_CAGGTATTCGGTAGAG
-0.122417628750257	-14.570206391966	0	2.35721800330928	0	IM329.CCSK___IM329___NB8711738_CAGGTATTCGGTGTAT
-0.685987023185089	0.927735053791815	0	0	0	IM329.CCSK___IM329___NB8711738_CAGTGCGAGAATTGTG
3.42648721138295	3.56505801097427	0	0	1.73699507671645	IM329.CCSK___IM329___NB8711738_CAGTGCGAGCTCGGCT
1.94924865092912	1.49501578715728	0	0	1.81956012775578	IM329.CCSK___IM329___NB8711738_CAGTGCGCAAGTGGAC
0.516944331364561	-1.15175989417173	0	0	1.41499339864124	IM329.CCSK___IM329___NB8711738_CAGTGCGCAGTTGTTG
8.00384247540196	6.09837286578039	0	0	0	IM329.CCSK___IM329___NB8711738_CAGTGCGTCCGAAATC
-0.00770002490126215	0.0828889930368761	0	0	2.27053240255081	IM329.CCSK___IM329___NB8711738_CAGTGCGTCCGTGCGA
-0.76037683503203	0.431874660230322	0	0	0	IM329.CCSK___IM329___NB8711738_CAGTGCGTCGACACTA
1.99796644095041	3.82773217824172	0	0	1.83976652495247	IM329.CCSK___IM329___NB8711738_CAGTGCGTCGCAAGAG
-1.0677798223541	-13.6547276159497	0	0	0	IM329.CCSK___IM329___NB8711738_CAGTGCGTCGCTGCGA
-0.560028859330428	-6.47111210810681	0	0	0	IM329.CCSK___IM329___NB8711738_CAGTTAGAGGTGCGAT
2.02835882240884	0.0457093545305504	0	0	0	IM329.CCSK___IM329___NB8711738_CAGTTAGAGTCACACT
3.65598300557765	6.87559846889559	0	0	2.11273100236079	IM329.CCSK___IM329___NB8711738_CAGTTAGGTATTGGCT
-0.9548700057034	0.270330337466447	0	0	1.38446118465524	IM329.CCSK___IM329___NB8711738_CAGTTCCCAGTCTTCC
8.1161284547433	4.09399851661028	0	0	1.78938461278006	IM329.CCSK___IM329___NB8711738_CAGTTCCGTACGGTTT
0.47489784676484	-15.565023843043	2.64207906329091	2.01952917507815	0	IM329.CCSK___IM329___NB8711738_CAGTTCCGTCGGAACA
3.54813834235981	6.752991876006	0	0	0	IM329.CCSK___IM329___NB8711738_CAGTTCCTCACTCGAA
4.62427883506857	5.27119828372373	0	0	0	IM329.CCSK___IM329___NB8711738_CAGTTCCTCCGATGCG
8.72590864467819	4.77291154361333	0	0	1.12998504619223	IM329.CCSK___IM329___NB8711738_CAGTTCCTCCGCAAAT
0.312620595944687	-14.6374931679198	3.24442271243907	0	0	IM329.CCSK___IM329___NB8711738_CATAAGCAGAACGTGC
6.43853701445733	4.19073545768302	0	0	1.55563108402751	IM329.CCSK___IM329___NB8711738_CATAAGCCAGTCGGAA
2.87123840661267	6.22482224941929	0	0	0	IM329.CCSK___IM329___NB8711738_CATACAGGTAATTGGA
7.50698335625297	7.83270691805779	0	0	0	IM329.CCSK___IM329___NB8711738_CATACAGGTAGTCCTA
0.926726722108156	0.274251168312239	0	0	0	IM329.CCSK___IM329___NB8711738_CATACAGGTGACCGAA
6.95898922215623	5.2746621212793	0	0	1.82435650340831	IM329.CCSK___IM329___NB8711738_CATACCCGTTGTCATG
-0.805016909336839	-2.30306828376878	0	0	2.18682932242632	IM329.CCSK___IM329___NB8711738_CATACTTAGGAGCTGT
6.03005610487043	9.51692458708087	0	0	1.81202179558983	IM329.CCSK___IM329___NB8711738_CATACTTCACGACGTC
3.73251719806397	8.18147478614884	0	0	0	IM329.CCSK___IM329___NB8711738_CATACTTGTACTTGTG
9.31338821676814	3.9162568296676	0	0	1.62920151479996	IM329.CCSK___IM329___NB8711738_CATACTTGTCACTTAG
1.12886794071219	5.10018427966838	0	0	0	IM329.CCSK___IM329___NB8711738_CATACTTTCACCACAA
3.20547549575518	7.74720255634516	0	0	0	IM329.CCSK___IM329___NB8711738_CATAGACCAATACCCA
1.41931226600522	-15.4937372782173	0	0	0	IM329.CCSK___IM329___NB8711738_CATAGACCACGCACCA
7.34194838168664	3.81025289716211	0	0	0	IM329.CCSK___IM329___NB8711738_CATAGACGTTAGGGTG
4.00196354893615	6.8713648621666	0	0	0	IM329.CCSK___IM329___NB8711738_CATCAAGAGGCTTCCG
1.43333003680715	4.12740019028198	0	0	0	IM329.CCSK___IM329___NB8711738_CATCAAGAGGGATCGT
1.86306054509469	3.46726336347431	0	0	0	IM329.CCSK___IM329___NB8711738_CATCAAGAGTGATCGG
9.25324845578496	3.95823041398848	0	0	1.14253867231047	IM329.CCSK___IM329___NB8711738_CATCAAGCACATAACC
4.81601125512843	7.81491476382997	0	0	0	IM329.CCSK___IM329___NB8711738_CATCAAGGTCTACGAT
2.6646967296051	7.9897710831793	0	0	0	IM329.CCSK___IM329___NB8711738_CATCAAGGTTTACCTT
-0.806017125003081	-12.5514700544799	2.25351229268254	0	0	IM329.CCSK___IM329___NB8711738_CATCAAGTCCAACACA
-1.10935260858086	-13.9340427091481	2.85678598353918	2.22099256658587	0	IM329.CCSK___IM329___NB8711738_CATCCACAGGGAGGAC
6.26326718239073	6.89346840681744	0	0	0	IM329.CCSK___IM329___NB8711738_CATCCACGTAACCCGC
6.36790197870887	8.34589838815521	0	1.71570681707279	0	IM329.CCSK___IM329___NB8711738_CATCCACGTAGGGAGG
9.00706019420778	6.30021582643062	0	0	0	IM329.CCSK___IM329___NB8711738_CATCCACGTTTCGGCG
8.07715546802864	7.15283956773272	0	0	0	IM329.CCSK___IM329___NB8711738_CATCCCAGTTGTTGCA
4.25662410548412	4.82333266328961	0	0	2.25314546341951	IM329.CCSK___IM329___NB8711738_CATCCGTAGAGAGCGG
3.01534847564804	8.17643510577201	0	0	0	IM329.CCSK___IM329___NB8711738_CATCCGTAGATGAACT
9.13807994188813	-8.97656898037247	0	0	1.19432913895374	IM329.CCSK___IM329___NB8711738_CATCCGTAGGTAAGAG
8.87281596135434	-8.53808691164487	0	0	0	IM329.CCSK___IM329___NB8711738_CATCCGTCAAATTGCC
-1.47405070905179	-12.2927638140448	3.04992678810512	2.03652585965358	0	IM329.CCSK___IM329___NB8711738_CATCCGTCAAGCACCC
2.85593216032303	5.53325063071014	0	0	0	IM329.CCSK___IM329___NB8711738_CATCCGTGTGGTCTAT
-1.0667501135228	-0.568864490118766	0	0	1.93559282093095	IM329.CCSK___IM329___NB8711738_CATCGCTCACGGGTAA
-0.477216475725281	-14.8651014677942	0	3.01314026889537	0	IM329.CCSK___IM329___NB8711738_CATCGCTCACGTACTA
2.35871400817476	3.29129215405469	0	0	0	IM329.CCSK___IM329___NB8711738_CATCGCTCAGTGTGGA
1.38874723787391	5.50709290842546	0	0	0	IM329.CCSK___IM329___NB8711738_CATCGCTTCCGTAGTA
2.67004273156776	5.42606885747885	0	0	0	IM329.CCSK___IM329___NB8711738_CATCGGGCAGGTCCGT
6.2383731955358	8.51241281923221	0	0	0	IM329.CCSK___IM329___NB8711738_CATCGGGGTCTAATCG
1.43673757863271	4.30414486403471	0	0	0	IM329.CCSK___IM329___NB8711738_CATCGTCCAGAGATTA
-0.90547907443937	-1.64535448085148	0	0	2.11500814442646	IM329.CCSK___IM329___NB8711738_CATGAGTAGCACTCAT
6.27165928744346	4.15707734490212	0	0	1.78950749968042	IM329.CCSK___IM329___NB8711738_CATGAGTAGCGTTAGG
5.99167724934448	5.4372280633009	0	0	0	IM329.CCSK___IM329___NB8711738_CATGAGTAGGTAGATT
1.70391527507435	5.5806901886363	0	0	0	IM329.CCSK___IM329___NB8711738_CATGAGTAGTTCACTG
3.77894944026687	8.19040758103478	0	0	0	IM329.CCSK___IM329___NB8711738_CATGAGTCAGCCGGTT
4.36457571955711	8.33762604279126	0	0	0	IM329.CCSK___IM329___NB8711738_CATGCAAGTAGACACG
5.50180479279667	8.76861615938888	0	0	0	IM329.CCSK___IM329___NB8711738_CATGCAATCCAAGCAT
5.09717288589942	9.80347743321107	0	0	0	IM329.CCSK___IM329___NB8711738_CATGCAATCTAGACAC
8.00081371593718	4.22542073210404	0	0	0	IM329.CCSK___IM329___NB8711738_CATGCAATCTCATAGG
8.00536970565292	4.04210652699221	0	0	0	IM329.CCSK___IM329___NB8711738_CATGCAATCTTACGGA
8.5946790370824	8.10518543849551	0	0	0	IM329.CCSK___IM329___NB8711738_CATGCCTAGAGCTGCA
2.64806973469838	7.14513349827054	0	0	0	IM329.CCSK___IM329___NB8711738_CATGCCTAGCGAGTCA
7.36021366576528	9.68350353404971	0	0	2.20368921804963	IM329.CCSK___IM329___NB8711738_CATGCCTAGGGATCGT
2.24647656974114	2.1617862955493	0	0	1.98002982617791	IM329.CCSK___IM329___NB8711738_CATGCCTAGGTGCTAG
0.797626335280455	2.78517906330289	0	0	1.90289332629467	IM329.CCSK___IM329___NB8711738_CATGCCTGTGCCCAGT
9.16977504719521	4.75859550841442	0	0	0	IM329.CCSK___IM329___NB8711738_CATGCCTTCCTCGCAT
0.583039132411865	-14.9569421393729	2.19766682564134	0	0	IM329.CCSK___IM329___NB8711738_CATGCGGCAGAGAAAG
-0.209242930066169	0.533648166676731	0	0	1.58569900636041	IM329.CCSK___IM329___NB8711738_CATGCGGGTACATACC
10.2423133823577	-8.90860593916326	0	0	0	IM329.CCSK___IM329___NB8711738_CATGCGGGTAGCGCTC
5.38056419789744	8.72440441924111	0	0	2.05784970136686	IM329.CCSK___IM329___NB8711738_CATGCTCAGCCTCAGC
4.45184296089841	3.72441582234291	0	0	1.98754421045687	IM329.CCSK___IM329___NB8711738_CATGCTCTCCGAGCTG
4.40746158431936	5.82172879123658	0	0	0	IM329.CCSK___IM329___NB8711738_CATGCTCTCGCTTAAG
4.33764398981526	8.7193330005348	0	0	0	IM329.CCSK___IM329___NB8711738_CATGGATAGGGAGGAC
4.43219746875045	7.64245332317741	0	0	0	IM329.CCSK___IM329___NB8711738_CATGGATAGGTTAAAC
4.05771793661337	8.62208511630302	0	0	0	IM329.CCSK___IM329___NB8711738_CATGGATAGTATTGCC
6.50749665944276	5.79167957332104	0	0	0	IM329.CCSK___IM329___NB8711738_CATGGATGTGATAGAT
2.43415142582817	4.45747692171562	0	0	0	IM329.CCSK___IM329___NB8711738_CATGGATGTGCCTGAC
0.136021253761178	-15.0578589995934	0	2.15150567196056	0	IM329.CCSK___IM329___NB8711738_CATGGTAAGGCTTTCA
-0.931030915146796	-14.1237254139829	2.28445977213844	2.94150451228061	0	IM329.CCSK___IM329___NB8711738_CATGGTACAACTGTGT
3.67314947735939	7.76852360607446	0	0	0	IM329.CCSK___IM329___NB8711738_CATGGTACATTCGATG
6.72870751020937	8.83727116815024	0	0	0	IM329.CCSK___IM329___NB8711738_CATGGTAGTCAGTCGC
-0.587395098715417	-14.1452490890299	0	0	0	IM329.CCSK___IM329___NB8711738_CATGGTAGTGGCAGAT
7.9953363024735	4.04150748513934	0	0	1.35559661974104	IM329.CCSK___IM329___NB8711738_CATGGTATCCTACCAC
5.89864300562661	4.77680405013964	0	0	0.972011310613573	IM329.CCSK___IM329___NB8711738_CATGGTATCTGAGATC
-0.570427288075183	-1.68214016885721	0	0	0.711817101062837	IM329.CCSK___IM329___NB8711738_CATTCATAGAAGCGGG
0.193323664213544	-1.12928508086223	0	0	1.51443040193801	IM329.CCSK___IM329___NB8711738_CATTCATGTGTGTGGA
7.53905904107713	6.3201073920667	0	0	0	IM329.CCSK___IM329___NB8711738_CATTCATGTTCAGTAC
-0.994723438527251	0.142338391123151	0	0	2.04112566446789	IM329.CCSK___IM329___NB8711738_CATTCCGCACTAGGTT
-0.0711010418811096	0.412906976232872	0	0	2.10005375464828	IM329.CCSK___IM329___NB8711738_CATTCCGCAGGCATGA
3.01751922972895	5.48040994760005	0	0	1.53379616097217	IM329.CCSK___IM329___NB8711738_CATTCCGCAGTTAGGG
7.25620241435615	9.3846037384653	0	0	1.67909742562788	IM329.CCSK___IM329___NB8711738_CATTCCGTCCTCACGT
0.730631188536707	-3.20527121264326	0	0	1.21597712323788	IM329.CCSK___IM329___NB8711738_CATTCTACACAGCTGC
-1.75919755121433	-11.9729579153912	2.0930263837086	0	0	IM329.CCSK___IM329___NB8711738_CATTCTACAGAACCGA
5.34618481424631	4.49666425322844	0	0	2.07747033975167	IM329.CCSK___IM329___NB8711738_CATTCTAGTATGTGTC
0.792375121554432	-1.91717268878075	0	0	1.69608641634468	IM329.CCSK___IM329___NB8711738_CATTCTAGTTACCTGA
1.13010607623537	0.373923470592175	0	0	1.44836273234178	IM329.CCSK___IM329___NB8711738_CATTGAGAGTGCAAAT
0.948690769650822	4.07214358852309	0	0	0	IM329.CCSK___IM329___NB8711738_CATTGAGTCACCTGTC
1.42552780714348	4.32785365592717	0	0	0	IM329.CCSK___IM329___NB8711738_CATTGCCCAATGACCT
0.550966225724007	-14.6015108411178	1.93020522948397	0	0	IM329.CCSK___IM329___NB8711738_CATTGCCGTCTCTCAC
1.7855282350391	1.97772288036072	0	0	0	IM329.CCSK___IM329___NB8711738_CATTGCCTCGGAACTT
6.30159676522631	7.70709886047504	0	0	2.20576306277025	IM329.CCSK___IM329___NB8711738_CATTGCCTCGGCTGGT
0.476917841137482	0.235582534167203	0	0	2.00541362710096	IM329.CCSK___IM329___NB8711738_CATTGTTAGATCACTC
2.63553582163925	-15.0997978191271	0	0	0	IM329.CCSK___IM329___NB8711738_CATTGTTGTCAACGCC
8.37336305578173	8.63385809635818	0	0	0	IM329.CCSK___IM329___NB8711738_CATTGTTGTTGTTGAC
1.45546075617359	4.45099666839835	0	0	0	IM329.CCSK___IM329___NB8711738_CATTGTTTCCGTCCTA
0.975161207664365	0.519373940647041	0	0	1.3963988421318	IM329.CCSK___IM329___NB8711738_CATTTCAAGGCCCACT
8.95316589597122	7.25849678746607	0	0	0	IM329.CCSK___IM329___NB8711738_CATTTCAAGTGTAGAT
6.32437535845096	6.10300762551593	0	0	0	IM329.CCSK___IM329___NB8711738_CATTTCAGTTCTGAGT
2.97411517357837	6.42815736813792	0	0	0	IM329.CCSK___IM329___NB8711738_CATTTCATCGGTCTGG
3.05533823674647	6.52580748253597	0	0	2.44239509445226	IM329.CCSK___IM329___NB8711738_CATTTCATCTACGCGG
1.74120909583111	4.99813519761746	0	0	0	IM329.CCSK___IM329___NB8711738_CATTTCATCTTCGACC
0.258201099641365	-0.134903580246066	0	0	1.47444547066789	IM329.CCSK___IM329___NB8711738_CCAAGCGAGCATACTC
2.1377903323017	5.60883611400705	0	0	1.97284047882277	IM329.CCSK___IM329___NB8711738_CCAAGCGCAGAAACCG
3.51151836337708	6.70915218719538	0	0	0	IM329.CCSK___IM329___NB8711738_CCAAGCGGTCAAACGG
6.98473012613874	7.53520125284088	0	0	0	IM329.CCSK___IM329___NB8711738_CCAAGCGGTCTCTCCA
-1.71183042427121	-12.0546112882034	2.30928363701188	0	0	IM329.CCSK___IM329___NB8711738_CCAAGCGGTGTAGGAC
3.95454038662936	8.64849170319862	0	0	2.35125137432464	IM329.CCSK___IM329___NB8711738_CCAAGCGTCCTTATGT
1.42992410408435	4.48848253986779	0	0	0	IM329.CCSK___IM329___NB8711738_CCAAGCGTCCTTTAGT
2.9683684664219	7.58875809788463	0	0	0	IM329.CCSK___IM329___NB8711738_CCAAGCGTCGCAGTTA
0.805526508449634	-2.96770634679288	0.419357057867768	0	1.53893123957101	IM329.CCSK___IM329___NB8711738_CCAAGCGTCTTAGCCC
9.41917043834153	4.31359546745296	0	0	0	IM329.CCSK___IM329___NB8711738_CCAATGACAAATGATG
8.00509957540171	5.41125983871717	0	0	1.2014589488509	IM329.CCSK___IM329___NB8711738_CCAATGACACCCAATA
0.227234173167	-14.5602030789603	0	0	1.82920211832792	IM329.CCSK___IM329___NB8711738_CCAATGACACTTGAAC
2.43694026821785	7.29462377420345	0	0	1.62541414915352	IM329.CCSK___IM329___NB8711738_CCAATTTCACCCTCTA
3.77313898987169	8.86872145953735	0	0	1.23122650728835	IM329.CCSK___IM329___NB8711738_CCAATTTCAGATGCGA
7.96694976751523	9.53866353394995	0	0	0	IM329.CCSK___IM329___NB8711738_CCAATTTTCTGCCCTA
7.51710057521959	4.48911143381482	0	0	0	IM329.CCSK___IM329___NB8711738_CCACAAAAGCAATTCC
2.51610358369368	6.84104937597217	0	0	0	IM329.CCSK___IM329___NB8711738_CCACAAAAGCTCAGAG
8.34084244005957	7.49973289888362	0	0	1.5500854246904	IM329.CCSK___IM329___NB8711738_CCACAAATCATCCTAT
0.653483091874953	-1.07556962885876	0	0	0	IM329.CCSK___IM329___NB8711738_CCACAAATCCTTCTAA
8.40145216282166	8.75627618385434	0	0	0	IM329.CCSK___IM329___NB8711738_CCACACTAGAGAGTTT
-0.5297077900097	-12.8461710772171	2.9078090768111	2.26619568889886	0	IM329.CCSK___IM329___NB8711738_CCACACTAGCGCCTCA
-1.4944969205335	-12.2038907949284	3.20262730934017	0	1.92600823109292	IM329.CCSK___IM329___NB8711738_CCACACTCAAGTGGTG
2.33385916232037	1.64895450661462	0	0	0	IM329.CCSK___IM329___NB8711738_CCACACTCAGGGCTTC
1.01160364602611	-15.7230025064341	0	0	0	IM329.CCSK___IM329___NB8711738_CCACACTGTGGAACAC
6.18897250510296	9.35897087655437	0	0	0	IM329.CCSK___IM329___NB8711738_CCACACTTCGAACTCA
6.51707975077693	7.09582689215775	0	0	1.69567487875125	IM329.CCSK___IM329___NB8711738_CCACACTTCTGGACCG
4.98451341076798	9.80043224392409	0	0	0	IM329.CCSK___IM329___NB8711738_CCACGAGAGTGCACCC
1.81681623491899	2.74457275003521	0	0	0	IM329.CCSK___IM329___NB8711738_CCACGAGAGTTGTAGA
1.90043622675566	4.01263831028755	0	0	0	IM329.CCSK___IM329___NB8711738_CCACGAGCAAGCGAGT
-0.116059239371215	-1.29832455989496	0	0	1.7070181252807	IM329.CCSK___IM329___NB8711738_CCACGAGGTCGTGGAA
1.42463738571688	3.8683257155886	0	0	0	IM329.CCSK___IM329___NB8711738_CCACGTTAGCTCTGTA
-0.216018367537793	-3.23756972865436	0	0	1.21772887310424	IM329.CCSK___IM329___NB8711738_CCACGTTAGCTTCGTA
9.15685724951151	7.05233869930081	0	0	0	IM329.CCSK___IM329___NB8711738_CCACGTTTCATCTATC
1.84974054434021	7.42843425995329	0	0	0	IM329.CCSK___IM329___NB8711738_CCACTTGCACGCAGTC
-0.131653811229436	2.2096471712537	0	0	0	IM329.CCSK___IM329___NB8711738_CCACTTGGTCCTGAAT
0.98864585639094	-2.33194628046373	0	0	1.57595496986413	IM329.CCSK___IM329___NB8711738_CCACTTGGTCTAACTG
6.06365080006603	9.07195558244152	0	0	0	IM329.CCSK___IM329___NB8711738_CCACTTGTCCTGCCAT
6.08317485929003	6.06984144673358	0	0	0	IM329.CCSK___IM329___NB8711738_CCATAAGAGCCTGTGC
4.33386862690459	4.50852903509837	0	0	2.52710749324586	IM329.CCSK___IM329___NB8711738_CCATAAGAGGGTCAAC
3.2970044375613	8.34982797478496	0	0	1.97258617084933	IM329.CCSK___IM329___NB8711738_CCATAAGAGTTGGCTT
2.31911756991966	5.70618024365497	0	0	0	IM329.CCSK___IM329___NB8711738_CCATAAGGTGCAATAA
4.75743826710606	8.20606513602035	0	0	2.14967075604099	IM329.CCSK___IM329___NB8711738_CCATAAGGTGCGCTCA
-1.24323906147629	-0.608346863373868	0	0	1.27831934677515	IM329.CCSK___IM329___NB8711738_CCATAAGTCGTTCTAT
7.05274860914984	9.39518880160425	0	0	0	IM329.CCSK___IM329___NB8711738_CCATCACAGACTTCAC
-0.665875597216913	-0.867456102447142	0	0	1.40203249347541	IM329.CCSK___IM329___NB8711738_CCATCACAGCGTCTGC
5.31795717490791	6.08383368646704	0	0	0	IM329.CCSK___IM329___NB8711738_CCATCACAGTGGTTGG
7.90812761854395	7.2955569853353	0	0	0	IM329.CCSK___IM329___NB8711738_CCATCACCAAAGGTTA
9.53707326072994	5.52924095104711	0	0	1.40576336000822	IM329.CCSK___IM329___NB8711738_CCATCACTCACCTCGT
-0.957941561769663	-12.1921840666298	2.38272842904827	0	0	IM329.CCSK___IM329___NB8711738_CCATCACTCTTCGCTG
4.83235855872107	6.42579611875981	0	0	0	IM329.CCSK___IM329___NB8711738_CCCAACTAGCACCGAA
3.1914657579689	5.81448173242706	0	0	1.78447379079795	IM329.CCSK___IM329___NB8711738_CCCAACTGTGCCGGTT
1.96037079498364	-15.00020398377	2.76155130879533	1.54156287593188	0	IM329.CCSK___IM329___NB8711738_CCCAACTTCATGCCCT
2.41167752212637	-13.0288551216062	2.83933704240171	2.20129288933111	0	IM329.CCSK___IM329___NB8711738_CCCATTGAGTTGCTGT
2.99696225278647	5.10977939040486	0	0	1.64084651479186	IM329.CCSK___IM329___NB8711738_CCCATTGCAAGGTCAG
5.68006324637872	8.73741848286131	0	0	0	IM329.CCSK___IM329___NB8711738_CCCATTGCAGTTCCAA
-0.671421556426006	-1.82648543356171	0	0	2.05902097770287	IM329.CCSK___IM329___NB8711738_CCCATTGCATCTGCGG
6.44719530169414	4.51505381726234	0	0	1.05545796231547	IM329.CCSK___IM329___NB8711738_CCCATTGGTTATGTGC
6.38666155362853	5.842295141715	0	0	0	IM329.CCSK___IM329___NB8711738_CCCATTGTCTCCGAAA
0.391960778301198	-2.67137865783563	0	0	1.57172328746546	IM329.CCSK___IM329___NB8711738_CCCGAAGAGCGTGCTC
2.24046256643736	-15.3628780284074	3.00136534964812	2.35802343459196	0	IM329.CCSK___IM329___NB8711738_CCCGAAGCAATCTCTT
1.97473641532361	1.63065093182183	0	0	0	IM329.CCSK___IM329___NB8711738_CCCGAAGCATAATGAG
2.59342165644167	-15.1842363256688	0	0	0	IM329.CCSK___IM329___NB8711738_CCCGAAGGTACTCGAT
-0.175126373377863	-0.272547634947417	0	0	1.82332204465642	IM329.CCSK___IM329___NB8711738_CCCGAAGGTGAAGCTG
8.73789498689814	7.61985184588437	0	0	0	IM329.CCSK___IM329___NB8711738_CCCGAAGTCTTGGAAC
5.47368791509002	4.5576931582572	0	0	0	IM329.CCSK___IM329___NB8711738_CCCGGAAAGGGTTAAT
1.2625520311978	1.42379426909596	0	0	0	IM329.CCSK___IM329___NB8711738_CCCGGAAAGTGGAAAG
6.05723269704327	4.72199557302591	0	0	1.43706230720042	IM329.CCSK___IM329___NB8711738_CCCGGAACAAAGCAAT
0.641485058207162	0.0975621422339267	0	0	0	IM329.CCSK___IM329___NB8711738_CCCGGAACAAGGTCAG
8.05149666987453	9.27409013666649	0	0	0	IM329.CCSK___IM329___NB8711738_CCCGGAAGTATCGATC
6.34408531118179	7.51951243969795	0	0	1.63799441589616	IM329.CCSK___IM329___NB8711738_CCCTAACCAACATACC
1.65294527438998	6.84127695197483	0	0	0	IM329.CCSK___IM329___NB8711738_CCCTAACCACACGGTC
9.20427598008642	4.39368538348556	0	0	0	IM329.CCSK___IM329___NB8711738_CCCTAACCATATACCG
8.37066926916617	8.8131116994623	0	0	1.4462685552648	IM329.CCSK___IM329___NB8711738_CCCTAACGTCATCCGG
8.47454634480749	4.74756670468079	0	0	1.9956213265376	IM329.CCSK___IM329___NB8711738_CCCTCAAAGAGGTTAT
1.68848016163276	-14.7297530672712	0	2.0901910284859	0	IM329.CCSK___IM329___NB8711738_CCCTCAAAGTTAACAG
0.555701273879264	0.404041821228863	0	0	0	IM329.CCSK___IM329___NB8711738_CCCTCTCCACGACAGA
0.659219426872979	-2.99867976367798	0	0	0	IM329.CCSK___IM329___NB8711738_CCCTCTCCAGTCACGC
8.23441180591845	4.64216565710695	0	0	1.167626494863	IM329.CCSK___IM329___NB8711738_CCCTCTCGTAGGTGCA
0.411982631337505	1.83276304476557	0	0	1.95546132948102	IM329.CCSK___IM329___NB8711738_CCCTCTCGTCAGACGA
1.00138056801675	0.0841979229688821	0	0	2.29108211065164	IM329.CCSK___IM329___NB8711738_CCCTCTCGTCGTAATC
6.80192218284033	5.1909167449763	0	0	0	IM329.CCSK___IM329___NB8711738_CCCTGATAGCAAATGT
7.52670033187062	8.43513344502679	0	0	0	IM329.CCSK___IM329___NB8711738_CCCTGATCACACAGCC
3.29327221800201	3.59305055037355	0	0	2.67876504116412	IM329.CCSK___IM329___NB8711738_CCCTGATCAGAGGTAC
2.76465505832926	6.44260026243565	0	0	0	IM329.CCSK___IM329___NB8711738_CCCTGATGTATCTCGA
9.73014032299738	5.44919051719663	0	0	0.930622483224485	IM329.CCSK___IM329___NB8711738_CCCTGATGTCATCAGT
8.48552324699576	7.94464652893358	0	0	1.47321186787173	IM329.CCSK___IM329___NB8711738_CCCTGATTCATTGTGG
5.19572476585288	9.13068001632694	0	0	0	IM329.CCSK___IM329___NB8711738_CCCTGATTCCTCACGT
1.68032397692753	0.28169647677182	0	0	1.33263379275049	IM329.CCSK___IM329___NB8711738_CCCTTAGCAATTCACG
4.231172615565	8.67859829078828	0	0	1.84282859562121	IM329.CCSK___IM329___NB8711738_CCCTTAGCAGGACTAG
-0.327632651915413	-1.62748111799435	0	0	1.33722961799515	IM329.CCSK___IM329___NB8711738_CCGAACGAGCGCCGTT
-0.730176098634824	-0.351460519227642	0	0	0	IM329.CCSK___IM329___NB8711738_CCGAACGCATTGCCTC
3.79867304871144	9.07068349244449	0	0	0	IM329.CCSK___IM329___NB8711738_CCGAACGGTTGAGTCT
0.884798711963325	-2.24250820082492	0	0	0	IM329.CCSK___IM329___NB8711738_CCGAACGTCACTGTTT
7.00444523679132	9.97458146180446	0	0	0	IM329.CCSK___IM329___NB8711738_CCGATCTAGACCATTC
0.306837871122297	-15.4423563759634	3.03686827558583	0	1.75607801143109	IM329.CCSK___IM329___NB8711738_CCGATCTAGATGCAGC
5.04971954027536	9.13312887872067	0	0	2.16461937714559	IM329.CCSK___IM329___NB8711738_CCGATCTAGCAGGCTA
2.05232595448838	3.17863326790104	0	0	0	IM329.CCSK___IM329___NB8711738_CCGATCTCAACTCCCT
0.44848581390938	-2.75152379933907	0	0	0	IM329.CCSK___IM329___NB8711738_CCGATCTGTGCATGTT
0.624746937524319	0.158783795163254	0	0	0	IM329.CCSK___IM329___NB8711738_CCGATCTGTGTAGTGG
-0.518425886544589	0.925914746312876	0	0	2.70511088581062	IM329.CCSK___IM329___NB8711738_CCGATCTGTTAGAGTA
-0.989837016359711	-12.0817544898332	3.08755908714636	0	0	IM329.CCSK___IM329___NB8711738_CCGATCTTCGGCTGAC
-1.78494768563164	-11.9753086861397	3.98637898028248	2.44331376168157	0	IM329.CCSK___IM329___NB8711738_CCGATGGAGCTTAAGA
4.75639165640805	8.8656753726404	0	0	1.80309786665545	IM329.CCSK___IM329___NB8711738_CCGATGGAGTTATGGA
-0.443720199091644	-14.5093154712928	3.74814350016582	0	0	IM329.CCSK___IM329___NB8711738_CCGATGGGTCGTGCCA
9.0858234699766	4.55816611946498	0	0	0	IM329.CCSK___IM329___NB8711738_CCGATGGTCCACGGGT
-0.0794304706101556	-3.21093156014079	0	0	1.72867032195928	IM329.CCSK___IM329___NB8711738_CCGATGGTCGGTCAGC
2.93372431187146	7.8352389127374	0	0	0	IM329.CCSK___IM329___NB8711738_CCGCAAGAGACCAAAT
6.43910162924604	8.50637392440459	0	0	0	IM329.CCSK___IM329___NB8711738_CCGCAAGAGCCTGAAG
-0.00248730408638326	-2.45342572410024	0	0	1.04024700731383	IM329.CCSK___IM329___NB8711738_CCGCAAGCAGGTTCAT
-0.823361495613964	-0.24036705525279	0	0	1.70734856855967	IM329.CCSK___IM329___NB8711738_CCGGACAAGAAGCGAA
-0.182643107530509	-12.8516638810655	0	0	0	IM329.CCSK___IM329___NB8711738_CCGGACAAGCTGGCCT
6.48570795957145	8.68943402722333	0	0	1.69587379163982	IM329.CCSK___IM329___NB8711738_CCGGACAAGTTCCAGT
3.00203084764075	3.8205758628986	0	0	0	IM329.CCSK___IM329___NB8711738_CCGGGTACACGCCACA
1.93965065277198	7.59192808931717	0	0	2.12399689660292	IM329.CCSK___IM329___NB8711738_CCGGGTAGTTACAGCT
6.89667862402775	3.89919260240581	0	0	1.38246471269596	IM329.CCSK___IM329___NB8711738_CCGGGTATCTCATGCC
1.76831218221107	3.67902816490757	0	0	0	IM329.CCSK___IM329___NB8711738_CCGGTAGAGGTACCTT
8.75494965388482	6.24703597552355	0	0	1.44919685036528	IM329.CCSK___IM329___NB8711738_CCGGTAGGTTAGGCCC
-0.78181661323616	-13.9425370199555	2.57790002922605	0	0	IM329.CCSK___IM329___NB8711738_CCGGTAGTCACGGTCG
-1.1468141670697	-12.2642658860253	2.11335741812145	0	0	IM329.CCSK___IM329___NB8711738_CCGGTAGTCCTTGACC
-0.674681447390326	-12.2448452902876	3.12618848928029	0	0	IM329.CCSK___IM329___NB8711738_CCGGTAGTCTGCTTAT
5.5358586052821	-3.9041003139912	0	0	1.08266683662253	IM329.CCSK___IM329___NB8711738_CCGGTGAAGACGAAGA
1.5424389883714	4.19027509680681	0	0	2.46620683269743	IM329.CCSK___IM329___NB8711738_CCGGTGACAAGGCAAC
5.95406202636769	4.95408442662218	0	0	1.29437840164937	IM329.CCSK___IM329___NB8711738_CCGGTGAGTAACACCT
7.14401464087428	5.77760176024528	0	0	0	IM329.CCSK___IM329___NB8711738_CCGGTGAGTCATCAGT
9.83912686686234	5.06748705681192	0	0	0	IM329.CCSK___IM329___NB8711738_CCGGTGATCATTCACT
7.33090784494919	9.65262794910286	0	0	1.55284538344418	IM329.CCSK___IM329___NB8711738_CCGTAGGAGATTACCC
1.72939584389304	-0.617676805207033	0	0	0	IM329.CCSK___IM329___NB8711738_CCGTAGGAGCATACTC
1.61336729910364	-0.0106701116946798	0	0	0	IM329.CCSK___IM329___NB8711738_CCGTAGGCAGCGACAA
0.452941305641987	2.12194469546979	0	0	2.2137534477872	IM329.CCSK___IM329___NB8711738_CCGTAGGCATGGAATA
4.59605323083621	4.61624557777958	0	0	1.52823622563302	IM329.CCSK___IM329___NB8711738_CCGTAGGGTTCTCAGA
-0.281777694894029	1.78767902878499	0	1.08395716857702	2.44782094128137	IM329.CCSK___IM329___NB8711738_CCGTAGGTCGGCCTTT
6.55349548134638	7.45922500854126	0	0	0	IM329.CCSK___IM329___NB8711738_CCGTGAGCAGGATTCT
6.33084102120985	9.43419049842853	0	0	0	IM329.CCSK___IM329___NB8711738_CCGTGAGCATAACAGA
4.81706295613916	9.48441540005444	0	0	0	IM329.CCSK___IM329___NB8711738_CCGTTCATCATTCATC
1.09867332422414	1.36632504812946	0	0	0	IM329.CCSK___IM329___NB8711738_CCGTTCATCTGCCTCA
0.310868834442641	-14.4247679986224	3.40884425627279	0	0	IM329.CCSK___IM329___NB8711738_CCTAACCAGCAGCCTC
9.46843671968482	4.16030643021722	0	0	0	IM329.CCSK___IM329___NB8711738_CCTAACCAGGTAAAGG
6.37858021554367	7.06280473510963	0	0	0	IM329.CCSK___IM329___NB8711738_CCTAACCGTTAAGGGC
3.75750602187335	3.78327765625992	0	0	0	IM329.CCSK___IM329___NB8711738_CCTAAGAAGAAATTGC
3.49959280044508	4.10325911794628	0	0	2.09792156658315	IM329.CCSK___IM329___NB8711738_CCTAAGACACGCGCAT
7.08923363418837	8.87898579328064	0	0	0	IM329.CCSK___IM329___NB8711738_CCTAAGACAGTAGAGC
1.47905053803469	0.701698760540316	0	0	0	IM329.CCSK___IM329___NB8711738_CCTAAGAGTAACTAAG
-0.167107923189953	-14.3146095024994	0	0	0	IM329.CCSK___IM329___NB8711738_CCTAAGAGTGCTAGCC
4.82825350372471	7.92217096835892	0	0	0	IM329.CCSK___IM329___NB8711738_CCTAAGATCCGATTAG
0.0757864694674573	-12.8080563264241	2.70884885688916	2.07827273980824	0	IM329.CCSK___IM329___NB8711738_CCTACGTCACCGTGCA
7.06393075707345	9.03329652460838	0	0	0	IM329.CCSK___IM329___NB8711738_CCTACGTCAGCACACC
1.7930651054658	3.56868708406361	0	0	0	IM329.CCSK___IM329___NB8711738_CCTACGTGTGGACAGT
0.222991557234806	2.57379842706257	0	0	1.6663182742597	IM329.CCSK___IM329___NB8711738_CCTATCGCACTCTGCT
7.64096138732721	8.52554955115292	0	0	0	IM329.CCSK___IM329___NB8711738_CCTATCGCAGATTCGT
8.58967753278975	6.32402102938134	0	0	1.38791118286585	IM329.CCSK___IM329___NB8711738_CCTATCGGTCTAACTG
1.86280890782737	6.96279713351218	0	0	0	IM329.CCSK___IM329___NB8711738_CCTATCGTCGATTTCT
8.12263918052868	4.81312933581643	0	0	2.10305540800755	IM329.CCSK___IM329___NB8711738_CCTCACAAGGCGATAC
-0.961705323873579	-12.5312386180006	2.13354195641845	0	0	IM329.CCSK___IM329___NB8711738_CCTCACAAGTGTTGAA
5.96851950884794	7.5518158056911	0	0	0	IM329.CCSK___IM329___NB8711738_CCTCACACAAATTGGA
4.29381460758537	6.90852481374007	0	0	1.46890380222455	IM329.CCSK___IM329___NB8711738_CCTCACACAGTTACCA
-0.707666304474764	0.522943012053519	0	0	1.94396919920187	IM329.CCSK___IM329___NB8711738_CCTCACAGTTTCAGAC
4.92860200580825	6.36625898795423	0	0	1.36149170470698	IM329.CCSK___IM329___NB8711738_CCTCACATCAATCCAG
1.66936010526433	3.92763607598355	0	0	0	IM329.CCSK___IM329___NB8711738_CCTCAGTCATCTCAAG
9.88176576335275	5.60337924683459	0	0	0.97923858112581	IM329.CCSK___IM329___NB8711738_CCTCAGTTCCTGGGTG
0.970912207835901	0.0241493314532902	0	0	0	IM329.CCSK___IM329___NB8711738_CCTCATGGTATAGGGC
1.05085285485549	5.31095938766788	0	0	0	IM329.CCSK___IM329___NB8711738_CCTCATGTCGACGATT
0.392495765667036	-15.0468221300772	0	0	1.77138447637078	IM329.CCSK___IM329___NB8711738_CCTCATGTCTACCTTA
8.94629847234308	7.23627232304382	0	1.26278285215499	0	IM329.CCSK___IM329___NB8711738_CCTCATGTCTATCCAT
6.16609228887208	7.73402611225358	0	0	0	IM329.CCSK___IM329___NB8711738_CCTCCAACAGATGCGA
7.8341226071028	4.01885771703948	0	0	0	IM329.CCSK___IM329___NB8711738_CCTCCAAGTCAATCTG
8.93887194021635	6.3710901593063	0	1.43309860840664	0	IM329.CCSK___IM329___NB8711738_CCTCCAAGTTCGGTTA
7.94541337022634	4.4195139365146	0	0	0	IM329.CCSK___IM329___NB8711738_CCTCCTCAGCTAATCC
4.43991131740021	8.88604539304674	0	0	0	IM329.CCSK___IM329___NB8711738_CCTCCTCCAGAGATGC
9.23970561529516	4.82118143302518	0	0	0	IM329.CCSK___IM329___NB8711738_CCTCCTCTCCGTCACT
6.50088876687859	10.082647247101	0	0	0	IM329.CCSK___IM329___NB8711738_CCTCCTCTCTACCCAC
1.5449586518195	5.58797083941775	0	0	0	IM329.CCSK___IM329___NB8711738_CCTCCTCTCTGCGATA
2.16943247253363	1.11361615213758	0	0	2.32687892655948	IM329.CCSK___IM329___NB8711738_CCTCTAGCACAGCGCT
0.752864524405459	-1.68958845417726	0	0	0	IM329.CCSK___IM329___NB8711738_CCTCTAGGTGTGAGCA
5.65873255476323	-3.97641332847445	0	0	0	IM329.CCSK___IM329___NB8711738_CCTCTCCAGCCAAGTG
0.694900876414644	-3.11350683405713	0	0	1.43777936241254	IM329.CCSK___IM329___NB8711738_CCTCTCCAGTCTGCGC
0.777492146098736	-3.55727860957969	0	0.763547082503411	0	IM329.CCSK___IM329___NB8711738_CCTCTCCAGTTGGAAT
5.36871879971323	8.35182152829195	0	0	0	IM329.CCSK___IM329___NB8711738_CCTCTCCAGTTGGGAC
7.33581114298857	5.7776448603731	0	0	2.09959498408424	IM329.CCSK___IM329___NB8711738_CCTCTCCGTCCTACAA
0.394240280985207	-15.5574394703773	2.14445116240586	2.15688151105013	0	IM329.CCSK___IM329___NB8711738_CCTCTCCGTTAATCGC
7.00915020187879	8.31769305062904	0	0	0	IM329.CCSK___IM329___NB8711738_CCTCTCCTCTGATGGT
10.0400818131126	-9.17719793698743	0	0	2.38286318139621	IM329.CCSK___IM329___NB8711738_CCTGCATCAATCGCAT
3.03467937725569	3.94270295945606	0	0	0	IM329.CCSK___IM329___NB8711738_CCTGCATCACTAGAGG
1.77618395417249	-0.0559872714196594	0	0	0	IM329.CCSK___IM329___NB8711738_CCTGCATCATCCTAAG
7.56836306121713	8.8433664696595	0	0	0	IM329.CCSK___IM329___NB8711738_CCTGCATCATGAGAAT
0.829081014277164	-15.4507258963675	2.30137352268453	2.95890475198637	0	IM329.CCSK___IM329___NB8711738_CCTGCATTCCGGTTCT
6.15429174674458	5.53490842626501	0	0	1.24216337625022	IM329.CCSK___IM329___NB8711738_CCTGCATTCCGTCCTA
0.816748247601959	0.183687398172562	0	0	2.13569208076739	IM329.CCSK___IM329___NB8711738_CCTGTTGAGCTCCATA
7.24070252304282	7.32335219757422	0.614832314948276	0	0	IM329.CCSK___IM329___NB8711738_CCTGTTGCACCCAACG
3.85330535028143	5.38152127423384	0	0	1.95892308149004	IM329.CCSK___IM329___NB8711738_CCTGTTGGTGGCCACT
2.34678990360856	8.0032948551111	0	0	0	IM329.CCSK___IM329___NB8711738_CCTGTTGGTTAAGGGC
5.3222741708623	4.76197750818264	0	0	0	IM329.CCSK___IM329___NB8711738_CCTGTTGTCCTCGATC
6.26441192231167	8.21475692339651	0	0	2.19014568445448	IM329.CCSK___IM329___NB8711738_CCTGTTGTCGCTGATA
3.24053444306131	3.86248861162303	0	0	1.54212211730261	IM329.CCSK___IM329___NB8711738_CCTGTTGTCGGAATTC
6.32104773768671	8.17192873777868	0	0	0	IM329.CCSK___IM329___NB8711738_CCTTCAGAGGGCATGT
6.11234459179185	7.3403715838129	0	0	0	IM329.CCSK___IM329___NB8711738_CCTTCAGAGGTTACCT
2.08653717702962	6.18286797129965	0	0	0	IM329.CCSK___IM329___NB8711738_CCTTCAGCAATTGCTG
1.48297658116714	-15.5309026055952	0	2.29053874168617	0	IM329.CCSK___IM329___NB8711738_CCTTCAGCACTTCAGA
7.72582929047837	5.86797307220633	0	0	0	IM329.CCSK___IM329___NB8711738_CCTTCAGCATGTGACT
8.08735928388557	4.23852485232023	0	0	0	IM329.CCSK___IM329___NB8711738_CCTTCAGGTTAGGGAC
5.5606809060845	8.38163853076914	0	0	0	IM329.CCSK___IM329___NB8711738_CCTTCAGTCCATATGG
10.020532543849	4.32831324475257	0	0	1.40853538668127	IM329.CCSK___IM329___NB8711738_CCTTGTGCACTGCGTG
0.525809251956204	2.24532119446802	0	0	1.53911737309199	IM329.CCSK___IM329___NB8711738_CCTTGTGCAGGGAATC
0.895491525454987	-2.00356910634161	0	0	0	IM329.CCSK___IM329___NB8711738_CCTTGTGTCTTAGGAC
4.09575090314379	4.64543757882543	0	0	1.82871128930388	IM329.CCSK___IM329___NB8711738_CCTTTGGAGCACCTGC
5.92072232092849	8.19923186028894	0	0	1.76748609652517	IM329.CCSK___IM329___NB8711738_CCTTTGGAGTCCGCCA
0.313380079897019	0.524253708850409	0	0	0	IM329.CCSK___IM329___NB8711738_CCTTTGGGTGAGATAT
6.48699327905794	4.27317389221053	0	0	0	IM329.CCSK___IM329___NB8711738_CCTTTGGTCTGTGCGG
0.755866196173551	-0.0085864203799369	0	0	1.51739054079137	IM329.CCSK___IM329___NB8711738_CGAAGGAAGTCACACT
3.70524328532463	3.90847026373595	0	0	1.25808207838996	IM329.CCSK___IM329___NB8711738_CGAAGGACAGCGAGTA
8.03757610998062	9.32425596807344	0	0	0	IM329.CCSK___IM329___NB8711738_CGAAGGACATTCCTAT
5.64820220043431	5.50683797724267	0	0	1.60154756704194	IM329.CCSK___IM329___NB8711738_CGAAGGAGTCTGCGCA
4.51207785916766	5.6386920049245	0	0	0.97506821585975	IM329.CCSK___IM329___NB8711738_CGAAGTTCAAGCACCC
3.94367015921381	7.95849699643144	0	0	0	IM329.CCSK___IM329___NB8711738_CGAAGTTCAGAGACTG
0.755914145536432	0.714595066406211	0	0	0	IM329.CCSK___IM329___NB8711738_CGAAGTTTCACCCTTG
0.673995080716322	-0.899082860642372	0	0	1.64523299683137	IM329.CCSK___IM329___NB8711738_CGAATTGTCGGTGAAG
-0.350313799188895	-6.11306993689866	0	3.07527264554155	0	IM329.CCSK___IM329___NB8711738_CGAATTGTCTCATGCC
2.84064207358089	5.46324689842083	0	0	1.55208545902227	IM329.CCSK___IM329___NB8711738_CGACAGCAGATCCAAA
5.8480490429843	4.17667937125709	0	0	1.16909300492627	IM329.CCSK___IM329___NB8711738_CGACAGCTCGTCGCTT
0.111703588911393	1.64767839229421	0	0	1.37109106063443	IM329.CCSK___IM329___NB8711738_CGAGAAGAGAATTGCA
1.66321561350846	3.19749215566652	0	0	0	IM329.CCSK___IM329___NB8711738_CGAGAAGCAGCCTTCT
1.42809384179813	1.33053496635711	0	0	0	IM329.CCSK___IM329___NB8711738_CGAGAAGGTCCTACGG
5.17673141232005	4.08671872794234	0	0	0	IM329.CCSK___IM329___NB8711738_CGAGAAGGTCGTCATA
2.81880898701783	6.63960073347616	0	0	0	IM329.CCSK___IM329___NB8711738_CGAGAAGGTGGTTTGT
3.97502223156274	8.13627531855654	0	0	1.84331179655086	IM329.CCSK___IM329___NB8711738_CGAGAAGGTTCTCACC
0.314602862254039	-15.1352041523851	3.18681994031523	0	0	IM329.CCSK___IM329___NB8711738_CGAGAAGGTTTAGAGA
7.54159389617867	6.08463976888172	0	0	0	IM329.CCSK___IM329___NB8711738_CGAGGAAAGAGAGTGA
0.459327093378748	-15.2824032630139	2.96944387055972	2.3277184461494	0	IM329.CCSK___IM329___NB8711738_CGAGGAAGTAACGGTG
0.0333978614688979	-14.6607855569641	2.04458931078378	0	0	IM329.CCSK___IM329___NB8711738_CGAGGAAGTTCCATTT
1.2478621738008	6.19336016024752	0	0	0	IM329.CCSK___IM329___NB8711738_CGAGGAATCGCCAGAC
2.46930522260902	1.13691002910808	0	0	0	IM329.CCSK___IM329___NB8711738_CGAGGCTAGTTGCGCC
0.797054520907216	-2.61724992413745	0	0	1.72502011625257	IM329.CCSK___IM329___NB8711738_CGAGGCTTCTAAGGAA
2.5552190262839	4.17778255580031	0	0	0	IM329.CCSK___IM329___NB8711738_CGAGTGCAGGACGCAT
1.53474848227894	0.603891073575647	0	0	0	IM329.CCSK___IM329___NB8711738_CGAGTGCCAGGTCCGT
2.82976746381713	4.52019811556283	0	0	0	IM329.CCSK___IM329___NB8711738_CGAGTGCGTAGTGTGG
1.09926545331289	-1.55424883528334	0	0	0	IM329.CCSK___IM329___NB8711738_CGAGTGCTCCCTCTAG
2.64197368728667	7.2233104745059	0	0	0	IM329.CCSK___IM329___NB8711738_CGAGTTAAGGTTAAAC
5.76450731180118	7.5326686538276	0	0	0	IM329.CCSK___IM329___NB8711738_CGAGTTAGTTCCGGTG
1.76010656496014	3.32795895600692	0	0	0	IM329.CCSK___IM329___NB8711738_CGATCGGAGTAGCATA
5.64379711436341	7.49858649261708	0	0	0	IM329.CCSK___IM329___NB8711738_CGATCGGCACAAGGTG
4.25689326439479	8.47061932312772	0	0	1.66779134013561	IM329.CCSK___IM329___NB8711738_CGATCGGGTGATTAGA
-0.980788971060086	-1.85951232575526	0	0	2.24905223686673	IM329.CCSK___IM329___NB8711738_CGATCGGGTTGGGTTT
4.38385120494655	8.61961836086869	0	0	0	IM329.CCSK___IM329___NB8711738_CGATCGGGTTTGTTCT
9.9982212521291	-9.20125781246363	0	0	1.73970071223308	IM329.CCSK___IM329___NB8711738_CGATCGGTCCCATTTA
1.64450816451739	5.71395243929148	0	0	0	IM329.CCSK___IM329___NB8711738_CGATGCGAGACATAAC
5.54762658755609	5.47609704078415	0	0	0	IM329.CCSK___IM329___NB8711738_CGATGCGCACGGATCC
7.23012664158962	8.57551848024213	0	0	0	IM329.CCSK___IM329___NB8711738_CGATGCGCAGCTGTTA
-0.40573625849053	-2.37377725398459	0	0	2.36416828155434	IM329.CCSK___IM329___NB8711738_CGATGCGCATCTTAGG
0.302364686330736	-0.463190971830095	0	0	1.50535794396885	IM329.CCSK___IM329___NB8711738_CGATGCGTCCCTATTA
4.97235804747451	6.87005189903723	0	0	0	IM329.CCSK___IM329___NB8711738_CGATGGCAGGCTGGAT
0.853032715420465	-13.263229641224	0	0	0	IM329.CCSK___IM329___NB8711738_CGATGGCCACAGGATG
1.95133909654826	-15.5176388575282	0	0	0	IM329.CCSK___IM329___NB8711738_CGATGGCCACATCATG
-0.331030924001644	1.41145176344028	0	0	1.16180533448486	IM329.CCSK___IM329___NB8711738_CGATGGCCACTTCAGA
-1.08282290638854	-0.537612782391348	0	0	1.57412086001517	IM329.CCSK___IM329___NB8711738_CGATGGCTCCATGAGT
-1.43105756946536	-0.583827713359106	0	0	1.96891333456987	IM329.CCSK___IM329___NB8711738_CGATGGCTCCGCACGA
-0.508106210048085	-7.15645852628893	0	0	0	IM329.CCSK___IM329___NB8711738_CGCAGGTAGTAGGGTC
2.56731797647295	1.92746862451067	0	0	0	IM329.CCSK___IM329___NB8711738_CGCAGGTCAAATGGCG
9.52501315429712	4.21323279087074	0	0	1.37939241546328	IM329.CCSK___IM329___NB8711738_CGCAGGTCAGCGACAA
-0.476975915041654	1.71236308459775	0	0	0	IM329.CCSK___IM329___NB8711738_CGCAGGTTCAAACGTC
-0.551042031598695	-12.4616646710538	2.29948806856484	0	2.09360904261449	IM329.CCSK___IM329___NB8711738_CGCATAAAGTAATTGG
3.77039678467335	8.19863787593363	0	0	0	IM329.CCSK___IM329___NB8711738_CGCATAACATGCGTGC
8.73810176117985	7.95168677723196	0	0	0	IM329.CCSK___IM329___NB8711738_CGCATGGTCTCGTCGT
9.4731486544274	5.76368767203484	0	0	0	IM329.CCSK___IM329___NB8711738_CGCATGGTCTCTGAGA
-0.297788757460273	-0.630934542113533	0	0	0	IM329.CCSK___IM329___NB8711738_CGCCAGAAGGACTGGT
0.655320860776337	-3.04706539782776	0	0	0	IM329.CCSK___IM329___NB8711738_CGCCAGAGTGCCGTAC
3.71651465507037	6.8058573884301	0	0	0	IM329.CCSK___IM329___NB8711738_CGCCAGATCTCTCTAA
2.30748677714604	6.25533394944195	0	0	0	IM329.CCSK___IM329___NB8711738_CGCCATTCAGCGTTTA
10.2256067282531	-9.12409421528061	0	0	1.54079556723388	IM329.CCSK___IM329___NB8711738_CGCCATTCATAACCCA
4.78559768206133	4.99294446216886	0	0	2.48206646774581	IM329.CCSK___IM329___NB8711738_CGCCATTGTCCTCATC
9.1322792634339	-8.95367715071237	0	0	0	IM329.CCSK___IM329___NB8711738_CGCGTGAAGCGTTAGG
4.65691189790123	7.65776451296658	0	0	0	IM329.CCSK___IM329___NB8711738_CGCGTGAGTGTACGCC
-1.78414559926924	-12.0044901754433	2.02761939955731	2.03541571308446	0	IM329.CCSK___IM329___NB8711738_CGCGTGATCCATCAGA
5.03275579281794	8.12640078472252	0	0	0	IM329.CCSK___IM329___NB8711738_CGCGTGATCCTACCGT
0.151645000858731	-1.93329255607352	0	0	1.43565111788859	IM329.CCSK___IM329___NB8711738_CGCGTGATCTCCAAGA
0.73669334468515	-1.80838185002796	0	0	0	IM329.CCSK___IM329___NB8711738_CGGAACCAGACAACTA
2.24272406090362	4.71268918601834	0	0	0	IM329.CCSK___IM329___NB8711738_CGGAACCCATCGGATT
-1.16689785640029	0.206998577675156	0	0	0	IM329.CCSK___IM329___NB8711738_CGGAACCTCCACGTAA
1.44492498705933	4.80797546145763	0	0	0	IM329.CCSK___IM329___NB8711738_CGGAACCTCGCAATGT
2.42161571828041	6.2694278134761	0	0	0	IM329.CCSK___IM329___NB8711738_CGGACACGTCGATGCC
2.27510812656884	0.658353344798746	0	0	0	IM329.CCSK___IM329___NB8711738_CGGAGAACACGGGCTT
4.58535123636374	8.88310490546093	0	0	0	IM329.CCSK___IM329___NB8711738_CGGAGAACATCATTTC
-1.0742604063483	-1.2248366436799	0	0	0	IM329.CCSK___IM329___NB8711738_CGGAGAAGTTCTCAGA
2.491581814696	6.14024716982108	0	0	0	IM329.CCSK___IM329___NB8711738_CGGAGAATCCTGTACC
1.23272607325155	3.77290558121182	0	0	0	IM329.CCSK___IM329___NB8711738_CGGCAGTAGATCCCAT
2.54377507459741	3.32228494965337	0	0	2.29546001245669	IM329.CCSK___IM329___NB8711738_CGGCAGTAGGAACTCG
10.1372358053739	5.22372103280191	0	0	0	IM329.CCSK___IM329___NB8711738_CGGCAGTCATGACGAG
7.9555947481245	9.26133777774447	0	0	0	IM329.CCSK___IM329___NB8711738_CGGCAGTGTACGATCT
-0.550358066191517	-12.50605617576	2.86457918273884	0	0	IM329.CCSK___IM329___NB8711738_CGGCAGTTCAAATGCC
0.323666731799214	-14.5847080854466	0	2.12325358104562	0	IM329.CCSK___IM329___NB8711738_CGGGACTGTTGGCTAT
2.77539279303398	6.67465238382728	0	1.84665619903219	0	IM329.CCSK___IM329___NB8711738_CGGGACTGTTTAGAGA
0.545967706260778	-2.91517531035684	0	0	0.932261271009092	IM329.CCSK___IM329___NB8711738_CGGGACTTCAGGAACG
2.9210746428253	4.87941707076966	0	0	0	IM329.CCSK___IM329___NB8711738_CGGGACTTCGGCATCG
3.56584321377024	8.30772235089605	0	0	0	IM329.CCSK___IM329___NB8711738_CGGGCATAGACGGATC
-0.399091180831268	-3.32282550174156	0	0	1.35249638154082	IM329.CCSK___IM329___NB8711738_CGGGCATCAAAGGCAC
3.62137473943703	8.25132940000062	0	0	0	IM329.CCSK___IM329___NB8711738_CGGGCATGTTGGGCCT
-0.837055372047751	-0.919783220795079	0	0	1.49254069526255	IM329.CCSK___IM329___NB8711738_CGGGCATTCGCTGTCT
2.79278580715341	4.27283992416691	0	0	1.66539196456493	IM329.CCSK___IM329___NB8711738_CGGGTCAGTCACTCGG
0.224452140499223	-1.32292772802807	0	0	0	IM329.CCSK___IM329___NB8711738_CGGGTCAGTCCCACGA
1.98782308984477	2.24021799373524	0	0	0	IM329.CCSK___IM329___NB8711738_CGGGTCAGTGTTACAC
2.90771042193948	3.44152047094782	0	0	0	IM329.CCSK___IM329___NB8711738_CGGGTCAGTTGAGGAC
-0.334746808646078	-0.543530020463148	0	0	0	IM329.CCSK___IM329___NB8711738_CGGGTCATCCCATAAG
3.38433607318929	6.28540756580341	0	0	0	IM329.CCSK___IM329___NB8711738_CGGGTCATCCTACGGG
5.98478881034407	8.7258235217629	0	0	0	IM329.CCSK___IM329___NB8711738_CGGGTGTCAATGACCT
1.13188199351261	3.89428342760023	0	0	0	IM329.CCSK___IM329___NB8711738_CGGGTGTCAGACACCC
6.72245494921097	9.24873290827127	0	0	1.97852058888823	IM329.CCSK___IM329___NB8711738_CGGTCAGGTGGACTAG
4.85721891789672	6.41012434004353	0	0	2.02303930328937	IM329.CCSK___IM329___NB8711738_CGGTCAGTCACCTGTC
1.02559154313786	-13.4293017289606	2.33419517962381	0	0	IM329.CCSK___IM329___NB8711738_CGGTCAGTCACGGGCT
7.01271935299376	4.96395843583792	0	0	0	IM329.CCSK___IM329___NB8711738_CGTAAGTAGATACAGT
0.833768378916677	-15.6827474891486	0	0	0	IM329.CCSK___IM329___NB8711738_CGTAAGTGTCTTCGAA
7.11622399509517	8.44743037694931	0	0	0	IM329.CCSK___IM329___NB8711738_CGTAAGTGTGGAAGTC
1.40732252196201	-0.941773947726031	0	0	0	IM329.CCSK___IM329___NB8711738_CGTAAGTTCCGGCAAC
8.0597685507767	7.32273182215216	0	0	0	IM329.CCSK___IM329___NB8711738_CGTAATGAGCGGTAAC
5.04180142898671	7.50266595480996	0	0	0	IM329.CCSK___IM329___NB8711738_CGTAATGAGGTTAAAC
1.74390430969988	3.07082232131798	0	0	1.5488380367001	IM329.CCSK___IM329___NB8711738_CGTAATGCACTTCCTG
3.85993299128929	9.27159640935588	0	0	0	IM329.CCSK___IM329___NB8711738_CGTAGTACACGCGCTA
2.35050693539703	1.76246031208517	0	0	0	IM329.CCSK___IM329___NB8711738_CGTAGTAGTAGCTGCC
-0.987133438254745	-1.69269368531708	0	1.12818833244374	1.07209210833704	IM329.CCSK___IM329___NB8711738_CGTAGTATCTCCCAAC
5.73011995304143	4.12744345002141	0	0	0	IM329.CCSK___IM329___NB8711738_CGTCAAAAGATTCGAA
0.976406956111139	2.88768356138552	0	0	1.13678603884276	IM329.CCSK___IM329___NB8711738_CGTCAAAAGGCATTTC
4.27291363890852	6.85561224284071	0	0	0	IM329.CCSK___IM329___NB8711738_CGTCAAACATATCTGG
1.99135942635453	-14.9283493143659	2.68831021589974	0	0	IM329.CCSK___IM329___NB8711738_CGTCCATAGTTCAACC
7.4553302780308	5.78113826399267	0	0	2.12709167040068	IM329.CCSK___IM329___NB8711738_CGTCCATAGTTGTCAC
3.16109839075618	6.2151695834728	0	0	0	IM329.CCSK___IM329___NB8711738_CGTCCATCAGCATCTA
-1.2812225464643	-1.00165283809076	0	0	2.3852895050058	IM329.CCSK___IM329___NB8711738_CGTCCATCATAAGCGG
6.98474773221829	8.04810800990657	0	0	0	IM329.CCSK___IM329___NB8711738_CGTCCATGTGTTATCG
6.71131620092686	4.08604810104149	0	0	1.79173642719364	IM329.CCSK___IM329___NB8711738_CGTCCATGTTCTATCT
0.675650450883867	0.903052425175285	0	0	0	IM329.CCSK___IM329___NB8711738_CGTCCATGTTGCCGAC
6.36324997544389	4.48401579763003	0	0	1.38760556191225	IM329.CCSK___IM329___NB8711738_CGTGAATCACTGAATC
4.5766383653383	4.57022422362639	0	0	0	IM329.CCSK___IM329___NB8711738_CGTGAATGTACGGTTT
5.67116629371528	7.88069310145018	0	0	0	IM329.CCSK___IM329___NB8711738_CGTGAATTCACGAACT
0.668402524433854	-14.9628070519857	0	1.93470984201426	0	IM329.CCSK___IM329___NB8711738_CGTGAATTCACGGACC
2.20657029392528	-0.026958249494755	0	0	0	IM329.CCSK___IM329___NB8711738_CGTGAATTCGTAACAC
0.248083163768137	-15.127440885481	2.83656375074502	0	0	IM329.CCSK___IM329___NB8711738_CGTGATACACGGTAGA
0.405655073715547	-12.7959005808968	3.06272377355688	0	0	IM329.CCSK___IM329___NB8711738_CGTGATAGTCGAGATG
0.41207291856075	-1.86702965503752	0	0	0	IM329.CCSK___IM329___NB8711738_CGTGATAGTGGATGAC
5.03466778999339	8.14215027124418	0	0	0	IM329.CCSK___IM329___NB8711738_CGTGATAGTGTCGCTG
1.15709393601455	-15.4072860489378	2.77882064528825	0	0	IM329.CCSK___IM329___NB8711738_CGTGATAGTTCCGCGA
9.40557397823244	-9.23141667744468	0	0	0	IM329.CCSK___IM329___NB8711738_CGTGATATCAGCTCTC
7.47432048317625	4.3685913969034	0	0	1.30697678746489	IM329.CCSK___IM329___NB8711738_CGTGATATCATTTGTC
0.221239701562202	-15.3973821865848	0	2.14029327562171	0	IM329.CCSK___IM329___NB8711738_CGTGATATCCAAGAGG
3.27046556340147	8.24022717445278	0	0	0	IM329.CCSK___IM329___NB8711738_CGTGATATCCTAACAG
-0.948610528018692	-13.8811234807152	1.96619625727392	1.981232949718	0	IM329.CCSK___IM329___NB8711738_CGTGCTTAGAGCCGTA
2.58670179742268	6.13476129213547	0	0	0	IM329.CCSK___IM329___NB8711738_CGTGCTTAGGTTGTTC
-0.738371900172573	-1.87393865215252	0	0	2.10868076544373	IM329.CCSK___IM329___NB8711738_CGTGCTTCAAACACGG
4.10355472871588	6.78008301812155	0	0	0	IM329.CCSK___IM329___NB8711738_CGTGCTTGTGCATACT
0.194107830489656	-12.9506531274313	0	0	0	IM329.CCSK___IM329___NB8711738_CGTGCTTTCCAGTGTA
6.78501104115795	10.0155251797116	0	0	0	IM329.CCSK___IM329___NB8711738_CGTGCTTTCTACTGCC
8.39097711738173	5.85449933707814	0	0	0	IM329.CCSK___IM329___NB8711738_CGTGTCTAGTTTGAGA
4.16918215241508	8.19597607177062	0	0	0	IM329.CCSK___IM329___NB8711738_CGTGTCTGTGGATCGA
8.13942271975167	4.97583067354128	0	0	0	IM329.CCSK___IM329___NB8711738_CGTGTCTGTTGGATCT
3.70819937025409	7.56649956709173	0	0	0	IM329.CCSK___IM329___NB8711738_CGTGTCTTCTGCGGGT
3.91287700216047	6.485941791598	0	0	0	IM329.CCSK___IM329___NB8711738_CGTTAGAAGATGTAGT
2.92582756990772	4.2409483653544	0	0	1.66965580915673	IM329.CCSK___IM329___NB8711738_CGTTAGACACTGTCGG
1.1648772246238	4.51809909338479	0	0	0	IM329.CCSK___IM329___NB8711738_CGTTAGACAGGCGTTC
9.83536930935909	4.48965742873008	0	0	0	IM329.CCSK___IM329___NB8711738_CGTTAGAGTACAGAAT
9.94631455813182	4.7386093487506	0	0	0.99138542972079	IM329.CCSK___IM329___NB8711738_CGTTAGAGTCTTGCTC
2.89696054338828	3.68831055863436	0	0	1.06067153236613	IM329.CCSK___IM329___NB8711738_CGTTCTGTCAAGCTTG
0.661115840644572	2.50405119199329	0	0	0	IM329.CCSK___IM329___NB8711738_CGTTGGGAGAACAGGA
3.56596215555337	8.54268253986625	0	0	0	IM329.CCSK___IM329___NB8711738_CGTTGGGAGTTACGAA
3.02341857699569	5.54990469976972	0	0	0	IM329.CCSK___IM329___NB8711738_CGTTGGGCAAGACAAT
2.66257253249548	5.55298336303215	0	0	0	IM329.CCSK___IM329___NB8711738_CGTTGGGGTTGTACGT
5.4781579819987	8.99494786076694	0	0	2.98299888343303	IM329.CCSK___IM329___NB8711738_CGTTGGGTCTCCGAAA
0.665673262214567	-0.920735318051142	0	0	0	IM329.CCSK___IM329___NB8711738_CTAACCCAGTGACCTT
7.21029555887031	8.60628657695667	0	0	0	IM329.CCSK___IM329___NB8711738_CTAACCCCAAAGACTA
3.72555552990842	6.54899646897202	0	0	0	IM329.CCSK___IM329___NB8711738_CTAACTTAGCGAGTCA
1.63957504121802	1.42755635013349	0	0	0	IM329.CCSK___IM329___NB8711738_CTAACTTAGCTTCTAG
0.662890291821008	-15.429258645835	0	0	1.94396253083586	IM329.CCSK___IM329___NB8711738_CTAAGTGAGCACCGTC
0.570977281631626	1.0684153381266	0	0	0	IM329.CCSK___IM329___NB8711738_CTAAGTGAGCATGAAT
2.61812567821711	6.56080702570323	0	0	0	IM329.CCSK___IM329___NB8711738_CTAAGTGAGGCTCCCA
2.79397128738938	7.35101705443144	0	0	0	IM329.CCSK___IM329___NB8711738_CTAAGTGAGGTGATCG
2.02140970944634	5.10819297317131	0	0	0	IM329.CCSK___IM329___NB8711738_CTAAGTGAGTCCGCGT
4.9096520049444	7.391338116292	0	0	2.08962237893398	IM329.CCSK___IM329___NB8711738_CTAAGTGGTACAGTAA
4.21702837825902	3.8554930562693	0	0	0	IM329.CCSK___IM329___NB8711738_CTAAGTGGTAGAGTTA
1.54731675625585	-1.29295919114107	0	0	0	IM329.CCSK___IM329___NB8711738_CTACAGAAGCGACTAG
8.05430367076143	7.80114905488836	0	0	0	IM329.CCSK___IM329___NB8711738_CTACAGAAGTCCCTAA
2.41023653622635	5.31769445526553	0	0	0	IM329.CCSK___IM329___NB8711738_CTACATTAGAATTGCA
6.89880641778249	4.42852141776119	0	0	2.2505840985679	IM329.CCSK___IM329___NB8711738_CTACATTAGTACGAGC
3.67392991422016	9.06399174978551	0	0	0	IM329.CCSK___IM329___NB8711738_CTACCCAAGAAGTCCG
1.64796119091336	2.97394107293037	0	0	1.51143641715938	IM329.CCSK___IM329___NB8711738_CTACCCAAGGAGGGTG
1.62202144778269	4.57000464425427	0	0	0	IM329.CCSK___IM329___NB8711738_CTACCCACACCTGAAT
7.57644909300601	9.25494779024185	0	0	2.0073302706419	IM329.CCSK___IM329___NB8711738_CTACCCACACGCTGAC
8.35044240824016	8.4625224231074	0	0	0	IM329.CCSK___IM329___NB8711738_CTACCTGAGCCTTCTC
2.33007491852214	0.903628957887852	0	0	0	IM329.CCSK___IM329___NB8711738_CTACCTGAGTGGGAAA
4.57474689475635	9.51496154332601	0	0	0	IM329.CCSK___IM329___NB8711738_CTACCTGCAGCATGCC
5.94023835350861	4.90866323502406	0	0	2.23500559355547	IM329.CCSK___IM329___NB8711738_CTACCTGGTATTGAGA
0.735580997964565	-15.400195749623	0	0	0	IM329.CCSK___IM329___NB8711738_CTACCTGGTCGAGCTC
1.53704427746784	4.73598706876829	0	0	0	IM329.CCSK___IM329___NB8711738_CTACCTGGTGCTCGTG
0.274511203450768	-14.5435794048535	1.70869684544955	1.72835868336653	0	IM329.CCSK___IM329___NB8711738_CTACCTGTCGCACGAC
3.22348737464443	7.23671232170827	0	0	0	IM329.CCSK___IM329___NB8711738_CTACGGGGTCTACACA
1.04889948630209	-15.0773149220152	2.41914758102784	1.81351107045298	0	IM329.CCSK___IM329___NB8711738_CTACTATCATTCCTAT
2.22861532595536	-15.1769836146189	2.20106322390656	0	0	IM329.CCSK___IM329___NB8711738_CTACTATTCATCCCGT
6.9604546088604	7.06278308147325	0	0	0	IM329.CCSK___IM329___NB8711738_CTACTATTCCCTCAAC
5.08589830723593	4.19984126621272	0	0	0	IM329.CCSK___IM329___NB8711738_CTAGACAAGACTTGTC
-0.105828869681004	-3.21372728165062	0	0	1.65394964660874	IM329.CCSK___IM329___NB8711738_CTAGACAAGAGGCTGT
-0.347544418021292	-0.942547343081319	0	0	1.38758404719419	IM329.CCSK___IM329___NB8711738_CTAGACAAGTCCGTCG
8.34913089964952	8.93463900891974	0	0	1.82427252549498	IM329.CCSK___IM329___NB8711738_CTAGACACACTCTCGT
9.7247756483943	4.26885542885756	0	0	1.23094590713827	IM329.CCSK___IM329___NB8711738_CTAGACACACTCTGCT
3.06284042513231	8.03776597164672	0	0	0	IM329.CCSK___IM329___NB8711738_CTAGACATCTTTGCTA
4.26609599541134	8.89015279473505	0	0	2.75996485131789	IM329.CCSK___IM329___NB8711738_CTAGGTAAGAGGTCAC
-0.372212070857786	-14.3193735730234	1.89152756758667	0	0	IM329.CCSK___IM329___NB8711738_CTAGGTACAGAATTCC
8.69946982043936	4.98949337256278	0	0	0	IM329.CCSK___IM329___NB8711738_CTAGGTATCGCCAATA
-1.34787452485698	-1.30601428190176	0	0	2.4442164577058	IM329.CCSK___IM329___NB8711738_CTATAGGAGTCATGGG
2.23375202922972	7.78992837493254	0	0	3.22328190061978	IM329.CCSK___IM329___NB8711738_CTATAGGGTATCTTCT
4.42212066394145	7.01297839631309	0	0	1.8156720342419	IM329.CCSK___IM329___NB8711738_CTATAGGGTCTCAAGT
-0.616600172978804	0.808138195826081	0	0	0.896503409009042	IM329.CCSK___IM329___NB8711738_CTATAGGTCCATTTAC
6.58788521509808	4.51273840973696	0	0	1.99331922841323	IM329.CCSK___IM329___NB8711738_CTATCCGCACAATGTC
1.83486379702932	2.2945461752538	0	0	0	IM329.CCSK___IM329___NB8711738_CTATCCGCACGCGTCA
5.72928923614595	6.31527865424873	0	0	0	IM329.CCSK___IM329___NB8711738_CTATCCGTCCGATTAG
4.42486988972889	7.60807031409767	0	0	0	IM329.CCSK___IM329___NB8711738_CTATCTATCCAGCAAT
2.47149048128751	1.85804112380133	0	0	0	IM329.CCSK___IM329___NB8711738_CTATCTATCTATTCGT
7.07138603301521	5.43296902457901	0	0	0	IM329.CCSK___IM329___NB8711738_CTCAACCAGACTCTAC
3.3572632833577	4.04731510825886	0	0	1.09000389504908	IM329.CCSK___IM329___NB8711738_CTCAACCAGGATTTCC
7.61193835136205	5.15558628936582	0	0	1.17633326325349	IM329.CCSK___IM329___NB8711738_CTCAACCGTATCCCTC
7.01272734130688	10.0046923701008	0	0	0	IM329.CCSK___IM329___NB8711738_CTCAACCTCAATCTTC
8.3812066258638	6.49927561233727	0	0	1.93033438935833	IM329.CCSK___IM329___NB8711738_CTCAACCTCCACGAAT
0.404801940663407	0.540952546356595	0	0	0	IM329.CCSK___IM329___NB8711738_CTCAAGACACCCTGAG
1.06151319338547	1.74006886269281	0	0	1.75049387232231	IM329.CCSK___IM329___NB8711738_CTCAATTAGAGTCGAC
1.99829030561983	6.02574169883764	0	0	0	IM329.CCSK___IM329___NB8711738_CTCAATTAGGAGGGTG
0.34496017071462	1.81526426151879	0	0	1.99747477049292	IM329.CCSK___IM329___NB8711738_CTCAATTGTCTGTAAC
9.12736639470609	7.16934381146946	0	0	0	IM329.CCSK___IM329___NB8711738_CTCAATTGTGAGCCAA
-0.141328663003354	-12.5773721543595	2.07725601240636	0	0	IM329.CCSK___IM329___NB8711738_CTCACTGCAATCGAAA
-0.102986505367478	-1.94737325330324	0	0	0	IM329.CCSK___IM329___NB8711738_CTCACTGCAGCAGTGA
7.37449255367154	7.16588129997602	0	0	0	IM329.CCSK___IM329___NB8711738_CTCACTGGTACTGCCG
2.51257458369157	5.19012769176857	0	0	0	IM329.CCSK___IM329___NB8711738_CTCACTGTCTCGAGTA
9.91284353424502	4.73727718478044	0	0	0	IM329.CCSK___IM329___NB8711738_CTCAGAAAGATTCGCT
7.51892683002714	8.79563747263393	0	0	0	IM329.CCSK___IM329___NB8711738_CTCAGAACAAATCCCA
-0.325717378357793	-14.4863841428609	2.25246967726961	0	0	IM329.CCSK___IM329___NB8711738_CTCAGAACACAACCGC
1.76195855537651	-14.9873406483125	1.52521518162357	0	0	IM329.CCSK___IM329___NB8711738_CTCAGAATCACCATCC
-0.0958186028152354	0.65989927745971	0	0	1.15262143488322	IM329.CCSK___IM329___NB8711738_CTCAGAATCGTCAGAT
5.30327038661271	5.01164583207614	0	0	0	IM329.CCSK___IM329___NB8711738_CTCAGGGCACATGACT
2.10000369243292	4.59224723975719	0	0	0	IM329.CCSK___IM329___NB8711738_CTCAGTCGTTAAGGAT
1.38445887488037	4.3977211668577	0	0	2.12083081222481	IM329.CCSK___IM329___NB8711738_CTCAGTCGTTGCATGT
-1.11664949011521	-13.7502735420669	0	0	0	IM329.CCSK___IM329___NB8711738_CTCAGTCTCACCATCC
0.199447297120028	-15.352804429879	2.81770081486767	0	0	IM329.CCSK___IM329___NB8711738_CTCAGTCTCCATAAGC
4.89840654330606	8.74994110983904	0	0	0	IM329.CCSK___IM329___NB8711738_CTCATCGCATTAGGCT
7.08171963492439	5.33714014143744	0	0	0	IM329.CCSK___IM329___NB8711738_CTCATCGGTACTAGCT
0.106178876036994	-14.5385747828967	2.2378919363627	2.24944715266574	0	IM329.CCSK___IM329___NB8711738_CTCATCGTCGAGAACG
-0.795696278683339	0.318021020995661	0	0	0	IM329.CCSK___IM329___NB8711738_CTCATCGTCGTCGCTT
5.29714659932301	5.00340364709459	0	0	0	IM329.CCSK___IM329___NB8711738_CTCATGCCAGTTAGGG
8.38843109067751	6.07150708578112	0	0	1.64266696135113	IM329.CCSK___IM329___NB8711738_CTCATGCGTAAGATAC
0.79127262114933	1.17815294205002	0	0	0	IM329.CCSK___IM329___NB8711738_CTCATGCTCAAGCTGT
1.59775832850397	5.41241056715953	0	0	1.57492519241659	IM329.CCSK___IM329___NB8711738_CTCATGCTCGGTGAAG
5.87131607224574	7.18581814039394	0	0	0	IM329.CCSK___IM329___NB8711738_CTCATGCTCTTAGTTC
0.176009183801187	-12.9885302001716	2.6755103436942	2.04700130507277	0	IM329.CCSK___IM329___NB8711738_CTCATTAAGAGGTATT
1.15230439486021	4.99553145492043	0	0	0	IM329.CCSK___IM329___NB8711738_CTCATTAAGTCATGGG
1.43268456854361	6.12205399670484	0	0	0	IM329.CCSK___IM329___NB8711738_CTCATTACATAACAGA
7.23589362297697	7.25187162809709	0	0	0	IM329.CCSK___IM329___NB8711738_CTCATTAGTACCTGTA
1.48309410931883	3.498470325619	0	0	2.19122587747539	IM329.CCSK___IM329___NB8711738_CTCATTAGTGAGTTTC
8.19116007288481	8.14301719513831	0	0	0	IM329.CCSK___IM329___NB8711738_CTCATTATCTACACAG
3.66774551873781	7.35462839723124	0	0	0	IM329.CCSK___IM329___NB8711738_CTCCAACGTCTTGAGT
4.83011520969171	4.01664181594815	0	0	0	IM329.CCSK___IM329___NB8711738_CTCCAACTCAGCTGAT
-0.816509812642094	-12.4156466584211	3.59721128852656	0	0	IM329.CCSK___IM329___NB8711738_CTCCAACTCCACAAGT
-0.156748731730302	1.87980196587747	0	0	1.60611636609843	IM329.CCSK___IM329___NB8711738_CTCCACAAGAGCAAGA
4.5607134335434	8.56345444226643	0	0	0	IM329.CCSK___IM329___NB8711738_CTCCACAAGTTATGGA
-1.01593249751596	-12.3455384579364	3.38608182294117	0	0	IM329.CCSK___IM329___NB8711738_CTCCACACACACCGCA
3.39346709586565	7.88472128344359	0	0	1.98804598866461	IM329.CCSK___IM329___NB8711738_CTCCACACAGACGCTC
7.35114959873196	9.4703484678491	0	0	0	IM329.CCSK___IM329___NB8711738_CTCCACATCCCAGGAC
4.61565843506443	3.83039698655998	0	0	1.70737334399366	IM329.CCSK___IM329___NB8711738_CTCCATGCACTCAAGT
8.06342891516057	4.50880637909243	0	0	1.92880372985199	IM329.CCSK___IM329___NB8711738_CTCCATGCAGCTCTGG
2.61498545794023	7.27750606430057	0	0	0	IM329.CCSK___IM329___NB8711738_CTCCATGCAGGCCCTA
-0.745915981873662	0.313117845600971	0	0	1.45724567723966	IM329.CCSK___IM329___NB8711738_CTCCCAAAGAGCTGCA
0.626930756121614	-14.9956078392642	2.0467738875794	2.06051409563818	0	IM329.CCSK___IM329___NB8711738_CTCCCAATCCTACAAG
2.14089662667934	5.64404097193868	0	0	1.71632341345391	IM329.CCSK___IM329___NB8711738_CTCCCTCGTCCGATCG
2.14873417629137	2.15901972739645	0	0	0	IM329.CCSK___IM329___NB8711738_CTCCCTCGTGTCGATT
2.54667186440508	1.62136867544463	0	0	0	IM329.CCSK___IM329___NB8711738_CTCCGATAGTCATCGT
7.33219382241781	7.66337152986716	0	0	1.78430854752763	IM329.CCSK___IM329___NB8711738_CTCCTCCCAAGGTCAG
9.06534001336921	-9.37818786653963	0	0	0	IM329.CCSK___IM329___NB8711738_CTCCTCCGTATCGCTA
9.14091181687536	4.46313668448896	0	0	0	IM329.CCSK___IM329___NB8711738_CTCCTCCTCGAATCCA
0.880678700854218	-1.68786975569207	0	0	1.4510208838061	IM329.CCSK___IM329___NB8711738_CTCCTCCTCGGACTTA
1.95900441359877	-0.231262344290664	0	0	0	IM329.CCSK___IM329___NB8711738_CTCCTCCTCTTCCACG
3.56995380121041	8.81119565466702	0	0	1.77295458999646	IM329.CCSK___IM329___NB8711738_CTCCTTTAGGCATGCA
-0.904085763267921	-7.68724775877259	0	2.82506408683688	0	IM329.CCSK___IM329___NB8711738_CTCCTTTAGGTGTGAC
0.477407867522216	1.82546050329673	0	0	1.23110335462598	IM329.CCSK___IM329___NB8711738_CTCCTTTAGTAATACG
2.46744694861673	0.896700100771509	0	0	0	IM329.CCSK___IM329___NB8711738_CTCCTTTAGTTTGCTG
1.63836094976774	6.3383129494348	0	0	0	IM329.CCSK___IM329___NB8711738_CTCCTTTTCACATCAG
6.55315468585578	6.49139638987466	0	0	1.63154171122967	IM329.CCSK___IM329___NB8711738_CTCCTTTTCATAGGCT
7.1887571604582	8.37237352496646	0	0	0	IM329.CCSK___IM329___NB8711738_CTCCTTTTCATTCGTT
5.81644998054961	8.82498324712171	0	0	0	IM329.CCSK___IM329___NB8711738_CTCGAGGAGGTCATCT
6.47958101043242	4.72917142251711	0	0	1.19865399260936	IM329.CCSK___IM329___NB8711738_CTCTCAGAGAAGGATG
9.27742958069734	4.37875126169448	0	0	1.3293020782288	IM329.CCSK___IM329___NB8711738_CTCTCAGAGACGCCCT
3.32879248641832	8.70869635779015	0	0	1.39297770901772	IM329.CCSK___IM329___NB8711738_CTCTCAGCATCCTAAG
1.60484778655772	-15.2181608654449	0	0	0	IM329.CCSK___IM329___NB8711738_CTCTCAGGTATACAGA
3.01937089675069	-14.8356126929398	0	0	0	IM329.CCSK___IM329___NB8711738_CTCTCGAGTGTAAACA
3.383603623437	8.96698906612451	0	0	2.17762561176355	IM329.CCSK___IM329___NB8711738_CTCTGGTAGAGGGCGA
0.337634895132075	-14.943329474803	1.99693410334759	0	0	IM329.CCSK___IM329___NB8711738_CTCTGGTCATACCGTA
4.82751527772649	9.05051374147795	0	0	2.20606887667404	IM329.CCSK___IM329___NB8711738_CTCTGGTCATGTGCCG
1.8404844025064	5.75386727780731	0	0	0	IM329.CCSK___IM329___NB8711738_CTCTGGTGTTGGGAAC
5.9326895192529	8.22613198938369	0	0	0	IM329.CCSK___IM329___NB8711738_CTCTGGTTCCTACGGG
-0.119948099467435	-13.4252800738941	1.5612842076832	0	0	IM329.CCSK___IM329___NB8711738_CTCTGGTTCGCTTTAT
6.30854531560556	9.8676173725539	0	0	0	IM329.CCSK___IM329___NB8711738_CTGAATGCAGACACCC
2.28320582670451	1.48622316207912	0	0	0	IM329.CCSK___IM329___NB8711738_CTGAATGGTGGGTATG
2.02615969690078	7.30428813895329	0	0	0	IM329.CCSK___IM329___NB8711738_CTGAATGGTTGCTGAT
2.1584139969296	-0.14750163669101	0	0	0	IM329.CCSK___IM329___NB8711738_CTGAATGTCTTACGGA
6.21770971473114	5.33051983155805	0	0	0	IM329.CCSK___IM329___NB8711738_CTGAGCGAGACCTCAT
-0.302916260829982	-3.13842713570685	0	0	2.77915502497855	IM329.CCSK___IM329___NB8711738_CTGAGCGTCCCTATTA
7.10211384164642	4.63402024068477	0	0	0	IM329.CCSK___IM329___NB8711738_CTGAGGCAGCTGGCTC
3.79402238432245	7.7974401683181	0	0	1.88972536088029	IM329.CCSK___IM329___NB8711738_CTGATCCAGCGTTGTT
6.72277977941502	9.95809513640856	0	0	0	IM329.CCSK___IM329___NB8711738_CTGATCCAGGCATTTC
2.42048082558605	1.88454742782433	0	0	0	IM329.CCSK___IM329___NB8711738_CTGATCCCACGGATCC
2.77495681459892	5.14713616247338	0	0	0	IM329.CCSK___IM329___NB8711738_CTGATCCCAGTATGAA
-0.593557805283798	-14.7518381108427	2.93013789984146	2.93602647606219	0	IM329.CCSK___IM329___NB8711738_CTGATCCGTTGTTGAC
2.3680021934083	7.67632942009034	0	0	0	IM329.CCSK___IM329___NB8711738_CTGATCCTCTGACAGT
-0.882373838504371	-14.0126865130212	0	1.93687559258687	0	IM329.CCSK___IM329___NB8711738_CTGCAGGCAGCCCAGT
8.24138523251162	5.52753204848223	0	0	0	IM329.CCSK___IM329___NB8711738_CTGCAGGCATTACTCT
5.16850002889471	4.74476026265411	0	0	0	IM329.CCSK___IM329___NB8711738_CTGCAGGGTGCCTGCA
6.84580495636027	8.65493193106039	0	0	1.38178399964496	IM329.CCSK___IM329___NB8711738_CTGCAGGGTTGGGAAC
1.58976718195235	2.38201684757806	0	0	0	IM329.CCSK___IM329___NB8711738_CTGCAGGTCTCCAAGA
7.64844932322441	8.34422623271893	0	0	0	IM329.CCSK___IM329___NB8711738_CTGCATCCAAGCCTGC
-0.691018553159172	-14.1054986273545	2.31702302333631	0	0	IM329.CCSK___IM329___NB8711738_CTGCATCCACGCCAGT
0.44359571579222	-14.2073022061827	0	0	1.66582957270482	IM329.CCSK___IM329___NB8711738_CTGCATCGTTGTGTAC
2.32173447793204	-15.4114548351123	0	0	0	IM329.CCSK___IM329___NB8711738_CTGCATCTCAGTGGGA
6.2093407196002	7.16482633572881	0	0	0	IM329.CCSK___IM329___NB8711738_CTGCATCTCCCATTCG
1.77769916630401	1.36736221101207	0	0	0	IM329.CCSK___IM329___NB8711738_CTGCATCTCCGGACGT
7.91470584298467	7.60092024973713	0	0	0	IM329.CCSK___IM329___NB8711738_CTGCCATCAACGGTAG
6.05938313276611	9.05605314448992	0	0	0	IM329.CCSK___IM329___NB8711738_CTGCCATCAATGTCAC
0.165507726153564	-2.69459872826703	0	0	0	IM329.CCSK___IM329___NB8711738_CTGCCATCATGACGGA
8.75062085967308	5.10014734626136	0	0	0	IM329.CCSK___IM329___NB8711738_CTGCCATGTCGTTGGC
3.89289941044505	8.40615501213351	0	0	0	IM329.CCSK___IM329___NB8711738_CTGCCATGTGGGAGAG
3.14851759423131	5.30905743629787	0	0	0	IM329.CCSK___IM329___NB8711738_CTGCCATTCCACTTCG
8.00322818643618	8.35446981500451	0	0	0	IM329.CCSK___IM329___NB8711738_CTGCCATTCCTTCTAA
2.42346270275219	0.692246143512835	0	0	0	IM329.CCSK___IM329___NB8711738_CTGCCATTCTGGTGGC
6.23769409175355	7.55858834581148	0	0	0	IM329.CCSK___IM329___NB8711738_CTGCCTAAGTGAACAT
3.69111328017161	6.54993451748896	0	0	1.71064371215161	IM329.CCSK___IM329___NB8711738_CTGCCTACACAGCATT
2.08976199496719	6.82011634000723	0	0	0	IM329.CCSK___IM329___NB8711738_CTGCGAGAGCCAGACA
-1.2284820527463	-13.2510085989848	3.37900924690102	2.08579732387289	1.8272127323665	IM329.CCSK___IM329___NB8711738_CTGCGAGCAACCTAAC
-0.283522681043933	-2.35438622337167	0	0	1.22859404867326	IM329.CCSK___IM329___NB8711738_CTGCGAGTCATTTGCT
5.65412426472306	8.99540265761793	0	0	0	IM329.CCSK___IM329___NB8711738_CTGCTCAAGCAACAGC
5.86636688245642	9.50401245759678	0	0	0	IM329.CCSK___IM329___NB8711738_CTGCTCACATGAAAGT
0.342556262754801	0.400942041163124	0	0	0	IM329.CCSK___IM329___NB8711738_CTGCTCATCAATGTCG
0.973508760058921	4.85898436125144	0	0	2.21059049375906	IM329.CCSK___IM329___NB8711738_CTGCTCATCGGTTCAA
3.00788090405488	7.12689638809695	0	0	0	IM329.CCSK___IM329___NB8711738_CTGGACGCAGGACGAT
4.42211892066166	3.80281942543104	0	0	1.13061797620136	IM329.CCSK___IM329___NB8711738_CTGGCAGTCGGCTGGT
1.03070868634155	2.88131458812401	0	0	1.61594071905612	IM329.CCSK___IM329___NB8711738_CTGGCAGTCGGTGCAC
1.48653432112701	6.13196511051059	0	0	0	IM329.CCSK___IM329___NB8711738_CTGGTCTCAAATGGAT
8.06789402972888	7.62129956499096	0	0	0	IM329.CCSK___IM329___NB8711738_CTGGTCTCACGGTGCT
1.26971219518321	4.63707532558477	0	0	0	IM329.CCSK___IM329___NB8711738_CTGGTCTCACTCCTTG
4.33700825616275	8.63732158161601	0	0	0	IM329.CCSK___IM329___NB8711738_CTGGTCTTCATTCATC
7.3116905223874	8.15129078308466	0	0	0	IM329.CCSK___IM329___NB8711738_CTGTAGACAACACGTT
-1.15285212526322	-14.081228282901	2.24208553560046	0	2.04072407555238	IM329.CCSK___IM329___NB8711738_CTGTAGAGTCGTTGGC
4.75526329842963	6.33692116257471	0	0	0	IM329.CCSK___IM329___NB8711738_CTGTAGATCGCTAGCG
2.72972926567637	3.62204253175463	0	1.13440137060419	0	IM329.CCSK___IM329___NB8711738_CTGTATTAGCATCGAG
-0.868172997173059	-12.205833865843	0	0	0	IM329.CCSK___IM329___NB8711738_CTGTATTAGGCTGGAT
8.07152968800781	7.87067290715748	0	0	0	IM329.CCSK___IM329___NB8711738_CTGTATTAGTAGCTCT
8.22343104765439	5.57799058597903	0	0	0	IM329.CCSK___IM329___NB8711738_CTGTATTCATTACGGT
5.64875225437681	9.19016692767466	0	0	0	IM329.CCSK___IM329___NB8711738_CTGTATTGTCCCTGAG
1.05995668002764	-0.655874273955463	0	0	0	IM329.CCSK___IM329___NB8711738_CTGTATTTCGGTGTTA
1.12499343353273	-0.839542357203214	0	0	1.85727277872931	IM329.CCSK___IM329___NB8711738_CTGTCGTAGAACGTGC
2.26330779524921	0.0831976812295558	0	0	2.01260463865396	IM329.CCSK___IM329___NB8711738_CTGTCGTAGGCTAAAT
-0.683920015077092	0.758475668651518	0	0	1.14967162516665	IM329.CCSK___IM329___NB8711738_CTGTCGTAGTTTAGGA
5.27323804664644	5.47545022810458	0	0	0	IM329.CCSK___IM329___NB8711738_CTGTGAAAGGTTGGTG
0.88986130273712	-0.808213054539113	0	0	2.18720433694124	IM329.CCSK___IM329___NB8711738_CTGTGAATCAAGTTGC
1.38249339128352	6.18678763512035	0	0	0	IM329.CCSK___IM329___NB8711738_CTGTGGGCAAGCCTGC
-0.734305052920605	-2.24566426264559	0	0	0	IM329.CCSK___IM329___NB8711738_CTGTGGGGTGTTGCCG
0.634354050208012	-3.01002070241861	0	0	2.79143681781111	IM329.CCSK___IM329___NB8711738_CTGTGGGTCGAAATCC
3.33904497585244	5.29043497689446	0	0	0	IM329.CCSK___IM329___NB8711738_CTTACCGAGTGTTCCA
4.36796417737646	8.64230743611964	0	0	0	IM329.CCSK___IM329___NB8711738_CTTACCGGTCTCTCCA
6.30927392010576	8.20344129832479	0	0	3.15056284960143	IM329.CCSK___IM329___NB8711738_CTTACCGGTCTGCATA
6.21383224505151	4.11848140444545	0	0	0	IM329.CCSK___IM329___NB8711738_CTTACCGGTTGGAGGT
2.42165274576646	4.14773985386953	0	0	1.35324861611211	IM329.CCSK___IM329___NB8711738_CTTAGGAAGACATAAC
4.25507072554463	6.45023412773952	0	0	0	IM329.CCSK___IM329___NB8711738_CTTAGGAAGGCGCTTC
2.40761433782096	4.86963086777779	0	0	2.4058984528953	IM329.CCSK___IM329___NB8711738_CTTAGGACATCCAATG
4.32118396208956	9.55819659366949	0	0	0	IM329.CCSK___IM329___NB8711738_CTTAGGAGTCCACTCT
6.27121578188428	8.29140522745018	0	0	0	IM329.CCSK___IM329___NB8711738_CTTAGGAGTGAGGCAT
-1.54071890644557	-12.1352482466166	3.28221783178052	0	0	IM329.CCSK___IM329___NB8711738_CTTAGGAGTTGCGGAA
3.37175841831443	5.36311343148553	0	0	0	IM329.CCSK___IM329___NB8711738_CTTAGGATCAGGTAAA
-0.113945984681701	0.478775488425213	0	0	2.06881449160124	IM329.CCSK___IM329___NB8711738_CTTCAATAGTTCCGTA
3.11359578459513	7.46686290169496	0	0	0	IM329.CCSK___IM329___NB8711738_CTTCAATCAATCTGCA
9.36623079592349	5.98588199830262	0	0	1.14337902995043	IM329.CCSK___IM329___NB8711738_CTTCAATCACCCTCTA
1.35318809328832	4.18789876166947	0	0	0	IM329.CCSK___IM329___NB8711738_CTTCAATCATAAGCGG
0.564375281870333	2.48560530743035	0	0	0	IM329.CCSK___IM329___NB8711738_CTTCAATGTGGACCTC
3.30558515943571	7.20379181821748	0	0	0	IM329.CCSK___IM329___NB8711738_CTTCAATGTGTAGTGG
1.93318242168994	0.529958407032969	0	0	0	IM329.CCSK___IM329___NB8711738_CTTCCGAAGATGAAGG
4.35309246587804	3.97469078821106	0	0	2.22881709471093	IM329.CCSK___IM329___NB8711738_CTTCCGACAAAGACGC
0.0084791478011994	-0.365840665643227	0	0	0	IM329.CCSK___IM329___NB8711738_CTTCCGACACCAGCTG
3.50700062906425	6.74054938085546	0	0	1.7378681982113	IM329.CCSK___IM329___NB8711738_CTTCCGACATACAGAA
-1.54703136858131	-12.1247758517653	2.99627994542377	0	2.14649775177215	IM329.CCSK___IM329___NB8711738_CTTCCGAGTCGCACGT
0.832637879205981	-14.7731282414975	2.37265952673625	2.38289583358627	0	IM329.CCSK___IM329___NB8711738_CTTCCGATCTACACTT
1.61339108924652	0.529518138384649	0	0	0	IM329.CCSK___IM329___NB8711738_CTTCCGATCTGAGTCA
1.12656086232914	5.20937086678143	0	0	0	IM329.CCSK___IM329___NB8711738_CTTCGGTTCAGTGCGC
2.3255643609607	7.45549984894419	0	0	0	IM329.CCSK___IM329___NB8711738_CTTCGGTTCTTTCCGG
7.24811711707433	3.98684035262317	0	0	0	IM329.CCSK___IM329___NB8711738_CTTCTAAGTAAGACCG
-0.452141609077901	1.24526759323298	0	0	1.56215122868788	IM329.CCSK___IM329___NB8711738_CTTCTAAGTAGTGTGG
0.75258941435105	-15.0535919671576	0	0	0	IM329.CCSK___IM329___NB8711738_CTTCTAAGTGGATTTC
6.74306316189088	8.64952882675748	0	0	0	IM329.CCSK___IM329___NB8711738_CTTCTCTAGCATGATA
6.38635235094764	8.92547252759645	0	0	0	IM329.CCSK___IM329___NB8711738_CTTCTCTCAGCACAAG
5.98376357382232	7.10260688716474	0	0	1.93676448119141	IM329.CCSK___IM329___NB8711738_CTTGAGAAGACACACG
2.23802699058056	6.13684639793478	0	0	2.37991621767391	IM329.CCSK___IM329___NB8711738_CTTGAGAAGTCGAAAT
7.45774893152168	4.28370587840782	0	0	2.15181595021867	IM329.CCSK___IM329___NB8711738_CTTGAGAGTGCCTGAC
3.62556727216128	5.86263565461862	0	0	0	IM329.CCSK___IM329___NB8711738_CTTGAGATCGGATACT
1.62194010901027	3.20330742329452	0	0	0	IM329.CCSK___IM329___NB8711738_CTTGATTAGGTTGACG
2.6636729497926	7.02114409059326	0	0	1.89780683129361	IM329.CCSK___IM329___NB8711738_CTTGATTCAACACGTT
8.79305111198367	5.1921782280998	0	0	1.07938319705784	IM329.CCSK___IM329___NB8711738_CTTGATTTCACCTGGG
5.2995516153025	4.6925993782202	0	0	0	IM329.CCSK___IM329___NB8711738_CTTGATTTCTTCCGTG
1.33352956280005	3.52000806084268	0	0	0	IM329.CCSK___IM329___NB8711738_CTTTCAAAGGACAAGA
-0.511153339413332	1.10283888461311	0	0	0	IM329.CCSK___IM329___NB8711738_CTTTCAATCAAGTTGC
-0.419146756903652	-2.12536180525883	0	0	0	IM329.CCSK___IM329___NB8711738_CTTTCAATCAGAGCGA
8.14343394183718	4.65770141506889	0	0	1.4212848400019	IM329.CCSK___IM329___NB8711738_CTTTCAATCCCATTTA
[truncated: 13,803 more rows]
