# Supplementary material for: Single cell derived mRNA signals across human kidney tumors
Source: Nat Commun. 2021 Jun 23;12:3896. doi: 10.1038/s41467-021-23949-5 (PMC8222373; doi:10.1038/s41467-021-23949-5)
Supplement: Supplementary file 9 — Source Data [file 41467_2021_23949_MOESM9_ESM.zip › SourceDataForFigures/Fig2C.tsv]

dataset	source	tissue	disease	biopsy	subtype	outcome	UniqueSampleID	tgtFile	toKeep	rowName
WilmsSanger	GOSH	Kidney	Wilms	Neoplasm	mixed	Alive	SangerProject1700_PR36165d	Results/bulkRNAseq/SangerProject1700/frag/SangerProject1700_PR36165d.tsv	TRUE	SangerProject1700_PR36165d
WilmsSanger	GOSH	Kidney	Wilms	Neoplasm	epithelial	NA	SangerProject1700_PR37272a	Results/bulkRNAseq/SangerProject1700/frag/SangerProject1700_PR37272a.tsv	TRUE	SangerProject1700_PR37272a
WilmsSanger	GOSH	Kidney	Wilms	Neoplasm	mixed	Alive	SangerProject1700_PR37276a	Results/bulkRNAseq/SangerProject1700/frag/SangerProject1700_PR37276a.tsv	TRUE	SangerProject1700_PR37276a
WilmsSanger	GOSH	Kidney	Wilms	Neoplasm	mixed	Alive	SangerProject1700_PR40710a	Results/bulkRNAseq/SangerProject1700/frag/SangerProject1700_PR40710a.tsv	TRUE	SangerProject1700_PR40710a
WilmsSanger	GOSH	Kidney	Wilms	Neoplasm	mixed	Alive	SangerProject1700_PR40712a	Results/bulkRNAseq/SangerProject1700/frag/SangerProject1700_PR40712a.tsv	TRUE	SangerProject1700_PR40712a
WilmsSanger	GOSH	Kidney	Wilms	Neoplasm	mixed	Alive	SangerProject1700_PR40713a	Results/bulkRNAseq/SangerProject1700/frag/SangerProject1700_PR40713a.tsv	TRUE	SangerProject1700_PR40713a
WilmsSanger	GOSH	Kidney	Wilms	Neoplasm	mixed	Alive	SangerProject1700_PR40715a	Results/bulkRNAseq/SangerProject1700/frag/SangerProject1700_PR40715a.tsv	TRUE	SangerProject1700_PR40715a
WilmsSanger	GOSH	Kidney	Wilms	Neoplasm	mixed	Alive	SangerProject1700_PR40716a	Results/bulkRNAseq/SangerProject1700/frag/SangerProject1700_PR40716a.tsv	TRUE	SangerProject1700_PR40716a
WilmsSanger	GOSH	Kidney	Wilms	Neoplasm	mixed	Dead	SangerProject1700_PR40717a	Results/bulkRNAseq/SangerProject1700/frag/SangerProject1700_PR40717a.tsv	TRUE	SangerProject1700_PR40717a
WilmsSanger	GOSH	Kidney	Wilms	Neoplasm	mixed	Alive	SangerProject1700_PR40718c	Results/bulkRNAseq/SangerProject1700/frag/SangerProject1700_PR40718c.tsv	TRUE	SangerProject1700_PR40718c
WilmsSanger	GOSH	Kidney	Wilms	Neoplasm	mixed	Disease	SangerProject1700_PR40719a	Results/bulkRNAseq/SangerProject1700/frag/SangerProject1700_PR40719a.tsv	TRUE	SangerProject1700_PR40719a
WilmsSanger	GOSH	Kidney	Wilms	Neoplasm	mixed	Alive	SangerProject1700_PR40720a	Results/bulkRNAseq/SangerProject1700/frag/SangerProject1700_PR40720a.tsv	TRUE	SangerProject1700_PR40720a
WilmsSanger	GOSH	Kidney	Wilms	Neoplasm	regressive	Alive	SangerProject1700_PR40722a	Results/bulkRNAseq/SangerProject1700/frag/SangerProject1700_PR40722a.tsv	TRUE	SangerProject1700_PR40722a
WilmsSanger	GOSH	Kidney	Wilms	Neoplasm	regressive	Alive	SangerProject1700_PR40726a	Results/bulkRNAseq/SangerProject1700/frag/SangerProject1700_PR40726a.tsv	TRUE	SangerProject1700_PR40726a
WilmsSanger	GOSH	Kidney	Wilms	Neoplasm	regressive	Alive	SangerProject1700_PR40727a	Results/bulkRNAseq/SangerProject1700/frag/SangerProject1700_PR40727a.tsv	TRUE	SangerProject1700_PR40727a
WilmsSanger	GOSH	Kidney	Wilms	Neoplasm	regressive	Alive	SangerProject1700_PR40728a	Results/bulkRNAseq/SangerProject1700/frag/SangerProject1700_PR40728a.tsv	TRUE	SangerProject1700_PR40728a
WilmsSanger	GOSH	Kidney	Wilms	Neoplasm	mixed	Dead	SangerProject1700_PR40729a	Results/bulkRNAseq/SangerProject1700/frag/SangerProject1700_PR40729a.tsv	TRUE	SangerProject1700_PR40729a
WilmsTARGET	TARGET	Kidney	Wilms	Primary	FHWT	DEAD	TARGET-WT_TARGET-50-CAAAAC-01A-01R	Results/bulkRNAseq/TARGET-WT/frag/TARGET-WT_TARGET-50-CAAAAC-01A-01R.tsv	TRUE	TARGET-WT_TARGET-50-CAAAAC-01A-01R
WilmsTARGET	TARGET	Kidney	Wilms	Primary	DAWT	DEAD	TARGET-WT_TARGET-50-CAAAAH-01A-01R	Results/bulkRNAseq/TARGET-WT/frag/TARGET-WT_TARGET-50-CAAAAH-01A-01R.tsv	TRUE	TARGET-WT_TARGET-50-CAAAAH-01A-01R
WilmsTARGET	TARGET	Kidney	Wilms	Primary	FHWT	ALIVE	TARGET-WT_TARGET-50-CAAAAJ-01A-01R	Results/bulkRNAseq/TARGET-WT/frag/TARGET-WT_TARGET-50-CAAAAJ-01A-01R.tsv	TRUE	TARGET-WT_TARGET-50-CAAAAJ-01A-01R
WilmsTARGET	TARGET	Kidney	Wilms	Primary	FHWT	ALIVE	TARGET-WT_TARGET-50-CAAAAL-01A-01R	Results/bulkRNAseq/TARGET-WT/frag/TARGET-WT_TARGET-50-CAAAAL-01A-01R.tsv	TRUE	TARGET-WT_TARGET-50-CAAAAL-01A-01R
WilmsTARGET	TARGET	Kidney	Wilms	Primary	DAWT	ALIVE	TARGET-WT_TARGET-50-CAAAAM-01A-01R	Results/bulkRNAseq/TARGET-WT/frag/TARGET-WT_TARGET-50-CAAAAM-01A-01R.tsv	TRUE	TARGET-WT_TARGET-50-CAAAAM-01A-01R
WilmsTARGET	TARGET	Kidney	Wilms	Primary	FHWT	DEAD	TARGET-WT_TARGET-50-CAAAAO-01A-01R	Results/bulkRNAseq/TARGET-WT/frag/TARGET-WT_TARGET-50-CAAAAO-01A-01R.tsv	TRUE	TARGET-WT_TARGET-50-CAAAAO-01A-01R
WilmsTARGET	TARGET	Kidney	Wilms	Primary	FHWT	ALIVE	TARGET-WT_TARGET-50-CAAAAR-01A-01R	Results/bulkRNAseq/TARGET-WT/frag/TARGET-WT_TARGET-50-CAAAAR-01A-01R.tsv	TRUE	TARGET-WT_TARGET-50-CAAAAR-01A-01R
WilmsTARGET	TARGET	Kidney	Wilms	Primary	FHWT	ALIVE	TARGET-WT_TARGET-50-CAAAAS-01A-01R	Results/bulkRNAseq/TARGET-WT/frag/TARGET-WT_TARGET-50-CAAAAS-01A-01R.tsv	TRUE	TARGET-WT_TARGET-50-CAAAAS-01A-01R
WilmsTARGET	TARGET	Kidney	Wilms	Primary	DAWT	ALIVE	TARGET-WT_TARGET-50-PADXAY-01A-01R	Results/bulkRNAseq/TARGET-WT/frag/TARGET-WT_TARGET-50-PADXAY-01A-01R.tsv	TRUE	TARGET-WT_TARGET-50-PADXAY-01A-01R
WilmsTARGET	TARGET	Kidney	Wilms	Primary	FHWT	DEAD	TARGET-WT_TARGET-50-PADZUB-01A-01R	Results/bulkRNAseq/TARGET-WT/frag/TARGET-WT_TARGET-50-PADZUB-01A-01R.tsv	TRUE	TARGET-WT_TARGET-50-PADZUB-01A-01R
WilmsTARGET	TARGET	Kidney	Wilms	Primary	FHWT	DEAD	TARGET-WT_TARGET-50-PAEAFB-01A-01R	Results/bulkRNAseq/TARGET-WT/frag/TARGET-WT_TARGET-50-PAEAFB-01A-01R.tsv	TRUE	TARGET-WT_TARGET-50-PAEAFB-01A-01R
WilmsTARGET	TARGET	Kidney	Wilms	Primary	FHWT	DEAD	TARGET-WT_TARGET-50-PAEBXA-01A-01R	Results/bulkRNAseq/TARGET-WT/frag/TARGET-WT_TARGET-50-PAEBXA-01A-01R.tsv	TRUE	TARGET-WT_TARGET-50-PAEBXA-01A-01R
WilmsTARGET	TARGET	Kidney	Wilms	Primary	FHWT	DEAD	TARGET-WT_TARGET-50-PAECJB-01A-01R	Results/bulkRNAseq/TARGET-WT/frag/TARGET-WT_TARGET-50-PAECJB-01A-01R.tsv	TRUE	TARGET-WT_TARGET-50-PAECJB-01A-01R
WilmsTARGET	TARGET	Kidney	Wilms	Primary	DAWT	ALIVE	TARGET-WT_TARGET-50-PAJLIP-01A-01R	Results/bulkRNAseq/TARGET-WT/frag/TARGET-WT_TARGET-50-PAJLIP-01A-01R.tsv	TRUE	TARGET-WT_TARGET-50-PAJLIP-01A-01R
WilmsTARGET	TARGET	Kidney	Wilms	Primary	DAWT	ALIVE	TARGET-WT_TARGET-50-PAJLKC-01A-01R	Results/bulkRNAseq/TARGET-WT/frag/TARGET-WT_TARGET-50-PAJLKC-01A-01R.tsv	TRUE	TARGET-WT_TARGET-50-PAJLKC-01A-01R
WilmsTARGET	TARGET	Kidney	Wilms	Primary	FHWT	ALIVE	TARGET-WT_TARGET-50-PAJLKR-01A-01R	Results/bulkRNAseq/TARGET-WT/frag/TARGET-WT_TARGET-50-PAJLKR-01A-01R.tsv	TRUE	TARGET-WT_TARGET-50-PAJLKR-01A-01R
WilmsTARGET	TARGET	Kidney	Wilms	Primary	DAWT	ALIVE	TARGET-WT_TARGET-50-PAJLLF-01A-01R	Results/bulkRNAseq/TARGET-WT/frag/TARGET-WT_TARGET-50-PAJLLF-01A-01R.tsv	TRUE	TARGET-WT_TARGET-50-PAJLLF-01A-01R
WilmsTARGET	TARGET	Kidney	Wilms	Primary	FHWT	DEAD	TARGET-WT_TARGET-50-PAJLNJ-01A-01R	Results/bulkRNAseq/TARGET-WT/frag/TARGET-WT_TARGET-50-PAJLNJ-01A-01R.tsv	TRUE	TARGET-WT_TARGET-50-PAJLNJ-01A-01R
WilmsTARGET	TARGET	Kidney	Wilms	Primary	DAWT	ALIVE	TARGET-WT_TARGET-50-PAJLPX-01A-01R	Results/bulkRNAseq/TARGET-WT/frag/TARGET-WT_TARGET-50-PAJLPX-01A-01R.tsv	TRUE	TARGET-WT_TARGET-50-PAJLPX-01A-01R
WilmsTARGET	TARGET	Kidney	Wilms	Primary	FHWT	ALIVE	TARGET-WT_TARGET-50-PAJLSP-01A-01R	Results/bulkRNAseq/TARGET-WT/frag/TARGET-WT_TARGET-50-PAJLSP-01A-01R.tsv	TRUE	TARGET-WT_TARGET-50-PAJLSP-01A-01R
WilmsTARGET	TARGET	Kidney	Wilms	Primary	FHWT	ALIVE	TARGET-WT_TARGET-50-PAJLTH-01A-01R	Results/bulkRNAseq/TARGET-WT/frag/TARGET-WT_TARGET-50-PAJLTH-01A-01R.tsv	TRUE	TARGET-WT_TARGET-50-PAJLTH-01A-01R
WilmsTARGET	TARGET	Kidney	Wilms	Primary	FHWT	ALIVE	TARGET-WT_TARGET-50-PAJLTI-01A-01R	Results/bulkRNAseq/TARGET-WT/frag/TARGET-WT_TARGET-50-PAJLTI-01A-01R.tsv	TRUE	TARGET-WT_TARGET-50-PAJLTI-01A-01R
WilmsTARGET	TARGET	Kidney	Wilms	Primary	FHWT	DEAD	TARGET-WT_TARGET-50-PAJLWT-01A-01R	Results/bulkRNAseq/TARGET-WT/frag/TARGET-WT_TARGET-50-PAJLWT-01A-01R.tsv	TRUE	TARGET-WT_TARGET-50-PAJLWT-01A-01R
WilmsTARGET	TARGET	Kidney	Wilms	Primary	FHWT	ALIVE	TARGET-WT_TARGET-50-PAJMEL-01A-01R	Results/bulkRNAseq/TARGET-WT/frag/TARGET-WT_TARGET-50-PAJMEL-01A-01R.tsv	TRUE	TARGET-WT_TARGET-50-PAJMEL-01A-01R
WilmsTARGET	TARGET	Kidney	Wilms	Primary	FHWT	DEAD	TARGET-WT_TARGET-50-PAJMEN-01A-01R	Results/bulkRNAseq/TARGET-WT/frag/TARGET-WT_TARGET-50-PAJMEN-01A-01R.tsv	TRUE	TARGET-WT_TARGET-50-PAJMEN-01A-01R
WilmsTARGET	TARGET	Kidney	Wilms	Primary	FHWT	DEAD	TARGET-WT_TARGET-50-PAJMEP-01A-01R	Results/bulkRNAseq/TARGET-WT/frag/TARGET-WT_TARGET-50-PAJMEP-01A-01R.tsv	TRUE	TARGET-WT_TARGET-50-PAJMEP-01A-01R
WilmsTARGET	TARGET	Kidney	Wilms	Primary	DAWT	ALIVE	TARGET-WT_TARGET-50-PAJMFU-01A-01R	Results/bulkRNAseq/TARGET-WT/frag/TARGET-WT_TARGET-50-PAJMFU-01A-01R.tsv	TRUE	TARGET-WT_TARGET-50-PAJMFU-01A-01R
WilmsTARGET	TARGET	Kidney	Wilms	Primary	FHWT	ALIVE	TARGET-WT_TARGET-50-PAJMFY-01A-01R	Results/bulkRNAseq/TARGET-WT/frag/TARGET-WT_TARGET-50-PAJMFY-01A-01R.tsv	TRUE	TARGET-WT_TARGET-50-PAJMFY-01A-01R
WilmsTARGET	TARGET	Kidney	Wilms	Primary	FHWT	DEAD	TARGET-WT_TARGET-50-PAJMIZ-01A-01R	Results/bulkRNAseq/TARGET-WT/frag/TARGET-WT_TARGET-50-PAJMIZ-01A-01R.tsv	TRUE	TARGET-WT_TARGET-50-PAJMIZ-01A-01R
WilmsTARGET	TARGET	Kidney	Wilms	Primary	FHWT	ALIVE	TARGET-WT_TARGET-50-PAJMJT-01A-01R	Results/bulkRNAseq/TARGET-WT/frag/TARGET-WT_TARGET-50-PAJMJT-01A-01R.tsv	TRUE	TARGET-WT_TARGET-50-PAJMJT-01A-01R
WilmsTARGET	TARGET	Kidney	Wilms	Primary	DAWT	DEAD	TARGET-WT_TARGET-50-PAJMKI-01A-01R	Results/bulkRNAseq/TARGET-WT/frag/TARGET-WT_TARGET-50-PAJMKI-01A-01R.tsv	TRUE	TARGET-WT_TARGET-50-PAJMKI-01A-01R
WilmsTARGET	TARGET	Kidney	Wilms	Primary	FHWT	ALIVE	TARGET-WT_TARGET-50-PAJMKJ-01A-01R	Results/bulkRNAseq/TARGET-WT/frag/TARGET-WT_TARGET-50-PAJMKJ-01A-01R.tsv	TRUE	TARGET-WT_TARGET-50-PAJMKJ-01A-01R
WilmsTARGET	TARGET	Kidney	Wilms	Primary	DAWT	DEAD	TARGET-WT_TARGET-50-PAJMLI-01A-01R	Results/bulkRNAseq/TARGET-WT/frag/TARGET-WT_TARGET-50-PAJMLI-01A-01R.tsv	TRUE	TARGET-WT_TARGET-50-PAJMLI-01A-01R
WilmsTARGET	TARGET	Kidney	Wilms	Primary	DAWT	DEAD	TARGET-WT_TARGET-50-PAJMLZ-01A-01R	Results/bulkRNAseq/TARGET-WT/frag/TARGET-WT_TARGET-50-PAJMLZ-01A-01R.tsv	TRUE	TARGET-WT_TARGET-50-PAJMLZ-01A-01R
WilmsTARGET	TARGET	Kidney	Wilms	Primary	FHWT	ALIVE	TARGET-WT_TARGET-50-PAJMMY-01A-01R	Results/bulkRNAseq/TARGET-WT/frag/TARGET-WT_TARGET-50-PAJMMY-01A-01R.tsv	TRUE	TARGET-WT_TARGET-50-PAJMMY-01A-01R
WilmsTARGET	TARGET	Kidney	Wilms	Primary	DAWT	DEAD	TARGET-WT_TARGET-50-PAJMRL-01A-01R	Results/bulkRNAseq/TARGET-WT/frag/TARGET-WT_TARGET-50-PAJMRL-01A-01R.tsv	TRUE	TARGET-WT_TARGET-50-PAJMRL-01A-01R
WilmsTARGET	TARGET	Kidney	Wilms	Primary	FHWT	DEAD	TARGET-WT_TARGET-50-PAJMSE-01A-01R	Results/bulkRNAseq/TARGET-WT/frag/TARGET-WT_TARGET-50-PAJMSE-01A-01R.tsv	TRUE	TARGET-WT_TARGET-50-PAJMSE-01A-01R
WilmsTARGET	TARGET	Kidney	Wilms	Primary	FHWT	ALIVE	TARGET-WT_TARGET-50-PAJMUF-01A-01R	Results/bulkRNAseq/TARGET-WT/frag/TARGET-WT_TARGET-50-PAJMUF-01A-01R.tsv	TRUE	TARGET-WT_TARGET-50-PAJMUF-01A-01R
WilmsTARGET	TARGET	Kidney	Wilms	Primary	DAWT	ALIVE	TARGET-WT_TARGET-50-PAJMVC-01A-01R	Results/bulkRNAseq/TARGET-WT/frag/TARGET-WT_TARGET-50-PAJMVC-01A-01R.tsv	TRUE	TARGET-WT_TARGET-50-PAJMVC-01A-01R
WilmsTARGET	TARGET	Kidney	Wilms	Primary	DAWT	ALIVE	TARGET-WT_TARGET-50-PAJMVU-01A-01R	Results/bulkRNAseq/TARGET-WT/frag/TARGET-WT_TARGET-50-PAJMVU-01A-01R.tsv	TRUE	TARGET-WT_TARGET-50-PAJMVU-01A-01R
WilmsTARGET	TARGET	Kidney	Wilms	Primary	FHWT	DEAD	TARGET-WT_TARGET-50-PAJMXF-01A-01R	Results/bulkRNAseq/TARGET-WT/frag/TARGET-WT_TARGET-50-PAJMXF-01A-01R.tsv	TRUE	TARGET-WT_TARGET-50-PAJMXF-01A-01R
WilmsTARGET	TARGET	Kidney	Wilms	Primary	DAWT	ALIVE	TARGET-WT_TARGET-50-PAJNAA-01A-01R	Results/bulkRNAseq/TARGET-WT/frag/TARGET-WT_TARGET-50-PAJNAA-01A-01R.tsv	TRUE	TARGET-WT_TARGET-50-PAJNAA-01A-01R
WilmsTARGET	TARGET	Kidney	Wilms	Primary	FHWT	DEAD	TARGET-WT_TARGET-50-PAJNAV-01A-01R	Results/bulkRNAseq/TARGET-WT/frag/TARGET-WT_TARGET-50-PAJNAV-01A-01R.tsv	TRUE	TARGET-WT_TARGET-50-PAJNAV-01A-01R
WilmsTARGET	TARGET	Kidney	Wilms	Primary	FHWT	DEAD	TARGET-WT_TARGET-50-PAJNBN-01A-01R	Results/bulkRNAseq/TARGET-WT/frag/TARGET-WT_TARGET-50-PAJNBN-01A-01R.tsv	TRUE	TARGET-WT_TARGET-50-PAJNBN-01A-01R
WilmsTARGET	TARGET	Kidney	Wilms	Primary	FHWT	ALIVE	TARGET-WT_TARGET-50-PAJNCC-01A-01R	Results/bulkRNAseq/TARGET-WT/frag/TARGET-WT_TARGET-50-PAJNCC-01A-01R.tsv	TRUE	TARGET-WT_TARGET-50-PAJNCC-01A-01R
WilmsTARGET	TARGET	Kidney	Wilms	Primary	FHWT	ALIVE	TARGET-WT_TARGET-50-PAJNCJ-01A-01R	Results/bulkRNAseq/TARGET-WT/frag/TARGET-WT_TARGET-50-PAJNCJ-01A-01R.tsv	TRUE	TARGET-WT_TARGET-50-PAJNCJ-01A-01R
WilmsTARGET	TARGET	Kidney	Wilms	Primary	FHWT	ALIVE	TARGET-WT_TARGET-50-PAJNCZ-01A-01R	Results/bulkRNAseq/TARGET-WT/frag/TARGET-WT_TARGET-50-PAJNCZ-01A-01R.tsv	TRUE	TARGET-WT_TARGET-50-PAJNCZ-01A-01R
WilmsTARGET	TARGET	Kidney	Wilms	Primary	FHWT	ALIVE	TARGET-WT_TARGET-50-PAJNDU-01A-01R	Results/bulkRNAseq/TARGET-WT/frag/TARGET-WT_TARGET-50-PAJNDU-01A-01R.tsv	TRUE	TARGET-WT_TARGET-50-PAJNDU-01A-01R
WilmsTARGET	TARGET	Kidney	Wilms	Primary	FHWT	DEAD	TARGET-WT_TARGET-50-PAJNEC-01A-01R	Results/bulkRNAseq/TARGET-WT/frag/TARGET-WT_TARGET-50-PAJNEC-01A-01R.tsv	TRUE	TARGET-WT_TARGET-50-PAJNEC-01A-01R
WilmsTARGET	TARGET	Kidney	Wilms	Primary	FHWT	DEAD	TARGET-WT_TARGET-50-PAJNGH-01A-01R	Results/bulkRNAseq/TARGET-WT/frag/TARGET-WT_TARGET-50-PAJNGH-01A-01R.tsv	TRUE	TARGET-WT_TARGET-50-PAJNGH-01A-01R
WilmsTARGET	TARGET	Kidney	Wilms	Primary	FHWT	ALIVE	TARGET-WT_TARGET-50-PAJNJJ-01A-01R	Results/bulkRNAseq/TARGET-WT/frag/TARGET-WT_TARGET-50-PAJNJJ-01A-01R.tsv	TRUE	TARGET-WT_TARGET-50-PAJNJJ-01A-01R
WilmsTARGET	TARGET	Kidney	Wilms	Primary	FHWT	DEAD	TARGET-WT_TARGET-50-PAJNLT-01A-01R	Results/bulkRNAseq/TARGET-WT/frag/TARGET-WT_TARGET-50-PAJNLT-01A-01R.tsv	TRUE	TARGET-WT_TARGET-50-PAJNLT-01A-01R
WilmsTARGET	TARGET	Kidney	Wilms	Primary	FHWT	ALIVE	TARGET-WT_TARGET-50-PAJNNC-01A-01R	Results/bulkRNAseq/TARGET-WT/frag/TARGET-WT_TARGET-50-PAJNNC-01A-01R.tsv	TRUE	TARGET-WT_TARGET-50-PAJNNC-01A-01R
WilmsTARGET	TARGET	Kidney	Wilms	Primary	DAWT	DEAD	TARGET-WT_TARGET-50-PAJNNR-01A-01R	Results/bulkRNAseq/TARGET-WT/frag/TARGET-WT_TARGET-50-PAJNNR-01A-01R.tsv	TRUE	TARGET-WT_TARGET-50-PAJNNR-01A-01R
WilmsTARGET	TARGET	Kidney	Wilms	Primary	DAWT	ALIVE	TARGET-WT_TARGET-50-PAJNRH-01A-01R	Results/bulkRNAseq/TARGET-WT/frag/TARGET-WT_TARGET-50-PAJNRH-01A-01R.tsv	TRUE	TARGET-WT_TARGET-50-PAJNRH-01A-01R
WilmsTARGET	TARGET	Kidney	Wilms	Primary	FHWT	DEAD	TARGET-WT_TARGET-50-PAJNRL-01A-01R	Results/bulkRNAseq/TARGET-WT/frag/TARGET-WT_TARGET-50-PAJNRL-01A-01R.tsv	TRUE	TARGET-WT_TARGET-50-PAJNRL-01A-01R
WilmsTARGET	TARGET	Kidney	Wilms	Primary	FHWT	ALIVE	TARGET-WT_TARGET-50-PAJNSL-01A-01R	Results/bulkRNAseq/TARGET-WT/frag/TARGET-WT_TARGET-50-PAJNSL-01A-01R.tsv	TRUE	TARGET-WT_TARGET-50-PAJNSL-01A-01R
WilmsTARGET	TARGET	Kidney	Wilms	Primary	FHWT	DEAD	TARGET-WT_TARGET-50-PAJNTJ-01A-01R	Results/bulkRNAseq/TARGET-WT/frag/TARGET-WT_TARGET-50-PAJNTJ-01A-01R.tsv	TRUE	TARGET-WT_TARGET-50-PAJNTJ-01A-01R
WilmsTARGET	TARGET	Kidney	Wilms	Primary	DAWT	DEAD	TARGET-WT_TARGET-50-PAJNUP-01A-01R	Results/bulkRNAseq/TARGET-WT/frag/TARGET-WT_TARGET-50-PAJNUP-01A-01R.tsv	TRUE	TARGET-WT_TARGET-50-PAJNUP-01A-01R
WilmsTARGET	TARGET	Kidney	Wilms	Primary	FHWT	DEAD	TARGET-WT_TARGET-50-PAJNUS-01A-01R	Results/bulkRNAseq/TARGET-WT/frag/TARGET-WT_TARGET-50-PAJNUS-01A-01R.tsv	TRUE	TARGET-WT_TARGET-50-PAJNUS-01A-01R
WilmsTARGET	TARGET	Kidney	Wilms	Primary	DAWT	ALIVE	TARGET-WT_TARGET-50-PAJNVE-01A-01R	Results/bulkRNAseq/TARGET-WT/frag/TARGET-WT_TARGET-50-PAJNVE-01A-01R.tsv	TRUE	TARGET-WT_TARGET-50-PAJNVE-01A-01R
WilmsTARGET	TARGET	Kidney	Wilms	Primary	DAWT	DEAD	TARGET-WT_TARGET-50-PAJNVX-01A-01R	Results/bulkRNAseq/TARGET-WT/frag/TARGET-WT_TARGET-50-PAJNVX-01A-01R.tsv	TRUE	TARGET-WT_TARGET-50-PAJNVX-01A-01R
WilmsTARGET	TARGET	Kidney	Wilms	Primary	FHWT	DEAD	TARGET-WT_TARGET-50-PAJNYT-01A-02R	Results/bulkRNAseq/TARGET-WT/frag/TARGET-WT_TARGET-50-PAJNYT-01A-02R.tsv	TRUE	TARGET-WT_TARGET-50-PAJNYT-01A-02R
WilmsTARGET	TARGET	Kidney	Wilms	Primary	DAWT	ALIVE	TARGET-WT_TARGET-50-PAJNZI-01A-01R	Results/bulkRNAseq/TARGET-WT/frag/TARGET-WT_TARGET-50-PAJNZI-01A-01R.tsv	TRUE	TARGET-WT_TARGET-50-PAJNZI-01A-01R
WilmsTARGET	TARGET	Kidney	Wilms	Primary	FHWT	ALIVE	TARGET-WT_TARGET-50-PAJNZK-01A-01R	Results/bulkRNAseq/TARGET-WT/frag/TARGET-WT_TARGET-50-PAJNZK-01A-01R.tsv	TRUE	TARGET-WT_TARGET-50-PAJNZK-01A-01R
WilmsTARGET	TARGET	Kidney	Wilms	Primary	DAWT	ALIVE	TARGET-WT_TARGET-50-PAJNZS-01A-01R	Results/bulkRNAseq/TARGET-WT/frag/TARGET-WT_TARGET-50-PAJNZS-01A-01R.tsv	TRUE	TARGET-WT_TARGET-50-PAJNZS-01A-01R
WilmsTARGET	TARGET	Kidney	Wilms	Primary	FHWT	ALIVE	TARGET-WT_TARGET-50-PAJNZU-01A-01R	Results/bulkRNAseq/TARGET-WT/frag/TARGET-WT_TARGET-50-PAJNZU-01A-01R.tsv	TRUE	TARGET-WT_TARGET-50-PAJNZU-01A-01R
WilmsTARGET	TARGET	Kidney	Wilms	Primary	DAWT	DEAD	TARGET-WT_TARGET-50-PAJPAR-01A-01R	Results/bulkRNAseq/TARGET-WT/frag/TARGET-WT_TARGET-50-PAJPAR-01A-01R.tsv	TRUE	TARGET-WT_TARGET-50-PAJPAR-01A-01R
WilmsTARGET	TARGET	Kidney	Wilms	Primary	FHWT	ALIVE	TARGET-WT_TARGET-50-PAJPAU-01A-01R	Results/bulkRNAseq/TARGET-WT/frag/TARGET-WT_TARGET-50-PAJPAU-01A-01R.tsv	TRUE	TARGET-WT_TARGET-50-PAJPAU-01A-01R
WilmsTARGET	TARGET	Kidney	Wilms	Primary	DAWT	ALIVE	TARGET-WT_TARGET-50-PAJPCM-01A-01R	Results/bulkRNAseq/TARGET-WT/frag/TARGET-WT_TARGET-50-PAJPCM-01A-01R.tsv	TRUE	TARGET-WT_TARGET-50-PAJPCM-01A-01R
WilmsTARGET	TARGET	Kidney	Wilms	Primary	FHWT	ALIVE	TARGET-WT_TARGET-50-PAJPDC-01A-01R	Results/bulkRNAseq/TARGET-WT/frag/TARGET-WT_TARGET-50-PAJPDC-01A-01R.tsv	TRUE	TARGET-WT_TARGET-50-PAJPDC-01A-01R
WilmsTARGET	TARGET	Kidney	Wilms	Primary	DAWT	ALIVE	TARGET-WT_TARGET-50-PAJPDN-01A-01R	Results/bulkRNAseq/TARGET-WT/frag/TARGET-WT_TARGET-50-PAJPDN-01A-01R.tsv	TRUE	TARGET-WT_TARGET-50-PAJPDN-01A-01R
WilmsTARGET	TARGET	Kidney	Wilms	Primary	FHWT	ALIVE	TARGET-WT_TARGET-50-PAJPEW-01A-01R	Results/bulkRNAseq/TARGET-WT/frag/TARGET-WT_TARGET-50-PAJPEW-01A-01R.tsv	TRUE	TARGET-WT_TARGET-50-PAJPEW-01A-01R
WilmsTARGET	TARGET	Kidney	Wilms	Primary	FHWT	ALIVE	TARGET-WT_TARGET-50-PAJPGY-01A-01R	Results/bulkRNAseq/TARGET-WT/frag/TARGET-WT_TARGET-50-PAJPGY-01A-01R.tsv	TRUE	TARGET-WT_TARGET-50-PAJPGY-01A-01R
WilmsTARGET	TARGET	Kidney	Wilms	Primary	FHWT	ALIVE	TARGET-WT_TARGET-50-PAJPHA-01A-01R	Results/bulkRNAseq/TARGET-WT/frag/TARGET-WT_TARGET-50-PAJPHA-01A-01R.tsv	TRUE	TARGET-WT_TARGET-50-PAJPHA-01A-01R
WilmsTARGET	TARGET	Kidney	Wilms	Primary	DAWT	ALIVE	TARGET-WT_TARGET-50-PAKECR-01A-01R	Results/bulkRNAseq/TARGET-WT/frag/TARGET-WT_TARGET-50-PAKECR-01A-01R.tsv	TRUE	TARGET-WT_TARGET-50-PAKECR-01A-01R
WilmsTARGET	TARGET	Kidney	Wilms	Primary	FHWT	ALIVE	TARGET-WT_TARGET-50-PAKFME-01A-01R	Results/bulkRNAseq/TARGET-WT/frag/TARGET-WT_TARGET-50-PAKFME-01A-01R.tsv	TRUE	TARGET-WT_TARGET-50-PAKFME-01A-01R
WilmsTARGET	TARGET	Kidney	Wilms	Primary	DAWT	DEAD	TARGET-WT_TARGET-50-PAKFYV-01A-01R	Results/bulkRNAseq/TARGET-WT/frag/TARGET-WT_TARGET-50-PAKFYV-01A-01R.tsv	TRUE	TARGET-WT_TARGET-50-PAKFYV-01A-01R
WilmsTARGET	TARGET	Kidney	Wilms	Primary	DAWT	ALIVE	TARGET-WT_TARGET-50-PAKGED-01A-01R	Results/bulkRNAseq/TARGET-WT/frag/TARGET-WT_TARGET-50-PAKGED-01A-01R.tsv	TRUE	TARGET-WT_TARGET-50-PAKGED-01A-01R
WilmsTARGET	TARGET	Kidney	Wilms	Primary	DAWT	ALIVE	TARGET-WT_TARGET-50-PAKGMU-01A-01R	Results/bulkRNAseq/TARGET-WT/frag/TARGET-WT_TARGET-50-PAKGMU-01A-01R.tsv	TRUE	TARGET-WT_TARGET-50-PAKGMU-01A-01R
WilmsTARGET	TARGET	Kidney	Wilms	Primary	FHWT	ALIVE	TARGET-WT_TARGET-50-PAKGZX-01A-01R	Results/bulkRNAseq/TARGET-WT/frag/TARGET-WT_TARGET-50-PAKGZX-01A-01R.tsv	TRUE	TARGET-WT_TARGET-50-PAKGZX-01A-01R
WilmsTARGET	TARGET	Kidney	Wilms	Primary	FHWT	DEAD	TARGET-WT_TARGET-50-PAKJGM-01A-01R	Results/bulkRNAseq/TARGET-WT/frag/TARGET-WT_TARGET-50-PAKJGM-01A-01R.tsv	TRUE	TARGET-WT_TARGET-50-PAKJGM-01A-01R
WilmsTARGET	TARGET	Kidney	Wilms	Primary	DAWT	ALIVE	TARGET-WT_TARGET-50-PAKKNS-01A-01R	Results/bulkRNAseq/TARGET-WT/frag/TARGET-WT_TARGET-50-PAKKNS-01A-01R.tsv	TRUE	TARGET-WT_TARGET-50-PAKKNS-01A-01R
WilmsTARGET	TARGET	Kidney	Wilms	Primary	FHWT	ALIVE	TARGET-WT_TARGET-50-PAKKSE-01A-01R	Results/bulkRNAseq/TARGET-WT/frag/TARGET-WT_TARGET-50-PAKKSE-01A-01R.tsv	TRUE	TARGET-WT_TARGET-50-PAKKSE-01A-01R
WilmsTARGET	TARGET	Kidney	Wilms	Primary	FHWT	DEAD	TARGET-WT_TARGET-50-PAKMSV-01A-01R	Results/bulkRNAseq/TARGET-WT/frag/TARGET-WT_TARGET-50-PAKMSV-01A-01R.tsv	TRUE	TARGET-WT_TARGET-50-PAKMSV-01A-01R
WilmsTARGET	TARGET	Kidney	Wilms	Primary	FHWT	ALIVE	TARGET-WT_TARGET-50-PAKMUB-01A-02R	Results/bulkRNAseq/TARGET-WT/frag/TARGET-WT_TARGET-50-PAKMUB-01A-02R.tsv	TRUE	TARGET-WT_TARGET-50-PAKMUB-01A-02R
WilmsTARGET	TARGET	Kidney	Wilms	Primary	DAWT	ALIVE	TARGET-WT_TARGET-50-PAKNAL-01A-01R	Results/bulkRNAseq/TARGET-WT/frag/TARGET-WT_TARGET-50-PAKNAL-01A-01R.tsv	TRUE	TARGET-WT_TARGET-50-PAKNAL-01A-01R
WilmsTARGET	TARGET	Kidney	Wilms	Primary	DAWT	DEAD	TARGET-WT_TARGET-50-PAKNRX-01A-01R	Results/bulkRNAseq/TARGET-WT/frag/TARGET-WT_TARGET-50-PAKNRX-01A-01R.tsv	TRUE	TARGET-WT_TARGET-50-PAKNRX-01A-01R
WilmsTARGET	TARGET	Kidney	Wilms	Primary	FHWT	ALIVE	TARGET-WT_TARGET-50-PAKNTW-01A-02R	Results/bulkRNAseq/TARGET-WT/frag/TARGET-WT_TARGET-50-PAKNTW-01A-02R.tsv	TRUE	TARGET-WT_TARGET-50-PAKNTW-01A-02R
WilmsTARGET	TARGET	Kidney	Wilms	Primary	DAWT	DEAD	TARGET-WT_TARGET-50-PAKNXS-01A-01R	Results/bulkRNAseq/TARGET-WT/frag/TARGET-WT_TARGET-50-PAKNXS-01A-01R.tsv	TRUE	TARGET-WT_TARGET-50-PAKNXS-01A-01R
WilmsTARGET	TARGET	Kidney	Wilms	Primary	DAWT	DEAD	TARGET-WT_TARGET-50-PAKPDF-01A-01R	Results/bulkRNAseq/TARGET-WT/frag/TARGET-WT_TARGET-50-PAKPDF-01A-01R.tsv	TRUE	TARGET-WT_TARGET-50-PAKPDF-01A-01R
WilmsTARGET	TARGET	Kidney	Wilms	Primary	DAWT	ALIVE	TARGET-WT_TARGET-50-PAKRCC-01A-02R	Results/bulkRNAseq/TARGET-WT/frag/TARGET-WT_TARGET-50-PAKRCC-01A-02R.tsv	TRUE	TARGET-WT_TARGET-50-PAKRCC-01A-02R
WilmsTARGET	TARGET	Kidney	Wilms	Primary	FHWT	ALIVE	TARGET-WT_TARGET-50-PAKRVH-01A-01R	Results/bulkRNAseq/TARGET-WT/frag/TARGET-WT_TARGET-50-PAKRVH-01A-01R.tsv	TRUE	TARGET-WT_TARGET-50-PAKRVH-01A-01R
WilmsTARGET	TARGET	Kidney	Wilms	Primary	FHWT	ALIVE	TARGET-WT_TARGET-50-PAKRZW-01A-01R	Results/bulkRNAseq/TARGET-WT/frag/TARGET-WT_TARGET-50-PAKRZW-01A-01R.tsv	TRUE	TARGET-WT_TARGET-50-PAKRZW-01A-01R
WilmsTARGET	TARGET	Kidney	Wilms	Primary	FHWT	ALIVE	TARGET-WT_TARGET-50-PAKSCC-01A-01R	Results/bulkRNAseq/TARGET-WT/frag/TARGET-WT_TARGET-50-PAKSCC-01A-01R.tsv	TRUE	TARGET-WT_TARGET-50-PAKSCC-01A-01R
WilmsTARGET	TARGET	Kidney	Wilms	Primary	FHWT	DEAD	TARGET-WT_TARGET-50-PAKSDG-01A-01R	Results/bulkRNAseq/TARGET-WT/frag/TARGET-WT_TARGET-50-PAKSDG-01A-01R.tsv	TRUE	TARGET-WT_TARGET-50-PAKSDG-01A-01R
WilmsTARGET	TARGET	Kidney	Wilms	Primary	DAWT	DEAD	TARGET-WT_TARGET-50-PAKUIT-01A-01R	Results/bulkRNAseq/TARGET-WT/frag/TARGET-WT_TARGET-50-PAKUIT-01A-01R.tsv	TRUE	TARGET-WT_TARGET-50-PAKUIT-01A-01R
WilmsTARGET	TARGET	Kidney	Wilms	Primary	FHWT	DEAD	TARGET-WT_TARGET-50-PAKULH-01A-02R	Results/bulkRNAseq/TARGET-WT/frag/TARGET-WT_TARGET-50-PAKULH-01A-02R.tsv	TRUE	TARGET-WT_TARGET-50-PAKULH-01A-02R
WilmsTARGET	TARGET	Kidney	Wilms	Primary	FHWT	ALIVE	TARGET-WT_TARGET-50-PAKVET-01A-01R	Results/bulkRNAseq/TARGET-WT/frag/TARGET-WT_TARGET-50-PAKVET-01A-01R.tsv	TRUE	TARGET-WT_TARGET-50-PAKVET-01A-01R
WilmsTARGET	TARGET	Kidney	Wilms	Primary	FHWT	ALIVE	TARGET-WT_TARGET-50-PAKWPM-01A-01R	Results/bulkRNAseq/TARGET-WT/frag/TARGET-WT_TARGET-50-PAKWPM-01A-01R.tsv	TRUE	TARGET-WT_TARGET-50-PAKWPM-01A-01R
WilmsTARGET	TARGET	Kidney	Wilms	Primary	FHWT	DEAD	TARGET-WT_TARGET-50-PAKXWB-01A-01R	Results/bulkRNAseq/TARGET-WT/frag/TARGET-WT_TARGET-50-PAKXWB-01A-01R.tsv	TRUE	TARGET-WT_TARGET-50-PAKXWB-01A-01R
WilmsTARGET	TARGET	Kidney	Wilms	Primary	DAWT	DEAD	TARGET-WT_TARGET-50-PAKXXF-01A-01R	Results/bulkRNAseq/TARGET-WT/frag/TARGET-WT_TARGET-50-PAKXXF-01A-01R.tsv	TRUE	TARGET-WT_TARGET-50-PAKXXF-01A-01R
WilmsTARGET	TARGET	Kidney	Wilms	Primary	FHWT	ALIVE	TARGET-WT_TARGET-50-PAKYFC-01A-01R	Results/bulkRNAseq/TARGET-WT/frag/TARGET-WT_TARGET-50-PAKYFC-01A-01R.tsv	TRUE	TARGET-WT_TARGET-50-PAKYFC-01A-01R
WilmsTARGET	TARGET	Kidney	Wilms	Primary	DAWT	ALIVE	TARGET-WT_TARGET-50-PAKYLT-01A-01R	Results/bulkRNAseq/TARGET-WT/frag/TARGET-WT_TARGET-50-PAKYLT-01A-01R.tsv	TRUE	TARGET-WT_TARGET-50-PAKYLT-01A-01R
WilmsTARGET	TARGET	Kidney	Wilms	Primary	FHWT	ALIVE	TARGET-WT_TARGET-50-PAKZER-01A-01R	Results/bulkRNAseq/TARGET-WT/frag/TARGET-WT_TARGET-50-PAKZER-01A-01R.tsv	TRUE	TARGET-WT_TARGET-50-PAKZER-01A-01R
WilmsTARGET	TARGET	Kidney	Wilms	Primary	FHWT	ALIVE	TARGET-WT_TARGET-50-PAKZFK-01A-01R	Results/bulkRNAseq/TARGET-WT/frag/TARGET-WT_TARGET-50-PAKZFK-01A-01R.tsv	TRUE	TARGET-WT_TARGET-50-PAKZFK-01A-01R
WilmsTARGET	TARGET	Kidney	Wilms	Primary	FHWT	ALIVE	TARGET-WT_TARGET-50-PAKZHF-01A-01R	Results/bulkRNAseq/TARGET-WT/frag/TARGET-WT_TARGET-50-PAKZHF-01A-01R.tsv	TRUE	TARGET-WT_TARGET-50-PAKZHF-01A-01R
WilmsTARGET	TARGET	Kidney	Wilms	Primary	FHWT	ALIVE	TARGET-WT_TARGET-50-PALDTE-01A-01R	Results/bulkRNAseq/TARGET-WT/frag/TARGET-WT_TARGET-50-PALDTE-01A-01R.tsv	TRUE	TARGET-WT_TARGET-50-PALDTE-01A-01R
WilmsTARGET	TARGET	Kidney	Wilms	Primary	FHWT	DEAD	TARGET-WT_TARGET-50-PALDWP-01A-01R	Results/bulkRNAseq/TARGET-WT/frag/TARGET-WT_TARGET-50-PALDWP-01A-01R.tsv	TRUE	TARGET-WT_TARGET-50-PALDWP-01A-01R
WilmsTARGET	TARGET	Kidney	Wilms	Primary	FHWT	ALIVE	TARGET-WT_TARGET-50-PALERC-01A-01R	Results/bulkRNAseq/TARGET-WT/frag/TARGET-WT_TARGET-50-PALERC-01A-01R.tsv	TRUE	TARGET-WT_TARGET-50-PALERC-01A-01R
WilmsTARGET	TARGET	Kidney	Wilms	Primary	DAWT	ALIVE	TARGET-WT_TARGET-50-PALEZT-01A-01R	Results/bulkRNAseq/TARGET-WT/frag/TARGET-WT_TARGET-50-PALEZT-01A-01R.tsv	TRUE	TARGET-WT_TARGET-50-PALEZT-01A-01R
WilmsTARGET	TARGET	Kidney	Wilms	Primary	FHWT	DEAD	TARGET-WT_TARGET-50-PALFME-01A-01R	Results/bulkRNAseq/TARGET-WT/frag/TARGET-WT_TARGET-50-PALFME-01A-01R.tsv	TRUE	TARGET-WT_TARGET-50-PALFME-01A-01R
WilmsTARGET	TARGET	Kidney	Wilms	Primary	FHWT	ALIVE	TARGET-WT_TARGET-50-PALFRD-01A-01R	Results/bulkRNAseq/TARGET-WT/frag/TARGET-WT_TARGET-50-PALFRD-01A-01R.tsv	TRUE	TARGET-WT_TARGET-50-PALFRD-01A-01R
WilmsTARGET	TARGET	Kidney	Wilms	Primary	FHWT	DEAD	TARGET-WT_TARGET-50-PALGAZ-01A-01R	Results/bulkRNAseq/TARGET-WT/frag/TARGET-WT_TARGET-50-PALGAZ-01A-01R.tsv	TRUE	TARGET-WT_TARGET-50-PALGAZ-01A-01R
WilmsTARGET	TARGET	Kidney	Wilms	Primary	FHWT	DEAD	TARGET-WT_TARGET-50-PALGLU-01A-01R	Results/bulkRNAseq/TARGET-WT/frag/TARGET-WT_TARGET-50-PALGLU-01A-01R.tsv	TRUE	TARGET-WT_TARGET-50-PALGLU-01A-01R
WilmsTARGET	TARGET	Kidney	Wilms	Primary	FHWT	ALIVE	TARGET-WT_TARGET-50-PALGVY-01A-01R	Results/bulkRNAseq/TARGET-WT/frag/TARGET-WT_TARGET-50-PALGVY-01A-01R.tsv	TRUE	TARGET-WT_TARGET-50-PALGVY-01A-01R
WilmsTARGET	TARGET	Kidney	Wilms	Primary	FHWT	DEAD	TARGET-WT_TARGET-50-PALJIP-01A-01R	Results/bulkRNAseq/TARGET-WT/frag/TARGET-WT_TARGET-50-PALJIP-01A-01R.tsv	TRUE	TARGET-WT_TARGET-50-PALJIP-01A-01R
WilmsTARGET	TARGET	Kidney	Wilms	Primary	FHWT	ALIVE	TARGET-WT_TARGET-50-PALKCW-01A-01R	Results/bulkRNAseq/TARGET-WT/frag/TARGET-WT_TARGET-50-PALKCW-01A-01R.tsv	TRUE	TARGET-WT_TARGET-50-PALKCW-01A-01R
WilmsTARGET	TARGET	Kidney	Wilms	Primary	FHWT	DEAD	TARGET-WT_TARGET-50-PALKRS-01A-01R	Results/bulkRNAseq/TARGET-WT/frag/TARGET-WT_TARGET-50-PALKRS-01A-01R.tsv	TRUE	TARGET-WT_TARGET-50-PALKRS-01A-01R
WilmsTARGET	TARGET	Kidney	Wilms	Primary	DAWT	DEAD	TARGET-WT_TARGET-50-PALLFB-01A-01R	Results/bulkRNAseq/TARGET-WT/frag/TARGET-WT_TARGET-50-PALLFB-01A-01R.tsv	TRUE	TARGET-WT_TARGET-50-PALLFB-01A-01R
CCSK	TARGET	Kidney	CCSK	Tumour	NA	Tumor	SangerProjectCCSK_SRR1712454	Results/bulkRNAseq/SangerProjectCCSK/frag/SangerProjectCCSK_SRR1712454.tsv	TRUE	SangerProjectCCSK_SRR1712454
CCSK	TARGET	Kidney	CCSK	Tumour	NA	None	SangerProjectCCSK_SRR1712455	Results/bulkRNAseq/SangerProjectCCSK/frag/SangerProjectCCSK_SRR1712455.tsv	TRUE	SangerProjectCCSK_SRR1712455
CCSK	TARGET	Kidney	CCSK	Tumour	NA	None	SangerProjectCCSK_SRR1712453	Results/bulkRNAseq/SangerProjectCCSK/frag/SangerProjectCCSK_SRR1712453.tsv	TRUE	SangerProjectCCSK_SRR1712453
CCSK	TARGET	Kidney	CCSK	Tumour	NA	None	SangerProjectCCSK_SRR1712456	Results/bulkRNAseq/SangerProjectCCSK/frag/SangerProjectCCSK_SRR1712456.tsv	TRUE	SangerProjectCCSK_SRR1712456
CCSK	TARGET	Kidney	CCSK	Tumour	NA	None	SangerProjectCCSK_SRR1712457	Results/bulkRNAseq/SangerProjectCCSK/frag/SangerProjectCCSK_SRR1712457.tsv	TRUE	SangerProjectCCSK_SRR1712457
CCSK	TARGET	Kidney	CCSK	Tumour	NA	None	SangerProjectCCSK_SRR1712458	Results/bulkRNAseq/SangerProjectCCSK/frag/SangerProjectCCSK_SRR1712458.tsv	TRUE	SangerProjectCCSK_SRR1712458
CCSK	TARGET	Kidney	CCSK	Tumour	NA	None	SangerProjectCCSK_SRR1712459	Results/bulkRNAseq/SangerProjectCCSK/frag/SangerProjectCCSK_SRR1712459.tsv	TRUE	SangerProjectCCSK_SRR1712459
CCSK	TARGET	Kidney	CCSK	Tumour	NA	Tumor	SangerProjectCCSK_SRR1712460	Results/bulkRNAseq/SangerProjectCCSK/frag/SangerProjectCCSK_SRR1712460.tsv	TRUE	SangerProjectCCSK_SRR1712460
CCSK	TARGET	Kidney	CCSK	Tumour	NA	None	SangerProjectCCSK_SRR1712461	Results/bulkRNAseq/SangerProjectCCSK/frag/SangerProjectCCSK_SRR1712461.tsv	TRUE	SangerProjectCCSK_SRR1712461
CCSK	TARGET	Kidney	CCSK	Tumour	NA	None	SangerProjectCCSK_SRR1712462	Results/bulkRNAseq/SangerProjectCCSK/frag/SangerProjectCCSK_SRR1712462.tsv	TRUE	SangerProjectCCSK_SRR1712462
CCSK	TARGET	Kidney	CCSK	Tumour	NA	Tumor	SangerProjectCCSK_SRR1712463	Results/bulkRNAseq/SangerProjectCCSK/frag/SangerProjectCCSK_SRR1712463.tsv	TRUE	SangerProjectCCSK_SRR1712463
CCSK	TARGET	Kidney	CCSK	Tumour	NA	None	SangerProjectCCSK_SRR1712464	Results/bulkRNAseq/SangerProjectCCSK/frag/SangerProjectCCSK_SRR1712464.tsv	TRUE	SangerProjectCCSK_SRR1712464
CCSK	TARGET	Kidney	CCSK	Tumour	NA	Tumor	SangerProjectCCSK_SRR1712465	Results/bulkRNAseq/SangerProjectCCSK/frag/SangerProjectCCSK_SRR1712465.tsv	TRUE	SangerProjectCCSK_SRR1712465
CMN	Sanger	Kidney	CMN	Tumour	CysticNephroma_CUL1-CNTNAP2	NA	SangerProject1716_PR37201a	Results/bulkRNAseq/SangerProject1716//frag/SangerProject1716_PR37201a.tsv	TRUE	SangerProject1716_PR37201a
CMN	Sanger	Kidney	CMN	Tumour	EGFR	NA	SangerProject1716_PR37205a	Results/bulkRNAseq/SangerProject1716//frag/SangerProject1716_PR37205a.tsv	TRUE	SangerProject1716_PR37205a
CMN	Sanger	Kidney	CMN	Tumour	MetanephricStromalTumour_FGFR1	NA	SangerProject1716_PR37217a	Results/bulkRNAseq/SangerProject1716//frag/SangerProject1716_PR37217a.tsv	TRUE	SangerProject1716_PR37217a
CMN	Sanger	Kidney	CMN	Tumour	RegressiveWilms_BCORL1	NA	SangerProject1716_PR37220a	Results/bulkRNAseq/SangerProject1716//frag/SangerProject1716_PR37220a.tsv	TRUE	SangerProject1716_PR37220a
CMN	Sanger	Kidney	CMN	Tumour	BRAF	NA	SangerProject1716_PR37223a	Results/bulkRNAseq/SangerProject1716//frag/SangerProject1716_PR37223a.tsv	TRUE	SangerProject1716_PR37223a
CMN	Sanger	Kidney	CMN	Tumour	EGFR	NA	SangerProject1716_PR37199a	Results/bulkRNAseq/SangerProject1716//frag/SangerProject1716_PR37199a.tsv	TRUE	SangerProject1716_PR37199a
CMN	Sanger	Kidney	CMN	Tumour	EGFR	NA	SangerProject1716_PR37200a	Results/bulkRNAseq/SangerProject1716//frag/SangerProject1716_PR37200a.tsv	TRUE	SangerProject1716_PR37200a
CMN	Sanger	Kidney	CMN	Tumour	EGFR	NA	SangerProject1716_PR37204a	Results/bulkRNAseq/SangerProject1716//frag/SangerProject1716_PR37204a.tsv	TRUE	SangerProject1716_PR37204a
CMN	Sanger	Kidney	CMN	Tumour	EGFR	NA	SangerProject1716_PR37208a	Results/bulkRNAseq/SangerProject1716//frag/SangerProject1716_PR37208a.tsv	TRUE	SangerProject1716_PR37208a
CMN	Sanger	Kidney	CMN	Tumour	EGFR	NA	SangerProject1716_PR37212a	Results/bulkRNAseq/SangerProject1716//frag/SangerProject1716_PR37212a.tsv	TRUE	SangerProject1716_PR37212a
CMN	Sanger	Kidney	CMN	Tumour	EGFR	NA	SangerProject1716_PR37213a	Results/bulkRNAseq/SangerProject1716//frag/SangerProject1716_PR37213a.tsv	TRUE	SangerProject1716_PR37213a
CMN	Sanger	Kidney	CMN	Tumour	EGFR	NA	SangerProject1716_PR37214a	Results/bulkRNAseq/SangerProject1716//frag/SangerProject1716_PR37214a.tsv	TRUE	SangerProject1716_PR37214a
CMN	Sanger	Kidney	CMN	Tumour	EGFR	NA	SangerProject1716_PR37214c	Results/bulkRNAseq/SangerProject1716//frag/SangerProject1716_PR37214c.tsv	TRUE	SangerProject1716_PR37214c
CMN	Sanger	Kidney	CMN	Tumour	EGFR	NA	SangerProject1716_PR37216a	Results/bulkRNAseq/SangerProject1716//frag/SangerProject1716_PR37216a.tsv	TRUE	SangerProject1716_PR37216a
CMN	Sanger	Kidney	CMN	Tumour	EGFR	NA	SangerProject1716_PR37219a	Results/bulkRNAseq/SangerProject1716//frag/SangerProject1716_PR37219a.tsv	TRUE	SangerProject1716_PR37219a
CMN	Sanger	Kidney	CMN	Tumour	EGFR	NA	SangerProject1716_PR37221a	Results/bulkRNAseq/SangerProject1716//frag/SangerProject1716_PR37221a.tsv	TRUE	SangerProject1716_PR37221a
CMN	Sanger	Kidney	CMN	Tumour	EGFR	NA	SangerProject1716_PR37222a	Results/bulkRNAseq/SangerProject1716//frag/SangerProject1716_PR37222a.tsv	TRUE	SangerProject1716_PR37222a
CMN	Sanger	Kidney	CMN	Tumour	EGFR	NA	SangerProject1716_PR37224a	Results/bulkRNAseq/SangerProject1716//frag/SangerProject1716_PR37224a.tsv	TRUE	SangerProject1716_PR37224a
CMN	Sanger	Kidney	CMN	Tumour	KIAA1549-BRAF	NA	SangerProject1716_PR37210a	Results/bulkRNAseq/SangerProject1716//frag/SangerProject1716_PR37210a.tsv	TRUE	SangerProject1716_PR37210a
CMN	Sanger	Kidney	CMN	Tumour	NTRK1	NA	SangerProject1716_PR37225a	Results/bulkRNAseq/SangerProject1716//frag/SangerProject1716_PR37225a.tsv	TRUE	SangerProject1716_PR37225a
CMN	Sanger	Kidney	CMN	Tumour	CMN-LMNA-NTRK1	NA	SangerProject1716_PR37202a	Results/bulkRNAseq/SangerProject1716//frag/SangerProject1716_PR37202a.tsv	TRUE	SangerProject1716_PR37202a
MRT	TARGET	Kidney	MRT	Primary	NA	Dead	TARGET-RT_TARGET-52-PABKLN-01A-01R	Results/bulkRNAseq/TARGET-RT/frag/TARGET-RT_TARGET-52-PABKLN-01A-01R.tsv	TRUE	TARGET-RT_TARGET-52-PABKLN-01A-01R
MRT	TARGET	Kidney	MRT	Primary	NA	Alive	TARGET-RT_TARGET-52-PADWRZ-01A-01R	Results/bulkRNAseq/TARGET-RT/frag/TARGET-RT_TARGET-52-PADWRZ-01A-01R.tsv	TRUE	TARGET-RT_TARGET-52-PADWRZ-01A-01R
MRT	TARGET	Kidney	MRT	Primary	NA	NA	TARGET-RT_TARGET-52-PADYCE-01A-01R	Results/bulkRNAseq/TARGET-RT/frag/TARGET-RT_TARGET-52-PADYCE-01A-01R.tsv	TRUE	TARGET-RT_TARGET-52-PADYCE-01A-01R
MRT	TARGET	Kidney	MRT	Primary	NA	Dead	TARGET-RT_TARGET-52-PADYZI-01A-01R	Results/bulkRNAseq/TARGET-RT/frag/TARGET-RT_TARGET-52-PADYZI-01A-01R.tsv	TRUE	TARGET-RT_TARGET-52-PADYZI-01A-01R
MRT	TARGET	Kidney	MRT	Primary	NA	Alive	TARGET-RT_TARGET-52-PAEHIP-01A-01R	Results/bulkRNAseq/TARGET-RT/frag/TARGET-RT_TARGET-52-PAEHIP-01A-01R.tsv	TRUE	TARGET-RT_TARGET-52-PAEHIP-01A-01R
MRT	TARGET	Kidney	MRT	Primary	NA	Dead	TARGET-RT_TARGET-52-PAJLRA-01A-01R	Results/bulkRNAseq/TARGET-RT/frag/TARGET-RT_TARGET-52-PAJLRA-01A-01R.tsv	TRUE	TARGET-RT_TARGET-52-PAJLRA-01A-01R
MRT	TARGET	Kidney	MRT	Primary	NA	NA	TARGET-RT_TARGET-52-PAJLWM-01A-01R	Results/bulkRNAseq/TARGET-RT/frag/TARGET-RT_TARGET-52-PAJLWM-01A-01R.tsv	TRUE	TARGET-RT_TARGET-52-PAJLWM-01A-01R
MRT	TARGET	Kidney	MRT	Primary	NA	Alive	TARGET-RT_TARGET-52-PAJMBW-01A-01R	Results/bulkRNAseq/TARGET-RT/frag/TARGET-RT_TARGET-52-PAJMBW-01A-01R.tsv	TRUE	TARGET-RT_TARGET-52-PAJMBW-01A-01R
MRT	TARGET	Kidney	MRT	Primary	NA	Dead	TARGET-RT_TARGET-52-PAJMRB-01A-01R	Results/bulkRNAseq/TARGET-RT/frag/TARGET-RT_TARGET-52-PAJMRB-01A-01R.tsv	TRUE	TARGET-RT_TARGET-52-PAJMRB-01A-01R
MRT	TARGET	Kidney	MRT	Primary	NA	Dead	TARGET-RT_TARGET-52-PAJNER-01A-01R	Results/bulkRNAseq/TARGET-RT/frag/TARGET-RT_TARGET-52-PAJNER-01A-01R.tsv	TRUE	TARGET-RT_TARGET-52-PAJNER-01A-01R
MRT	TARGET	Kidney	MRT	Primary	NA	Alive	TARGET-RT_TARGET-52-PAJNFP-01A-01R	Results/bulkRNAseq/TARGET-RT/frag/TARGET-RT_TARGET-52-PAJNFP-01A-01R.tsv	TRUE	TARGET-RT_TARGET-52-PAJNFP-01A-01R
MRT	TARGET	Kidney	MRT	Primary	NA	Dead	TARGET-RT_TARGET-52-PAJNFZ-01A-01R	Results/bulkRNAseq/TARGET-RT/frag/TARGET-RT_TARGET-52-PAJNFZ-01A-01R.tsv	TRUE	TARGET-RT_TARGET-52-PAJNFZ-01A-01R
MRT	TARGET	Kidney	MRT	Primary	NA	Dead	TARGET-RT_TARGET-52-PAJPHJ-01A-01R	Results/bulkRNAseq/TARGET-RT/frag/TARGET-RT_TARGET-52-PAJPHJ-01A-01R.tsv	TRUE	TARGET-RT_TARGET-52-PAJPHJ-01A-01R
MRT	TARGET	Kidney	MRT	Primary	NA	Dead	TARGET-RT_TARGET-52-PAKHTL-01A-01R	Results/bulkRNAseq/TARGET-RT/frag/TARGET-RT_TARGET-52-PAKHTL-01A-01R.tsv	TRUE	TARGET-RT_TARGET-52-PAKHTL-01A-01R
MRT	TARGET	Kidney	MRT	Primary	NA	NA	TARGET-RT_TARGET-52-PAKLYZ-01A-01R	Results/bulkRNAseq/TARGET-RT/frag/TARGET-RT_TARGET-52-PAKLYZ-01A-01R.tsv	TRUE	TARGET-RT_TARGET-52-PAKLYZ-01A-01R
MRT	TARGET	Kidney	MRT	Primary	NA	Dead	TARGET-RT_TARGET-52-PAKPEW-01A-01R	Results/bulkRNAseq/TARGET-RT/frag/TARGET-RT_TARGET-52-PAKPEW-01A-01R.tsv	TRUE	TARGET-RT_TARGET-52-PAKPEW-01A-01R
MRT	TARGET	Kidney	MRT	Primary	NA	Alive	TARGET-RT_TARGET-52-PAKTCT-01A-01R	Results/bulkRNAseq/TARGET-RT/frag/TARGET-RT_TARGET-52-PAKTCT-01A-01R.tsv	TRUE	TARGET-RT_TARGET-52-PAKTCT-01A-01R
MRT	TARGET	Kidney	MRT	Primary	NA	Dead	TARGET-RT_TARGET-52-PARECB-01A-01R	Results/bulkRNAseq/TARGET-RT/frag/TARGET-RT_TARGET-52-PARECB-01A-01R.tsv	TRUE	TARGET-RT_TARGET-52-PARECB-01A-01R
MRT	TARGET	Kidney	MRT	Primary	NA	Dead	TARGET-RT_TARGET-52-PAREWI-01A-02R	Results/bulkRNAseq/TARGET-RT/frag/TARGET-RT_TARGET-52-PAREWI-01A-02R.tsv	TRUE	TARGET-RT_TARGET-52-PAREWI-01A-02R
MRT	TARGET	Kidney	MRT	Primary	NA	Alive	TARGET-RT_TARGET-52-PARGRN-01A-01R	Results/bulkRNAseq/TARGET-RT/frag/TARGET-RT_TARGET-52-PARGRN-01A-01R.tsv	TRUE	TARGET-RT_TARGET-52-PARGRN-01A-01R
MRT	TARGET	Kidney	MRT	Primary	NA	Dead	TARGET-RT_TARGET-52-PARIRN-01A-01R	Results/bulkRNAseq/TARGET-RT/frag/TARGET-RT_TARGET-52-PARIRN-01A-01R.tsv	TRUE	TARGET-RT_TARGET-52-PARIRN-01A-01R
MRT	TARGET	Kidney	MRT	Primary	NA	Alive	TARGET-RT_TARGET-52-PARKKN-01A-01R	Results/bulkRNAseq/TARGET-RT/frag/TARGET-RT_TARGET-52-PARKKN-01A-01R.tsv	TRUE	TARGET-RT_TARGET-52-PARKKN-01A-01R
MRT	TARGET	Kidney	MRT	Primary	NA	Dead	TARGET-RT_TARGET-52-PARPFY-01A-01R	Results/bulkRNAseq/TARGET-RT/frag/TARGET-RT_TARGET-52-PARPFY-01A-01R.tsv	TRUE	TARGET-RT_TARGET-52-PARPFY-01A-01R
MRT	TARGET	Kidney	MRT	Primary	NA	Alive	TARGET-RT_TARGET-52-PARRCL-01A-01R	Results/bulkRNAseq/TARGET-RT/frag/TARGET-RT_TARGET-52-PARRCL-01A-01R.tsv	TRUE	TARGET-RT_TARGET-52-PARRCL-01A-01R
MRT	TARGET	Kidney	MRT	Primary	NA	Alive	TARGET-RT_TARGET-52-PARTKH-01A-01R	Results/bulkRNAseq/TARGET-RT/frag/TARGET-RT_TARGET-52-PARTKH-01A-01R.tsv	TRUE	TARGET-RT_TARGET-52-PARTKH-01A-01R
MRT	TARGET	Kidney	MRT	Primary	NA	Alive	TARGET-RT_TARGET-52-PARUGK-01A-01R	Results/bulkRNAseq/TARGET-RT/frag/TARGET-RT_TARGET-52-PARUGK-01A-01R.tsv	TRUE	TARGET-RT_TARGET-52-PARUGK-01A-01R
MRT	TARGET	Kidney	MRT	Primary	NA	Dead	TARGET-RT_TARGET-52-PARZBI-01A-02R	Results/bulkRNAseq/TARGET-RT/frag/TARGET-RT_TARGET-52-PARZBI-01A-02R.tsv	TRUE	TARGET-RT_TARGET-52-PARZBI-01A-02R
MRT	TARGET	Kidney	MRT	Primary	NA	Dead	TARGET-RT_TARGET-52-PARZRH-01A-02R	Results/bulkRNAseq/TARGET-RT/frag/TARGET-RT_TARGET-52-PARZRH-01A-02R.tsv	TRUE	TARGET-RT_TARGET-52-PARZRH-01A-02R
MRT	TARGET	Kidney	MRT	Primary	NA	Dead	TARGET-RT_TARGET-52-PASABD-01A-01R	Results/bulkRNAseq/TARGET-RT/frag/TARGET-RT_TARGET-52-PASABD-01A-01R.tsv	TRUE	TARGET-RT_TARGET-52-PASABD-01A-01R
MRT	TARGET	Kidney	MRT	Primary	NA	Dead	TARGET-RT_TARGET-52-PASADZ-01A-01R	Results/bulkRNAseq/TARGET-RT/frag/TARGET-RT_TARGET-52-PASADZ-01A-01R.tsv	TRUE	TARGET-RT_TARGET-52-PASADZ-01A-01R
MRT	TARGET	Kidney	MRT	Primary	NA	Alive	TARGET-RT_TARGET-52-PASAMZ-01A-01R	Results/bulkRNAseq/TARGET-RT/frag/TARGET-RT_TARGET-52-PASAMZ-01A-01R.tsv	TRUE	TARGET-RT_TARGET-52-PASAMZ-01A-01R
MRT	TARGET	Kidney	MRT	Primary	NA	Alive	TARGET-RT_TARGET-52-PASCDH-01A-01R	Results/bulkRNAseq/TARGET-RT/frag/TARGET-RT_TARGET-52-PASCDH-01A-01R.tsv	TRUE	TARGET-RT_TARGET-52-PASCDH-01A-01R
MRT	TARGET	Kidney	MRT	Primary	NA	Alive	TARGET-RT_TARGET-52-PASDLA-01A-01R	Results/bulkRNAseq/TARGET-RT/frag/TARGET-RT_TARGET-52-PASDLA-01A-01R.tsv	TRUE	TARGET-RT_TARGET-52-PASDLA-01A-01R
MRT	TARGET	Kidney	MRT	Primary	NA	NA	TARGET-RT_TARGET-52-PASGCL-01A-02R	Results/bulkRNAseq/TARGET-RT/frag/TARGET-RT_TARGET-52-PASGCL-01A-02R.tsv	TRUE	TARGET-RT_TARGET-52-PASGCL-01A-02R
MRT	TARGET	Kidney	MRT	Primary	NA	Dead	TARGET-RT_TARGET-52-PASGGN-01A-01R	Results/bulkRNAseq/TARGET-RT/frag/TARGET-RT_TARGET-52-PASGGN-01A-01R.tsv	TRUE	TARGET-RT_TARGET-52-PASGGN-01A-01R
MRT	TARGET	Kidney	MRT	Primary	NA	Alive	TARGET-RT_TARGET-52-PASILR-01A-01R	Results/bulkRNAseq/TARGET-RT/frag/TARGET-RT_TARGET-52-PASILR-01A-01R.tsv	TRUE	TARGET-RT_TARGET-52-PASILR-01A-01R
MRT	TARGET	Kidney	MRT	Primary	NA	NA	TARGET-RT_TARGET-52-PASNED-01A-01R	Results/bulkRNAseq/TARGET-RT/frag/TARGET-RT_TARGET-52-PASNED-01A-01R.tsv	TRUE	TARGET-RT_TARGET-52-PASNED-01A-01R
MRT	TARGET	Kidney	MRT	Primary	NA	Dead	TARGET-RT_TARGET-52-PASRHU-01A-02R	Results/bulkRNAseq/TARGET-RT/frag/TARGET-RT_TARGET-52-PASRHU-01A-02R.tsv	TRUE	TARGET-RT_TARGET-52-PASRHU-01A-02R
MRT	TARGET	Kidney	MRT	Primary	NA	Alive	TARGET-RT_TARGET-52-PASVDP-01A-01R	Results/bulkRNAseq/TARGET-RT/frag/TARGET-RT_TARGET-52-PASVDP-01A-01R.tsv	TRUE	TARGET-RT_TARGET-52-PASVDP-01A-01R
MRT	TARGET	Kidney	MRT	Primary	NA	Dead	TARGET-RT_TARGET-52-PASWZZ-01A-01R	Results/bulkRNAseq/TARGET-RT/frag/TARGET-RT_TARGET-52-PASWZZ-01A-01R.tsv	TRUE	TARGET-RT_TARGET-52-PASWZZ-01A-01R
MRT	TARGET	Kidney	MRT	Primary	NA	Alive	TARGET-RT_TARGET-52-PASXGF-01A-01R	Results/bulkRNAseq/TARGET-RT/frag/TARGET-RT_TARGET-52-PASXGF-01A-01R.tsv	TRUE	TARGET-RT_TARGET-52-PASXGF-01A-01R
MRT	TARGET	Kidney	MRT	Primary	NA	Dead	TARGET-RT_TARGET-52-PASXNA-01A-01R	Results/bulkRNAseq/TARGET-RT/frag/TARGET-RT_TARGET-52-PASXNA-01A-01R.tsv	TRUE	TARGET-RT_TARGET-52-PASXNA-01A-01R
MRT	TARGET	Kidney	MRT	Primary	NA	Dead	TARGET-RT_TARGET-52-PASYNF-01A-01R	Results/bulkRNAseq/TARGET-RT/frag/TARGET-RT_TARGET-52-PASYNF-01A-01R.tsv	TRUE	TARGET-RT_TARGET-52-PASYNF-01A-01R
MRT	TARGET	Kidney	MRT	Primary	NA	Dead	TARGET-RT_TARGET-52-PASZYE-01A-01R	Results/bulkRNAseq/TARGET-RT/frag/TARGET-RT_TARGET-52-PASZYE-01A-01R.tsv	TRUE	TARGET-RT_TARGET-52-PASZYE-01A-01R
MRT	TARGET	Kidney	MRT	Primary	NA	Dead	TARGET-RT_TARGET-52-PATAFT-01A-01R	Results/bulkRNAseq/TARGET-RT/frag/TARGET-RT_TARGET-52-PATAFT-01A-01R.tsv	TRUE	TARGET-RT_TARGET-52-PATAFT-01A-01R
MRT	TARGET	Kidney	MRT	Primary	NA	Alive	TARGET-RT_TARGET-52-PATBLF-01A-01R	Results/bulkRNAseq/TARGET-RT/frag/TARGET-RT_TARGET-52-PATBLF-01A-01R.tsv	TRUE	TARGET-RT_TARGET-52-PATBLF-01A-01R
MRT	TARGET	Kidney	MRT	Primary	NA	Alive	TARGET-RT_TARGET-52-PATDVL-01A-01R	Results/bulkRNAseq/TARGET-RT/frag/TARGET-RT_TARGET-52-PATDVL-01A-01R.tsv	TRUE	TARGET-RT_TARGET-52-PATDVL-01A-01R
MRT	TARGET	Kidney	MRT	Primary	NA	Dead	TARGET-RT_TARGET-52-PATENH-01A-01R	Results/bulkRNAseq/TARGET-RT/frag/TARGET-RT_TARGET-52-PATENH-01A-01R.tsv	TRUE	TARGET-RT_TARGET-52-PATENH-01A-01R
MRT	TARGET	Kidney	MRT	Primary	NA	Alive	TARGET-RT_TARGET-52-PATFXW-01A-01R	Results/bulkRNAseq/TARGET-RT/frag/TARGET-RT_TARGET-52-PATFXW-01A-01R.tsv	TRUE	TARGET-RT_TARGET-52-PATFXW-01A-01R
MRT	TARGET	Kidney	MRT	Primary	NA	Dead	TARGET-RT_TARGET-52-PATFZZ-01A-01R	Results/bulkRNAseq/TARGET-RT/frag/TARGET-RT_TARGET-52-PATFZZ-01A-01R.tsv	TRUE	TARGET-RT_TARGET-52-PATFZZ-01A-01R
MRT	TARGET	Kidney	MRT	Primary	NA	Dead	TARGET-RT_TARGET-52-PATXEE-01A-01R	Results/bulkRNAseq/TARGET-RT/frag/TARGET-RT_TARGET-52-PATXEE-01A-01R.tsv	TRUE	TARGET-RT_TARGET-52-PATXEE-01A-01R
MRT	TARGET	Kidney	MRT	Primary	NA	Dead	TARGET-RT_TARGET-52-PATXKA-01A-01R	Results/bulkRNAseq/TARGET-RT/frag/TARGET-RT_TARGET-52-PATXKA-01A-01R.tsv	TRUE	TARGET-RT_TARGET-52-PATXKA-01A-01R
MRT	TARGET	Kidney	MRT	Primary	NA	Dead	TARGET-RT_TARGET-52-PAUCGJ-01A-01R	Results/bulkRNAseq/TARGET-RT/frag/TARGET-RT_TARGET-52-PAUCGJ-01A-01R.tsv	TRUE	TARGET-RT_TARGET-52-PAUCGJ-01A-01R
MRT	TARGET	Kidney	MRT	Primary	NA	Dead	TARGET-RT_TARGET-52-PAUDPV-01A-01R	Results/bulkRNAseq/TARGET-RT/frag/TARGET-RT_TARGET-52-PAUDPV-01A-01R.tsv	TRUE	TARGET-RT_TARGET-52-PAUDPV-01A-01R
MRT	TARGET	Kidney	MRT	Primary	NA	Alive	TARGET-RT_TARGET-52-PAUEKW-01A-01R	Results/bulkRNAseq/TARGET-RT/frag/TARGET-RT_TARGET-52-PAUEKW-01A-01R.tsv	TRUE	TARGET-RT_TARGET-52-PAUEKW-01A-01R
MRT	TARGET	Kidney	MRT	Primary	NA	Alive	TARGET-RT_TARGET-52-PAUFVP-01A-01R	Results/bulkRNAseq/TARGET-RT/frag/TARGET-RT_TARGET-52-PAUFVP-01A-01R.tsv	TRUE	TARGET-RT_TARGET-52-PAUFVP-01A-01R
MRT	TARGET	Kidney	MRT	Primary	NA	Dead	TARGET-RT_TARGET-52-PAUGYZ-01A-01R	Results/bulkRNAseq/TARGET-RT/frag/TARGET-RT_TARGET-52-PAUGYZ-01A-01R.tsv	TRUE	TARGET-RT_TARGET-52-PAUGYZ-01A-01R
MRT	TARGET	Kidney	MRT	Primary	NA	Alive	TARGET-RT_TARGET-52-PAUHAZ-01A-01R	Results/bulkRNAseq/TARGET-RT/frag/TARGET-RT_TARGET-52-PAUHAZ-01A-01R.tsv	TRUE	TARGET-RT_TARGET-52-PAUHAZ-01A-01R
MRT	TARGET	Kidney	MRT	Primary	NA	Alive	TARGET-RT_TARGET-52-PAUNPA-01A-01R	Results/bulkRNAseq/TARGET-RT/frag/TARGET-RT_TARGET-52-PAUNPA-01A-01R.tsv	TRUE	TARGET-RT_TARGET-52-PAUNPA-01A-01R
MRT	TARGET	Kidney	MRT	Primary	NA	NA	TARGET-RT_TARGET-52-PAVCKS-01A-01R	Results/bulkRNAseq/TARGET-RT/frag/TARGET-RT_TARGET-52-PAVCKS-01A-01R.tsv	TRUE	TARGET-RT_TARGET-52-PAVCKS-01A-01R
MRT	TARGET	Kidney	MRT	Primary	NA	NA	TARGET-RT_TARGET-52-PAVDPR-01A-01R	Results/bulkRNAseq/TARGET-RT/frag/TARGET-RT_TARGET-52-PAVDPR-01A-01R.tsv	TRUE	TARGET-RT_TARGET-52-PAVDPR-01A-01R
MRT	TARGET	Kidney	MRT	Primary	NA	Alive	TARGET-RT_TARGET-52-PAVITI-01A-01R	Results/bulkRNAseq/TARGET-RT/frag/TARGET-RT_TARGET-52-PAVITI-01A-01R.tsv	TRUE	TARGET-RT_TARGET-52-PAVITI-01A-01R
MRT	TARGET	Kidney	MRT	Primary	NA	Alive	TARGET-RT_TARGET-52-PAVVIT-01A-01R	Results/bulkRNAseq/TARGET-RT/frag/TARGET-RT_TARGET-52-PAVVIT-01A-01R.tsv	TRUE	TARGET-RT_TARGET-52-PAVVIT-01A-01R
MRT	TARGET	Kidney	MRT	Primary	NA	Alive	TARGET-RT_TARGET-52-PAWFBL-01A-01R	Results/bulkRNAseq/TARGET-RT/frag/TARGET-RT_TARGET-52-PAWFBL-01A-01R.tsv	TRUE	TARGET-RT_TARGET-52-PAWFBL-01A-01R
MRT	TARGET	Kidney	MRT	Primary	NA	Alive	TARGET-RT_TARGET-52-PAWFWK-01A-01R	Results/bulkRNAseq/TARGET-RT/frag/TARGET-RT_TARGET-52-PAWFWK-01A-01R.tsv	TRUE	TARGET-RT_TARGET-52-PAWFWK-01A-01R
