# Supplementary material for: Single cell derived mRNA signals across human kidney tumors
Source: Nat Commun. 2021 Jun 23;12:3896. doi: 10.1038/s41467-021-23949-5 (PMC8222373; doi:10.1038/s41467-021-23949-5)
Supplement: Supplementary file 9 — Source Data [file 41467_2021_23949_MOESM9_ESM.zip › SourceDataForFigures/Fig2B.tsv]

dataset	source	tissue	disease	biopsy	subtype	outcome	UniqueSampleID	tgtFile	toKeep	rowName
TCGA	TCGA	Kidney	ccRCC	Primary Tumor	ccRCC	Dead	TCGA_C5300AA5-0115-43AC-ACBE-C4E33C6E41B8	Results/bulkRNAseq/TCGA//frag/TCGA_C5300AA5-0115-43AC-ACBE-C4E33C6E41B8.tsv	TRUE	TCGA_C5300AA5-0115-43AC-ACBE-C4E33C6E41B8
TCGA	TCGA	Kidney	ccRCC	Primary Tumor	ccRCC	WITH TUMOR	TCGA_A74E06DC-472F-4D36-A45E-D040820F4D4E	Results/bulkRNAseq/TCGA//frag/TCGA_A74E06DC-472F-4D36-A45E-D040820F4D4E.tsv	TRUE	TCGA_A74E06DC-472F-4D36-A45E-D040820F4D4E
TCGA	TCGA	Kidney	ccRCC	Primary Tumor	ccRCC	TUMOR FREE	TCGA_7463B57E-ACDE-4ABB-A541-BBD9E326E959	Results/bulkRNAseq/TCGA//frag/TCGA_7463B57E-ACDE-4ABB-A541-BBD9E326E959.tsv	TRUE	TCGA_7463B57E-ACDE-4ABB-A541-BBD9E326E959
TCGA	TCGA	Kidney	ccRCC	Primary Tumor	ccRCC	TUMOR FREE	TCGA_5C8E4F70-8C40-4036-B69A-11F9D0BC6243	Results/bulkRNAseq/TCGA//frag/TCGA_5C8E4F70-8C40-4036-B69A-11F9D0BC6243.tsv	TRUE	TCGA_5C8E4F70-8C40-4036-B69A-11F9D0BC6243
TCGA	TCGA	Kidney	chRCC	Primary Tumor	ChRCC	TUMOR FREE	TCGA_581B589A-0489-4A89-8E4B-86719EB9C756	Results/bulkRNAseq/TCGA//frag/TCGA_581B589A-0489-4A89-8E4B-86719EB9C756.tsv	TRUE	TCGA_581B589A-0489-4A89-8E4B-86719EB9C756
TCGA	TCGA	Kidney	ccRCC	Primary Tumor	ccRCC	TUMOR FREE	TCGA_29406946-7073-45FB-B9ED-0DB814E391A8	Results/bulkRNAseq/TCGA//frag/TCGA_29406946-7073-45FB-B9ED-0DB814E391A8.tsv	TRUE	TCGA_29406946-7073-45FB-B9ED-0DB814E391A8
TCGA	TCGA	Kidney	chRCC	Primary Tumor	ChRCC	TUMOR FREE	TCGA_ACE0493F-E7CD-47FB-91E1-25393C512001	Results/bulkRNAseq/TCGA//frag/TCGA_ACE0493F-E7CD-47FB-91E1-25393C512001.tsv	TRUE	TCGA_ACE0493F-E7CD-47FB-91E1-25393C512001
TCGA	TCGA	Kidney	pcRCC	Primary Tumor	PRCC T1	TUMOR FREE	TCGA_4D929884-46F7-4E61-9D05-B2C19A3D9BC3	Results/bulkRNAseq/TCGA//frag/TCGA_4D929884-46F7-4E61-9D05-B2C19A3D9BC3.tsv	TRUE	TCGA_4D929884-46F7-4E61-9D05-B2C19A3D9BC3
TCGA	TCGA	Kidney	pcRCC	Primary Tumor	PRCC T2	TUMOR FREE	TCGA_ABA45E0B-764A-4BCF-8D86-126A44203E53	Results/bulkRNAseq/TCGA//frag/TCGA_ABA45E0B-764A-4BCF-8D86-126A44203E53.tsv	TRUE	TCGA_ABA45E0B-764A-4BCF-8D86-126A44203E53
TCGA	TCGA	Kidney	ccRCC	Primary Tumor	ccRCC	Dead	TCGA_777646E6-F734-4F24-B887-FD8DD9E906F9	Results/bulkRNAseq/TCGA//frag/TCGA_777646E6-F734-4F24-B887-FD8DD9E906F9.tsv	TRUE	TCGA_777646E6-F734-4F24-B887-FD8DD9E906F9
TCGA	TCGA	Kidney	ccRCC	Primary Tumor	ccRCC	Dead	TCGA_C28340EE-A53D-4282-8278-CD21CFC6F23E	Results/bulkRNAseq/TCGA//frag/TCGA_C28340EE-A53D-4282-8278-CD21CFC6F23E.tsv	TRUE	TCGA_C28340EE-A53D-4282-8278-CD21CFC6F23E
TCGA	TCGA	Kidney	ccRCC	Primary Tumor	ccRCC	TUMOR FREE	TCGA_2D62D209-E88D-4DAF-93F4-9EB1CDC4233F	Results/bulkRNAseq/TCGA//frag/TCGA_2D62D209-E88D-4DAF-93F4-9EB1CDC4233F.tsv	TRUE	TCGA_2D62D209-E88D-4DAF-93F4-9EB1CDC4233F
TCGA	TCGA	Kidney	ccRCC	Primary Tumor	ccRCC	Dead	TCGA_5E6281D5-BA5B-429D-9B15-2412BF2CAE81	Results/bulkRNAseq/TCGA//frag/TCGA_5E6281D5-BA5B-429D-9B15-2412BF2CAE81.tsv	TRUE	TCGA_5E6281D5-BA5B-429D-9B15-2412BF2CAE81
TCGA	TCGA	Kidney	chRCC	Primary Tumor	ChRCC	TUMOR FREE	TCGA_DCD81FE1-115E-4C5A-9525-1EB71E2E07E5	Results/bulkRNAseq/TCGA//frag/TCGA_DCD81FE1-115E-4C5A-9525-1EB71E2E07E5.tsv	TRUE	TCGA_DCD81FE1-115E-4C5A-9525-1EB71E2E07E5
TCGA	TCGA	Kidney	ccRCC	Primary Tumor	ccRCC	Dead	TCGA_A156D533-673A-4A66-A135-679D0748E036	Results/bulkRNAseq/TCGA//frag/TCGA_A156D533-673A-4A66-A135-679D0748E036.tsv	TRUE	TCGA_A156D533-673A-4A66-A135-679D0748E036
TCGA	TCGA	Kidney	pcRCC	Primary Tumor	PRCC T2	TUMOR FREE	TCGA_C7FAF704-5646-44B7-B42B-24044C1E6FC2	Results/bulkRNAseq/TCGA//frag/TCGA_C7FAF704-5646-44B7-B42B-24044C1E6FC2.tsv	TRUE	TCGA_C7FAF704-5646-44B7-B42B-24044C1E6FC2
TCGA	TCGA	Kidney	pcRCC	Primary Tumor	PRCC T2	TUMOR FREE	TCGA_E815E86E-1179-4207-9D4D-DEEF48027CE7	Results/bulkRNAseq/TCGA//frag/TCGA_E815E86E-1179-4207-9D4D-DEEF48027CE7.tsv	TRUE	TCGA_E815E86E-1179-4207-9D4D-DEEF48027CE7
TCGA	TCGA	Kidney	ccRCC	Primary Tumor	ccRCC	WITH TUMOR	TCGA_3E0752F9-7BE8-4504-839E-5154BD4305C6	Results/bulkRNAseq/TCGA//frag/TCGA_3E0752F9-7BE8-4504-839E-5154BD4305C6.tsv	TRUE	TCGA_3E0752F9-7BE8-4504-839E-5154BD4305C6
TCGA	TCGA	Kidney	pcRCC	Primary Tumor	PRCC T1	TUMOR FREE	TCGA_18719024-098B-47D7-9367-D4FDC059699B	Results/bulkRNAseq/TCGA//frag/TCGA_18719024-098B-47D7-9367-D4FDC059699B.tsv	TRUE	TCGA_18719024-098B-47D7-9367-D4FDC059699B
TCGA	TCGA	Kidney	ccRCC	Primary Tumor	ccRCC	TUMOR FREE	TCGA_EAF08CF3-0FCE-423F-A4DD-2AD320CC15A0	Results/bulkRNAseq/TCGA//frag/TCGA_EAF08CF3-0FCE-423F-A4DD-2AD320CC15A0.tsv	TRUE	TCGA_EAF08CF3-0FCE-423F-A4DD-2AD320CC15A0
TCGA	TCGA	Kidney	pcRCC	Primary Tumor	PRCC Unc	TUMOR FREE	TCGA_B9DF27BD-DB8C-475A-8C7C-459F69618D97	Results/bulkRNAseq/TCGA//frag/TCGA_B9DF27BD-DB8C-475A-8C7C-459F69618D97.tsv	TRUE	TCGA_B9DF27BD-DB8C-475A-8C7C-459F69618D97
TCGA	TCGA	Kidney	chRCC	Primary Tumor	ChRCC	TUMOR FREE	TCGA_6A8ED154-856D-4CA6-B7FA-56DB41E49288	Results/bulkRNAseq/TCGA//frag/TCGA_6A8ED154-856D-4CA6-B7FA-56DB41E49288.tsv	TRUE	TCGA_6A8ED154-856D-4CA6-B7FA-56DB41E49288
TCGA	TCGA	Kidney	ccRCC	Primary Tumor	ccRCC	TUMOR FREE	TCGA_AD214134-733F-4643-89E7-3D729E3E189B	Results/bulkRNAseq/TCGA//frag/TCGA_AD214134-733F-4643-89E7-3D729E3E189B.tsv	TRUE	TCGA_AD214134-733F-4643-89E7-3D729E3E189B
TCGA	TCGA	Kidney	ccRCC	Primary Tumor	ccRCC	Dead	TCGA_00008FF2-E928-40CD-B421-B401ED292249	Results/bulkRNAseq/TCGA//frag/TCGA_00008FF2-E928-40CD-B421-B401ED292249.tsv	TRUE	TCGA_00008FF2-E928-40CD-B421-B401ED292249
TCGA	TCGA	Kidney	ccRCC	Primary Tumor	ccRCC	TUMOR FREE	TCGA_580F828B-2333-48F7-BA05-E9B6EF1AA3D5	Results/bulkRNAseq/TCGA//frag/TCGA_580F828B-2333-48F7-BA05-E9B6EF1AA3D5.tsv	TRUE	TCGA_580F828B-2333-48F7-BA05-E9B6EF1AA3D5
TCGA	TCGA	Kidney	chRCC	Primary Tumor	ChRCC	TUMOR FREE	TCGA_59363737-247E-4524-B7CD-F43B2C861027	Results/bulkRNAseq/TCGA//frag/TCGA_59363737-247E-4524-B7CD-F43B2C861027.tsv	TRUE	TCGA_59363737-247E-4524-B7CD-F43B2C861027
TCGA	TCGA	Kidney	ccRCC	Primary Tumor	ccRCC	WITH TUMOR	TCGA_6F7E9F0D-164E-4696-A353-18D379AA4EF7	Results/bulkRNAseq/TCGA//frag/TCGA_6F7E9F0D-164E-4696-A353-18D379AA4EF7.tsv	TRUE	TCGA_6F7E9F0D-164E-4696-A353-18D379AA4EF7
TCGA	TCGA	Kidney	ccRCC	Primary Tumor	ccRCC	TUMOR FREE	TCGA_7E4FC2C1-CF09-452F-A746-F3D0DAC21E72	Results/bulkRNAseq/TCGA//frag/TCGA_7E4FC2C1-CF09-452F-A746-F3D0DAC21E72.tsv	TRUE	TCGA_7E4FC2C1-CF09-452F-A746-F3D0DAC21E72
TCGA	TCGA	Kidney	pcRCC	Primary Tumor	PRCC T1	TUMOR FREE	TCGA_21F5BA76-8F9D-4742-9AC6-D3FB58F8612D	Results/bulkRNAseq/TCGA//frag/TCGA_21F5BA76-8F9D-4742-9AC6-D3FB58F8612D.tsv	TRUE	TCGA_21F5BA76-8F9D-4742-9AC6-D3FB58F8612D
TCGA	TCGA	Kidney	ccRCC	Primary Tumor	ccRCC	TUMOR FREE	TCGA_C041F9A7-625B-4249-B042-E938061FC103	Results/bulkRNAseq/TCGA//frag/TCGA_C041F9A7-625B-4249-B042-E938061FC103.tsv	TRUE	TCGA_C041F9A7-625B-4249-B042-E938061FC103
TCGA	TCGA	Kidney	pcRCC	Primary Tumor	PRCC T1	NA	TCGA_BE787416-396B-48B4-A5D2-8E2EE082D001	Results/bulkRNAseq/TCGA//frag/TCGA_BE787416-396B-48B4-A5D2-8E2EE082D001.tsv	TRUE	TCGA_BE787416-396B-48B4-A5D2-8E2EE082D001
TCGA	TCGA	Kidney	ccRCC	Primary Tumor	ccRCC	TUMOR FREE	TCGA_DA7D4478-7ED9-48A4-A782-EE3965D3220B	Results/bulkRNAseq/TCGA//frag/TCGA_DA7D4478-7ED9-48A4-A782-EE3965D3220B.tsv	TRUE	TCGA_DA7D4478-7ED9-48A4-A782-EE3965D3220B
TCGA	TCGA	Kidney	pcRCC	Primary Tumor	PRCC T1	TUMOR FREE	TCGA_3752431C-C493-4BD2-B6B9-282C28A62F9A	Results/bulkRNAseq/TCGA//frag/TCGA_3752431C-C493-4BD2-B6B9-282C28A62F9A.tsv	TRUE	TCGA_3752431C-C493-4BD2-B6B9-282C28A62F9A
TCGA	TCGA	Kidney	pcRCC	Primary Tumor	PRCC T1	NA	TCGA_4FFA9B06-04F7-4DF1-A1EA-BB544A716AFB	Results/bulkRNAseq/TCGA//frag/TCGA_4FFA9B06-04F7-4DF1-A1EA-BB544A716AFB.tsv	TRUE	TCGA_4FFA9B06-04F7-4DF1-A1EA-BB544A716AFB
TCGA	TCGA	Kidney	pcRCC	Primary Tumor	PRCC T1	TUMOR FREE	TCGA_EB3A95AF-6DE4-415D-A31F-EC75FCE2D5FB	Results/bulkRNAseq/TCGA//frag/TCGA_EB3A95AF-6DE4-415D-A31F-EC75FCE2D5FB.tsv	TRUE	TCGA_EB3A95AF-6DE4-415D-A31F-EC75FCE2D5FB
TCGA	TCGA	Kidney	chRCC	Primary Tumor	ChRCC	TUMOR FREE	TCGA_2C4ED242-2376-49ED-8AB3-18EC35E00BE7	Results/bulkRNAseq/TCGA//frag/TCGA_2C4ED242-2376-49ED-8AB3-18EC35E00BE7.tsv	TRUE	TCGA_2C4ED242-2376-49ED-8AB3-18EC35E00BE7
TCGA	TCGA	Kidney	chRCC	Primary Tumor	ChRCC	TUMOR FREE	TCGA_A12B149D-4A0F-4333-9622-AD2C96BF86DA	Results/bulkRNAseq/TCGA//frag/TCGA_A12B149D-4A0F-4333-9622-AD2C96BF86DA.tsv	TRUE	TCGA_A12B149D-4A0F-4333-9622-AD2C96BF86DA
TCGA	TCGA	Kidney	chRCC	Primary Tumor	ChRCC	TUMOR FREE	TCGA_B4F829FF-AD6C-40CC-98AC-E6DC7640E7F8	Results/bulkRNAseq/TCGA//frag/TCGA_B4F829FF-AD6C-40CC-98AC-E6DC7640E7F8.tsv	TRUE	TCGA_B4F829FF-AD6C-40CC-98AC-E6DC7640E7F8
TCGA	TCGA	Kidney	chRCC	Primary Tumor	ChRCC	TUMOR FREE	TCGA_F4A6DBEB-548D-41CD-B24C-6F9C8CC1461A	Results/bulkRNAseq/TCGA//frag/TCGA_F4A6DBEB-548D-41CD-B24C-6F9C8CC1461A.tsv	TRUE	TCGA_F4A6DBEB-548D-41CD-B24C-6F9C8CC1461A
TCGA	TCGA	Kidney	ccRCC	Primary Tumor	ccRCC	TUMOR FREE	TCGA_EB3DBE80-00E4-4305-ADB1-707AE3232498	Results/bulkRNAseq/TCGA//frag/TCGA_EB3DBE80-00E4-4305-ADB1-707AE3232498.tsv	TRUE	TCGA_EB3DBE80-00E4-4305-ADB1-707AE3232498
TCGA	TCGA	Kidney	pcRCC	Primary Tumor	PRCC T1	TUMOR FREE	TCGA_47D57D1E-1CF5-4701-AC0F-58100CE6B988	Results/bulkRNAseq/TCGA//frag/TCGA_47D57D1E-1CF5-4701-AC0F-58100CE6B988.tsv	TRUE	TCGA_47D57D1E-1CF5-4701-AC0F-58100CE6B988
TCGA	TCGA	Kidney	ccRCC	Primary Tumor	ccRCC	Dead	TCGA_ECAAE00B-A1CF-45A9-88EC-2725B297F756	Results/bulkRNAseq/TCGA//frag/TCGA_ECAAE00B-A1CF-45A9-88EC-2725B297F756.tsv	TRUE	TCGA_ECAAE00B-A1CF-45A9-88EC-2725B297F756
TCGA	TCGA	Kidney	ccRCC	Primary Tumor	ccRCC	TUMOR FREE	TCGA_62766C4A-50D4-465A-8FC5-6E1141FE590B	Results/bulkRNAseq/TCGA//frag/TCGA_62766C4A-50D4-465A-8FC5-6E1141FE590B.tsv	TRUE	TCGA_62766C4A-50D4-465A-8FC5-6E1141FE590B
TCGA	TCGA	Kidney	ccRCC	Primary Tumor	ccRCC	TUMOR FREE	TCGA_EE8EBF14-3C91-4FF1-946D-400BD70116D0	Results/bulkRNAseq/TCGA//frag/TCGA_EE8EBF14-3C91-4FF1-946D-400BD70116D0.tsv	TRUE	TCGA_EE8EBF14-3C91-4FF1-946D-400BD70116D0
TCGA	TCGA	Kidney	chRCC	Primary Tumor	ChRCC	TUMOR FREE	TCGA_BD965D47-51AD-4235-AC1C-6FA1E160FD8E	Results/bulkRNAseq/TCGA//frag/TCGA_BD965D47-51AD-4235-AC1C-6FA1E160FD8E.tsv	TRUE	TCGA_BD965D47-51AD-4235-AC1C-6FA1E160FD8E
TCGA	TCGA	Kidney	chRCC	Primary Tumor	ChRCC	TUMOR FREE	TCGA_B5B29DA3-8AEC-498A-AB05-9FB6509ABEFB	Results/bulkRNAseq/TCGA//frag/TCGA_B5B29DA3-8AEC-498A-AB05-9FB6509ABEFB.tsv	TRUE	TCGA_B5B29DA3-8AEC-498A-AB05-9FB6509ABEFB
TCGA	TCGA	Kidney	pcRCC	Primary Tumor	PRCC T1	TUMOR FREE	TCGA_115916CD-8561-425B-9B9E-50C4F416B6E8	Results/bulkRNAseq/TCGA//frag/TCGA_115916CD-8561-425B-9B9E-50C4F416B6E8.tsv	TRUE	TCGA_115916CD-8561-425B-9B9E-50C4F416B6E8
TCGA	TCGA	Kidney	pcRCC	Primary Tumor	PRCC T2	Dead	TCGA_87F4501A-DC99-438B-82CF-53EC9889A139	Results/bulkRNAseq/TCGA//frag/TCGA_87F4501A-DC99-438B-82CF-53EC9889A139.tsv	TRUE	TCGA_87F4501A-DC99-438B-82CF-53EC9889A139
TCGA	TCGA	Kidney	chRCC	Primary Tumor	ChRCC	NA	TCGA_67EE8060-D70B-411E-AE3A-C9FA4928216B	Results/bulkRNAseq/TCGA//frag/TCGA_67EE8060-D70B-411E-AE3A-C9FA4928216B.tsv	TRUE	TCGA_67EE8060-D70B-411E-AE3A-C9FA4928216B
TCGA	TCGA	Kidney	ccRCC	Primary Tumor	ccRCC	TUMOR FREE	TCGA_52AFCAB5-BE0B-4814-B085-80A7DF9015DE	Results/bulkRNAseq/TCGA//frag/TCGA_52AFCAB5-BE0B-4814-B085-80A7DF9015DE.tsv	TRUE	TCGA_52AFCAB5-BE0B-4814-B085-80A7DF9015DE
TCGA	TCGA	Kidney	ccRCC	Primary Tumor	ccRCC	Dead	TCGA_FEF9AC74-03B0-4BE0-8844-3AA874527B73	Results/bulkRNAseq/TCGA//frag/TCGA_FEF9AC74-03B0-4BE0-8844-3AA874527B73.tsv	TRUE	TCGA_FEF9AC74-03B0-4BE0-8844-3AA874527B73
TCGA	TCGA	Kidney	ccRCC	Primary Tumor	ccRCC	Dead	TCGA_137198F6-D924-4B04-9101-3F633E647B51	Results/bulkRNAseq/TCGA//frag/TCGA_137198F6-D924-4B04-9101-3F633E647B51.tsv	TRUE	TCGA_137198F6-D924-4B04-9101-3F633E647B51
TCGA	TCGA	Kidney	pcRCC	Primary Tumor	PRCC T1	TUMOR FREE	TCGA_4BB312BB-90EF-4B0A-91CF-8846ED5911DE	Results/bulkRNAseq/TCGA//frag/TCGA_4BB312BB-90EF-4B0A-91CF-8846ED5911DE.tsv	TRUE	TCGA_4BB312BB-90EF-4B0A-91CF-8846ED5911DE
TCGA	TCGA	Kidney	pcRCC	Primary Tumor	PRCC T2	TUMOR FREE	TCGA_5A7ADFFB-AC2F-4F72-AFC1-6A5E4A481188	Results/bulkRNAseq/TCGA//frag/TCGA_5A7ADFFB-AC2F-4F72-AFC1-6A5E4A481188.tsv	TRUE	TCGA_5A7ADFFB-AC2F-4F72-AFC1-6A5E4A481188
TCGA	TCGA	Kidney	pcRCC	Primary Tumor	PRCC T1	NA	TCGA_821934D3-025D-40E6-8C46-5627A45AC163	Results/bulkRNAseq/TCGA//frag/TCGA_821934D3-025D-40E6-8C46-5627A45AC163.tsv	TRUE	TCGA_821934D3-025D-40E6-8C46-5627A45AC163
TCGA	TCGA	Kidney	ccRCC	Primary Tumor	ccRCC	TUMOR FREE	TCGA_6F5627A5-2436-404F-984C-1F5E8218C4FE	Results/bulkRNAseq/TCGA//frag/TCGA_6F5627A5-2436-404F-984C-1F5E8218C4FE.tsv	TRUE	TCGA_6F5627A5-2436-404F-984C-1F5E8218C4FE
TCGA	TCGA	Kidney	pcRCC	Primary Tumor	PRCC T1	TUMOR FREE	TCGA_2991E31C-2CBB-4FAE-991D-6A3E811C2E1E	Results/bulkRNAseq/TCGA//frag/TCGA_2991E31C-2CBB-4FAE-991D-6A3E811C2E1E.tsv	TRUE	TCGA_2991E31C-2CBB-4FAE-991D-6A3E811C2E1E
TCGA	TCGA	Kidney	ccRCC	Primary Tumor	ccRCC	TUMOR FREE	TCGA_6048AB67-E4E1-4E23-BD8D-5EB5B6120FA4	Results/bulkRNAseq/TCGA//frag/TCGA_6048AB67-E4E1-4E23-BD8D-5EB5B6120FA4.tsv	TRUE	TCGA_6048AB67-E4E1-4E23-BD8D-5EB5B6120FA4
TCGA	TCGA	Kidney	pcRCC	Primary Tumor	PRCC T2	TUMOR FREE	TCGA_9F9C0029-8795-4F19-B2DE-C6D19453B507	Results/bulkRNAseq/TCGA//frag/TCGA_9F9C0029-8795-4F19-B2DE-C6D19453B507.tsv	TRUE	TCGA_9F9C0029-8795-4F19-B2DE-C6D19453B507
TCGA	TCGA	Kidney	chRCC	Primary Tumor	ChRCC	TUMOR FREE	TCGA_981A0365-A95F-464D-9DE8-556A09121E8F	Results/bulkRNAseq/TCGA//frag/TCGA_981A0365-A95F-464D-9DE8-556A09121E8F.tsv	TRUE	TCGA_981A0365-A95F-464D-9DE8-556A09121E8F
TCGA	TCGA	Kidney	chRCC	Primary Tumor	ChRCC	TUMOR FREE	TCGA_7D3B016F-BD87-4E5F-A255-03D7DF81F212	Results/bulkRNAseq/TCGA//frag/TCGA_7D3B016F-BD87-4E5F-A255-03D7DF81F212.tsv	TRUE	TCGA_7D3B016F-BD87-4E5F-A255-03D7DF81F212
TCGA	TCGA	Kidney	ccRCC	Primary Tumor	ccRCC	WITH TUMOR	TCGA_C75C800F-861D-4D4C-8091-235371EF080D	Results/bulkRNAseq/TCGA//frag/TCGA_C75C800F-861D-4D4C-8091-235371EF080D.tsv	TRUE	TCGA_C75C800F-861D-4D4C-8091-235371EF080D
TCGA	TCGA	Kidney	pcRCC	Primary Tumor	PRCC T2	TUMOR FREE	TCGA_D50812F2-B79A-4C4E-8E67-2D0B4F268BAC	Results/bulkRNAseq/TCGA//frag/TCGA_D50812F2-B79A-4C4E-8E67-2D0B4F268BAC.tsv	TRUE	TCGA_D50812F2-B79A-4C4E-8E67-2D0B4F268BAC
TCGA	TCGA	Kidney	pcRCC	Primary Tumor	PRCC T1	WITH TUMOR	TCGA_B34605C9-5515-4ADA-82D1-6FDAC477EB8D	Results/bulkRNAseq/TCGA//frag/TCGA_B34605C9-5515-4ADA-82D1-6FDAC477EB8D.tsv	TRUE	TCGA_B34605C9-5515-4ADA-82D1-6FDAC477EB8D
TCGA	TCGA	Kidney	ccRCC	Primary Tumor	ccRCC	Dead	TCGA_54092E76-4C27-4A4B-8348-8748FCE728A6	Results/bulkRNAseq/TCGA//frag/TCGA_54092E76-4C27-4A4B-8348-8748FCE728A6.tsv	TRUE	TCGA_54092E76-4C27-4A4B-8348-8748FCE728A6
TCGA	TCGA	Kidney	chRCC	Primary Tumor	chRCC MD	Dead	TCGA_619F2B54-11C6-4425-8141-88AEC5FC7E9C	Results/bulkRNAseq/TCGA//frag/TCGA_619F2B54-11C6-4425-8141-88AEC5FC7E9C.tsv	TRUE	TCGA_619F2B54-11C6-4425-8141-88AEC5FC7E9C
TCGA	TCGA	Kidney	ccRCC	Primary Tumor	ccRCC	TUMOR FREE	TCGA_D20DAC79-89B0-459D-B1DA-D60B0E43CD97	Results/bulkRNAseq/TCGA//frag/TCGA_D20DAC79-89B0-459D-B1DA-D60B0E43CD97.tsv	TRUE	TCGA_D20DAC79-89B0-459D-B1DA-D60B0E43CD97
TCGA	TCGA	Kidney	pcRCC	Primary Tumor	PRCC T1	TUMOR FREE	TCGA_E5842CB2-1441-4A60-98A5-104E0E421797	Results/bulkRNAseq/TCGA//frag/TCGA_E5842CB2-1441-4A60-98A5-104E0E421797.tsv	TRUE	TCGA_E5842CB2-1441-4A60-98A5-104E0E421797
TCGA	TCGA	Kidney	ccRCC	Primary Tumor	ccRCC	Dead	TCGA_F53EB281-85FB-4EF5-BABA-7885D0670D14	Results/bulkRNAseq/TCGA//frag/TCGA_F53EB281-85FB-4EF5-BABA-7885D0670D14.tsv	TRUE	TCGA_F53EB281-85FB-4EF5-BABA-7885D0670D14
TCGA	TCGA	Kidney	pcRCC	Primary Tumor	PRCC T1	NA	TCGA_46153927-2783-4788-80E0-89AD4DE77549	Results/bulkRNAseq/TCGA//frag/TCGA_46153927-2783-4788-80E0-89AD4DE77549.tsv	TRUE	TCGA_46153927-2783-4788-80E0-89AD4DE77549
TCGA	TCGA	Kidney	chRCC	Primary Tumor	chRCC MD	Dead	TCGA_B1090911-50A7-4DFB-9050-5D205BE8568E	Results/bulkRNAseq/TCGA//frag/TCGA_B1090911-50A7-4DFB-9050-5D205BE8568E.tsv	TRUE	TCGA_B1090911-50A7-4DFB-9050-5D205BE8568E
TCGA	TCGA	Kidney	ccRCC	Primary Tumor	ccRCC	TUMOR FREE	TCGA_E53E1926-0B0F-4942-BDFC-0219B043237F	Results/bulkRNAseq/TCGA//frag/TCGA_E53E1926-0B0F-4942-BDFC-0219B043237F.tsv	TRUE	TCGA_E53E1926-0B0F-4942-BDFC-0219B043237F
TCGA	TCGA	Kidney	pcRCC	Primary Tumor	PRCC T2	TUMOR FREE	TCGA_0500226C-3179-4428-A1E9-37919EA9B345	Results/bulkRNAseq/TCGA//frag/TCGA_0500226C-3179-4428-A1E9-37919EA9B345.tsv	TRUE	TCGA_0500226C-3179-4428-A1E9-37919EA9B345
TCGA	TCGA	Kidney	ccRCC	Primary Tumor	ccRCC	NA	TCGA_638ADFBF-C012-4459-B157-82DE0BA29FB3	Results/bulkRNAseq/TCGA//frag/TCGA_638ADFBF-C012-4459-B157-82DE0BA29FB3.tsv	TRUE	TCGA_638ADFBF-C012-4459-B157-82DE0BA29FB3
TCGA	TCGA	Kidney	ccRCC	Primary Tumor	ccRCC	Dead	TCGA_17EEC265-3E64-4926-994B-B123AB18D012	Results/bulkRNAseq/TCGA//frag/TCGA_17EEC265-3E64-4926-994B-B123AB18D012.tsv	TRUE	TCGA_17EEC265-3E64-4926-994B-B123AB18D012
TCGA	TCGA	Kidney	pcRCC	Primary Tumor	PRCC T1	TUMOR FREE	TCGA_BB6F5839-E00C-4D59-99F0-2A62B9EB365B	Results/bulkRNAseq/TCGA//frag/TCGA_BB6F5839-E00C-4D59-99F0-2A62B9EB365B.tsv	TRUE	TCGA_BB6F5839-E00C-4D59-99F0-2A62B9EB365B
TCGA	TCGA	Kidney	ccRCC	Primary Tumor	ccRCC	TUMOR FREE	TCGA_6A4C9D74-393A-41F4-B5ED-3B4797D00DDC	Results/bulkRNAseq/TCGA//frag/TCGA_6A4C9D74-393A-41F4-B5ED-3B4797D00DDC.tsv	TRUE	TCGA_6A4C9D74-393A-41F4-B5ED-3B4797D00DDC
TCGA	TCGA	Kidney	chRCC	Primary Tumor	ChRCC	TUMOR FREE	TCGA_1E593767-1AA6-4001-A70B-057D5777C2C7	Results/bulkRNAseq/TCGA//frag/TCGA_1E593767-1AA6-4001-A70B-057D5777C2C7.tsv	TRUE	TCGA_1E593767-1AA6-4001-A70B-057D5777C2C7
TCGA	TCGA	Kidney	pcRCC	Primary Tumor	PRCC T1	TUMOR FREE	TCGA_EB9725DE-A1E2-41B1-BD95-F1BDB029B5D0	Results/bulkRNAseq/TCGA//frag/TCGA_EB9725DE-A1E2-41B1-BD95-F1BDB029B5D0.tsv	TRUE	TCGA_EB9725DE-A1E2-41B1-BD95-F1BDB029B5D0
TCGA	TCGA	Kidney	pcRCC	Primary Tumor	PRCC T1	NA	TCGA_E0353276-F075-43F3-BB95-3AA315D40505	Results/bulkRNAseq/TCGA//frag/TCGA_E0353276-F075-43F3-BB95-3AA315D40505.tsv	TRUE	TCGA_E0353276-F075-43F3-BB95-3AA315D40505
TCGA	TCGA	Kidney	ccRCC	Primary Tumor	ccRCC	NA	TCGA_53E1D337-1183-4CAE-80CB-C0A6C8E583A9	Results/bulkRNAseq/TCGA//frag/TCGA_53E1D337-1183-4CAE-80CB-C0A6C8E583A9.tsv	TRUE	TCGA_53E1D337-1183-4CAE-80CB-C0A6C8E583A9
TCGA	TCGA	Kidney	ccRCC	Primary Tumor	ccRCC	TUMOR FREE	TCGA_6EF22E72-6FCD-4645-8E8A-F6F117387082	Results/bulkRNAseq/TCGA//frag/TCGA_6EF22E72-6FCD-4645-8E8A-F6F117387082.tsv	TRUE	TCGA_6EF22E72-6FCD-4645-8E8A-F6F117387082
TCGA	TCGA	Kidney	pcRCC	Primary Tumor	PRCC T1	TUMOR FREE	TCGA_D969521C-2BC9-4015-B2D3-22B428D2B833	Results/bulkRNAseq/TCGA//frag/TCGA_D969521C-2BC9-4015-B2D3-22B428D2B833.tsv	TRUE	TCGA_D969521C-2BC9-4015-B2D3-22B428D2B833
TCGA	TCGA	Kidney	ccRCC	Primary Tumor	ccRCC	WITH TUMOR	TCGA_6081001C-D782-4FA3-A3DE-266F560E5A57	Results/bulkRNAseq/TCGA//frag/TCGA_6081001C-D782-4FA3-A3DE-266F560E5A57.tsv	TRUE	TCGA_6081001C-D782-4FA3-A3DE-266F560E5A57
TCGA	TCGA	Kidney	ccRCC	Primary Tumor	ccRCC	TUMOR FREE	TCGA_6ECF3DF0-D6DA-4795-BBAF-35B5ACDA29C6	Results/bulkRNAseq/TCGA//frag/TCGA_6ECF3DF0-D6DA-4795-BBAF-35B5ACDA29C6.tsv	TRUE	TCGA_6ECF3DF0-D6DA-4795-BBAF-35B5ACDA29C6
TCGA	TCGA	Kidney	ccRCC	Primary Tumor	ccRCC	Dead	TCGA_6E452EB1-7976-4940-AF2A-7094CBEA30CB	Results/bulkRNAseq/TCGA//frag/TCGA_6E452EB1-7976-4940-AF2A-7094CBEA30CB.tsv	TRUE	TCGA_6E452EB1-7976-4940-AF2A-7094CBEA30CB
TCGA	TCGA	Kidney	pcRCC	Primary Tumor	PRCC T2	TUMOR FREE	TCGA_EAF042F2-9D4B-4503-B7A3-F2FC2CFA5B76	Results/bulkRNAseq/TCGA//frag/TCGA_EAF042F2-9D4B-4503-B7A3-F2FC2CFA5B76.tsv	TRUE	TCGA_EAF042F2-9D4B-4503-B7A3-F2FC2CFA5B76
TCGA	TCGA	Kidney	ccRCC	Primary Tumor	ccRCC	Dead	TCGA_96527676-67DA-4150-9AFE-2A3FA15FECD4	Results/bulkRNAseq/TCGA//frag/TCGA_96527676-67DA-4150-9AFE-2A3FA15FECD4.tsv	TRUE	TCGA_96527676-67DA-4150-9AFE-2A3FA15FECD4
TCGA	TCGA	Kidney	pcRCC	Primary Tumor	PRCC Unc	NA	TCGA_47F3F12D-5BCD-40F4-A49C-07E073C6F1BC	Results/bulkRNAseq/TCGA//frag/TCGA_47F3F12D-5BCD-40F4-A49C-07E073C6F1BC.tsv	TRUE	TCGA_47F3F12D-5BCD-40F4-A49C-07E073C6F1BC
TCGA	TCGA	Kidney	ccRCC	Primary Tumor	ccRCC	TUMOR FREE	TCGA_73A5DB69-A72B-41D5-86FF-73F83E249E64	Results/bulkRNAseq/TCGA//frag/TCGA_73A5DB69-A72B-41D5-86FF-73F83E249E64.tsv	TRUE	TCGA_73A5DB69-A72B-41D5-86FF-73F83E249E64
TCGA	TCGA	Kidney	pcRCC	Primary Tumor	PRCC Unc	TUMOR FREE	TCGA_6F3CC672-D99D-4A02-A812-9E0306EAE984	Results/bulkRNAseq/TCGA//frag/TCGA_6F3CC672-D99D-4A02-A812-9E0306EAE984.tsv	TRUE	TCGA_6F3CC672-D99D-4A02-A812-9E0306EAE984
TCGA	TCGA	Kidney	ccRCC	Primary Tumor	ccRCC	TUMOR FREE	TCGA_AD66FA33-868B-418F-BC84-13FCC969BBC2	Results/bulkRNAseq/TCGA//frag/TCGA_AD66FA33-868B-418F-BC84-13FCC969BBC2.tsv	TRUE	TCGA_AD66FA33-868B-418F-BC84-13FCC969BBC2
TCGA	TCGA	Kidney	ccRCC	Primary Tumor	ccRCC	Dead	TCGA_0569B94D-E2CD-4CC1-82F2-6A21FCA74154	Results/bulkRNAseq/TCGA//frag/TCGA_0569B94D-E2CD-4CC1-82F2-6A21FCA74154.tsv	TRUE	TCGA_0569B94D-E2CD-4CC1-82F2-6A21FCA74154
TCGA	TCGA	Kidney	ccRCC	Primary Tumor	ccRCC	NA	TCGA_DD695FFC-E04E-41D7-AADC-955A16AD7F50	Results/bulkRNAseq/TCGA//frag/TCGA_DD695FFC-E04E-41D7-AADC-955A16AD7F50.tsv	TRUE	TCGA_DD695FFC-E04E-41D7-AADC-955A16AD7F50
TCGA	TCGA	Kidney	ccRCC	Primary Tumor	ccRCC	NA	TCGA_5A26320D-93DD-4EE6-84B1-1E258BC4616D	Results/bulkRNAseq/TCGA//frag/TCGA_5A26320D-93DD-4EE6-84B1-1E258BC4616D.tsv	TRUE	TCGA_5A26320D-93DD-4EE6-84B1-1E258BC4616D
TCGA	TCGA	Kidney	pcRCC	Primary Tumor	PRCC T1	TUMOR FREE	TCGA_F1F8F138-59ED-4D46-B784-8D8E90B06580	Results/bulkRNAseq/TCGA//frag/TCGA_F1F8F138-59ED-4D46-B784-8D8E90B06580.tsv	TRUE	TCGA_F1F8F138-59ED-4D46-B784-8D8E90B06580
TCGA	TCGA	Kidney	ccRCC	Primary Tumor	ccRCC	TUMOR FREE	TCGA_EAB94BCC-7CF2-462C-87A2-7B464BADA4AC	Results/bulkRNAseq/TCGA//frag/TCGA_EAB94BCC-7CF2-462C-87A2-7B464BADA4AC.tsv	TRUE	TCGA_EAB94BCC-7CF2-462C-87A2-7B464BADA4AC
TCGA	TCGA	Kidney	ccRCC	Primary Tumor	ccRCC	TUMOR FREE	TCGA_C8956AB1-814D-44A8-B197-56E98BD3BDB4	Results/bulkRNAseq/TCGA//frag/TCGA_C8956AB1-814D-44A8-B197-56E98BD3BDB4.tsv	TRUE	TCGA_C8956AB1-814D-44A8-B197-56E98BD3BDB4
TCGA	TCGA	Kidney	ccRCC	Primary Tumor	ccRCC	TUMOR FREE	TCGA_D209EAAE-2A01-4CD4-9987-272F17352574	Results/bulkRNAseq/TCGA//frag/TCGA_D209EAAE-2A01-4CD4-9987-272F17352574.tsv	TRUE	TCGA_D209EAAE-2A01-4CD4-9987-272F17352574
TCGA	TCGA	Kidney	pcRCC	Primary Tumor	PRCC T1	NA	TCGA_3D2AE019-8687-4EAC-8BB8-FC67E35EE130	Results/bulkRNAseq/TCGA//frag/TCGA_3D2AE019-8687-4EAC-8BB8-FC67E35EE130.tsv	TRUE	TCGA_3D2AE019-8687-4EAC-8BB8-FC67E35EE130
TCGA	TCGA	Kidney	pcRCC	Primary Tumor	PRCC Unc	TUMOR FREE	TCGA_39722B0A-293B-4592-AF57-BCA22C38A64E	Results/bulkRNAseq/TCGA//frag/TCGA_39722B0A-293B-4592-AF57-BCA22C38A64E.tsv	TRUE	TCGA_39722B0A-293B-4592-AF57-BCA22C38A64E
TCGA	TCGA	Kidney	ccRCC	Primary Tumor	ccRCC	TUMOR FREE	TCGA_3308EF22-FA01-488C-B06E-C95BAE8EE37B	Results/bulkRNAseq/TCGA//frag/TCGA_3308EF22-FA01-488C-B06E-C95BAE8EE37B.tsv	TRUE	TCGA_3308EF22-FA01-488C-B06E-C95BAE8EE37B
TCGA	TCGA	Kidney	ccRCC	Primary Tumor	ccRCC	Dead	TCGA_3269681B-7E1A-4F7F-BFCE-546D884E7267	Results/bulkRNAseq/TCGA//frag/TCGA_3269681B-7E1A-4F7F-BFCE-546D884E7267.tsv	TRUE	TCGA_3269681B-7E1A-4F7F-BFCE-546D884E7267
TCGA	TCGA	Kidney	pcRCC	Primary Tumor	PRCC T1	TUMOR FREE	TCGA_EFAEC630-E56F-4DE9-BCFB-5573A819E6E4	Results/bulkRNAseq/TCGA//frag/TCGA_EFAEC630-E56F-4DE9-BCFB-5573A819E6E4.tsv	TRUE	TCGA_EFAEC630-E56F-4DE9-BCFB-5573A819E6E4
TCGA	TCGA	Kidney	pcRCC	Primary Tumor	PRCC T1	TUMOR FREE	TCGA_B4B762D1-965A-41FE-881D-BEC7445E797B	Results/bulkRNAseq/TCGA//frag/TCGA_B4B762D1-965A-41FE-881D-BEC7445E797B.tsv	TRUE	TCGA_B4B762D1-965A-41FE-881D-BEC7445E797B
TCGA	TCGA	Kidney	pcRCC	Primary Tumor	PRCC Unc	TUMOR FREE	TCGA_646976D9-AA70-4A10-A0E2-85182AB8D2F2	Results/bulkRNAseq/TCGA//frag/TCGA_646976D9-AA70-4A10-A0E2-85182AB8D2F2.tsv	TRUE	TCGA_646976D9-AA70-4A10-A0E2-85182AB8D2F2
TCGA	TCGA	Kidney	pcRCC	Primary Tumor	PRCC T1	TUMOR FREE	TCGA_C38966FE-A4FE-417C-A2BF-A355777F7DBE	Results/bulkRNAseq/TCGA//frag/TCGA_C38966FE-A4FE-417C-A2BF-A355777F7DBE.tsv	TRUE	TCGA_C38966FE-A4FE-417C-A2BF-A355777F7DBE
TCGA	TCGA	Kidney	ccRCC	Primary Tumor	ccRCC	TUMOR FREE	TCGA_1D756443-38D6-45F2-BB3C-EA2F92C8C012	Results/bulkRNAseq/TCGA//frag/TCGA_1D756443-38D6-45F2-BB3C-EA2F92C8C012.tsv	TRUE	TCGA_1D756443-38D6-45F2-BB3C-EA2F92C8C012
TCGA	TCGA	Kidney	chRCC	Primary Tumor	ChRCC	TUMOR FREE	TCGA_1C49ABD9-06E6-4B6B-B3EA-29E969CAE268	Results/bulkRNAseq/TCGA//frag/TCGA_1C49ABD9-06E6-4B6B-B3EA-29E969CAE268.tsv	TRUE	TCGA_1C49ABD9-06E6-4B6B-B3EA-29E969CAE268
TCGA	TCGA	Kidney	ccRCC	Primary Tumor	ccRCC	Dead	TCGA_7EFAE8DB-9617-4A56-A839-FA1B58AF2493	Results/bulkRNAseq/TCGA//frag/TCGA_7EFAE8DB-9617-4A56-A839-FA1B58AF2493.tsv	TRUE	TCGA_7EFAE8DB-9617-4A56-A839-FA1B58AF2493
TCGA	TCGA	Kidney	ccRCC	Primary Tumor	ccRCC	TUMOR FREE	TCGA_3CD137F0-1166-40CC-BDEF-80BB2679057D	Results/bulkRNAseq/TCGA//frag/TCGA_3CD137F0-1166-40CC-BDEF-80BB2679057D.tsv	TRUE	TCGA_3CD137F0-1166-40CC-BDEF-80BB2679057D
TCGA	TCGA	Kidney	ccRCC	Primary Tumor	ccRCC	Dead	TCGA_149E0D86-7D98-4134-893D-B28F6A6263EB	Results/bulkRNAseq/TCGA//frag/TCGA_149E0D86-7D98-4134-893D-B28F6A6263EB.tsv	TRUE	TCGA_149E0D86-7D98-4134-893D-B28F6A6263EB
TCGA	TCGA	Kidney	ccRCC	Primary Tumor	ccRCC	Dead	TCGA_73D42561-0D8A-4263-B54E-499AB3B5F63F	Results/bulkRNAseq/TCGA//frag/TCGA_73D42561-0D8A-4263-B54E-499AB3B5F63F.tsv	TRUE	TCGA_73D42561-0D8A-4263-B54E-499AB3B5F63F
TCGA	TCGA	Kidney	pcRCC	Primary Tumor	PRCC T1	NA	TCGA_CFCE9097-BD29-4865-A0C1-46B36C58F885	Results/bulkRNAseq/TCGA//frag/TCGA_CFCE9097-BD29-4865-A0C1-46B36C58F885.tsv	TRUE	TCGA_CFCE9097-BD29-4865-A0C1-46B36C58F885
TCGA	TCGA	Kidney	chRCC	Primary Tumor	ChRCC	WITH TUMOR	TCGA_10762F82-9B48-4DF3-9401-C10FA75AF164	Results/bulkRNAseq/TCGA//frag/TCGA_10762F82-9B48-4DF3-9401-C10FA75AF164.tsv	TRUE	TCGA_10762F82-9B48-4DF3-9401-C10FA75AF164
TCGA	TCGA	Kidney	ccRCC	Primary Tumor	ccRCC	TUMOR FREE	TCGA_B4BE3C65-C5A6-4151-93EB-6427D2C55D6B	Results/bulkRNAseq/TCGA//frag/TCGA_B4BE3C65-C5A6-4151-93EB-6427D2C55D6B.tsv	TRUE	TCGA_B4BE3C65-C5A6-4151-93EB-6427D2C55D6B
TCGA	TCGA	Kidney	ccRCC	Primary Tumor	ccRCC	Dead	TCGA_7F0C96AF-0B02-48E6-8495-96CDA8816092	Results/bulkRNAseq/TCGA//frag/TCGA_7F0C96AF-0B02-48E6-8495-96CDA8816092.tsv	TRUE	TCGA_7F0C96AF-0B02-48E6-8495-96CDA8816092
TCGA	TCGA	Kidney	ccRCC	Primary Tumor	ccRCC	TUMOR FREE	TCGA_4274ED54-92C4-436A-915D-1CF855611BEC	Results/bulkRNAseq/TCGA//frag/TCGA_4274ED54-92C4-436A-915D-1CF855611BEC.tsv	TRUE	TCGA_4274ED54-92C4-436A-915D-1CF855611BEC
TCGA	TCGA	Kidney	ccRCC	Primary Tumor	ccRCC	WITH TUMOR	TCGA_5AADAEBE-F415-4968-A9F1-95D04D4F8737	Results/bulkRNAseq/TCGA//frag/TCGA_5AADAEBE-F415-4968-A9F1-95D04D4F8737.tsv	TRUE	TCGA_5AADAEBE-F415-4968-A9F1-95D04D4F8737
TCGA	TCGA	Kidney	ccRCC	Primary Tumor	ccRCC	Dead	TCGA_906F768E-2E9D-4106-8062-BCE7AB174403	Results/bulkRNAseq/TCGA//frag/TCGA_906F768E-2E9D-4106-8062-BCE7AB174403.tsv	TRUE	TCGA_906F768E-2E9D-4106-8062-BCE7AB174403
TCGA	TCGA	Kidney	pcRCC	Primary Tumor	PRCC T1	TUMOR FREE	TCGA_006E3C0D-0D2F-47D6-AC2B-1EB80A77AB26	Results/bulkRNAseq/TCGA//frag/TCGA_006E3C0D-0D2F-47D6-AC2B-1EB80A77AB26.tsv	TRUE	TCGA_006E3C0D-0D2F-47D6-AC2B-1EB80A77AB26
TCGA	TCGA	Kidney	ccRCC	Primary Tumor	ccRCC	NA	TCGA_867DB00B-06E3-454D-B055-0F21A72AE3F7	Results/bulkRNAseq/TCGA//frag/TCGA_867DB00B-06E3-454D-B055-0F21A72AE3F7.tsv	TRUE	TCGA_867DB00B-06E3-454D-B055-0F21A72AE3F7
TCGA	TCGA	Kidney	pcRCC	Primary Tumor	PRCC Unc	TUMOR FREE	TCGA_78BA942F-8C53-413C-9681-9E0255AD160D	Results/bulkRNAseq/TCGA//frag/TCGA_78BA942F-8C53-413C-9681-9E0255AD160D.tsv	TRUE	TCGA_78BA942F-8C53-413C-9681-9E0255AD160D
TCGA	TCGA	Kidney	ccRCC	Primary Tumor	ccRCC	Dead	TCGA_AED0C605-4800-4ACB-932B-E70A79045CBA	Results/bulkRNAseq/TCGA//frag/TCGA_AED0C605-4800-4ACB-932B-E70A79045CBA.tsv	TRUE	TCGA_AED0C605-4800-4ACB-932B-E70A79045CBA
TCGA	TCGA	Kidney	ccRCC	Primary Tumor	ccRCC	Dead	TCGA_D3652679-B0C5-4416-8073-81119CD18C40	Results/bulkRNAseq/TCGA//frag/TCGA_D3652679-B0C5-4416-8073-81119CD18C40.tsv	TRUE	TCGA_D3652679-B0C5-4416-8073-81119CD18C40
TCGA	TCGA	Kidney	ccRCC	Primary Tumor	ccRCC	TUMOR FREE	TCGA_90CB414D-9110-4652-B6A0-0614CDC655A8	Results/bulkRNAseq/TCGA//frag/TCGA_90CB414D-9110-4652-B6A0-0614CDC655A8.tsv	TRUE	TCGA_90CB414D-9110-4652-B6A0-0614CDC655A8
TCGA	TCGA	Kidney	ccRCC	Primary Tumor	ccRCC	TUMOR FREE	TCGA_751526C8-8F03-4468-AC6E-1D904BDD358D	Results/bulkRNAseq/TCGA//frag/TCGA_751526C8-8F03-4468-AC6E-1D904BDD358D.tsv	TRUE	TCGA_751526C8-8F03-4468-AC6E-1D904BDD358D
TCGA	TCGA	Kidney	pcRCC	Primary Tumor	PRCC T1	TUMOR FREE	TCGA_0BC0D4C9-4D43-4837-B3BA-C1F4C40506E6	Results/bulkRNAseq/TCGA//frag/TCGA_0BC0D4C9-4D43-4837-B3BA-C1F4C40506E6.tsv	TRUE	TCGA_0BC0D4C9-4D43-4837-B3BA-C1F4C40506E6
TCGA	TCGA	Kidney	pcRCC	Primary Tumor	PRCC T1	TUMOR FREE	TCGA_3B2B0D97-5713-41AD-89EE-D5CB4FBEA787	Results/bulkRNAseq/TCGA//frag/TCGA_3B2B0D97-5713-41AD-89EE-D5CB4FBEA787.tsv	TRUE	TCGA_3B2B0D97-5713-41AD-89EE-D5CB4FBEA787
TCGA	TCGA	Kidney	ccRCC	Primary Tumor	ccRCC	WITH TUMOR	TCGA_A8F8A492-2514-43AF-BFC6-20222DFA06FC	Results/bulkRNAseq/TCGA//frag/TCGA_A8F8A492-2514-43AF-BFC6-20222DFA06FC.tsv	TRUE	TCGA_A8F8A492-2514-43AF-BFC6-20222DFA06FC
TCGA	TCGA	Kidney	pcRCC	Primary Tumor	PRCC T1	TUMOR FREE	TCGA_C8E752ED-80EE-41B0-9FC9-784F1DEF4BCB	Results/bulkRNAseq/TCGA//frag/TCGA_C8E752ED-80EE-41B0-9FC9-784F1DEF4BCB.tsv	TRUE	TCGA_C8E752ED-80EE-41B0-9FC9-784F1DEF4BCB
TCGA	TCGA	Kidney	pcRCC	Primary Tumor	PRCC T2	TUMOR FREE	TCGA_B2EA5A29-4642-4364-A733-C30E5A9FA38E	Results/bulkRNAseq/TCGA//frag/TCGA_B2EA5A29-4642-4364-A733-C30E5A9FA38E.tsv	TRUE	TCGA_B2EA5A29-4642-4364-A733-C30E5A9FA38E
TCGA	TCGA	Kidney	ccRCC	Primary Tumor	ccRCC	Dead	TCGA_4EE1248B-A791-4B74-830F-D742A9B5348B	Results/bulkRNAseq/TCGA//frag/TCGA_4EE1248B-A791-4B74-830F-D742A9B5348B.tsv	TRUE	TCGA_4EE1248B-A791-4B74-830F-D742A9B5348B
TCGA	TCGA	Kidney	ccRCC	Primary Tumor	ccRCC	TUMOR FREE	TCGA_2B8B7470-7514-45CB-95D0-ED960426089C	Results/bulkRNAseq/TCGA//frag/TCGA_2B8B7470-7514-45CB-95D0-ED960426089C.tsv	TRUE	TCGA_2B8B7470-7514-45CB-95D0-ED960426089C
TCGA	TCGA	Kidney	ccRCC	Primary Tumor	ccRCC	TUMOR FREE	TCGA_BA7F3182-6CAD-4581-8778-E123848A7ED7	Results/bulkRNAseq/TCGA//frag/TCGA_BA7F3182-6CAD-4581-8778-E123848A7ED7.tsv	TRUE	TCGA_BA7F3182-6CAD-4581-8778-E123848A7ED7
TCGA	TCGA	Kidney	ccRCC	Primary Tumor	ccRCC	TUMOR FREE	TCGA_D8758939-ACDC-444E-A980-5AC342E107A8	Results/bulkRNAseq/TCGA//frag/TCGA_D8758939-ACDC-444E-A980-5AC342E107A8.tsv	TRUE	TCGA_D8758939-ACDC-444E-A980-5AC342E107A8
TCGA	TCGA	Kidney	ccRCC	Primary Tumor	ccRCC	Dead	TCGA_DDD8E073-023C-4D13-BD9F-68804EDDDC26	Results/bulkRNAseq/TCGA//frag/TCGA_DDD8E073-023C-4D13-BD9F-68804EDDDC26.tsv	TRUE	TCGA_DDD8E073-023C-4D13-BD9F-68804EDDDC26
TCGA	TCGA	Kidney	ccRCC	Primary Tumor	ccRCC	TUMOR FREE	TCGA_93E70211-A518-49E2-9A32-4FA50C5F0D9D	Results/bulkRNAseq/TCGA//frag/TCGA_93E70211-A518-49E2-9A32-4FA50C5F0D9D.tsv	TRUE	TCGA_93E70211-A518-49E2-9A32-4FA50C5F0D9D
TCGA	TCGA	Kidney	ccRCC	Primary Tumor	ccRCC	Dead	TCGA_80E4C1BE-AEA3-420B-B5D4-87C344625A16	Results/bulkRNAseq/TCGA//frag/TCGA_80E4C1BE-AEA3-420B-B5D4-87C344625A16.tsv	TRUE	TCGA_80E4C1BE-AEA3-420B-B5D4-87C344625A16
TCGA	TCGA	Kidney	pcRCC	Primary Tumor	PRCC T2	TUMOR FREE	TCGA_D8E31979-B4A1-4799-A6FE-8B2286290F53	Results/bulkRNAseq/TCGA//frag/TCGA_D8E31979-B4A1-4799-A6FE-8B2286290F53.tsv	TRUE	TCGA_D8E31979-B4A1-4799-A6FE-8B2286290F53
TCGA	TCGA	Kidney	ccRCC	Primary Tumor	ccRCC	NA	TCGA_1E900E58-4117-4814-BC09-3600AC904481	Results/bulkRNAseq/TCGA//frag/TCGA_1E900E58-4117-4814-BC09-3600AC904481.tsv	TRUE	TCGA_1E900E58-4117-4814-BC09-3600AC904481
TCGA	TCGA	Kidney	chRCC	Primary Tumor	ChRCC	TUMOR FREE	TCGA_E4C31701-7BA2-4104-92BE-599998643351	Results/bulkRNAseq/TCGA//frag/TCGA_E4C31701-7BA2-4104-92BE-599998643351.tsv	TRUE	TCGA_E4C31701-7BA2-4104-92BE-599998643351
TCGA	TCGA	Kidney	ccRCC	Primary Tumor	ccRCC	TUMOR FREE	TCGA_4B0F6723-B864-44BA-8784-D3B0CDE14E34	Results/bulkRNAseq/TCGA//frag/TCGA_4B0F6723-B864-44BA-8784-D3B0CDE14E34.tsv	TRUE	TCGA_4B0F6723-B864-44BA-8784-D3B0CDE14E34
TCGA	TCGA	Kidney	ccRCC	Primary Tumor	ccRCC	TUMOR FREE	TCGA_FF79EA58-51FF-4B1F-9A88-5EC38D481B26	Results/bulkRNAseq/TCGA//frag/TCGA_FF79EA58-51FF-4B1F-9A88-5EC38D481B26.tsv	TRUE	TCGA_FF79EA58-51FF-4B1F-9A88-5EC38D481B26
TCGA	TCGA	Kidney	ccRCC	Primary Tumor	ccRCC	TUMOR FREE	TCGA_824E151B-FDE0-4985-9799-FD3850B7A1D2	Results/bulkRNAseq/TCGA//frag/TCGA_824E151B-FDE0-4985-9799-FD3850B7A1D2.tsv	TRUE	TCGA_824E151B-FDE0-4985-9799-FD3850B7A1D2
TCGA	TCGA	Kidney	pcRCC	Primary Tumor	PRCC T2	TUMOR FREE	TCGA_9F3C6D77-BB1C-4229-8A99-F063FB6240AA	Results/bulkRNAseq/TCGA//frag/TCGA_9F3C6D77-BB1C-4229-8A99-F063FB6240AA.tsv	TRUE	TCGA_9F3C6D77-BB1C-4229-8A99-F063FB6240AA
TCGA	TCGA	Kidney	ccRCC	Primary Tumor	ccRCC	TUMOR FREE	TCGA_1A3BA6DD-EB56-4BBE-9680-19619BFE31E9	Results/bulkRNAseq/TCGA//frag/TCGA_1A3BA6DD-EB56-4BBE-9680-19619BFE31E9.tsv	TRUE	TCGA_1A3BA6DD-EB56-4BBE-9680-19619BFE31E9
TCGA	TCGA	Kidney	pcRCC	Primary Tumor	PRCC Unc	TUMOR FREE	TCGA_EA517409-4967-4EFD-870A-1947036B31C0	Results/bulkRNAseq/TCGA//frag/TCGA_EA517409-4967-4EFD-870A-1947036B31C0.tsv	TRUE	TCGA_EA517409-4967-4EFD-870A-1947036B31C0
TCGA	TCGA	Kidney	ccRCC	Primary Tumor	ccRCC	TUMOR FREE	TCGA_58F2C605-A2EF-48A9-8974-09A351B259E7	Results/bulkRNAseq/TCGA//frag/TCGA_58F2C605-A2EF-48A9-8974-09A351B259E7.tsv	TRUE	TCGA_58F2C605-A2EF-48A9-8974-09A351B259E7
TCGA	TCGA	Kidney	ccRCC	Primary Tumor	ccRCC	TUMOR FREE	TCGA_04352453-42B7-4E48-94E7-3C67B4BACF29	Results/bulkRNAseq/TCGA//frag/TCGA_04352453-42B7-4E48-94E7-3C67B4BACF29.tsv	TRUE	TCGA_04352453-42B7-4E48-94E7-3C67B4BACF29
TCGA	TCGA	Kidney	pcRCC	Primary Tumor	PRCC T2	Dead	TCGA_5AB4A86C-8AA0-4834-A9E3-7BDB7AC6AD61	Results/bulkRNAseq/TCGA//frag/TCGA_5AB4A86C-8AA0-4834-A9E3-7BDB7AC6AD61.tsv	TRUE	TCGA_5AB4A86C-8AA0-4834-A9E3-7BDB7AC6AD61
TCGA	TCGA	Kidney	ccRCC	Primary Tumor	ccRCC	TUMOR FREE	TCGA_84155696-EA17-4493-9B7B-A8EEA5B74B8C	Results/bulkRNAseq/TCGA//frag/TCGA_84155696-EA17-4493-9B7B-A8EEA5B74B8C.tsv	TRUE	TCGA_84155696-EA17-4493-9B7B-A8EEA5B74B8C
TCGA	TCGA	Kidney	ccRCC	Primary Tumor	ccRCC	Dead	TCGA_50893EF9-5D78-4731-B614-8E7F4AC5FA5F	Results/bulkRNAseq/TCGA//frag/TCGA_50893EF9-5D78-4731-B614-8E7F4AC5FA5F.tsv	TRUE	TCGA_50893EF9-5D78-4731-B614-8E7F4AC5FA5F
TCGA	TCGA	Kidney	ccRCC	Primary Tumor	ccRCC	TUMOR FREE	TCGA_E70D8FE8-F53E-411F-B1AC-6FAF0B6F96EE	Results/bulkRNAseq/TCGA//frag/TCGA_E70D8FE8-F53E-411F-B1AC-6FAF0B6F96EE.tsv	TRUE	TCGA_E70D8FE8-F53E-411F-B1AC-6FAF0B6F96EE
TCGA	TCGA	Kidney	ccRCC	Primary Tumor	ccRCC	TUMOR FREE	TCGA_EB620C01-2538-4C8C-9991-5423D565C6C6	Results/bulkRNAseq/TCGA//frag/TCGA_EB620C01-2538-4C8C-9991-5423D565C6C6.tsv	TRUE	TCGA_EB620C01-2538-4C8C-9991-5423D565C6C6
TCGA	TCGA	Kidney	pcRCC	Primary Tumor	PRCC Unc	TUMOR FREE	TCGA_E4BE3002-D06A-4E89-AF8E-C4F4106D17EF	Results/bulkRNAseq/TCGA//frag/TCGA_E4BE3002-D06A-4E89-AF8E-C4F4106D17EF.tsv	TRUE	TCGA_E4BE3002-D06A-4E89-AF8E-C4F4106D17EF
TCGA	TCGA	Kidney	chRCC	Primary Tumor	ChRCC	TUMOR FREE	TCGA_AA48ABC9-44D9-4632-A697-DA579D2FF2CF	Results/bulkRNAseq/TCGA//frag/TCGA_AA48ABC9-44D9-4632-A697-DA579D2FF2CF.tsv	TRUE	TCGA_AA48ABC9-44D9-4632-A697-DA579D2FF2CF
TCGA	TCGA	Kidney	ccRCC	Primary Tumor	ccRCC	Dead	TCGA_C261EDAF-AEC4-4F89-88A2-4B4BF93D38FC	Results/bulkRNAseq/TCGA//frag/TCGA_C261EDAF-AEC4-4F89-88A2-4B4BF93D38FC.tsv	TRUE	TCGA_C261EDAF-AEC4-4F89-88A2-4B4BF93D38FC
TCGA	TCGA	Kidney	ccRCC	Primary Tumor	ccRCC	Dead	TCGA_0B58209A-6874-46EB-A294-B90DE3777356	Results/bulkRNAseq/TCGA//frag/TCGA_0B58209A-6874-46EB-A294-B90DE3777356.tsv	TRUE	TCGA_0B58209A-6874-46EB-A294-B90DE3777356
TCGA	TCGA	Kidney	chRCC	Primary Tumor	ChRCC	TUMOR FREE	TCGA_304144B2-FD63-4B42-9777-F4F1F03AB62E	Results/bulkRNAseq/TCGA//frag/TCGA_304144B2-FD63-4B42-9777-F4F1F03AB62E.tsv	TRUE	TCGA_304144B2-FD63-4B42-9777-F4F1F03AB62E
TCGA	TCGA	Kidney	ccRCC	Primary Tumor	ccRCC	TUMOR FREE	TCGA_E859B9E7-940D-40BF-970E-B9DAAE8DEB90	Results/bulkRNAseq/TCGA//frag/TCGA_E859B9E7-940D-40BF-970E-B9DAAE8DEB90.tsv	TRUE	TCGA_E859B9E7-940D-40BF-970E-B9DAAE8DEB90
TCGA	TCGA	Kidney	chRCC	Primary Tumor	ChRCC	TUMOR FREE	TCGA_95B2E766-5B12-4061-BF0C-D1390E46DD17	Results/bulkRNAseq/TCGA//frag/TCGA_95B2E766-5B12-4061-BF0C-D1390E46DD17.tsv	TRUE	TCGA_95B2E766-5B12-4061-BF0C-D1390E46DD17
TCGA	TCGA	Kidney	ccRCC	Primary Tumor	ccRCC	TUMOR FREE	TCGA_D0868CCA-3E9B-4BCF-969F-A6F1C7A62D7D	Results/bulkRNAseq/TCGA//frag/TCGA_D0868CCA-3E9B-4BCF-969F-A6F1C7A62D7D.tsv	TRUE	TCGA_D0868CCA-3E9B-4BCF-969F-A6F1C7A62D7D
TCGA	TCGA	Kidney	ccRCC	Primary Tumor	ccRCC	Dead	TCGA_A5D79E80-C583-444F-8744-3A363F9644FA	Results/bulkRNAseq/TCGA//frag/TCGA_A5D79E80-C583-444F-8744-3A363F9644FA.tsv	TRUE	TCGA_A5D79E80-C583-444F-8744-3A363F9644FA
TCGA	TCGA	Kidney	pcRCC	Primary Tumor	PRCC T1	NA	TCGA_624574C9-EA54-43BF-A1CF-7418A82CC392	Results/bulkRNAseq/TCGA//frag/TCGA_624574C9-EA54-43BF-A1CF-7418A82CC392.tsv	TRUE	TCGA_624574C9-EA54-43BF-A1CF-7418A82CC392
TCGA	TCGA	Kidney	ccRCC	Primary Tumor	ccRCC	WITH TUMOR	TCGA_D8165D2B-33F7-4493-A012-CDBCAF91D690	Results/bulkRNAseq/TCGA//frag/TCGA_D8165D2B-33F7-4493-A012-CDBCAF91D690.tsv	TRUE	TCGA_D8165D2B-33F7-4493-A012-CDBCAF91D690
TCGA	TCGA	Kidney	ccRCC	Primary Tumor	ccRCC	Dead	TCGA_26567C03-D6F8-4469-9B67-7BC73FF387A5	Results/bulkRNAseq/TCGA//frag/TCGA_26567C03-D6F8-4469-9B67-7BC73FF387A5.tsv	TRUE	TCGA_26567C03-D6F8-4469-9B67-7BC73FF387A5
TCGA	TCGA	Kidney	ccRCC	Primary Tumor	ccRCC	TUMOR FREE	TCGA_47044CB0-1D35-4A16-8FE9-E34BC2576839	Results/bulkRNAseq/TCGA//frag/TCGA_47044CB0-1D35-4A16-8FE9-E34BC2576839.tsv	TRUE	TCGA_47044CB0-1D35-4A16-8FE9-E34BC2576839
TCGA	TCGA	Kidney	chRCC	Primary Tumor	ChRCC	TUMOR FREE	TCGA_112C634F-F6F1-4851-B85D-4924DB51E665	Results/bulkRNAseq/TCGA//frag/TCGA_112C634F-F6F1-4851-B85D-4924DB51E665.tsv	TRUE	TCGA_112C634F-F6F1-4851-B85D-4924DB51E665
TCGA	TCGA	Kidney	ccRCC	Primary Tumor	ccRCC	TUMOR FREE	TCGA_1A987DC3-4E37-40B0-B292-1D1D3F6A6F4F	Results/bulkRNAseq/TCGA//frag/TCGA_1A987DC3-4E37-40B0-B292-1D1D3F6A6F4F.tsv	TRUE	TCGA_1A987DC3-4E37-40B0-B292-1D1D3F6A6F4F
TCGA	TCGA	Kidney	ccRCC	Primary Tumor	ccRCC	TUMOR FREE	TCGA_EDC25399-0551-43CD-B8E9-E7B0B11469EC	Results/bulkRNAseq/TCGA//frag/TCGA_EDC25399-0551-43CD-B8E9-E7B0B11469EC.tsv	TRUE	TCGA_EDC25399-0551-43CD-B8E9-E7B0B11469EC
TCGA	TCGA	Kidney	ccRCC	Primary Tumor	ccRCC	Dead	TCGA_E719F843-874D-461E-984D-6164CF030388	Results/bulkRNAseq/TCGA//frag/TCGA_E719F843-874D-461E-984D-6164CF030388.tsv	TRUE	TCGA_E719F843-874D-461E-984D-6164CF030388
TCGA	TCGA	Kidney	ccRCC	Primary Tumor	ccRCC	TUMOR FREE	TCGA_F442C536-308D-418A-9730-CD94F02BB8B4	Results/bulkRNAseq/TCGA//frag/TCGA_F442C536-308D-418A-9730-CD94F02BB8B4.tsv	TRUE	TCGA_F442C536-308D-418A-9730-CD94F02BB8B4
TCGA	TCGA	Kidney	ccRCC	Primary Tumor	ccRCC	TUMOR FREE	TCGA_AB6C8B90-7FFB-4B89-A967-3950673B1ED7	Results/bulkRNAseq/TCGA//frag/TCGA_AB6C8B90-7FFB-4B89-A967-3950673B1ED7.tsv	TRUE	TCGA_AB6C8B90-7FFB-4B89-A967-3950673B1ED7
TCGA	TCGA	Kidney	pcRCC	Primary Tumor	PRCC T1	NA	TCGA_067AC645-66D9-4A90-9DFD-411179FB32BA	Results/bulkRNAseq/TCGA//frag/TCGA_067AC645-66D9-4A90-9DFD-411179FB32BA.tsv	TRUE	TCGA_067AC645-66D9-4A90-9DFD-411179FB32BA
TCGA	TCGA	Kidney	ccRCC	Primary Tumor	ccRCC	NA	TCGA_0E5538A8-4D0E-40A4-8DD2-99284F2968D0	Results/bulkRNAseq/TCGA//frag/TCGA_0E5538A8-4D0E-40A4-8DD2-99284F2968D0.tsv	TRUE	TCGA_0E5538A8-4D0E-40A4-8DD2-99284F2968D0
TCGA	TCGA	Kidney	pcRCC	Primary Tumor	PRCC Unc	TUMOR FREE	TCGA_80CC16D9-AD26-488B-8ADE-4706A843D4F5	Results/bulkRNAseq/TCGA//frag/TCGA_80CC16D9-AD26-488B-8ADE-4706A843D4F5.tsv	TRUE	TCGA_80CC16D9-AD26-488B-8ADE-4706A843D4F5
TCGA	TCGA	Kidney	ccRCC	Primary Tumor	ccRCC	Dead	TCGA_0DF8FC8E-9ECF-48D8-BF31-29B911DD7804	Results/bulkRNAseq/TCGA//frag/TCGA_0DF8FC8E-9ECF-48D8-BF31-29B911DD7804.tsv	TRUE	TCGA_0DF8FC8E-9ECF-48D8-BF31-29B911DD7804
TCGA	TCGA	Kidney	ccRCC	Primary Tumor	ccRCC	TUMOR FREE	TCGA_B2220ACA-6B79-46A1-9868-502A4737A5B1	Results/bulkRNAseq/TCGA//frag/TCGA_B2220ACA-6B79-46A1-9868-502A4737A5B1.tsv	TRUE	TCGA_B2220ACA-6B79-46A1-9868-502A4737A5B1
TCGA	TCGA	Kidney	pcRCC	Primary Tumor	PRCC T1	TUMOR FREE	TCGA_F4706530-18A7-458B-9F05-C6A8C14C4DD4	Results/bulkRNAseq/TCGA//frag/TCGA_F4706530-18A7-458B-9F05-C6A8C14C4DD4.tsv	TRUE	TCGA_F4706530-18A7-458B-9F05-C6A8C14C4DD4
TCGA	TCGA	Kidney	ccRCC	Primary Tumor	ccRCC	Dead	TCGA_7B356489-4C91-4A58-998C-9697826EF5D2	Results/bulkRNAseq/TCGA//frag/TCGA_7B356489-4C91-4A58-998C-9697826EF5D2.tsv	TRUE	TCGA_7B356489-4C91-4A58-998C-9697826EF5D2
TCGA	TCGA	Kidney	ccRCC	Primary Tumor	ccRCC	TUMOR FREE	TCGA_0EDF3D64-3441-48D9-B017-DBBF58C11364	Results/bulkRNAseq/TCGA//frag/TCGA_0EDF3D64-3441-48D9-B017-DBBF58C11364.tsv	TRUE	TCGA_0EDF3D64-3441-48D9-B017-DBBF58C11364
TCGA	TCGA	Kidney	chRCC	Primary Tumor	ChRCC	WITH TUMOR	TCGA_E1CEE7CA-0605-426D-96E8-91834A7C6F9E	Results/bulkRNAseq/TCGA//frag/TCGA_E1CEE7CA-0605-426D-96E8-91834A7C6F9E.tsv	TRUE	TCGA_E1CEE7CA-0605-426D-96E8-91834A7C6F9E
TCGA	TCGA	Kidney	pcRCC	Primary Tumor	PRCC T1	TUMOR FREE	TCGA_9613F306-EEBE-4026-A163-62FDFC6011E6	Results/bulkRNAseq/TCGA//frag/TCGA_9613F306-EEBE-4026-A163-62FDFC6011E6.tsv	TRUE	TCGA_9613F306-EEBE-4026-A163-62FDFC6011E6
TCGA	TCGA	Kidney	pcRCC	Primary Tumor	PRCC T1	TUMOR FREE	TCGA_45795A09-54FD-4805-82BB-20DBD7425579	Results/bulkRNAseq/TCGA//frag/TCGA_45795A09-54FD-4805-82BB-20DBD7425579.tsv	TRUE	TCGA_45795A09-54FD-4805-82BB-20DBD7425579
TCGA	TCGA	Kidney	pcRCC	Primary Tumor	PRCC T2	TUMOR FREE	TCGA_EDEF1EA0-15C8-418F-B00E-5DD679939CBE	Results/bulkRNAseq/TCGA//frag/TCGA_EDEF1EA0-15C8-418F-B00E-5DD679939CBE.tsv	TRUE	TCGA_EDEF1EA0-15C8-418F-B00E-5DD679939CBE
TCGA	TCGA	Kidney	ccRCC	Primary Tumor	ccRCC	TUMOR FREE	TCGA_69109A54-6407-49B3-88C4-B6EB46768097	Results/bulkRNAseq/TCGA//frag/TCGA_69109A54-6407-49B3-88C4-B6EB46768097.tsv	TRUE	TCGA_69109A54-6407-49B3-88C4-B6EB46768097
TCGA	TCGA	Kidney	ccRCC	Primary Tumor	ccRCC	TUMOR FREE	TCGA_13B0D271-2B33-45B3-85BA-CA12E8C2C157	Results/bulkRNAseq/TCGA//frag/TCGA_13B0D271-2B33-45B3-85BA-CA12E8C2C157.tsv	TRUE	TCGA_13B0D271-2B33-45B3-85BA-CA12E8C2C157
TCGA	TCGA	Kidney	chRCC	Primary Tumor	ChRCC	TUMOR FREE	TCGA_5C94E740-0048-4430-98CA-D9B2268FEF41	Results/bulkRNAseq/TCGA//frag/TCGA_5C94E740-0048-4430-98CA-D9B2268FEF41.tsv	TRUE	TCGA_5C94E740-0048-4430-98CA-D9B2268FEF41
TCGA	TCGA	Kidney	ccRCC	Primary Tumor	ccRCC	Dead	TCGA_B6ED9B7B-4EB7-4665-8A5C-396F3ACD6A46	Results/bulkRNAseq/TCGA//frag/TCGA_B6ED9B7B-4EB7-4665-8A5C-396F3ACD6A46.tsv	TRUE	TCGA_B6ED9B7B-4EB7-4665-8A5C-396F3ACD6A46
TCGA	TCGA	Kidney	ccRCC	Primary Tumor	ccRCC	TUMOR FREE	TCGA_D97C21CD-3AD3-42C5-A719-1B483F2DC5A1	Results/bulkRNAseq/TCGA//frag/TCGA_D97C21CD-3AD3-42C5-A719-1B483F2DC5A1.tsv	TRUE	TCGA_D97C21CD-3AD3-42C5-A719-1B483F2DC5A1
TCGA	TCGA	Kidney	pcRCC	Primary Tumor	PRCC T1	Dead	TCGA_F153B49E-D0D5-4DA4-B7AE-BA031F012E0C	Results/bulkRNAseq/TCGA//frag/TCGA_F153B49E-D0D5-4DA4-B7AE-BA031F012E0C.tsv	TRUE	TCGA_F153B49E-D0D5-4DA4-B7AE-BA031F012E0C
TCGA	TCGA	Kidney	ccRCC	Primary Tumor	ccRCC	Dead	TCGA_6420FF29-7874-4A7A-A48F-97761188FEA8	Results/bulkRNAseq/TCGA//frag/TCGA_6420FF29-7874-4A7A-A48F-97761188FEA8.tsv	TRUE	TCGA_6420FF29-7874-4A7A-A48F-97761188FEA8
TCGA	TCGA	Kidney	pcRCC	Primary Tumor	PRCC T2	TUMOR FREE	TCGA_21D4205D-3BC1-420F-AB6D-E56858A04E4E	Results/bulkRNAseq/TCGA//frag/TCGA_21D4205D-3BC1-420F-AB6D-E56858A04E4E.tsv	TRUE	TCGA_21D4205D-3BC1-420F-AB6D-E56858A04E4E
TCGA	TCGA	Kidney	ccRCC	Primary Tumor	ccRCC	TUMOR FREE	TCGA_A8D9C649-F890-448B-BF5B-427D1C2715F4	Results/bulkRNAseq/TCGA//frag/TCGA_A8D9C649-F890-448B-BF5B-427D1C2715F4.tsv	TRUE	TCGA_A8D9C649-F890-448B-BF5B-427D1C2715F4
TCGA	TCGA	Kidney	ccRCC	Primary Tumor	ccRCC	TUMOR FREE	TCGA_50B7C59D-ECB0-44C1-B350-01CB48AE1C0A	Results/bulkRNAseq/TCGA//frag/TCGA_50B7C59D-ECB0-44C1-B350-01CB48AE1C0A.tsv	TRUE	TCGA_50B7C59D-ECB0-44C1-B350-01CB48AE1C0A
TCGA	TCGA	Kidney	pcRCC	Primary Tumor	PRCC T2	TUMOR FREE	TCGA_7CE16815-B484-4B05-8301-7DC4E36AACB8	Results/bulkRNAseq/TCGA//frag/TCGA_7CE16815-B484-4B05-8301-7DC4E36AACB8.tsv	TRUE	TCGA_7CE16815-B484-4B05-8301-7DC4E36AACB8
TCGA	TCGA	Kidney	pcRCC	Primary Tumor	PRCC T1	TUMOR FREE	TCGA_C0E23436-A40D-4E71-9E53-F61E9A99EF59	Results/bulkRNAseq/TCGA//frag/TCGA_C0E23436-A40D-4E71-9E53-F61E9A99EF59.tsv	TRUE	TCGA_C0E23436-A40D-4E71-9E53-F61E9A99EF59
TCGA	TCGA	Kidney	ccRCC	Primary Tumor	ccRCC	WITH TUMOR	TCGA_68AE56FC-F37F-42D1-BF0C-5FD99A2B55DC	Results/bulkRNAseq/TCGA//frag/TCGA_68AE56FC-F37F-42D1-BF0C-5FD99A2B55DC.tsv	TRUE	TCGA_68AE56FC-F37F-42D1-BF0C-5FD99A2B55DC
TCGA	TCGA	Kidney	ccRCC	Primary Tumor	ccRCC	TUMOR FREE	TCGA_6967BD1C-72C5-489C-A7BD-FD33445DD759	Results/bulkRNAseq/TCGA//frag/TCGA_6967BD1C-72C5-489C-A7BD-FD33445DD759.tsv	TRUE	TCGA_6967BD1C-72C5-489C-A7BD-FD33445DD759
TCGA	TCGA	Kidney	chRCC	Primary Tumor	ChRCC	TUMOR FREE	TCGA_2E2E9A24-F71B-43F0-973F-CD5F2AEE8934	Results/bulkRNAseq/TCGA//frag/TCGA_2E2E9A24-F71B-43F0-973F-CD5F2AEE8934.tsv	TRUE	TCGA_2E2E9A24-F71B-43F0-973F-CD5F2AEE8934
TCGA	TCGA	Kidney	pcRCC	Primary Tumor	PRCC T2	Dead	TCGA_00CAB531-16DC-4206-A769-FF277FCBC040	Results/bulkRNAseq/TCGA//frag/TCGA_00CAB531-16DC-4206-A769-FF277FCBC040.tsv	TRUE	TCGA_00CAB531-16DC-4206-A769-FF277FCBC040
TCGA	TCGA	Kidney	pcRCC	Primary Tumor	PRCC T1	NA	TCGA_F26D9AF0-B602-46A0-9CF4-2379BE9B7233	Results/bulkRNAseq/TCGA//frag/TCGA_F26D9AF0-B602-46A0-9CF4-2379BE9B7233.tsv	TRUE	TCGA_F26D9AF0-B602-46A0-9CF4-2379BE9B7233
TCGA	TCGA	Kidney	ccRCC	Primary Tumor	ccRCC	TUMOR FREE	TCGA_1E5C79A7-C289-4B27-943B-98AF0D9112B6	Results/bulkRNAseq/TCGA//frag/TCGA_1E5C79A7-C289-4B27-943B-98AF0D9112B6.tsv	TRUE	TCGA_1E5C79A7-C289-4B27-943B-98AF0D9112B6
TCGA	TCGA	Kidney	ccRCC	Primary Tumor	ccRCC	TUMOR FREE	TCGA_1C09E759-F218-4BF3-BCA3-1A4B261AC59F	Results/bulkRNAseq/TCGA//frag/TCGA_1C09E759-F218-4BF3-BCA3-1A4B261AC59F.tsv	TRUE	TCGA_1C09E759-F218-4BF3-BCA3-1A4B261AC59F
TCGA	TCGA	Kidney	pcRCC	Primary Tumor	PRCC T1	NA	TCGA_04854F35-F6F3-480B-8DB1-C81A27929508	Results/bulkRNAseq/TCGA//frag/TCGA_04854F35-F6F3-480B-8DB1-C81A27929508.tsv	TRUE	TCGA_04854F35-F6F3-480B-8DB1-C81A27929508
TCGA	TCGA	Kidney	ccRCC	Primary Tumor	ccRCC	Dead	TCGA_0ECD4011-E7F3-4A87-917E-1F34D1129EDA	Results/bulkRNAseq/TCGA//frag/TCGA_0ECD4011-E7F3-4A87-917E-1F34D1129EDA.tsv	TRUE	TCGA_0ECD4011-E7F3-4A87-917E-1F34D1129EDA
TCGA	TCGA	Kidney	pcRCC	Primary Tumor	PRCC T1	TUMOR FREE	TCGA_9860FE99-6582-4D51-8CAF-92738855F425	Results/bulkRNAseq/TCGA//frag/TCGA_9860FE99-6582-4D51-8CAF-92738855F425.tsv	TRUE	TCGA_9860FE99-6582-4D51-8CAF-92738855F425
TCGA	TCGA	Kidney	ccRCC	Primary Tumor	ccRCC	TUMOR FREE	TCGA_9AF7D55C-D7E6-4741-BFEC-88D950AFD6AE	Results/bulkRNAseq/TCGA//frag/TCGA_9AF7D55C-D7E6-4741-BFEC-88D950AFD6AE.tsv	TRUE	TCGA_9AF7D55C-D7E6-4741-BFEC-88D950AFD6AE
TCGA	TCGA	Kidney	ccRCC	Primary Tumor	ccRCC	TUMOR FREE	TCGA_52611EFE-FB2B-4871-B36D-8D8B770C72D9	Results/bulkRNAseq/TCGA//frag/TCGA_52611EFE-FB2B-4871-B36D-8D8B770C72D9.tsv	TRUE	TCGA_52611EFE-FB2B-4871-B36D-8D8B770C72D9
TCGA	TCGA	Kidney	pcRCC	Primary Tumor	PRCC T1	TUMOR FREE	TCGA_6744BD5D-6593-4C4F-BB8E-95A12B3BD108	Results/bulkRNAseq/TCGA//frag/TCGA_6744BD5D-6593-4C4F-BB8E-95A12B3BD108.tsv	TRUE	TCGA_6744BD5D-6593-4C4F-BB8E-95A12B3BD108
TCGA	TCGA	Kidney	chRCC	Primary Tumor	ChRCC	TUMOR FREE	TCGA_F69CC487-1C3A-4E65-BD56-A9EA04F9EF03	Results/bulkRNAseq/TCGA//frag/TCGA_F69CC487-1C3A-4E65-BD56-A9EA04F9EF03.tsv	TRUE	TCGA_F69CC487-1C3A-4E65-BD56-A9EA04F9EF03
TCGA	TCGA	Kidney	ccRCC	Primary Tumor	ccRCC	Dead	TCGA_3EFCA52B-F917-41AB-867E-D91E83A55BBE	Results/bulkRNAseq/TCGA//frag/TCGA_3EFCA52B-F917-41AB-867E-D91E83A55BBE.tsv	TRUE	TCGA_3EFCA52B-F917-41AB-867E-D91E83A55BBE
TCGA	TCGA	Kidney	ccRCC	Primary Tumor	ccRCC	Dead	TCGA_4B20567F-271D-4EBE-9904-7B81DDEE0047	Results/bulkRNAseq/TCGA//frag/TCGA_4B20567F-271D-4EBE-9904-7B81DDEE0047.tsv	TRUE	TCGA_4B20567F-271D-4EBE-9904-7B81DDEE0047
TCGA	TCGA	Kidney	ccRCC	Primary Tumor	ccRCC	Dead	TCGA_4F070EDC-9F89-497A-872C-1A0016C74E52	Results/bulkRNAseq/TCGA//frag/TCGA_4F070EDC-9F89-497A-872C-1A0016C74E52.tsv	TRUE	TCGA_4F070EDC-9F89-497A-872C-1A0016C74E52
TCGA	TCGA	Kidney	ccRCC	Primary Tumor	ccRCC	TUMOR FREE	TCGA_72D2AAE7-C83F-4DC7-9664-5D500EFBF0A4	Results/bulkRNAseq/TCGA//frag/TCGA_72D2AAE7-C83F-4DC7-9664-5D500EFBF0A4.tsv	TRUE	TCGA_72D2AAE7-C83F-4DC7-9664-5D500EFBF0A4
TCGA	TCGA	Kidney	ccRCC	Primary Tumor	ccRCC	Dead	TCGA_077592BF-8D29-41C4-BA4F-2E779283E206	Results/bulkRNAseq/TCGA//frag/TCGA_077592BF-8D29-41C4-BA4F-2E779283E206.tsv	TRUE	TCGA_077592BF-8D29-41C4-BA4F-2E779283E206
TCGA	TCGA	Kidney	chRCC	Primary Tumor	ChRCC	WITH TUMOR	TCGA_4F9D8615-FC3B-4F57-89FE-58F8C1B85984	Results/bulkRNAseq/TCGA//frag/TCGA_4F9D8615-FC3B-4F57-89FE-58F8C1B85984.tsv	TRUE	TCGA_4F9D8615-FC3B-4F57-89FE-58F8C1B85984
TCGA	TCGA	Kidney	ccRCC	Primary Tumor	ccRCC	TUMOR FREE	TCGA_CB5AD1BD-E50A-408C-8B00-1E7DE1032977	Results/bulkRNAseq/TCGA//frag/TCGA_CB5AD1BD-E50A-408C-8B00-1E7DE1032977.tsv	TRUE	TCGA_CB5AD1BD-E50A-408C-8B00-1E7DE1032977
TCGA	TCGA	Kidney	ccRCC	Primary Tumor	ccRCC	Dead	TCGA_5DE96D28-8B66-4994-A80B-5ACB2AB75546	Results/bulkRNAseq/TCGA//frag/TCGA_5DE96D28-8B66-4994-A80B-5ACB2AB75546.tsv	TRUE	TCGA_5DE96D28-8B66-4994-A80B-5ACB2AB75546
TCGA	TCGA	Kidney	ccRCC	Primary Tumor	ccRCC	Dead	TCGA_105881C5-555A-4C9A-BAA4-3241F1D0A0DF	Results/bulkRNAseq/TCGA//frag/TCGA_105881C5-555A-4C9A-BAA4-3241F1D0A0DF.tsv	TRUE	TCGA_105881C5-555A-4C9A-BAA4-3241F1D0A0DF
TCGA	TCGA	Kidney	pcRCC	Primary Tumor	PRCC T2	TUMOR FREE	TCGA_8121B230-F692-4245-A6D9-8AD10E9BABB6	Results/bulkRNAseq/TCGA//frag/TCGA_8121B230-F692-4245-A6D9-8AD10E9BABB6.tsv	TRUE	TCGA_8121B230-F692-4245-A6D9-8AD10E9BABB6
TCGA	TCGA	Kidney	ccRCC	Primary Tumor	ccRCC	TUMOR FREE	TCGA_9EBC3135-5C39-4197-B503-A9A1320CD7A2	Results/bulkRNAseq/TCGA//frag/TCGA_9EBC3135-5C39-4197-B503-A9A1320CD7A2.tsv	TRUE	TCGA_9EBC3135-5C39-4197-B503-A9A1320CD7A2
TCGA	TCGA	Kidney	ccRCC	Primary Tumor	ccRCC	TUMOR FREE	TCGA_FE1DA496-DEBF-4839-9888-5B56EC6F7F40	Results/bulkRNAseq/TCGA//frag/TCGA_FE1DA496-DEBF-4839-9888-5B56EC6F7F40.tsv	TRUE	TCGA_FE1DA496-DEBF-4839-9888-5B56EC6F7F40
TCGA	TCGA	Kidney	ccRCC	Primary Tumor	ccRCC	TUMOR FREE	TCGA_28694440-25DA-4CAE-853C-E349598C703A	Results/bulkRNAseq/TCGA//frag/TCGA_28694440-25DA-4CAE-853C-E349598C703A.tsv	TRUE	TCGA_28694440-25DA-4CAE-853C-E349598C703A
TCGA	TCGA	Kidney	ccRCC	Primary Tumor	ccRCC	TUMOR FREE	TCGA_C2B300A0-04E4-422E-8C93-DAE2F2695182	Results/bulkRNAseq/TCGA//frag/TCGA_C2B300A0-04E4-422E-8C93-DAE2F2695182.tsv	TRUE	TCGA_C2B300A0-04E4-422E-8C93-DAE2F2695182
TCGA	TCGA	Kidney	pcRCC	Primary Tumor	PRCC T1	TUMOR FREE	TCGA_AF8CD78D-345D-49F6-A65C-5994CF34487A	Results/bulkRNAseq/TCGA//frag/TCGA_AF8CD78D-345D-49F6-A65C-5994CF34487A.tsv	TRUE	TCGA_AF8CD78D-345D-49F6-A65C-5994CF34487A
TCGA	TCGA	Kidney	ccRCC	Primary Tumor	ccRCC	TUMOR FREE	TCGA_51BC5C54-D5E7-49A0-9820-90B13DE786F6	Results/bulkRNAseq/TCGA//frag/TCGA_51BC5C54-D5E7-49A0-9820-90B13DE786F6.tsv	TRUE	TCGA_51BC5C54-D5E7-49A0-9820-90B13DE786F6
TCGA	TCGA	Kidney	pcRCC	Primary Tumor	PRCC T1	WITH TUMOR	TCGA_134D1DDA-0BA7-4858-9FEA-E8CCB6A72E3C	Results/bulkRNAseq/TCGA//frag/TCGA_134D1DDA-0BA7-4858-9FEA-E8CCB6A72E3C.tsv	TRUE	TCGA_134D1DDA-0BA7-4858-9FEA-E8CCB6A72E3C
TCGA	TCGA	Kidney	ccRCC	Primary Tumor	ccRCC	Dead	TCGA_24E668EE-94BC-4585-A858-BBE0C783C616	Results/bulkRNAseq/TCGA//frag/TCGA_24E668EE-94BC-4585-A858-BBE0C783C616.tsv	TRUE	TCGA_24E668EE-94BC-4585-A858-BBE0C783C616
TCGA	TCGA	Kidney	ccRCC	Primary Tumor	ccRCC	TUMOR FREE	TCGA_E2B1FAC6-6B60-4750-BDD2-D44A9679A690	Results/bulkRNAseq/TCGA//frag/TCGA_E2B1FAC6-6B60-4750-BDD2-D44A9679A690.tsv	TRUE	TCGA_E2B1FAC6-6B60-4750-BDD2-D44A9679A690
TCGA	TCGA	Kidney	pcRCC	Primary Tumor	PRCC T1	TUMOR FREE	TCGA_A57929C7-8A05-416E-A96B-1DD6839E87AC	Results/bulkRNAseq/TCGA//frag/TCGA_A57929C7-8A05-416E-A96B-1DD6839E87AC.tsv	TRUE	TCGA_A57929C7-8A05-416E-A96B-1DD6839E87AC
TCGA	TCGA	Kidney	ccRCC	Primary Tumor	ccRCC	TUMOR FREE	TCGA_EA794A00-74AF-43DF-AE30-6438E2F0B018	Results/bulkRNAseq/TCGA//frag/TCGA_EA794A00-74AF-43DF-AE30-6438E2F0B018.tsv	TRUE	TCGA_EA794A00-74AF-43DF-AE30-6438E2F0B018
TCGA	TCGA	Kidney	ccRCC	Primary Tumor	ccRCC	TUMOR FREE	TCGA_BD43EA06-3679-48EC-AF85-5F472467D249	Results/bulkRNAseq/TCGA//frag/TCGA_BD43EA06-3679-48EC-AF85-5F472467D249.tsv	TRUE	TCGA_BD43EA06-3679-48EC-AF85-5F472467D249
TCGA	TCGA	Kidney	pcRCC	Primary Tumor	PRCC T1	TUMOR FREE	TCGA_A99DCC6B-738B-4D2F-AAFD-3643A32864DA	Results/bulkRNAseq/TCGA//frag/TCGA_A99DCC6B-738B-4D2F-AAFD-3643A32864DA.tsv	TRUE	TCGA_A99DCC6B-738B-4D2F-AAFD-3643A32864DA
TCGA	TCGA	Kidney	ccRCC	Primary Tumor	ccRCC	TUMOR FREE	TCGA_FDE8447C-CFD7-43E8-ACA9-D7DEB2273992	Results/bulkRNAseq/TCGA//frag/TCGA_FDE8447C-CFD7-43E8-ACA9-D7DEB2273992.tsv	TRUE	TCGA_FDE8447C-CFD7-43E8-ACA9-D7DEB2273992
TCGA	TCGA	Kidney	chRCC	Primary Tumor	ChRCC	TUMOR FREE	TCGA_D0694726-C456-47DE-A2D3-FAAB8E8CB011	Results/bulkRNAseq/TCGA//frag/TCGA_D0694726-C456-47DE-A2D3-FAAB8E8CB011.tsv	TRUE	TCGA_D0694726-C456-47DE-A2D3-FAAB8E8CB011
TCGA	TCGA	Kidney	chRCC	Primary Tumor	ChRCC	TUMOR FREE	TCGA_40224DBE-2EB8-4984-9FBF-45B4FD25334F	Results/bulkRNAseq/TCGA//frag/TCGA_40224DBE-2EB8-4984-9FBF-45B4FD25334F.tsv	TRUE	TCGA_40224DBE-2EB8-4984-9FBF-45B4FD25334F
TCGA	TCGA	Kidney	ccRCC	Primary Tumor	ccRCC	TUMOR FREE	TCGA_0BA82DF5-9E2D-4A2E-A024-8B42F846B239	Results/bulkRNAseq/TCGA//frag/TCGA_0BA82DF5-9E2D-4A2E-A024-8B42F846B239.tsv	TRUE	TCGA_0BA82DF5-9E2D-4A2E-A024-8B42F846B239
TCGA	TCGA	Kidney	chRCC	Primary Tumor	ChRCC	Dead	TCGA_22CB14A5-217F-4F91-9583-00C6F1B1F0C7	Results/bulkRNAseq/TCGA//frag/TCGA_22CB14A5-217F-4F91-9583-00C6F1B1F0C7.tsv	TRUE	TCGA_22CB14A5-217F-4F91-9583-00C6F1B1F0C7
TCGA	TCGA	Kidney	pcRCC	Primary Tumor	PRCC T1	TUMOR FREE	TCGA_82FB1770-518F-4FA7-B9A7-68ECF628F438	Results/bulkRNAseq/TCGA//frag/TCGA_82FB1770-518F-4FA7-B9A7-68ECF628F438.tsv	TRUE	TCGA_82FB1770-518F-4FA7-B9A7-68ECF628F438
TCGA	TCGA	Kidney	pcRCC	Primary Tumor	PRCC T1	Dead	TCGA_286D6387-C92C-4ACC-BE65-F4CA4B956ED9	Results/bulkRNAseq/TCGA//frag/TCGA_286D6387-C92C-4ACC-BE65-F4CA4B956ED9.tsv	TRUE	TCGA_286D6387-C92C-4ACC-BE65-F4CA4B956ED9
TCGA	TCGA	Kidney	ccRCC	Primary Tumor	ccRCC	Dead	TCGA_A23A00B0-85CF-4E9F-A177-12C4FE336D7A	Results/bulkRNAseq/TCGA//frag/TCGA_A23A00B0-85CF-4E9F-A177-12C4FE336D7A.tsv	TRUE	TCGA_A23A00B0-85CF-4E9F-A177-12C4FE336D7A
TCGA	TCGA	Kidney	ccRCC	Primary Tumor	ccRCC	TUMOR FREE	TCGA_248FE5DC-94DF-43B4-A3FD-76C9FD315510	Results/bulkRNAseq/TCGA//frag/TCGA_248FE5DC-94DF-43B4-A3FD-76C9FD315510.tsv	TRUE	TCGA_248FE5DC-94DF-43B4-A3FD-76C9FD315510
TCGA	TCGA	Kidney	pcRCC	Primary Tumor	PRCC T1	NA	TCGA_B0501C67-2B74-4E5E-8FE2-9F929E237685	Results/bulkRNAseq/TCGA//frag/TCGA_B0501C67-2B74-4E5E-8FE2-9F929E237685.tsv	TRUE	TCGA_B0501C67-2B74-4E5E-8FE2-9F929E237685
TCGA	TCGA	Kidney	pcRCC	Primary Tumor	PRCC T1	TUMOR FREE	TCGA_A956F833-50D9-49E0-92BC-FA765E556536	Results/bulkRNAseq/TCGA//frag/TCGA_A956F833-50D9-49E0-92BC-FA765E556536.tsv	TRUE	TCGA_A956F833-50D9-49E0-92BC-FA765E556536
TCGA	TCGA	Kidney	ccRCC	Primary Tumor	ccRCC	WITH TUMOR	TCGA_C158DB98-413D-4E27-BA82-3694CF56DF44	Results/bulkRNAseq/TCGA//frag/TCGA_C158DB98-413D-4E27-BA82-3694CF56DF44.tsv	TRUE	TCGA_C158DB98-413D-4E27-BA82-3694CF56DF44
TCGA	TCGA	Kidney	ccRCC	Primary Tumor	ccRCC	WITH TUMOR	TCGA_7A381525-3C2A-47C4-AB5F-2C21E294BB92	Results/bulkRNAseq/TCGA//frag/TCGA_7A381525-3C2A-47C4-AB5F-2C21E294BB92.tsv	TRUE	TCGA_7A381525-3C2A-47C4-AB5F-2C21E294BB92
TCGA	TCGA	Kidney	ccRCC	Primary Tumor	ccRCC	NA	TCGA_86F04FD0-6D76-41C7-BEE6-2798C75B44C9	Results/bulkRNAseq/TCGA//frag/TCGA_86F04FD0-6D76-41C7-BEE6-2798C75B44C9.tsv	TRUE	TCGA_86F04FD0-6D76-41C7-BEE6-2798C75B44C9
TCGA	TCGA	Kidney	ccRCC	Primary Tumor	ccRCC	WITH TUMOR	TCGA_ADE8E489-7FB1-4A3D-B0DB-6D2B3CFDEE35	Results/bulkRNAseq/TCGA//frag/TCGA_ADE8E489-7FB1-4A3D-B0DB-6D2B3CFDEE35.tsv	TRUE	TCGA_ADE8E489-7FB1-4A3D-B0DB-6D2B3CFDEE35
TCGA	TCGA	Kidney	ccRCC	Primary Tumor	ccRCC	Dead	TCGA_B733BFB7-A610-4470-AE88-271EFFC94057	Results/bulkRNAseq/TCGA//frag/TCGA_B733BFB7-A610-4470-AE88-271EFFC94057.tsv	TRUE	TCGA_B733BFB7-A610-4470-AE88-271EFFC94057
TCGA	TCGA	Kidney	ccRCC	Primary Tumor	ccRCC	TUMOR FREE	TCGA_F42786E4-1F5C-44B1-A1AB-8D127F7CBCD0	Results/bulkRNAseq/TCGA//frag/TCGA_F42786E4-1F5C-44B1-A1AB-8D127F7CBCD0.tsv	TRUE	TCGA_F42786E4-1F5C-44B1-A1AB-8D127F7CBCD0
TCGA	TCGA	Kidney	pcRCC	Primary Tumor	PRCC T2	Dead	TCGA_F4AC4729-1EF0-4958-AC5A-4D8775E48E66	Results/bulkRNAseq/TCGA//frag/TCGA_F4AC4729-1EF0-4958-AC5A-4D8775E48E66.tsv	TRUE	TCGA_F4AC4729-1EF0-4958-AC5A-4D8775E48E66
TCGA	TCGA	Kidney	pcRCC	Primary Tumor	PRCC T1	TUMOR FREE	TCGA_6BE6E9A1-EAC6-4298-860B-C2AFE6905FA4	Results/bulkRNAseq/TCGA//frag/TCGA_6BE6E9A1-EAC6-4298-860B-C2AFE6905FA4.tsv	TRUE	TCGA_6BE6E9A1-EAC6-4298-860B-C2AFE6905FA4
TCGA	TCGA	Kidney	chRCC	Primary Tumor	ChRCC	TUMOR FREE	TCGA_D2265922-C650-4648-B888-C39D306AC21F	Results/bulkRNAseq/TCGA//frag/TCGA_D2265922-C650-4648-B888-C39D306AC21F.tsv	TRUE	TCGA_D2265922-C650-4648-B888-C39D306AC21F
TCGA	TCGA	Kidney	pcRCC	Primary Tumor	PRCC T2	NA	TCGA_872A1F81-74DD-46F5-AE5A-28660B692BFC	Results/bulkRNAseq/TCGA//frag/TCGA_872A1F81-74DD-46F5-AE5A-28660B692BFC.tsv	TRUE	TCGA_872A1F81-74DD-46F5-AE5A-28660B692BFC
TCGA	TCGA	Kidney	pcRCC	Primary Tumor	KIRP CIMP	Dead	TCGA_F098C1AF-E611-43DD-B8F1-DA166F678F24	Results/bulkRNAseq/TCGA//frag/TCGA_F098C1AF-E611-43DD-B8F1-DA166F678F24.tsv	TRUE	TCGA_F098C1AF-E611-43DD-B8F1-DA166F678F24
TCGA	TCGA	Kidney	pcRCC	Primary Tumor	PRCC T2	WITH TUMOR	TCGA_BCC92C08-F035-474D-9D53-0336D89366AB	Results/bulkRNAseq/TCGA//frag/TCGA_BCC92C08-F035-474D-9D53-0336D89366AB.tsv	TRUE	TCGA_BCC92C08-F035-474D-9D53-0336D89366AB
TCGA	TCGA	Kidney	ccRCC	Primary Tumor	ccRCC	WITH TUMOR	TCGA_26569E30-811B-4EBB-A42D-4D46617B7236	Results/bulkRNAseq/TCGA//frag/TCGA_26569E30-811B-4EBB-A42D-4D46617B7236.tsv	TRUE	TCGA_26569E30-811B-4EBB-A42D-4D46617B7236
TCGA	TCGA	Kidney	pcRCC	Primary Tumor	PRCC T1	Dead	TCGA_0FF1F71A-DF5C-451B-8034-8376C0EA6684	Results/bulkRNAseq/TCGA//frag/TCGA_0FF1F71A-DF5C-451B-8034-8376C0EA6684.tsv	TRUE	TCGA_0FF1F71A-DF5C-451B-8034-8376C0EA6684
TCGA	TCGA	Kidney	ccRCC	Primary Tumor	ccRCC	WITH TUMOR	TCGA_8EF69D81-54BE-42D0-A389-935020BBDD3D	Results/bulkRNAseq/TCGA//frag/TCGA_8EF69D81-54BE-42D0-A389-935020BBDD3D.tsv	TRUE	TCGA_8EF69D81-54BE-42D0-A389-935020BBDD3D
TCGA	TCGA	Kidney	ccRCC	Primary Tumor	ccRCC	TUMOR FREE	TCGA_A0CE86D4-ED76-4C74-8588-E202C4421EC1	Results/bulkRNAseq/TCGA//frag/TCGA_A0CE86D4-ED76-4C74-8588-E202C4421EC1.tsv	TRUE	TCGA_A0CE86D4-ED76-4C74-8588-E202C4421EC1
TCGA	TCGA	Kidney	ccRCC	Primary Tumor	ccRCC	TUMOR FREE	TCGA_930D8D62-7145-435E-8D7F-367EC56E1296	Results/bulkRNAseq/TCGA//frag/TCGA_930D8D62-7145-435E-8D7F-367EC56E1296.tsv	TRUE	TCGA_930D8D62-7145-435E-8D7F-367EC56E1296
TCGA	TCGA	Kidney	ccRCC	Primary Tumor	ccRCC	TUMOR FREE	TCGA_E3671E10-825D-499B-B949-D5033855C744	Results/bulkRNAseq/TCGA//frag/TCGA_E3671E10-825D-499B-B949-D5033855C744.tsv	TRUE	TCGA_E3671E10-825D-499B-B949-D5033855C744
TCGA	TCGA	Kidney	ccRCC	Primary Tumor	ccRCC	Dead	TCGA_F7CF16EB-C432-4A1D-9A3A-D50FBDCC531D	Results/bulkRNAseq/TCGA//frag/TCGA_F7CF16EB-C432-4A1D-9A3A-D50FBDCC531D.tsv	TRUE	TCGA_F7CF16EB-C432-4A1D-9A3A-D50FBDCC531D
TCGA	TCGA	Kidney	ccRCC	Primary Tumor	ccRCC	TUMOR FREE	TCGA_77060542-8D41-4772-AAC5-76332C2853FD	Results/bulkRNAseq/TCGA//frag/TCGA_77060542-8D41-4772-AAC5-76332C2853FD.tsv	TRUE	TCGA_77060542-8D41-4772-AAC5-76332C2853FD
TCGA	TCGA	Kidney	ccRCC	Primary Tumor	ccRCC	TUMOR FREE	TCGA_9FCD0DED-F2AF-4920-AB01-BCD05A7D64CF	Results/bulkRNAseq/TCGA//frag/TCGA_9FCD0DED-F2AF-4920-AB01-BCD05A7D64CF.tsv	TRUE	TCGA_9FCD0DED-F2AF-4920-AB01-BCD05A7D64CF
TCGA	TCGA	Kidney	pcRCC	Primary Tumor	PRCC T2	TUMOR FREE	TCGA_6579B816-BC3F-49B7-A2C8-D330CE36148D	Results/bulkRNAseq/TCGA//frag/TCGA_6579B816-BC3F-49B7-A2C8-D330CE36148D.tsv	TRUE	TCGA_6579B816-BC3F-49B7-A2C8-D330CE36148D
TCGA	TCGA	Kidney	ccRCC	Primary Tumor	ccRCC	TUMOR FREE	TCGA_8D920066-BD00-4BF2-BACD-6F23396B1BDE	Results/bulkRNAseq/TCGA//frag/TCGA_8D920066-BD00-4BF2-BACD-6F23396B1BDE.tsv	TRUE	TCGA_8D920066-BD00-4BF2-BACD-6F23396B1BDE
TCGA	TCGA	Kidney	chRCC	Primary Tumor	ChRCC	TUMOR FREE	TCGA_9680E812-7F99-42AF-B8B8-415B5243F594	Results/bulkRNAseq/TCGA//frag/TCGA_9680E812-7F99-42AF-B8B8-415B5243F594.tsv	TRUE	TCGA_9680E812-7F99-42AF-B8B8-415B5243F594
TCGA	TCGA	Kidney	pcRCC	Primary Tumor	PRCC T1	TUMOR FREE	TCGA_087F39E0-2C2D-479E-AC56-CF64D9936755	Results/bulkRNAseq/TCGA//frag/TCGA_087F39E0-2C2D-479E-AC56-CF64D9936755.tsv	TRUE	TCGA_087F39E0-2C2D-479E-AC56-CF64D9936755
TCGA	TCGA	Kidney	ccRCC	Primary Tumor	ccRCC	Dead	TCGA_2061F188-AF57-4EEB-88D1-69DB159A1BE3	Results/bulkRNAseq/TCGA//frag/TCGA_2061F188-AF57-4EEB-88D1-69DB159A1BE3.tsv	TRUE	TCGA_2061F188-AF57-4EEB-88D1-69DB159A1BE3
TCGA	TCGA	Kidney	ccRCC	Primary Tumor	ccRCC	Dead	TCGA_FE1222BC-A6D8-4B0F-9339-CC2F07D048AA	Results/bulkRNAseq/TCGA//frag/TCGA_FE1222BC-A6D8-4B0F-9339-CC2F07D048AA.tsv	TRUE	TCGA_FE1222BC-A6D8-4B0F-9339-CC2F07D048AA
TCGA	TCGA	Kidney	pcRCC	Primary Tumor	PRCC T1	TUMOR FREE	TCGA_D8C1F924-656B-451D-B10A-CF4C54AAE1D3	Results/bulkRNAseq/TCGA//frag/TCGA_D8C1F924-656B-451D-B10A-CF4C54AAE1D3.tsv	TRUE	TCGA_D8C1F924-656B-451D-B10A-CF4C54AAE1D3
TCGA	TCGA	Kidney	pcRCC	Primary Tumor	PRCC T1	Dead	TCGA_56358A3C-9BE0-4E69-988C-C66538079C19	Results/bulkRNAseq/TCGA//frag/TCGA_56358A3C-9BE0-4E69-988C-C66538079C19.tsv	TRUE	TCGA_56358A3C-9BE0-4E69-988C-C66538079C19
TCGA	TCGA	Kidney	ccRCC	Primary Tumor	ccRCC	TUMOR FREE	TCGA_1169CD48-BF4F-41D8-BA84-1F83044DB74A	Results/bulkRNAseq/TCGA//frag/TCGA_1169CD48-BF4F-41D8-BA84-1F83044DB74A.tsv	TRUE	TCGA_1169CD48-BF4F-41D8-BA84-1F83044DB74A
TCGA	TCGA	Kidney	ccRCC	Primary Tumor	ccRCC	TUMOR FREE	TCGA_DFDDBB63-1105-4211-A03A-DF90345A09E6	Results/bulkRNAseq/TCGA//frag/TCGA_DFDDBB63-1105-4211-A03A-DF90345A09E6.tsv	TRUE	TCGA_DFDDBB63-1105-4211-A03A-DF90345A09E6
TCGA	TCGA	Kidney	ccRCC	Primary Tumor	ccRCC	TUMOR FREE	TCGA_97E25CCB-1D3A-435A-9273-75DD8B25610A	Results/bulkRNAseq/TCGA//frag/TCGA_97E25CCB-1D3A-435A-9273-75DD8B25610A.tsv	TRUE	TCGA_97E25CCB-1D3A-435A-9273-75DD8B25610A
TCGA	TCGA	Kidney	ccRCC	Primary Tumor	ccRCC	Dead	TCGA_BB999B1B-0681-4055-AC1D-8B14C6B78D65	Results/bulkRNAseq/TCGA//frag/TCGA_BB999B1B-0681-4055-AC1D-8B14C6B78D65.tsv	TRUE	TCGA_BB999B1B-0681-4055-AC1D-8B14C6B78D65
TCGA	TCGA	Kidney	ccRCC	Primary Tumor	ccRCC	TUMOR FREE	TCGA_C18EAC05-5638-4C7B-BBAC-0C5217FE25A5	Results/bulkRNAseq/TCGA//frag/TCGA_C18EAC05-5638-4C7B-BBAC-0C5217FE25A5.tsv	TRUE	TCGA_C18EAC05-5638-4C7B-BBAC-0C5217FE25A5
TCGA	TCGA	Kidney	pcRCC	Primary Tumor	PRCC T2	NA	TCGA_9F40D8AE-EC2C-4265-9853-118E66007572	Results/bulkRNAseq/TCGA//frag/TCGA_9F40D8AE-EC2C-4265-9853-118E66007572.tsv	TRUE	TCGA_9F40D8AE-EC2C-4265-9853-118E66007572
TCGA	TCGA	Kidney	ccRCC	Primary Tumor	ccRCC	NA	TCGA_EC753E34-F84E-471A-B343-78094996C032	Results/bulkRNAseq/TCGA//frag/TCGA_EC753E34-F84E-471A-B343-78094996C032.tsv	TRUE	TCGA_EC753E34-F84E-471A-B343-78094996C032
TCGA	TCGA	Kidney	pcRCC	Primary Tumor	PRCC T1	Dead	TCGA_86B33612-1B08-4B6A-AA15-D1849CFF9B11	Results/bulkRNAseq/TCGA//frag/TCGA_86B33612-1B08-4B6A-AA15-D1849CFF9B11.tsv	TRUE	TCGA_86B33612-1B08-4B6A-AA15-D1849CFF9B11
TCGA	TCGA	Kidney	pcRCC	Primary Tumor	PRCC T1	TUMOR FREE	TCGA_462E1513-DA30-4B1A-8AB6-423933912058	Results/bulkRNAseq/TCGA//frag/TCGA_462E1513-DA30-4B1A-8AB6-423933912058.tsv	TRUE	TCGA_462E1513-DA30-4B1A-8AB6-423933912058
TCGA	TCGA	Kidney	pcRCC	Primary Tumor	PRCC T1	TUMOR FREE	TCGA_BA5B6042-9BD6-4D96-8ECB-42C6CD546471	Results/bulkRNAseq/TCGA//frag/TCGA_BA5B6042-9BD6-4D96-8ECB-42C6CD546471.tsv	TRUE	TCGA_BA5B6042-9BD6-4D96-8ECB-42C6CD546471
TCGA	TCGA	Kidney	pcRCC	Primary Tumor	PRCC T1	TUMOR FREE	TCGA_45D9573D-CBFD-42BF-BC0C-6ACD47A1DE02	Results/bulkRNAseq/TCGA//frag/TCGA_45D9573D-CBFD-42BF-BC0C-6ACD47A1DE02.tsv	TRUE	TCGA_45D9573D-CBFD-42BF-BC0C-6ACD47A1DE02
TCGA	TCGA	Kidney	pcRCC	Primary Tumor	PRCC Unc	TUMOR FREE	TCGA_9CE84ABE-9F8D-4757-BB3C-D1E54B841521	Results/bulkRNAseq/TCGA//frag/TCGA_9CE84ABE-9F8D-4757-BB3C-D1E54B841521.tsv	TRUE	TCGA_9CE84ABE-9F8D-4757-BB3C-D1E54B841521
TCGA	TCGA	Kidney	ccRCC	Primary Tumor	ccRCC	Dead	TCGA_0B6F39DB-0ED4-40F8-9D01-912EE64630D4	Results/bulkRNAseq/TCGA//frag/TCGA_0B6F39DB-0ED4-40F8-9D01-912EE64630D4.tsv	TRUE	TCGA_0B6F39DB-0ED4-40F8-9D01-912EE64630D4
TCGA	TCGA	Kidney	ccRCC	Primary Tumor	ccRCC	Dead	TCGA_8A243AC3-C2A0-427A-8B8B-CF9525209643	Results/bulkRNAseq/TCGA//frag/TCGA_8A243AC3-C2A0-427A-8B8B-CF9525209643.tsv	TRUE	TCGA_8A243AC3-C2A0-427A-8B8B-CF9525209643
TCGA	TCGA	Kidney	ccRCC	Primary Tumor	ccRCC	TUMOR FREE	TCGA_6D2BB67C-8555-406B-82FF-F29D8B1CAA96	Results/bulkRNAseq/TCGA//frag/TCGA_6D2BB67C-8555-406B-82FF-F29D8B1CAA96.tsv	TRUE	TCGA_6D2BB67C-8555-406B-82FF-F29D8B1CAA96
TCGA	TCGA	Kidney	ccRCC	Primary Tumor	ccRCC	NA	TCGA_BD30963A-A7F7-4A4F-ABF9-0279229A16F9	Results/bulkRNAseq/TCGA//frag/TCGA_BD30963A-A7F7-4A4F-ABF9-0279229A16F9.tsv	TRUE	TCGA_BD30963A-A7F7-4A4F-ABF9-0279229A16F9
TCGA	TCGA	Kidney	ccRCC	Primary Tumor	ccRCC	WITH TUMOR	TCGA_2F5CBE2E-A7EE-4DA0-A0CD-1347086E139B	Results/bulkRNAseq/TCGA//frag/TCGA_2F5CBE2E-A7EE-4DA0-A0CD-1347086E139B.tsv	TRUE	TCGA_2F5CBE2E-A7EE-4DA0-A0CD-1347086E139B
TCGA	TCGA	Kidney	ccRCC	Primary Tumor	ccRCC	TUMOR FREE	TCGA_6D09CAE7-F8BE-4B9D-8B78-5D8DDE663AC0	Results/bulkRNAseq/TCGA//frag/TCGA_6D09CAE7-F8BE-4B9D-8B78-5D8DDE663AC0.tsv	TRUE	TCGA_6D09CAE7-F8BE-4B9D-8B78-5D8DDE663AC0
TCGA	TCGA	Kidney	pcRCC	Primary Tumor	PRCC Unc	Dead	TCGA_3F3457A9-FE54-49A8-8F7E-81628CED9E9F	Results/bulkRNAseq/TCGA//frag/TCGA_3F3457A9-FE54-49A8-8F7E-81628CED9E9F.tsv	TRUE	TCGA_3F3457A9-FE54-49A8-8F7E-81628CED9E9F
TCGA	TCGA	Kidney	ccRCC	Primary Tumor	ccRCC	TUMOR FREE	TCGA_860D8E1A-76F0-4B2C-8759-F8457CDCA315	Results/bulkRNAseq/TCGA//frag/TCGA_860D8E1A-76F0-4B2C-8759-F8457CDCA315.tsv	TRUE	TCGA_860D8E1A-76F0-4B2C-8759-F8457CDCA315
TCGA	TCGA	Kidney	ccRCC	Primary Tumor	ccRCC	TUMOR FREE	TCGA_BA285E50-200E-4B98-9F8B-904AD679CD45	Results/bulkRNAseq/TCGA//frag/TCGA_BA285E50-200E-4B98-9F8B-904AD679CD45.tsv	TRUE	TCGA_BA285E50-200E-4B98-9F8B-904AD679CD45
TCGA	TCGA	Kidney	ccRCC	Primary Tumor	ccRCC	WITH TUMOR	TCGA_67503C56-19D4-4CAE-9881-B1DA50B1C9B0	Results/bulkRNAseq/TCGA//frag/TCGA_67503C56-19D4-4CAE-9881-B1DA50B1C9B0.tsv	TRUE	TCGA_67503C56-19D4-4CAE-9881-B1DA50B1C9B0
TCGA	TCGA	Kidney	pcRCC	Primary Tumor	PRCC T1	TUMOR FREE	TCGA_A941738A-04D3-4B51-A077-2EAEC2D49CC2	Results/bulkRNAseq/TCGA//frag/TCGA_A941738A-04D3-4B51-A077-2EAEC2D49CC2.tsv	TRUE	TCGA_A941738A-04D3-4B51-A077-2EAEC2D49CC2
TCGA	TCGA	Kidney	pcRCC	Primary Tumor	PRCC T1	TUMOR FREE	TCGA_82EACD7E-A014-4F98-8C4E-05D2492A68A5	Results/bulkRNAseq/TCGA//frag/TCGA_82EACD7E-A014-4F98-8C4E-05D2492A68A5.tsv	TRUE	TCGA_82EACD7E-A014-4F98-8C4E-05D2492A68A5
TCGA	TCGA	Kidney	pcRCC	Primary Tumor	PRCC T2	TUMOR FREE	TCGA_53E278B0-D8CB-4D0B-884D-F0494BB3B27D	Results/bulkRNAseq/TCGA//frag/TCGA_53E278B0-D8CB-4D0B-884D-F0494BB3B27D.tsv	TRUE	TCGA_53E278B0-D8CB-4D0B-884D-F0494BB3B27D
TCGA	TCGA	Kidney	pcRCC	Primary Tumor	PRCC Unc	TUMOR FREE	TCGA_78AD054E-48F3-42F8-8533-E52BF10F4C49	Results/bulkRNAseq/TCGA//frag/TCGA_78AD054E-48F3-42F8-8533-E52BF10F4C49.tsv	TRUE	TCGA_78AD054E-48F3-42F8-8533-E52BF10F4C49
TCGA	TCGA	Kidney	pcRCC	Primary Tumor	PRCC T1	TUMOR FREE	TCGA_F5E02504-CB70-4C52-81D0-C1B2513BD6F9	Results/bulkRNAseq/TCGA//frag/TCGA_F5E02504-CB70-4C52-81D0-C1B2513BD6F9.tsv	TRUE	TCGA_F5E02504-CB70-4C52-81D0-C1B2513BD6F9
TCGA	TCGA	Kidney	pcRCC	Primary Tumor	PRCC T1	NA	TCGA_89F05B0F-7169-476A-AEDB-09C4658F4788	Results/bulkRNAseq/TCGA//frag/TCGA_89F05B0F-7169-476A-AEDB-09C4658F4788.tsv	TRUE	TCGA_89F05B0F-7169-476A-AEDB-09C4658F4788
TCGA	TCGA	Kidney	pcRCC	Primary Tumor	PRCC T1	TUMOR FREE	TCGA_0816836B-3F01-45BC-A843-00867E98FAD7	Results/bulkRNAseq/TCGA//frag/TCGA_0816836B-3F01-45BC-A843-00867E98FAD7.tsv	TRUE	TCGA_0816836B-3F01-45BC-A843-00867E98FAD7
TCGA	TCGA	Kidney	pcRCC	Primary Tumor	PRCC T2	TUMOR FREE	TCGA_1113433E-1C36-482C-8384-C69EF904DF74	Results/bulkRNAseq/TCGA//frag/TCGA_1113433E-1C36-482C-8384-C69EF904DF74.tsv	TRUE	TCGA_1113433E-1C36-482C-8384-C69EF904DF74
TCGA	TCGA	Kidney	ccRCC	Primary Tumor	ccRCC	Dead	TCGA_66E57E01-C33C-4597-9569-ADB38635F507	Results/bulkRNAseq/TCGA//frag/TCGA_66E57E01-C33C-4597-9569-ADB38635F507.tsv	TRUE	TCGA_66E57E01-C33C-4597-9569-ADB38635F507
TCGA	TCGA	Kidney	ccRCC	Primary Tumor	ccRCC	TUMOR FREE	TCGA_60A8E0BB-C9F9-4D82-A8C6-B419238FDD52	Results/bulkRNAseq/TCGA//frag/TCGA_60A8E0BB-C9F9-4D82-A8C6-B419238FDD52.tsv	TRUE	TCGA_60A8E0BB-C9F9-4D82-A8C6-B419238FDD52
TCGA	TCGA	Kidney	ccRCC	Primary Tumor	ccRCC	Dead	TCGA_B07E9E9E-9651-4F0D-8B06-64E1139AE112	Results/bulkRNAseq/TCGA//frag/TCGA_B07E9E9E-9651-4F0D-8B06-64E1139AE112.tsv	TRUE	TCGA_B07E9E9E-9651-4F0D-8B06-64E1139AE112
TCGA	TCGA	Kidney	ccRCC	Primary Tumor	ccRCC	TUMOR FREE	TCGA_25DC023F-6DE8-43EA-9EE5-51BD932AFE59	Results/bulkRNAseq/TCGA//frag/TCGA_25DC023F-6DE8-43EA-9EE5-51BD932AFE59.tsv	TRUE	TCGA_25DC023F-6DE8-43EA-9EE5-51BD932AFE59
TCGA	TCGA	Kidney	ccRCC	Primary Tumor	ccRCC	NA	TCGA_871921C8-26DB-400A-822E-0732BA9EB884	Results/bulkRNAseq/TCGA//frag/TCGA_871921C8-26DB-400A-822E-0732BA9EB884.tsv	TRUE	TCGA_871921C8-26DB-400A-822E-0732BA9EB884
TCGA	TCGA	Kidney	ccRCC	Primary Tumor	ccRCC	Dead	TCGA_FA66387D-C54F-4A29-A007-77B4A7E95E13	Results/bulkRNAseq/TCGA//frag/TCGA_FA66387D-C54F-4A29-A007-77B4A7E95E13.tsv	TRUE	TCGA_FA66387D-C54F-4A29-A007-77B4A7E95E13
TCGA	TCGA	Kidney	ccRCC	Primary Tumor	ccRCC	Dead	TCGA_6D67F3AE-3D04-4EF9-89AF-BAC2B45B9D26	Results/bulkRNAseq/TCGA//frag/TCGA_6D67F3AE-3D04-4EF9-89AF-BAC2B45B9D26.tsv	TRUE	TCGA_6D67F3AE-3D04-4EF9-89AF-BAC2B45B9D26
TCGA	TCGA	Kidney	ccRCC	Primary Tumor	ccRCC	TUMOR FREE	TCGA_2F13CCFB-FD43-468B-B760-0BBC6DAAE81A	Results/bulkRNAseq/TCGA//frag/TCGA_2F13CCFB-FD43-468B-B760-0BBC6DAAE81A.tsv	TRUE	TCGA_2F13CCFB-FD43-468B-B760-0BBC6DAAE81A
TCGA	TCGA	Kidney	ccRCC	Primary Tumor	ccRCC	TUMOR FREE	TCGA_73C49070-432D-4AF8-B76E-1480E0F20020	Results/bulkRNAseq/TCGA//frag/TCGA_73C49070-432D-4AF8-B76E-1480E0F20020.tsv	TRUE	TCGA_73C49070-432D-4AF8-B76E-1480E0F20020
TCGA	TCGA	Kidney	ccRCC	Primary Tumor	ccRCC	TUMOR FREE	TCGA_3A8D104B-BDBB-4B94-821F-14EB6F614B1C	Results/bulkRNAseq/TCGA//frag/TCGA_3A8D104B-BDBB-4B94-821F-14EB6F614B1C.tsv	TRUE	TCGA_3A8D104B-BDBB-4B94-821F-14EB6F614B1C
TCGA	TCGA	Kidney	ccRCC	Primary Tumor	ccRCC	TUMOR FREE	TCGA_A033D709-F383-4E08-A1E4-4F6FD8549975	Results/bulkRNAseq/TCGA//frag/TCGA_A033D709-F383-4E08-A1E4-4F6FD8549975.tsv	TRUE	TCGA_A033D709-F383-4E08-A1E4-4F6FD8549975
TCGA	TCGA	Kidney	ccRCC	Primary Tumor	ccRCC	TUMOR FREE	TCGA_0DCA5C84-6BFD-48CD-AF86-E2C52A034F4B	Results/bulkRNAseq/TCGA//frag/TCGA_0DCA5C84-6BFD-48CD-AF86-E2C52A034F4B.tsv	TRUE	TCGA_0DCA5C84-6BFD-48CD-AF86-E2C52A034F4B
TCGA	TCGA	Kidney	ccRCC	Primary Tumor	ccRCC	TUMOR FREE	TCGA_5C7425DE-F938-48DB-BFA1-5230BA562318	Results/bulkRNAseq/TCGA//frag/TCGA_5C7425DE-F938-48DB-BFA1-5230BA562318.tsv	TRUE	TCGA_5C7425DE-F938-48DB-BFA1-5230BA562318
TCGA	TCGA	Kidney	pcRCC	Primary Tumor	PRCC Unc	TUMOR FREE	TCGA_F3B2521B-66C6-4C90-979F-42E9A59AF41A	Results/bulkRNAseq/TCGA//frag/TCGA_F3B2521B-66C6-4C90-979F-42E9A59AF41A.tsv	TRUE	TCGA_F3B2521B-66C6-4C90-979F-42E9A59AF41A
TCGA	TCGA	Kidney	ccRCC	Primary Tumor	ccRCC	TUMOR FREE	TCGA_434AB74E-67E1-444D-9906-C967D8F93343	Results/bulkRNAseq/TCGA//frag/TCGA_434AB74E-67E1-444D-9906-C967D8F93343.tsv	TRUE	TCGA_434AB74E-67E1-444D-9906-C967D8F93343
TCGA	TCGA	Kidney	pcRCC	Primary Tumor	PRCC T1	Dead	TCGA_7D361100-0D2F-4FDF-9A44-3BC843EB54CF	Results/bulkRNAseq/TCGA//frag/TCGA_7D361100-0D2F-4FDF-9A44-3BC843EB54CF.tsv	TRUE	TCGA_7D361100-0D2F-4FDF-9A44-3BC843EB54CF
TCGA	TCGA	Kidney	ccRCC	Primary Tumor	ccRCC	TUMOR FREE	TCGA_23EC73E9-D04D-471A-9BAB-029EE0013CED	Results/bulkRNAseq/TCGA//frag/TCGA_23EC73E9-D04D-471A-9BAB-029EE0013CED.tsv	TRUE	TCGA_23EC73E9-D04D-471A-9BAB-029EE0013CED
TCGA	TCGA	Kidney	ccRCC	Primary Tumor	ccRCC	TUMOR FREE	TCGA_7C7068D3-43CD-44F2-91A9-B3E52B436756	Results/bulkRNAseq/TCGA//frag/TCGA_7C7068D3-43CD-44F2-91A9-B3E52B436756.tsv	TRUE	TCGA_7C7068D3-43CD-44F2-91A9-B3E52B436756
TCGA	TCGA	Kidney	ccRCC	Primary Tumor	ccRCC	Dead	TCGA_25FB7AEA-A2F6-4A73-BB96-816D36CC1D19	Results/bulkRNAseq/TCGA//frag/TCGA_25FB7AEA-A2F6-4A73-BB96-816D36CC1D19.tsv	TRUE	TCGA_25FB7AEA-A2F6-4A73-BB96-816D36CC1D19
TCGA	TCGA	Kidney	ccRCC	Primary Tumor	ccRCC	TUMOR FREE	TCGA_24646130-47E4-4CA8-B6AB-5A4082DF3D4E	Results/bulkRNAseq/TCGA//frag/TCGA_24646130-47E4-4CA8-B6AB-5A4082DF3D4E.tsv	TRUE	TCGA_24646130-47E4-4CA8-B6AB-5A4082DF3D4E
TCGA	TCGA	Kidney	pcRCC	Primary Tumor	PRCC T1	TUMOR FREE	TCGA_54964A1F-7EE8-4141-8F60-B6BF2C153139	Results/bulkRNAseq/TCGA//frag/TCGA_54964A1F-7EE8-4141-8F60-B6BF2C153139.tsv	TRUE	TCGA_54964A1F-7EE8-4141-8F60-B6BF2C153139
TCGA	TCGA	Kidney	ccRCC	Primary Tumor	ccRCC	TUMOR FREE	TCGA_1A81B7A6-EC11-4FC3-B2DE-022CF948B947	Results/bulkRNAseq/TCGA//frag/TCGA_1A81B7A6-EC11-4FC3-B2DE-022CF948B947.tsv	TRUE	TCGA_1A81B7A6-EC11-4FC3-B2DE-022CF948B947
TCGA	TCGA	Kidney	ccRCC	Primary Tumor	ccRCC	Dead	TCGA_783FA571-A31A-4852-855B-4E8009A9C8F1	Results/bulkRNAseq/TCGA//frag/TCGA_783FA571-A31A-4852-855B-4E8009A9C8F1.tsv	TRUE	TCGA_783FA571-A31A-4852-855B-4E8009A9C8F1
TCGA	TCGA	Kidney	ccRCC	Primary Tumor	ccRCC	Dead	TCGA_A45F3A18-FE01-4651-8421-BEC9219D9201	Results/bulkRNAseq/TCGA//frag/TCGA_A45F3A18-FE01-4651-8421-BEC9219D9201.tsv	TRUE	TCGA_A45F3A18-FE01-4651-8421-BEC9219D9201
TCGA	TCGA	Kidney	chRCC	Primary Tumor	ChRCC	TUMOR FREE	TCGA_49376FFC-BC39-4069-87F2-03D9F5039E75	Results/bulkRNAseq/TCGA//frag/TCGA_49376FFC-BC39-4069-87F2-03D9F5039E75.tsv	TRUE	TCGA_49376FFC-BC39-4069-87F2-03D9F5039E75
TCGA	TCGA	Kidney	pcRCC	Primary Tumor	PRCC T1	TUMOR FREE	TCGA_ACCEC75A-8EDF-4D83-97DE-BD30FACAC774	Results/bulkRNAseq/TCGA//frag/TCGA_ACCEC75A-8EDF-4D83-97DE-BD30FACAC774.tsv	TRUE	TCGA_ACCEC75A-8EDF-4D83-97DE-BD30FACAC774
TCGA	TCGA	Kidney	pcRCC	Primary Tumor	PRCC T1	TUMOR FREE	TCGA_608F26B3-850A-40C3-B899-32AEEAE161C4	Results/bulkRNAseq/TCGA//frag/TCGA_608F26B3-850A-40C3-B899-32AEEAE161C4.tsv	TRUE	TCGA_608F26B3-850A-40C3-B899-32AEEAE161C4
TCGA	TCGA	Kidney	pcRCC	Primary Tumor	PRCC T1	TUMOR FREE	TCGA_F6279E41-23ED-470D-B698-8CC8AA9C55DC	Results/bulkRNAseq/TCGA//frag/TCGA_F6279E41-23ED-470D-B698-8CC8AA9C55DC.tsv	TRUE	TCGA_F6279E41-23ED-470D-B698-8CC8AA9C55DC
TCGA	TCGA	Kidney	chRCC	Primary Tumor	ChRCC	Dead	TCGA_F07FEDD0-6AE9-47B4-9A33-C9D5E37A4FD3	Results/bulkRNAseq/TCGA//frag/TCGA_F07FEDD0-6AE9-47B4-9A33-C9D5E37A4FD3.tsv	TRUE	TCGA_F07FEDD0-6AE9-47B4-9A33-C9D5E37A4FD3
TCGA	TCGA	Kidney	ccRCC	Primary Tumor	ccRCC	Dead	TCGA_658F02CD-4C6C-4945-8215-BDEFDC3BF4AD	Results/bulkRNAseq/TCGA//frag/TCGA_658F02CD-4C6C-4945-8215-BDEFDC3BF4AD.tsv	TRUE	TCGA_658F02CD-4C6C-4945-8215-BDEFDC3BF4AD
TCGA	TCGA	Kidney	ccRCC	Primary Tumor	ccRCC	TUMOR FREE	TCGA_452792E7-BF1C-4396-99A5-BE03BED55754	Results/bulkRNAseq/TCGA//frag/TCGA_452792E7-BF1C-4396-99A5-BE03BED55754.tsv	TRUE	TCGA_452792E7-BF1C-4396-99A5-BE03BED55754
TCGA	TCGA	Kidney	ccRCC	Primary Tumor	ccRCC	Dead	TCGA_347C4168-42C5-494B-8080-2C244F6201FF	Results/bulkRNAseq/TCGA//frag/TCGA_347C4168-42C5-494B-8080-2C244F6201FF.tsv	TRUE	TCGA_347C4168-42C5-494B-8080-2C244F6201FF
TCGA	TCGA	Kidney	pcRCC	Primary Tumor	PRCC T2	TUMOR FREE	TCGA_CBFEAB0A-8BF3-4AFD-B229-938FEDB22941	Results/bulkRNAseq/TCGA//frag/TCGA_CBFEAB0A-8BF3-4AFD-B229-938FEDB22941.tsv	TRUE	TCGA_CBFEAB0A-8BF3-4AFD-B229-938FEDB22941
TCGA	TCGA	Kidney	ccRCC	Primary Tumor	ccRCC	TUMOR FREE	TCGA_D6F6AD26-73E9-4BCB-A870-387B02252111	Results/bulkRNAseq/TCGA//frag/TCGA_D6F6AD26-73E9-4BCB-A870-387B02252111.tsv	TRUE	TCGA_D6F6AD26-73E9-4BCB-A870-387B02252111
TCGA	TCGA	Kidney	ccRCC	Primary Tumor	ccRCC	TUMOR FREE	TCGA_DDD73B70-3FDB-4AC8-9074-3CE0EAC052A8	Results/bulkRNAseq/TCGA//frag/TCGA_DDD73B70-3FDB-4AC8-9074-3CE0EAC052A8.tsv	TRUE	TCGA_DDD73B70-3FDB-4AC8-9074-3CE0EAC052A8
TCGA	TCGA	Kidney	pcRCC	Primary Tumor	KIRP CIMP	WITH TUMOR	TCGA_AA8714CF-5EC7-4A40-8540-B069116F56DA	Results/bulkRNAseq/TCGA//frag/TCGA_AA8714CF-5EC7-4A40-8540-B069116F56DA.tsv	TRUE	TCGA_AA8714CF-5EC7-4A40-8540-B069116F56DA
TCGA	TCGA	Kidney	ccRCC	Primary Tumor	ccRCC	Dead	TCGA_6239D979-7AED-4751-A97A-A4DD628D9259	Results/bulkRNAseq/TCGA//frag/TCGA_6239D979-7AED-4751-A97A-A4DD628D9259.tsv	TRUE	TCGA_6239D979-7AED-4751-A97A-A4DD628D9259
TCGA	TCGA	Kidney	ccRCC	Primary Tumor	ccRCC	TUMOR FREE	TCGA_9BFC50C2-211F-4D0F-8ACE-85184383B777	Results/bulkRNAseq/TCGA//frag/TCGA_9BFC50C2-211F-4D0F-8ACE-85184383B777.tsv	TRUE	TCGA_9BFC50C2-211F-4D0F-8ACE-85184383B777
TCGA	TCGA	Kidney	ccRCC	Primary Tumor	ccRCC	TUMOR FREE	TCGA_578B95ED-8967-406C-AFB8-70C211CF9F89	Results/bulkRNAseq/TCGA//frag/TCGA_578B95ED-8967-406C-AFB8-70C211CF9F89.tsv	TRUE	TCGA_578B95ED-8967-406C-AFB8-70C211CF9F89
TCGA	TCGA	Kidney	pcRCC	Primary Tumor	PRCC Unc	Dead	TCGA_4FBBE978-101F-4565-A60A-844A97485C88	Results/bulkRNAseq/TCGA//frag/TCGA_4FBBE978-101F-4565-A60A-844A97485C88.tsv	TRUE	TCGA_4FBBE978-101F-4565-A60A-844A97485C88
TCGA	TCGA	Kidney	chRCC	Primary Tumor	ChRCC	Dead	TCGA_441D2917-46A9-4584-A987-9DB9DBDF7C4F	Results/bulkRNAseq/TCGA//frag/TCGA_441D2917-46A9-4584-A987-9DB9DBDF7C4F.tsv	TRUE	TCGA_441D2917-46A9-4584-A987-9DB9DBDF7C4F
TCGA	TCGA	Kidney	pcRCC	Primary Tumor	PRCC T2	TUMOR FREE	TCGA_46C084FA-9585-4D58-A2F0-AD6B21F5603B	Results/bulkRNAseq/TCGA//frag/TCGA_46C084FA-9585-4D58-A2F0-AD6B21F5603B.tsv	TRUE	TCGA_46C084FA-9585-4D58-A2F0-AD6B21F5603B
TCGA	TCGA	Kidney	pcRCC	Primary Tumor	PRCC Unc	TUMOR FREE	TCGA_87639609-160D-4CE7-BCAA-1FC03439B8D4	Results/bulkRNAseq/TCGA//frag/TCGA_87639609-160D-4CE7-BCAA-1FC03439B8D4.tsv	TRUE	TCGA_87639609-160D-4CE7-BCAA-1FC03439B8D4
TCGA	TCGA	Kidney	chRCC	Primary Tumor	ChRCC	TUMOR FREE	TCGA_7B657C3B-B78B-4741-AF7F-18E48B2A8C50	Results/bulkRNAseq/TCGA//frag/TCGA_7B657C3B-B78B-4741-AF7F-18E48B2A8C50.tsv	TRUE	TCGA_7B657C3B-B78B-4741-AF7F-18E48B2A8C50
TCGA	TCGA	Kidney	ccRCC	Primary Tumor	ccRCC	TUMOR FREE	TCGA_34D3DFC8-CBD8-4F98-ADA3-C246B189B65E	Results/bulkRNAseq/TCGA//frag/TCGA_34D3DFC8-CBD8-4F98-ADA3-C246B189B65E.tsv	TRUE	TCGA_34D3DFC8-CBD8-4F98-ADA3-C246B189B65E
TCGA	TCGA	Kidney	pcRCC	Primary Tumor	PRCC Unc	TUMOR FREE	TCGA_E3359877-6173-421D-8C26-61B2C5E380A7	Results/bulkRNAseq/TCGA//frag/TCGA_E3359877-6173-421D-8C26-61B2C5E380A7.tsv	TRUE	TCGA_E3359877-6173-421D-8C26-61B2C5E380A7
TCGA	TCGA	Kidney	ccRCC	Primary Tumor	ccRCC	TUMOR FREE	TCGA_5E6A1687-FB67-4C0A-9BB1-E692F686001E	Results/bulkRNAseq/TCGA//frag/TCGA_5E6A1687-FB67-4C0A-9BB1-E692F686001E.tsv	TRUE	TCGA_5E6A1687-FB67-4C0A-9BB1-E692F686001E
TCGA	TCGA	Kidney	ccRCC	Primary Tumor	ccRCC	TUMOR FREE	TCGA_0AC825A9-EC20-4D3E-9114-4DEAC902DE11	Results/bulkRNAseq/TCGA//frag/TCGA_0AC825A9-EC20-4D3E-9114-4DEAC902DE11.tsv	TRUE	TCGA_0AC825A9-EC20-4D3E-9114-4DEAC902DE11
TCGA	TCGA	Kidney	pcRCC	Primary Tumor	PRCC T2	WITH TUMOR	TCGA_B555FD66-A67B-4968-8FE6-F20F72579FBE	Results/bulkRNAseq/TCGA//frag/TCGA_B555FD66-A67B-4968-8FE6-F20F72579FBE.tsv	TRUE	TCGA_B555FD66-A67B-4968-8FE6-F20F72579FBE
TCGA	TCGA	Kidney	pcRCC	Primary Tumor	PRCC T2	TUMOR FREE	TCGA_B97D13F5-38A8-4FB7-A840-F8E27B2D987F	Results/bulkRNAseq/TCGA//frag/TCGA_B97D13F5-38A8-4FB7-A840-F8E27B2D987F.tsv	TRUE	TCGA_B97D13F5-38A8-4FB7-A840-F8E27B2D987F
TCGA	TCGA	Kidney	pcRCC	Primary Tumor	KIRP CIMP	TUMOR FREE	TCGA_64C8257C-3BA4-4B06-9313-501AF47D45C1	Results/bulkRNAseq/TCGA//frag/TCGA_64C8257C-3BA4-4B06-9313-501AF47D45C1.tsv	TRUE	TCGA_64C8257C-3BA4-4B06-9313-501AF47D45C1
TCGA	TCGA	Kidney	pcRCC	Primary Tumor	PRCC T1	TUMOR FREE	TCGA_2F6AE3AB-8EB9-4749-BD64-0A41A0EBA38E	Results/bulkRNAseq/TCGA//frag/TCGA_2F6AE3AB-8EB9-4749-BD64-0A41A0EBA38E.tsv	TRUE	TCGA_2F6AE3AB-8EB9-4749-BD64-0A41A0EBA38E
TCGA	TCGA	Kidney	ccRCC	Primary Tumor	ccRCC	TUMOR FREE	TCGA_E416C90A-2A9A-4F86-9B78-51FE5F8E3B7D	Results/bulkRNAseq/TCGA//frag/TCGA_E416C90A-2A9A-4F86-9B78-51FE5F8E3B7D.tsv	TRUE	TCGA_E416C90A-2A9A-4F86-9B78-51FE5F8E3B7D
TCGA	TCGA	Kidney	ccRCC	Primary Tumor	ccRCC	TUMOR FREE	TCGA_9040C5A5-D8BC-4693-8D35-5C2AD32833A0	Results/bulkRNAseq/TCGA//frag/TCGA_9040C5A5-D8BC-4693-8D35-5C2AD32833A0.tsv	TRUE	TCGA_9040C5A5-D8BC-4693-8D35-5C2AD32833A0
TCGA	TCGA	Kidney	pcRCC	Primary Tumor	PRCC T1	NA	TCGA_7F9A203E-4C66-4FCD-983B-C27BA8531A0A	Results/bulkRNAseq/TCGA//frag/TCGA_7F9A203E-4C66-4FCD-983B-C27BA8531A0A.tsv	TRUE	TCGA_7F9A203E-4C66-4FCD-983B-C27BA8531A0A
TCGA	TCGA	Kidney	pcRCC	Primary Tumor	PRCC T2	TUMOR FREE	TCGA_3CE9818A-5545-44F2-A3C0-2EEE555F84AD	Results/bulkRNAseq/TCGA//frag/TCGA_3CE9818A-5545-44F2-A3C0-2EEE555F84AD.tsv	TRUE	TCGA_3CE9818A-5545-44F2-A3C0-2EEE555F84AD
TCGA	TCGA	Kidney	pcRCC	Primary Tumor	PRCC T1	TUMOR FREE	TCGA_67BE48A1-AA86-4EA8-9460-100715F12A25	Results/bulkRNAseq/TCGA//frag/TCGA_67BE48A1-AA86-4EA8-9460-100715F12A25.tsv	TRUE	TCGA_67BE48A1-AA86-4EA8-9460-100715F12A25
TCGA	TCGA	Kidney	ccRCC	Primary Tumor	ccRCC	TUMOR FREE	TCGA_A9848D7E-7B71-4C72-9EE3-E3CA474E8CB6	Results/bulkRNAseq/TCGA//frag/TCGA_A9848D7E-7B71-4C72-9EE3-E3CA474E8CB6.tsv	TRUE	TCGA_A9848D7E-7B71-4C72-9EE3-E3CA474E8CB6
TCGA	TCGA	Kidney	pcRCC	Primary Tumor	PRCC T2	TUMOR FREE	TCGA_CA0C6033-371C-4FB9-BC69-3EAF858D83C0	Results/bulkRNAseq/TCGA//frag/TCGA_CA0C6033-371C-4FB9-BC69-3EAF858D83C0.tsv	TRUE	TCGA_CA0C6033-371C-4FB9-BC69-3EAF858D83C0
TCGA	TCGA	Kidney	ccRCC	Primary Tumor	ccRCC	Dead	TCGA_D7358EE8-CB53-4051-9F11-697928711AD5	Results/bulkRNAseq/TCGA//frag/TCGA_D7358EE8-CB53-4051-9F11-697928711AD5.tsv	TRUE	TCGA_D7358EE8-CB53-4051-9F11-697928711AD5
TCGA	TCGA	Kidney	ccRCC	Primary Tumor	ccRCC	Dead	TCGA_D841D893-0126-4D5A-A5A0-955172379E32	Results/bulkRNAseq/TCGA//frag/TCGA_D841D893-0126-4D5A-A5A0-955172379E32.tsv	TRUE	TCGA_D841D893-0126-4D5A-A5A0-955172379E32
TCGA	TCGA	Kidney	ccRCC	Primary Tumor	ccRCC	TUMOR FREE	TCGA_6DFB1149-9D1B-4E7D-AD7A-43C2772296A9	Results/bulkRNAseq/TCGA//frag/TCGA_6DFB1149-9D1B-4E7D-AD7A-43C2772296A9.tsv	TRUE	TCGA_6DFB1149-9D1B-4E7D-AD7A-43C2772296A9
TCGA	TCGA	Kidney	ccRCC	Primary Tumor	ccRCC	TUMOR FREE	TCGA_F3C19DC3-977B-4BE0-8EB3-4E1CCBF862AB	Results/bulkRNAseq/TCGA//frag/TCGA_F3C19DC3-977B-4BE0-8EB3-4E1CCBF862AB.tsv	TRUE	TCGA_F3C19DC3-977B-4BE0-8EB3-4E1CCBF862AB
TCGA	TCGA	Kidney	ccRCC	Primary Tumor	ccRCC	Dead	TCGA_FA21E342-BDB1-47E2-B9AF-251EC5F7E176	Results/bulkRNAseq/TCGA//frag/TCGA_FA21E342-BDB1-47E2-B9AF-251EC5F7E176.tsv	TRUE	TCGA_FA21E342-BDB1-47E2-B9AF-251EC5F7E176
TCGA	TCGA	Kidney	ccRCC	Primary Tumor	ccRCC	WITH TUMOR	TCGA_77654A3E-4BD1-43E7-B8EC-B7C1864557A7	Results/bulkRNAseq/TCGA//frag/TCGA_77654A3E-4BD1-43E7-B8EC-B7C1864557A7.tsv	TRUE	TCGA_77654A3E-4BD1-43E7-B8EC-B7C1864557A7
TCGA	TCGA	Kidney	pcRCC	Primary Tumor	PRCC T1	TUMOR FREE	TCGA_691BFA81-F8E6-4711-BB06-9838704D9955	Results/bulkRNAseq/TCGA//frag/TCGA_691BFA81-F8E6-4711-BB06-9838704D9955.tsv	TRUE	TCGA_691BFA81-F8E6-4711-BB06-9838704D9955
TCGA	TCGA	Kidney	pcRCC	Primary Tumor	PRCC T1	TUMOR FREE	TCGA_3AB4A5A0-A494-4B88-9834-7A3447F8E536	Results/bulkRNAseq/TCGA//frag/TCGA_3AB4A5A0-A494-4B88-9834-7A3447F8E536.tsv	TRUE	TCGA_3AB4A5A0-A494-4B88-9834-7A3447F8E536
TCGA	TCGA	Kidney	pcRCC	Primary Tumor	PRCC T1	TUMOR FREE	TCGA_A0663EC1-6682-4BE3-82AF-B9577700B320	Results/bulkRNAseq/TCGA//frag/TCGA_A0663EC1-6682-4BE3-82AF-B9577700B320.tsv	TRUE	TCGA_A0663EC1-6682-4BE3-82AF-B9577700B320
TCGA	TCGA	Kidney	ccRCC	Primary Tumor	ccRCC	TUMOR FREE	TCGA_693691F1-202D-43D1-BD57-D5BCC657DB1D	Results/bulkRNAseq/TCGA//frag/TCGA_693691F1-202D-43D1-BD57-D5BCC657DB1D.tsv	TRUE	TCGA_693691F1-202D-43D1-BD57-D5BCC657DB1D
TCGA	TCGA	Kidney	ccRCC	Primary Tumor	ccRCC	TUMOR FREE	TCGA_EAACE3EC-E424-4C10-BE6A-CDB53D16ECD1	Results/bulkRNAseq/TCGA//frag/TCGA_EAACE3EC-E424-4C10-BE6A-CDB53D16ECD1.tsv	TRUE	TCGA_EAACE3EC-E424-4C10-BE6A-CDB53D16ECD1
TCGA	TCGA	Kidney	ccRCC	Primary Tumor	ccRCC	TUMOR FREE	TCGA_A7A100AE-96B1-4F63-B4C1-DCA8C4EB63BC	Results/bulkRNAseq/TCGA//frag/TCGA_A7A100AE-96B1-4F63-B4C1-DCA8C4EB63BC.tsv	TRUE	TCGA_A7A100AE-96B1-4F63-B4C1-DCA8C4EB63BC
TCGA	TCGA	Kidney	ccRCC	Primary Tumor	ccRCC	Dead	TCGA_8471BCF7-6EDA-48E4-8214-CC430173F2F8	Results/bulkRNAseq/TCGA//frag/TCGA_8471BCF7-6EDA-48E4-8214-CC430173F2F8.tsv	TRUE	TCGA_8471BCF7-6EDA-48E4-8214-CC430173F2F8
TCGA	TCGA	Kidney	pcRCC	Primary Tumor	PRCC T1	TUMOR FREE	TCGA_F8780D3E-84F5-4A43-BBAC-C59C5D4D5C0E	Results/bulkRNAseq/TCGA//frag/TCGA_F8780D3E-84F5-4A43-BBAC-C59C5D4D5C0E.tsv	TRUE	TCGA_F8780D3E-84F5-4A43-BBAC-C59C5D4D5C0E
TCGA	TCGA	Kidney	ccRCC	Primary Tumor	ccRCC	TUMOR FREE	TCGA_C6586E83-11C5-4D9C-941D-6B73A542214B	Results/bulkRNAseq/TCGA//frag/TCGA_C6586E83-11C5-4D9C-941D-6B73A542214B.tsv	TRUE	TCGA_C6586E83-11C5-4D9C-941D-6B73A542214B
TCGA	TCGA	Kidney	ccRCC	Primary Tumor	ccRCC	TUMOR FREE	TCGA_AE16A3E7-F95E-4526-9137-B640BCA5F014	Results/bulkRNAseq/TCGA//frag/TCGA_AE16A3E7-F95E-4526-9137-B640BCA5F014.tsv	TRUE	TCGA_AE16A3E7-F95E-4526-9137-B640BCA5F014
TCGA	TCGA	Kidney	chRCC	Primary Tumor	ChRCC	Dead	TCGA_97457ABC-A0F3-4938-9A36-2CCE4CAA8180	Results/bulkRNAseq/TCGA//frag/TCGA_97457ABC-A0F3-4938-9A36-2CCE4CAA8180.tsv	TRUE	TCGA_97457ABC-A0F3-4938-9A36-2CCE4CAA8180
TCGA	TCGA	Kidney	pcRCC	Primary Tumor	PRCC Unc	TUMOR FREE	TCGA_65797413-33DA-446B-8979-E3DAD90871FC	Results/bulkRNAseq/TCGA//frag/TCGA_65797413-33DA-446B-8979-E3DAD90871FC.tsv	TRUE	TCGA_65797413-33DA-446B-8979-E3DAD90871FC
TCGA	TCGA	Kidney	pcRCC	Primary Tumor	PRCC T1	Dead	TCGA_A52FB731-830E-40A7-8A34-0DAEEC6AD996	Results/bulkRNAseq/TCGA//frag/TCGA_A52FB731-830E-40A7-8A34-0DAEEC6AD996.tsv	TRUE	TCGA_A52FB731-830E-40A7-8A34-0DAEEC6AD996
TCGA	TCGA	Kidney	pcRCC	Primary Tumor	PRCC T1	NA	TCGA_99E49022-CD39-493A-84FB-DD60F1A4F9CE	Results/bulkRNAseq/TCGA//frag/TCGA_99E49022-CD39-493A-84FB-DD60F1A4F9CE.tsv	TRUE	TCGA_99E49022-CD39-493A-84FB-DD60F1A4F9CE
TCGA	TCGA	Kidney	pcRCC	Primary Tumor	PRCC T1	TUMOR FREE	TCGA_094021DD-27AD-4B5F-9DC1-3FB453E2D15F	Results/bulkRNAseq/TCGA//frag/TCGA_094021DD-27AD-4B5F-9DC1-3FB453E2D15F.tsv	TRUE	TCGA_094021DD-27AD-4B5F-9DC1-3FB453E2D15F
TCGA	TCGA	Kidney	ccRCC	Primary Tumor	ccRCC	TUMOR FREE	TCGA_7F9B1D32-6F17-4895-A4C3-DDACD17ADAD5	Results/bulkRNAseq/TCGA//frag/TCGA_7F9B1D32-6F17-4895-A4C3-DDACD17ADAD5.tsv	TRUE	TCGA_7F9B1D32-6F17-4895-A4C3-DDACD17ADAD5
TCGA	TCGA	Kidney	chRCC	Primary Tumor	ChRCC	WITH TUMOR	TCGA_9889D0AB-A85F-4549-BD27-E622B0E870DB	Results/bulkRNAseq/TCGA//frag/TCGA_9889D0AB-A85F-4549-BD27-E622B0E870DB.tsv	TRUE	TCGA_9889D0AB-A85F-4549-BD27-E622B0E870DB
TCGA	TCGA	Kidney	ccRCC	Primary Tumor	ccRCC	Dead	TCGA_31110A59-6DD4-4EDD-A056-C45DBC8966CC	Results/bulkRNAseq/TCGA//frag/TCGA_31110A59-6DD4-4EDD-A056-C45DBC8966CC.tsv	TRUE	TCGA_31110A59-6DD4-4EDD-A056-C45DBC8966CC
TCGA	TCGA	Kidney	ccRCC	Primary Tumor	ccRCC	TUMOR FREE	TCGA_14387DAD-F6A2-4C1E-A74B-DC1BFD1D95E1	Results/bulkRNAseq/TCGA//frag/TCGA_14387DAD-F6A2-4C1E-A74B-DC1BFD1D95E1.tsv	TRUE	TCGA_14387DAD-F6A2-4C1E-A74B-DC1BFD1D95E1
TCGA	TCGA	Kidney	ccRCC	Primary Tumor	ccRCC	TUMOR FREE	TCGA_394D04B2-FE10-4109-BDA7-E8840704FFC5	Results/bulkRNAseq/TCGA//frag/TCGA_394D04B2-FE10-4109-BDA7-E8840704FFC5.tsv	TRUE	TCGA_394D04B2-FE10-4109-BDA7-E8840704FFC5
TCGA	TCGA	Kidney	ccRCC	Primary Tumor	ccRCC	Dead	TCGA_2D84E0EC-31EE-418B-B275-84BF5D5EFEB5	Results/bulkRNAseq/TCGA//frag/TCGA_2D84E0EC-31EE-418B-B275-84BF5D5EFEB5.tsv	TRUE	TCGA_2D84E0EC-31EE-418B-B275-84BF5D5EFEB5
TCGA	TCGA	Kidney	ccRCC	Primary Tumor	ccRCC	TUMOR FREE	TCGA_E988564D-9EA2-4835-B811-4900E785E2B1	Results/bulkRNAseq/TCGA//frag/TCGA_E988564D-9EA2-4835-B811-4900E785E2B1.tsv	TRUE	TCGA_E988564D-9EA2-4835-B811-4900E785E2B1
TCGA	TCGA	Kidney	chRCC	Primary Tumor	ChRCC	Dead	TCGA_D1848EEA-5A5D-4815-823B-03D835F791FE	Results/bulkRNAseq/TCGA//frag/TCGA_D1848EEA-5A5D-4815-823B-03D835F791FE.tsv	TRUE	TCGA_D1848EEA-5A5D-4815-823B-03D835F791FE
TCGA	TCGA	Kidney	ccRCC	Primary Tumor	ccRCC	TUMOR FREE	TCGA_0D541F12-AFB5-4D50-B43E-5038B0056BF0	Results/bulkRNAseq/TCGA//frag/TCGA_0D541F12-AFB5-4D50-B43E-5038B0056BF0.tsv	TRUE	TCGA_0D541F12-AFB5-4D50-B43E-5038B0056BF0
TCGA	TCGA	Kidney	ccRCC	Primary Tumor	ccRCC	Dead	TCGA_809839A7-A175-48AA-809E-5E4C99894CDE	Results/bulkRNAseq/TCGA//frag/TCGA_809839A7-A175-48AA-809E-5E4C99894CDE.tsv	TRUE	TCGA_809839A7-A175-48AA-809E-5E4C99894CDE
TCGA	TCGA	Kidney	pcRCC	Primary Tumor	PRCC Unc	TUMOR FREE	TCGA_ACCFCE18-1113-4203-845F-4608539005FE	Results/bulkRNAseq/TCGA//frag/TCGA_ACCFCE18-1113-4203-845F-4608539005FE.tsv	TRUE	TCGA_ACCFCE18-1113-4203-845F-4608539005FE
TCGA	TCGA	Kidney	pcRCC	Primary Tumor	PRCC T2	TUMOR FREE	TCGA_A0586BCA-16AC-4AFB-864E-0C84881C77A5	Results/bulkRNAseq/TCGA//frag/TCGA_A0586BCA-16AC-4AFB-864E-0C84881C77A5.tsv	TRUE	TCGA_A0586BCA-16AC-4AFB-864E-0C84881C77A5
TCGA	TCGA	Kidney	ccRCC	Primary Tumor	ccRCC	TUMOR FREE	TCGA_139EC04C-0DC9-456E-91C8-AEF139E9370B	Results/bulkRNAseq/TCGA//frag/TCGA_139EC04C-0DC9-456E-91C8-AEF139E9370B.tsv	TRUE	TCGA_139EC04C-0DC9-456E-91C8-AEF139E9370B
TCGA	TCGA	Kidney	ccRCC	Primary Tumor	ccRCC	TUMOR FREE	TCGA_CE075FE9-1386-4CC3-A23A-F5BA531742FE	Results/bulkRNAseq/TCGA//frag/TCGA_CE075FE9-1386-4CC3-A23A-F5BA531742FE.tsv	TRUE	TCGA_CE075FE9-1386-4CC3-A23A-F5BA531742FE
TCGA	TCGA	Kidney	ccRCC	Primary Tumor	ccRCC	Dead	TCGA_C20D869D-66BC-4C91-B837-0586F49A2060	Results/bulkRNAseq/TCGA//frag/TCGA_C20D869D-66BC-4C91-B837-0586F49A2060.tsv	TRUE	TCGA_C20D869D-66BC-4C91-B837-0586F49A2060
TCGA	TCGA	Kidney	pcRCC	Primary Tumor	PRCC Unc	TUMOR FREE	TCGA_71791028-BDC4-4C11-9D35-8FCED8E47222	Results/bulkRNAseq/TCGA//frag/TCGA_71791028-BDC4-4C11-9D35-8FCED8E47222.tsv	TRUE	TCGA_71791028-BDC4-4C11-9D35-8FCED8E47222
TCGA	TCGA	Kidney	ccRCC	Primary Tumor	ccRCC	Dead	TCGA_28BD4613-5CAB-4456-926B-6099BDF2A76D	Results/bulkRNAseq/TCGA//frag/TCGA_28BD4613-5CAB-4456-926B-6099BDF2A76D.tsv	TRUE	TCGA_28BD4613-5CAB-4456-926B-6099BDF2A76D
TCGA	TCGA	Kidney	ccRCC	Primary Tumor	ccRCC	TUMOR FREE	TCGA_97AC8581-96AF-4E04-9C0C-2A36F07A3F56	Results/bulkRNAseq/TCGA//frag/TCGA_97AC8581-96AF-4E04-9C0C-2A36F07A3F56.tsv	TRUE	TCGA_97AC8581-96AF-4E04-9C0C-2A36F07A3F56
TCGA	TCGA	Kidney	ccRCC	Primary Tumor	ccRCC	Dead	TCGA_70A865B0-1B67-46FC-98D5-2DDAD37153C8	Results/bulkRNAseq/TCGA//frag/TCGA_70A865B0-1B67-46FC-98D5-2DDAD37153C8.tsv	TRUE	TCGA_70A865B0-1B67-46FC-98D5-2DDAD37153C8
TCGA	TCGA	Kidney	pcRCC	Primary Tumor	PRCC T1	TUMOR FREE	TCGA_F39850C3-FBCF-4F3C-8A1A-8ECAF2A4CF8E	Results/bulkRNAseq/TCGA//frag/TCGA_F39850C3-FBCF-4F3C-8A1A-8ECAF2A4CF8E.tsv	TRUE	TCGA_F39850C3-FBCF-4F3C-8A1A-8ECAF2A4CF8E
TCGA	TCGA	Kidney	pcRCC	Primary Tumor	PRCC T1	TUMOR FREE	TCGA_46F53590-3B06-47C8-BE49-08C8F5E64C52	Results/bulkRNAseq/TCGA//frag/TCGA_46F53590-3B06-47C8-BE49-08C8F5E64C52.tsv	TRUE	TCGA_46F53590-3B06-47C8-BE49-08C8F5E64C52
TCGA	TCGA	Kidney	pcRCC	Primary Tumor	KIRP CIMP	Dead	TCGA_DE434A16-D8B1-4AAF-B73D-110C02A94A73	Results/bulkRNAseq/TCGA//frag/TCGA_DE434A16-D8B1-4AAF-B73D-110C02A94A73.tsv	TRUE	TCGA_DE434A16-D8B1-4AAF-B73D-110C02A94A73
TCGA	TCGA	Kidney	ccRCC	Primary Tumor	ccRCC	TUMOR FREE	TCGA_56606528-ECC7-4074-8CA6-ECB0174BADC5	Results/bulkRNAseq/TCGA//frag/TCGA_56606528-ECC7-4074-8CA6-ECB0174BADC5.tsv	TRUE	TCGA_56606528-ECC7-4074-8CA6-ECB0174BADC5
TCGA	TCGA	Kidney	ccRCC	Primary Tumor	ccRCC	TUMOR FREE	TCGA_7123BF57-2EAA-4509-B5EF-A72C58A32A09	Results/bulkRNAseq/TCGA//frag/TCGA_7123BF57-2EAA-4509-B5EF-A72C58A32A09.tsv	TRUE	TCGA_7123BF57-2EAA-4509-B5EF-A72C58A32A09
TCGA	TCGA	Kidney	ccRCC	Primary Tumor	ccRCC	Dead	TCGA_CCD90971-71FE-4DF7-9BC8-D4E3CC944E54	Results/bulkRNAseq/TCGA//frag/TCGA_CCD90971-71FE-4DF7-9BC8-D4E3CC944E54.tsv	TRUE	TCGA_CCD90971-71FE-4DF7-9BC8-D4E3CC944E54
TCGA	TCGA	Kidney	chRCC	Primary Tumor	chRCC MD	Dead	TCGA_55CAFD5B-FA38-4F15-9EE3-D3F246226AB9	Results/bulkRNAseq/TCGA//frag/TCGA_55CAFD5B-FA38-4F15-9EE3-D3F246226AB9.tsv	TRUE	TCGA_55CAFD5B-FA38-4F15-9EE3-D3F246226AB9
TCGA	TCGA	Kidney	ccRCC	Primary Tumor	ccRCC	WITH TUMOR	TCGA_A98023B3-D269-4E82-A93C-3BB6228462C2	Results/bulkRNAseq/TCGA//frag/TCGA_A98023B3-D269-4E82-A93C-3BB6228462C2.tsv	TRUE	TCGA_A98023B3-D269-4E82-A93C-3BB6228462C2
TCGA	TCGA	Kidney	ccRCC	Primary Tumor	ccRCC	TUMOR FREE	TCGA_73A0DF2D-684E-4A90-8608-E07CBA593D40	Results/bulkRNAseq/TCGA//frag/TCGA_73A0DF2D-684E-4A90-8608-E07CBA593D40.tsv	TRUE	TCGA_73A0DF2D-684E-4A90-8608-E07CBA593D40
TCGA	TCGA	Kidney	ccRCC	Primary Tumor	ccRCC	TUMOR FREE	TCGA_E87A1C3E-821D-446D-9AD9-030CDF758819	Results/bulkRNAseq/TCGA//frag/TCGA_E87A1C3E-821D-446D-9AD9-030CDF758819.tsv	TRUE	TCGA_E87A1C3E-821D-446D-9AD9-030CDF758819
TCGA	TCGA	Kidney	ccRCC	Primary Tumor	ccRCC	NA	TCGA_4EB7A75C-86C9-4C01-AF4B-AD541D3E3EB0	Results/bulkRNAseq/TCGA//frag/TCGA_4EB7A75C-86C9-4C01-AF4B-AD541D3E3EB0.tsv	TRUE	TCGA_4EB7A75C-86C9-4C01-AF4B-AD541D3E3EB0
TCGA	TCGA	Kidney	pcRCC	Primary Tumor	PRCC T1	TUMOR FREE	TCGA_E930E21A-AF2F-4E18-8571-DDE9B3AE0245	Results/bulkRNAseq/TCGA//frag/TCGA_E930E21A-AF2F-4E18-8571-DDE9B3AE0245.tsv	TRUE	TCGA_E930E21A-AF2F-4E18-8571-DDE9B3AE0245
TCGA	TCGA	Kidney	pcRCC	Primary Tumor	PRCC Unc	TUMOR FREE	TCGA_467375F3-013E-460A-89DC-E9D324B27883	Results/bulkRNAseq/TCGA//frag/TCGA_467375F3-013E-460A-89DC-E9D324B27883.tsv	TRUE	TCGA_467375F3-013E-460A-89DC-E9D324B27883
TCGA	TCGA	Kidney	ccRCC	Primary Tumor	ccRCC	TUMOR FREE	TCGA_A15B58A5-9C4A-4E81-AE49-D7AF4E78F0CD	Results/bulkRNAseq/TCGA//frag/TCGA_A15B58A5-9C4A-4E81-AE49-D7AF4E78F0CD.tsv	TRUE	TCGA_A15B58A5-9C4A-4E81-AE49-D7AF4E78F0CD
TCGA	TCGA	Kidney	pcRCC	Primary Tumor	PRCC T2	TUMOR FREE	TCGA_665803A9-BA75-47C7-9060-F0B5E132D5EA	Results/bulkRNAseq/TCGA//frag/TCGA_665803A9-BA75-47C7-9060-F0B5E132D5EA.tsv	TRUE	TCGA_665803A9-BA75-47C7-9060-F0B5E132D5EA
TCGA	TCGA	Kidney	ccRCC	Primary Tumor	ccRCC	TUMOR FREE	TCGA_DAC4430C-6942-4F2A-B5A2-07A92C44F49F	Results/bulkRNAseq/TCGA//frag/TCGA_DAC4430C-6942-4F2A-B5A2-07A92C44F49F.tsv	TRUE	TCGA_DAC4430C-6942-4F2A-B5A2-07A92C44F49F
TCGA	TCGA	Kidney	ccRCC	Primary Tumor	ccRCC	TUMOR FREE	TCGA_B2D69A9E-693C-4FDC-8609-66A5E3CF66ED	Results/bulkRNAseq/TCGA//frag/TCGA_B2D69A9E-693C-4FDC-8609-66A5E3CF66ED.tsv	TRUE	TCGA_B2D69A9E-693C-4FDC-8609-66A5E3CF66ED
TCGA	TCGA	Kidney	ccRCC	Primary Tumor	ccRCC	TUMOR FREE	TCGA_68135BBA-EE73-4A52-BE3C-469F10EFD665	Results/bulkRNAseq/TCGA//frag/TCGA_68135BBA-EE73-4A52-BE3C-469F10EFD665.tsv	TRUE	TCGA_68135BBA-EE73-4A52-BE3C-469F10EFD665
TCGA	TCGA	Kidney	pcRCC	Primary Tumor	PRCC Unc	TUMOR FREE	TCGA_ECD55736-C43A-40CF-868A-EAFB4B523B4C	Results/bulkRNAseq/TCGA//frag/TCGA_ECD55736-C43A-40CF-868A-EAFB4B523B4C.tsv	TRUE	TCGA_ECD55736-C43A-40CF-868A-EAFB4B523B4C
TCGA	TCGA	Kidney	ccRCC	Primary Tumor	ccRCC	TUMOR FREE	TCGA_B8CC671E-A8DB-4036-8BDA-0EAA2DF1427E	Results/bulkRNAseq/TCGA//frag/TCGA_B8CC671E-A8DB-4036-8BDA-0EAA2DF1427E.tsv	TRUE	TCGA_B8CC671E-A8DB-4036-8BDA-0EAA2DF1427E
TCGA	TCGA	Kidney	pcRCC	Primary Tumor	PRCC T1	NA	TCGA_7AFF4922-2DEF-41C4-99D3-6F5E97B3F5A7	Results/bulkRNAseq/TCGA//frag/TCGA_7AFF4922-2DEF-41C4-99D3-6F5E97B3F5A7.tsv	TRUE	TCGA_7AFF4922-2DEF-41C4-99D3-6F5E97B3F5A7
TCGA	TCGA	Kidney	pcRCC	Primary Tumor	PRCC T1	WITH TUMOR	TCGA_57465F4D-3598-49E4-B62F-DA0F8FFC93D9	Results/bulkRNAseq/TCGA//frag/TCGA_57465F4D-3598-49E4-B62F-DA0F8FFC93D9.tsv	TRUE	TCGA_57465F4D-3598-49E4-B62F-DA0F8FFC93D9
TCGA	TCGA	Kidney	pcRCC	Primary Tumor	PRCC T2	Dead	TCGA_56F9E65D-6117-47EC-B43D-D6F9742A5078	Results/bulkRNAseq/TCGA//frag/TCGA_56F9E65D-6117-47EC-B43D-D6F9742A5078.tsv	TRUE	TCGA_56F9E65D-6117-47EC-B43D-D6F9742A5078
TCGA	TCGA	Kidney	ccRCC	Primary Tumor	ccRCC	Dead	TCGA_6D289726-4100-4667-B8EF-3F9DA0849508	Results/bulkRNAseq/TCGA//frag/TCGA_6D289726-4100-4667-B8EF-3F9DA0849508.tsv	TRUE	TCGA_6D289726-4100-4667-B8EF-3F9DA0849508
TCGA	TCGA	Kidney	ccRCC	Primary Tumor	ccRCC	TUMOR FREE	TCGA_113FF940-CB45-404B-AE9C-9B82133CDCA2	Results/bulkRNAseq/TCGA//frag/TCGA_113FF940-CB45-404B-AE9C-9B82133CDCA2.tsv	TRUE	TCGA_113FF940-CB45-404B-AE9C-9B82133CDCA2
TCGA	TCGA	Kidney	ccRCC	Primary Tumor	ccRCC	TUMOR FREE	TCGA_0E82594A-2EE9-43E7-89CD-1A554E411923	Results/bulkRNAseq/TCGA//frag/TCGA_0E82594A-2EE9-43E7-89CD-1A554E411923.tsv	TRUE	TCGA_0E82594A-2EE9-43E7-89CD-1A554E411923
TCGA	TCGA	Kidney	pcRCC	Primary Tumor	PRCC T1	TUMOR FREE	TCGA_0BEBF3F0-0A90-4385-960E-AE00CDA46F08	Results/bulkRNAseq/TCGA//frag/TCGA_0BEBF3F0-0A90-4385-960E-AE00CDA46F08.tsv	TRUE	TCGA_0BEBF3F0-0A90-4385-960E-AE00CDA46F08
TCGA	TCGA	Kidney	ccRCC	Primary Tumor	ccRCC	WITH TUMOR	TCGA_9820CB66-F911-4649-84C8-523A9C134D9F	Results/bulkRNAseq/TCGA//frag/TCGA_9820CB66-F911-4649-84C8-523A9C134D9F.tsv	TRUE	TCGA_9820CB66-F911-4649-84C8-523A9C134D9F
TCGA	TCGA	Kidney	pcRCC	Primary Tumor	PRCC T1	TUMOR FREE	TCGA_F21EF450-28FC-4A66-BAB9-157140CB534E	Results/bulkRNAseq/TCGA//frag/TCGA_F21EF450-28FC-4A66-BAB9-157140CB534E.tsv	TRUE	TCGA_F21EF450-28FC-4A66-BAB9-157140CB534E
TCGA	TCGA	Kidney	ccRCC	Primary Tumor	ccRCC	TUMOR FREE	TCGA_74C33093-6863-4A92-8031-276A7ED30EE6	Results/bulkRNAseq/TCGA//frag/TCGA_74C33093-6863-4A92-8031-276A7ED30EE6.tsv	TRUE	TCGA_74C33093-6863-4A92-8031-276A7ED30EE6
TCGA	TCGA	Kidney	ccRCC	Primary Tumor	ccRCC	Dead	TCGA_908BC03A-E486-4479-AC28-CA551775A59E	Results/bulkRNAseq/TCGA//frag/TCGA_908BC03A-E486-4479-AC28-CA551775A59E.tsv	TRUE	TCGA_908BC03A-E486-4479-AC28-CA551775A59E
TCGA	TCGA	Kidney	ccRCC	Primary Tumor	ccRCC	TUMOR FREE	TCGA_39907C35-7FD6-4782-BBB6-9DC9B7DC2D77	Results/bulkRNAseq/TCGA//frag/TCGA_39907C35-7FD6-4782-BBB6-9DC9B7DC2D77.tsv	TRUE	TCGA_39907C35-7FD6-4782-BBB6-9DC9B7DC2D77
TCGA	TCGA	Kidney	ccRCC	Primary Tumor	ccRCC	TUMOR FREE	TCGA_1E2026BA-6D51-493E-8521-237352CDE5C9	Results/bulkRNAseq/TCGA//frag/TCGA_1E2026BA-6D51-493E-8521-237352CDE5C9.tsv	TRUE	TCGA_1E2026BA-6D51-493E-8521-237352CDE5C9
TCGA	TCGA	Kidney	ccRCC	Primary Tumor	ccRCC	TUMOR FREE	TCGA_6052609D-D6A1-4915-8E57-65A5B04AB3E5	Results/bulkRNAseq/TCGA//frag/TCGA_6052609D-D6A1-4915-8E57-65A5B04AB3E5.tsv	TRUE	TCGA_6052609D-D6A1-4915-8E57-65A5B04AB3E5
TCGA	TCGA	Kidney	ccRCC	Primary Tumor	ccRCC	TUMOR FREE	TCGA_85FAC803-0316-40E1-A8CE-913DEB363D4E	Results/bulkRNAseq/TCGA//frag/TCGA_85FAC803-0316-40E1-A8CE-913DEB363D4E.tsv	TRUE	TCGA_85FAC803-0316-40E1-A8CE-913DEB363D4E
TCGA	TCGA	Kidney	chRCC	Primary Tumor	ChRCC	Dead	TCGA_3229515B-4207-49E9-8809-35890E44DB93	Results/bulkRNAseq/TCGA//frag/TCGA_3229515B-4207-49E9-8809-35890E44DB93.tsv	TRUE	TCGA_3229515B-4207-49E9-8809-35890E44DB93
TCGA	TCGA	Kidney	ccRCC	Primary Tumor	ccRCC	Dead	TCGA_085A808C-9337-4B1C-A469-0DFD67E64BC5	Results/bulkRNAseq/TCGA//frag/TCGA_085A808C-9337-4B1C-A469-0DFD67E64BC5.tsv	TRUE	TCGA_085A808C-9337-4B1C-A469-0DFD67E64BC5
TCGA	TCGA	Kidney	ccRCC	Primary Tumor	ccRCC	TUMOR FREE	TCGA_C91DCF08-FE26-48D7-B954-78FB3DAB85AA	Results/bulkRNAseq/TCGA//frag/TCGA_C91DCF08-FE26-48D7-B954-78FB3DAB85AA.tsv	TRUE	TCGA_C91DCF08-FE26-48D7-B954-78FB3DAB85AA
TCGA	TCGA	Kidney	ccRCC	Primary Tumor	ccRCC	Dead	TCGA_D4D66A1C-9E7D-4178-8892-72ACD42B85B3	Results/bulkRNAseq/TCGA//frag/TCGA_D4D66A1C-9E7D-4178-8892-72ACD42B85B3.tsv	TRUE	TCGA_D4D66A1C-9E7D-4178-8892-72ACD42B85B3
TCGA	TCGA	Kidney	pcRCC	Primary Tumor	PRCC T2	TUMOR FREE	TCGA_DC83CD4A-27E6-4EED-8FFC-71139AA025CD	Results/bulkRNAseq/TCGA//frag/TCGA_DC83CD4A-27E6-4EED-8FFC-71139AA025CD.tsv	TRUE	TCGA_DC83CD4A-27E6-4EED-8FFC-71139AA025CD
TCGA	TCGA	Kidney	pcRCC	Primary Tumor	PRCC T1	TUMOR FREE	TCGA_FD6CCC2F-7F27-45C9-8E8F-745EC9591989	Results/bulkRNAseq/TCGA//frag/TCGA_FD6CCC2F-7F27-45C9-8E8F-745EC9591989.tsv	TRUE	TCGA_FD6CCC2F-7F27-45C9-8E8F-745EC9591989
TCGA	TCGA	Kidney	ccRCC	Primary Tumor	ccRCC	TUMOR FREE	TCGA_10B07866-6634-45F5-ACEC-99C132A6C7C6	Results/bulkRNAseq/TCGA//frag/TCGA_10B07866-6634-45F5-ACEC-99C132A6C7C6.tsv	TRUE	TCGA_10B07866-6634-45F5-ACEC-99C132A6C7C6
TCGA	TCGA	Kidney	ccRCC	Primary Tumor	ccRCC	TUMOR FREE	TCGA_C69500AF-E808-4CF8-8D35-206BD8A24D54	Results/bulkRNAseq/TCGA//frag/TCGA_C69500AF-E808-4CF8-8D35-206BD8A24D54.tsv	TRUE	TCGA_C69500AF-E808-4CF8-8D35-206BD8A24D54
TCGA	TCGA	Kidney	pcRCC	Primary Tumor	PRCC T2	TUMOR FREE	TCGA_52B87EFF-BF37-44C8-804E-FAC4FCD8050B	Results/bulkRNAseq/TCGA//frag/TCGA_52B87EFF-BF37-44C8-804E-FAC4FCD8050B.tsv	TRUE	TCGA_52B87EFF-BF37-44C8-804E-FAC4FCD8050B
TCGA	TCGA	Kidney	ccRCC	Primary Tumor	ccRCC	TUMOR FREE	TCGA_09559A55-E807-4510-8D03-6A7209B2A2D8	Results/bulkRNAseq/TCGA//frag/TCGA_09559A55-E807-4510-8D03-6A7209B2A2D8.tsv	TRUE	TCGA_09559A55-E807-4510-8D03-6A7209B2A2D8
TCGA	TCGA	Kidney	chRCC	Primary Tumor	ChRCC	TUMOR FREE	TCGA_E1E564B8-EAFA-4093-8758-2D31A414BB92	Results/bulkRNAseq/TCGA//frag/TCGA_E1E564B8-EAFA-4093-8758-2D31A414BB92.tsv	TRUE	TCGA_E1E564B8-EAFA-4093-8758-2D31A414BB92
TCGA	TCGA	Kidney	ccRCC	Primary Tumor	ccRCC	Dead	TCGA_4830FDA6-731C-42AA-A482-A15CABD67817	Results/bulkRNAseq/TCGA//frag/TCGA_4830FDA6-731C-42AA-A482-A15CABD67817.tsv	TRUE	TCGA_4830FDA6-731C-42AA-A482-A15CABD67817
TCGA	TCGA	Kidney	pcRCC	Primary Tumor	PRCC T1	TUMOR FREE	TCGA_38584420-4E14-4568-80F7-156D229CEA1B	Results/bulkRNAseq/TCGA//frag/TCGA_38584420-4E14-4568-80F7-156D229CEA1B.tsv	TRUE	TCGA_38584420-4E14-4568-80F7-156D229CEA1B
TCGA	TCGA	Kidney	pcRCC	Primary Tumor	KIRP CIMP	Dead	TCGA_7550AFDC-56C1-46A3-954F-B129431AA249	Results/bulkRNAseq/TCGA//frag/TCGA_7550AFDC-56C1-46A3-954F-B129431AA249.tsv	TRUE	TCGA_7550AFDC-56C1-46A3-954F-B129431AA249
TCGA	TCGA	Kidney	pcRCC	Primary Tumor	PRCC T2	TUMOR FREE	TCGA_03712A3C-CEC2-4BAC-9186-276F9890C10E	Results/bulkRNAseq/TCGA//frag/TCGA_03712A3C-CEC2-4BAC-9186-276F9890C10E.tsv	TRUE	TCGA_03712A3C-CEC2-4BAC-9186-276F9890C10E
TCGA	TCGA	Kidney	pcRCC	Primary Tumor	PRCC Unc	TUMOR FREE	TCGA_09EC8439-ED05-42F0-A096-158056AC34C5	Results/bulkRNAseq/TCGA//frag/TCGA_09EC8439-ED05-42F0-A096-158056AC34C5.tsv	TRUE	TCGA_09EC8439-ED05-42F0-A096-158056AC34C5
TCGA	TCGA	Kidney	ccRCC	Primary Tumor	ccRCC	TUMOR FREE	TCGA_D153ABC6-68F5-4E88-8414-714995147E25	Results/bulkRNAseq/TCGA//frag/TCGA_D153ABC6-68F5-4E88-8414-714995147E25.tsv	TRUE	TCGA_D153ABC6-68F5-4E88-8414-714995147E25
TCGA	TCGA	Kidney	pcRCC	Primary Tumor	PRCC T1	TUMOR FREE	TCGA_E4C04249-9BDB-4A6B-A0AE-B8B0AD4D4260	Results/bulkRNAseq/TCGA//frag/TCGA_E4C04249-9BDB-4A6B-A0AE-B8B0AD4D4260.tsv	TRUE	TCGA_E4C04249-9BDB-4A6B-A0AE-B8B0AD4D4260
TCGA	TCGA	Kidney	ccRCC	Primary Tumor	ccRCC	TUMOR FREE	TCGA_48889A8C-DCB3-4B51-A11F-B05601E7B0B3	Results/bulkRNAseq/TCGA//frag/TCGA_48889A8C-DCB3-4B51-A11F-B05601E7B0B3.tsv	TRUE	TCGA_48889A8C-DCB3-4B51-A11F-B05601E7B0B3
TCGA	TCGA	Kidney	ccRCC	Primary Tumor	ccRCC	TUMOR FREE	TCGA_754BAA80-71C3-4EB9-8807-812377413173	Results/bulkRNAseq/TCGA//frag/TCGA_754BAA80-71C3-4EB9-8807-812377413173.tsv	TRUE	TCGA_754BAA80-71C3-4EB9-8807-812377413173
TCGA	TCGA	Kidney	ccRCC	Primary Tumor	ccRCC	Dead	TCGA_78B9F113-C021-427E-AFFE-32F78F73A538	Results/bulkRNAseq/TCGA//frag/TCGA_78B9F113-C021-427E-AFFE-32F78F73A538.tsv	TRUE	TCGA_78B9F113-C021-427E-AFFE-32F78F73A538
TCGA	TCGA	Kidney	ccRCC	Primary Tumor	ccRCC	Dead	TCGA_2A32F035-C562-49B9-BA70-1F9ACEF66D2F	Results/bulkRNAseq/TCGA//frag/TCGA_2A32F035-C562-49B9-BA70-1F9ACEF66D2F.tsv	TRUE	TCGA_2A32F035-C562-49B9-BA70-1F9ACEF66D2F
TCGA	TCGA	Kidney	ccRCC	Primary Tumor	ccRCC	TUMOR FREE	TCGA_CEC774CC-CCD4-4446-B7D4-AE37636F5A18	Results/bulkRNAseq/TCGA//frag/TCGA_CEC774CC-CCD4-4446-B7D4-AE37636F5A18.tsv	TRUE	TCGA_CEC774CC-CCD4-4446-B7D4-AE37636F5A18
TCGA	TCGA	Kidney	ccRCC	Primary Tumor	ccRCC	TUMOR FREE	TCGA_ACFDAF18-F84C-4F90-9280-C3BF2F19CD1B	Results/bulkRNAseq/TCGA//frag/TCGA_ACFDAF18-F84C-4F90-9280-C3BF2F19CD1B.tsv	TRUE	TCGA_ACFDAF18-F84C-4F90-9280-C3BF2F19CD1B
TCGA	TCGA	Kidney	ccRCC	Primary Tumor	ccRCC	Dead	TCGA_F5617DA2-4632-4B2A-9F66-65D2C1D168D3	Results/bulkRNAseq/TCGA//frag/TCGA_F5617DA2-4632-4B2A-9F66-65D2C1D168D3.tsv	TRUE	TCGA_F5617DA2-4632-4B2A-9F66-65D2C1D168D3
TCGA	TCGA	Kidney	ccRCC	Primary Tumor	ccRCC	TUMOR FREE	TCGA_AC408085-7A00-405A-BBAE-D85E418EA768	Results/bulkRNAseq/TCGA//frag/TCGA_AC408085-7A00-405A-BBAE-D85E418EA768.tsv	TRUE	TCGA_AC408085-7A00-405A-BBAE-D85E418EA768
TCGA	TCGA	Kidney	ccRCC	Primary Tumor	ccRCC	TUMOR FREE	TCGA_B4229A89-9C48-4101-9A8F-19232A64A752	Results/bulkRNAseq/TCGA//frag/TCGA_B4229A89-9C48-4101-9A8F-19232A64A752.tsv	TRUE	TCGA_B4229A89-9C48-4101-9A8F-19232A64A752
TCGA	TCGA	Kidney	ccRCC	Primary Tumor	ccRCC	Dead	TCGA_DD2C1231-2724-4F32-8307-9C8C03E3448B	Results/bulkRNAseq/TCGA//frag/TCGA_DD2C1231-2724-4F32-8307-9C8C03E3448B.tsv	TRUE	TCGA_DD2C1231-2724-4F32-8307-9C8C03E3448B
TCGA	TCGA	Kidney	chRCC	Primary Tumor	ChRCC	TUMOR FREE	TCGA_129A042A-5E01-496B-BE6A-415224986F88	Results/bulkRNAseq/TCGA//frag/TCGA_129A042A-5E01-496B-BE6A-415224986F88.tsv	TRUE	TCGA_129A042A-5E01-496B-BE6A-415224986F88
TCGA	TCGA	Kidney	pcRCC	Primary Tumor	PRCC T2	TUMOR FREE	TCGA_5280C72D-7D75-493A-A425-C29793941BD4	Results/bulkRNAseq/TCGA//frag/TCGA_5280C72D-7D75-493A-A425-C29793941BD4.tsv	TRUE	TCGA_5280C72D-7D75-493A-A425-C29793941BD4
TCGA	TCGA	Kidney	pcRCC	Primary Tumor	PRCC T1	TUMOR FREE	TCGA_5C438635-560D-470C-8799-391FD03B90B5	Results/bulkRNAseq/TCGA//frag/TCGA_5C438635-560D-470C-8799-391FD03B90B5.tsv	TRUE	TCGA_5C438635-560D-470C-8799-391FD03B90B5
TCGA	TCGA	Kidney	pcRCC	Primary Tumor	PRCC T2	TUMOR FREE	TCGA_E5539B0E-FBE9-4945-9FE3-5FA2DCAE963B	Results/bulkRNAseq/TCGA//frag/TCGA_E5539B0E-FBE9-4945-9FE3-5FA2DCAE963B.tsv	TRUE	TCGA_E5539B0E-FBE9-4945-9FE3-5FA2DCAE963B
TCGA	TCGA	Kidney	ccRCC	Primary Tumor	ccRCC	Dead	TCGA_F43DC891-1CF1-4E90-98EA-8199FE94F431	Results/bulkRNAseq/TCGA//frag/TCGA_F43DC891-1CF1-4E90-98EA-8199FE94F431.tsv	TRUE	TCGA_F43DC891-1CF1-4E90-98EA-8199FE94F431
TCGA	TCGA	Kidney	ccRCC	Primary Tumor	ccRCC	TUMOR FREE	TCGA_C4FB6954-88BB-40F8-BEF7-1B5D7D74E2FB	Results/bulkRNAseq/TCGA//frag/TCGA_C4FB6954-88BB-40F8-BEF7-1B5D7D74E2FB.tsv	TRUE	TCGA_C4FB6954-88BB-40F8-BEF7-1B5D7D74E2FB
TCGA	TCGA	Kidney	chRCC	Primary Tumor	ChRCC	TUMOR FREE	TCGA_B153FD97-80E1-4FCC-8B45-B69A2E44B5A7	Results/bulkRNAseq/TCGA//frag/TCGA_B153FD97-80E1-4FCC-8B45-B69A2E44B5A7.tsv	TRUE	TCGA_B153FD97-80E1-4FCC-8B45-B69A2E44B5A7
TCGA	TCGA	Kidney	pcRCC	Primary Tumor	PRCC T1	TUMOR FREE	TCGA_C7E66486-A934-4023-95BF-47315929DE82	Results/bulkRNAseq/TCGA//frag/TCGA_C7E66486-A934-4023-95BF-47315929DE82.tsv	TRUE	TCGA_C7E66486-A934-4023-95BF-47315929DE82
TCGA	TCGA	Kidney	ccRCC	Primary Tumor	ccRCC	Dead	TCGA_9426519A-6912-4771-B255-0ED4CB1EAA12	Results/bulkRNAseq/TCGA//frag/TCGA_9426519A-6912-4771-B255-0ED4CB1EAA12.tsv	TRUE	TCGA_9426519A-6912-4771-B255-0ED4CB1EAA12
TCGA	TCGA	Kidney	ccRCC	Primary Tumor	ccRCC	TUMOR FREE	TCGA_E65A84D2-C271-4479-AB92-A0F2B3047A5B	Results/bulkRNAseq/TCGA//frag/TCGA_E65A84D2-C271-4479-AB92-A0F2B3047A5B.tsv	TRUE	TCGA_E65A84D2-C271-4479-AB92-A0F2B3047A5B
TCGA	TCGA	Kidney	chRCC	Primary Tumor	chRCC MD	Dead	TCGA_02866551-3AB3-4200-B7D2-1C18F27E12AE	Results/bulkRNAseq/TCGA//frag/TCGA_02866551-3AB3-4200-B7D2-1C18F27E12AE.tsv	TRUE	TCGA_02866551-3AB3-4200-B7D2-1C18F27E12AE
TCGA	TCGA	Kidney	pcRCC	Primary Tumor	PRCC Unc	TUMOR FREE	TCGA_0E524177-3D2B-493A-97BE-CEB6C72A3CDD	Results/bulkRNAseq/TCGA//frag/TCGA_0E524177-3D2B-493A-97BE-CEB6C72A3CDD.tsv	TRUE	TCGA_0E524177-3D2B-493A-97BE-CEB6C72A3CDD
TCGA	TCGA	Kidney	pcRCC	Primary Tumor	PRCC T1	TUMOR FREE	TCGA_466E6F15-CD81-4DBA-A87F-58F0EF99ACA9	Results/bulkRNAseq/TCGA//frag/TCGA_466E6F15-CD81-4DBA-A87F-58F0EF99ACA9.tsv	TRUE	TCGA_466E6F15-CD81-4DBA-A87F-58F0EF99ACA9
TCGA	TCGA	Kidney	ccRCC	Primary Tumor	ccRCC	NA	TCGA_4CCDD956-AB6A-4D76-9912-FCFD3B2C8ED5	Results/bulkRNAseq/TCGA//frag/TCGA_4CCDD956-AB6A-4D76-9912-FCFD3B2C8ED5.tsv	TRUE	TCGA_4CCDD956-AB6A-4D76-9912-FCFD3B2C8ED5
TCGA	TCGA	Kidney	ccRCC	Primary Tumor	ccRCC	TUMOR FREE	TCGA_E02B49FE-B141-4A9F-B678-5C32FD489D70	Results/bulkRNAseq/TCGA//frag/TCGA_E02B49FE-B141-4A9F-B678-5C32FD489D70.tsv	TRUE	TCGA_E02B49FE-B141-4A9F-B678-5C32FD489D70
TCGA	TCGA	Kidney	ccRCC	Primary Tumor	ccRCC	TUMOR FREE	TCGA_28DD335D-6972-429A-979A-3665876B3BFB	Results/bulkRNAseq/TCGA//frag/TCGA_28DD335D-6972-429A-979A-3665876B3BFB.tsv	TRUE	TCGA_28DD335D-6972-429A-979A-3665876B3BFB
TCGA	TCGA	Kidney	ccRCC	Primary Tumor	ccRCC	TUMOR FREE	TCGA_FE9107C4-F161-467F-944D-0B243985A152	Results/bulkRNAseq/TCGA//frag/TCGA_FE9107C4-F161-467F-944D-0B243985A152.tsv	TRUE	TCGA_FE9107C4-F161-467F-944D-0B243985A152
TCGA	TCGA	Kidney	ccRCC	Primary Tumor	ccRCC	TUMOR FREE	TCGA_D7A37A60-2DE1-4C33-AE21-A300AAB90AF6	Results/bulkRNAseq/TCGA//frag/TCGA_D7A37A60-2DE1-4C33-AE21-A300AAB90AF6.tsv	TRUE	TCGA_D7A37A60-2DE1-4C33-AE21-A300AAB90AF6
TCGA	TCGA	Kidney	ccRCC	Primary Tumor	ccRCC	TUMOR FREE	TCGA_4E978C4A-1CCE-4C7E-8FAD-F968D4502F10	Results/bulkRNAseq/TCGA//frag/TCGA_4E978C4A-1CCE-4C7E-8FAD-F968D4502F10.tsv	TRUE	TCGA_4E978C4A-1CCE-4C7E-8FAD-F968D4502F10
TCGA	TCGA	Kidney	pcRCC	Primary Tumor	KIRP CIMP	Dead	TCGA_8EA5EF4B-9045-4D5F-A20C-255F0ECC08C6	Results/bulkRNAseq/TCGA//frag/TCGA_8EA5EF4B-9045-4D5F-A20C-255F0ECC08C6.tsv	TRUE	TCGA_8EA5EF4B-9045-4D5F-A20C-255F0ECC08C6
TCGA	TCGA	Kidney	ccRCC	Primary Tumor	ccRCC	Dead	TCGA_BF92BAB0-5086-4408-80D3-05B9CCFDA176	Results/bulkRNAseq/TCGA//frag/TCGA_BF92BAB0-5086-4408-80D3-05B9CCFDA176.tsv	TRUE	TCGA_BF92BAB0-5086-4408-80D3-05B9CCFDA176
TCGA	TCGA	Kidney	pcRCC	Primary Tumor	PRCC T1	TUMOR FREE	TCGA_90EFB8FA-018E-4577-ABC8-471FB95300C8	Results/bulkRNAseq/TCGA//frag/TCGA_90EFB8FA-018E-4577-ABC8-471FB95300C8.tsv	TRUE	TCGA_90EFB8FA-018E-4577-ABC8-471FB95300C8
TCGA	TCGA	Kidney	ccRCC	Primary Tumor	ccRCC	TUMOR FREE	TCGA_F0EEF94B-586D-415F-813A-E79579430608	Results/bulkRNAseq/TCGA//frag/TCGA_F0EEF94B-586D-415F-813A-E79579430608.tsv	TRUE	TCGA_F0EEF94B-586D-415F-813A-E79579430608
TCGA	TCGA	Kidney	pcRCC	Primary Tumor	PRCC T2	Dead	TCGA_D4247DD2-FB8A-4462-A891-B3550B1B0115	Results/bulkRNAseq/TCGA//frag/TCGA_D4247DD2-FB8A-4462-A891-B3550B1B0115.tsv	TRUE	TCGA_D4247DD2-FB8A-4462-A891-B3550B1B0115
TCGA	TCGA	Kidney	ccRCC	Primary Tumor	ccRCC	TUMOR FREE	TCGA_4F3EA91C-B215-40B6-BEFF-532BC1D8666E	Results/bulkRNAseq/TCGA//frag/TCGA_4F3EA91C-B215-40B6-BEFF-532BC1D8666E.tsv	TRUE	TCGA_4F3EA91C-B215-40B6-BEFF-532BC1D8666E
TCGA	TCGA	Kidney	ccRCC	Primary Tumor	ccRCC	TUMOR FREE	TCGA_CADA5627-F24B-468B-93AA-56DF6FE664E6	Results/bulkRNAseq/TCGA//frag/TCGA_CADA5627-F24B-468B-93AA-56DF6FE664E6.tsv	TRUE	TCGA_CADA5627-F24B-468B-93AA-56DF6FE664E6
TCGA	TCGA	Kidney	pcRCC	Primary Tumor	PRCC T2	TUMOR FREE	TCGA_4CD1A9D3-B0E4-49F7-A842-D243A28CECB3	Results/bulkRNAseq/TCGA//frag/TCGA_4CD1A9D3-B0E4-49F7-A842-D243A28CECB3.tsv	TRUE	TCGA_4CD1A9D3-B0E4-49F7-A842-D243A28CECB3
TCGA	TCGA	Kidney	pcRCC	Primary Tumor	PRCC T1	WITH TUMOR	TCGA_BD3559EC-93EC-4DBC-8631-35EFC27A5C08	Results/bulkRNAseq/TCGA//frag/TCGA_BD3559EC-93EC-4DBC-8631-35EFC27A5C08.tsv	TRUE	TCGA_BD3559EC-93EC-4DBC-8631-35EFC27A5C08
TCGA	TCGA	Kidney	ccRCC	Primary Tumor	ccRCC	Dead	TCGA_2668DBB7-A161-44E0-A261-3DF53BE5FE2D	Results/bulkRNAseq/TCGA//frag/TCGA_2668DBB7-A161-44E0-A261-3DF53BE5FE2D.tsv	TRUE	TCGA_2668DBB7-A161-44E0-A261-3DF53BE5FE2D
TCGA	TCGA	Kidney	ccRCC	Primary Tumor	ccRCC	TUMOR FREE	TCGA_70EA3D0D-A1E0-45AF-9242-CDDA57DE6923	Results/bulkRNAseq/TCGA//frag/TCGA_70EA3D0D-A1E0-45AF-9242-CDDA57DE6923.tsv	TRUE	TCGA_70EA3D0D-A1E0-45AF-9242-CDDA57DE6923
TCGA	TCGA	Kidney	pcRCC	Primary Tumor	KIRP CIMP	TUMOR FREE	TCGA_6DA211CC-0994-4618-8B0F-2F2B61079A15	Results/bulkRNAseq/TCGA//frag/TCGA_6DA211CC-0994-4618-8B0F-2F2B61079A15.tsv	TRUE	TCGA_6DA211CC-0994-4618-8B0F-2F2B61079A15
TCGA	TCGA	Kidney	pcRCC	Primary Tumor	PRCC T2	TUMOR FREE	TCGA_19342512-D282-4C35-B9A9-3A1180D594F4	Results/bulkRNAseq/TCGA//frag/TCGA_19342512-D282-4C35-B9A9-3A1180D594F4.tsv	TRUE	TCGA_19342512-D282-4C35-B9A9-3A1180D594F4
TCGA	TCGA	Kidney	ccRCC	Primary Tumor	ccRCC	Dead	TCGA_F001EA09-8A56-40C5-86E7-D2F3338020B8	Results/bulkRNAseq/TCGA//frag/TCGA_F001EA09-8A56-40C5-86E7-D2F3338020B8.tsv	TRUE	TCGA_F001EA09-8A56-40C5-86E7-D2F3338020B8
TCGA	TCGA	Kidney	ccRCC	Primary Tumor	ccRCC	Dead	TCGA_39E585E6-19F6-4767-BACF-1E7C73C1A1ED	Results/bulkRNAseq/TCGA//frag/TCGA_39E585E6-19F6-4767-BACF-1E7C73C1A1ED.tsv	TRUE	TCGA_39E585E6-19F6-4767-BACF-1E7C73C1A1ED
TCGA	TCGA	Kidney	chRCC	Primary Tumor	chRCC MD	TUMOR FREE	TCGA_0FEB903F-6DED-410E-8409-5B47D306D4BB	Results/bulkRNAseq/TCGA//frag/TCGA_0FEB903F-6DED-410E-8409-5B47D306D4BB.tsv	TRUE	TCGA_0FEB903F-6DED-410E-8409-5B47D306D4BB
TCGA	TCGA	Kidney	pcRCC	Primary Tumor	PRCC T2	TUMOR FREE	TCGA_766E5BEF-D5FC-4C60-831C-88667F858375	Results/bulkRNAseq/TCGA//frag/TCGA_766E5BEF-D5FC-4C60-831C-88667F858375.tsv	TRUE	TCGA_766E5BEF-D5FC-4C60-831C-88667F858375
TCGA	TCGA	Kidney	ccRCC	Primary Tumor	ccRCC	TUMOR FREE	TCGA_B108BBEC-5046-48B4-A96B-9382D3BD61CA	Results/bulkRNAseq/TCGA//frag/TCGA_B108BBEC-5046-48B4-A96B-9382D3BD61CA.tsv	TRUE	TCGA_B108BBEC-5046-48B4-A96B-9382D3BD61CA
TCGA	TCGA	Kidney	pcRCC	Primary Tumor	PRCC T1	TUMOR FREE	TCGA_79286576-A06B-4970-8A04-F2CCFAEAD233	Results/bulkRNAseq/TCGA//frag/TCGA_79286576-A06B-4970-8A04-F2CCFAEAD233.tsv	TRUE	TCGA_79286576-A06B-4970-8A04-F2CCFAEAD233
TCGA	TCGA	Kidney	chRCC	Primary Tumor	ChRCC	TUMOR FREE	TCGA_12F2CEFF-2D86-4FE6-934C-6775C98338E0	Results/bulkRNAseq/TCGA//frag/TCGA_12F2CEFF-2D86-4FE6-934C-6775C98338E0.tsv	TRUE	TCGA_12F2CEFF-2D86-4FE6-934C-6775C98338E0
TCGA	TCGA	Kidney	ccRCC	Primary Tumor	ccRCC	TUMOR FREE	TCGA_0FB01E6C-E213-43F9-A97A-F0B7B5ABCE4F	Results/bulkRNAseq/TCGA//frag/TCGA_0FB01E6C-E213-43F9-A97A-F0B7B5ABCE4F.tsv	TRUE	TCGA_0FB01E6C-E213-43F9-A97A-F0B7B5ABCE4F
TCGA	TCGA	Kidney	ccRCC	Primary Tumor	ccRCC	TUMOR FREE	TCGA_F5A64B5A-54BA-41A1-8CA2-75D27C5680D3	Results/bulkRNAseq/TCGA//frag/TCGA_F5A64B5A-54BA-41A1-8CA2-75D27C5680D3.tsv	TRUE	TCGA_F5A64B5A-54BA-41A1-8CA2-75D27C5680D3
TCGA	TCGA	Kidney	ccRCC	Primary Tumor	ccRCC	TUMOR FREE	TCGA_69916652-606A-4890-9517-C72857EB81B7	Results/bulkRNAseq/TCGA//frag/TCGA_69916652-606A-4890-9517-C72857EB81B7.tsv	TRUE	TCGA_69916652-606A-4890-9517-C72857EB81B7
TCGA	TCGA	Kidney	pcRCC	Primary Tumor	PRCC T1	TUMOR FREE	TCGA_7A4E98CA-A3D9-4485-AB6A-2EB266CF2ED0	Results/bulkRNAseq/TCGA//frag/TCGA_7A4E98CA-A3D9-4485-AB6A-2EB266CF2ED0.tsv	TRUE	TCGA_7A4E98CA-A3D9-4485-AB6A-2EB266CF2ED0
TCGA	TCGA	Kidney	ccRCC	Primary Tumor	ccRCC	TUMOR FREE	TCGA_68293EFE-73DE-458B-9C4A-0B7E6D1D5F91	Results/bulkRNAseq/TCGA//frag/TCGA_68293EFE-73DE-458B-9C4A-0B7E6D1D5F91.tsv	TRUE	TCGA_68293EFE-73DE-458B-9C4A-0B7E6D1D5F91
TCGA	TCGA	Kidney	ccRCC	Primary Tumor	ccRCC	Dead	TCGA_563EB6A9-F589-49A8-89B2-2F1185C65C4E	Results/bulkRNAseq/TCGA//frag/TCGA_563EB6A9-F589-49A8-89B2-2F1185C65C4E.tsv	TRUE	TCGA_563EB6A9-F589-49A8-89B2-2F1185C65C4E
TCGA	TCGA	Kidney	ccRCC	Primary Tumor	ccRCC	NA	TCGA_1DF936AB-8850-45F5-827A-2DC578388F24	Results/bulkRNAseq/TCGA//frag/TCGA_1DF936AB-8850-45F5-827A-2DC578388F24.tsv	TRUE	TCGA_1DF936AB-8850-45F5-827A-2DC578388F24
TCGA	TCGA	Kidney	ccRCC	Primary Tumor	ccRCC	WITH TUMOR	TCGA_E92E6FCC-434A-47A2-9DBB-7AAD5F1E30DC	Results/bulkRNAseq/TCGA//frag/TCGA_E92E6FCC-434A-47A2-9DBB-7AAD5F1E30DC.tsv	TRUE	TCGA_E92E6FCC-434A-47A2-9DBB-7AAD5F1E30DC
TCGA	TCGA	Kidney	chRCC	Primary Tumor	ChRCC	TUMOR FREE	TCGA_AF027B78-C723-4EBE-B68C-B95B5A576EB2	Results/bulkRNAseq/TCGA//frag/TCGA_AF027B78-C723-4EBE-B68C-B95B5A576EB2.tsv	TRUE	TCGA_AF027B78-C723-4EBE-B68C-B95B5A576EB2
TCGA	TCGA	Kidney	ccRCC	Primary Tumor	ccRCC	TUMOR FREE	TCGA_B5793A95-1EEE-4ACF-A1BF-1B9DD5FB5A19	Results/bulkRNAseq/TCGA//frag/TCGA_B5793A95-1EEE-4ACF-A1BF-1B9DD5FB5A19.tsv	TRUE	TCGA_B5793A95-1EEE-4ACF-A1BF-1B9DD5FB5A19
TCGA	TCGA	Kidney	chRCC	Primary Tumor	ChRCC	TUMOR FREE	TCGA_6FA6C587-6FE7-4421-8C38-67F61563083E	Results/bulkRNAseq/TCGA//frag/TCGA_6FA6C587-6FE7-4421-8C38-67F61563083E.tsv	TRUE	TCGA_6FA6C587-6FE7-4421-8C38-67F61563083E
TCGA	TCGA	Kidney	pcRCC	Primary Tumor	PRCC T2	Dead	TCGA_57274763-5D5F-475C-BF73-82262A4A6E44	Results/bulkRNAseq/TCGA//frag/TCGA_57274763-5D5F-475C-BF73-82262A4A6E44.tsv	TRUE	TCGA_57274763-5D5F-475C-BF73-82262A4A6E44
TCGA	TCGA	Kidney	ccRCC	Primary Tumor	ccRCC	Dead	TCGA_240AF3F0-3520-4084-A2C5-6DC26E4B6396	Results/bulkRNAseq/TCGA//frag/TCGA_240AF3F0-3520-4084-A2C5-6DC26E4B6396.tsv	TRUE	TCGA_240AF3F0-3520-4084-A2C5-6DC26E4B6396
TCGA	TCGA	Kidney	pcRCC	Primary Tumor	PRCC Unc	NA	TCGA_16FEECBC-FA04-4299-87CD-8F00B1262FF1	Results/bulkRNAseq/TCGA//frag/TCGA_16FEECBC-FA04-4299-87CD-8F00B1262FF1.tsv	TRUE	TCGA_16FEECBC-FA04-4299-87CD-8F00B1262FF1
TCGA	TCGA	Kidney	ccRCC	Primary Tumor	ccRCC	TUMOR FREE	TCGA_1F746AE9-EF0E-448F-A0FE-80A243288040	Results/bulkRNAseq/TCGA//frag/TCGA_1F746AE9-EF0E-448F-A0FE-80A243288040.tsv	TRUE	TCGA_1F746AE9-EF0E-448F-A0FE-80A243288040
TCGA	TCGA	Kidney	ccRCC	Primary Tumor	ccRCC	Dead	TCGA_9903B65A-CA26-4C98-B7CD-182663E77E9B	Results/bulkRNAseq/TCGA//frag/TCGA_9903B65A-CA26-4C98-B7CD-182663E77E9B.tsv	TRUE	TCGA_9903B65A-CA26-4C98-B7CD-182663E77E9B
TCGA	TCGA	Kidney	ccRCC	Primary Tumor	ccRCC	TUMOR FREE	TCGA_BB4FEDA4-B581-4357-966E-50905A5A306E	Results/bulkRNAseq/TCGA//frag/TCGA_BB4FEDA4-B581-4357-966E-50905A5A306E.tsv	TRUE	TCGA_BB4FEDA4-B581-4357-966E-50905A5A306E
TCGA	TCGA	Kidney	ccRCC	Primary Tumor	ccRCC	Dead	TCGA_79984969-9183-4B22-BE98-FCD9AB58A9C8	Results/bulkRNAseq/TCGA//frag/TCGA_79984969-9183-4B22-BE98-FCD9AB58A9C8.tsv	TRUE	TCGA_79984969-9183-4B22-BE98-FCD9AB58A9C8
TCGA	TCGA	Kidney	ccRCC	Primary Tumor	ccRCC	Dead	TCGA_24ECF7BA-DA7D-40D3-B85E-361590056C14	Results/bulkRNAseq/TCGA//frag/TCGA_24ECF7BA-DA7D-40D3-B85E-361590056C14.tsv	TRUE	TCGA_24ECF7BA-DA7D-40D3-B85E-361590056C14
TCGA	TCGA	Kidney	pcRCC	Primary Tumor	PRCC T1	TUMOR FREE	TCGA_353FDD3D-FD74-4B75-90FC-1E61025B1DC6	Results/bulkRNAseq/TCGA//frag/TCGA_353FDD3D-FD74-4B75-90FC-1E61025B1DC6.tsv	TRUE	TCGA_353FDD3D-FD74-4B75-90FC-1E61025B1DC6
TCGA	TCGA	Kidney	ccRCC	Primary Tumor	ccRCC	Dead	TCGA_DD11335A-68D6-4404-A792-93E08DEE7760	Results/bulkRNAseq/TCGA//frag/TCGA_DD11335A-68D6-4404-A792-93E08DEE7760.tsv	TRUE	TCGA_DD11335A-68D6-4404-A792-93E08DEE7760
TCGA	TCGA	Kidney	ccRCC	Primary Tumor	ccRCC	TUMOR FREE	TCGA_BA1B4D2D-549E-4D88-BA99-968D79B325B6	Results/bulkRNAseq/TCGA//frag/TCGA_BA1B4D2D-549E-4D88-BA99-968D79B325B6.tsv	TRUE	TCGA_BA1B4D2D-549E-4D88-BA99-968D79B325B6
TCGA	TCGA	Kidney	ccRCC	Primary Tumor	ccRCC	TUMOR FREE	TCGA_0EF980A9-700C-4B13-B3B7-9480B9EE4670	Results/bulkRNAseq/TCGA//frag/TCGA_0EF980A9-700C-4B13-B3B7-9480B9EE4670.tsv	TRUE	TCGA_0EF980A9-700C-4B13-B3B7-9480B9EE4670
TCGA	TCGA	Kidney	pcRCC	Primary Tumor	PRCC T2	TUMOR FREE	TCGA_FD47E84C-089F-4275-B4D5-EBD7F82CEDA7	Results/bulkRNAseq/TCGA//frag/TCGA_FD47E84C-089F-4275-B4D5-EBD7F82CEDA7.tsv	TRUE	TCGA_FD47E84C-089F-4275-B4D5-EBD7F82CEDA7
TCGA	TCGA	Kidney	pcRCC	Primary Tumor	PRCC T1	TUMOR FREE	TCGA_E97D51F7-CEF6-4637-AC70-6D794FA54BAC	Results/bulkRNAseq/TCGA//frag/TCGA_E97D51F7-CEF6-4637-AC70-6D794FA54BAC.tsv	TRUE	TCGA_E97D51F7-CEF6-4637-AC70-6D794FA54BAC
TCGA	TCGA	Kidney	ccRCC	Primary Tumor	ccRCC	TUMOR FREE	TCGA_3E92CFB2-27E5-4B19-9D49-CE64731D1E79	Results/bulkRNAseq/TCGA//frag/TCGA_3E92CFB2-27E5-4B19-9D49-CE64731D1E79.tsv	TRUE	TCGA_3E92CFB2-27E5-4B19-9D49-CE64731D1E79
TCGA	TCGA	Kidney	ccRCC	Primary Tumor	ccRCC	TUMOR FREE	TCGA_1489AA56-4CA2-47CD-98E6-94D64A52CADA	Results/bulkRNAseq/TCGA//frag/TCGA_1489AA56-4CA2-47CD-98E6-94D64A52CADA.tsv	TRUE	TCGA_1489AA56-4CA2-47CD-98E6-94D64A52CADA
TCGA	TCGA	Kidney	ccRCC	Primary Tumor	ccRCC	Dead	TCGA_49EEABDB-0497-43E8-B3AF-C0F607BD1B7F	Results/bulkRNAseq/TCGA//frag/TCGA_49EEABDB-0497-43E8-B3AF-C0F607BD1B7F.tsv	TRUE	TCGA_49EEABDB-0497-43E8-B3AF-C0F607BD1B7F
TCGA	TCGA	Kidney	ccRCC	Primary Tumor	ccRCC	TUMOR FREE	TCGA_F55A8A2F-7390-4639-A350-8ED374AD2D55	Results/bulkRNAseq/TCGA//frag/TCGA_F55A8A2F-7390-4639-A350-8ED374AD2D55.tsv	TRUE	TCGA_F55A8A2F-7390-4639-A350-8ED374AD2D55
TCGA	TCGA	Kidney	chRCC	Primary Tumor	ChRCC	Dead	TCGA_3A446F0C-55E2-443E-90C0-F0DF85105B1F	Results/bulkRNAseq/TCGA//frag/TCGA_3A446F0C-55E2-443E-90C0-F0DF85105B1F.tsv	TRUE	TCGA_3A446F0C-55E2-443E-90C0-F0DF85105B1F
TCGA	TCGA	Kidney	pcRCC	Primary Tumor	PRCC T2	Dead	TCGA_862D8DE4-0F24-427A-BAA8-B2F42E74D43D	Results/bulkRNAseq/TCGA//frag/TCGA_862D8DE4-0F24-427A-BAA8-B2F42E74D43D.tsv	TRUE	TCGA_862D8DE4-0F24-427A-BAA8-B2F42E74D43D
TCGA	TCGA	Kidney	pcRCC	Primary Tumor	PRCC Unc	TUMOR FREE	TCGA_8DE8FA53-7E21-4EE4-8205-B802A8970F18	Results/bulkRNAseq/TCGA//frag/TCGA_8DE8FA53-7E21-4EE4-8205-B802A8970F18.tsv	TRUE	TCGA_8DE8FA53-7E21-4EE4-8205-B802A8970F18
TCGA	TCGA	Kidney	ccRCC	Primary Tumor	ccRCC	Dead	TCGA_67B12E9E-F467-4AED-905D-D79308C534DC	Results/bulkRNAseq/TCGA//frag/TCGA_67B12E9E-F467-4AED-905D-D79308C534DC.tsv	TRUE	TCGA_67B12E9E-F467-4AED-905D-D79308C534DC
TCGA	TCGA	Kidney	ccRCC	Primary Tumor	ccRCC	TUMOR FREE	TCGA_4C5F5745-2858-43C0-981B-4F3F7CC9349D	Results/bulkRNAseq/TCGA//frag/TCGA_4C5F5745-2858-43C0-981B-4F3F7CC9349D.tsv	TRUE	TCGA_4C5F5745-2858-43C0-981B-4F3F7CC9349D
TCGA	TCGA	Kidney	pcRCC	Primary Tumor	PRCC T2	TUMOR FREE	TCGA_B0E015B8-D7D4-4EA7-9881-4AF1698981E6	Results/bulkRNAseq/TCGA//frag/TCGA_B0E015B8-D7D4-4EA7-9881-4AF1698981E6.tsv	TRUE	TCGA_B0E015B8-D7D4-4EA7-9881-4AF1698981E6
TCGA	TCGA	Kidney	pcRCC	Primary Tumor	PRCC T1	WITH TUMOR	TCGA_9A9D8465-504B-441A-A042-FA1344339FBD	Results/bulkRNAseq/TCGA//frag/TCGA_9A9D8465-504B-441A-A042-FA1344339FBD.tsv	TRUE	TCGA_9A9D8465-504B-441A-A042-FA1344339FBD
TCGA	TCGA	Kidney	pcRCC	Primary Tumor	PRCC T1	TUMOR FREE	TCGA_6B041FD9-0133-4F65-B2D7-C90F0AEA9FD0	Results/bulkRNAseq/TCGA//frag/TCGA_6B041FD9-0133-4F65-B2D7-C90F0AEA9FD0.tsv	TRUE	TCGA_6B041FD9-0133-4F65-B2D7-C90F0AEA9FD0
TCGA	TCGA	Kidney	chRCC	Primary Tumor	ChRCC	TUMOR FREE	TCGA_F466EECE-D6EE-4A5E-9243-6B898AC12E41	Results/bulkRNAseq/TCGA//frag/TCGA_F466EECE-D6EE-4A5E-9243-6B898AC12E41.tsv	TRUE	TCGA_F466EECE-D6EE-4A5E-9243-6B898AC12E41
TCGA	TCGA	Kidney	ccRCC	Primary Tumor	ccRCC	TUMOR FREE	TCGA_88299DDB-22B5-4B87-B03D-58C6692BCB86	Results/bulkRNAseq/TCGA//frag/TCGA_88299DDB-22B5-4B87-B03D-58C6692BCB86.tsv	TRUE	TCGA_88299DDB-22B5-4B87-B03D-58C6692BCB86
TCGA	TCGA	Kidney	ccRCC	Primary Tumor	ccRCC	WITH TUMOR	TCGA_B7948340-2674-4139-A7DE-4571C18C866D	Results/bulkRNAseq/TCGA//frag/TCGA_B7948340-2674-4139-A7DE-4571C18C866D.tsv	TRUE	TCGA_B7948340-2674-4139-A7DE-4571C18C866D
TCGA	TCGA	Kidney	ccRCC	Primary Tumor	ccRCC	TUMOR FREE	TCGA_06A1E516-337D-4F9D-AE62-440E6D3AD9F5	Results/bulkRNAseq/TCGA//frag/TCGA_06A1E516-337D-4F9D-AE62-440E6D3AD9F5.tsv	TRUE	TCGA_06A1E516-337D-4F9D-AE62-440E6D3AD9F5
TCGA	TCGA	Kidney	pcRCC	Primary Tumor	PRCC T2	TUMOR FREE	TCGA_321611DC-DAAB-452B-A62D-3C4CED9CAA29	Results/bulkRNAseq/TCGA//frag/TCGA_321611DC-DAAB-452B-A62D-3C4CED9CAA29.tsv	TRUE	TCGA_321611DC-DAAB-452B-A62D-3C4CED9CAA29
TCGA	TCGA	Kidney	ccRCC	Primary Tumor	ccRCC	TUMOR FREE	TCGA_4220D555-895F-4A77-9DE2-DE4AD2F761DF	Results/bulkRNAseq/TCGA//frag/TCGA_4220D555-895F-4A77-9DE2-DE4AD2F761DF.tsv	TRUE	TCGA_4220D555-895F-4A77-9DE2-DE4AD2F761DF
TCGA	TCGA	Kidney	pcRCC	Primary Tumor	PRCC T2	TUMOR FREE	TCGA_31238115-F5AB-4FF9-8FF4-8E1104FCDDF8	Results/bulkRNAseq/TCGA//frag/TCGA_31238115-F5AB-4FF9-8FF4-8E1104FCDDF8.tsv	TRUE	TCGA_31238115-F5AB-4FF9-8FF4-8E1104FCDDF8
TCGA	TCGA	Kidney	ccRCC	Primary Tumor	ccRCC	TUMOR FREE	TCGA_DD28FBAB-4A9C-4654-8FE5-E030ABD064AE	Results/bulkRNAseq/TCGA//frag/TCGA_DD28FBAB-4A9C-4654-8FE5-E030ABD064AE.tsv	TRUE	TCGA_DD28FBAB-4A9C-4654-8FE5-E030ABD064AE
TCGA	TCGA	Kidney	ccRCC	Primary Tumor	ccRCC	Dead	TCGA_38078B54-6BBA-4696-BB22-9D5FC49E631D	Results/bulkRNAseq/TCGA//frag/TCGA_38078B54-6BBA-4696-BB22-9D5FC49E631D.tsv	TRUE	TCGA_38078B54-6BBA-4696-BB22-9D5FC49E631D
TCGA	TCGA	Kidney	ccRCC	Primary Tumor	ccRCC	TUMOR FREE	TCGA_B7BAE456-7D53-4BAC-9263-67C5C6ABD5AF	Results/bulkRNAseq/TCGA//frag/TCGA_B7BAE456-7D53-4BAC-9263-67C5C6ABD5AF.tsv	TRUE	TCGA_B7BAE456-7D53-4BAC-9263-67C5C6ABD5AF
TCGA	TCGA	Kidney	ccRCC	Primary Tumor	ccRCC	TUMOR FREE	TCGA_C7771606-F746-44F1-A3F9-9FD1AED1A45C	Results/bulkRNAseq/TCGA//frag/TCGA_C7771606-F746-44F1-A3F9-9FD1AED1A45C.tsv	TRUE	TCGA_C7771606-F746-44F1-A3F9-9FD1AED1A45C
TCGA	TCGA	Kidney	ccRCC	Primary Tumor	ccRCC	TUMOR FREE	TCGA_EABDCDE3-9DA0-4E91-96E7-46DBFB39F0D3	Results/bulkRNAseq/TCGA//frag/TCGA_EABDCDE3-9DA0-4E91-96E7-46DBFB39F0D3.tsv	TRUE	TCGA_EABDCDE3-9DA0-4E91-96E7-46DBFB39F0D3
TCGA	TCGA	Kidney	chRCC	Primary Tumor	ChRCC	TUMOR FREE	TCGA_A4FF8ED4-3562-481B-AF9C-17208EBC5390	Results/bulkRNAseq/TCGA//frag/TCGA_A4FF8ED4-3562-481B-AF9C-17208EBC5390.tsv	TRUE	TCGA_A4FF8ED4-3562-481B-AF9C-17208EBC5390
TCGA	TCGA	Kidney	pcRCC	Primary Tumor	PRCC T1	TUMOR FREE	TCGA_434BD66F-7532-46C3-93F4-998337A29D8F	Results/bulkRNAseq/TCGA//frag/TCGA_434BD66F-7532-46C3-93F4-998337A29D8F.tsv	TRUE	TCGA_434BD66F-7532-46C3-93F4-998337A29D8F
TCGA	TCGA	Kidney	ccRCC	Primary Tumor	ccRCC	Dead	TCGA_094A58FE-85FD-41B0-AC04-154A8CC710D0	Results/bulkRNAseq/TCGA//frag/TCGA_094A58FE-85FD-41B0-AC04-154A8CC710D0.tsv	TRUE	TCGA_094A58FE-85FD-41B0-AC04-154A8CC710D0
TCGA	TCGA	Kidney	pcRCC	Primary Tumor	PRCC T1	TUMOR FREE	TCGA_4201F247-A088-4B62-826F-1944FA0F91E5	Results/bulkRNAseq/TCGA//frag/TCGA_4201F247-A088-4B62-826F-1944FA0F91E5.tsv	TRUE	TCGA_4201F247-A088-4B62-826F-1944FA0F91E5
TCGA	TCGA	Kidney	ccRCC	Primary Tumor	ccRCC	TUMOR FREE	TCGA_A3E6EDD3-F887-43D9-8BF8-89D6A775AB66	Results/bulkRNAseq/TCGA//frag/TCGA_A3E6EDD3-F887-43D9-8BF8-89D6A775AB66.tsv	TRUE	TCGA_A3E6EDD3-F887-43D9-8BF8-89D6A775AB66
TCGA	TCGA	Kidney	ccRCC	Primary Tumor	ccRCC	TUMOR FREE	TCGA_BCEC247E-8308-4C8B-86C5-534CC3992ED5	Results/bulkRNAseq/TCGA//frag/TCGA_BCEC247E-8308-4C8B-86C5-534CC3992ED5.tsv	TRUE	TCGA_BCEC247E-8308-4C8B-86C5-534CC3992ED5
TCGA	TCGA	Kidney	pcRCC	Primary Tumor	PRCC T1	TUMOR FREE	TCGA_7DEDCD18-5208-4199-80C2-BEDA04833C49	Results/bulkRNAseq/TCGA//frag/TCGA_7DEDCD18-5208-4199-80C2-BEDA04833C49.tsv	TRUE	TCGA_7DEDCD18-5208-4199-80C2-BEDA04833C49
TCGA	TCGA	Kidney	pcRCC	Primary Tumor	PRCC T2	TUMOR FREE	TCGA_0572C254-447A-425C-BD88-2EE4BFDE8BEC	Results/bulkRNAseq/TCGA//frag/TCGA_0572C254-447A-425C-BD88-2EE4BFDE8BEC.tsv	TRUE	TCGA_0572C254-447A-425C-BD88-2EE4BFDE8BEC
TCGA	TCGA	Kidney	pcRCC	Primary Tumor	PRCC T1	TUMOR FREE	TCGA_CC5B179A-A982-4107-9B36-313992EC2FC9	Results/bulkRNAseq/TCGA//frag/TCGA_CC5B179A-A982-4107-9B36-313992EC2FC9.tsv	TRUE	TCGA_CC5B179A-A982-4107-9B36-313992EC2FC9
TCGA	TCGA	Kidney	ccRCC	Primary Tumor	ccRCC	WITH TUMOR	TCGA_88A48ECE-5BBC-44A6-B5A8-B900973F98E6	Results/bulkRNAseq/TCGA//frag/TCGA_88A48ECE-5BBC-44A6-B5A8-B900973F98E6.tsv	TRUE	TCGA_88A48ECE-5BBC-44A6-B5A8-B900973F98E6
TCGA	TCGA	Kidney	ccRCC	Primary Tumor	ccRCC	TUMOR FREE	TCGA_A638B496-CA9F-4C64-93F4-C7E11D713C76	Results/bulkRNAseq/TCGA//frag/TCGA_A638B496-CA9F-4C64-93F4-C7E11D713C76.tsv	TRUE	TCGA_A638B496-CA9F-4C64-93F4-C7E11D713C76
TCGA	TCGA	Kidney	ccRCC	Primary Tumor	ccRCC	WITH TUMOR	TCGA_29F60AF8-CE42-4025-8A48-CAD9EB011A0E	Results/bulkRNAseq/TCGA//frag/TCGA_29F60AF8-CE42-4025-8A48-CAD9EB011A0E.tsv	TRUE	TCGA_29F60AF8-CE42-4025-8A48-CAD9EB011A0E
TCGA	TCGA	Kidney	pcRCC	Primary Tumor	PRCC T2	TUMOR FREE	TCGA_AE2797D3-2C96-4853-A741-B979676AFD7C	Results/bulkRNAseq/TCGA//frag/TCGA_AE2797D3-2C96-4853-A741-B979676AFD7C.tsv	TRUE	TCGA_AE2797D3-2C96-4853-A741-B979676AFD7C
TCGA	TCGA	Kidney	pcRCC	Primary Tumor	PRCC T1	NA	TCGA_7F0C6A5A-F4E0-4374-A4CD-EB9D526CB779	Results/bulkRNAseq/TCGA//frag/TCGA_7F0C6A5A-F4E0-4374-A4CD-EB9D526CB779.tsv	TRUE	TCGA_7F0C6A5A-F4E0-4374-A4CD-EB9D526CB779
TCGA	TCGA	Kidney	ccRCC	Primary Tumor	ccRCC	TUMOR FREE	TCGA_6364BF2A-714C-4D27-AEF3-52C8EF648F12	Results/bulkRNAseq/TCGA//frag/TCGA_6364BF2A-714C-4D27-AEF3-52C8EF648F12.tsv	TRUE	TCGA_6364BF2A-714C-4D27-AEF3-52C8EF648F12
TCGA	TCGA	Kidney	ccRCC	Primary Tumor	ccRCC	TUMOR FREE	TCGA_70BC3EEE-B8C9-40D2-BECD-8BED3AD96E22	Results/bulkRNAseq/TCGA//frag/TCGA_70BC3EEE-B8C9-40D2-BECD-8BED3AD96E22.tsv	TRUE	TCGA_70BC3EEE-B8C9-40D2-BECD-8BED3AD96E22
TCGA	TCGA	Kidney	ccRCC	Primary Tumor	ccRCC	TUMOR FREE	TCGA_FE97638C-BBD0-4BAC-A8B6-8690D919B98C	Results/bulkRNAseq/TCGA//frag/TCGA_FE97638C-BBD0-4BAC-A8B6-8690D919B98C.tsv	TRUE	TCGA_FE97638C-BBD0-4BAC-A8B6-8690D919B98C
TCGA	TCGA	Kidney	ccRCC	Primary Tumor	ccRCC	WITH TUMOR	TCGA_476D6C67-9859-47D2-9EC7-3B013B814DFF	Results/bulkRNAseq/TCGA//frag/TCGA_476D6C67-9859-47D2-9EC7-3B013B814DFF.tsv	TRUE	TCGA_476D6C67-9859-47D2-9EC7-3B013B814DFF
TCGA	TCGA	Kidney	pcRCC	Primary Tumor	PRCC T1	TUMOR FREE	TCGA_1E117145-7AED-44ED-B4B4-38D9C9A2D26B	Results/bulkRNAseq/TCGA//frag/TCGA_1E117145-7AED-44ED-B4B4-38D9C9A2D26B.tsv	TRUE	TCGA_1E117145-7AED-44ED-B4B4-38D9C9A2D26B
TCGA	TCGA	Kidney	pcRCC	Primary Tumor	PRCC T2	TUMOR FREE	TCGA_0BEE8DD4-9D91-454F-9E75-79739C6F9A0F	Results/bulkRNAseq/TCGA//frag/TCGA_0BEE8DD4-9D91-454F-9E75-79739C6F9A0F.tsv	TRUE	TCGA_0BEE8DD4-9D91-454F-9E75-79739C6F9A0F
TCGA	TCGA	Kidney	pcRCC	Primary Tumor	PRCC Unc	TUMOR FREE	TCGA_C92520DF-8D24-4E8F-9FF5-03945962A09A	Results/bulkRNAseq/TCGA//frag/TCGA_C92520DF-8D24-4E8F-9FF5-03945962A09A.tsv	TRUE	TCGA_C92520DF-8D24-4E8F-9FF5-03945962A09A
TCGA	TCGA	Kidney	pcRCC	Primary Tumor	PRCC T1	NA	TCGA_653A70EE-5F95-409B-B9C0-D7CF858E1554	Results/bulkRNAseq/TCGA//frag/TCGA_653A70EE-5F95-409B-B9C0-D7CF858E1554.tsv	TRUE	TCGA_653A70EE-5F95-409B-B9C0-D7CF858E1554
TCGA	TCGA	Kidney	pcRCC	Primary Tumor	PRCC Unc	Dead	TCGA_48991EA8-03C7-4D25-BDFF-C503A610A305	Results/bulkRNAseq/TCGA//frag/TCGA_48991EA8-03C7-4D25-BDFF-C503A610A305.tsv	TRUE	TCGA_48991EA8-03C7-4D25-BDFF-C503A610A305
TCGA	TCGA	Kidney	chRCC	Primary Tumor	ChRCC	TUMOR FREE	TCGA_3F64FCDA-3C5D-4EC3-A355-7FBAF5A13381	Results/bulkRNAseq/TCGA//frag/TCGA_3F64FCDA-3C5D-4EC3-A355-7FBAF5A13381.tsv	TRUE	TCGA_3F64FCDA-3C5D-4EC3-A355-7FBAF5A13381
TCGA	TCGA	Kidney	pcRCC	Primary Tumor	PRCC T2	WITH TUMOR	TCGA_73A25F6E-99C8-4C55-9E6C-8457BE8E44C0	Results/bulkRNAseq/TCGA//frag/TCGA_73A25F6E-99C8-4C55-9E6C-8457BE8E44C0.tsv	TRUE	TCGA_73A25F6E-99C8-4C55-9E6C-8457BE8E44C0
TCGA	TCGA	Kidney	ccRCC	Primary Tumor	ccRCC	TUMOR FREE	TCGA_EC9586E8-E8B3-423C-8FB2-09942F322033	Results/bulkRNAseq/TCGA//frag/TCGA_EC9586E8-E8B3-423C-8FB2-09942F322033.tsv	TRUE	TCGA_EC9586E8-E8B3-423C-8FB2-09942F322033
TCGA	TCGA	Kidney	chRCC	Primary Tumor	ChRCC	NA	TCGA_5A854413-8AF4-410C-AAC1-79A1AE95B624	Results/bulkRNAseq/TCGA//frag/TCGA_5A854413-8AF4-410C-AAC1-79A1AE95B624.tsv	TRUE	TCGA_5A854413-8AF4-410C-AAC1-79A1AE95B624
TCGA	TCGA	Kidney	pcRCC	Primary Tumor	PRCC T1	TUMOR FREE	TCGA_D04A2B83-1059-4D01-BF1F-F8BEB5280626	Results/bulkRNAseq/TCGA//frag/TCGA_D04A2B83-1059-4D01-BF1F-F8BEB5280626.tsv	TRUE	TCGA_D04A2B83-1059-4D01-BF1F-F8BEB5280626
TCGA	TCGA	Kidney	chRCC	Primary Tumor	ChRCC	WITH TUMOR	TCGA_41E266E3-C39D-4615-BBA2-397560EBA4F2	Results/bulkRNAseq/TCGA//frag/TCGA_41E266E3-C39D-4615-BBA2-397560EBA4F2.tsv	TRUE	TCGA_41E266E3-C39D-4615-BBA2-397560EBA4F2
TCGA	TCGA	Kidney	ccRCC	Primary Tumor	ccRCC	TUMOR FREE	TCGA_D259BBC3-9FB0-4A07-ABD0-CFA90BBE7E36	Results/bulkRNAseq/TCGA//frag/TCGA_D259BBC3-9FB0-4A07-ABD0-CFA90BBE7E36.tsv	TRUE	TCGA_D259BBC3-9FB0-4A07-ABD0-CFA90BBE7E36
TCGA	TCGA	Kidney	pcRCC	Primary Tumor	PRCC T1	TUMOR FREE	TCGA_FDAA6127-37B7-4CAC-96AD-AC91A8547B1C	Results/bulkRNAseq/TCGA//frag/TCGA_FDAA6127-37B7-4CAC-96AD-AC91A8547B1C.tsv	TRUE	TCGA_FDAA6127-37B7-4CAC-96AD-AC91A8547B1C
TCGA	TCGA	Kidney	ccRCC	Primary Tumor	ccRCC	TUMOR FREE	TCGA_7BB8A9A3-F26C-403C-BD71-76D1E1776BC1	Results/bulkRNAseq/TCGA//frag/TCGA_7BB8A9A3-F26C-403C-BD71-76D1E1776BC1.tsv	TRUE	TCGA_7BB8A9A3-F26C-403C-BD71-76D1E1776BC1
TCGA	TCGA	Kidney	ccRCC	Primary Tumor	ccRCC	TUMOR FREE	TCGA_9FFB6C8C-FE8D-4BE1-B3C5-56EEE48A8E09	Results/bulkRNAseq/TCGA//frag/TCGA_9FFB6C8C-FE8D-4BE1-B3C5-56EEE48A8E09.tsv	TRUE	TCGA_9FFB6C8C-FE8D-4BE1-B3C5-56EEE48A8E09
TCGA	TCGA	Kidney	ccRCC	Primary Tumor	ccRCC	TUMOR FREE	TCGA_B8E40A95-9DF7-4EEE-B7D9-D17FA6B8AB2C	Results/bulkRNAseq/TCGA//frag/TCGA_B8E40A95-9DF7-4EEE-B7D9-D17FA6B8AB2C.tsv	TRUE	TCGA_B8E40A95-9DF7-4EEE-B7D9-D17FA6B8AB2C
TCGA	TCGA	Kidney	ccRCC	Primary Tumor	ccRCC	TUMOR FREE	TCGA_79523685-8715-4B64-B53E-3A7506C06994	Results/bulkRNAseq/TCGA//frag/TCGA_79523685-8715-4B64-B53E-3A7506C06994.tsv	TRUE	TCGA_79523685-8715-4B64-B53E-3A7506C06994
TCGA	TCGA	Kidney	ccRCC	Primary Tumor	ccRCC	TUMOR FREE	TCGA_861F09A8-FF2D-4764-8B58-D52548C3361F	Results/bulkRNAseq/TCGA//frag/TCGA_861F09A8-FF2D-4764-8B58-D52548C3361F.tsv	TRUE	TCGA_861F09A8-FF2D-4764-8B58-D52548C3361F
TCGA	TCGA	Kidney	ccRCC	Primary Tumor	ccRCC	TUMOR FREE	TCGA_01EAF933-A083-47C2-A015-9C6CD8CEC520	Results/bulkRNAseq/TCGA//frag/TCGA_01EAF933-A083-47C2-A015-9C6CD8CEC520.tsv	TRUE	TCGA_01EAF933-A083-47C2-A015-9C6CD8CEC520
TCGA	TCGA	Kidney	ccRCC	Primary Tumor	ccRCC	TUMOR FREE	TCGA_0DFC059F-1E26-40B8-A5F6-BE55FA6C34D2	Results/bulkRNAseq/TCGA//frag/TCGA_0DFC059F-1E26-40B8-A5F6-BE55FA6C34D2.tsv	TRUE	TCGA_0DFC059F-1E26-40B8-A5F6-BE55FA6C34D2
TCGA	TCGA	Kidney	ccRCC	Primary Tumor	ccRCC	TUMOR FREE	TCGA_7DF1BBDC-CCD8-4F1A-8F5B-4547E23883C6	Results/bulkRNAseq/TCGA//frag/TCGA_7DF1BBDC-CCD8-4F1A-8F5B-4547E23883C6.tsv	TRUE	TCGA_7DF1BBDC-CCD8-4F1A-8F5B-4547E23883C6
TCGA	TCGA	Kidney	ccRCC	Primary Tumor	ccRCC	TUMOR FREE	TCGA_9F149FF5-730C-4178-81B3-D7F4EE8286BE	Results/bulkRNAseq/TCGA//frag/TCGA_9F149FF5-730C-4178-81B3-D7F4EE8286BE.tsv	TRUE	TCGA_9F149FF5-730C-4178-81B3-D7F4EE8286BE
TCGA	TCGA	Kidney	chRCC	Primary Tumor	ChRCC	WITH TUMOR	TCGA_418764FC-8509-41C1-BFFA-B3DD8A6D9AAF	Results/bulkRNAseq/TCGA//frag/TCGA_418764FC-8509-41C1-BFFA-B3DD8A6D9AAF.tsv	TRUE	TCGA_418764FC-8509-41C1-BFFA-B3DD8A6D9AAF
TCGA	TCGA	Kidney	pcRCC	Primary Tumor	PRCC T1	TUMOR FREE	TCGA_8EB58CDA-A523-45D0-B871-E648074D87EF	Results/bulkRNAseq/TCGA//frag/TCGA_8EB58CDA-A523-45D0-B871-E648074D87EF.tsv	TRUE	TCGA_8EB58CDA-A523-45D0-B871-E648074D87EF
TCGA	TCGA	Kidney	ccRCC	Primary Tumor	ccRCC	TUMOR FREE	TCGA_2A621466-903B-47FE-A601-EFE88BC83276	Results/bulkRNAseq/TCGA//frag/TCGA_2A621466-903B-47FE-A601-EFE88BC83276.tsv	TRUE	TCGA_2A621466-903B-47FE-A601-EFE88BC83276
TCGA	TCGA	Kidney	chRCC	Primary Tumor	ChRCC	TUMOR FREE	TCGA_3B3FB273-1DCA-4534-B543-065298197EB6	Results/bulkRNAseq/TCGA//frag/TCGA_3B3FB273-1DCA-4534-B543-065298197EB6.tsv	TRUE	TCGA_3B3FB273-1DCA-4534-B543-065298197EB6
TCGA	TCGA	Kidney	ccRCC	Primary Tumor	ccRCC	Dead	TCGA_A9B1912A-4B6C-4F73-B4F8-E3E2B0FD4174	Results/bulkRNAseq/TCGA//frag/TCGA_A9B1912A-4B6C-4F73-B4F8-E3E2B0FD4174.tsv	TRUE	TCGA_A9B1912A-4B6C-4F73-B4F8-E3E2B0FD4174
TCGA	TCGA	Kidney	ccRCC	Primary Tumor	ccRCC	TUMOR FREE	TCGA_85FDDED0-6821-4E09-89B6-AA325D299698	Results/bulkRNAseq/TCGA//frag/TCGA_85FDDED0-6821-4E09-89B6-AA325D299698.tsv	TRUE	TCGA_85FDDED0-6821-4E09-89B6-AA325D299698
TCGA	TCGA	Kidney	ccRCC	Primary Tumor	ccRCC	TUMOR FREE	TCGA_87B19BC9-9785-4DAD-A624-AD017E2CBD10	Results/bulkRNAseq/TCGA//frag/TCGA_87B19BC9-9785-4DAD-A624-AD017E2CBD10.tsv	TRUE	TCGA_87B19BC9-9785-4DAD-A624-AD017E2CBD10
TCGA	TCGA	Kidney	ccRCC	Primary Tumor	ccRCC	Dead	TCGA_1DE0552F-7E1D-407D-8414-AE16C7CC0B02	Results/bulkRNAseq/TCGA//frag/TCGA_1DE0552F-7E1D-407D-8414-AE16C7CC0B02.tsv	TRUE	TCGA_1DE0552F-7E1D-407D-8414-AE16C7CC0B02
TCGA	TCGA	Kidney	ccRCC	Primary Tumor	ccRCC	Dead	TCGA_4129A4AD-2C59-4AEC-819C-CFD217EE0695	Results/bulkRNAseq/TCGA//frag/TCGA_4129A4AD-2C59-4AEC-819C-CFD217EE0695.tsv	TRUE	TCGA_4129A4AD-2C59-4AEC-819C-CFD217EE0695
TCGA	TCGA	Kidney	ccRCC	Primary Tumor	ccRCC	TUMOR FREE	TCGA_A4C9D169-6BBF-44A8-8910-05239851D527	Results/bulkRNAseq/TCGA//frag/TCGA_A4C9D169-6BBF-44A8-8910-05239851D527.tsv	TRUE	TCGA_A4C9D169-6BBF-44A8-8910-05239851D527
TCGA	TCGA	Kidney	ccRCC	Primary Tumor	ccRCC	Dead	TCGA_016DE701-2120-462F-8FA0-08878C348CAC	Results/bulkRNAseq/TCGA//frag/TCGA_016DE701-2120-462F-8FA0-08878C348CAC.tsv	TRUE	TCGA_016DE701-2120-462F-8FA0-08878C348CAC
TCGA	TCGA	Kidney	pcRCC	Primary Tumor	PRCC T2	WITH TUMOR	TCGA_0882C7C0-EA4B-465A-84E3-CE056010EBF4	Results/bulkRNAseq/TCGA//frag/TCGA_0882C7C0-EA4B-465A-84E3-CE056010EBF4.tsv	TRUE	TCGA_0882C7C0-EA4B-465A-84E3-CE056010EBF4
TCGA	TCGA	Kidney	ccRCC	Primary Tumor	ccRCC	TUMOR FREE	TCGA_DA8D21C6-5551-4A3B-9C05-FB59DB3A7B55	Results/bulkRNAseq/TCGA//frag/TCGA_DA8D21C6-5551-4A3B-9C05-FB59DB3A7B55.tsv	TRUE	TCGA_DA8D21C6-5551-4A3B-9C05-FB59DB3A7B55
TCGA	TCGA	Kidney	ccRCC	Primary Tumor	ccRCC	WITH TUMOR	TCGA_0179145B-0EF1-45B3-B692-865649E2DD80	Results/bulkRNAseq/TCGA//frag/TCGA_0179145B-0EF1-45B3-B692-865649E2DD80.tsv	TRUE	TCGA_0179145B-0EF1-45B3-B692-865649E2DD80
TCGA	TCGA	Kidney	pcRCC	Primary Tumor	KIRP CIMP	Dead	TCGA_353EB271-830F-4A57-BC8D-68A2DA61AAF6	Results/bulkRNAseq/TCGA//frag/TCGA_353EB271-830F-4A57-BC8D-68A2DA61AAF6.tsv	TRUE	TCGA_353EB271-830F-4A57-BC8D-68A2DA61AAF6
TCGA	TCGA	Kidney	pcRCC	Primary Tumor	PRCC T1	TUMOR FREE	TCGA_679BCAD4-E0D5-4870-BC86-886F40E04082	Results/bulkRNAseq/TCGA//frag/TCGA_679BCAD4-E0D5-4870-BC86-886F40E04082.tsv	TRUE	TCGA_679BCAD4-E0D5-4870-BC86-886F40E04082
TCGA	TCGA	Kidney	ccRCC	Primary Tumor	ccRCC	TUMOR FREE	TCGA_9F586E21-60A2-4E29-AE8C-81F4985EC6C1	Results/bulkRNAseq/TCGA//frag/TCGA_9F586E21-60A2-4E29-AE8C-81F4985EC6C1.tsv	TRUE	TCGA_9F586E21-60A2-4E29-AE8C-81F4985EC6C1
TCGA	TCGA	Kidney	ccRCC	Primary Tumor	ccRCC	Dead	TCGA_C051D793-4538-4D76-BFC2-0C08EAA57371	Results/bulkRNAseq/TCGA//frag/TCGA_C051D793-4538-4D76-BFC2-0C08EAA57371.tsv	TRUE	TCGA_C051D793-4538-4D76-BFC2-0C08EAA57371
TCGA	TCGA	Kidney	chRCC	Primary Tumor	ChRCC	TUMOR FREE	TCGA_53932F11-DE7B-4BD1-BC3D-22F084FD60DE	Results/bulkRNAseq/TCGA//frag/TCGA_53932F11-DE7B-4BD1-BC3D-22F084FD60DE.tsv	TRUE	TCGA_53932F11-DE7B-4BD1-BC3D-22F084FD60DE
TCGA	TCGA	Kidney	ccRCC	Primary Tumor	ccRCC	WITH TUMOR	TCGA_B762920A-1E89-4EE8-A39A-153E76F9E3F6	Results/bulkRNAseq/TCGA//frag/TCGA_B762920A-1E89-4EE8-A39A-153E76F9E3F6.tsv	TRUE	TCGA_B762920A-1E89-4EE8-A39A-153E76F9E3F6
TCGA	TCGA	Kidney	pcRCC	Primary Tumor	PRCC T1	TUMOR FREE	TCGA_D3A22E58-32E9-45DE-8CFB-43F239990879	Results/bulkRNAseq/TCGA//frag/TCGA_D3A22E58-32E9-45DE-8CFB-43F239990879.tsv	TRUE	TCGA_D3A22E58-32E9-45DE-8CFB-43F239990879
TCGA	TCGA	Kidney	ccRCC	Primary Tumor	ccRCC	TUMOR FREE	TCGA_8845FA4E-2D52-43F9-8FAA-A94358982939	Results/bulkRNAseq/TCGA//frag/TCGA_8845FA4E-2D52-43F9-8FAA-A94358982939.tsv	TRUE	TCGA_8845FA4E-2D52-43F9-8FAA-A94358982939
TCGA	TCGA	Kidney	ccRCC	Primary Tumor	ccRCC	Dead	TCGA_82C9425B-47C3-431E-ADCD-7953460FEBDF	Results/bulkRNAseq/TCGA//frag/TCGA_82C9425B-47C3-431E-ADCD-7953460FEBDF.tsv	TRUE	TCGA_82C9425B-47C3-431E-ADCD-7953460FEBDF
TCGA	TCGA	Kidney	chRCC	Primary Tumor	chRCC MD	Dead	TCGA_BC73AE91-E516-4AC7-9189-F56121A5CC23	Results/bulkRNAseq/TCGA//frag/TCGA_BC73AE91-E516-4AC7-9189-F56121A5CC23.tsv	TRUE	TCGA_BC73AE91-E516-4AC7-9189-F56121A5CC23
TCGA	TCGA	Kidney	ccRCC	Primary Tumor	ccRCC	Dead	TCGA_C61E701E-71A9-4FB4-8C9D-F8C9B14AF872	Results/bulkRNAseq/TCGA//frag/TCGA_C61E701E-71A9-4FB4-8C9D-F8C9B14AF872.tsv	TRUE	TCGA_C61E701E-71A9-4FB4-8C9D-F8C9B14AF872
TCGA	TCGA	Kidney	pcRCC	Primary Tumor	PRCC T1	TUMOR FREE	TCGA_07C85161-9FA0-405E-807A-654BB89C1EF9	Results/bulkRNAseq/TCGA//frag/TCGA_07C85161-9FA0-405E-807A-654BB89C1EF9.tsv	TRUE	TCGA_07C85161-9FA0-405E-807A-654BB89C1EF9
TCGA	TCGA	Kidney	ccRCC	Primary Tumor	ccRCC	TUMOR FREE	TCGA_927BDC9B-BB34-4434-BFEE-A1E9AEB26FA0	Results/bulkRNAseq/TCGA//frag/TCGA_927BDC9B-BB34-4434-BFEE-A1E9AEB26FA0.tsv	TRUE	TCGA_927BDC9B-BB34-4434-BFEE-A1E9AEB26FA0
TCGA	TCGA	Kidney	ccRCC	Primary Tumor	ccRCC	TUMOR FREE	TCGA_0C3A443B-EC0E-4D26-B2D0-3BC943D87EDA	Results/bulkRNAseq/TCGA//frag/TCGA_0C3A443B-EC0E-4D26-B2D0-3BC943D87EDA.tsv	TRUE	TCGA_0C3A443B-EC0E-4D26-B2D0-3BC943D87EDA
TCGA	TCGA	Kidney	ccRCC	Primary Tumor	ccRCC	TUMOR FREE	TCGA_C00816BF-BC6B-4FB0-9841-0E954A5EDFF7	Results/bulkRNAseq/TCGA//frag/TCGA_C00816BF-BC6B-4FB0-9841-0E954A5EDFF7.tsv	TRUE	TCGA_C00816BF-BC6B-4FB0-9841-0E954A5EDFF7
TCGA	TCGA	Kidney	ccRCC	Primary Tumor	ccRCC	TUMOR FREE	TCGA_04A222FE-F76B-4D41-B7EF-1D9014BE724A	Results/bulkRNAseq/TCGA//frag/TCGA_04A222FE-F76B-4D41-B7EF-1D9014BE724A.tsv	TRUE	TCGA_04A222FE-F76B-4D41-B7EF-1D9014BE724A
TCGA	TCGA	Kidney	pcRCC	Primary Tumor	PRCC Unc	TUMOR FREE	TCGA_A48BAC1F-FF19-4617-937F-EEAACAA665C6	Results/bulkRNAseq/TCGA//frag/TCGA_A48BAC1F-FF19-4617-937F-EEAACAA665C6.tsv	TRUE	TCGA_A48BAC1F-FF19-4617-937F-EEAACAA665C6
TCGA	TCGA	Kidney	ccRCC	Primary Tumor	ccRCC	Dead	TCGA_DA772E38-FD97-4E03-A660-634DC499551C	Results/bulkRNAseq/TCGA//frag/TCGA_DA772E38-FD97-4E03-A660-634DC499551C.tsv	TRUE	TCGA_DA772E38-FD97-4E03-A660-634DC499551C
TCGA	TCGA	Kidney	ccRCC	Primary Tumor	ccRCC	TUMOR FREE	TCGA_0D1385C0-D3B6-40F2-A10C-4A78CD161A04	Results/bulkRNAseq/TCGA//frag/TCGA_0D1385C0-D3B6-40F2-A10C-4A78CD161A04.tsv	TRUE	TCGA_0D1385C0-D3B6-40F2-A10C-4A78CD161A04
TCGA	TCGA	Kidney	ccRCC	Primary Tumor	ccRCC	TUMOR FREE	TCGA_F68D3767-7E2C-4FA8-A408-3C2245D6A1F3	Results/bulkRNAseq/TCGA//frag/TCGA_F68D3767-7E2C-4FA8-A408-3C2245D6A1F3.tsv	TRUE	TCGA_F68D3767-7E2C-4FA8-A408-3C2245D6A1F3
TCGA	TCGA	Kidney	ccRCC	Primary Tumor	ccRCC	WITH TUMOR	TCGA_F36A9525-230A-4B07-8EAC-CA7E03E991B1	Results/bulkRNAseq/TCGA//frag/TCGA_F36A9525-230A-4B07-8EAC-CA7E03E991B1.tsv	TRUE	TCGA_F36A9525-230A-4B07-8EAC-CA7E03E991B1
TCGA	TCGA	Kidney	pcRCC	Primary Tumor	PRCC T1	WITH TUMOR	TCGA_DB9F5784-A3D2-4B4D-B9F4-61A50C77C887	Results/bulkRNAseq/TCGA//frag/TCGA_DB9F5784-A3D2-4B4D-B9F4-61A50C77C887.tsv	TRUE	TCGA_DB9F5784-A3D2-4B4D-B9F4-61A50C77C887
TCGA	TCGA	Kidney	pcRCC	Primary Tumor	PRCC T1	TUMOR FREE	TCGA_8FAB6A9B-BA57-4BE5-AC1B-20756F403368	Results/bulkRNAseq/TCGA//frag/TCGA_8FAB6A9B-BA57-4BE5-AC1B-20756F403368.tsv	TRUE	TCGA_8FAB6A9B-BA57-4BE5-AC1B-20756F403368
TCGA	TCGA	Kidney	ccRCC	Primary Tumor	ccRCC	WITH TUMOR	TCGA_330A1F11-F5D6-4651-AFD8-03843B50A7CF	Results/bulkRNAseq/TCGA//frag/TCGA_330A1F11-F5D6-4651-AFD8-03843B50A7CF.tsv	TRUE	TCGA_330A1F11-F5D6-4651-AFD8-03843B50A7CF
TCGA	TCGA	Kidney	ccRCC	Primary Tumor	ccRCC	Dead	TCGA_1506AC5C-E9D2-469A-8B74-AD6FDA81031B	Results/bulkRNAseq/TCGA//frag/TCGA_1506AC5C-E9D2-469A-8B74-AD6FDA81031B.tsv	TRUE	TCGA_1506AC5C-E9D2-469A-8B74-AD6FDA81031B
TCGA	TCGA	Kidney	ccRCC	Primary Tumor	ccRCC	TUMOR FREE	TCGA_438DC3F0-0C35-4DC7-B804-67D7DEA9A7FA	Results/bulkRNAseq/TCGA//frag/TCGA_438DC3F0-0C35-4DC7-B804-67D7DEA9A7FA.tsv	TRUE	TCGA_438DC3F0-0C35-4DC7-B804-67D7DEA9A7FA
TCGA	TCGA	Kidney	ccRCC	Primary Tumor	ccRCC	Dead	TCGA_79A03652-6493-40E8-93EC-431B6D797F65	Results/bulkRNAseq/TCGA//frag/TCGA_79A03652-6493-40E8-93EC-431B6D797F65.tsv	TRUE	TCGA_79A03652-6493-40E8-93EC-431B6D797F65
TCGA	TCGA	Kidney	ccRCC	Primary Tumor	ccRCC	TUMOR FREE	TCGA_72742171-C52A-4CB1-BA04-6F5D47E5480D	Results/bulkRNAseq/TCGA//frag/TCGA_72742171-C52A-4CB1-BA04-6F5D47E5480D.tsv	TRUE	TCGA_72742171-C52A-4CB1-BA04-6F5D47E5480D
TCGA	TCGA	Kidney	ccRCC	Primary Tumor	ccRCC	Dead	TCGA_59A31252-0035-40A9-9133-A6464396BF57	Results/bulkRNAseq/TCGA//frag/TCGA_59A31252-0035-40A9-9133-A6464396BF57.tsv	TRUE	TCGA_59A31252-0035-40A9-9133-A6464396BF57
TCGA	TCGA	Kidney	ccRCC	Primary Tumor	ccRCC	Dead	TCGA_851363D9-BF87-4014-BD80-D6DFC7444041	Results/bulkRNAseq/TCGA//frag/TCGA_851363D9-BF87-4014-BD80-D6DFC7444041.tsv	TRUE	TCGA_851363D9-BF87-4014-BD80-D6DFC7444041
TCGA	TCGA	Kidney	ccRCC	Primary Tumor	ccRCC	TUMOR FREE	TCGA_499238AB-07C7-4EB0-AC88-EEA6D9F87A3F	Results/bulkRNAseq/TCGA//frag/TCGA_499238AB-07C7-4EB0-AC88-EEA6D9F87A3F.tsv	TRUE	TCGA_499238AB-07C7-4EB0-AC88-EEA6D9F87A3F
TCGA	TCGA	Kidney	pcRCC	Primary Tumor	PRCC Unc	TUMOR FREE	TCGA_77768F78-CBFD-4BEA-8619-B2E07B19DC7D	Results/bulkRNAseq/TCGA//frag/TCGA_77768F78-CBFD-4BEA-8619-B2E07B19DC7D.tsv	TRUE	TCGA_77768F78-CBFD-4BEA-8619-B2E07B19DC7D
TCGA	TCGA	Kidney	ccRCC	Primary Tumor	ccRCC	TUMOR FREE	TCGA_1B021364-9D19-4308-9464-9A5EB71A7439	Results/bulkRNAseq/TCGA//frag/TCGA_1B021364-9D19-4308-9464-9A5EB71A7439.tsv	TRUE	TCGA_1B021364-9D19-4308-9464-9A5EB71A7439
TCGA	TCGA	Kidney	chRCC	Primary Tumor	ChRCC	TUMOR FREE	TCGA_1D6C7653-7BD2-4242-8F87-55F77B62528A	Results/bulkRNAseq/TCGA//frag/TCGA_1D6C7653-7BD2-4242-8F87-55F77B62528A.tsv	TRUE	TCGA_1D6C7653-7BD2-4242-8F87-55F77B62528A
TCGA	TCGA	Kidney	pcRCC	Primary Tumor	PRCC T2	WITH TUMOR	TCGA_96144A92-BDF0-49EB-931C-9B69C242E1FA	Results/bulkRNAseq/TCGA//frag/TCGA_96144A92-BDF0-49EB-931C-9B69C242E1FA.tsv	TRUE	TCGA_96144A92-BDF0-49EB-931C-9B69C242E1FA
TCGA	TCGA	Kidney	ccRCC	Primary Tumor	ccRCC	TUMOR FREE	TCGA_105A33F7-37AE-4936-8A59-24A4E0532350	Results/bulkRNAseq/TCGA//frag/TCGA_105A33F7-37AE-4936-8A59-24A4E0532350.tsv	TRUE	TCGA_105A33F7-37AE-4936-8A59-24A4E0532350
TCGA	TCGA	Kidney	ccRCC	Primary Tumor	ccRCC	TUMOR FREE	TCGA_A201A48E-DBDC-4FBD-AB98-B586C0BA263B	Results/bulkRNAseq/TCGA//frag/TCGA_A201A48E-DBDC-4FBD-AB98-B586C0BA263B.tsv	TRUE	TCGA_A201A48E-DBDC-4FBD-AB98-B586C0BA263B
TCGA	TCGA	Kidney	ccRCC	Primary Tumor	ccRCC	TUMOR FREE	TCGA_E7B61387-50EA-4B31-AEF0-E38544972539	Results/bulkRNAseq/TCGA//frag/TCGA_E7B61387-50EA-4B31-AEF0-E38544972539.tsv	TRUE	TCGA_E7B61387-50EA-4B31-AEF0-E38544972539
TCGA	TCGA	Kidney	pcRCC	Primary Tumor	PRCC T1	NA	TCGA_D1D4F3A6-12D4-49CC-A193-1E75482D9F85	Results/bulkRNAseq/TCGA//frag/TCGA_D1D4F3A6-12D4-49CC-A193-1E75482D9F85.tsv	TRUE	TCGA_D1D4F3A6-12D4-49CC-A193-1E75482D9F85
TCGA	TCGA	Kidney	ccRCC	Primary Tumor	ccRCC	TUMOR FREE	TCGA_DEF7491D-E9CE-4BB4-B009-B1D2DC8BCEED	Results/bulkRNAseq/TCGA//frag/TCGA_DEF7491D-E9CE-4BB4-B009-B1D2DC8BCEED.tsv	TRUE	TCGA_DEF7491D-E9CE-4BB4-B009-B1D2DC8BCEED
TCGA	TCGA	Kidney	chRCC	Primary Tumor	ChRCC	TUMOR FREE	TCGA_B5470009-9751-4D1B-8E34-60C6BF272059	Results/bulkRNAseq/TCGA//frag/TCGA_B5470009-9751-4D1B-8E34-60C6BF272059.tsv	TRUE	TCGA_B5470009-9751-4D1B-8E34-60C6BF272059
TCGA	TCGA	Kidney	ccRCC	Primary Tumor	ccRCC	TUMOR FREE	TCGA_FC0C5E8A-FCCA-49F7-B59D-57E2F4CE106B	Results/bulkRNAseq/TCGA//frag/TCGA_FC0C5E8A-FCCA-49F7-B59D-57E2F4CE106B.tsv	TRUE	TCGA_FC0C5E8A-FCCA-49F7-B59D-57E2F4CE106B
TCGA	TCGA	Kidney	ccRCC	Primary Tumor	ccRCC	TUMOR FREE	TCGA_0CE75D6A-B796-4982-9405-1602F9468945	Results/bulkRNAseq/TCGA//frag/TCGA_0CE75D6A-B796-4982-9405-1602F9468945.tsv	TRUE	TCGA_0CE75D6A-B796-4982-9405-1602F9468945
TCGA	TCGA	Kidney	pcRCC	Primary Tumor	PRCC T1	TUMOR FREE	TCGA_8972503A-07F6-4299-BFBA-20C8E60D9163	Results/bulkRNAseq/TCGA//frag/TCGA_8972503A-07F6-4299-BFBA-20C8E60D9163.tsv	TRUE	TCGA_8972503A-07F6-4299-BFBA-20C8E60D9163
TCGA	TCGA	Kidney	ccRCC	Primary Tumor	ccRCC	TUMOR FREE	TCGA_0F5EFFA6-0508-4702-AEA8-DE13CDCDE840	Results/bulkRNAseq/TCGA//frag/TCGA_0F5EFFA6-0508-4702-AEA8-DE13CDCDE840.tsv	TRUE	TCGA_0F5EFFA6-0508-4702-AEA8-DE13CDCDE840
TCGA	TCGA	Kidney	ccRCC	Primary Tumor	ccRCC	Dead	TCGA_10A0B0BC-5134-4BB7-8A6B-C2B4E11571EA	Results/bulkRNAseq/TCGA//frag/TCGA_10A0B0BC-5134-4BB7-8A6B-C2B4E11571EA.tsv	TRUE	TCGA_10A0B0BC-5134-4BB7-8A6B-C2B4E11571EA
TCGA	TCGA	Kidney	ccRCC	Primary Tumor	ccRCC	Dead	TCGA_8068D388-F464-48B9-8253-52FA8AE4485D	Results/bulkRNAseq/TCGA//frag/TCGA_8068D388-F464-48B9-8253-52FA8AE4485D.tsv	TRUE	TCGA_8068D388-F464-48B9-8253-52FA8AE4485D
TCGA	TCGA	Kidney	pcRCC	Primary Tumor	PRCC T1	TUMOR FREE	TCGA_7F04B5C2-E111-474D-869C-23239D15CCE1	Results/bulkRNAseq/TCGA//frag/TCGA_7F04B5C2-E111-474D-869C-23239D15CCE1.tsv	TRUE	TCGA_7F04B5C2-E111-474D-869C-23239D15CCE1
TCGA	TCGA	Kidney	ccRCC	Primary Tumor	ccRCC	WITH TUMOR	TCGA_50805093-E39E-4A07-A02C-87BED9D6BF54	Results/bulkRNAseq/TCGA//frag/TCGA_50805093-E39E-4A07-A02C-87BED9D6BF54.tsv	TRUE	TCGA_50805093-E39E-4A07-A02C-87BED9D6BF54
TCGA	TCGA	Kidney	pcRCC	Primary Tumor	PRCC T1	NA	TCGA_7F823BE1-9B8F-4614-8B3F-A1EF5406D705	Results/bulkRNAseq/TCGA//frag/TCGA_7F823BE1-9B8F-4614-8B3F-A1EF5406D705.tsv	TRUE	TCGA_7F823BE1-9B8F-4614-8B3F-A1EF5406D705
TCGA	TCGA	Kidney	pcRCC	Primary Tumor	PRCC T1	TUMOR FREE	TCGA_EAE40D3B-BC6E-466C-AA9E-01E85B82ED8B	Results/bulkRNAseq/TCGA//frag/TCGA_EAE40D3B-BC6E-466C-AA9E-01E85B82ED8B.tsv	TRUE	TCGA_EAE40D3B-BC6E-466C-AA9E-01E85B82ED8B
TCGA	TCGA	Kidney	ccRCC	Primary Tumor	ccRCC	Dead	TCGA_E68B2C91-1ECE-4F09-B114-D6EED28E7920	Results/bulkRNAseq/TCGA//frag/TCGA_E68B2C91-1ECE-4F09-B114-D6EED28E7920.tsv	TRUE	TCGA_E68B2C91-1ECE-4F09-B114-D6EED28E7920
TCGA	TCGA	Kidney	ccRCC	Primary Tumor	ccRCC	Dead	TCGA_680DFFFE-43F3-4A48-A662-FFE89FB43B04	Results/bulkRNAseq/TCGA//frag/TCGA_680DFFFE-43F3-4A48-A662-FFE89FB43B04.tsv	TRUE	TCGA_680DFFFE-43F3-4A48-A662-FFE89FB43B04
TCGA	TCGA	Kidney	pcRCC	Primary Tumor	PRCC T1	TUMOR FREE	TCGA_AB3D519B-3F33-47B6-8E11-70CFB7EE64C1	Results/bulkRNAseq/TCGA//frag/TCGA_AB3D519B-3F33-47B6-8E11-70CFB7EE64C1.tsv	TRUE	TCGA_AB3D519B-3F33-47B6-8E11-70CFB7EE64C1
TCGA	TCGA	Kidney	pcRCC	Primary Tumor	KIRP CIMP	WITH TUMOR	TCGA_C9A6F9A9-FB85-4976-AB31-09C45154DA29	Results/bulkRNAseq/TCGA//frag/TCGA_C9A6F9A9-FB85-4976-AB31-09C45154DA29.tsv	TRUE	TCGA_C9A6F9A9-FB85-4976-AB31-09C45154DA29
TCGA	TCGA	Kidney	ccRCC	Primary Tumor	ccRCC	TUMOR FREE	TCGA_56123205-2BAD-48C9-8393-3CB804CDC42B	Results/bulkRNAseq/TCGA//frag/TCGA_56123205-2BAD-48C9-8393-3CB804CDC42B.tsv	TRUE	TCGA_56123205-2BAD-48C9-8393-3CB804CDC42B
TCGA	TCGA	Kidney	pcRCC	Primary Tumor	PRCC T2	TUMOR FREE	TCGA_7BDF15F5-70A6-496B-8C9B-39B96495AF4E	Results/bulkRNAseq/TCGA//frag/TCGA_7BDF15F5-70A6-496B-8C9B-39B96495AF4E.tsv	TRUE	TCGA_7BDF15F5-70A6-496B-8C9B-39B96495AF4E
TCGA	TCGA	Kidney	ccRCC	Primary Tumor	ccRCC	TUMOR FREE	TCGA_84D517AC-3E3F-4ABA-A1F0-500F2A19154C	Results/bulkRNAseq/TCGA//frag/TCGA_84D517AC-3E3F-4ABA-A1F0-500F2A19154C.tsv	TRUE	TCGA_84D517AC-3E3F-4ABA-A1F0-500F2A19154C
TCGA	TCGA	Kidney	pcRCC	Primary Tumor	PRCC T1	TUMOR FREE	TCGA_C823A81A-2B1E-4F93-9AAA-F0AEEEBD0E01	Results/bulkRNAseq/TCGA//frag/TCGA_C823A81A-2B1E-4F93-9AAA-F0AEEEBD0E01.tsv	TRUE	TCGA_C823A81A-2B1E-4F93-9AAA-F0AEEEBD0E01
TCGA	TCGA	Kidney	ccRCC	Primary Tumor	ccRCC	Dead	TCGA_D3748EFD-0DB6-49AA-835A-BD527E8D8300	Results/bulkRNAseq/TCGA//frag/TCGA_D3748EFD-0DB6-49AA-835A-BD527E8D8300.tsv	TRUE	TCGA_D3748EFD-0DB6-49AA-835A-BD527E8D8300
TCGA	TCGA	Kidney	ccRCC	Primary Tumor	ccRCC	Dead	TCGA_5F2DCA01-CB5D-4831-AEEE-9829E9C74646	Results/bulkRNAseq/TCGA//frag/TCGA_5F2DCA01-CB5D-4831-AEEE-9829E9C74646.tsv	TRUE	TCGA_5F2DCA01-CB5D-4831-AEEE-9829E9C74646
TCGA	TCGA	Kidney	ccRCC	Primary Tumor	ccRCC	TUMOR FREE	TCGA_081A9095-55FB-4766-930A-08B5EE030CEC	Results/bulkRNAseq/TCGA//frag/TCGA_081A9095-55FB-4766-930A-08B5EE030CEC.tsv	TRUE	TCGA_081A9095-55FB-4766-930A-08B5EE030CEC
TCGA	TCGA	Kidney	ccRCC	Primary Tumor	ccRCC	Dead	TCGA_36B74FF5-CADC-42EE-BF5C-06F96E8EAD21	Results/bulkRNAseq/TCGA//frag/TCGA_36B74FF5-CADC-42EE-BF5C-06F96E8EAD21.tsv	TRUE	TCGA_36B74FF5-CADC-42EE-BF5C-06F96E8EAD21
TCGA	TCGA	Kidney	ccRCC	Primary Tumor	ccRCC	NA	TCGA_4F9D5BDC-2334-44FC-8090-AAC052220BAE	Results/bulkRNAseq/TCGA//frag/TCGA_4F9D5BDC-2334-44FC-8090-AAC052220BAE.tsv	TRUE	TCGA_4F9D5BDC-2334-44FC-8090-AAC052220BAE
TCGA	TCGA	Kidney	pcRCC	Primary Tumor	PRCC T1	TUMOR FREE	TCGA_B88A3A91-A5EF-4683-8D0D-3D89BAEE5C8E	Results/bulkRNAseq/TCGA//frag/TCGA_B88A3A91-A5EF-4683-8D0D-3D89BAEE5C8E.tsv	TRUE	TCGA_B88A3A91-A5EF-4683-8D0D-3D89BAEE5C8E
TCGA	TCGA	Kidney	ccRCC	Primary Tumor	ccRCC	TUMOR FREE	TCGA_1D78AC0B-C559-4A9C-9A4E-C8F4742187EB	Results/bulkRNAseq/TCGA//frag/TCGA_1D78AC0B-C559-4A9C-9A4E-C8F4742187EB.tsv	TRUE	TCGA_1D78AC0B-C559-4A9C-9A4E-C8F4742187EB
TCGA	TCGA	Kidney	pcRCC	Primary Tumor	PRCC T2	Dead	TCGA_4C8CCB3B-10AB-4F5D-AD9D-7C22BB432D76	Results/bulkRNAseq/TCGA//frag/TCGA_4C8CCB3B-10AB-4F5D-AD9D-7C22BB432D76.tsv	TRUE	TCGA_4C8CCB3B-10AB-4F5D-AD9D-7C22BB432D76
TCGA	TCGA	Kidney	ccRCC	Primary Tumor	ccRCC	TUMOR FREE	TCGA_69C63329-4865-4FB8-9E32-2AB1A2A9223B	Results/bulkRNAseq/TCGA//frag/TCGA_69C63329-4865-4FB8-9E32-2AB1A2A9223B.tsv	TRUE	TCGA_69C63329-4865-4FB8-9E32-2AB1A2A9223B
TCGA	TCGA	Kidney	pcRCC	Primary Tumor	PRCC T1	NA	TCGA_D6DD22B6-7EA3-4C94-AF9C-FA4E6D7FF218	Results/bulkRNAseq/TCGA//frag/TCGA_D6DD22B6-7EA3-4C94-AF9C-FA4E6D7FF218.tsv	TRUE	TCGA_D6DD22B6-7EA3-4C94-AF9C-FA4E6D7FF218
TCGA	TCGA	Kidney	ccRCC	Primary Tumor	ccRCC	TUMOR FREE	TCGA_02D51DA6-7DF9-47DB-BA36-CC0D330362E6	Results/bulkRNAseq/TCGA//frag/TCGA_02D51DA6-7DF9-47DB-BA36-CC0D330362E6.tsv	TRUE	TCGA_02D51DA6-7DF9-47DB-BA36-CC0D330362E6
TCGA	TCGA	Kidney	ccRCC	Primary Tumor	ccRCC	TUMOR FREE	TCGA_26065E87-5EC3-4A02-9FC1-283F2751D722	Results/bulkRNAseq/TCGA//frag/TCGA_26065E87-5EC3-4A02-9FC1-283F2751D722.tsv	TRUE	TCGA_26065E87-5EC3-4A02-9FC1-283F2751D722
TCGA	TCGA	Kidney	ccRCC	Primary Tumor	ccRCC	NA	TCGA_0DACBFA8-B966-4D9C-9068-42EF5CCBB8B5	Results/bulkRNAseq/TCGA//frag/TCGA_0DACBFA8-B966-4D9C-9068-42EF5CCBB8B5.tsv	TRUE	TCGA_0DACBFA8-B966-4D9C-9068-42EF5CCBB8B5
TCGA	TCGA	Kidney	ccRCC	Primary Tumor	ccRCC	TUMOR FREE	TCGA_6915E69B-C2EA-4034-AB9A-74E9EF3C03A9	Results/bulkRNAseq/TCGA//frag/TCGA_6915E69B-C2EA-4034-AB9A-74E9EF3C03A9.tsv	TRUE	TCGA_6915E69B-C2EA-4034-AB9A-74E9EF3C03A9
TCGA	TCGA	Kidney	pcRCC	Primary Tumor	PRCC T2	TUMOR FREE	TCGA_00AE6283-5CA0-4236-B013-AC47851BBD32	Results/bulkRNAseq/TCGA//frag/TCGA_00AE6283-5CA0-4236-B013-AC47851BBD32.tsv	TRUE	TCGA_00AE6283-5CA0-4236-B013-AC47851BBD32
TCGA	TCGA	Kidney	pcRCC	Primary Tumor	PRCC T2	TUMOR FREE	TCGA_3357972B-2FFA-4049-BC86-2B11B599807F	Results/bulkRNAseq/TCGA//frag/TCGA_3357972B-2FFA-4049-BC86-2B11B599807F.tsv	TRUE	TCGA_3357972B-2FFA-4049-BC86-2B11B599807F
TCGA	TCGA	Kidney	pcRCC	Primary Tumor	PRCC T1	WITH TUMOR	TCGA_9B83CE30-3F9A-4761-A69B-5F5794A05FF7	Results/bulkRNAseq/TCGA//frag/TCGA_9B83CE30-3F9A-4761-A69B-5F5794A05FF7.tsv	TRUE	TCGA_9B83CE30-3F9A-4761-A69B-5F5794A05FF7
TCGA	TCGA	Kidney	ccRCC	Primary Tumor	ccRCC	Dead	TCGA_0207B762-9973-4065-BCEC-A45E148DC35B	Results/bulkRNAseq/TCGA//frag/TCGA_0207B762-9973-4065-BCEC-A45E148DC35B.tsv	TRUE	TCGA_0207B762-9973-4065-BCEC-A45E148DC35B
TCGA	TCGA	Kidney	ccRCC	Primary Tumor	ccRCC	Dead	TCGA_BCCAE932-7C2D-47CD-89C1-1A1886F9D2A5	Results/bulkRNAseq/TCGA//frag/TCGA_BCCAE932-7C2D-47CD-89C1-1A1886F9D2A5.tsv	TRUE	TCGA_BCCAE932-7C2D-47CD-89C1-1A1886F9D2A5
TCGA	TCGA	Kidney	chRCC	Primary Tumor	ChRCC	TUMOR FREE	TCGA_DBB75631-BCC0-437B-9E31-EEEB9CE87064	Results/bulkRNAseq/TCGA//frag/TCGA_DBB75631-BCC0-437B-9E31-EEEB9CE87064.tsv	TRUE	TCGA_DBB75631-BCC0-437B-9E31-EEEB9CE87064
TCGA	TCGA	Kidney	chRCC	Primary Tumor	ChRCC	TUMOR FREE	TCGA_77CC1DDE-212A-4A28-B646-DD78C4B94003	Results/bulkRNAseq/TCGA//frag/TCGA_77CC1DDE-212A-4A28-B646-DD78C4B94003.tsv	TRUE	TCGA_77CC1DDE-212A-4A28-B646-DD78C4B94003
TCGA	TCGA	Kidney	ccRCC	Primary Tumor	ccRCC	Dead	TCGA_05FE386B-0F67-44F5-9F3B-26E0FB3ECC69	Results/bulkRNAseq/TCGA//frag/TCGA_05FE386B-0F67-44F5-9F3B-26E0FB3ECC69.tsv	TRUE	TCGA_05FE386B-0F67-44F5-9F3B-26E0FB3ECC69
TCGA	TCGA	Kidney	pcRCC	Primary Tumor	PRCC T1	TUMOR FREE	TCGA_267D2EB2-A178-4CB1-8341-C025AC007B95	Results/bulkRNAseq/TCGA//frag/TCGA_267D2EB2-A178-4CB1-8341-C025AC007B95.tsv	TRUE	TCGA_267D2EB2-A178-4CB1-8341-C025AC007B95
TCGA	TCGA	Kidney	ccRCC	Primary Tumor	ccRCC	TUMOR FREE	TCGA_9D8A1B90-D209-4D4C-BCD6-A31496D773E4	Results/bulkRNAseq/TCGA//frag/TCGA_9D8A1B90-D209-4D4C-BCD6-A31496D773E4.tsv	TRUE	TCGA_9D8A1B90-D209-4D4C-BCD6-A31496D773E4
TCGA	TCGA	Kidney	ccRCC	Primary Tumor	ccRCC	Dead	TCGA_FF9677ED-0E73-428A-A253-FF4772A62A7D	Results/bulkRNAseq/TCGA//frag/TCGA_FF9677ED-0E73-428A-A253-FF4772A62A7D.tsv	TRUE	TCGA_FF9677ED-0E73-428A-A253-FF4772A62A7D
TCGA	TCGA	Kidney	pcRCC	Primary Tumor	PRCC T1	Dead	TCGA_62DB2957-5564-4ADF-912A-E50181E91654	Results/bulkRNAseq/TCGA//frag/TCGA_62DB2957-5564-4ADF-912A-E50181E91654.tsv	TRUE	TCGA_62DB2957-5564-4ADF-912A-E50181E91654
TCGA	TCGA	Kidney	ccRCC	Primary Tumor	ccRCC	TUMOR FREE	TCGA_F61BE95F-DF0E-4140-9801-6FC7E9D96E68	Results/bulkRNAseq/TCGA//frag/TCGA_F61BE95F-DF0E-4140-9801-6FC7E9D96E68.tsv	TRUE	TCGA_F61BE95F-DF0E-4140-9801-6FC7E9D96E68
TCGA	TCGA	Kidney	ccRCC	Primary Tumor	ccRCC	NA	TCGA_C776E424-2251-4DB1-B779-B0CAF408E3D3	Results/bulkRNAseq/TCGA//frag/TCGA_C776E424-2251-4DB1-B779-B0CAF408E3D3.tsv	TRUE	TCGA_C776E424-2251-4DB1-B779-B0CAF408E3D3
TCGA	TCGA	Kidney	chRCC	Primary Tumor	ChRCC	TUMOR FREE	TCGA_9F377239-9A4C-48B5-9B1C-958396BB5DA4	Results/bulkRNAseq/TCGA//frag/TCGA_9F377239-9A4C-48B5-9B1C-958396BB5DA4.tsv	TRUE	TCGA_9F377239-9A4C-48B5-9B1C-958396BB5DA4
TCGA	TCGA	Kidney	ccRCC	Primary Tumor	ccRCC	TUMOR FREE	TCGA_5CAF718B-8A5B-441E-8EFE-0439826E8328	Results/bulkRNAseq/TCGA//frag/TCGA_5CAF718B-8A5B-441E-8EFE-0439826E8328.tsv	TRUE	TCGA_5CAF718B-8A5B-441E-8EFE-0439826E8328
TCGA	TCGA	Kidney	pcRCC	Primary Tumor	PRCC T2	NA	TCGA_BE9AD5DF-4C47-4C4C-A29C-0040102BDA5E	Results/bulkRNAseq/TCGA//frag/TCGA_BE9AD5DF-4C47-4C4C-A29C-0040102BDA5E.tsv	TRUE	TCGA_BE9AD5DF-4C47-4C4C-A29C-0040102BDA5E
TCGA	TCGA	Kidney	pcRCC	Primary Tumor	PRCC T1	TUMOR FREE	TCGA_D2B53CA1-328D-4B6D-A71B-401447348D1B	Results/bulkRNAseq/TCGA//frag/TCGA_D2B53CA1-328D-4B6D-A71B-401447348D1B.tsv	TRUE	TCGA_D2B53CA1-328D-4B6D-A71B-401447348D1B
TCGA	TCGA	Kidney	pcRCC	Primary Tumor	PRCC T2	WITH TUMOR	TCGA_0CED2ABD-6595-4DA2-AF90-0B92115C1800	Results/bulkRNAseq/TCGA//frag/TCGA_0CED2ABD-6595-4DA2-AF90-0B92115C1800.tsv	TRUE	TCGA_0CED2ABD-6595-4DA2-AF90-0B92115C1800
TCGA	TCGA	Kidney	pcRCC	Primary Tumor	PRCC T1	TUMOR FREE	TCGA_755E7B6F-9783-4596-AE4C-8EE5C25DFFA9	Results/bulkRNAseq/TCGA//frag/TCGA_755E7B6F-9783-4596-AE4C-8EE5C25DFFA9.tsv	TRUE	TCGA_755E7B6F-9783-4596-AE4C-8EE5C25DFFA9
TCGA	TCGA	Kidney	ccRCC	Primary Tumor	ccRCC	Dead	TCGA_8A99F72A-150F-4DEA-9B61-A90ABE17AA3D	Results/bulkRNAseq/TCGA//frag/TCGA_8A99F72A-150F-4DEA-9B61-A90ABE17AA3D.tsv	TRUE	TCGA_8A99F72A-150F-4DEA-9B61-A90ABE17AA3D
TCGA	TCGA	Kidney	pcRCC	Primary Tumor	PRCC T1	TUMOR FREE	TCGA_3FC10157-7FB1-4FDA-8772-FA00B874CFC6	Results/bulkRNAseq/TCGA//frag/TCGA_3FC10157-7FB1-4FDA-8772-FA00B874CFC6.tsv	TRUE	TCGA_3FC10157-7FB1-4FDA-8772-FA00B874CFC6
TCGA	TCGA	Kidney	ccRCC	Primary Tumor	ccRCC	TUMOR FREE	TCGA_242D54C7-7BF9-41F0-8588-E00EAFF9FA43	Results/bulkRNAseq/TCGA//frag/TCGA_242D54C7-7BF9-41F0-8588-E00EAFF9FA43.tsv	TRUE	TCGA_242D54C7-7BF9-41F0-8588-E00EAFF9FA43
TCGA	TCGA	Kidney	ccRCC	Primary Tumor	ccRCC	Dead	TCGA_B365F0BA-CC62-4EBD-A34B-700D29AA0C6E	Results/bulkRNAseq/TCGA//frag/TCGA_B365F0BA-CC62-4EBD-A34B-700D29AA0C6E.tsv	TRUE	TCGA_B365F0BA-CC62-4EBD-A34B-700D29AA0C6E
TCGA	TCGA	Kidney	ccRCC	Primary Tumor	ccRCC	WITH TUMOR	TCGA_38D5AF7E-B3B6-4851-AFB7-C7152B8EAE30	Results/bulkRNAseq/TCGA//frag/TCGA_38D5AF7E-B3B6-4851-AFB7-C7152B8EAE30.tsv	TRUE	TCGA_38D5AF7E-B3B6-4851-AFB7-C7152B8EAE30
TCGA	TCGA	Kidney	pcRCC	Primary Tumor	PRCC T1	TUMOR FREE	TCGA_0497195D-372B-47A6-95D7-1CF3E5D0EBC3	Results/bulkRNAseq/TCGA//frag/TCGA_0497195D-372B-47A6-95D7-1CF3E5D0EBC3.tsv	TRUE	TCGA_0497195D-372B-47A6-95D7-1CF3E5D0EBC3
TCGA	TCGA	Kidney	pcRCC	Primary Tumor	PRCC T1	TUMOR FREE	TCGA_BB4CF2A1-F125-46FE-BBB8-0173AF205808	Results/bulkRNAseq/TCGA//frag/TCGA_BB4CF2A1-F125-46FE-BBB8-0173AF205808.tsv	TRUE	TCGA_BB4CF2A1-F125-46FE-BBB8-0173AF205808
TCGA	TCGA	Kidney	ccRCC	Primary Tumor	ccRCC	TUMOR FREE	TCGA_B7D1197D-B353-4839-A895-368613243FB7	Results/bulkRNAseq/TCGA//frag/TCGA_B7D1197D-B353-4839-A895-368613243FB7.tsv	TRUE	TCGA_B7D1197D-B353-4839-A895-368613243FB7
TCGA	TCGA	Kidney	ccRCC	Primary Tumor	ccRCC	TUMOR FREE	TCGA_9CC73F06-A5AF-4D94-87A9-2F25B039D029	Results/bulkRNAseq/TCGA//frag/TCGA_9CC73F06-A5AF-4D94-87A9-2F25B039D029.tsv	TRUE	TCGA_9CC73F06-A5AF-4D94-87A9-2F25B039D029
TCGA	TCGA	Kidney	pcRCC	Primary Tumor	PRCC T1	TUMOR FREE	TCGA_62B120E7-E585-46C5-BED3-DBFB17C489A9	Results/bulkRNAseq/TCGA//frag/TCGA_62B120E7-E585-46C5-BED3-DBFB17C489A9.tsv	TRUE	TCGA_62B120E7-E585-46C5-BED3-DBFB17C489A9
TCGA	TCGA	Kidney	pcRCC	Primary Tumor	PRCC T1	Dead	TCGA_F9E84075-6136-4C97-8107-72CD1193A5E9	Results/bulkRNAseq/TCGA//frag/TCGA_F9E84075-6136-4C97-8107-72CD1193A5E9.tsv	TRUE	TCGA_F9E84075-6136-4C97-8107-72CD1193A5E9
TCGA	TCGA	Kidney	ccRCC	Primary Tumor	ccRCC	TUMOR FREE	TCGA_8B10E24F-9626-4D19-B48B-78BC540FCF54	Results/bulkRNAseq/TCGA//frag/TCGA_8B10E24F-9626-4D19-B48B-78BC540FCF54.tsv	TRUE	TCGA_8B10E24F-9626-4D19-B48B-78BC540FCF54
TCGA	TCGA	Kidney	chRCC	Primary Tumor	ChRCC	TUMOR FREE	TCGA_0C54E941-144E-4068-A984-06896B34A02C	Results/bulkRNAseq/TCGA//frag/TCGA_0C54E941-144E-4068-A984-06896B34A02C.tsv	TRUE	TCGA_0C54E941-144E-4068-A984-06896B34A02C
TCGA	TCGA	Kidney	ccRCC	Primary Tumor	ccRCC	TUMOR FREE	TCGA_C6387BF7-5BC3-41E4-9CBE-4A8C953A2AC3	Results/bulkRNAseq/TCGA//frag/TCGA_C6387BF7-5BC3-41E4-9CBE-4A8C953A2AC3.tsv	TRUE	TCGA_C6387BF7-5BC3-41E4-9CBE-4A8C953A2AC3
TCGA	TCGA	Kidney	pcRCC	Primary Tumor	PRCC T1	Dead	TCGA_C829AFDE-7CD0-41C2-BD47-E341F0E5D528	Results/bulkRNAseq/TCGA//frag/TCGA_C829AFDE-7CD0-41C2-BD47-E341F0E5D528.tsv	TRUE	TCGA_C829AFDE-7CD0-41C2-BD47-E341F0E5D528
TCGA	TCGA	Kidney	ccRCC	Primary Tumor	ccRCC	TUMOR FREE	TCGA_461759C5-8B11-4D1F-960E-7550EB6B74EF	Results/bulkRNAseq/TCGA//frag/TCGA_461759C5-8B11-4D1F-960E-7550EB6B74EF.tsv	TRUE	TCGA_461759C5-8B11-4D1F-960E-7550EB6B74EF
TCGA	TCGA	Kidney	pcRCC	Primary Tumor	PRCC T2	TUMOR FREE	TCGA_FEBD440E-8DCA-458B-AD23-4BEE81EE4871	Results/bulkRNAseq/TCGA//frag/TCGA_FEBD440E-8DCA-458B-AD23-4BEE81EE4871.tsv	TRUE	TCGA_FEBD440E-8DCA-458B-AD23-4BEE81EE4871
TCGA	TCGA	Kidney	chRCC	Primary Tumor	ChRCC	Dead	TCGA_6163FD15-DB8F-4B95-B61E-068F5173679A	Results/bulkRNAseq/TCGA//frag/TCGA_6163FD15-DB8F-4B95-B61E-068F5173679A.tsv	TRUE	TCGA_6163FD15-DB8F-4B95-B61E-068F5173679A
TCGA	TCGA	Kidney	ccRCC	Primary Tumor	ccRCC	TUMOR FREE	TCGA_9F588AFB-10B4-4C27-8881-2B33B2C00D42	Results/bulkRNAseq/TCGA//frag/TCGA_9F588AFB-10B4-4C27-8881-2B33B2C00D42.tsv	TRUE	TCGA_9F588AFB-10B4-4C27-8881-2B33B2C00D42
TCGA	TCGA	Kidney	pcRCC	Primary Tumor	PRCC T1	Dead	TCGA_DCFB028E-49D9-4521-96CD-DD004992B15B	Results/bulkRNAseq/TCGA//frag/TCGA_DCFB028E-49D9-4521-96CD-DD004992B15B.tsv	TRUE	TCGA_DCFB028E-49D9-4521-96CD-DD004992B15B
TCGA	TCGA	Kidney	pcRCC	Primary Tumor	PRCC T2	WITH TUMOR	TCGA_673A3486-DC31-4AA2-92F8-91F4569A6FE5	Results/bulkRNAseq/TCGA//frag/TCGA_673A3486-DC31-4AA2-92F8-91F4569A6FE5.tsv	TRUE	TCGA_673A3486-DC31-4AA2-92F8-91F4569A6FE5
TCGA	TCGA	Kidney	pcRCC	Primary Tumor	PRCC T1	NA	TCGA_E8C03A3A-37E5-42D2-96B6-6E6A2586AA3E	Results/bulkRNAseq/TCGA//frag/TCGA_E8C03A3A-37E5-42D2-96B6-6E6A2586AA3E.tsv	TRUE	TCGA_E8C03A3A-37E5-42D2-96B6-6E6A2586AA3E
TCGA	TCGA	Kidney	ccRCC	Primary Tumor	ccRCC	TUMOR FREE	TCGA_3389C364-A82A-4B4E-9F8A-9F6B35A5D083	Results/bulkRNAseq/TCGA//frag/TCGA_3389C364-A82A-4B4E-9F8A-9F6B35A5D083.tsv	TRUE	TCGA_3389C364-A82A-4B4E-9F8A-9F6B35A5D083
TCGA	TCGA	Kidney	ccRCC	Primary Tumor	ccRCC	Dead	TCGA_06E8B83E-8C3A-4B00-916D-1EAA2DAC13A7	Results/bulkRNAseq/TCGA//frag/TCGA_06E8B83E-8C3A-4B00-916D-1EAA2DAC13A7.tsv	TRUE	TCGA_06E8B83E-8C3A-4B00-916D-1EAA2DAC13A7
TCGA	TCGA	Kidney	ccRCC	Primary Tumor	ccRCC	Dead	TCGA_E1BF7476-7E70-4DE5-9531-49D09FEE9649	Results/bulkRNAseq/TCGA//frag/TCGA_E1BF7476-7E70-4DE5-9531-49D09FEE9649.tsv	TRUE	TCGA_E1BF7476-7E70-4DE5-9531-49D09FEE9649
TCGA	TCGA	Kidney	ccRCC	Primary Tumor	ccRCC	TUMOR FREE	TCGA_ADA424BE-187F-4C9C-89A0-D68A28D722E4	Results/bulkRNAseq/TCGA//frag/TCGA_ADA424BE-187F-4C9C-89A0-D68A28D722E4.tsv	TRUE	TCGA_ADA424BE-187F-4C9C-89A0-D68A28D722E4
TCGA	TCGA	Kidney	ccRCC	Primary Tumor	ccRCC	TUMOR FREE	TCGA_2488F91C-BF75-4B4D-BAC3-38F3FFA991FA	Results/bulkRNAseq/TCGA//frag/TCGA_2488F91C-BF75-4B4D-BAC3-38F3FFA991FA.tsv	TRUE	TCGA_2488F91C-BF75-4B4D-BAC3-38F3FFA991FA
TCGA	TCGA	Kidney	ccRCC	Primary Tumor	ccRCC	Dead	TCGA_D40381B2-24C0-480A-8926-1CD5511B320E	Results/bulkRNAseq/TCGA//frag/TCGA_D40381B2-24C0-480A-8926-1CD5511B320E.tsv	TRUE	TCGA_D40381B2-24C0-480A-8926-1CD5511B320E
TCGA	TCGA	Kidney	ccRCC	Primary Tumor	ccRCC	Dead	TCGA_EA7C2F00-75AE-4952-80B9-0AABE71F5A10	Results/bulkRNAseq/TCGA//frag/TCGA_EA7C2F00-75AE-4952-80B9-0AABE71F5A10.tsv	TRUE	TCGA_EA7C2F00-75AE-4952-80B9-0AABE71F5A10
TCGA	TCGA	Kidney	pcRCC	Primary Tumor	PRCC T1	TUMOR FREE	TCGA_A658FDBF-3841-401A-9A21-117F93F78140	Results/bulkRNAseq/TCGA//frag/TCGA_A658FDBF-3841-401A-9A21-117F93F78140.tsv	TRUE	TCGA_A658FDBF-3841-401A-9A21-117F93F78140
TCGA	TCGA	Kidney	pcRCC	Primary Tumor	PRCC T1	NA	TCGA_99129109-021E-4A9D-9990-68EA56643BBC	Results/bulkRNAseq/TCGA//frag/TCGA_99129109-021E-4A9D-9990-68EA56643BBC.tsv	TRUE	TCGA_99129109-021E-4A9D-9990-68EA56643BBC
TCGA	TCGA	Kidney	chRCC	Primary Tumor	ChRCC	Dead	TCGA_2D16E3E7-FAA6-4F1A-B9A4-B705F6A76864	Results/bulkRNAseq/TCGA//frag/TCGA_2D16E3E7-FAA6-4F1A-B9A4-B705F6A76864.tsv	TRUE	TCGA_2D16E3E7-FAA6-4F1A-B9A4-B705F6A76864
TCGA	TCGA	Kidney	ccRCC	Primary Tumor	ccRCC	WITH TUMOR	TCGA_BD7152C9-772E-493B-A0AE-ADF4C3ED6E1C	Results/bulkRNAseq/TCGA//frag/TCGA_BD7152C9-772E-493B-A0AE-ADF4C3ED6E1C.tsv	TRUE	TCGA_BD7152C9-772E-493B-A0AE-ADF4C3ED6E1C
TCGA	TCGA	Kidney	ccRCC	Primary Tumor	ccRCC	TUMOR FREE	TCGA_0DDAE6FE-ED2E-4B99-8055-F6BBD5074F63	Results/bulkRNAseq/TCGA//frag/TCGA_0DDAE6FE-ED2E-4B99-8055-F6BBD5074F63.tsv	TRUE	TCGA_0DDAE6FE-ED2E-4B99-8055-F6BBD5074F63
TCGA	TCGA	Kidney	chRCC	Primary Tumor	ChRCC	TUMOR FREE	TCGA_6DF0AECD-840C-4E22-80FD-9B0A78882074	Results/bulkRNAseq/TCGA//frag/TCGA_6DF0AECD-840C-4E22-80FD-9B0A78882074.tsv	TRUE	TCGA_6DF0AECD-840C-4E22-80FD-9B0A78882074
TCGA	TCGA	Kidney	ccRCC	Primary Tumor	ccRCC	Dead	TCGA_D07DD787-C4AC-4E10-B751-0543CB93C44F	Results/bulkRNAseq/TCGA//frag/TCGA_D07DD787-C4AC-4E10-B751-0543CB93C44F.tsv	TRUE	TCGA_D07DD787-C4AC-4E10-B751-0543CB93C44F
TCGA	TCGA	Kidney	chRCC	Primary Tumor	ChRCC	TUMOR FREE	TCGA_1FAF5E47-5EEC-4641-A3AD-F9BE8C16565A	Results/bulkRNAseq/TCGA//frag/TCGA_1FAF5E47-5EEC-4641-A3AD-F9BE8C16565A.tsv	TRUE	TCGA_1FAF5E47-5EEC-4641-A3AD-F9BE8C16565A
TCGA	TCGA	Kidney	pcRCC	Primary Tumor	PRCC T1	WITH TUMOR	TCGA_34E40EA1-0502-49B8-AAE9-06FF354B7052	Results/bulkRNAseq/TCGA//frag/TCGA_34E40EA1-0502-49B8-AAE9-06FF354B7052.tsv	TRUE	TCGA_34E40EA1-0502-49B8-AAE9-06FF354B7052
TCGA	TCGA	Kidney	pcRCC	Primary Tumor	PRCC T1	TUMOR FREE	TCGA_3D2DE64D-64F1-43EE-9B1C-05208767EC85	Results/bulkRNAseq/TCGA//frag/TCGA_3D2DE64D-64F1-43EE-9B1C-05208767EC85.tsv	TRUE	TCGA_3D2DE64D-64F1-43EE-9B1C-05208767EC85
TCGA	TCGA	Kidney	ccRCC	Primary Tumor	ccRCC	TUMOR FREE	TCGA_5B967921-B13C-4A5B-AE88-3020A285D454	Results/bulkRNAseq/TCGA//frag/TCGA_5B967921-B13C-4A5B-AE88-3020A285D454.tsv	TRUE	TCGA_5B967921-B13C-4A5B-AE88-3020A285D454
TCGA	TCGA	Kidney	ccRCC	Primary Tumor	ccRCC	Dead	TCGA_A0E1882C-8539-47A8-9340-6D4ED6AA9D14	Results/bulkRNAseq/TCGA//frag/TCGA_A0E1882C-8539-47A8-9340-6D4ED6AA9D14.tsv	TRUE	TCGA_A0E1882C-8539-47A8-9340-6D4ED6AA9D14
TCGA	TCGA	Kidney	ccRCC	Primary Tumor	ccRCC	TUMOR FREE	TCGA_5C520E9A-B1A5-444C-8A56-699E5199CFBD	Results/bulkRNAseq/TCGA//frag/TCGA_5C520E9A-B1A5-444C-8A56-699E5199CFBD.tsv	TRUE	TCGA_5C520E9A-B1A5-444C-8A56-699E5199CFBD
TCGA	TCGA	Kidney	ccRCC	Primary Tumor	ccRCC	TUMOR FREE	TCGA_E745C5B3-5864-4173-B9A8-88DBB9D39256	Results/bulkRNAseq/TCGA//frag/TCGA_E745C5B3-5864-4173-B9A8-88DBB9D39256.tsv	TRUE	TCGA_E745C5B3-5864-4173-B9A8-88DBB9D39256
TCGA	TCGA	Kidney	pcRCC	Primary Tumor	PRCC T2	TUMOR FREE	TCGA_2D7A99F2-0D90-4A5F-9487-77A2631D8DA7	Results/bulkRNAseq/TCGA//frag/TCGA_2D7A99F2-0D90-4A5F-9487-77A2631D8DA7.tsv	TRUE	TCGA_2D7A99F2-0D90-4A5F-9487-77A2631D8DA7
TCGA	TCGA	Kidney	ccRCC	Primary Tumor	ccRCC	TUMOR FREE	TCGA_8E9C22DB-C5EF-4009-80F7-03D1DE04C10F	Results/bulkRNAseq/TCGA//frag/TCGA_8E9C22DB-C5EF-4009-80F7-03D1DE04C10F.tsv	TRUE	TCGA_8E9C22DB-C5EF-4009-80F7-03D1DE04C10F
TCGA	TCGA	Kidney	chRCC	Primary Tumor	ChRCC	TUMOR FREE	TCGA_02FDAF2E-1786-4E5A-8256-F936A932D477	Results/bulkRNAseq/TCGA//frag/TCGA_02FDAF2E-1786-4E5A-8256-F936A932D477.tsv	TRUE	TCGA_02FDAF2E-1786-4E5A-8256-F936A932D477
TCGA	TCGA	Kidney	pcRCC	Primary Tumor	PRCC Unc	TUMOR FREE	TCGA_DEAB039E-E2F9-4C78-9934-25EC0211434E	Results/bulkRNAseq/TCGA//frag/TCGA_DEAB039E-E2F9-4C78-9934-25EC0211434E.tsv	TRUE	TCGA_DEAB039E-E2F9-4C78-9934-25EC0211434E
TCGA	TCGA	Kidney	ccRCC	Primary Tumor	ccRCC	TUMOR FREE	TCGA_2B213FCE-35A8-4F07-86D9-9843BE15FB79	Results/bulkRNAseq/TCGA//frag/TCGA_2B213FCE-35A8-4F07-86D9-9843BE15FB79.tsv	TRUE	TCGA_2B213FCE-35A8-4F07-86D9-9843BE15FB79
TCGA	TCGA	Kidney	pcRCC	Primary Tumor	PRCC T2	TUMOR FREE	TCGA_8DEC9F0C-6457-46F4-946F-7DC4E9BAEEF7	Results/bulkRNAseq/TCGA//frag/TCGA_8DEC9F0C-6457-46F4-946F-7DC4E9BAEEF7.tsv	TRUE	TCGA_8DEC9F0C-6457-46F4-946F-7DC4E9BAEEF7
TCGA	TCGA	Kidney	pcRCC	Primary Tumor	PRCC T1	TUMOR FREE	TCGA_51FA08C7-B690-4E26-B4EC-BE387DEE4DF0	Results/bulkRNAseq/TCGA//frag/TCGA_51FA08C7-B690-4E26-B4EC-BE387DEE4DF0.tsv	TRUE	TCGA_51FA08C7-B690-4E26-B4EC-BE387DEE4DF0
TCGA	TCGA	Kidney	pcRCC	Primary Tumor	PRCC T1	WITH TUMOR	TCGA_D27A1725-8228-47F5-BBE0-5CC7B1E2622F	Results/bulkRNAseq/TCGA//frag/TCGA_D27A1725-8228-47F5-BBE0-5CC7B1E2622F.tsv	TRUE	TCGA_D27A1725-8228-47F5-BBE0-5CC7B1E2622F
TCGA	TCGA	Kidney	ccRCC	Primary Tumor	ccRCC	Dead	TCGA_2EF54F60-9C80-4209-BF12-BC5D8850C660	Results/bulkRNAseq/TCGA//frag/TCGA_2EF54F60-9C80-4209-BF12-BC5D8850C660.tsv	TRUE	TCGA_2EF54F60-9C80-4209-BF12-BC5D8850C660
TCGA	TCGA	Kidney	pcRCC	Primary Tumor	PRCC T2	TUMOR FREE	TCGA_0291723D-6092-41DD-A6FC-FE4DAB3B4FF4	Results/bulkRNAseq/TCGA//frag/TCGA_0291723D-6092-41DD-A6FC-FE4DAB3B4FF4.tsv	TRUE	TCGA_0291723D-6092-41DD-A6FC-FE4DAB3B4FF4
TCGA	TCGA	Kidney	ccRCC	Primary Tumor	ccRCC	TUMOR FREE	TCGA_713AAAC1-8592-4341-A5C1-FA653EE47AB5	Results/bulkRNAseq/TCGA//frag/TCGA_713AAAC1-8592-4341-A5C1-FA653EE47AB5.tsv	TRUE	TCGA_713AAAC1-8592-4341-A5C1-FA653EE47AB5
TCGA	TCGA	Kidney	ccRCC	Primary Tumor	ccRCC	TUMOR FREE	TCGA_1D5386C5-E995-4BEC-9C0E-61C3498D37EA	Results/bulkRNAseq/TCGA//frag/TCGA_1D5386C5-E995-4BEC-9C0E-61C3498D37EA.tsv	TRUE	TCGA_1D5386C5-E995-4BEC-9C0E-61C3498D37EA
TCGA	TCGA	Kidney	ccRCC	Primary Tumor	ccRCC	TUMOR FREE	TCGA_2113A4E0-E286-45FA-9B58-D055389D186E	Results/bulkRNAseq/TCGA//frag/TCGA_2113A4E0-E286-45FA-9B58-D055389D186E.tsv	TRUE	TCGA_2113A4E0-E286-45FA-9B58-D055389D186E
TCGA	TCGA	Kidney	ccRCC	Primary Tumor	ccRCC	Dead	TCGA_53DA4154-2ACE-4D7F-98AD-257C8B986DA2	Results/bulkRNAseq/TCGA//frag/TCGA_53DA4154-2ACE-4D7F-98AD-257C8B986DA2.tsv	TRUE	TCGA_53DA4154-2ACE-4D7F-98AD-257C8B986DA2
TCGA	TCGA	Kidney	ccRCC	Primary Tumor	ccRCC	Dead	TCGA_251CF029-FA30-4F15-A9A4-AF20AE23BF8A	Results/bulkRNAseq/TCGA//frag/TCGA_251CF029-FA30-4F15-A9A4-AF20AE23BF8A.tsv	TRUE	TCGA_251CF029-FA30-4F15-A9A4-AF20AE23BF8A
TCGA	TCGA	Kidney	pcRCC	Primary Tumor	PRCC T1	TUMOR FREE	TCGA_82E75E00-88CF-4106-BF80-899493EA66CC	Results/bulkRNAseq/TCGA//frag/TCGA_82E75E00-88CF-4106-BF80-899493EA66CC.tsv	TRUE	TCGA_82E75E00-88CF-4106-BF80-899493EA66CC
TCGA	TCGA	Kidney	pcRCC	Primary Tumor	PRCC Unc	TUMOR FREE	TCGA_E34F7CC0-904F-4BF2-97E6-44CEF2652FB0	Results/bulkRNAseq/TCGA//frag/TCGA_E34F7CC0-904F-4BF2-97E6-44CEF2652FB0.tsv	TRUE	TCGA_E34F7CC0-904F-4BF2-97E6-44CEF2652FB0
TCGA	TCGA	Kidney	chRCC	Primary Tumor	ChRCC	TUMOR FREE	TCGA_11D3FF9F-48C1-4F50-A6D1-D77CE6F32AD3	Results/bulkRNAseq/TCGA//frag/TCGA_11D3FF9F-48C1-4F50-A6D1-D77CE6F32AD3.tsv	TRUE	TCGA_11D3FF9F-48C1-4F50-A6D1-D77CE6F32AD3
TCGA	TCGA	Kidney	ccRCC	Primary Tumor	ccRCC	TUMOR FREE	TCGA_075C838F-AF5E-414C-A1A9-8371554F63B3	Results/bulkRNAseq/TCGA//frag/TCGA_075C838F-AF5E-414C-A1A9-8371554F63B3.tsv	TRUE	TCGA_075C838F-AF5E-414C-A1A9-8371554F63B3
TCGA	TCGA	Kidney	ccRCC	Primary Tumor	ccRCC	TUMOR FREE	TCGA_6FBCEADE-1A61-4D62-BAD0-88DDB21D95D7	Results/bulkRNAseq/TCGA//frag/TCGA_6FBCEADE-1A61-4D62-BAD0-88DDB21D95D7.tsv	TRUE	TCGA_6FBCEADE-1A61-4D62-BAD0-88DDB21D95D7
TCGA	TCGA	Kidney	ccRCC	Primary Tumor	ccRCC	TUMOR FREE	TCGA_6213FA46-BBBC-48EB-B7B9-D1D99FE55859	Results/bulkRNAseq/TCGA//frag/TCGA_6213FA46-BBBC-48EB-B7B9-D1D99FE55859.tsv	TRUE	TCGA_6213FA46-BBBC-48EB-B7B9-D1D99FE55859
TCGA	TCGA	Kidney	ccRCC	Primary Tumor	ccRCC	TUMOR FREE	TCGA_61791DBE-58DC-44D0-96A4-864BF2961E1A	Results/bulkRNAseq/TCGA//frag/TCGA_61791DBE-58DC-44D0-96A4-864BF2961E1A.tsv	TRUE	TCGA_61791DBE-58DC-44D0-96A4-864BF2961E1A
TCGA	TCGA	Kidney	ccRCC	Primary Tumor	ccRCC	WITH TUMOR	TCGA_708F24EB-4551-4A3F-8E59-FA76ABE305D7	Results/bulkRNAseq/TCGA//frag/TCGA_708F24EB-4551-4A3F-8E59-FA76ABE305D7.tsv	TRUE	TCGA_708F24EB-4551-4A3F-8E59-FA76ABE305D7
TCGA	TCGA	Kidney	pcRCC	Primary Tumor	PRCC T1	TUMOR FREE	TCGA_70F98E26-61C1-4F2E-BC38-CD28F2918E4D	Results/bulkRNAseq/TCGA//frag/TCGA_70F98E26-61C1-4F2E-BC38-CD28F2918E4D.tsv	TRUE	TCGA_70F98E26-61C1-4F2E-BC38-CD28F2918E4D
TCGA	TCGA	Kidney	ccRCC	Primary Tumor	ccRCC	WITH TUMOR	TCGA_DE977190-BFCB-4889-AB4D-68325C10E7D7	Results/bulkRNAseq/TCGA//frag/TCGA_DE977190-BFCB-4889-AB4D-68325C10E7D7.tsv	TRUE	TCGA_DE977190-BFCB-4889-AB4D-68325C10E7D7
TCGA	TCGA	Kidney	pcRCC	Primary Tumor	PRCC T1	TUMOR FREE	TCGA_70602589-BD21-4591-AF29-AD806577B13F	Results/bulkRNAseq/TCGA//frag/TCGA_70602589-BD21-4591-AF29-AD806577B13F.tsv	TRUE	TCGA_70602589-BD21-4591-AF29-AD806577B13F
TCGA	TCGA	Kidney	ccRCC	Primary Tumor	ccRCC	TUMOR FREE	TCGA_028D7027-E8CE-4B5C-A3EF-758B1660CA12	Results/bulkRNAseq/TCGA//frag/TCGA_028D7027-E8CE-4B5C-A3EF-758B1660CA12.tsv	TRUE	TCGA_028D7027-E8CE-4B5C-A3EF-758B1660CA12
TCGA	TCGA	Kidney	pcRCC	Primary Tumor	PRCC T1	TUMOR FREE	TCGA_2ADE9548-ACC7-4193-9949-5C6C465272B2	Results/bulkRNAseq/TCGA//frag/TCGA_2ADE9548-ACC7-4193-9949-5C6C465272B2.tsv	TRUE	TCGA_2ADE9548-ACC7-4193-9949-5C6C465272B2
TCGA	TCGA	Kidney	pcRCC	Primary Tumor	PRCC T2	TUMOR FREE	TCGA_05086ADD-752C-4B85-BED3-4D8A28C4DDD0	Results/bulkRNAseq/TCGA//frag/TCGA_05086ADD-752C-4B85-BED3-4D8A28C4DDD0.tsv	TRUE	TCGA_05086ADD-752C-4B85-BED3-4D8A28C4DDD0
TCGA	TCGA	Kidney	ccRCC	Primary Tumor	ccRCC	Dead	TCGA_0A80A9ED-0332-4C0C-9574-41ADE75B7E6F	Results/bulkRNAseq/TCGA//frag/TCGA_0A80A9ED-0332-4C0C-9574-41ADE75B7E6F.tsv	TRUE	TCGA_0A80A9ED-0332-4C0C-9574-41ADE75B7E6F
TCGA	TCGA	Kidney	ccRCC	Primary Tumor	ccRCC	TUMOR FREE	TCGA_3191BDC4-823F-4B42-AC70-723215D64F89	Results/bulkRNAseq/TCGA//frag/TCGA_3191BDC4-823F-4B42-AC70-723215D64F89.tsv	TRUE	TCGA_3191BDC4-823F-4B42-AC70-723215D64F89
TCGA	TCGA	Kidney	chRCC	Primary Tumor	ChRCC	TUMOR FREE	TCGA_0C4131D9-0CE6-4476-80F1-3B69B777B658	Results/bulkRNAseq/TCGA//frag/TCGA_0C4131D9-0CE6-4476-80F1-3B69B777B658.tsv	TRUE	TCGA_0C4131D9-0CE6-4476-80F1-3B69B777B658
TCGA	TCGA	Kidney	pcRCC	Primary Tumor	PRCC Unc	TUMOR FREE	TCGA_03EB7EB9-2C9C-4A7B-BAF5-71295FD5ADB2	Results/bulkRNAseq/TCGA//frag/TCGA_03EB7EB9-2C9C-4A7B-BAF5-71295FD5ADB2.tsv	TRUE	TCGA_03EB7EB9-2C9C-4A7B-BAF5-71295FD5ADB2
TCGA	TCGA	Kidney	ccRCC	Primary Tumor	ccRCC	TUMOR FREE	TCGA_95B78C91-C27C-412D-971F-8C37FAA12D2F	Results/bulkRNAseq/TCGA//frag/TCGA_95B78C91-C27C-412D-971F-8C37FAA12D2F.tsv	TRUE	TCGA_95B78C91-C27C-412D-971F-8C37FAA12D2F
TCGA	TCGA	Kidney	chRCC	Primary Tumor	ChRCC	TUMOR FREE	TCGA_475E738B-2D7E-4E41-8FDB-6D62CDA40D69	Results/bulkRNAseq/TCGA//frag/TCGA_475E738B-2D7E-4E41-8FDB-6D62CDA40D69.tsv	TRUE	TCGA_475E738B-2D7E-4E41-8FDB-6D62CDA40D69
TCGA	TCGA	Kidney	ccRCC	Primary Tumor	ccRCC	Dead	TCGA_99C7242E-5430-4FFD-8EF7-D7B54B81498C	Results/bulkRNAseq/TCGA//frag/TCGA_99C7242E-5430-4FFD-8EF7-D7B54B81498C.tsv	TRUE	TCGA_99C7242E-5430-4FFD-8EF7-D7B54B81498C
TCGA	TCGA	Kidney	ccRCC	Primary Tumor	ccRCC	Dead	TCGA_67325DF5-E78B-46C0-98C0-2F748BA76D8C	Results/bulkRNAseq/TCGA//frag/TCGA_67325DF5-E78B-46C0-98C0-2F748BA76D8C.tsv	TRUE	TCGA_67325DF5-E78B-46C0-98C0-2F748BA76D8C
TCGA	TCGA	Kidney	ccRCC	Primary Tumor	ccRCC	Dead	TCGA_5E6F2140-D5F1-45F8-88E9-1AE7239A1C02	Results/bulkRNAseq/TCGA//frag/TCGA_5E6F2140-D5F1-45F8-88E9-1AE7239A1C02.tsv	TRUE	TCGA_5E6F2140-D5F1-45F8-88E9-1AE7239A1C02
TCGA	TCGA	Kidney	ccRCC	Primary Tumor	ccRCC	Dead	TCGA_D6785CA2-28A8-4CE6-8E0E-066B7AD78B06	Results/bulkRNAseq/TCGA//frag/TCGA_D6785CA2-28A8-4CE6-8E0E-066B7AD78B06.tsv	TRUE	TCGA_D6785CA2-28A8-4CE6-8E0E-066B7AD78B06
TCGA	TCGA	Kidney	pcRCC	Primary Tumor	PRCC Unc	TUMOR FREE	TCGA_4A5EA0B7-0855-4CE8-B6BC-9BA062781A41	Results/bulkRNAseq/TCGA//frag/TCGA_4A5EA0B7-0855-4CE8-B6BC-9BA062781A41.tsv	TRUE	TCGA_4A5EA0B7-0855-4CE8-B6BC-9BA062781A41
TCGA	TCGA	Kidney	ccRCC	Primary Tumor	ccRCC	WITH TUMOR	TCGA_AAF5BE00-49E2-4605-B43C-BEBC2175435E	Results/bulkRNAseq/TCGA//frag/TCGA_AAF5BE00-49E2-4605-B43C-BEBC2175435E.tsv	TRUE	TCGA_AAF5BE00-49E2-4605-B43C-BEBC2175435E
TCGA	TCGA	Kidney	pcRCC	Primary Tumor	PRCC T1	TUMOR FREE	TCGA_F586BCCA-37CA-459A-B329-559ECAF28CE7	Results/bulkRNAseq/TCGA//frag/TCGA_F586BCCA-37CA-459A-B329-559ECAF28CE7.tsv	TRUE	TCGA_F586BCCA-37CA-459A-B329-559ECAF28CE7
TCGA	TCGA	Kidney	ccRCC	Primary Tumor	ccRCC	WITH TUMOR	TCGA_9B7BA2AA-9720-42ED-978D-532C651BB39F	Results/bulkRNAseq/TCGA//frag/TCGA_9B7BA2AA-9720-42ED-978D-532C651BB39F.tsv	TRUE	TCGA_9B7BA2AA-9720-42ED-978D-532C651BB39F
TCGA	TCGA	Kidney	pcRCC	Primary Tumor	PRCC T1	TUMOR FREE	TCGA_2C013539-76BE-4DB9-B9A9-F2BBC60DCAD1	Results/bulkRNAseq/TCGA//frag/TCGA_2C013539-76BE-4DB9-B9A9-F2BBC60DCAD1.tsv	TRUE	TCGA_2C013539-76BE-4DB9-B9A9-F2BBC60DCAD1
TCGA	TCGA	Kidney	pcRCC	Primary Tumor	PRCC T1	TUMOR FREE	TCGA_6F4D81A5-E588-4E61-B99B-A6BCF07D13B0	Results/bulkRNAseq/TCGA//frag/TCGA_6F4D81A5-E588-4E61-B99B-A6BCF07D13B0.tsv	TRUE	TCGA_6F4D81A5-E588-4E61-B99B-A6BCF07D13B0
TCGA	TCGA	Kidney	pcRCC	Primary Tumor	PRCC T1	Dead	TCGA_FCA7D642-BF4C-48FA-A168-EF581A4433AC	Results/bulkRNAseq/TCGA//frag/TCGA_FCA7D642-BF4C-48FA-A168-EF581A4433AC.tsv	TRUE	TCGA_FCA7D642-BF4C-48FA-A168-EF581A4433AC
TCGA	TCGA	Kidney	pcRCC	Primary Tumor	PRCC T1	TUMOR FREE	TCGA_4087D782-4CB8-4A7F-AE4B-665BADA410B8	Results/bulkRNAseq/TCGA//frag/TCGA_4087D782-4CB8-4A7F-AE4B-665BADA410B8.tsv	TRUE	TCGA_4087D782-4CB8-4A7F-AE4B-665BADA410B8
TCGA	TCGA	Kidney	ccRCC	Primary Tumor	ccRCC	TUMOR FREE	TCGA_D3986EF1-BC5C-4698-852D-C9C07E62A81B	Results/bulkRNAseq/TCGA//frag/TCGA_D3986EF1-BC5C-4698-852D-C9C07E62A81B.tsv	TRUE	TCGA_D3986EF1-BC5C-4698-852D-C9C07E62A81B
TCGA	TCGA	Kidney	ccRCC	Primary Tumor	ccRCC	Dead	TCGA_ACCAFE2F-D2A5-44C5-AEEA-A029BD527804	Results/bulkRNAseq/TCGA//frag/TCGA_ACCAFE2F-D2A5-44C5-AEEA-A029BD527804.tsv	TRUE	TCGA_ACCAFE2F-D2A5-44C5-AEEA-A029BD527804
TCGA	TCGA	Kidney	ccRCC	Primary Tumor	ccRCC	WITH TUMOR	TCGA_DA007FDE-7301-4C08-BD30-B296826729BE	Results/bulkRNAseq/TCGA//frag/TCGA_DA007FDE-7301-4C08-BD30-B296826729BE.tsv	TRUE	TCGA_DA007FDE-7301-4C08-BD30-B296826729BE
TCGA	TCGA	Kidney	chRCC	Primary Tumor	ChRCC	TUMOR FREE	TCGA_A040CACA-428D-47EF-A150-EE127100DB14	Results/bulkRNAseq/TCGA//frag/TCGA_A040CACA-428D-47EF-A150-EE127100DB14.tsv	TRUE	TCGA_A040CACA-428D-47EF-A150-EE127100DB14
TCGA	TCGA	Kidney	pcRCC	Primary Tumor	PRCC T1	TUMOR FREE	TCGA_DF47078B-1F56-4AEC-B17C-EB8658B721C7	Results/bulkRNAseq/TCGA//frag/TCGA_DF47078B-1F56-4AEC-B17C-EB8658B721C7.tsv	TRUE	TCGA_DF47078B-1F56-4AEC-B17C-EB8658B721C7
TCGA	TCGA	Kidney	ccRCC	Primary Tumor	ccRCC	TUMOR FREE	TCGA_0567FBCF-4E81-4E7D-9DB3-3E34820C9694	Results/bulkRNAseq/TCGA//frag/TCGA_0567FBCF-4E81-4E7D-9DB3-3E34820C9694.tsv	TRUE	TCGA_0567FBCF-4E81-4E7D-9DB3-3E34820C9694
TCGA	TCGA	Kidney	ccRCC	Primary Tumor	ccRCC	TUMOR FREE	TCGA_024E382A-6D24-48D0-8568-6297A71462E7	Results/bulkRNAseq/TCGA//frag/TCGA_024E382A-6D24-48D0-8568-6297A71462E7.tsv	TRUE	TCGA_024E382A-6D24-48D0-8568-6297A71462E7
TCGA	TCGA	Kidney	pcRCC	Primary Tumor	KIRP CIMP	WITH TUMOR	TCGA_EF97FAF5-A5CF-4803-8430-2995B6DA4E25	Results/bulkRNAseq/TCGA//frag/TCGA_EF97FAF5-A5CF-4803-8430-2995B6DA4E25.tsv	TRUE	TCGA_EF97FAF5-A5CF-4803-8430-2995B6DA4E25
TCGA	TCGA	Kidney	ccRCC	Primary Tumor	ccRCC	Dead	TCGA_3D8EF19B-A881-43C2-9ACB-8A566954DE28	Results/bulkRNAseq/TCGA//frag/TCGA_3D8EF19B-A881-43C2-9ACB-8A566954DE28.tsv	TRUE	TCGA_3D8EF19B-A881-43C2-9ACB-8A566954DE28
TCGA	TCGA	Kidney	ccRCC	Primary Tumor	ccRCC	TUMOR FREE	TCGA_BAD425F0-07FC-4368-9498-63960DA6FF3B	Results/bulkRNAseq/TCGA//frag/TCGA_BAD425F0-07FC-4368-9498-63960DA6FF3B.tsv	TRUE	TCGA_BAD425F0-07FC-4368-9498-63960DA6FF3B
TCGA	TCGA	Kidney	chRCC	Primary Tumor	ChRCC	TUMOR FREE	TCGA_1D24544A-FA76-40F4-89CB-A7E035514AA9	Results/bulkRNAseq/TCGA//frag/TCGA_1D24544A-FA76-40F4-89CB-A7E035514AA9.tsv	TRUE	TCGA_1D24544A-FA76-40F4-89CB-A7E035514AA9
TCGA	TCGA	Kidney	ccRCC	Primary Tumor	ccRCC	TUMOR FREE	TCGA_342C3944-C5DF-451A-885F-CA2C8EA89BFC	Results/bulkRNAseq/TCGA//frag/TCGA_342C3944-C5DF-451A-885F-CA2C8EA89BFC.tsv	TRUE	TCGA_342C3944-C5DF-451A-885F-CA2C8EA89BFC
TCGA	TCGA	Kidney	ccRCC	Primary Tumor	ccRCC	TUMOR FREE	TCGA_C557E230-5114-4673-848A-C249BEF7A1D0	Results/bulkRNAseq/TCGA//frag/TCGA_C557E230-5114-4673-848A-C249BEF7A1D0.tsv	TRUE	TCGA_C557E230-5114-4673-848A-C249BEF7A1D0
TCGA	TCGA	Kidney	ccRCC	Primary Tumor	ccRCC	Dead	TCGA_D8A7179D-32B4-4BBE-8E83-628962BDD2FE	Results/bulkRNAseq/TCGA//frag/TCGA_D8A7179D-32B4-4BBE-8E83-628962BDD2FE.tsv	TRUE	TCGA_D8A7179D-32B4-4BBE-8E83-628962BDD2FE
TCGA	TCGA	Kidney	chRCC	Primary Tumor	ChRCC	TUMOR FREE	TCGA_85044F72-B86A-4F6F-B6EA-E575D5C206FB	Results/bulkRNAseq/TCGA//frag/TCGA_85044F72-B86A-4F6F-B6EA-E575D5C206FB.tsv	TRUE	TCGA_85044F72-B86A-4F6F-B6EA-E575D5C206FB
TCGA	TCGA	Kidney	ccRCC	Primary Tumor	ccRCC	TUMOR FREE	TCGA_AA7A05B7-4B63-4AF4-9CD7-7008BA3EF101	Results/bulkRNAseq/TCGA//frag/TCGA_AA7A05B7-4B63-4AF4-9CD7-7008BA3EF101.tsv	TRUE	TCGA_AA7A05B7-4B63-4AF4-9CD7-7008BA3EF101
TCGA	TCGA	Kidney	ccRCC	Primary Tumor	ccRCC	TUMOR FREE	TCGA_70E344FF-324B-4A62-A27A-AAE14FC240C7	Results/bulkRNAseq/TCGA//frag/TCGA_70E344FF-324B-4A62-A27A-AAE14FC240C7.tsv	TRUE	TCGA_70E344FF-324B-4A62-A27A-AAE14FC240C7
TCGA	TCGA	Kidney	chRCC	Primary Tumor	ChRCC	TUMOR FREE	TCGA_9C26B3B5-DD05-4AB9-91A6-C3DBA37E42D9	Results/bulkRNAseq/TCGA//frag/TCGA_9C26B3B5-DD05-4AB9-91A6-C3DBA37E42D9.tsv	TRUE	TCGA_9C26B3B5-DD05-4AB9-91A6-C3DBA37E42D9
TCGA	TCGA	Kidney	pcRCC	Primary Tumor	PRCC T1	TUMOR FREE	TCGA_A5AF14A5-331B-406D-B825-67DDF07A0F4E	Results/bulkRNAseq/TCGA//frag/TCGA_A5AF14A5-331B-406D-B825-67DDF07A0F4E.tsv	TRUE	TCGA_A5AF14A5-331B-406D-B825-67DDF07A0F4E
TCGA	TCGA	Kidney	ccRCC	Primary Tumor	ccRCC	Dead	TCGA_6BD0DCB4-5475-4ED1-B45E-A46F033AB258	Results/bulkRNAseq/TCGA//frag/TCGA_6BD0DCB4-5475-4ED1-B45E-A46F033AB258.tsv	TRUE	TCGA_6BD0DCB4-5475-4ED1-B45E-A46F033AB258
TCGA	TCGA	Kidney	ccRCC	Primary Tumor	ccRCC	Dead	TCGA_E3FCDD2C-CA2E-41AE-84ED-68F47820DD0B	Results/bulkRNAseq/TCGA//frag/TCGA_E3FCDD2C-CA2E-41AE-84ED-68F47820DD0B.tsv	TRUE	TCGA_E3FCDD2C-CA2E-41AE-84ED-68F47820DD0B
TCGA	TCGA	Kidney	pcRCC	Primary Tumor	PRCC Unc	TUMOR FREE	TCGA_9F91E3D7-003A-4AF0-941E-BC42A3520857	Results/bulkRNAseq/TCGA//frag/TCGA_9F91E3D7-003A-4AF0-941E-BC42A3520857.tsv	TRUE	TCGA_9F91E3D7-003A-4AF0-941E-BC42A3520857
TCGA	TCGA	Kidney	ccRCC	Primary Tumor	ccRCC	WITH TUMOR	TCGA_E5C35707-AD20-49CC-BD2E-0896FFB39F2F	Results/bulkRNAseq/TCGA//frag/TCGA_E5C35707-AD20-49CC-BD2E-0896FFB39F2F.tsv	TRUE	TCGA_E5C35707-AD20-49CC-BD2E-0896FFB39F2F
TCGA	TCGA	Kidney	ccRCC	Primary Tumor	ccRCC	TUMOR FREE	TCGA_6EA44F51-473D-425B-9B36-388599ABAA92	Results/bulkRNAseq/TCGA//frag/TCGA_6EA44F51-473D-425B-9B36-388599ABAA92.tsv	TRUE	TCGA_6EA44F51-473D-425B-9B36-388599ABAA92
TCGA	TCGA	Kidney	ccRCC	Primary Tumor	ccRCC	NA	TCGA_FF25545D-28F3-4372-9D7F-D4AA2B7662EF	Results/bulkRNAseq/TCGA//frag/TCGA_FF25545D-28F3-4372-9D7F-D4AA2B7662EF.tsv	TRUE	TCGA_FF25545D-28F3-4372-9D7F-D4AA2B7662EF
TCGA	TCGA	Kidney	pcRCC	Primary Tumor	PRCC T1	TUMOR FREE	TCGA_0DCBD460-4170-4694-B9CD-11EF4B2AA76F	Results/bulkRNAseq/TCGA//frag/TCGA_0DCBD460-4170-4694-B9CD-11EF4B2AA76F.tsv	TRUE	TCGA_0DCBD460-4170-4694-B9CD-11EF4B2AA76F
TCGA	TCGA	Kidney	ccRCC	Primary Tumor	ccRCC	Dead	TCGA_E923FE31-70F9-42AA-A1BD-07BDC0CF1130	Results/bulkRNAseq/TCGA//frag/TCGA_E923FE31-70F9-42AA-A1BD-07BDC0CF1130.tsv	TRUE	TCGA_E923FE31-70F9-42AA-A1BD-07BDC0CF1130
TCGA	TCGA	Kidney	pcRCC	Primary Tumor	PRCC T1	Dead	TCGA_BAF29E10-C01C-4B38-A50F-1648978B8946	Results/bulkRNAseq/TCGA//frag/TCGA_BAF29E10-C01C-4B38-A50F-1648978B8946.tsv	TRUE	TCGA_BAF29E10-C01C-4B38-A50F-1648978B8946
TCGA	TCGA	Kidney	pcRCC	Primary Tumor	PRCC T1	TUMOR FREE	TCGA_D11A773A-1D56-44AE-A97C-B785057A1D12	Results/bulkRNAseq/TCGA//frag/TCGA_D11A773A-1D56-44AE-A97C-B785057A1D12.tsv	TRUE	TCGA_D11A773A-1D56-44AE-A97C-B785057A1D12
TCGA	TCGA	Kidney	pcRCC	Primary Tumor	PRCC T2	TUMOR FREE	TCGA_C5FCD60A-DD42-4546-B2BF-5C21B50C34CC	Results/bulkRNAseq/TCGA//frag/TCGA_C5FCD60A-DD42-4546-B2BF-5C21B50C34CC.tsv	TRUE	TCGA_C5FCD60A-DD42-4546-B2BF-5C21B50C34CC
TCGA	TCGA	Kidney	pcRCC	Primary Tumor	PRCC T2	Dead	TCGA_DA85FCD2-62B3-4FD9-8160-9E8B725D5812	Results/bulkRNAseq/TCGA//frag/TCGA_DA85FCD2-62B3-4FD9-8160-9E8B725D5812.tsv	TRUE	TCGA_DA85FCD2-62B3-4FD9-8160-9E8B725D5812
TCGA	TCGA	Kidney	ccRCC	Primary Tumor	ccRCC	TUMOR FREE	TCGA_2466E680-F4C0-4DD3-93F4-9D92EC4A9467	Results/bulkRNAseq/TCGA//frag/TCGA_2466E680-F4C0-4DD3-93F4-9D92EC4A9467.tsv	TRUE	TCGA_2466E680-F4C0-4DD3-93F4-9D92EC4A9467
TCGA	TCGA	Kidney	pcRCC	Primary Tumor	PRCC T1	TUMOR FREE	TCGA_E2E360F6-23E8-4BEB-9718-B0DF46558E62	Results/bulkRNAseq/TCGA//frag/TCGA_E2E360F6-23E8-4BEB-9718-B0DF46558E62.tsv	TRUE	TCGA_E2E360F6-23E8-4BEB-9718-B0DF46558E62
TCGA	TCGA	Kidney	ccRCC	Primary Tumor	ccRCC	Dead	TCGA_899F13FB-086F-434C-96EB-BDE7634CB99B	Results/bulkRNAseq/TCGA//frag/TCGA_899F13FB-086F-434C-96EB-BDE7634CB99B.tsv	TRUE	TCGA_899F13FB-086F-434C-96EB-BDE7634CB99B
TCGA	TCGA	Kidney	ccRCC	Primary Tumor	ccRCC	TUMOR FREE	TCGA_6D827B82-FC34-4792-954C-CA39D29C1D96	Results/bulkRNAseq/TCGA//frag/TCGA_6D827B82-FC34-4792-954C-CA39D29C1D96.tsv	TRUE	TCGA_6D827B82-FC34-4792-954C-CA39D29C1D96
TCGA	TCGA	Kidney	pcRCC	Primary Tumor	PRCC T1	TUMOR FREE	TCGA_7DB11F5F-719C-4E93-BA82-AB429977E8AF	Results/bulkRNAseq/TCGA//frag/TCGA_7DB11F5F-719C-4E93-BA82-AB429977E8AF.tsv	TRUE	TCGA_7DB11F5F-719C-4E93-BA82-AB429977E8AF
TCGA	TCGA	Kidney	ccRCC	Primary Tumor	ccRCC	TUMOR FREE	TCGA_88EEC782-14C4-4E07-99D9-5EE243400725	Results/bulkRNAseq/TCGA//frag/TCGA_88EEC782-14C4-4E07-99D9-5EE243400725.tsv	TRUE	TCGA_88EEC782-14C4-4E07-99D9-5EE243400725
TCGA	TCGA	Kidney	chRCC	Primary Tumor	ChRCC	TUMOR FREE	TCGA_ABB7CDD0-71C6-4813-9A1E-4CE9B2F88884	Results/bulkRNAseq/TCGA//frag/TCGA_ABB7CDD0-71C6-4813-9A1E-4CE9B2F88884.tsv	TRUE	TCGA_ABB7CDD0-71C6-4813-9A1E-4CE9B2F88884
TCGA	TCGA	Kidney	ccRCC	Primary Tumor	ccRCC	Dead	TCGA_9E207643-9851-4415-8820-DFF03B76060D	Results/bulkRNAseq/TCGA//frag/TCGA_9E207643-9851-4415-8820-DFF03B76060D.tsv	TRUE	TCGA_9E207643-9851-4415-8820-DFF03B76060D
TCGA	TCGA	Kidney	pcRCC	Primary Tumor	PRCC T1	NA	TCGA_85011F3A-416D-4E8B-8929-F5C31E550D00	Results/bulkRNAseq/TCGA//frag/TCGA_85011F3A-416D-4E8B-8929-F5C31E550D00.tsv	TRUE	TCGA_85011F3A-416D-4E8B-8929-F5C31E550D00
TCGA	TCGA	Kidney	ccRCC	Primary Tumor	ccRCC	TUMOR FREE	TCGA_F8180F62-1A33-40DA-B037-A8B33D3EAB9E	Results/bulkRNAseq/TCGA//frag/TCGA_F8180F62-1A33-40DA-B037-A8B33D3EAB9E.tsv	TRUE	TCGA_F8180F62-1A33-40DA-B037-A8B33D3EAB9E
TCGA	TCGA	Kidney	ccRCC	Primary Tumor	ccRCC	TUMOR FREE	TCGA_52618F7D-E02F-4A49-A6EE-927FE6D90CC8	Results/bulkRNAseq/TCGA//frag/TCGA_52618F7D-E02F-4A49-A6EE-927FE6D90CC8.tsv	TRUE	TCGA_52618F7D-E02F-4A49-A6EE-927FE6D90CC8
TCGA	TCGA	Kidney	ccRCC	Primary Tumor	ccRCC	TUMOR FREE	TCGA_DBB55216-E6A1-46F8-8B8E-767B805E3C4F	Results/bulkRNAseq/TCGA//frag/TCGA_DBB55216-E6A1-46F8-8B8E-767B805E3C4F.tsv	TRUE	TCGA_DBB55216-E6A1-46F8-8B8E-767B805E3C4F
TCGA	TCGA	Kidney	pcRCC	Primary Tumor	PRCC T1	TUMOR FREE	TCGA_D1D1F0BD-7BA9-44C3-AC2A-92191874BDF4	Results/bulkRNAseq/TCGA//frag/TCGA_D1D1F0BD-7BA9-44C3-AC2A-92191874BDF4.tsv	TRUE	TCGA_D1D1F0BD-7BA9-44C3-AC2A-92191874BDF4
TCGA	TCGA	Kidney	pcRCC	Primary Tumor	PRCC T1	TUMOR FREE	TCGA_7C89986D-D5C4-404B-A105-2DB171A256C8	Results/bulkRNAseq/TCGA//frag/TCGA_7C89986D-D5C4-404B-A105-2DB171A256C8.tsv	TRUE	TCGA_7C89986D-D5C4-404B-A105-2DB171A256C8
TCGA	TCGA	Kidney	ccRCC	Primary Tumor	ccRCC	NA	TCGA_2AA46612-5BAC-4ED1-AFFC-6995E24D5C2F	Results/bulkRNAseq/TCGA//frag/TCGA_2AA46612-5BAC-4ED1-AFFC-6995E24D5C2F.tsv	TRUE	TCGA_2AA46612-5BAC-4ED1-AFFC-6995E24D5C2F
TCGA	TCGA	Kidney	chRCC	Primary Tumor	ChRCC	TUMOR FREE	TCGA_BCE26B15-3252-4FE3-A76B-1ADB9DC7B52B	Results/bulkRNAseq/TCGA//frag/TCGA_BCE26B15-3252-4FE3-A76B-1ADB9DC7B52B.tsv	TRUE	TCGA_BCE26B15-3252-4FE3-A76B-1ADB9DC7B52B
TCGA	TCGA	Kidney	ccRCC	Primary Tumor	ccRCC	TUMOR FREE	TCGA_9701D912-40FA-46EA-8716-5A4AD7DA9A4C	Results/bulkRNAseq/TCGA//frag/TCGA_9701D912-40FA-46EA-8716-5A4AD7DA9A4C.tsv	TRUE	TCGA_9701D912-40FA-46EA-8716-5A4AD7DA9A4C
TCGA	TCGA	Kidney	ccRCC	Primary Tumor	ccRCC	TUMOR FREE	TCGA_8AA6D751-D111-42EE-B874-D82769F4A888	Results/bulkRNAseq/TCGA//frag/TCGA_8AA6D751-D111-42EE-B874-D82769F4A888.tsv	TRUE	TCGA_8AA6D751-D111-42EE-B874-D82769F4A888
TCGA	TCGA	Kidney	ccRCC	Primary Tumor	ccRCC	TUMOR FREE	TCGA_DA2A7E1E-3CFB-4DCA-A815-C7E2AEC7704A	Results/bulkRNAseq/TCGA//frag/TCGA_DA2A7E1E-3CFB-4DCA-A815-C7E2AEC7704A.tsv	TRUE	TCGA_DA2A7E1E-3CFB-4DCA-A815-C7E2AEC7704A
TCGA	TCGA	Kidney	ccRCC	Primary Tumor	ccRCC	TUMOR FREE	TCGA_82BE2393-49E7-4817-A5E2-43EF17353C0A	Results/bulkRNAseq/TCGA//frag/TCGA_82BE2393-49E7-4817-A5E2-43EF17353C0A.tsv	TRUE	TCGA_82BE2393-49E7-4817-A5E2-43EF17353C0A
TCGA	TCGA	Kidney	ccRCC	Primary Tumor	ccRCC	Dead	TCGA_961BC50B-2AC4-494D-925A-598B5BF7E1F2	Results/bulkRNAseq/TCGA//frag/TCGA_961BC50B-2AC4-494D-925A-598B5BF7E1F2.tsv	TRUE	TCGA_961BC50B-2AC4-494D-925A-598B5BF7E1F2
TCGA	TCGA	Kidney	ccRCC	Primary Tumor	ccRCC	TUMOR FREE	TCGA_DE2D2979-2616-4663-9C11-87F2807454C8	Results/bulkRNAseq/TCGA//frag/TCGA_DE2D2979-2616-4663-9C11-87F2807454C8.tsv	TRUE	TCGA_DE2D2979-2616-4663-9C11-87F2807454C8
TCGA	TCGA	Kidney	ccRCC	Primary Tumor	ccRCC	TUMOR FREE	TCGA_0DDD0D90-6979-43D5-8366-E4053C2CE4DB	Results/bulkRNAseq/TCGA//frag/TCGA_0DDD0D90-6979-43D5-8366-E4053C2CE4DB.tsv	TRUE	TCGA_0DDD0D90-6979-43D5-8366-E4053C2CE4DB
TCGA	TCGA	Kidney	ccRCC	Primary Tumor	ccRCC	Dead	TCGA_8B3C47E6-8DE5-4C18-8532-3BD1D4F16AFB	Results/bulkRNAseq/TCGA//frag/TCGA_8B3C47E6-8DE5-4C18-8532-3BD1D4F16AFB.tsv	TRUE	TCGA_8B3C47E6-8DE5-4C18-8532-3BD1D4F16AFB
