# Supplementary material for: Single cell derived mRNA signals across human kidney tumors
Source: Nat Commun. 2021 Jun 23;12:3896. doi: 10.1038/s41467-021-23949-5 (PMC8222373; doi:10.1038/s41467-021-23949-5)
Supplement: Supplementary file 9 — Source Data [file 41467_2021_23949_MOESM9_ESM.zip › SourceDataForFigures/SupFig2A.tsv]

method	cellType	sampleID	fitType	PBMC_B_cells	PBMC_CD4_T_cells	PBMC_CD8_T_cells	PBMC_Dendritic_cells	PBMC_Monocytes	PBMC_NK_cells	sciKidRef_PT1	Intercept	match	matchGroup	completeRef	other
BS	B Ex	SangerProjectBench_SRR6298275	fits	0.999508727738234	NA	0	0.000491272261765858	0	0	0	NA	0.999508727738234	B	TRUE	0.00049127226176604
BS	B Ex	SangerProjectBench_SRR6298304	fits	0.999570663720028	NA	0	0.000429336279972323	0	0	0	NA	0.999570663720028	B	TRUE	0.000429336279971992
BS	B Ex	SangerProjectBench_SRR6298333	fits	1	NA	0	0	0	0	0	NA	1	B	TRUE	0
BS	B Ex	SangerProjectBench_SRR6298367	fits	0.999668705516433	NA	0	0.000331294483567171	0	0	0	NA	0.999668705516433	B	TRUE	0.000331294483566946
CS	B Ex	SangerProjectBench_SRR6298275	fits	0.573490336190932	2.38502039506235e-06	3.8655265857796e-06	0.0885914913460909	0.101425923263978	0.00994899228388735	0.0284166057973819	0.198120400570749	0.573490336190932	B	TRUE	0.199972657440938
CS	B Ex	SangerProjectBench_SRR6298304	fits	0.666274970632226	1.74131544555597e-06	3.08147310432259e-06	0.0466593658831213	4.55239817178268e-05	0.00885443070275508	0.120410884400527	0.157750001611103	0.666274970632226	B	TRUE	0.0555641433561441
CS	B Ex	SangerProjectBench_SRR6298333	fits	0.686505903510125	1.85119640839348e-06	3.32737834527481e-06	0.0211895748672606	7.40962945135651e-05	0.0212200900556283	0.0377956531095347	0.233209503588184	0.686505903510125	B	TRUE	0.0424889397921561
CS	B Ex	SangerProjectBench_SRR6298367	fits	0.643625835287313	2.72453647301827e-06	4.70729721062674e-06	0.120300123699528	0.00841997543031207	0.0349642543900551	0.00833271129155568	0.184349668067553	0.643625835287313	B	TRUE	0.163691785353579
MS	B Ex	SangerProjectBench_SRR6298275	fits	0.829913908147162	0	0	0.119146561213842	0	0	0.050939530638996	NA	0.829913908147162	B	TRUE	0.119146561213842
MS	B Ex	SangerProjectBench_SRR6298304	fits	0.918861934448566	0	0	0.0301498415386311	0	0.000252766889301716	0.0507354571235015	NA	0.918861934448566	B	TRUE	0.0304026084279327
MS	B Ex	SangerProjectBench_SRR6298333	fits	0.910338776598809	0	0	0.0238132948965094	0	0	0.0658479285046814	NA	0.910338776598809	B	TRUE	0.0238132948965094
MS	B Ex	SangerProjectBench_SRR6298367	fits	0.834937193953404	0	0	0.0989354180998474	0	0.0051382033202431	0.0609891846265053	NA	0.834937193953404	B	TRUE	0.104073621420091
BS	B Naive	SangerProjectBench_SRR6298273	fits	0.996850960950574	NA	0	0	0.00307111895517364	7.79200942521347e-05	0	NA	0.996850960950574	B	TRUE	0.00314903904942598
BS	B Naive	SangerProjectBench_SRR6298302	fits	0.999767411916372	NA	0	0	0	0.000232588083627899	0	NA	0.999767411916372	B	TRUE	0.000232588083628027
BS	B Naive	SangerProjectBench_SRR6298331	fits	1	NA	0	0	0	0	0	NA	1	B	TRUE	0
BS	B Naive	SangerProjectBench_SRR6298365	fits	0.993180813246514	NA	0	0	0.00681918675348587	0	0	NA	0.993180813246514	B	TRUE	0.00681918675348603
CS	B Naive	SangerProjectBench_SRR6298273	fits	0.594041364571047	2.12140947462211e-06	2.75045171490927e-06	0.0806665567541103	0.104921250426598	0.0023215366720259	0.0550969124536118	0.162947507261418	0.594041364571047	B	TRUE	0.187914215713923
CS	B Naive	SangerProjectBench_SRR6298302	fits	0.696983680164497	1.77199260962159e-06	1.85290279415115e-06	0.000155305978543973	2.72558042876163e-05	6.33091184216937e-06	0.0713214487937519	0.231502353451674	0.696983680164497	B	TRUE	0.000192517590077587
CS	B Naive	SangerProjectBench_SRR6298331	fits	0.756604345720571	1.84785348570591e-06	2.10240118200071e-06	0.00293504591526069	2.46258224159789e-05	5.86910232844458e-06	0.0382426899745094	0.202183473210247	0.756604345720571	B	TRUE	0.00296949109467281
CS	B Naive	SangerProjectBench_SRR6298365	fits	0.730398130119913	2.2673371630444e-06	2.80049017381332e-06	0.0428833216032911	0.0200456199661417	0.00215260117057685	0.0120082030040815	0.192507056308659	0.730398130119913	B	TRUE	0.0650866105673465
MS	B Naive	SangerProjectBench_SRR6298273	fits	0.86682707071208	0	0	0.100745203316708	0	0.00166910704471045	0.0307586189265007	NA	0.86682707071208	B	TRUE	0.102414310361419
MS	B Naive	SangerProjectBench_SRR6298302	fits	0.939965185372854	0	0	0.0256657238714373	0	0	0.0343690907557091	NA	0.939965185372854	B	TRUE	0.0256657238714373
MS	B Naive	SangerProjectBench_SRR6298331	fits	0.937129671064893	0	0	0.027640165205289	0	0	0.0352301637298179	NA	0.937129671064893	B	TRUE	0.0276401652052889
MS	B Naive	SangerProjectBench_SRR6298365	fits	0.918257430187438	0	0	0.0487159409319904	0	0	0.0330266288805721	NA	0.918257430187438	B	TRUE	0.0487159409319903
BS	B NSM	SangerProjectBench_SRR6298274	fits	1	NA	0	0	0	0	0	NA	1	B	TRUE	0
BS	B NSM	SangerProjectBench_SRR6298303	fits	0.998879973943269	NA	0	0.00112002605673149	0	0	0	NA	0.998879973943269	B	TRUE	0.001120026056731
BS	B NSM	SangerProjectBench_SRR6298332	fits	1	NA	0	0	0	0	0	NA	1	B	TRUE	0
BS	B NSM	SangerProjectBench_SRR6298366	fits	0.999739819481837	NA	0	0	0.000260180518163225	0	0	NA	0.999739819481837	B	TRUE	0.000260180518163011
CS	B NSM	SangerProjectBench_SRR6298274	fits	0.620317969323776	2.59186213563869e-06	3.82871416250904e-06	0.0935382447658896	0.0728244484255928	0.00350072441782841	0.0305520251332294	0.179260167357386	0.620317969323776	B	TRUE	0.169869838185609
CS	B NSM	SangerProjectBench_SRR6298303	fits	0.736741686419575	2.2237115999478e-06	3.03318870225929e-06	0.0661796365741078	4.51134390156639e-05	1.64121740387648e-05	0.0319609618207151	0.165050932672245	0.736741686419575	B	TRUE	0.0662464190874644
CS	B NSM	SangerProjectBench_SRR6298332	fits	0.716016851718985	2.24128274843493e-06	3.52436503953869e-06	0.0184909791101162	3.98790620169576e-05	0.00211713922306235	0.0362352884225547	0.227094096815476	0.716016851718985	B	TRUE	0.0206537630429834
CS	B NSM	SangerProjectBench_SRR6298366	fits	0.699546529621017	3.10260897593335e-06	4.07773230228926e-06	0.0821013405719751	0.015855122940934	0.00574348988346211	0.00783158349762932	0.188914753143704	0.699546529621017	B	TRUE	0.103707133737649
MS	B NSM	SangerProjectBench_SRR6298274	fits	0.870017101631038	0	0	0.0866170162282586	0	0	0.0433658821407036	NA	0.870017101631038	B	TRUE	0.0866170162282585
MS	B NSM	SangerProjectBench_SRR6298303	fits	0.917534737655992	0	0	0.0507283668157398	0	0	0.031736895528268	NA	0.917534737655992	B	TRUE	0.0507283668157398
MS	B NSM	SangerProjectBench_SRR6298332	fits	0.915153309652704	0	0	0.0163513825702657	0	0	0.0684953077770307	NA	0.915153309652704	B	TRUE	0.0163513825702657
MS	B NSM	SangerProjectBench_SRR6298366	fits	0.874469284617611	0	0	0.0764451906016712	0	0.000755174506451436	0.0483303502742662	NA	0.874469284617611	B	TRUE	0.0772003651081225
BS	B SM	SangerProjectBench_SRR6298276	fits	0.993800532860072	NA	0	0.004419046515138	0.00178042062479003	0	0	NA	0.993800532860072	B	TRUE	0.00619946713992803
BS	B SM	SangerProjectBench_SRR6298305	fits	0.997111732886172	NA	0	0.00288826711382814	0	0	0	NA	0.997111732886172	B	TRUE	0.00288826711382795
BS	B SM	SangerProjectBench_SRR6298334	fits	1	NA	0	0	0	0	0	NA	1	B	TRUE	0
BS	B SM	SangerProjectBench_SRR6298368	fits	1	NA	0	0	0	0	0	NA	1	B	TRUE	0
CS	B SM	SangerProjectBench_SRR6298276	fits	0.609816503261527	2.85382963354398e-06	5.01706216236438e-06	0.118448990582072	0.0572553035876489	0.00993827122643512	0.0399049815651607	0.164628078885361	0.609816503261527	B	TRUE	0.185650436287952
CS	B SM	SangerProjectBench_SRR6298305	fits	0.710563972783513	2.85557310103811e-06	5.90438809905904e-06	0.0636785930855475	2.93685458711099e-05	0.0139069262478449	0.0106185859002774	0.201193793475746	0.710563972783513	B	TRUE	0.0776236478404637
CS	B SM	SangerProjectBench_SRR6298334	fits	0.690183967332446	2.51881391117204e-06	4.72917439606374e-06	0.0397419322368784	3.02791234411064e-05	0.0136802212396888	0.0300588104860699	0.226297541593168	0.690183967332446	B	TRUE	0.0534596805883156
CS	B SM	SangerProjectBench_SRR6298368	fits	0.662668964548843	2.63453491866568e-06	4.71267707864066e-06	0.12385652528248	0.00148196920285062	0.0225517553744337	0.00735459767611363	0.182078840703282	0.662668964548843	B	TRUE	0.147897597071762
MS	B SM	SangerProjectBench_SRR6298276	fits	0.880616375660944	0	0	0.0794916882088195	0	0	0.0398919361302363	NA	0.880616375660944	B	TRUE	0.0794916882088196
MS	B SM	SangerProjectBench_SRR6298305	fits	0.849643310876713	0	0	0.0952032536714693	0	0	0.0551534354518181	NA	0.849643310876713	B	TRUE	0.0952032536714693
MS	B SM	SangerProjectBench_SRR6298334	fits	0.900357152471674	0	0	0.0344648578162519	0	0	0.0651779897120741	NA	0.900357152471674	B	TRUE	0.0344648578162519
MS	B SM	SangerProjectBench_SRR6298368	fits	0.867059897992716	0	0	0.0873672908632982	0	0.00941140050534804	0.0361614106386381	NA	0.867059897992716	B	TRUE	0.0967786913686463
BS	mDCs	SangerProjectBench_SRR6298283	fits	0	NA	0.0229180027880734	0.977081997211927	0	0	0	NA	0.977081997211927	DC	TRUE	0.022918002788073
BS	mDCs	SangerProjectBench_SRR6298312	fits	0	NA	0.0817799936192665	0.918220006380733	0	0	0	NA	0.918220006380733	DC	TRUE	0.081779993619267
BS	mDCs	SangerProjectBench_SRR6298341	fits	0	NA	0.0732748497954649	0.926725150204535	0	0	0	NA	0.926725150204535	DC	TRUE	0.0732748497954649
BS	mDCs	SangerProjectBench_SRR6298375	fits	0	NA	0.0206991847751492	0.979300815224851	0	0	0	NA	0.979300815224851	DC	TRUE	0.020699184775149
CS	mDCs	SangerProjectBench_SRR6298283	fits	3.23577790184961e-05	3.87258390517563e-06	4.52074322833414e-06	0.559658876012891	0.312852836401777	6.65307662095842e-06	2.97239770556443e-06	0.127437911004853	0.559658876012891	DC	TRUE	0.31290024058455
CS	mDCs	SangerProjectBench_SRR6298312	fits	3.23224031231394e-05	3.23387822232481e-06	3.60611860427588e-06	0.566189297239851	0.281605445714993	5.03712734573343e-06	4.90388003588447e-06	0.152156153637824	0.566189297239851	DC	TRUE	0.281649645242289
CS	mDCs	SangerProjectBench_SRR6298341	fits	6.33299440517698e-05	3.01158615898913e-06	3.75576826037404e-06	0.592548593570529	0.237204262945095	8.59267114016766e-06	4.94637020004829e-06	0.170163507144565	0.592548593570529	DC	TRUE	0.237282952914706
CS	mDCs	SangerProjectBench_SRR6298375	fits	3.85216308708697e-05	3.7759245751801e-06	4.65377501679617e-06	0.534576449924827	0.302197894293149	1.10519351833869e-05	3.20035297222813e-06	0.163164452163405	0.534576449924827	DC	TRUE	0.302255897558795
MS	mDCs	SangerProjectBench_SRR6298283	fits	0.0155116722386513	0	0	0.98445172977298	0	0	3.65979883683418e-05	NA	0.98445172977298	DC	TRUE	0.0155116722386513
MS	mDCs	SangerProjectBench_SRR6298312	fits	0.0513500027300429	0	0	0.947603569378335	0	0	0.00104642789162184	NA	0.947603569378335	DC	TRUE	0.0513500027300429
MS	mDCs	SangerProjectBench_SRR6298341	fits	0.0414612824891009	0	0	0.958168753506885	0	0	0.000369964004013588	NA	0.958168753506885	DC	TRUE	0.0414612824891009
MS	mDCs	SangerProjectBench_SRR6298375	fits	0.208937320061175	0	0	0.770870185742251	0	0.00108318654707183	0.0191093076495017	NA	0.770870185742251	DC	TRUE	0.210020506608247
BS	Monocytes C	SangerProjectBench_SRR6298278	fits	0	NA	0	0.231373517480546	0.768626482519454	0	0	NA	0.768626482519454	Monocytes	TRUE	0.231373517480546
BS	Monocytes C	SangerProjectBench_SRR6298307	fits	0	NA	0	0.378688743427617	0.621311256572383	0	0	NA	0.621311256572383	Monocytes	TRUE	0.378688743427617
BS	Monocytes C	SangerProjectBench_SRR6298336	fits	0	NA	0	0.264952599089557	0.735047400910443	0	0	NA	0.735047400910443	Monocytes	TRUE	0.264952599089557
BS	Monocytes C	SangerProjectBench_SRR6298370	fits	0	NA	0.0130661521852972	0.00146994552614602	0.985463902288557	0	0	NA	0.985463902288557	Monocytes	TRUE	0.014536097711443
CS	Monocytes C	SangerProjectBench_SRR6298278	fits	6.92798394673934e-06	2.89895472307233e-06	2.83731994897787e-06	0.0325006756406008	0.870434131361232	2.97965486436062e-06	2.59488540145893e-06	0.0970469541992821	0.870434131361232	Monocytes	TRUE	0.0325163195540839
CS	Monocytes C	SangerProjectBench_SRR6298307	fits	6.33802277496252e-06	2.13592486092338e-06	2.1580878782404e-06	0.0861280951168477	0.802230822916318	2.40431405743113e-06	2.15079607053104e-06	0.111625894821192	0.802230822916318	Monocytes	TRUE	0.0861411314664193
CS	Monocytes C	SangerProjectBench_SRR6298336	fits	8.04652668858291e-06	2.28536751844352e-06	2.21482893138091e-06	0.0563759562722122	0.813980174031758	3.10109047818744e-06	2.03636795288511e-06	0.12962618551446	0.813980174031758	Monocytes	TRUE	0.0563916040858287
CS	Monocytes C	SangerProjectBench_SRR6298370	fits	7.66677642918718e-06	2.66057011179137e-06	2.59292322304974e-06	0.0184932659546433	0.846676993903302	3.96099165993382e-06	1.69624728742096e-06	0.134811162633343	0.846676993903302	Monocytes	TRUE	0.0185101472160672
MS	Monocytes C	SangerProjectBench_SRR6298278	fits	0.00279342889977989	0	0.0190843192504798	0.463856879943161	0.484881962702933	0.0194241575793026	0.00995925162434434	NA	0.484881962702933	Monocytes	TRUE	0.505158785672723
MS	Monocytes C	SangerProjectBench_SRR6298307	fits	0	0	0.00222520937839949	0.496552743662929	0.466184645583105	0.00138278974834461	0.033654611627222	NA	0.466184645583105	Monocytes	TRUE	0.500160742789673
MS	Monocytes C	SangerProjectBench_SRR6298336	fits	0	0	0.00149935489587923	0.40071547560671	0.537803081533457	0.0309501561167199	0.0290319318472332	NA	0.537803081533457	Monocytes	TRUE	0.433164986619309
MS	Monocytes C	SangerProjectBench_SRR6298370	fits	0.000415687557538755	0	0.227049356088991	0.340167623562075	0.390686578866523	0.000635565664239561	0.0410451882606322	NA	0.390686578866523	Monocytes	TRUE	0.568268232872845
BS	Monocytes I	SangerProjectBench_SRR6298279	fits	0	NA	0.119413873230594	0.444089445913277	0.386697781033185	0.0497988998229436	0	NA	0.386697781033185	Monocytes	TRUE	0.613302218966815
BS	Monocytes I	SangerProjectBench_SRR6298308	fits	0	NA	0.169621725814514	0.614753263038524	0.215625011146962	0	0	NA	0.215625011146962	Monocytes	TRUE	0.784374988853038
BS	Monocytes I	SangerProjectBench_SRR6298337	fits	0	NA	0.099325366323354	0.900674633676646	0	0	0	NA	0	Monocytes	TRUE	1
BS	Monocytes I	SangerProjectBench_SRR6298371	fits	0	NA	0.245646372881463	0.464713348929828	0.289640278188709	0	0	NA	0.289640278188709	Monocytes	TRUE	0.710359721811291
CS	Monocytes I	SangerProjectBench_SRR6298279	fits	6.78680194537989e-06	2.34023707586911e-06	3.16820963617916e-06	9.24027545736465e-05	0.878824265672945	0.00220394582275592	2.37028452423841e-06	0.118864720216544	0.878824265672945	Monocytes	TRUE	0.00230864382598703
CS	Monocytes I	SangerProjectBench_SRR6298308	fits	7.9150543780523e-06	2.86729630577075e-06	4.25262508972806e-06	0.00021739090875341	0.873092865933186	0.0012334347370447	2.56754279831559e-06	0.125438705902444	0.873092865933186	Monocytes	TRUE	0.00146586062157167
CS	Monocytes I	SangerProjectBench_SRR6298337	fits	1.20073581154485e-05	1.87609838579731e-06	2.71601130670996e-06	0.0526342301357583	0.816387013750165	3.10544445929388e-05	2.89172876214828e-06	0.130928210472914	0.816387013750165	Monocytes	TRUE	0.0526818840481592
CS	Monocytes I	SangerProjectBench_SRR6298371	fits	1.20266488967959e-05	2.2780670722963e-06	2.78820140108312e-06	0.0332351372026295	0.841843157094364	1.12975469266119e-05	1.8700233836699e-06	0.124891445215326	0.841843157094364	Monocytes	TRUE	0.0332635276669263
MS	Monocytes I	SangerProjectBench_SRR6298279	fits	0.205155697766478	0	0.133687374779117	0.210390846974508	0.297735358762762	0.143933390979968	0.00909733073716786	NA	0.297735358762762	Monocytes	TRUE	0.693167310500071
MS	Monocytes I	SangerProjectBench_SRR6298308	fits	0.0263714668556916	0	0.107919416867231	0.231448251521915	0.430501582001752	0.161630399230736	0.0421288835226744	NA	0.430501582001752	Monocytes	TRUE	0.527369534475574
MS	Monocytes I	SangerProjectBench_SRR6298337	fits	0.152709915336942	0	0.0378183296014048	0.484186408072112	0.109061724803983	0.15514101092003	0.0610826112655287	NA	0.109061724803983	Monocytes	TRUE	0.829855663930488
MS	Monocytes I	SangerProjectBench_SRR6298371	fits	0.308525899625293	0	0.0950748848786945	0.324040386485801	0.141497105019815	0.0791603586072168	0.0517013653831799	NA	0.141497105019815	Monocytes	TRUE	0.806801529597005
BS	Monocytes NC	SangerProjectBench_SRR6298280	fits	0	NA	0	0.379749704676942	0.620250295323058	0	0	NA	0.620250295323058	Monocytes	TRUE	0.379749704676942
BS	Monocytes NC	SangerProjectBench_SRR6298309	fits	0	NA	0.202133888436823	0.797866111563177	0	0	0	NA	0	Monocytes	TRUE	1
BS	Monocytes NC	SangerProjectBench_SRR6298338	fits	0	NA	0.256579678029287	0.743420321970713	0	0	0	NA	0	Monocytes	TRUE	1
BS	Monocytes NC	SangerProjectBench_SRR6298372	fits	0	NA	0	0.2394067728978	0.7605932271022	0	0	NA	0.7605932271022	Monocytes	TRUE	0.2394067728978
CS	Monocytes NC	SangerProjectBench_SRR6298280	fits	8.7181702504392e-06	2.82141671304349e-06	3.58895957142937e-06	5.20245168853249e-05	0.869044832447631	3.15967601623789e-05	1.77894900804248e-06	0.130854638779779	0.869044832447631	Monocytes	TRUE	9.87498235826598e-05
CS	Monocytes NC	SangerProjectBench_SRR6298309	fits	1.11551170603454e-05	3.25933379861112e-06	4.5210959106017e-06	0.000487595043420671	0.867559826739091	3.82550066474599e-05	1.92579613873632e-06	0.131893461867933	0.867559826739091	Monocytes	TRUE	0.000544785596837726
CS	Monocytes NC	SangerProjectBench_SRR6298338	fits	1.31195699977803e-05	2.19060419498921e-06	3.54649280335694e-06	0.000223271351869428	0.844466492668774	0.00921974326233311	2.68205907615852e-06	0.146068953990951	0.844466492668774	Monocytes	TRUE	0.00946187128119869
CS	Monocytes NC	SangerProjectBench_SRR6298372	fits	9.87459473116911e-06	2.64633676424125e-06	3.99696980320101e-06	8.0362906914719e-05	0.859969104596567	9.11948553382881e-05	1.63337407664202e-06	0.139841186365805	0.859969104596567	Monocytes	TRUE	0.00018807566355163
MS	Monocytes NC	SangerProjectBench_SRR6298280	fits	0.290965168449025	0	0.128576195059576	0.178229560204952	0.243005381927179	0.125915925200966	0.0333077691583011	NA	0.243005381927179	Monocytes	TRUE	0.723686848914519
MS	Monocytes NC	SangerProjectBench_SRR6298309	fits	0.122923613362802	0.134842297806227	0.151013117596616	0.233361795615346	0.146091015228422	0.150094581783529	0.0616735786070574	NA	0.146091015228422	Monocytes	TRUE	0.79223540616452
MS	Monocytes NC	SangerProjectBench_SRR6298338	fits	0.303749217710016	0	0.112354906005689	0.244499339955555	0.101099233001679	0.180702430956852	0.0575948723702092	NA	0.101099233001679	Monocytes	TRUE	0.841305894628112
MS	Monocytes NC	SangerProjectBench_SRR6298372	fits	0.204374650802776	0	0.098685414899148	0.182174641122996	0.193140849168735	0.235623732560399	0.0860007114459466	NA	0.193140849168735	Monocytes	TRUE	0.720858439385319
BS	NK	SangerProjectBench_SRR6298281	fits	0	NA	0.269877945220469	6.84671368874778e-06	0	0.730115208065843	0	NA	0.730115208065843	NK	TRUE	0.269884791934157
BS	NK	SangerProjectBench_SRR6298310	fits	0	NA	0	0.000613051829322074	0	0.999386948170678	0	NA	0.999386948170678	NK	TRUE	0.000613051829322031
BS	NK	SangerProjectBench_SRR6298339	fits	0.0042773614440509	NA	0.043805908086748	0	0	0.951916730469201	0	NA	0.951916730469201	NK	TRUE	0.048083269530799
BS	NK	SangerProjectBench_SRR6298373	fits	0	NA	0.158892405765813	0	0	0.841107594234187	0	NA	0.841107594234187	NK	TRUE	0.158892405765813
CS	NK	SangerProjectBench_SRR6298281	fits	1.93112156619656e-05	5.92367441035751e-06	3.4739553664068e-05	0.00319045109151211	2.1613318048567e-05	0.777697138958687	2.93463649348533e-05	0.219001475823081	0.777697138958687	NK	TRUE	0.00327203885329701
CS	NK	SangerProjectBench_SRR6298310	fits	9.83380976574595e-06	4.4601143959846e-06	0.000219920412364857	3.76826033637033e-05	1.3487308437888e-05	0.720843104319106	1.18348472938517e-06	0.278870327947836	0.720843104319106	NK	TRUE	0.000285384248328189
CS	NK	SangerProjectBench_SRR6298339	fits	1.65751180817539e-05	4.85463305979858e-06	0.000191330070640522	0.000117139899253787	1.4479635457188e-05	0.745169765912989	2.3395239670539e-06	0.254483515206551	0.745169765912989	NK	TRUE	0.000344379356493063
CS	NK	SangerProjectBench_SRR6298373	fits	9.97834786808994e-06	4.71723247842776e-06	4.59538473098393e-05	9.67812634922502e-05	1.78044176083213e-05	0.752506606361055	1.33373738542522e-06	0.247316824792803	0.752506606361055	NK	TRUE	0.000175235108756941
MS	NK	SangerProjectBench_SRR6298281	fits	0.0325856868515413	0	0.108452237120571	0.0131113343905318	0	0.810567281391097	0.0352834602462584	NA	0.810567281391097	NK	TRUE	0.154149258362644
MS	NK	SangerProjectBench_SRR6298310	fits	0.0491563081039738	0	0	0	0	0.900555351015219	0.0502883408808075	NA	0.900555351015219	NK	TRUE	0.0491563081039739
MS	NK	SangerProjectBench_SRR6298339	fits	0.0497857969298301	0	0	0.0090303288169791	0	0.880970821426862	0.0602130528263286	NA	0.880970821426862	NK	TRUE	0.0588161257468093
MS	NK	SangerProjectBench_SRR6298373	fits	0.0559830484510224	0	0.169203164892363	0.0037853457009396	0	0.734008993841037	0.0370194471146383	NA	0.734008993841037	NK	TRUE	0.228971559044325
BS	PBMCs	SangerProjectBench_SRR6298347	fits	0.326311728526276	NA	0.279967467231992	0.108357897304044	0.0350500219502047	0.250312884987484	0	NA	1	PBMCs	TRUE	-6.66133814775094e-16
BS	PBMCs	SangerProjectBench_SRR6298348	fits	0.25377365738157	NA	0.263218159890673	0.0910425945861277	0.275789511142177	0.116176076999452	0	NA	1	PBMCs	TRUE	3.33066907387547e-16
BS	PBMCs	SangerProjectBench_SRR6298349	fits	0.325909775851702	NA	0.0145405002823864	0.0947384987135581	0.26894033714301	0.295870888009344	0	NA	1	PBMCs	TRUE	-4.44089209850063e-16
BS	PBMCs	SangerProjectBench_SRR6298350	fits	0.181096239033495	NA	0	0	0.258930726677923	0.559973034288582	0	NA	1	PBMCs	TRUE	0
BS	PBMCs	SangerProjectBench_SRR6298351	fits	0.507043029044106	NA	0.355595034297914	0.0536850965005901	0.0836768401573899	0	0	NA	1	PBMCs	TRUE	0
BS	PBMCs	SangerProjectBench_SRR6298352	fits	0.562024863392885	NA	0.182566121237861	0.0848828131808499	0.0583996817557765	0.112126520432628	0	NA	1	PBMCs	TRUE	-4.44089209850063e-16
BS	PBMCs	SangerProjectBench_SRR6298378	fits	0.478765382935457	NA	0.0941094520614202	0	0.301378929373357	0.125746235629767	0	NA	1	PBMCs	TRUE	-1.11022302462516e-15
BS	PBMCs	SangerProjectBench_SRR6298379	fits	0.62550749488191	NA	0	0.022797324801588	0.17469744779893	0.176997732517572	0	NA	1	PBMCs	TRUE	0
BS	PBMCs	SangerProjectBench_SRR6298380	fits	0.276394462681551	NA	0.240107303680751	0.131424738056841	0.187213173273398	0.164860322307459	0	NA	1	PBMCs	TRUE	0
BS	PBMCs	SangerProjectBench_SRR6298381	fits	0.367743087617696	NA	0.0680679512570295	0	0.397044600659011	0.167144360466264	0	NA	1	PBMCs	TRUE	-4.44089209850063e-16
BS	PBMCs	SangerProjectBench_SRR6298382	fits	0.578441197141626	NA	0	0.00616186284690942	0.258227104986067	0.157169835025397	0	NA	0.999999999999999	PBMCs	TRUE	5.55111512312578e-16
BS	PBMCs	SangerProjectBench_SRR6298383	fits	0.0530861439944592	NA	0.604547614291172	0.11262469165608	0.199474858989919	0.0302666910683694	0	NA	1	PBMCs	TRUE	4.44089209850063e-16
BS	PBMCs	SangerProjectBench_SRR6298384	fits	0.518683087545303	NA	0.335834356684861	0.0912499282927593	0.0542326274770772	0	0	NA	1	PBMCs	TRUE	-4.44089209850063e-16
CS	PBMCs	SangerProjectBench_SRR6298347	fits	0.0362682987491065	8.4394837451661e-06	0.0316793003930507	0.111626155532414	0.396509968836789	0.198785933530872	0.064114040991577	0.161007862482446	0.774878096525977	PBMCs	TRUE	-4.16333634234434e-17
CS	PBMCs	SangerProjectBench_SRR6298348	fits	0.0133422904992919	5.0305141368558e-06	2.02019874977563e-05	0.117606995488144	0.546146426780891	0.122831452314494	0.0640622332038523	0.135985369211692	0.799952397584455	PBMCs	TRUE	5.55111512312578e-17
CS	PBMCs	SangerProjectBench_SRR6298349	fits	0.0552005703904693	1.82359882734792e-05	0.0341319738839701	0.105954220222135	0.417491770031937	0.182389350839684	0.0380933478457594	0.166720530797772	0.795186121356468	PBMCs	TRUE	-6.93889390390723e-18
CS	PBMCs	SangerProjectBench_SRR6298350	fits	0.0260025782377214	1.85488797425371e-05	0.0607248247002991	0.0715294985861647	0.430476005159732	0.199968213017519	0.0431374990122526	0.168142832406569	0.788719668581179	PBMCs	TRUE	4.16333634234434e-17
CS	PBMCs	SangerProjectBench_SRR6298351	fits	0.109663000728693	2.58447645067593e-05	0.0517736243606569	0.106066453640128	0.395698795456625	0.147704829068602	0.0113495891386053	0.177717862842183	0.810932548019212	PBMCs	TRUE	1.56125112837913e-17
CS	PBMCs	SangerProjectBench_SRR6298352	fits	0.0885779881679277	1.38730466810873e-05	0.0282670609153146	0.13535711554721	0.42959784741438	0.145136544898394	0.0208721841499516	0.152177385860141	0.826950429989907	PBMCs	TRUE	-1.38777878078145e-17
CS	PBMCs	SangerProjectBench_SRR6298378	fits	0.0770922802674473	1.13094336094445e-05	0.01554360834534	0.0900274336144926	0.446068071321003	0.157199864082602	0.0488993400976676	0.165158092837838	0.785942567064495	PBMCs	TRUE	2.77555756156289e-17
CS	PBMCs	SangerProjectBench_SRR6298379	fits	0.080676249423436	7.85546741332846e-06	0.0146254412949233	0.104141200229943	0.373443294001533	0.174967106455864	0.0519793285954534	0.200159524531434	0.747861146873112	PBMCs	TRUE	8.32667268468867e-17
CS	PBMCs	SangerProjectBench_SRR6298380	fits	0.0564967207926584	1.93164350310257e-05	0.0512180746386761	0.0893647573030822	0.336050920146974	0.195093996582279	0.0693678715264532	0.202388342574846	0.728243785898701	PBMCs	TRUE	0
CS	PBMCs	SangerProjectBench_SRR6298381	fits	0.0556734399521741	1.17259978861219e-05	0.0081762688802703	0.0802222100445114	0.447046492471118	0.197561567414751	0.0147892500991158	0.196519045140173	0.788691704760711	PBMCs	TRUE	-1.90819582357449e-17
CS	PBMCs	SangerProjectBench_SRR6298382	fits	0.0543848054731244	1.81085280515201e-05	0.0184345058728709	0.0749945048492462	0.400972686696317	0.190309027128225	0.0626404203264796	0.198245941125685	0.739113638547835	PBMCs	TRUE	1.38777878078145e-17
CS	PBMCs	SangerProjectBench_SRR6298383	fits	0.0159163538147617	1.19024880298388e-05	0.00662545794273246	0.113300886391326	0.54916554803717	0.121259677940538	0.0523605536377983	0.141359619747643	0.806279826614559	PBMCs	TRUE	3.46944695195361e-17
CS	PBMCs	SangerProjectBench_SRR6298384	fits	0.115084915833915	3.04114891850205e-05	0.0390198320702602	0.0903153353708503	0.425175721496288	0.125160684606094	0.035939180660326	0.169273918473082	0.794786900866592	PBMCs	TRUE	-4.16333634234434e-17
MS	PBMCs	SangerProjectBench_SRR6298347	fits	0.176470843358254	0	0.264001253179333	0.148482260547914	0	0.364863032993617	0.046182609920882	NA	0.953817390079118	PBMCs	TRUE	-6.93889390390723e-18
MS	PBMCs	SangerProjectBench_SRR6298348	fits	0.0915430738551523	0	0.212093259612537	0.251679037474591	0.0290000528406045	0.410069633465051	0.00561494275206387	NA	0.994385057247936	PBMCs	TRUE	-6.07153216591882e-18
MS	PBMCs	SangerProjectBench_SRR6298349	fits	0.133830310964787	0	0.248133596162443	0.215041493006527	0.0316245133418986	0.318023490926795	0.0533465955975481	NA	0.946653404402452	PBMCs	TRUE	-6.93889390390723e-18
MS	PBMCs	SangerProjectBench_SRR6298350	fits	0.102940944352014	0	0.361558945700472	0.197703059790593	0.018008237655667	0.260591622513553	0.0591971899877013	NA	0.940802810012299	PBMCs	TRUE	0
MS	PBMCs	SangerProjectBench_SRR6298351	fits	0.177354373044627	0	0.317081767975088	0.171591178000168	0	0.313099161888639	0.0208735190914778	NA	0.979126480908522	PBMCs	TRUE	1.56125112837913e-16
MS	PBMCs	SangerProjectBench_SRR6298352	fits	0.222565148210834	0	0.197097406145778	0.204830345343907	0	0.323304151820938	0.0522029484785432	NA	0.947797051521457	PBMCs	TRUE	6.24500451351651e-17
MS	PBMCs	SangerProjectBench_SRR6298378	fits	0.180647513269927	0	0.172829640428283	0.236287327648956	0.0509819271752568	0.294520738987754	0.0647328524898227	NA	0.935267147510177	PBMCs	TRUE	6.93889390390723e-17
MS	PBMCs	SangerProjectBench_SRR6298379	fits	0.199274771850901	0	0.150218146174741	0.207539164500332	0.0213949468676638	0.34327758998783	0.0782953806185322	NA	0.921704619381468	PBMCs	TRUE	1.38777878078145e-17
MS	PBMCs	SangerProjectBench_SRR6298380	fits	0.179387522221677	0	0.212578218561215	0.170629075553644	0.0143228753835161	0.346143169684219	0.0769391385957293	NA	0.923060861404271	PBMCs	TRUE	9.71445146547012e-17
MS	PBMCs	SangerProjectBench_SRR6298381	fits	0.151593847925841	0	0.193080727019329	0.180150192558429	0.0339392252814088	0.355001001615229	0.0862350055997626	NA	0.913764994400237	PBMCs	TRUE	-1.38777878078145e-17
MS	PBMCs	SangerProjectBench_SRR6298382	fits	0.168835140267371	0	0.280390994769861	0.170100144171815	0.0379101257840938	0.236646755672684	0.106116839334175	NA	0.893883160665825	PBMCs	TRUE	-2.77555756156289e-17
MS	PBMCs	SangerProjectBench_SRR6298383	fits	0.118405607701126	0	0.207760325012204	0.264575204096944	0.0397559690197857	0.292477995119409	0.0770248990505312	NA	0.922975100949469	PBMCs	TRUE	1.38777878078145e-17
MS	PBMCs	SangerProjectBench_SRR6298384	fits	0.247780907555013	0	0.315107470868939	0.134223154281984	0.00265199917379528	0.268618328404412	0.031618139715856	NA	0.968381860284144	PBMCs	TRUE	1.31838984174237e-16
BS	pDCs	SangerProjectBench_SRR6298282	fits	0.575282529853599	NA	0	0.424717470146401	0	0	0	NA	0.424717470146401	DC	TRUE	0.575282529853599
BS	pDCs	SangerProjectBench_SRR6298311	fits	0.122747296292286	NA	0	0.877252703707714	0	0	0	NA	0.877252703707714	DC	TRUE	0.122747296292286
BS	pDCs	SangerProjectBench_SRR6298340	fits	0.711653595606331	NA	0	0.288346404393669	0	0	0	NA	0.288346404393669	DC	TRUE	0.711653595606331
BS	pDCs	SangerProjectBench_SRR6298374	fits	0.123806202364533	NA	0	0.876193797635467	0	0	0	NA	0.876193797635467	DC	TRUE	0.123806202364533
CS	pDCs	SangerProjectBench_SRR6298282	fits	0.260635102582803	1.80005074783042e-06	2.7100112096631e-06	0.496504498379356	2.61817731342249e-05	0.0300119210746949	1.40673565143775e-05	0.212803718771539	0.496504498379356	DC	TRUE	0.29067771549259
CS	pDCs	SangerProjectBench_SRR6298311	fits	0.209696511145995	1.35873202353421e-06	2.28126013494844e-06	0.545947485152059	4.49905860221789e-05	0.0373409165917217	0.000935791838988523	0.206030664693055	0.545947485152059	DC	TRUE	0.247086058315897
CS	pDCs	SangerProjectBench_SRR6298340	fits	0.226697776539687	1.47889489519575e-06	2.30269281206046e-06	0.494155745379137	3.12481058990276e-05	0.0299415362149708	4.38412473141095e-05	0.249126070925285	0.494155745379137	DC	TRUE	0.256674342448264
CS	pDCs	SangerProjectBench_SRR6298374	fits	0.203527868943634	1.60131890342869e-06	2.47079904563143e-06	0.517988272826652	3.79992312386038e-05	0.0276706409992515	4.66626085385448e-06	0.250766479620421	0.517988272826652	DC	TRUE	0.231240581292073
MS	pDCs	SangerProjectBench_SRR6298282	fits	0.666107901178927	0	0.024883133268693	0.167784820371618	0	0.125030126565748	0.0161940186150136	NA	0.167784820371618	DC	TRUE	0.816021161013368
MS	pDCs	SangerProjectBench_SRR6298311	fits	0.62770103474968	0	0	0.247465334733921	0	0.112263881905848	0.0125697486105519	NA	0.247465334733921	DC	TRUE	0.739964916655528
MS	pDCs	SangerProjectBench_SRR6298340	fits	0.609183756455408	0	0	0.245190081618959	0	0.105719240973932	0.0399069209517012	NA	0.245190081618959	DC	TRUE	0.714902997429339
MS	pDCs	SangerProjectBench_SRR6298374	fits	0.632643394859666	0	0	0.246363581068836	0	0.0638735211742797	0.0571195028972181	NA	0.246363581068836	DC	TRUE	0.696516916033946
BS	T CD4 Naive	SangerProjectBench_SRR6298271	fits	0	NA	0.60348276695558	0.0267965508682942	0	0.369720682176126	0	NA	NA	T	TRUE	1
BS	T CD4 Naive	SangerProjectBench_SRR6298299	fits	0.0521852081832654	NA	0.825116462599031	0	0	0.122698329217704	0	NA	NA	T	TRUE	1
BS	T CD4 Naive	SangerProjectBench_SRR6298328	fits	0	NA	1	0	0	0	0	NA	NA	T	TRUE	1
BS	T CD4 Naive	SangerProjectBench_SRR6298363	fits	0.0339431797940496	NA	0.96215446894385	0	0	0.00390235126210044	0	NA	NA	T	TRUE	1
CS	T CD4 Naive	SangerProjectBench_SRR6298271	fits	4.49827866745155e-05	0.727618123847154	0.00604380917635312	1.99773918115583e-05	1.05629288273807e-05	0.0800578010968062	3.33518276013359e-06	0.186201407589613	0.733661933023507	T	TRUE	0.0801333242041196
CS	T CD4 Naive	SangerProjectBench_SRR6298299	fits	3.37744265600857e-05	0.695076397847226	0.000183485011328688	1.65942471506304e-05	7.85641328450064e-06	0.0791663037781398	2.33277414797271e-06	0.225513255502163	0.695259882858554	T	TRUE	0.079224528865135
CS	T CD4 Naive	SangerProjectBench_SRR6298328	fits	2.49557213082569e-05	0.697651116351693	0.000205261748010834	1.37018601867934e-05	6.9464788766606e-06	0.066381633878074	1.99541982335546e-06	0.235714388542027	0.697856378099704	T	TRUE	0.0664272379384458
CS	T CD4 Naive	SangerProjectBench_SRR6298363	fits	3.22363036729622e-05	0.712624767345379	0.000563490382216785	1.71554221751093e-05	8.40721366225699e-06	0.0726050705216347	2.7067989406313e-06	0.214146166012319	0.713188257727596	T	TRUE	0.072662869461145
MS	T CD4 Naive	SangerProjectBench_SRR6298271	fits	0	0.647255505692815	0.184094635188733	0	0	0.110785756974887	0.057864102143565	NA	0.831350140881548	T	TRUE	0.110785756974887
MS	T CD4 Naive	SangerProjectBench_SRR6298299	fits	0.000373302196758511	0.682849240281022	0.116237318853373	0	0	0.115547141975579	0.0849929966932675	NA	0.799086559134395	T	TRUE	0.115920444172337
MS	T CD4 Naive	SangerProjectBench_SRR6298328	fits	0	0.824366880928534	0	0	0	0.0816664280858648	0.0939666909856009	NA	0.824366880928534	T	TRUE	0.0816664280858648
MS	T CD4 Naive	SangerProjectBench_SRR6298363	fits	0	0.714886314760345	0.146791499589817	0	0	0.0656932898098219	0.0726288958400157	NA	0.861677814350162	T	TRUE	0.0656932898098219
BS	T CD4 TE	SangerProjectBench_SRR6298300	fits	0.00667570929545007	NA	0	0	0	0.99332429070455	0	NA	NA	T	TRUE	1
BS	T CD4 TE	SangerProjectBench_SRR6298329	fits	0	NA	0.0850813314595774	0	0	0.914918668540423	0	NA	NA	T	TRUE	1
CS	T CD4 TE	SangerProjectBench_SRR6298300	fits	1.11367038140375e-05	1.58893452748895e-05	0.348656622624953	2.94815295441996e-05	1.32051711766938e-05	0.41521003966593	1.29625122587578e-06	0.236062328708081	0.348672511970228	T	TRUE	0.415263863070465
CS	T CD4 TE	SangerProjectBench_SRR6298329	fits	3.34936522770612e-05	0.000276809146682132	0.408416212456398	6.36081430834936e-05	1.49769818107122e-05	0.37657015054014	3.22537966008602e-06	0.214621523699948	0.40869302160308	T	TRUE	0.376682229317312
MS	T CD4 TE	SangerProjectBench_SRR6298300	fits	0.0255877601311286	0	0.38168131320749	0	0	0.529795695580108	0.0629352310812735	NA	0.38168131320749	T	TRUE	0.555383455711237
MS	T CD4 TE	SangerProjectBench_SRR6298329	fits	0.0320743435090017	0	0.326450581166583	0.00160167921521314	0	0.579622092138953	0.0602513039702498	NA	0.326450581166583	T	TRUE	0.613298114863167
BS	T CD8 CM	SangerProjectBench_SRR6298259	fits	0.0818374802558727	NA	0.918162519744127	0	0	0	0	NA	NA	T	TRUE	1
BS	T CD8 CM	SangerProjectBench_SRR6298287	fits	0.013560818579087	NA	0.98393523010327	0.00250395131764266	0	0	0	NA	NA	T	TRUE	1
BS	T CD8 CM	SangerProjectBench_SRR6298316	fits	0.0109854580750646	NA	0.989014541924935	0	0	0	0	NA	NA	T	TRUE	1
BS	T CD8 CM	SangerProjectBench_SRR6298345	fits	0	NA	1	0	0	0	0	NA	NA	T	TRUE	1
CS	T CD8 CM	SangerProjectBench_SRR6298259	fits	0.0002172786419217	0.391287571356876	0.320424910399116	5.20880504529099e-05	1.18692351558723e-05	0.0952477892128337	2.24042599909225e-06	0.192756252677645	0.711712481755991	T	TRUE	0.0955290251403642
CS	T CD8 CM	SangerProjectBench_SRR6298287	fits	3.61875940176771e-05	0.38478472432552	0.327562824333375	2.39416069265596e-05	1.10864482833812e-05	0.0831317595060735	1.80314435314292e-06	0.204447673041451	0.712347548658895	T	TRUE	0.0832029751553011
CS	T CD8 CM	SangerProjectBench_SRR6298316	fits	2.81581071381574e-05	0.320555249846071	0.316281505650876	2.19956592492776e-05	9.65922683954882e-06	0.114869772611881	1.10954725646155e-06	0.248232549350689	0.636836755496947	T	TRUE	0.114929585605108
CS	T CD8 CM	SangerProjectBench_SRR6298345	fits	0.000571382013858137	0.320747493875737	0.335227157000163	9.71815467395347e-05	1.44938519740751e-05	0.136366698840331	3.12403658014796e-06	0.206972468834617	0.6559746508759	T	TRUE	0.137049756252903
MS	T CD8 CM	SangerProjectBench_SRR6298259	fits	0.0455142525785365	0.152804969608041	0.507100284407056	0	0	0.223883614616199	0.0706968787901672	NA	0.659905254015097	T	TRUE	0.269397867194736
MS	T CD8 CM	SangerProjectBench_SRR6298287	fits	0.0142935359339479	0.436440226507774	0.44295646097444	0	0	0.0571223640704888	0.0491874125133491	NA	0.879396687482214	T	TRUE	0.0714159000044368
MS	T CD8 CM	SangerProjectBench_SRR6298316	fits	0.0328168669823184	0.273518813737568	0.542331551827194	0	0	0.104148493983432	0.0471842734694876	NA	0.815850365564762	T	TRUE	0.136965360965751
MS	T CD8 CM	SangerProjectBench_SRR6298345	fits	0.0340404022785414	0.176770429519459	0.559912906697713	0	0	0.179133947244103	0.0501423142601841	NA	0.736683336217171	T	TRUE	0.213174349522644
BS	T CD8 EM	SangerProjectBench_SRR6298260	fits	0	NA	0.838335852223985	0	0	0.161664147776015	0	NA	NA	T	TRUE	1
BS	T CD8 EM	SangerProjectBench_SRR6298288	fits	0	NA	0.831066222658527	0	0	0.168933777341473	0	NA	NA	T	TRUE	1
BS	T CD8 EM	SangerProjectBench_SRR6298317	fits	0	NA	0.719393197045002	0	0	0.280606802954998	0	NA	NA	T	TRUE	1
BS	T CD8 EM	SangerProjectBench_SRR6298346	fits	0.0119549160152429	NA	0.729174102624707	0	0	0.25887098136005	0	NA	NA	T	TRUE	1
CS	T CD8 EM	SangerProjectBench_SRR6298260	fits	0.000138467846341302	2.8737333153859e-05	0.483358433180635	0.0245188879266233	1.56136107260843e-05	0.311385751035178	2.40078075117229e-06	0.180551708286591	0.483387170513789	T	TRUE	0.336058720418869
CS	T CD8 EM	SangerProjectBench_SRR6298288	fits	9.32967164321743e-05	2.43240659621376e-05	0.440617655852906	0.00993095888045875	1.61029902118623e-05	0.349477569039063	2.65795253876174e-06	0.199837434502428	0.440641979918868	T	TRUE	0.359517927626165
CS	T CD8 EM	SangerProjectBench_SRR6298317	fits	6.33929570746779e-05	3.53082345017136e-05	0.440981080976977	0.000110189656972378	1.48314464586655e-05	0.330046225360494	1.31547300401206e-06	0.228747655894518	0.441016389211478	T	TRUE	0.330234639421
CS	T CD8 EM	SangerProjectBench_SRR6298346	fits	9.67198426138119e-05	1.84008988770003e-05	0.400293611625504	0.00381285505506373	1.39008755078969e-05	0.374912735660622	2.10394392151686e-06	0.22084967209789	0.400312012524381	T	TRUE	0.378836211433807
MS	T CD8 EM	SangerProjectBench_SRR6298260	fits	0.091231627487146	0	0.493637994680455	0.0226943550701333	0	0.373129467919444	0.0193065548428217	NA	0.493637994680455	T	TRUE	0.487055450476723
MS	T CD8 EM	SangerProjectBench_SRR6298288	fits	0.0471068082593639	0	0.448891816871045	0.0251119734469179	0	0.433398813107103	0.0454905883155695	NA	0.448891816871045	T	TRUE	0.505617594813385
MS	T CD8 EM	SangerProjectBench_SRR6298317	fits	0.118401427105906	0.0125538313893824	0.626671284462806	0	0	0.223529610916058	0.0188438461258482	NA	0.639225115852188	T	TRUE	0.341931038021964
MS	T CD8 EM	SangerProjectBench_SRR6298346	fits	0.0625883795884013	0	0.481733971027599	0.0138580162033522	0	0.422538222802782	0.019281410377865	NA	0.481733971027599	T	TRUE	0.498984618594536
BS	T CD8 Naive	SangerProjectBench_SRR6298258	fits	0.325156117270656	NA	0.674843882729344	0	0	0	0	NA	NA	T	TRUE	1
BS	T CD8 Naive	SangerProjectBench_SRR6298286	fits	0.0981080010924016	NA	0.89108885045624	0	0.0108031484513586	0	0	NA	NA	T	TRUE	1
BS	T CD8 Naive	SangerProjectBench_SRR6298315	fits	0.173949968345827	NA	0.826050031654173	0	0	0	0	NA	NA	T	TRUE	1
BS	T CD8 Naive	SangerProjectBench_SRR6298344	fits	0.0210797590827035	NA	0.978920240917297	0	0	0	0	NA	NA	T	TRUE	1
CS	T CD8 Naive	SangerProjectBench_SRR6298258	fits	4.76490059263655e-05	0.640215398513379	0.0882675651528353	1.63405491193158e-05	6.99393678255501e-06	0.0585243050558339	2.98232638711254e-06	0.212918765459736	0.728482963666215	T	TRUE	0.0585952885476621
CS	T CD8 Naive	SangerProjectBench_SRR6298286	fits	2.35315746225043e-05	0.620914092974233	0.0489641700858545	8.37743363535138e-06	4.685901700186e-06	0.0565718408009269	1.02402760922932e-06	0.273512277201419	0.669878263060087	T	TRUE	0.056608435710885
CS	T CD8 Naive	SangerProjectBench_SRR6298315	fits	3.66499651185355e-05	0.610228742269616	0.0958850128930021	1.93342983548389e-05	8.2458591942068e-06	0.065528044935638	2.9160964708061e-06	0.228291053682605	0.706113755162618	T	TRUE	0.0655922750583056
CS	T CD8 Naive	SangerProjectBench_SRR6298344	fits	2.70828761135915e-05	0.639399810436598	0.0730766773867692	1.60684220163027e-05	7.70862175625748e-06	0.0555483867582457	2.23251030583234e-06	0.231922032988195	0.712476487823368	T	TRUE	0.0555992466781319
MS	T CD8 Naive	SangerProjectBench_SRR6298258	fits	0.0129299925243361	0.338599239622566	0.424804213268606	0	0	0.117731866182994	0.105934688401498	NA	0.763403452891172	T	TRUE	0.13066185870733
MS	T CD8 Naive	SangerProjectBench_SRR6298286	fits	0	0.663364111912578	0.151836480740527	0	0	0.059416576509761	0.125382830837134	NA	0.815200592653105	T	TRUE	0.0594165765097611
MS	T CD8 Naive	SangerProjectBench_SRR6298315	fits	0.0178860026338566	0.690283307983463	0.127514159737561	0	0	0.0660556403897133	0.0982608892554062	NA	0.817797467721024	T	TRUE	0.08394164302357
MS	T CD8 Naive	SangerProjectBench_SRR6298344	fits	0.00194859582435573	0.703514209809713	0.0905424553640701	0	0	0.10313255870694	0.100862180294921	NA	0.794056665173783	T	TRUE	0.105081154531295
BS	T CD8 TE	SangerProjectBench_SRR6298261	fits	0	NA	0.450394687740475	0	0	0.549605312259525	0	NA	NA	T	TRUE	1
BS	T CD8 TE	SangerProjectBench_SRR6298289	fits	0	NA	0.533778957482524	0.00016751311951677	0	0.466053529397959	0	NA	NA	T	TRUE	1
BS	T CD8 TE	SangerProjectBench_SRR6298318	fits	0.0110627630452512	NA	0.238814484333171	0	0	0.750122752621578	0	NA	NA	T	TRUE	1
BS	T CD8 TE	SangerProjectBench_SRR6298353	fits	0	NA	0.448144850331932	0	0	0.551855149668068	0	NA	NA	T	TRUE	1
CS	T CD8 TE	SangerProjectBench_SRR6298261	fits	2.66401231672103e-05	1.03558892227603e-05	0.324516782421523	0.00293348464852513	2.83542756376277e-05	0.500097829829331	2.4755490526553e-06	0.17238407726354	0.324527138310746	T	TRUE	0.503086308876661
CS	T CD8 TE	SangerProjectBench_SRR6298289	fits	2.84615053721491e-05	1.08807946298305e-05	0.336341479070031	0.000121612367272273	1.43011245010351e-05	0.45522888658472	2.11294119653718e-06	0.208252265612277	0.336352359864661	T	TRUE	0.455393261581865
CS	T CD8 TE	SangerProjectBench_SRR6298318	fits	1.56367303424716e-05	1.03510653347274e-05	0.275158658761635	4.52455510151256e-05	1.33266296470146e-05	0.494614405169138	1.34454200591611e-06	0.230141031550882	0.275169009826969	T	TRUE	0.494688614080143
CS	T CD8 TE	SangerProjectBench_SRR6298353	fits	2.47969655425456e-05	9.89793901248718e-06	0.308285222345581	0.00219525660215174	1.77071702075012e-05	0.482445543828852	2.46918498208526e-06	0.207019105963671	0.308295120284593	T	TRUE	0.484683304566753
MS	T CD8 TE	SangerProjectBench_SRR6298261	fits	0.0013584652440304	0	0.313492808013023	0.00190840334785542	0	0.682162527148215	0.001077796246876	NA	0.313492808013023	T	TRUE	0.685429395740101
MS	T CD8 TE	SangerProjectBench_SRR6298289	fits	0.00315418300744975	0	0.301281739319686	0.0154471407662537	0	0.617176128022453	0.0629408088841577	NA	0.301281739319686	T	TRUE	0.635777451796156
MS	T CD8 TE	SangerProjectBench_SRR6298318	fits	0.0494302195232222	0	0.254016379207536	0.00318123288742046	0	0.653667065994336	0.0397051023874848	NA	0.254016379207536	T	TRUE	0.706278518404979
MS	T CD8 TE	SangerProjectBench_SRR6298353	fits	0	0	0.287271037728369	0.0152678958818741	0	0.679765488267546	0.0176955781222106	NA	0.287271037728369	T	TRUE	0.695033384149421
BS	T gd non-Vd2	SangerProjectBench_SRR6298264	fits	0.015564031741796	NA	0	0	0	0.984435968258204	0	NA	NA	T	TRUE	1
BS	T gd non-Vd2	SangerProjectBench_SRR6298292	fits	0	NA	0.334192050757777	0	0	0.665807949242223	0	NA	NA	T	TRUE	1
BS	T gd non-Vd2	SangerProjectBench_SRR6298321	fits	0.0127466848179253	NA	0.245035370657519	0	0	0.742217944524555	0	NA	NA	T	TRUE	1
BS	T gd non-Vd2	SangerProjectBench_SRR6298356	fits	0	NA	0.313815741916023	0	0	0.686184258083977	0	NA	NA	T	TRUE	1
CS	T gd non-Vd2	SangerProjectBench_SRR6298264	fits	1.80982068294904e-05	1.08614703032965e-05	0.209986300073468	5.33865454913562e-05	1.67630424405459e-05	0.586795261139706	1.79294444296737e-06	0.203117536577319	0.209997161543771	T	TRUE	0.586883508934467
CS	T gd non-Vd2	SangerProjectBench_SRR6298292	fits	2.26977920207387e-05	1.97074358826088e-05	0.330529903540553	3.42684546476999e-05	1.4289651649058e-05	0.439570065423395	1.27425082165566e-06	0.229807793451031	0.330549610976435	T	TRUE	0.439641321321712
CS	T gd non-Vd2	SangerProjectBench_SRR6298321	fits	0.000112049378078163	1.32709360277518e-05	0.239590649748319	0.00763668222151841	1.61794869008876e-05	0.53684521443473	2.86482052589798e-06	0.2157830889739	0.239603920684346	T	TRUE	0.544610125521228
CS	T gd non-Vd2	SangerProjectBench_SRR6298356	fits	2.75106089521085e-05	1.1136584502492e-05	0.205477436169572	0.004879374093164	2.50834352002604e-05	0.574140667985801	2.51775172589203e-06	0.215436273371083	0.205488572754074	T	TRUE	0.579072636123117
MS	T gd non-Vd2	SangerProjectBench_SRR6298264	fits	0.0128227721690113	0	0.193330607105549	0.00691845529358026	0	0.762999778435224	0.0239283869966356	NA	0.193330607105549	T	TRUE	0.782741005897815
MS	T gd non-Vd2	SangerProjectBench_SRR6298292	fits	0.0507231782901888	0.119556570606214	0.217970102410005	0.00703292490666853	0	0.528529804854113	0.0761874189328107	NA	0.337526673016219	T	TRUE	0.58628590805097
MS	T gd non-Vd2	SangerProjectBench_SRR6298321	fits	0.00249140419179499	0	0.199420367536811	0.0289163264921816	0	0.728858232064334	0.0403136697148785	NA	0.199420367536811	T	TRUE	0.76026596274831
MS	T gd non-Vd2	SangerProjectBench_SRR6298356	fits	0.0318120852788426	0	0.379752021205154	0.00197127575562422	0	0.56512978890864	0.0213348288517388	NA	0.379752021205154	T	TRUE	0.598913149943107
BS	T gd Vd2	SangerProjectBench_SRR6298263	fits	0	NA	0	0	0	1	0	NA	NA	T	TRUE	1
BS	T gd Vd2	SangerProjectBench_SRR6298291	fits	0	NA	0.943867101984375	0	0	0.0561328980156255	0	NA	NA	T	TRUE	1
BS	T gd Vd2	SangerProjectBench_SRR6298320	fits	0	NA	0.683167404592529	0	0	0.316832595407471	0	NA	NA	T	TRUE	1
BS	T gd Vd2	SangerProjectBench_SRR6298355	fits	0	NA	0.808116990145616	0	0	0.191883009854384	0	NA	NA	T	TRUE	1
CS	T gd Vd2	SangerProjectBench_SRR6298263	fits	3.06090497113682e-05	1.87362496048309e-05	0.348345973373096	0.000488914275463564	2.33846085667134e-05	0.485602515909875	2.89792542560743e-06	0.165486968608258	0.3483647096227	T	TRUE	0.486145423843616
CS	T gd Vd2	SangerProjectBench_SRR6298291	fits	0.00949572290486419	0.013523289257668	0.524283655201896	9.06625795994555e-05	1.5135983138988e-05	0.250502359930032	2.42707773244856e-06	0.202086747065069	0.537806944459564	T	TRUE	0.260103881397635
CS	T gd Vd2	SangerProjectBench_SRR6298320	fits	0.000105878380553022	0.0101509717095086	0.447485877993394	3.39073920952159e-05	1.07205316919594e-05	0.318581555169809	1.95500930803166e-06	0.22362913381364	0.457636849702903	T	TRUE	0.318732061474149
CS	T gd Vd2	SangerProjectBench_SRR6298355	fits	0.00302497519890922	0.000651194915711302	0.4714837390576	0.000117679012883639	2.08559967405348e-05	0.313155564509827	3.2316440859865e-06	0.211542759664242	0.472134933973312	T	TRUE	0.31631907471836
MS	T gd Vd2	SangerProjectBench_SRR6298263	fits	0.00138587228202508	0	0.29394535959146	0.00249296748900736	0	0.673870397880553	0.0283054027569548	NA	0.29394535959146	T	TRUE	0.677749237651585
MS	T gd Vd2	SangerProjectBench_SRR6298291	fits	0.0975903738503406	0.00178420745006127	0.581902155543	0	0	0.280937190192185	0.0377860729644131	NA	0.583686362993062	T	TRUE	0.378527564042525
MS	T gd Vd2	SangerProjectBench_SRR6298320	fits	0.107641344508136	0.0730579310817829	0.484498893047123	0	0	0.290350779314915	0.0444510520480431	NA	0.557556824128906	T	TRUE	0.397992123823051
MS	T gd Vd2	SangerProjectBench_SRR6298355	fits	0.0752257032040123	0.00131557991193282	0.413212430915386	0	0	0.465598755925106	0.044647530043563	NA	0.414528010827319	T	TRUE	0.540824459129118
BS	Tfh	SangerProjectBench_SRR6298265	fits	0	NA	0.996502359878339	0.00349764012166123	0	0	0	NA	NA	T	TRUE	1
BS	Tfh	SangerProjectBench_SRR6298293	fits	0.0908185747304363	NA	0.903512145326654	0.00566927994290954	0	0	0	NA	NA	T	TRUE	1
BS	Tfh	SangerProjectBench_SRR6298322	fits	0.0331509605598503	NA	0.96684903944015	0	0	0	0	NA	NA	T	TRUE	1
BS	Tfh	SangerProjectBench_SRR6298357	fits	0.0108880038906892	NA	0.989111996109311	0	0	0	0	NA	NA	T	TRUE	1
CS	Tfh	SangerProjectBench_SRR6298265	fits	3.55506296948543e-05	0.55325405648676	0.148786082393836	3.55767859264641e-05	1.46257542713845e-05	0.109679206029242	2.58040588112634e-06	0.188192321514389	0.702040138880595	T	TRUE	0.109764959199134
CS	Tfh	SangerProjectBench_SRR6298293	fits	3.7181230917732e-05	0.565488713761047	0.168894189210146	3.83868153449126e-05	1.97880032854272e-05	0.0906586211088249	3.35907938400555e-06	0.17485976079105	0.734382902971193	T	TRUE	0.0907539771583729
CS	Tfh	SangerProjectBench_SRR6298322	fits	2.84509497846307e-05	0.52498935490877	0.1607764798757	2.81214894401282e-05	1.15968326538418e-05	0.100255047896063	2.72173851509169e-06	0.213908226309074	0.68576583478447	T	TRUE	0.100323217167941
CS	Tfh	SangerProjectBench_SRR6298357	fits	2.86067651840214e-05	0.53206796309751	0.166960219997034	3.14229607428217e-05	1.5605877418891e-05	0.0928904892273969	2.65412328880855e-06	0.208003037951425	0.699028183094544	T	TRUE	0.0929661248307426
MS	Tfh	SangerProjectBench_SRR6298265	fits	0	0.267768652977401	0.49519170115244	0	0	0.165032518115496	0.0720071277546629	NA	0.762960354129841	T	TRUE	0.165032518115496
MS	Tfh	SangerProjectBench_SRR6298293	fits	0	0.456810126066248	0.38333904227893	0	0	0.128911606630614	0.0309392250242076	NA	0.840149168345178	T	TRUE	0.128911606630614
MS	Tfh	SangerProjectBench_SRR6298322	fits	0	0.597596043918021	0.15030784594062	0.0042203420150964	0	0.192586843142249	0.0552889249840132	NA	0.747903889858641	T	TRUE	0.196807185157345
MS	Tfh	SangerProjectBench_SRR6298357	fits	0	0.589566102323202	0.246929354393937	0	0	0.114126343305786	0.0493781999770761	NA	0.836495456717138	T	TRUE	0.114126343305785
BS	Th1	SangerProjectBench_SRR6298267	fits	0	NA	0.940622858462184	0	0	0.0593771415378162	0	NA	NA	T	TRUE	1
BS	Th1	SangerProjectBench_SRR6298295	fits	0.0606483308606252	NA	0.939351669139375	0	0	0	0	NA	NA	T	TRUE	1
BS	Th1	SangerProjectBench_SRR6298324	fits	0.019010933729246	NA	0.980989066270754	0	0	0	0	NA	NA	T	TRUE	1
BS	Th1	SangerProjectBench_SRR6298359	fits	0.0706022669286789	NA	0.929397733071321	0	0	0	0	NA	NA	T	TRUE	1
CS	Th1	SangerProjectBench_SRR6298267	fits	6.65870805427437e-05	0.553487097412859	0.127888180237067	3.53869053576939e-05	1.16264370706639e-05	0.115734401512072	2.57228438764998e-06	0.202774148130643	0.681375277649926	T	TRUE	0.115848001935043
CS	Th1	SangerProjectBench_SRR6298295	fits	2.17308740593039e-05	0.401566423553275	0.234562230135823	3.01713246301004e-05	1.41922961930627e-05	0.122419470496527	1.46767376192073e-06	0.24138431364573	0.636128653689098	T	TRUE	0.12248556499141
CS	Th1	SangerProjectBench_SRR6298324	fits	3.1593768528867e-05	0.420244741476472	0.229426355653434	3.80326597765263e-05	1.3721026981351e-05	0.130057429840558	2.05184699597046e-06	0.220186073727253	0.649671097129906	T	TRUE	0.130140777295845
CS	Th1	SangerProjectBench_SRR6298359	fits	0.000144724569885981	0.456701321862557	0.218604190793108	0.000257701292977181	2.09396835659574e-05	0.13220680787615	4.80748737558503e-06	0.19205950643438	0.675305512655665	T	TRUE	0.132630173422579
MS	Th1	SangerProjectBench_SRR6298267	fits	0.0152710185695492	0.390937155975094	0.316433378195575	0	0	0.204041436102035	0.0733170111577466	NA	0.707370534170669	T	TRUE	0.219312454671584
MS	Th1	SangerProjectBench_SRR6298295	fits	0.0109650325796873	0.38348935245368	0.409804358485775	0	0	0.153402766619579	0.0423384898612786	NA	0.793293710939455	T	TRUE	0.164367799199267
MS	Th1	SangerProjectBench_SRR6298324	fits	0.0269628042133272	0.475351444809134	0.266955430185875	0.000103235201516648	0	0.17365375286543	0.0569733327247174	NA	0.742306874995008	T	TRUE	0.200719792280274
MS	Th1	SangerProjectBench_SRR6298359	fits	0.02309190395305	0.288918359915028	0.347357552374157	0	0	0.298715724047398	0.0419164597103676	NA	0.636275912289185	T	TRUE	0.321807628000448
BS	Th1/Th17	SangerProjectBench_SRR6298268	fits	0	NA	1	0	0	0	0	NA	NA	T	TRUE	1
BS	Th1/Th17	SangerProjectBench_SRR6298296	fits	0	NA	0.999297374622349	0.000702625377650844	0	0	0	NA	NA	T	TRUE	1
BS	Th1/Th17	SangerProjectBench_SRR6298325	fits	0.0039614137529297	NA	0.99603858624707	0	0	0	0	NA	NA	T	TRUE	1
BS	Th1/Th17	SangerProjectBench_SRR6298360	fits	0.00339915091715287	NA	0.996600849082847	0	0	0	0	NA	NA	T	TRUE	1
CS	Th1/Th17	SangerProjectBench_SRR6298268	fits	3.8004649060422e-05	0.405259433386949	0.322590532314079	0.000109558130111362	2.42862618386943e-05	0.107598846571396	3.26594039320488e-06	0.164376072746173	0.727849965701028	T	TRUE	0.107770695612406
CS	Th1/Th17	SangerProjectBench_SRR6298296	fits	1.64665377666967e-05	0.428979351142494	0.243854174093531	1.54757159236682e-05	8.53950120545765e-06	0.0841389151595641	1.35165359043625e-06	0.242985726195924	0.672833525236025	T	TRUE	0.0841793969144599
CS	Th1/Th17	SangerProjectBench_SRR6298325	fits	1.91624974990615e-05	0.375348288868693	0.308789899408227	2.9957893650656e-05	1.44853062008318e-05	0.0981312095255929	2.19270673324163e-06	0.217664803793403	0.68413818827692	T	TRUE	0.0981948152229434
CS	Th1/Th17	SangerProjectBench_SRR6298360	fits	3.22950458617648e-05	0.321191299719287	0.356906597981362	5.9053049823035e-05	1.8381098619532e-05	0.134853045777919	5.41419502865216e-06	0.1869339131321	0.678097897700648	T	TRUE	0.134962774972223
MS	Th1/Th17	SangerProjectBench_SRR6298268	fits	0.0144207319034368	0.384126394032226	0.403629373860216	0	0	0.165611050267647	0.0322124499364732	NA	0.787755767892443	T	TRUE	0.180031782171084
MS	Th1/Th17	SangerProjectBench_SRR6298296	fits	0	0.468554476531618	0.318002564572414	0	0	0.136546142731399	0.0768968161645684	NA	0.786557041104032	T	TRUE	0.136546142731399
MS	Th1/Th17	SangerProjectBench_SRR6298325	fits	0.00612930309469905	0.501245309534004	0.248805882647434	0	0	0.171957810495249	0.071861694228614	NA	0.750051192181438	T	TRUE	0.178087113589948
MS	Th1/Th17	SangerProjectBench_SRR6298360	fits	0	0.159477684985492	0.609777425286465	0	0	0.196908873566695	0.0338360161613476	NA	0.769255110271957	T	TRUE	0.196908873566695
BS	Th17	SangerProjectBench_SRR6298269	fits	0	NA	0.936179695241197	0	0	0.0638203047588031	0	NA	NA	T	TRUE	1
BS	Th17	SangerProjectBench_SRR6298297	fits	0.122146599606732	NA	0.847682152895788	0.00749788053058345	0	0.0226733669668964	0	NA	NA	T	TRUE	1
BS	Th17	SangerProjectBench_SRR6298326	fits	0.0355398607375912	NA	0.964460139262409	0	0	0	0	NA	NA	T	TRUE	1
BS	Th17	SangerProjectBench_SRR6298361	fits	0	NA	1	0	0	0	0	NA	NA	T	TRUE	1
CS	Th17	SangerProjectBench_SRR6298269	fits	2.96691496990925e-05	0.472954755074014	0.252265136837848	8.49219824658929e-05	2.86102261861995e-05	0.0944610444969034	2.87593654741641e-06	0.180172986296337	0.725219891911861	T	TRUE	0.0946042458552547
CS	Th17	SangerProjectBench_SRR6298297	fits	1.97187343824313e-05	0.499522460910176	0.192901806443666	2.97371566425726e-05	1.22445918342456e-05	0.0953122611537605	2.29948157719542e-06	0.212199471527961	0.692424267353842	T	TRUE	0.0953739616366198
CS	Th17	SangerProjectBench_SRR6298326	fits	1.66193278724879e-05	0.434598607569569	0.240582188111932	2.71137610385323e-05	1.2916674341003e-05	0.0905822303924888	1.90089141124124e-06	0.234178423271347	0.675180795681501	T	TRUE	0.0906388801557408
CS	Th17	SangerProjectBench_SRR6298361	fits	1.91916663998791e-05	0.37783407459098	0.29571186702955	3.04978122773806e-05	1.36027007382146e-05	0.115349522234949	2.98812562620853e-06	0.21103825583948	0.673545941620529	T	TRUE	0.115412814414365
MS	Th17	SangerProjectBench_SRR6298269	fits	0.0024284521693801	0.475522910754736	0.251863491677093	0	0	0.214626825936099	0.0555583194626912	NA	0.727386402431829	T	TRUE	0.21705527810548
MS	Th17	SangerProjectBench_SRR6298297	fits	0	0.509143989130324	0.211494166626656	0	0	0.191794099211273	0.0875677450317474	NA	0.72063815575698	T	TRUE	0.191794099211273
MS	Th17	SangerProjectBench_SRR6298326	fits	0	0.638886595989856	0.163022378476579	0	0	0.142368381291893	0.055722644241672	NA	0.801908974466435	T	TRUE	0.142368381291893
MS	Th17	SangerProjectBench_SRR6298361	fits	0	0.261014313143536	0.419972046793407	0	0	0.239163594714164	0.0798500453488926	NA	0.680986359936943	T	TRUE	0.239163594714164
BS	Th2	SangerProjectBench_SRR6298270	fits	0	NA	0.996659974796599	0.00334002520340106	0	0	0	NA	NA	T	TRUE	1
BS	Th2	SangerProjectBench_SRR6298298	fits	0.239586453532602	NA	0.755042153724829	0.00537139274256878	0	0	0	NA	NA	T	TRUE	1
BS	Th2	SangerProjectBench_SRR6298327	fits	0.367352048166262	NA	0.632647951833738	0	0	0	0	NA	NA	T	TRUE	1
BS	Th2	SangerProjectBench_SRR6298362	fits	0.278292013727723	NA	0.721707986272277	0	0	0	0	NA	NA	T	TRUE	1
CS	Th2	SangerProjectBench_SRR6298270	fits	4.51921329940001e-05	0.548963817299062	0.166811231804972	4.68126607786875e-05	1.72872613138351e-05	0.100708176805462	2.93917831208034e-06	0.183404542857106	0.715775049104034	T	TRUE	0.100817468860548
CS	Th2	SangerProjectBench_SRR6298298	fits	4.79236010116211e-05	0.580576497559485	0.143293025495659	5.05566167845731e-05	1.48877117886762e-05	0.0879626010058302	4.86256480093853e-06	0.188049645444639	0.723869523055145	T	TRUE	0.088075968935415
CS	Th2	SangerProjectBench_SRR6298327	fits	3.46495768724613e-05	0.512086171460932	0.171567292695374	4.69591354963701e-05	1.58569402030526e-05	0.103593464707257	2.55196644361364e-06	0.212653053517423	0.683653464156305	T	TRUE	0.103690930359828
CS	Th2	SangerProjectBench_SRR6298362	fits	5.45417498379305e-05	0.549212742035022	0.144084457119531	4.99268714548643e-05	1.59213926627106e-05	0.110142748107889	3.75745549872767e-06	0.196435905268103	0.693297199154553	T	TRUE	0.110263138121845
MS	Th2	SangerProjectBench_SRR6298270	fits	0	0.46848263178465	0.339476278835607	0	0	0.140980854567923	0.0510602348118206	NA	0.807958910620257	T	TRUE	0.140980854567923
MS	Th2	SangerProjectBench_SRR6298298	fits	0	0.346941188411114	0.38376167927575	0	0	0.217486960652029	0.0518101716611076	NA	0.730702867686863	T	TRUE	0.217486960652029
MS	Th2	SangerProjectBench_SRR6298327	fits	0.00774188357431875	0.580146296957722	0.232159021708759	0	0	0.12935122428745	0.0506015734717505	NA	0.81230531866648	T	TRUE	0.137093107861769
MS	Th2	SangerProjectBench_SRR6298362	fits	0.00394598464448325	0.536260452376863	0.231613380442441	1.98466197845711e-05	0	0.161189195322354	0.0669711405940748	NA	0.767873832819303	T	TRUE	0.165155026586622
BS	Tregs	SangerProjectBench_SRR6298266	fits	0	NA	0.983076075598508	0.00390650683063677	0	0.0130174175708555	0	NA	NA	T	TRUE	1
BS	Tregs	SangerProjectBench_SRR6298294	fits	0.240367416496363	NA	0.758174015061917	0.00145856844171941	0	0	0	NA	NA	T	TRUE	1
BS	Tregs	SangerProjectBench_SRR6298323	fits	0.150219897829349	NA	0.821404736092843	0	0	0.0283753660778076	0	NA	NA	T	TRUE	1
BS	Tregs	SangerProjectBench_SRR6298358	fits	0.159319223316379	NA	0.840680776683621	0	0	0	0	NA	NA	T	TRUE	1
CS	Tregs	SangerProjectBench_SRR6298266	fits	0.000115673920100751	0.538714852879275	0.139845378774781	3.42131747706937e-05	1.45928727216312e-05	0.108999393865763	2.15702078221183e-06	0.212273737491805	0.678560231654057	T	TRUE	0.109163873833356
CS	Tregs	SangerProjectBench_SRR6298294	fits	0.0093132840071992	0.496579118301822	0.171352808322452	7.32057159321769e-05	1.92472595540246e-05	0.129194218167313	3.62260860259676e-06	0.193464495617125	0.667931926624274	T	TRUE	0.138599955149998
CS	Tregs	SangerProjectBench_SRR6298323	fits	9.95443529980855e-05	0.495400466214604	0.152302076480186	3.93190970685898e-05	1.32105701987664e-05	0.113466823398865	1.96516619753127e-06	0.238676594719882	0.64770254269479	T	TRUE	0.11361889741913
CS	Tregs	SangerProjectBench_SRR6298358	fits	0.00662653048278497	0.476983972083347	0.180703404809919	0.000174661578558089	2.35859419723211e-05	0.124614784348453	3.72424278332126e-06	0.210869336512181	0.657687376893267	T	TRUE	0.131439562351769
MS	Tregs	SangerProjectBench_SRR6298266	fits	0	0.59034299241555	0.20876100149546	0	0	0.147532727813048	0.0533632782759419	NA	0.79910399391101	T	TRUE	0.147532727813048
MS	Tregs	SangerProjectBench_SRR6298294	fits	0.0193252494821917	0.24368486561085	0.43217840807048	0	0	0.271395306266738	0.0334161705697411	NA	0.675863273681329	T	TRUE	0.290720555748929
MS	Tregs	SangerProjectBench_SRR6298323	fits	0.0127749583003153	0.573532571918706	0.176389873807645	0.000220080059330269	0	0.175586090075554	0.0614964258384493	NA	0.749922445726351	T	TRUE	0.1885811284352
MS	Tregs	SangerProjectBench_SRR6298358	fits	0.011529916434997	0.291815163948684	0.394112720036403	0	0	0.253982374608433	0.0485598249714828	NA	0.685927883985087	T	TRUE	0.26551229104343
