# Supplementary material for: Single cell derived mRNA signals across human kidney tumors
Source: Nat Commun. 2021 Jun 23;12:3896. doi: 10.1038/s41467-021-23949-5 (PMC8222373; doi:10.1038/s41467-021-23949-5)
Supplement: Supplementary file 9 — Source Data [file 41467_2021_23949_MOESM9_ESM.zip › SourceDataForFigures/SupFig9.tsv]

TARGET.RT_TARGET.52.PABKLN.01A.01R	TARGET.RT_TARGET.52.PADWRZ.01A.01R	TARGET.RT_TARGET.52.PADYCE.01A.01R	TARGET.RT_TARGET.52.PADYZI.01A.01R	TARGET.RT_TARGET.52.PAEHIP.01A.01R	TARGET.RT_TARGET.52.PAJLRA.01A.01R	TARGET.RT_TARGET.52.PAJLWM.01A.01R	TARGET.RT_TARGET.52.PAJMBW.01A.01R	TARGET.RT_TARGET.52.PAJMRB.01A.01R	TARGET.RT_TARGET.52.PAJNER.01A.01R	TARGET.RT_TARGET.52.PAJNFP.01A.01R	TARGET.RT_TARGET.52.PAJNFZ.01A.01R	TARGET.RT_TARGET.52.PAJPHJ.01A.01R	TARGET.RT_TARGET.52.PAKHTL.01A.01R	TARGET.RT_TARGET.52.PAKLYZ.01A.01R	TARGET.RT_TARGET.52.PAKPEW.01A.01R	TARGET.RT_TARGET.52.PAKTCT.01A.01R	TARGET.RT_TARGET.52.PARECB.01A.01R	TARGET.RT_TARGET.52.PAREWI.01A.02R	TARGET.RT_TARGET.52.PARGRN.01A.01R	TARGET.RT_TARGET.52.PARIRN.01A.01R	TARGET.RT_TARGET.52.PARKKN.01A.01R	TARGET.RT_TARGET.52.PARPFY.01A.01R	TARGET.RT_TARGET.52.PARRCL.01A.01R	TARGET.RT_TARGET.52.PARTKH.01A.01R	TARGET.RT_TARGET.52.PARUGK.01A.01R	TARGET.RT_TARGET.52.PARZBI.01A.02R	TARGET.RT_TARGET.52.PARZRH.01A.02R	TARGET.RT_TARGET.52.PASABD.01A.01R	TARGET.RT_TARGET.52.PASADZ.01A.01R	TARGET.RT_TARGET.52.PASAMZ.01A.01R	TARGET.RT_TARGET.52.PASCDH.01A.01R	TARGET.RT_TARGET.52.PASDLA.01A.01R	TARGET.RT_TARGET.52.PASGCL.01A.02R	TARGET.RT_TARGET.52.PASGGN.01A.01R	TARGET.RT_TARGET.52.PASILR.01A.01R	TARGET.RT_TARGET.52.PASNED.01A.01R	TARGET.RT_TARGET.52.PASRHU.01A.02R	TARGET.RT_TARGET.52.PASVDP.01A.01R	TARGET.RT_TARGET.52.PASWZZ.01A.01R	TARGET.RT_TARGET.52.PASXGF.01A.01R	TARGET.RT_TARGET.52.PASXNA.01A.01R	TARGET.RT_TARGET.52.PASYNF.01A.01R	TARGET.RT_TARGET.52.PASZYE.01A.01R	TARGET.RT_TARGET.52.PATAFT.01A.01R	TARGET.RT_TARGET.52.PATBLF.01A.01R	TARGET.RT_TARGET.52.PATDVL.01A.01R	TARGET.RT_TARGET.52.PATENH.01A.01R	TARGET.RT_TARGET.52.PATFXW.01A.01R	TARGET.RT_TARGET.52.PATFZZ.01A.01R
0.0261510569336875	8.77365389375509e-07	2.07250896651733e-06	9.59016556761639e-07	8.66436632697989e-07	3.17025247217675e-07	5.24070360374335e-07	1.69362140716069e-06	0.00281635915452409	5.22981845285502e-07	6.42511470895057e-07	0.00507557235204175	3.78506960918558e-07	5.36746850602888e-07	2.64680669145683e-07	5.6028658593051e-06	9.99460436345438e-07	4.91700435562524e-07	1.20672460705615e-06	3.33923622409423e-07	1.26003817464944e-06	0.0172859596333166	1.24050426623875e-06	1.13506617748295e-06	1.94116597460467e-06	2.57552558834239e-06	1.17256127433e-06	4.00891329079673e-07	9.1088534536983e-06	5.18046669512033e-07	4.05809258541409e-07	7.08477798702275e-07	5.76503411210665e-07	3.36106272005565e-07	4.83070109721735e-07	1.44957240907275e-06	6.01179014147164e-07	7.32131779983687e-07	1.51090189663954e-06	3.95248768869458e-07	7.03051984678048e-07	4.2776187994093e-07	4.30303734319522e-07	1.31095799826145e-06	4.66678147930091e-07	8.44223290426831e-07	6.35158501334381e-07	1.18697837997018e-06	8.416484986674e-07	6.52524821495792e-07
8.39754277145184e-07	1.49136856900306e-06	4.60354803221428e-06	1.76362471987974e-06	6.4600096884037e-07	3.98178772635429e-07	8.13752990917997e-07	1.90723945082621e-06	1.10172387339068e-06	6.08247708455653e-07	7.6861352473211e-07	7.34044162182981e-07	4.86315387970488e-07	1.25825674062275e-06	3.0397657279586e-07	5.36660267892997e-06	2.12995174081465e-06	4.75846788581718e-07	2.38561050397043e-06	4.25901650461577e-07	9.41731528691702e-07	6.77082931795649e-07	5.27159910169044e-07	6.5402365166092e-07	7.32506250772414e-07	6.97843225264922e-07	6.16674321891352e-07	3.9276600809894e-07	7.78853306786704e-07	6.60465073643185e-07	4.85350556615868e-07	8.04993388596143e-07	5.67095374574663e-07	3.24233891385167e-07	6.10698143290821e-07	9.62866522331903e-07	5.16822497601612e-07	6.99068889292713e-07	8.42549315535195e-07	4.97057640938579e-07	8.43117075440045e-07	4.65015334914668e-07	5.13082298152059e-07	5.14709923753912e-07	5.09061344020179e-07	7.14356356196865e-07	6.21603540815126e-07	6.98055683639459e-07	1.37166011245614e-06	6.05666795355823e-07
1.07135012021091e-06	1.50029689892228e-06	8.42331844810949e-06	1.57611686362997e-06	9.34361156036354e-07	4.73422121943987e-07	1.01721587861778e-06	6.78664905787198e-06	2.8083686806875e-06	7.53167715984082e-07	6.94674206190777e-07	1.8523028052659e-06	5.45443166355142e-07	1.27094253876197e-06	3.08352829673372e-07	5.62749418953556e-06	1.1747721461305e-06	5.59029821811821e-07	2.39857591618539e-06	5.03021489735326e-07	9.79392468334116e-07	1.96518598036148e-06	6.72824917940337e-07	8.55666245251768e-07	2.28586082416605e-06	1.80055920988399e-06	1.12784207062093e-06	4.41747783466141e-07	2.45984832948021e-06	7.85743345997477e-07	4.60721585484509e-07	1.02037685098576e-06	6.09697545580157e-07	3.1518754915372e-07	8.96404820088581e-07	1.58634108553508e-06	4.76753556638145e-07	8.72234073380713e-07	2.38156829580298e-06	5.53344809397415e-07	7.85931337415232e-07	5.22009900693279e-07	6.14338882716211e-07	8.09946680575572e-07	6.92753009118023e-07	1.18284978972303e-06	9.04324268525866e-07	7.04891734116721e-07	8.54932333951661e-07	8.19315359910303e-07
1.80786376569766e-06	1.68456044741938e-06	0.000376142258807337	1.50367807129205e-06	1.1377978175152e-05	6.87693973378714e-07	2.77454537703334e-06	0.0211423160062271	0.0368778986382524	1.75321232077998e-06	8.60129285641493e-07	0.000564143422016489	1.05130424849645e-06	0.00183928785317177	3.83928850709235e-07	5.33090441708111e-06	7.02919105677505e-07	8.56816025397959e-07	8.46310657848953e-06	9.48428301602569e-07	1.87222861673238e-06	0.0220338511499552	1.20965149262786e-06	1.78076284598396e-06	0.0128992113793238	0.00302972307131905	0.00394703842063962	5.54653809191323e-07	0.00503852487624901	1.11673813322415e-06	5.44441638600022e-07	2.35746030730437e-06	9.70536338844448e-07	3.69997102705912e-07	0.000599852951253641	0.0208236843637477	7.59546870742798e-07	2.12060300069826e-06	0.00990315354392464	9.09854076618119e-07	6.94172869612931e-07	7.21006200842449e-07	8.47138401220093e-07	1.83311836442767e-06	1.99862557241477e-06	0.00466820092185568	0.00466732160884492	1.06469944735646e-06	6.79193069021406e-07	1.76775517776067e-06
0.097809011214746	0.000923864751171858	0.036610118652173	0.0439344186278007	0.0297148962273078	1.0022475326472e-05	0.0395073102460446	0.0543423336226634	0.143758895396354	0.0547972757469481	0.0537236275677905	0.0792300445023562	1.61942992248526e-05	0.053527044258837	1.19818493226195e-05	0.00648445675693554	0.00122790083026493	0.0506082169600552	0.000208317633535456	1.53075402944737e-05	0.0662811897366468	0.106387451689657	0.0453296562869132	0.142149384870767	0.117401242091792	0.115819783648117	0.0417245331554197	0.0331477938606101	0.128696082997689	0.0360529193512397	0.00934803983154008	0.0471948471494016	0.00358059236951292	0.00181921101299332	0.0397127988220177	0.0550517845758381	0.0159891020763351	0.0353054124258206	0.110703733654271	0.0295537939083093	0.0395135676049117	0.00148027957389471	0.0374152306350092	0.109601425070151	2.89552189510857e-05	0.090762293066665	0.0453349053660818	0.0650875044178398	0.0786403149071344	0.0308092063985366
0.179820772772193	0.00896506295950306	0.0405687583817264	0.0145166206244623	0.00867576193043106	0.0606068797434397	0.131746938227119	0.0849732496103415	0.104695003178084	0.0880737490908098	0.05073974889898	0.176815384445952	0.0480890694932834	0.114174913199696	0.00445477233093761	0.0270777704897808	0.0529593332389633	0.0693458886852501	0.107931443346432	0.125018755429765	0.0980257466906596	0.0317494467296602	0.103774282414903	0.177664719204885	0.158943868955919	0.18907844877341	0.0679052030345654	0.0419031753794877	0.132309340702204	0.104245396923332	0.0272269396147609	0.12292406929332	0.0583426400231004	0.0472154409475939	0.122833599280713	0.126879896356376	0.0460100091297701	0.0580424306898672	0.116338922821614	0.0651248083633515	0.0247268641085955	0.013079234897693	0.0787165319257963	0.15225594020274	0.132183586479282	0.142929316520221	0.0672535776771612	0.0795675275537343	0.040792107635527	0.0648628871168943
0.0758143398643969	0.0585912798027587	0.106854067303426	0.0667616165752923	0.0530150812875443	0.0301322477881591	0.0637548477665554	0.0573818338914738	0.0501559941719453	0.0343440827120957	0.00713660461648651	0.0525122441924941	0.0688689788943989	0.124409025461708	0.0910282379665823	0.0598398779073854	0.0714889312248123	0.00953943900806987	0.0237542012723306	1.63203902259142e-05	0.0698979476541222	0.124878951216093	0.0573831558495435	0.0687200750615063	0.0612793756271935	0.0390013927399096	0.136967825576371	0.0761047640035274	0.0144828665921387	0.00513425152724466	0.0765277364771414	0.0724119946467975	0.010194382288721	0.0493942759770525	0.0626593555608782	0.0744331485745845	0.0255277901869903	0.0370291939195855	0.0440411166951202	0.0424088531949735	0.048271587328146	0.0252084345636919	0.0199865746974163	0.0247314354699207	0.0971538762773861	0.0709727562815393	0.0584813184900321	0.0279692651829979	0.00442790151079367	5.94051313924232e-05
6.28266970183611e-05	0.274074795977282	0.159642369958273	0.181819886040466	0.0803107518991466	2.24946874619416e-06	0.0410462861932962	0.140414204771606	0.00160861888186508	0.049767604284543	0.119918377921611	2.46558219626617e-06	0.0427060510590332	0.167802084858566	1.54686748846091e-05	0.0972743246423897	0.0654706810042097	0.0739224393665337	0.181485575693322	2.6897652098498e-05	0.114692706857325	4.12486439249347e-06	6.42150782636024e-06	0.0860497392747233	1.22971905689365e-05	8.45178051291778e-06	0.0293763674936207	0.0460021946653147	1.28526985006862e-05	0.206909258319397	0.0972376611199735	0.0460715182617384	0.0393816194992766	0.0126094988231759	0.00502647024334858	0.0876606225203798	0.103797244902023	0.0686522800450204	0.0351185314783649	0.0512246019807212	0.136029930704864	0.0485603189847771	4.4751640497503e-06	1.49999224676039e-05	2.19068995141688e-05	3.02451147428572e-06	0.0854181205131428	0.0095996293742226	0.140846959955526	0.116541610609176
7.30430961129911e-06	2.10614995646584e-05	2.57959357210535e-05	1.08205564291218e-05	2.11775347273856e-06	1.8066704230767e-05	2.34194369982508e-06	1.03810430478071e-05	1.93446266718933e-06	3.31051878293151e-06	3.32487355758518e-06	1.38213327732941e-06	2.16462260176897e-06	9.17714417868948e-06	3.94708162125122e-06	0.209718549149909	0.00620029158249145	3.14415385246627e-06	1.86865645022445e-06	1.59341849210849e-06	1.61107822634492e-06	1.79625388994993e-06	1.93707892367687e-06	1.56640170271502e-06	1.62313961410664e-06	1.15535006636418e-06	2.69893656954229e-06	2.42884317611546e-06	2.69947804836464e-06	3.51459559868709e-06	1.86681051720513e-06	1.51272647723358e-06	1.82038348767879e-06	5.6669963168344e-06	1.14749409912694e-06	3.16048256505314e-06	1.40260205434559e-06	2.36663092506229e-06	2.3025649040443e-06	6.22989909953978e-06	2.71015829343771e-05	4.53870794367681e-06	2.84592392519685e-06	1.51916873639455e-06	2.96785877976768e-06	1.05791193787309e-06	3.91138804754274e-06	2.25872427918246e-06	5.3682194529995e-06	4.56469223010023e-06
0.252376561773591	0.165208428211601	0.199649666466909	0.290796306065254	0.265908169090725	0.548825946868516	0.264885746515033	0.246282369314515	0.250235990262776	0.359011203192042	0.16899078106532	0.31828469077795	0.260750937869375	0.0645523373454441	0.0850632433495104	0.0614211547372535	0.398429521788827	0.278103235012074	0.216199609166164	0.306931244425762	0.0707917904072262	0.113473824642101	0.226964749972075	0.144767099188334	0.226413386896205	0.191068936480543	0.194452706152751	0.274499054346837	0.313699147197332	0.240775724635276	0.199035051077896	0.186163790388813	0.278769626022175	0.264606336074576	0.192073807986894	0.284363805030045	0.127956314879442	0.328526533444418	0.259829091425243	0.309523719261829	0.324466248345882	0.365654025840787	0.489761305910884	0.300508019916368	0.303783557988036	0.296218580792708	0.216277627131695	0.208936729024426	0.309591446056246	0.216407048652877
2.11926941318622e-06	0.0102710580742467	0.0375007895939637	0.0174560804321496	4.90998301335441e-06	8.11554207045929e-07	2.96258940853883e-06	4.27674049341485e-05	3.21999379389663e-06	1.73992139265358e-06	4.48747383691766e-06	7.8512220759881e-07	2.48722993033241e-06	1.76601714042391e-06	0.105665515868194	0.106861634724603	3.0471786684248e-05	5.8194498762941e-06	5.52605660897956e-06	2.56665177333369e-06	5.09459032886054e-06	8.07323730399568e-07	2.53084262407036e-06	3.11366258878711e-06	1.39289144031177e-06	1.24785841212276e-06	1.10075149732803e-05	1.37087267759102e-06	3.23559436231428e-06	3.62030136877081e-06	1.14218453098934e-05	5.83106535945548e-06	0.0761367720076919	1.16827097881793e-06	3.91976090236379e-06	1.18624761537753e-06	1.35235494704634e-05	0.0404739554282864	0.00723119885064323	7.05266506707103e-06	4.5370424292855e-06	0.00606704499353971	9.23677649933854e-07	1.87775411064193e-06	1.47729140211627e-06	1.32760081410594e-06	0.0440605262266372	4.61276354053416e-06	4.00031780332597e-06	0.000121336331457759
2.64550366639813e-05	0.0924964126841304	0.185579116580665	0.0726088560377443	0.0831016087227485	2.07262678857732e-06	9.55997458864184e-06	4.19068406795528e-06	3.75459390888712e-05	8.25040757225818e-06	0.241109430918905	2.73158656624706e-06	2.50148804017836e-06	0.0808012319797252	0.000158893499391821	0.0657411176634999	0.0857287315128276	0.00865903628325534	4.74274124403369e-06	3.77554571652444e-06	1.08906989124266e-05	0.107149591161674	4.33994648831502e-06	0.0888258785360918	3.52526854866817e-06	3.67429228322632e-06	0.0546712841276999	0.0408981905929931	0.0445271457420162	1.6159461020429e-05	0.0636560286236036	0.0157348640002095	0.000188784844879342	0.0773048966927152	0.112435020979744	1.59587884859693e-05	2.52631846469083e-05	0.000128881841961355	1.71309344054578e-05	4.87266840450909e-06	0.143635541475212	6.89063234295903e-06	3.16070928240793e-06	7.97139894371468e-06	0.0290991691762375	1.46415445574118e-05	0.0429450720659074	1.72365554148062e-05	0.040325595824669	1.66557185073671e-05
0.061792827518659	0.089584349453674	0.0154286803086746	0.0407657473774321	0.0826621408955683	0.0369774696567968	0.100258369671372	0.153353369029181	0.0706949395723625	0.110315209529193	0.0169882337712813	0.025612615294744	0.202124939287746	0.0605948269570531	0.0637894338935756	0.0928600050421491	4.29544790960841e-06	0.124501490700672	0.229073610898374	0.169805280922327	0.180287993418352	0.0234260282269456	0.100507071526977	0.0378706407317294	0.163574914501352	0.0878115700091875	0.0601160509615759	0.15271689803411	0.000558017927916448	0.163233034820813	0.105797784624966	0.0932337701985756	0.109408095043814	0.122516256350965	0.0902045168013939	0.0844307991585837	0.205087226148197	0.0626615872958114	0.0937279580398235	0.161468079249539	0.00182207904733128	0.210091023084163	0.0585022360022906	0.107946162978008	0.0470149680042988	0.056221386451414	0.0709311782868831	0.104966447396524	3.33655370671952e-05	0.209569157983788
1.25851696195382e-05	1.07741278288673e-05	4.88192457973935e-06	9.53573285166017e-06	0.011709693417383	3.46323220927858e-06	1.21628929222222e-05	6.15886395767087e-06	0.000108264339120022	0.00697646574015609	2.60853495566036e-05	1.28862332871392e-05	7.25058314460179e-05	8.71251006789339e-06	0.0392867486736061	0.0484227597909612	0.000272107751225952	0.0510483521393266	1.71617444341784e-05	1.06272670977439e-05	0.000208186918375773	3.75933652934914e-06	1.04226933573214e-05	1.0125549288048e-05	8.65134559827564e-06	8.18122255920193e-06	1.90704357006802e-05	0.00313546050757009	2.02974131498676e-05	2.80307773722533e-05	0.063780417473888	0.046445881598478	0.0346733125288526	1.54028157698719e-05	0.0523369768943088	3.9622020536522e-06	0.000356305566875638	0.0618081822099115	0.00921720620985183	2.45837276461264e-05	0.0428035926768812	0.00349213092447214	4.05531940005975e-06	8.25075984231414e-06	1.48054735086505e-05	2.11420727835843e-05	0.00213178530879972	0.0883921286587895	6.54401608258957e-05	0.000126209349480352
5.90721076663463e-06	3.22478346746958e-06	4.23864626180732e-06	4.89881219490413e-06	7.61490478753905e-06	9.44659781860945e-07	4.23169336161711e-06	3.06319634304535e-06	4.02703017076938e-06	1.0013916815257e-05	1.15914161314249e-05	3.90091841076765e-06	4.39390138539685e-06	2.09855670367515e-06	0.109997111984691	1.92744167613537e-05	2.86722409234898e-06	7.47010233215896e-06	8.03304117428072e-06	5.40702168953457e-06	0.0800495548852815	2.11543995294723e-06	6.01931090650623e-06	3.11078869302066e-06	4.39099392978372e-06	2.94464903714182e-06	6.60809684798281e-06	2.20693755670708e-06	3.08404809494155e-06	1.13544574315808e-05	3.92450413202272e-05	2.04009014281267e-05	0.0151023847684069	1.81258426641e-06	6.87569528468011e-06	1.70633072059753e-06	0.0878043940253111	0.000857355125072617	8.87844424757467e-06	1.97919525609587e-05	7.66750854046682e-05	2.45345243373401e-05	1.5608868561423e-06	5.11923345345655e-06	2.24342934835186e-06	2.79770127952103e-06	1.5117478154049e-05	0.0427266865819138	5.61082836726467e-06	0.00133526815029823
1.68893294182665e-06	2.26696646974252e-06	1.32149890797684e-05	3.9416160793301e-06	5.37789709427206e-07	1.3758461743348e-06	5.26455048281405e-06	1.34878196932117e-06	7.92463797037957e-07	1.26452024768045e-06	3.73234149154796e-06	1.73533436741718e-06	7.10041907495464e-07	2.91635891176192e-05	1.11533248562111e-06	1.4926606666905e-05	2.57539167144062e-06	3.66484832290401e-06	2.07827886164568e-06	9.1204675985645e-07	1.16961297577822e-06	0.00576691492937887	2.46925512726511e-06	1.29129341845765e-06	8.98050591466353e-07	6.83326227314261e-07	1.05388989788033e-06	1.15825950322543e-06	3.88713619206492e-06	2.18033735118656e-06	6.68058084462693e-07	1.05346657838851e-06	6.93100512033778e-07	1.396696888561e-06	9.36551820981453e-07	1.8607070308183e-06	9.45929421172274e-07	8.47946340034938e-07	9.2942623857263e-07	2.32030155751027e-06	1.04912815105584e-06	6.89506434200913e-07	1.24699539965107e-06	1.10170188102641e-06	1.45103749471355e-06	1.18870720317188e-06	3.6344463044337e-06	1.375988785514e-06	3.13575434039394e-06	2.46809387369513e-06
0.0585303902018836	0.0486591399026023	0.0224798106669919	2.87229022190071e-06	0.0325848929230812	0.0201778492456426	0.0945176666772042	0.021617885031125	0.0525103729924873	0.0296504439048806	0.0168256107434004	0.0674558047107598	0.06794431295027	0.0320640641427111	1.97080093846048e-06	7.31935123621645e-05	0.00784685562930761	0.0399078003119137	0.0261275791581478	0.104338597490231	0.0346390696625134	1.70746419688716e-06	0.159390364509978	0.0462992094289082	0.0226059853312873	0.106266796607991	0.00345424752344815	0.00931995826134385	0.0397440494171345	0.0110625823953137	3.57787259573282e-06	0.0197097971955823	0.00522114133791848	0.00421852452973819	0.032772014470042	0.0446190015045993	3.47483596563019e-06	1.68385934767518e-05	0.0382168291285945	0.040986794055101	3.76968949795268e-05	3.43189302080525e-06	0.0282203394860951	0.0602597777070796	0.0543240346535151	0.0228468707018947	4.80574042860809e-05	0.0398358306393382	0.0816520493462537	0.024496968515491
2.22233606436446e-06	1.78008630839405e-06	3.38571511197716e-06	1.41827807144983e-06	1.36763180437118e-06	5.81858217431328e-07	8.05044227790169e-07	1.36340334304232e-06	9.39568202717998e-07	2.89624433979511e-06	1.25199816938458e-06	2.1955687167251e-06	9.43045408580902e-07	6.38901614732286e-07	1.09416133975281e-06	2.08746650956904e-05	1.04076118385249e-06	1.53364275061631e-06	3.72689417109084e-06	1.5185250158324e-06	2.86425099573649e-06	1.03279210882138e-06	1.5533795698821e-06	8.48579807902035e-07	7.68151767703166e-07	1.00352136503408e-06	1.16099079777448e-06	7.13298055884566e-07	6.85307742359622e-07	2.26519623829617e-06	9.95959871235486e-07	1.42986576741173e-06	1.07680157351455e-06	5.61586212043441e-07	9.43190676429569e-07	8.23008978562373e-07	1.36823798086522e-06	1.00445866348192e-06	9.19081560882605e-07	2.29308919829626e-06	1.49816198808887e-06	9.27542515180333e-07	6.1632000497161e-07	1.96530600226996e-06	8.86448795562943e-07	8.16834194917951e-07	1.97910384883894e-06	1.85744115264608e-06	1.00441360324453e-06	2.19850833737739e-06
0.00597794988721242	4.68409104555889e-06	2.7426417933527e-05	3.67194881373576e-06	1.92555256842736e-05	9.18375422183108e-07	1.01882612448843e-05	2.04411635405843e-05	9.6772060520126e-06	0.00468258502416097	0.0217725046063049	3.99433515765506e-06	2.85362000641472e-06	6.12303902520568e-05	3.81795079087728e-05	2.43651442822997e-05	0.088652391366453	7.30871984890308e-06	1.11837418829141e-05	6.20055231453067e-06	0.0002323062261058	2.43094810029383e-06	1.33446662267298e-05	7.42736164576554e-05	3.81779695973235e-06	4.74524888316488e-06	5.52811040704066e-06	1.88170270104234e-06	0.0495779728780246	2.52022348930951e-05	0.0162394927291421	0.0863717459099938	1.02592244487226e-05	2.31052702858499e-06	0.027761254392006	6.01510006390978e-06	2.12173766581647e-05	2.19491467869797e-05	9.63129473745756e-06	0.00707283505813985	0.0001202970724979	4.46939633348588e-06	2.86939227188281e-06	0.000102946430074452	0.0180943477166775	0.0680503973139783	0.0131899381578243	0.0712530916238437	0.0251877936810639	0.00448219814748467
1.44929913586942e-06	1.87156920812613e-06	0.00350576893254756	9.19721753466514e-07	6.55291845948865e-07	4.4601047444387e-07	6.71991496468629e-07	2.38452325411147e-06	0.00680475337731019	9.92509207947459e-07	6.18956521132724e-07	0.0032905616429652	5.65371829867674e-07	0.0183748996311102	4.17792857909198e-07	0.00748147860735694	1.10212067874675e-06	5.01710929402138e-07	2.9243308760854e-06	1.17851291169399e-06	8.38107379847764e-07	2.1087575904759e-06	1.09824629540271e-06	1.21260125040275e-06	4.53262416621347e-07	8.04332469703191e-07	6.19396192119309e-07	3.56057190753212e-07	5.5140992662712e-07	1.02394090096736e-06	3.79421403667831e-07	2.27549596582804e-06	6.64626336889191e-07	2.80705430026836e-07	6.49347270124818e-07	2.96413527431164e-06	4.91170629894946e-07	6.81377657765156e-07	6.20361895528611e-07	8.9621275057388e-07	9.17753384630987e-07	3.4010612242329e-07	4.05783862632585e-07	1.91176062258723e-06	0.0220823213107595	2.5283776073688e-05	1.0368795476119e-06	7.9708368508125e-07	1.17536384086818e-05	7.9249263142888e-07
0.241600812604233	0.251174391467832	0.191710667891709	0.271296586826772	0.352266719948814	0.303236777565752	0.264229516177336	0.220389952148494	0.279670863278592	0.262349275127221	0.302741021552169	0.271124275497567	0.309407929424349	0.281744431256772	0.50048060629323	0.216642308275463	0.221675894234968	0.294332275511865	0.215147963328385	0.29381160533246	0.284865985813785	0.447825455171814	0.306596932371678	0.207553285690928	0.236839237592442	0.267885383159683	0.407334079104856	0.322260604318415	0.271307211028188	0.232490399731986	0.341090797094947	0.263700326527169	0.368983411296621	0.420285613883483	0.261567869404273	0.221695622133041	0.387401571896289	0.306466075382652	0.275627111025052	0.292566118906456	0.23845778971314	0.326319549034615	0.287373216306489	0.244545106486631	0.29618577761794	0.24725617585997	0.349232731380491	0.261633366364268	0.278402404778903	0.33115817884539
0.57947516	0.5661715	0.6394867	0.5703287	0.478696	0.54219496	0.47451913	0.6133764	0.5235903	0.56830895	0.49171567	0.54797924	0.502718	0.4824443	0.3601849	0.6585095	0.5939426	0.50715137	0.5958829	0.44080335	0.5191328	0.40978825	0.47694284	0.579114	0.5757259	0.51123875	0.45186096	0.5243987	0.5767436	0.5360202	0.5040949	0.566886	0.44241697	0.38594365	0.5368245	0.5728887	0.42823827	0.56668127	0.5876453	0.5123081	0.58994126	0.5145203	0.5365983	0.55789876	0.5193416	0.5815956	0.49321574	0.53415906	0.54281306	0.51430297
[truncated: 16 more columns]
