# Supplementary material for: Single cell derived mRNA signals across human kidney tumors
Source: Nat Commun. 2021 Jun 23;12:3896. doi: 10.1038/s41467-021-23949-5 (PMC8222373; doi:10.1038/s41467-021-23949-5)
Supplement: Supplementary file 9 — Source Data [file 41467_2021_23949_MOESM9_ESM.zip › SourceDataForFigures/Fig3B.tsv]

ICa	ICb	MSC	Vascular	NPC	RVCSB	SSBpod	Pod	SSBpr	ErPrT	SSBm.d	DTLH	CnT	UBCD	rowName
0.257420624806132	0.0396718521928204	0.155367808980513	0.00968240261338957	0.00568285786488394	0.0183718929209353	0.00172496606898236	0.0173471820768777	0.00159810622653882	0.00283188952676705	0.0114269728733229	0.0141291205604917	0.00237504876370132	0.00183133457425749	NTRK3
0.180068636944855	0.268091417923082	0.129611129475239	0.00756194952770802	0.0439818316611324	0.0249053433224775	0.00627887391087821	0.0126156139015321	0.0817902182064722	0.139061712228516	0.0313701497327825	0.080913322934346	0.0653932137869457	0.194183045421688	EGFR
