# Supplementary material for: Single cell derived mRNA signals across human kidney tumors
Source: Nat Commun. 2021 Jun 23;12:3896. doi: 10.1038/s41467-021-23949-5 (PMC8222373; doi:10.1038/s41467-021-23949-5)
Supplement: Supplementary file 9 — Source Data [file 41467_2021_23949_MOESM9_ESM.zip › SourceDataForFigures/SupFig2D.tsv]

MS	CS	rowName
0.00346628242620845	0.0180549929208222	pseudoBulk_1
0.0093000299928513	0.00653038846353307	pseudoBulk_2
0.00993378643542848	0.027490397147842	pseudoBulk_3
0.00657627297210475	0.00945991418180391	pseudoBulk_4
0.00787074479188297	0.0275377771475432	pseudoBulk_5
0.00871813869191597	0.0231571304705789	pseudoBulk_6
0.00865460643053499	0.023353660499847	pseudoBulk_7
0.00969515755886123	0.023971058918884	pseudoBulk_8
0.00342598705378488	0.0183384167391607	pseudoBulk_9
0.00822040059059231	0.0205232260610861	pseudoBulk_10
0.00699954242714124	0.0187772651982158	pseudoBulk_11
0.00886132189438649	0.023388330707732	pseudoBulk_12
0.00496898569227956	0.0186003585885824	pseudoBulk_13
0.0109621726259092	0.0140623888787123	pseudoBulk_14
0.0112034637880117	0.0214963378231862	pseudoBulk_15
0.00605051501996275	0.0293393872470645	pseudoBulk_16
0.0203159704979835	0.0154858671153955	pseudoBulk_17
0.00522181310051267	0.0310770051369049	pseudoBulk_18
0.0086442789643323	0.0258719021087139	pseudoBulk_19
0.00580462206710673	0.0190531993591604	pseudoBulk_20
0.00821250866607256	0.0298763557687058	pseudoBulk_21
0.007918907219835	0.0249732124850613	pseudoBulk_22
0.00756468234308198	0.0274535984687456	pseudoBulk_23
0.00944637983268648	0.0255739111790884	pseudoBulk_24
0.0151429078598918	0.0227107645274394	pseudoBulk_25
0.00869871859704619	0.0244782595796636	pseudoBulk_26
0.0090468924836715	0.0196719651073123	pseudoBulk_27
0.00384192063523567	0.0153783532333337	pseudoBulk_28
0.00823640148513232	0.0201402236509715	pseudoBulk_29
0.0089600167596617	0.0233238223644486	pseudoBulk_30
0.00634060796393894	0.0188045750815848	pseudoBulk_31
0.0125447051328189	0.0156926477323215	pseudoBulk_32
0.00863766444016912	0.0236612036575571	pseudoBulk_33
0.00158035722939834	0.0181989245754451	pseudoBulk_34
0.0210181977298335	0.0304891161325404	pseudoBulk_35
0.00942594174076666	0.015504760119039	pseudoBulk_36
0.00455273919502689	0.0184528048869639	pseudoBulk_37
0.00518595528677891	0.031045669165665	pseudoBulk_38
0.0111215242676616	0.0258295729104975	pseudoBulk_39
0.00367262057064241	0.0284820366865257	pseudoBulk_40
0.00417825188400729	0.0370869027084781	pseudoBulk_41
0.00435596024990896	0.0297948320018485	pseudoBulk_42
0.00726891004969667	0.0290400856647496	pseudoBulk_43
0.0103420535518615	0.0182246587442344	pseudoBulk_44
0.00429161020846026	0.0257198827954388	pseudoBulk_45
0.0114669107563666	0.017431553902796	pseudoBulk_46
0.0149977424487392	0.0397246702074811	pseudoBulk_47
0.00631270954496413	0.0262563021896718	pseudoBulk_48
0.00873688956778964	0.0226641465042626	pseudoBulk_49
0.0172678485580611	0.0131008358542785	pseudoBulk_50
0.00505855631998636	0.0182667433125454	pseudoBulk_51
0.00507811708755281	0.0205575528717229	pseudoBulk_52
0.0159746874291933	0.023163853178042	pseudoBulk_53
0.00777807602396637	0.0337965668630778	pseudoBulk_54
0.0104191939835898	0.0156525219669531	pseudoBulk_55
0.00972064067164985	0.0164192887765201	pseudoBulk_56
0.012550336116702	0.0188731287761764	pseudoBulk_57
0.0124505071895718	0.0317235989680363	pseudoBulk_58
0.00972767004338175	0.0257051653965062	pseudoBulk_59
0.00716025699117227	0.0207174980928741	pseudoBulk_60
0.00747382892340895	0.0198538026125731	pseudoBulk_61
0.0109449026969914	0.0369867109925373	pseudoBulk_62
0.00781918720026723	0.0391903729031583	pseudoBulk_63
0.0164420415058571	0.0213565041187826	pseudoBulk_64
0.00560554988073481	0.0163214141727847	pseudoBulk_65
0.00609542000386959	0.0148810903647095	pseudoBulk_66
0.00459599841537323	0.0210799346541174	pseudoBulk_67
0.0129056901680029	0.0188015339946555	pseudoBulk_68
0.00620662778380587	0.0252445050683174	pseudoBulk_69
0.00880789401241469	0.0136856002265554	pseudoBulk_70
0.0110452947565482	0.0266378189997625	pseudoBulk_71
0.0108294188418483	0.0179796804583695	pseudoBulk_72
0.012770558905422	0.0196457064234992	pseudoBulk_73
0.00716763586307329	0.0241466283355222	pseudoBulk_74
0.00957983820476987	0.0202948400367548	pseudoBulk_75
0.00803674760361193	0.0148460174135182	pseudoBulk_76
0.0118534810655798	0.0241777338213925	pseudoBulk_77
0.00312181993872886	0.0252110662862608	pseudoBulk_78
0.00644053281169938	0.019031283936615	pseudoBulk_79
0.0156801653448638	0.0326312615833828	pseudoBulk_80
0.00702394791411705	0.0277253069640052	pseudoBulk_81
0.0061284843128584	0.0214432192041701	pseudoBulk_82
0.00881520524078561	0.0213141292586444	pseudoBulk_83
0.0110653579630086	0.0201834122553561	pseudoBulk_84
0.0115600225673312	0.0325078274227155	pseudoBulk_85
0.00882381504756792	0.0256662169922435	pseudoBulk_86
0.00877884672596538	0.0224561553609589	pseudoBulk_87
0.00695248663002296	0.0194100001144874	pseudoBulk_88
0.00438387886714491	0.0304085177056707	pseudoBulk_89
0.0165065213147668	0.0221782832882844	pseudoBulk_90
0.00506196269088135	0.0269518818835547	pseudoBulk_91
0.00325422899899134	0.0308540551276857	pseudoBulk_92
0.00408905453840317	0.0295654242693461	pseudoBulk_93
0.00754520795236333	0.0264871975480664	pseudoBulk_94
0.00611886873126738	0.0147816058426533	pseudoBulk_95
0.00791913380625557	0.0211303827478982	pseudoBulk_96
0.0100877102435932	0.0211736513052534	pseudoBulk_97
0.00712008054181679	0.0180029654473616	pseudoBulk_98
0.00643326670663456	0.0213101269075609	pseudoBulk_99
0.00417936377407379	0.0293753851205532	pseudoBulk_100
