# Supplementary material for: Single cell derived mRNA signals across human kidney tumors
Source: Nat Commun. 2021 Jun 23;12:3896. doi: 10.1038/s41467-021-23949-5 (PMC8222373; doi:10.1038/s41467-021-23949-5)
Supplement: Supplementary file 9 — Source Data [file 41467_2021_23949_MOESM9_ESM.zip › SourceDataForFigures/Fig3C.tsv]

MSC	F	sample	rowName
0.350842392358221	0.180506749034275	SangerProject1716_PR37201a	SangerProject1716_PR37201a
0.470602216656645	0.0263151068258175	SangerProject1716_PR37205a	SangerProject1716_PR37205a
0.399418320508638	0.0844240292889156	SangerProject1716_PR37217a	SangerProject1716_PR37217a
0.216371565892836	0.0399318374523268	SangerProject1716_PR37220a	SangerProject1716_PR37220a
0.155759248422797	0.0707395537689911	SangerProject1716_PR37223a	SangerProject1716_PR37223a
0.514171627067045	0.000301145052253414	SangerProject1716_PR37199a	SangerProject1716_PR37199a
0.431770445875555	0.0178417866944507	SangerProject1716_PR37200a	SangerProject1716_PR37200a
0.21894780716338	2.22446404675786e-07	SangerProject1716_PR37204a	SangerProject1716_PR37204a
0.398061023165966	0.0254340154846664	SangerProject1716_PR37208a	SangerProject1716_PR37208a
0.456367185864382	0.00270228770582668	SangerProject1716_PR37212a	SangerProject1716_PR37212a
0.487074614719961	6.19914252757656e-07	SangerProject1716_PR37213a	SangerProject1716_PR37213a
0.467020150897744	0.0239204948077648	SangerProject1716_PR37214a	SangerProject1716_PR37214a
0.285513552813701	0.112970350244543	SangerProject1716_PR37214c	SangerProject1716_PR37214c
0.407687045085338	8.14357783655012e-08	SangerProject1716_PR37216a	SangerProject1716_PR37216a
0.470636942437247	0.000222052931612503	SangerProject1716_PR37219a	SangerProject1716_PR37219a
0.510470453830163	0.0387963246664385	SangerProject1716_PR37221a	SangerProject1716_PR37221a
0.483336856939955	0.0206106617119148	SangerProject1716_PR37222a	SangerProject1716_PR37222a
0.465768257018337	0.00377950004934545	SangerProject1716_PR37224a	SangerProject1716_PR37224a
0.361611115770909	0.0289491842523679	SangerProject1716_PR37210a	SangerProject1716_PR37210a
0.393100447256971	0.0435481385427359	SangerProject1716_PR37225a	SangerProject1716_PR37225a
0.237344622406246	0.142615595951049	SangerProject1716_PR37202a	SangerProject1716_PR37202a
