# Supplementary material for: Single cell derived mRNA signals across human kidney tumors
Source: Nat Commun. 2021 Jun 23;12:3896. doi: 10.1038/s41467-021-23949-5 (PMC8222373; doi:10.1038/s41467-021-23949-5)
Supplement: Supplementary file 9 — Source Data [file 41467_2021_23949_MOESM9_ESM.zip › SourceDataForFigures/Fig2E.tsv]

immScore	split	mRNA	miRNA	hitTypeTP53	hitTypeBAP1	hitTypeCDKN2A	hitTypeVHL	hitTypePBRM1	hitTypeSETD2	hitTypeKDM5C	hitTypePTEN	hitTypeMTOR	hitTypePIK3CA	hitTypeMET	hitTypeFAT1	hitTypeNF2	hitTypeKDM6A	hitTypeSMARCB1	hitTypeNFE2L2	hitTypeSTAG2	grade	stage	pathT	rowName
0.104382191501138	WT	2	1	WT	singleHit	WT	singleHit	WT	WT	WT	WT	WT	WT	WT	WT	WT	WT	WT	WT	WT	G3	Stage I	N0	TCGA_C5300AA5-0115-43AC-ACBE-C4E33C6E41B8
0.159269063989598	WT	NA	NA	WT	singleHit	WT	WT	WT	WT	WT	WT	WT	WT	WT	singleHit	WT	WT	WT	WT	WT	G3	Stage I	NX	TCGA_A74E06DC-472F-4D36-A45E-D040820F4D4E
0.0886197941699688	WT	1	3	WT	WT	WT	doubleHit	WT	WT	WT	WT	WT	WT	WT	WT	WT	WT	WT	WT	WT	G2	Stage I	N0	TCGA_7463B57E-ACDE-4ABB-A541-BBD9E326E959
0.0957101166719652	WT	4	3	WT	singleHit	WT	singleHit	WT	WT	WT	WT	WT	WT	WT	WT	WT	WT	WT	WT	WT	G2	Stage I	NX	TCGA_5C8E4F70-8C40-4036-B69A-11F9D0BC6243
0.0274424521718054	WT	NA	NA	WT	WT	WT	WT	WT	WT	WT	WT	WT	WT	WT	WT	WT	WT	WT	WT	WT	NA	Stage I	N0	TCGA_581B589A-0489-4A89-8E4B-86719EB9C756
0.221209234228143	WT	4	4	WT	WT	WT	singleHit	singleHit	singleHit	WT	WT	WT	WT	WT	WT	WT	WT	WT	WT	WT	G2	Stage I	NX	TCGA_29406946-7073-45FB-B9ED-0DB814E391A8
0.0695195954630237	WT	NA	NA	WT	WT	WT	WT	WT	WT	WT	WT	WT	WT	WT	WT	WT	WT	WT	WT	WT	NA	Stage II	N0	TCGA_ACE0493F-E7CD-47FB-91E1-25393C512001
0.125764869611058	WT	NA	NA	WT	WT	WT	WT	WT	WT	WT	WT	WT	WT	WT	WT	WT	WT	WT	WT	WT	NA	NA	NX	TCGA_4D929884-46F7-4E61-9D05-B2C19A3D9BC3
0.120344486410835	WT	NA	NA	WT	WT	singleHit	WT	WT	WT	WT	WT	WT	WT	WT	WT	WT	WT	WT	WT	WT	NA	Stage III	N0	TCGA_ABA45E0B-764A-4BCF-8D86-126A44203E53
0.217298036634629	WT	2	2	WT	singleHit	WT	WT	WT	WT	WT	WT	WT	singleHit	WT	WT	WT	WT	WT	WT	WT	G4	Stage IV	N0	TCGA_777646E6-F734-4F24-B887-FD8DD9E906F9
0.0750518478761689	WT	2	3	WT	WT	WT	singleHit	singleHit	WT	WT	WT	WT	singleHit	WT	WT	WT	WT	WT	WT	WT	G3	Stage I	N0	TCGA_C28340EE-A53D-4282-8278-CD21CFC6F23E
0.262997722411683	WT	3	2	WT	singleHit	WT	singleHit	WT	WT	WT	WT	WT	WT	WT	WT	WT	WT	WT	singleHit	WT	G2	Stage III	N0	TCGA_2D62D209-E88D-4DAF-93F4-9EB1CDC4233F
0.121960020640974	WT	2	1	WT	WT	WT	singleHit	WT	WT	singleHit	WT	WT	WT	WT	WT	WT	WT	WT	WT	WT	G3	Stage I	N0	TCGA_5E6281D5-BA5B-429D-9B15-2412BF2CAE81
0.00983595051922468	WT	NA	NA	WT	WT	WT	WT	WT	WT	WT	WT	WT	WT	WT	WT	WT	WT	WT	WT	WT	NA	Stage III	N0	TCGA_DCD81FE1-115E-4C5A-9525-1EB71E2E07E5
0.301156521346619	singleHit	2	2	WT	WT	WT	WT	WT	WT	WT	singleHit	WT	WT	WT	WT	WT	WT	WT	WT	WT	G3	Stage III	N0	TCGA_A156D533-673A-4A66-A135-679D0748E036
0.233140767270346	WT	NA	NA	WT	WT	WT	WT	WT	WT	doubleHit	WT	WT	WT	WT	WT	WT	singleHit	WT	WT	WT	NA	Stage II	NX	TCGA_C7FAF704-5646-44B7-B42B-24044C1E6FC2
0.00721358016694369	WT	NA	NA	WT	WT	WT	WT	WT	WT	WT	WT	WT	WT	WT	WT	WT	WT	WT	WT	WT	NA	Stage I	NX	TCGA_E815E86E-1179-4207-9D4D-DEEF48027CE7
0.161540374567008	WT	1	1	WT	WT	WT	WT	WT	WT	WT	WT	WT	WT	WT	WT	WT	WT	WT	WT	WT	G2	Stage IV	N0	TCGA_3E0752F9-7BE8-4504-839E-5154BD4305C6
0.0290933441767462	WT	NA	NA	WT	WT	WT	WT	WT	WT	WT	WT	WT	WT	WT	WT	WT	WT	WT	WT	WT	NA	Stage I	NX	TCGA_18719024-098B-47D7-9367-D4FDC059699B
0.23817748433977	WT	NA	NA	WT	WT	WT	WT	WT	singleHit	WT	WT	WT	WT	WT	WT	WT	WT	WT	WT	WT	G2	Stage I	NX	TCGA_EAF08CF3-0FCE-423F-A4DD-2AD320CC15A0
0.0123609416403303	WT	NA	NA	WT	WT	WT	WT	WT	WT	WT	WT	WT	WT	WT	WT	WT	WT	WT	WT	WT	NA	Stage I	NX	TCGA_B9DF27BD-DB8C-475A-8C7C-459F69618D97
0.0225889741678055	WT	NA	NA	WT	WT	WT	WT	WT	WT	WT	WT	WT	WT	WT	WT	WT	WT	WT	WT	WT	NA	Stage II	NX	TCGA_6A8ED154-856D-4CA6-B7FA-56DB41E49288
0.184313461855103	WT	NA	NA	WT	WT	WT	WT	singleHit	WT	WT	WT	singleHit	WT	WT	WT	WT	WT	WT	WT	WT	G2	Stage I	NX	TCGA_AD214134-733F-4643-89E7-3D729E3E189B
0.0506798710116651	WT	2	3	WT	singleHit	WT	singleHit	WT	WT	WT	WT	WT	WT	WT	WT	singleHit	WT	WT	WT	WT	G4	Stage IV	N1	TCGA_00008FF2-E928-40CD-B421-B401ED292249
0.0625441046857296	WT	1	3	WT	WT	WT	singleHit	WT	WT	WT	WT	WT	WT	WT	WT	WT	WT	WT	WT	WT	G3	Stage I	NX	TCGA_580F828B-2333-48F7-BA05-E9B6EF1AA3D5
0.0423016822784916	WT	NA	NA	doubleHit	WT	WT	WT	WT	WT	WT	WT	WT	WT	WT	WT	WT	WT	WT	WT	WT	NA	Stage II	NX	TCGA_59363737-247E-4524-B7CD-F43B2C861027
0.0568745601341573	WT	NA	NA	WT	singleHit	WT	WT	WT	WT	WT	WT	WT	WT	WT	WT	WT	WT	WT	WT	WT	G2	Stage III	N1	TCGA_6F7E9F0D-164E-4696-A353-18D379AA4EF7
0.0640882360986049	WT	4	3	WT	WT	WT	singleHit	WT	WT	WT	WT	WT	WT	WT	WT	WT	WT	WT	WT	WT	G2	Stage I	N0	TCGA_7E4FC2C1-CF09-452F-A746-F3D0DAC21E72
0.0962903194913521	WT	NA	NA	WT	WT	WT	WT	WT	WT	WT	WT	WT	WT	WT	WT	singleHit	WT	singleHit	singleHit	WT	NA	Stage III	NX	TCGA_21F5BA76-8F9D-4742-9AC6-D3FB58F8612D
0.101019837212827	WT	3	2	WT	singleHit	WT	singleHit	WT	WT	WT	WT	WT	WT	WT	WT	WT	WT	WT	WT	WT	G3	Stage I	N0	TCGA_C041F9A7-625B-4249-B042-E938061FC103
0.00746952902381744	WT	NA	NA	WT	WT	WT	WT	WT	WT	WT	WT	WT	WT	WT	WT	WT	WT	WT	WT	WT	NA	NA	NX	TCGA_BE787416-396B-48B4-A5D2-8E2EE082D001
0.265386562350695	WT	1	1	WT	WT	WT	singleHit	singleHit	WT	WT	WT	WT	WT	WT	WT	WT	WT	WT	WT	WT	G2	Stage I	NX	TCGA_DA7D4478-7ED9-48A4-A782-EE3965D3220B
0.15125563592173	WT	NA	NA	WT	WT	WT	WT	WT	WT	WT	WT	WT	WT	WT	WT	WT	WT	WT	WT	WT	NA	Stage I	NX	TCGA_3752431C-C493-4BD2-B6B9-282C28A62F9A
0.163092553087478	WT	NA	NA	WT	WT	WT	WT	WT	WT	WT	WT	WT	WT	WT	WT	WT	singleHit	WT	WT	WT	NA	Stage I	NX	TCGA_4FFA9B06-04F7-4DF1-A1EA-BB544A716AFB
0.0779308564647191	WT	NA	NA	WT	WT	WT	WT	WT	WT	WT	WT	WT	WT	WT	singleHit	WT	WT	WT	WT	WT	NA	Stage I	NX	TCGA_EB3A95AF-6DE4-415D-A31F-EC75FCE2D5FB
0.0106979873345403	WT	NA	NA	WT	WT	WT	WT	WT	WT	WT	WT	WT	WT	WT	WT	WT	WT	WT	WT	WT	G2	Stage II	NX	TCGA_2C4ED242-2376-49ED-8AB3-18EC35E00BE7
0.00379197026257908	WT	NA	NA	WT	WT	WT	WT	WT	WT	WT	WT	WT	WT	WT	WT	WT	WT	WT	WT	WT	G2	Stage II	NX	TCGA_A12B149D-4A0F-4333-9622-AD2C96BF86DA
0.0213564685733268	WT	NA	NA	WT	WT	WT	WT	WT	WT	WT	WT	WT	WT	WT	WT	WT	WT	WT	WT	WT	G2	Stage II	NX	TCGA_B4F829FF-AD6C-40CC-98AC-E6DC7640E7F8
0.0102504508449728	WT	NA	NA	WT	WT	WT	WT	WT	WT	WT	WT	WT	WT	WT	WT	WT	WT	WT	WT	WT	NA	Stage II	N0	TCGA_F4A6DBEB-548D-41CD-B24C-6F9C8CC1461A
0.148905318846444	WT	1	3	WT	WT	WT	WT	WT	WT	WT	WT	WT	WT	WT	WT	WT	WT	WT	WT	WT	G2	Stage I	NX	TCGA_EB3DBE80-00E4-4305-ADB1-707AE3232498
0.121455009894535	singleHit	NA	NA	WT	WT	WT	WT	WT	WT	WT	singleHit	WT	WT	WT	WT	WT	WT	WT	WT	WT	NA	Stage I	N0	TCGA_47D57D1E-1CF5-4701-AC0F-58100CE6B988
0.162023427882032	WT	NA	NA	WT	WT	WT	WT	singleHit	WT	WT	WT	WT	WT	WT	WT	WT	WT	WT	WT	WT	G2	Stage II	NX	TCGA_62766C4A-50D4-465A-8FC5-6E1141FE590B
0.10786426799577	WT	NA	2	WT	WT	WT	WT	WT	WT	WT	WT	WT	WT	singleHit	WT	WT	WT	WT	WT	WT	G3	Stage I	N0	TCGA_EE8EBF14-3C91-4FF1-946D-400BD70116D0
0.0798398751326934	WT	NA	NA	WT	WT	WT	WT	WT	WT	WT	WT	WT	WT	WT	WT	WT	WT	WT	WT	WT	GX	Stage I	NX	TCGA_BD965D47-51AD-4235-AC1C-6FA1E160FD8E
0.0248971767519882	WT	NA	NA	WT	WT	WT	WT	WT	WT	WT	WT	WT	WT	WT	WT	WT	WT	WT	WT	WT	NA	Stage I	N0	TCGA_B5B29DA3-8AEC-498A-AB05-9FB6509ABEFB
0.0800687117184089	singleHit	NA	NA	WT	WT	WT	WT	WT	WT	WT	singleHit	WT	WT	WT	WT	WT	WT	WT	WT	WT	NA	Stage I	NX	TCGA_115916CD-8561-425B-9B9E-50C4F416B6E8
0.012830166688906	WT	NA	NA	WT	WT	WT	WT	WT	WT	WT	WT	WT	WT	WT	WT	WT	WT	WT	WT	WT	NA	Stage III	N0	TCGA_87F4501A-DC99-438B-82CF-53EC9889A139
0.0172692688387196	WT	NA	NA	WT	WT	WT	WT	WT	WT	WT	WT	WT	WT	WT	WT	WT	WT	WT	WT	WT	G2	Stage I	N0	TCGA_67EE8060-D70B-411E-AE3A-C9FA4928216B
0.261156577593408	WT	3	4	WT	WT	WT	singleHit	WT	WT	WT	WT	WT	WT	WT	WT	WT	WT	WT	WT	WT	G2	Stage I	N0	TCGA_52AFCAB5-BE0B-4814-B085-80A7DF9015DE
0.126559520332564	WT	4	2	WT	WT	WT	WT	WT	WT	WT	WT	WT	WT	WT	WT	WT	WT	WT	WT	WT	G3	Stage III	NX	TCGA_FEF9AC74-03B0-4BE0-8844-3AA874527B73
0.182378851162167	WT	1	3	WT	WT	WT	WT	singleHit	singleHit	WT	WT	WT	WT	WT	WT	WT	WT	WT	WT	WT	G2	Stage I	NX	TCGA_137198F6-D924-4B04-9101-3F633E647B51
0.162059793282993	WT	NA	NA	WT	WT	WT	WT	WT	WT	WT	WT	WT	WT	WT	WT	WT	WT	WT	WT	WT	NA	Stage I	NX	TCGA_4BB312BB-90EF-4B0A-91CF-8846ED5911DE
1.77199876987882e-05	WT	NA	NA	WT	WT	WT	WT	WT	WT	WT	WT	WT	WT	WT	WT	WT	WT	WT	WT	WT	NA	Stage I	NX	TCGA_5A7ADFFB-AC2F-4F72-AFC1-6A5E4A481188
0.152174765737004	WT	NA	NA	WT	WT	WT	WT	WT	WT	WT	WT	WT	WT	WT	WT	WT	WT	WT	WT	WT	NA	Stage I	NX	TCGA_821934D3-025D-40E6-8C46-5627A45AC163
0.141799851618113	WT	2	NA	WT	WT	WT	singleHit	singleHit	WT	WT	WT	WT	singleHit	WT	WT	WT	WT	WT	WT	WT	G3	Stage II	N0	TCGA_6F5627A5-2436-404F-984C-1F5E8218C4FE
0.182095507338677	WT	NA	NA	WT	WT	WT	WT	WT	WT	WT	WT	WT	WT	WT	WT	WT	WT	WT	WT	WT	NA	Stage I	NX	TCGA_2991E31C-2CBB-4FAE-991D-6A3E811C2E1E
0.193264625490387	WT	NA	NA	WT	WT	WT	WT	singleHit	WT	WT	WT	WT	WT	WT	WT	WT	WT	WT	WT	WT	NA	Stage I	NX	TCGA_6048AB67-E4E1-4E23-BD8D-5EB5B6120FA4
0.117424987635898	WT	NA	NA	WT	WT	WT	WT	WT	WT	WT	WT	WT	WT	singleHit	WT	WT	WT	WT	WT	WT	NA	NA	NX	TCGA_9F9C0029-8795-4F19-B2DE-C6D19453B507
0.0253499238176423	WT	NA	NA	doubleHit	WT	WT	WT	WT	WT	WT	WT	WT	WT	WT	WT	WT	WT	WT	WT	WT	NA	Stage III	N0	TCGA_981A0365-A95F-464D-9DE8-556A09121E8F
0.00394377170029265	WT	NA	NA	WT	WT	WT	WT	WT	WT	WT	WT	WT	WT	WT	WT	WT	WT	WT	WT	WT	NA	Stage II	N0	TCGA_7D3B016F-BD87-4E5F-A255-03D7DF81F212
0.146737198135126	WT	1	4	WT	WT	WT	WT	WT	WT	WT	WT	WT	WT	WT	WT	WT	WT	WT	WT	WT	G2	Stage I	NX	TCGA_C75C800F-861D-4D4C-8091-235371EF080D
0.0377883352561255	WT	NA	NA	WT	WT	WT	WT	WT	WT	WT	WT	WT	WT	WT	WT	WT	WT	WT	WT	WT	NA	Stage I	NX	TCGA_D50812F2-B79A-4C4E-8E67-2D0B4F268BAC
0.100987942425467	WT	NA	NA	WT	WT	WT	WT	WT	WT	WT	WT	WT	WT	WT	WT	WT	WT	WT	WT	WT	NA	Stage I	NX	TCGA_B34605C9-5515-4ADA-82D1-6FDAC477EB8D
0.157343137183017	WT	2	3	WT	WT	WT	WT	singleHit	WT	WT	WT	WT	WT	WT	WT	WT	WT	WT	WT	WT	G3	Stage III	N0	TCGA_54092E76-4C27-4A4B-8348-8748FCE728A6
0.31397423515008	WT	NA	NA	singleHit	WT	WT	WT	WT	WT	WT	WT	WT	WT	WT	WT	WT	WT	WT	WT	WT	NA	Stage IV	NX	TCGA_619F2B54-11C6-4425-8141-88AEC5FC7E9C
0.190788887367979	WT	2	1	WT	WT	WT	WT	singleHit	WT	WT	WT	WT	WT	WT	WT	WT	WT	WT	WT	WT	G2	Stage III	NX	TCGA_D20DAC79-89B0-459D-B1DA-D60B0E43CD97
0.14106486777623	WT	NA	NA	WT	WT	WT	WT	WT	WT	WT	WT	WT	WT	WT	WT	WT	WT	WT	WT	WT	NA	Stage I	N0	TCGA_E5842CB2-1441-4A60-98A5-104E0E421797
0.0753093835310147	singleHit	4	2	WT	WT	WT	WT	WT	WT	singleHit	singleHit	WT	WT	WT	WT	WT	WT	WT	WT	WT	G4	Stage III	NX	TCGA_F53EB281-85FB-4EF5-BABA-7885D0670D14
0.188495646287363	WT	NA	NA	WT	WT	WT	WT	WT	WT	singleHit	WT	WT	WT	WT	WT	WT	WT	WT	WT	WT	NA	Stage I	N0	TCGA_46153927-2783-4788-80E0-89AD4DE77549
0.157915717059864	singleHit	3	2	WT	WT	WT	singleHit	singleHit	WT	WT	singleHit	WT	WT	WT	WT	WT	WT	WT	WT	WT	G3	Stage II	NX	TCGA_E53E1926-0B0F-4942-BDFC-0219B043237F
0.0618389132467623	WT	NA	NA	WT	WT	WT	WT	WT	WT	WT	WT	WT	WT	WT	singleHit	WT	WT	WT	singleHit	WT	NA	Stage III	NX	TCGA_0500226C-3179-4428-A1E9-37919EA9B345
0.209237400596145	WT	1	4	WT	WT	WT	singleHit	singleHit	WT	WT	WT	WT	WT	WT	WT	WT	WT	WT	WT	WT	G2	Stage I	NX	TCGA_638ADFBF-C012-4459-B157-82DE0BA29FB3
0.142572901829787	WT	1	3	WT	WT	WT	singleHit	WT	WT	WT	WT	WT	WT	WT	WT	WT	WT	WT	WT	WT	G2	Stage I	N0	TCGA_17EEC265-3E64-4926-994B-B123AB18D012
0.0723581872368171	WT	NA	NA	WT	WT	WT	WT	WT	WT	WT	WT	WT	WT	WT	WT	WT	WT	WT	WT	WT	NA	Stage I	NX	TCGA_BB6F5839-E00C-4D59-99F0-2A62B9EB365B
0.221210096014877	WT	1	4	WT	WT	WT	singleHit	singleHit	WT	WT	WT	WT	WT	WT	WT	WT	WT	WT	WT	WT	G2	Stage II	N0	TCGA_6A4C9D74-393A-41F4-B5ED-3B4797D00DDC
0.0660401571018469	WT	NA	NA	WT	WT	WT	WT	WT	WT	WT	WT	WT	WT	WT	WT	WT	WT	WT	WT	WT	NA	Stage II	N0	TCGA_1E593767-1AA6-4001-A70B-057D5777C2C7
0.18152678698269	WT	NA	NA	WT	WT	WT	WT	WT	WT	WT	WT	WT	WT	WT	WT	WT	WT	WT	WT	WT	NA	Stage I	NX	TCGA_EB9725DE-A1E2-41B1-BD95-F1BDB029B5D0
0.196577843503686	singleHit	4	2	WT	WT	WT	WT	WT	WT	WT	singleHit	WT	WT	WT	WT	WT	WT	WT	WT	WT	G2	Stage I	NX	TCGA_53E1D337-1183-4CAE-80CB-C0A6C8E583A9
0.198070961489096	WT	3	2	WT	WT	WT	singleHit	WT	WT	singleHit	WT	WT	WT	WT	WT	WT	WT	WT	WT	WT	G2	Stage III	N0	TCGA_6EF22E72-6FCD-4645-8E8A-F6F117387082
0.142155960374472	WT	NA	NA	WT	WT	WT	WT	WT	WT	WT	WT	WT	WT	WT	WT	WT	WT	WT	WT	WT	NA	Stage I	NX	TCGA_D969521C-2BC9-4015-B2D3-22B428D2B833
0.119948663579669	WT	4	1	WT	WT	WT	WT	singleHit	WT	WT	WT	WT	WT	WT	WT	WT	WT	WT	WT	WT	G2	Stage I	NX	TCGA_6081001C-D782-4FA3-A3DE-266F560E5A57
0.0874030754216137	WT	2	3	WT	WT	WT	singleHit	singleHit	WT	WT	WT	WT	WT	WT	WT	WT	WT	WT	WT	WT	G3	Stage I	N0	TCGA_6ECF3DF0-D6DA-4795-BBAF-35B5ACDA29C6
0.104479223364463	WT	3	2	WT	singleHit	WT	singleHit	WT	WT	WT	WT	singleHit	WT	WT	WT	WT	WT	WT	WT	WT	G4	Stage III	N0	TCGA_6E452EB1-7976-4940-AF2A-7094CBEA30CB
0.083327136635875	WT	NA	NA	WT	WT	WT	WT	WT	singleHit	WT	WT	WT	WT	WT	WT	WT	WT	singleHit	WT	WT	NA	Stage I	NX	TCGA_EAF042F2-9D4B-4503-B7A3-F2FC2CFA5B76
0.0947581781782188	WT	2	2	WT	WT	WT	WT	WT	WT	WT	WT	WT	WT	WT	WT	WT	WT	WT	WT	WT	G4	Stage IV	NX	TCGA_96527676-67DA-4150-9AFE-2A3FA15FECD4
0.143049668699166	WT	NA	NA	WT	WT	WT	WT	WT	WT	WT	WT	WT	WT	WT	WT	WT	WT	WT	WT	WT	NA	Stage III	NX	TCGA_47F3F12D-5BCD-40F4-A49C-07E073C6F1BC
0.143924682483473	WT	2	1	WT	WT	WT	singleHit	WT	WT	WT	WT	WT	WT	WT	WT	WT	WT	WT	WT	WT	G2	Stage III	N0	TCGA_73A5DB69-A72B-41D5-86FF-73F83E249E64
0.244020662282707	WT	NA	NA	WT	WT	WT	WT	WT	WT	WT	WT	WT	WT	WT	WT	WT	WT	WT	WT	WT	NA	Stage I	NX	TCGA_6F3CC672-D99D-4A02-A812-9E0306EAE984
0.0858872904752139	WT	4	3	WT	WT	WT	singleHit	singleHit	WT	WT	WT	WT	WT	WT	WT	WT	WT	WT	WT	WT	G3	Stage I	NX	TCGA_AD66FA33-868B-418F-BC84-13FCC969BBC2
0.0256892830213574	WT	4	3	WT	WT	WT	singleHit	singleHit	WT	WT	WT	WT	WT	WT	WT	WT	WT	WT	WT	WT	G4	Stage III	N0	TCGA_0569B94D-E2CD-4CC1-82F2-6A21FCA74154
0.103309734709548	WT	NA	2	WT	WT	WT	WT	singleHit	WT	WT	WT	WT	WT	WT	WT	WT	WT	WT	WT	WT	G2	Stage I	N0	TCGA_DD695FFC-E04E-41D7-AADC-955A16AD7F50
0.136738603377334	WT	NA	2	WT	WT	WT	WT	singleHit	WT	WT	WT	WT	WT	WT	WT	WT	WT	WT	WT	WT	G2	Stage I	N0	TCGA_5A26320D-93DD-4EE6-84B1-1E258BC4616D
0.0021015773780767	WT	NA	NA	WT	WT	WT	WT	WT	WT	WT	WT	WT	WT	singleHit	WT	WT	WT	WT	WT	WT	NA	Stage I	NX	TCGA_F1F8F138-59ED-4D46-B784-8D8E90B06580
0.170714029126608	WT	2	1	WT	WT	WT	WT	singleHit	WT	WT	WT	WT	WT	WT	WT	WT	WT	WT	WT	WT	G2	Stage I	N0	TCGA_EAB94BCC-7CF2-462C-87A2-7B464BADA4AC
0.132329885018237	WT	4	4	WT	WT	WT	singleHit	singleHit	WT	WT	WT	singleHit	WT	WT	WT	WT	WT	WT	WT	WT	G4	Stage III	N0	TCGA_C8956AB1-814D-44A8-B197-56E98BD3BDB4
0.0914757446587924	WT	NA	NA	WT	WT	WT	WT	singleHit	WT	WT	WT	WT	WT	WT	WT	WT	WT	WT	WT	WT	G3	Stage I	N0	TCGA_D209EAAE-2A01-4CD4-9987-272F17352574
0.084680765683846	WT	NA	NA	WT	WT	WT	WT	WT	WT	WT	WT	WT	WT	WT	WT	WT	singleHit	WT	WT	WT	NA	NA	NX	TCGA_3D2AE019-8687-4EAC-8BB8-FC67E35EE130
0.237482885961445	WT	NA	NA	WT	WT	WT	WT	WT	WT	WT	WT	WT	WT	WT	WT	WT	WT	WT	WT	WT	NA	Stage III	N1	TCGA_39722B0A-293B-4592-AF57-BCA22C38A64E
0.137944787056138	WT	4	1	WT	WT	WT	singleHit	WT	WT	WT	WT	WT	WT	WT	WT	WT	WT	WT	WT	WT	G3	Stage I	N0	TCGA_3308EF22-FA01-488C-B06E-C95BAE8EE37B
0.130730093222338	WT	2	3	WT	WT	WT	singleHit	singleHit	WT	singleHit	WT	WT	WT	WT	WT	WT	WT	WT	WT	WT	G3	Stage IV	NX	TCGA_3269681B-7E1A-4F7F-BFCE-546D884E7267
0.153398429201209	WT	NA	NA	WT	WT	WT	WT	WT	WT	WT	WT	WT	WT	WT	WT	WT	WT	WT	WT	WT	NA	Stage I	NX	TCGA_EFAEC630-E56F-4DE9-BCFB-5573A819E6E4
0.249790254893874	WT	NA	NA	WT	WT	WT	WT	WT	WT	WT	WT	WT	WT	WT	WT	WT	WT	WT	WT	WT	NA	Stage I	NX	TCGA_B4B762D1-965A-41FE-881D-BEC7445E797B
0.182549352428476	WT	NA	NA	WT	WT	WT	WT	WT	WT	WT	WT	WT	WT	WT	WT	WT	WT	WT	WT	WT	NA	Stage I	NX	TCGA_646976D9-AA70-4A10-A0E2-85182AB8D2F2
0.214960496638654	WT	NA	NA	WT	WT	WT	WT	WT	WT	WT	WT	WT	WT	singleHit	WT	WT	WT	WT	WT	WT	NA	Stage I	NX	TCGA_C38966FE-A4FE-417C-A2BF-A355777F7DBE
0.0318978097643699	WT	NA	NA	singleHit	WT	WT	WT	WT	WT	WT	WT	WT	WT	WT	WT	WT	WT	WT	WT	WT	NA	Stage I	N0	TCGA_1C49ABD9-06E6-4B6B-B3EA-29E969CAE268
0.124460678461589	WT	3	3	WT	WT	WT	singleHit	WT	doubleHit	WT	WT	WT	WT	WT	WT	WT	WT	WT	WT	WT	G2	Stage II	NX	TCGA_7EFAE8DB-9617-4A56-A839-FA1B58AF2493
0.0864968828278818	WT	3	2	WT	WT	WT	WT	WT	WT	WT	WT	WT	WT	WT	WT	WT	WT	WT	WT	WT	G2	Stage I	NX	TCGA_3CD137F0-1166-40CC-BDEF-80BB2679057D
0.199012634342882	WT	3	NA	WT	WT	WT	WT	WT	WT	WT	WT	WT	WT	WT	WT	WT	WT	WT	WT	WT	G3	Stage IV	N0	TCGA_73D42561-0D8A-4263-B54E-499AB3B5F63F
3.73092187333216e-05	WT	NA	NA	WT	WT	WT	WT	WT	WT	WT	WT	WT	WT	WT	WT	WT	WT	WT	WT	WT	NA	Stage II	N0	TCGA_CFCE9097-BD29-4865-A0C1-46B36C58F885
0.0627641196921431	WT	NA	NA	WT	WT	WT	WT	WT	singleHit	WT	WT	WT	WT	WT	WT	WT	WT	WT	WT	WT	NA	Stage II	N0	TCGA_10762F82-9B48-4DF3-9401-C10FA75AF164
0.208898577401168	WT	1	3	WT	WT	WT	singleHit	WT	WT	WT	WT	WT	WT	WT	WT	WT	WT	WT	WT	WT	G3	Stage I	NX	TCGA_B4BE3C65-C5A6-4151-93EB-6427D2C55D6B
0.0912037139939642	WT	1	2	WT	WT	WT	WT	doubleHit	WT	singleHit	WT	WT	WT	WT	WT	WT	WT	WT	WT	WT	G4	Stage I	NX	TCGA_7F0C96AF-0B02-48E6-8495-96CDA8816092
0.108754684666312	WT	NA	3	WT	WT	WT	singleHit	WT	WT	WT	WT	WT	WT	WT	WT	WT	WT	WT	WT	WT	G2	Stage I	NX	TCGA_4274ED54-92C4-436A-915D-1CF855611BEC
0.175349916468341	WT	4	NA	WT	singleHit	WT	WT	WT	WT	WT	WT	WT	WT	WT	WT	WT	WT	WT	WT	WT	G3	Stage III	NX	TCGA_5AADAEBE-F415-4968-A9F1-95D04D4F8737
0.203056508862018	WT	4	2	WT	singleHit	WT	singleHit	singleHit	singleHit	WT	WT	WT	WT	WT	WT	WT	WT	WT	WT	WT	G4	Stage IV	NX	TCGA_906F768E-2E9D-4106-8062-BCE7AB174403
0.0972620703916213	WT	NA	NA	WT	WT	WT	WT	WT	WT	WT	WT	WT	WT	WT	WT	WT	WT	WT	WT	WT	NA	Stage I	NX	TCGA_006E3C0D-0D2F-47D6-AC2B-1EB80A77AB26
0.035815235435288	WT	4	2	WT	WT	WT	singleHit	WT	WT	WT	WT	singleHit	WT	WT	WT	WT	WT	WT	WT	WT	G3	Stage I	NX	TCGA_867DB00B-06E3-454D-B055-0F21A72AE3F7
0.253959969953538	WT	NA	NA	WT	WT	WT	WT	WT	WT	WT	WT	WT	WT	WT	WT	WT	WT	WT	WT	WT	NA	Stage I	NX	TCGA_78BA942F-8C53-413C-9681-9E0255AD160D
0.25373166727193	WT	3	4	WT	WT	WT	singleHit	WT	WT	WT	WT	WT	WT	WT	WT	WT	WT	WT	WT	WT	G4	Stage IV	N0	TCGA_AED0C605-4800-4ACB-932B-E70A79045CBA
0.173699729609607	WT	2	4	WT	WT	WT	singleHit	singleHit	WT	WT	WT	WT	WT	WT	WT	WT	WT	WT	WT	WT	G4	Stage III	NX	TCGA_D3652679-B0C5-4416-8073-81119CD18C40
0.0688834057986335	WT	4	2	WT	WT	WT	WT	WT	WT	WT	WT	WT	WT	WT	WT	WT	WT	WT	WT	WT	G4	Stage III	N1	TCGA_90CB414D-9110-4652-B6A0-0614CDC655A8
0.0955250646497757	WT	NA	NA	WT	WT	WT	singleHit	singleHit	WT	WT	WT	WT	WT	WT	WT	WT	WT	WT	WT	WT	G2	Stage I	NX	TCGA_751526C8-8F03-4468-AC6E-1D904BDD358D
0.0919493289396688	WT	NA	NA	WT	WT	WT	WT	WT	WT	WT	WT	WT	WT	singleHit	WT	WT	WT	WT	WT	WT	NA	Stage I	NX	TCGA_0BC0D4C9-4D43-4837-B3BA-C1F4C40506E6
0.121098317570844	WT	NA	NA	WT	WT	WT	WT	WT	WT	WT	WT	WT	WT	WT	WT	WT	WT	WT	WT	WT	NA	Stage I	NX	TCGA_3B2B0D97-5713-41AD-89EE-D5CB4FBEA787
0.191037292884792	WT	NA	NA	WT	WT	WT	singleHit	singleHit	singleHit	WT	WT	WT	WT	WT	WT	WT	WT	WT	WT	WT	G3	Stage IV	NX	TCGA_A8F8A492-2514-43AF-BFC6-20222DFA06FC
0.295435453899661	WT	NA	NA	WT	WT	WT	WT	WT	WT	WT	WT	WT	WT	WT	WT	WT	WT	WT	WT	WT	NA	Stage I	NX	TCGA_C8E752ED-80EE-41B0-9FC9-784F1DEF4BCB
0.071110521115231	WT	NA	NA	WT	WT	WT	WT	WT	WT	WT	WT	WT	WT	WT	WT	WT	WT	WT	WT	WT	NA	Stage I	NX	TCGA_B2EA5A29-4642-4364-A733-C30E5A9FA38E
0.104388470076852	WT	3	2	WT	WT	WT	WT	WT	WT	WT	WT	WT	WT	WT	WT	WT	WT	WT	WT	WT	G4	Stage IV	NX	TCGA_4EE1248B-A791-4B74-830F-D742A9B5348B
0.12676985283556	singleHit	NA	2	WT	WT	WT	singleHit	singleHit	WT	WT	singleHit	WT	WT	singleHit	WT	WT	WT	WT	WT	WT	G3	Stage III	NX	TCGA_2B8B7470-7514-45CB-95D0-ED960426089C
0.208149205731882	WT	1	3	WT	WT	WT	WT	WT	WT	WT	WT	WT	WT	WT	WT	WT	WT	WT	WT	WT	G3	Stage I	NX	TCGA_BA7F3182-6CAD-4581-8778-E123848A7ED7
0.12309895393097	WT	1	3	WT	WT	WT	WT	WT	WT	WT	WT	WT	WT	WT	WT	WT	WT	WT	WT	WT	G3	Stage I	NX	TCGA_D8758939-ACDC-444E-A980-5AC342E107A8
0.156142645199743	WT	2	2	WT	singleHit	WT	WT	singleHit	WT	WT	WT	WT	WT	WT	WT	WT	WT	WT	WT	WT	G4	Stage III	N0	TCGA_DDD8E073-023C-4D13-BD9F-68804EDDDC26
0.0602197716736473	WT	1	2	WT	doubleHit	WT	WT	WT	WT	WT	WT	singleHit	WT	WT	WT	WT	WT	WT	WT	WT	G3	Stage I	NX	TCGA_93E70211-A518-49E2-9A32-4FA50C5F0D9D
0.144968576316888	WT	1	3	WT	WT	WT	WT	WT	WT	WT	WT	WT	WT	WT	WT	WT	WT	WT	WT	WT	G3	Stage IV	NX	TCGA_80E4C1BE-AEA3-420B-B5D4-87C344625A16
0.083844948795766	WT	NA	NA	WT	WT	WT	WT	singleHit	singleHit	WT	WT	WT	WT	WT	WT	WT	WT	singleHit	WT	WT	NA	Stage III	N0	TCGA_D8E31979-B4A1-4799-A6FE-8B2286290F53
0.16726268097335	WT	NA	NA	WT	WT	WT	singleHit	WT	WT	WT	WT	WT	WT	WT	WT	WT	WT	WT	WT	WT	G3	Stage I	NX	TCGA_1E900E58-4117-4814-BC09-3600AC904481
0.0300952351096162	WT	NA	NA	singleHit	WT	WT	WT	WT	WT	WT	WT	WT	WT	WT	WT	WT	WT	WT	WT	WT	NA	Stage I	N0	TCGA_E4C31701-7BA2-4104-92BE-599998643351
0.119614075264666	WT	2	4	WT	WT	WT	WT	WT	WT	singleHit	WT	WT	WT	WT	WT	WT	WT	WT	WT	WT	G3	Stage I	NX	TCGA_4B0F6723-B864-44BA-8784-D3B0CDE14E34
0.161423949260987	WT	1	1	WT	WT	WT	WT	WT	WT	WT	WT	WT	WT	WT	WT	WT	WT	WT	WT	WT	G3	Stage III	NX	TCGA_FF79EA58-51FF-4B1F-9A88-5EC38D481B26
0.150751284982534	WT	NA	NA	WT	WT	WT	singleHit	WT	WT	WT	WT	WT	WT	WT	WT	WT	WT	WT	WT	WT	G2	Stage I	N0	TCGA_824E151B-FDE0-4985-9799-FD3850B7A1D2
0.0800940238122592	WT	NA	NA	WT	WT	WT	WT	WT	WT	WT	WT	WT	WT	WT	WT	WT	WT	WT	WT	WT	NA	Stage I	NX	TCGA_9F3C6D77-BB1C-4229-8A99-F063FB6240AA
0.141231725641257	WT	1	3	WT	WT	WT	singleHit	singleHit	WT	WT	WT	WT	WT	WT	WT	WT	WT	WT	WT	WT	G3	Stage I	N0	TCGA_1A3BA6DD-EB56-4BBE-9680-19619BFE31E9
0.00582952160522403	WT	NA	NA	WT	WT	WT	WT	WT	WT	WT	WT	WT	WT	WT	WT	WT	WT	WT	WT	singleHit	NA	Stage I	NX	TCGA_EA517409-4967-4EFD-870A-1947036B31C0
0.119078336634246	WT	1	1	WT	WT	WT	singleHit	WT	WT	singleHit	WT	WT	WT	WT	WT	WT	WT	WT	WT	WT	G3	Stage I	NX	TCGA_58F2C605-A2EF-48A9-8974-09A351B259E7
0.0453266195493356	WT	2	2	WT	WT	WT	singleHit	singleHit	singleHit	singleHit	WT	WT	WT	WT	WT	WT	WT	WT	WT	WT	G4	Stage I	N0	TCGA_04352453-42B7-4E48-94E7-3C67B4BACF29
0.00647659694303498	WT	NA	NA	WT	WT	WT	WT	WT	WT	WT	WT	WT	WT	WT	WT	WT	WT	WT	WT	WT	NA	Stage I	N0	TCGA_5AB4A86C-8AA0-4834-A9E3-7BDB7AC6AD61
0.101536964759192	WT	2	2	WT	singleHit	WT	doubleHit	WT	WT	WT	WT	WT	WT	WT	WT	WT	WT	WT	WT	WT	G3	Stage III	N0	TCGA_84155696-EA17-4493-9B7B-A8EEA5B74B8C
0.231551915842119	WT	3	3	WT	WT	WT	singleHit	WT	WT	WT	WT	WT	WT	WT	WT	WT	WT	WT	WT	WT	G3	Stage I	NX	TCGA_50893EF9-5D78-4731-B614-8E7F4AC5FA5F
0.116336887586842	WT	NA	4	WT	WT	WT	singleHit	WT	WT	WT	WT	WT	WT	WT	WT	WT	WT	WT	WT	WT	G1	Stage I	NX	TCGA_E70D8FE8-F53E-411F-B1AC-6FAF0B6F96EE
0.109318537829874	WT	NA	3	WT	WT	WT	singleHit	singleHit	WT	WT	WT	WT	WT	WT	WT	WT	WT	WT	WT	WT	G1	Stage I	NX	TCGA_EB620C01-2538-4C8C-9991-5423D565C6C6
0.16938426135503	WT	NA	NA	WT	WT	WT	WT	WT	WT	WT	WT	WT	WT	WT	WT	singleHit	WT	WT	WT	WT	NA	Stage I	NX	TCGA_E4BE3002-D06A-4E89-AF8E-C4F4106D17EF
0.00360494491199474	WT	NA	NA	WT	WT	WT	WT	WT	WT	WT	WT	WT	WT	WT	WT	WT	WT	WT	WT	WT	NA	Stage I	NX	TCGA_AA48ABC9-44D9-4632-A697-DA579D2FF2CF
0.0167220721532197	WT	4	3	WT	WT	WT	singleHit	WT	singleHit	WT	WT	WT	WT	WT	WT	WT	WT	singleHit	WT	WT	G3	Stage III	NX	TCGA_C261EDAF-AEC4-4F89-88A2-4B4BF93D38FC
0.192684202593897	WT	2	NA	WT	WT	WT	WT	singleHit	WT	WT	WT	WT	WT	WT	WT	WT	WT	WT	WT	WT	G2	Stage I	N0	TCGA_0B58209A-6874-46EB-A294-B90DE3777356
0.0097432160444329	WT	NA	NA	WT	WT	WT	WT	WT	WT	WT	WT	WT	WT	WT	WT	WT	WT	WT	WT	WT	NA	Stage II	N0	TCGA_304144B2-FD63-4B42-9777-F4F1F03AB62E
0.19569833746771	WT	NA	3	WT	WT	WT	singleHit	singleHit	WT	WT	WT	WT	WT	WT	WT	WT	WT	WT	WT	WT	G2	Stage I	N0	TCGA_E859B9E7-940D-40BF-970E-B9DAAE8DEB90
0.0367342726155498	WT	NA	NA	WT	WT	WT	WT	WT	WT	WT	WT	WT	WT	WT	WT	WT	WT	WT	WT	WT	NA	Stage II	N0	TCGA_95B2E766-5B12-4061-BF0C-D1390E46DD17
0.199230214997018	WT	4	2	WT	WT	WT	singleHit	singleHit	WT	WT	WT	WT	WT	WT	WT	WT	WT	WT	WT	WT	G2	Stage I	NX	TCGA_D0868CCA-3E9B-4BCF-969F-A6F1C7A62D7D
0.11431006324034	WT	3	4	singleHit	WT	WT	WT	WT	WT	WT	WT	WT	WT	WT	WT	WT	WT	WT	WT	WT	G2	Stage I	NX	TCGA_A5D79E80-C583-444F-8744-3A363F9644FA
0.260200055712934	WT	NA	NA	WT	WT	WT	WT	WT	WT	WT	WT	WT	WT	WT	WT	WT	WT	WT	WT	WT	NA	Stage I	NX	TCGA_624574C9-EA54-43BF-A1CF-7418A82CC392
0.144352224159608	WT	2	4	WT	WT	WT	singleHit	singleHit	singleHit	WT	WT	WT	WT	WT	WT	WT	WT	WT	WT	WT	G3	Stage III	NX	TCGA_D8165D2B-33F7-4493-A012-CDBCAF91D690
0.0739812762291186	WT	2	4	WT	WT	WT	singleHit	WT	WT	WT	WT	WT	WT	WT	WT	WT	WT	WT	WT	WT	G4	Stage IV	N0	TCGA_26567C03-D6F8-4469-9B67-7BC73FF387A5
0.166109754514982	WT	NA	3	WT	WT	WT	singleHit	singleHit	WT	WT	WT	WT	WT	WT	WT	WT	WT	WT	WT	WT	G3	Stage I	NX	TCGA_47044CB0-1D35-4A16-8FE9-E34BC2576839
0.038540812138824	WT	NA	NA	WT	WT	WT	WT	WT	WT	WT	WT	WT	WT	WT	WT	WT	WT	WT	WT	WT	NA	Stage II	N0	TCGA_112C634F-F6F1-4851-B85D-4924DB51E665
0.130831530985419	WT	3	4	WT	singleHit	WT	singleHit	WT	WT	WT	WT	WT	WT	WT	WT	WT	WT	WT	WT	WT	G3	Stage I	N0	TCGA_1A987DC3-4E37-40B0-B292-1D1D3F6A6F4F
0.143077537138687	WT	1	1	WT	WT	WT	singleHit	WT	WT	WT	WT	singleHit	WT	WT	WT	WT	WT	WT	WT	WT	G3	Stage I	N0	TCGA_EDC25399-0551-43CD-B8E9-E7B0B11469EC
0.184599950692423	WT	3	2	WT	WT	WT	WT	WT	singleHit	singleHit	WT	WT	WT	WT	WT	WT	WT	WT	singleHit	WT	G3	Stage I	N0	TCGA_E719F843-874D-461E-984D-6164CF030388
0.232503291110417	WT	1	1	WT	WT	WT	singleHit	singleHit	WT	WT	WT	WT	WT	WT	WT	WT	WT	WT	WT	WT	G3	Stage I	NX	TCGA_F442C536-308D-418A-9730-CD94F02BB8B4
0.187865705760476	WT	NA	NA	WT	WT	WT	singleHit	WT	WT	WT	WT	WT	WT	WT	WT	WT	WT	WT	WT	WT	G3	Stage II	N0	TCGA_AB6C8B90-7FFB-4B89-A967-3950673B1ED7
0.106369426206166	WT	NA	NA	WT	WT	WT	WT	WT	WT	WT	WT	WT	WT	WT	WT	WT	WT	WT	WT	WT	NA	Stage I	NX	TCGA_067AC645-66D9-4A90-9DFD-411179FB32BA
0.155952363505301	WT	3	2	WT	WT	WT	WT	singleHit	WT	WT	WT	singleHit	WT	WT	WT	WT	WT	WT	WT	WT	G2	Stage III	N1	TCGA_0E5538A8-4D0E-40A4-8DD2-99284F2968D0
0.0103300088805654	WT	NA	NA	WT	WT	WT	WT	WT	WT	WT	WT	WT	WT	WT	WT	WT	singleHit	WT	WT	WT	NA	NA	NX	TCGA_80CC16D9-AD26-488B-8ADE-4706A843D4F5
0.0741926254306914	WT	NA	NA	WT	WT	WT	singleHit	WT	WT	WT	WT	WT	WT	WT	WT	WT	WT	WT	WT	WT	G4	Stage IV	N1	TCGA_0DF8FC8E-9ECF-48D8-BF31-29B911DD7804
0.171791981138162	WT	1	1	WT	WT	WT	singleHit	WT	WT	WT	WT	WT	WT	WT	WT	WT	WT	WT	WT	WT	G3	Stage I	NX	TCGA_B2220ACA-6B79-46A1-9868-502A4737A5B1
0.238637848215182	WT	NA	NA	WT	singleHit	WT	WT	WT	WT	singleHit	WT	WT	WT	WT	singleHit	singleHit	doubleHit	WT	WT	WT	NA	Stage III	NX	TCGA_F4706530-18A7-458B-9F05-C6A8C14C4DD4
0.120365974744334	WT	1	NA	WT	singleHit	WT	singleHit	WT	WT	WT	WT	WT	WT	WT	WT	WT	WT	WT	WT	WT	G2	Stage I	N0	TCGA_7B356489-4C91-4A58-998C-9697826EF5D2
0.321361625872925	WT	3	1	WT	WT	WT	WT	singleHit	singleHit	WT	WT	WT	WT	WT	WT	WT	WT	WT	WT	WT	G3	Stage II	NX	TCGA_0EDF3D64-3441-48D9-B017-DBBF58C11364
0.0290952343790259	WT	NA	NA	WT	WT	WT	WT	WT	WT	WT	WT	WT	WT	WT	WT	WT	WT	WT	WT	WT	NA	Stage III	N0	TCGA_E1CEE7CA-0605-426D-96E8-91834A7C6F9E
0.177584349224168	WT	NA	NA	WT	WT	WT	WT	WT	WT	WT	WT	WT	WT	WT	WT	WT	WT	WT	WT	WT	NA	Stage I	NX	TCGA_9613F306-EEBE-4026-A163-62FDFC6011E6
0.043612135551689	WT	NA	NA	WT	WT	WT	WT	WT	WT	WT	WT	WT	WT	WT	WT	WT	WT	WT	WT	WT	NA	Stage I	NX	TCGA_45795A09-54FD-4805-82BB-20DBD7425579
1.46727905381887e-05	WT	NA	NA	singleHit	WT	WT	WT	WT	WT	WT	WT	WT	WT	WT	WT	WT	WT	WT	singleHit	WT	NA	Stage I	NX	TCGA_EDEF1EA0-15C8-418F-B00E-5DD679939CBE
0.214476396872809	WT	2	3	WT	WT	WT	singleHit	singleHit	WT	WT	WT	WT	WT	WT	WT	WT	WT	WT	WT	WT	G2	Stage I	NX	TCGA_69109A54-6407-49B3-88C4-B6EB46768097
0.179937167593847	WT	3	2	WT	WT	WT	WT	singleHit	WT	singleHit	WT	WT	WT	WT	singleHit	WT	WT	WT	WT	WT	G3	Stage III	NX	TCGA_13B0D271-2B33-45B3-85BA-CA12E8C2C157
0.01186669816107	WT	NA	NA	singleHit	WT	WT	WT	WT	WT	WT	WT	WT	WT	WT	WT	WT	WT	WT	WT	WT	NA	Stage III	N0	TCGA_5C94E740-0048-4430-98CA-D9B2268FEF41
0.213585848806562	WT	1	4	WT	WT	WT	WT	singleHit	singleHit	WT	WT	WT	WT	WT	WT	WT	WT	WT	WT	WT	G4	Stage IV	NX	TCGA_B6ED9B7B-4EB7-4665-8A5C-396F3ACD6A46
0.241395794887234	WT	1	4	WT	WT	WT	WT	WT	WT	WT	WT	doubleHit	WT	WT	WT	WT	WT	WT	WT	WT	G3	Stage III	NX	TCGA_D97C21CD-3AD3-42C5-A719-1B483F2DC5A1
0.181695087335361	WT	NA	NA	WT	WT	WT	WT	WT	WT	WT	WT	WT	WT	WT	WT	WT	WT	WT	WT	WT	NA	Stage III	N0	TCGA_F153B49E-D0D5-4DA4-B7AE-BA031F012E0C
0.153988558897076	WT	NA	NA	WT	WT	WT	WT	WT	WT	WT	WT	WT	WT	WT	WT	WT	WT	WT	WT	WT	G2	Stage I	N0	TCGA_6420FF29-7874-4A7A-A48F-97761188FEA8
0.173857621870697	WT	NA	NA	WT	WT	WT	WT	WT	WT	WT	WT	WT	WT	WT	WT	WT	WT	WT	WT	WT	NA	Stage III	NX	TCGA_21D4205D-3BC1-420F-AB6D-E56858A04E4E
0.0764096166808192	singleHit	2	2	WT	WT	WT	WT	WT	WT	WT	singleHit	WT	WT	WT	WT	WT	WT	WT	WT	WT	G2	Stage II	N0	TCGA_50B7C59D-ECB0-44C1-B350-01CB48AE1C0A
0.0907475778361464	WT	NA	NA	WT	singleHit	WT	singleHit	WT	WT	WT	WT	WT	WT	WT	WT	WT	WT	WT	WT	WT	NA	Stage I	N0	TCGA_7CE16815-B484-4B05-8301-7DC4E36AACB8
1.56186949572115e-05	WT	NA	NA	WT	WT	WT	WT	WT	WT	WT	WT	WT	WT	WT	WT	WT	WT	singleHit	WT	WT	NA	NA	NX	TCGA_C0E23436-A40D-4E71-9E53-F61E9A99EF59
0.144963105429435	WT	2	3	WT	WT	WT	WT	WT	WT	WT	WT	WT	WT	WT	WT	WT	WT	WT	WT	WT	G1	Stage I	N0	TCGA_68AE56FC-F37F-42D1-BF0C-5FD99A2B55DC
0.262439204843485	WT	3	1	WT	WT	WT	singleHit	WT	WT	WT	WT	WT	WT	WT	WT	WT	WT	WT	WT	WT	G3	Stage III	N0	TCGA_6967BD1C-72C5-489C-A7BD-FD33445DD759
0.00197290956856675	WT	NA	NA	singleHit	WT	WT	WT	WT	WT	WT	WT	WT	WT	WT	WT	WT	WT	WT	WT	WT	G3	Stage I	NX	TCGA_2E2E9A24-F71B-43F0-973F-CD5F2AEE8934
0.016153330795053	WT	NA	NA	WT	WT	WT	WT	singleHit	WT	WT	WT	WT	WT	WT	WT	WT	WT	WT	WT	WT	NA	Stage III	[Discrepancy]	TCGA_00CAB531-16DC-4206-A769-FF277FCBC040
0.13713188029078	WT	NA	NA	WT	WT	WT	WT	WT	WT	WT	WT	WT	WT	WT	WT	WT	WT	WT	WT	WT	NA	Stage I	N0	TCGA_F26D9AF0-B602-46A0-9CF4-2379BE9B7233
0.258501171419805	doubleHit	3	4	WT	singleHit	WT	singleHit	WT	singleHit	WT	doubleHit	WT	WT	WT	WT	WT	WT	WT	WT	WT	G2	Stage III	N0	TCGA_1E5C79A7-C289-4B27-943B-98AF0D9112B6
0.162156484720588	WT	1	1	WT	WT	WT	singleHit	WT	WT	WT	WT	WT	WT	WT	WT	WT	WT	WT	WT	WT	G3	Stage I	NX	TCGA_1C09E759-F218-4BF3-BCA3-1A4B261AC59F
0.0835134703281661	WT	NA	NA	WT	WT	WT	WT	WT	WT	WT	WT	WT	WT	WT	WT	WT	WT	WT	WT	WT	NA	Stage I	NX	TCGA_04854F35-F6F3-480B-8DB1-C81A27929508
0.169435147893665	singleHit	3	4	singleHit	WT	WT	singleHit	WT	WT	WT	singleHit	singleHit	WT	WT	WT	WT	WT	WT	WT	WT	G3	Stage III	N1	TCGA_0ECD4011-E7F3-4A87-917E-1F34D1129EDA
0.204150982565014	WT	NA	NA	WT	WT	WT	WT	WT	WT	WT	WT	WT	WT	WT	WT	WT	WT	WT	WT	WT	NA	Stage I	NX	TCGA_9860FE99-6582-4D51-8CAF-92738855F425
0.17899701938075	WT	1	3	WT	WT	WT	WT	WT	WT	WT	WT	WT	WT	WT	WT	WT	WT	WT	WT	WT	G2	Stage II	N0	TCGA_9AF7D55C-D7E6-4741-BFEC-88D950AFD6AE
0.183211349212667	WT	2	4	WT	singleHit	WT	WT	WT	singleHit	WT	WT	WT	WT	WT	WT	WT	WT	WT	WT	WT	G3	Stage III	NX	TCGA_52611EFE-FB2B-4871-B36D-8D8B770C72D9
0.115522246229396	WT	NA	NA	WT	WT	WT	WT	WT	WT	WT	WT	WT	WT	singleHit	WT	WT	WT	WT	WT	WT	NA	Stage II	NX	TCGA_6744BD5D-6593-4C4F-BB8E-95A12B3BD108
0.0423368284683604	WT	NA	NA	WT	WT	WT	WT	WT	WT	WT	WT	WT	WT	WT	WT	WT	WT	WT	WT	WT	NA	Stage I	N0	TCGA_F69CC487-1C3A-4E65-BD56-A9EA04F9EF03
0.177106848028272	WT	3	4	WT	WT	WT	WT	WT	WT	WT	WT	WT	WT	WT	singleHit	WT	WT	WT	WT	WT	G2	Stage II	N0	TCGA_3EFCA52B-F917-41AB-867E-D91E83A55BBE
0.0230896660466468	WT	NA	NA	WT	singleHit	WT	WT	WT	WT	WT	WT	WT	WT	WT	WT	WT	WT	WT	WT	WT	G4	Stage IV	N0	TCGA_4B20567F-271D-4EBE-9904-7B81DDEE0047
0.134365825886491	WT	4	4	WT	WT	WT	singleHit	singleHit	doubleHit	WT	WT	WT	WT	WT	WT	WT	WT	WT	WT	WT	G3	Stage IV	NX	TCGA_4F070EDC-9F89-497A-872C-1A0016C74E52
0.312724781865825	WT	1	4	WT	WT	WT	singleHit	singleHit	WT	WT	WT	WT	WT	WT	WT	WT	WT	WT	WT	WT	G1	Stage I	NX	TCGA_72D2AAE7-C83F-4DC7-9664-5D500EFBF0A4
0.0879770341382095	WT	4	2	WT	WT	WT	singleHit	singleHit	WT	WT	WT	singleHit	WT	WT	WT	WT	WT	WT	WT	WT	G4	Stage III	NX	TCGA_077592BF-8D29-41C4-BA4F-2E779283E206
0.0718777652195205	WT	NA	NA	WT	WT	WT	WT	WT	WT	WT	WT	WT	WT	WT	WT	WT	WT	WT	WT	WT	NA	Stage II	NX	TCGA_4F9D8615-FC3B-4F57-89FE-58F8C1B85984
0.136477186873122	WT	4	3	WT	WT	WT	WT	WT	WT	WT	WT	WT	WT	WT	WT	WT	WT	WT	WT	WT	G2	Stage I	N0	TCGA_5DE96D28-8B66-4994-A80B-5ACB2AB75546
0.147965456065017	WT	4	3	WT	WT	WT	singleHit	WT	singleHit	WT	WT	WT	WT	WT	WT	WT	WT	WT	WT	WT	G3	Stage IV	N0	TCGA_105881C5-555A-4C9A-BAA4-3241F1D0A0DF
0.142172958098317	WT	NA	NA	WT	WT	WT	WT	singleHit	singleHit	WT	WT	singleHit	WT	WT	singleHit	WT	WT	WT	WT	WT	NA	Stage I	NX	TCGA_8121B230-F692-4245-A6D9-8AD10E9BABB6
0.107153547698888	WT	4	3	WT	WT	WT	singleHit	WT	WT	WT	WT	WT	WT	WT	WT	WT	WT	WT	WT	WT	G2	Stage I	NX	TCGA_9EBC3135-5C39-4197-B503-A9A1320CD7A2
0.0643546546246262	WT	4	3	WT	WT	WT	singleHit	WT	WT	WT	WT	WT	WT	WT	WT	WT	WT	WT	WT	WT	G2	Stage I	NX	TCGA_FE1DA496-DEBF-4839-9888-5B56EC6F7F40
0.0382920551647724	WT	4	3	WT	WT	WT	singleHit	WT	WT	WT	WT	WT	WT	WT	WT	WT	WT	WT	WT	WT	G2	Stage I	NX	TCGA_28694440-25DA-4CAE-853C-E349598C703A
0.220403511265326	WT	NA	1	singleHit	WT	WT	singleHit	WT	singleHit	singleHit	WT	WT	WT	WT	WT	WT	WT	WT	WT	WT	G3	Stage III	N0	TCGA_C2B300A0-04E4-422E-8C93-DAE2F2695182
0.268486195094014	WT	NA	NA	WT	WT	WT	WT	WT	WT	WT	WT	WT	WT	singleHit	WT	WT	WT	WT	WT	WT	NA	NA	N0	TCGA_AF8CD78D-345D-49F6-A65C-5994CF34487A
0.197859617973726	WT	1	3	WT	WT	WT	singleHit	WT	WT	WT	WT	WT	WT	WT	WT	WT	WT	WT	WT	WT	G2	Stage III	N0	TCGA_51BC5C54-D5E7-49A0-9820-90B13DE786F6
0.0544676949920917	WT	NA	NA	WT	WT	WT	WT	WT	WT	WT	WT	WT	WT	WT	WT	WT	WT	WT	WT	WT	NA	Stage I	NX	TCGA_134D1DDA-0BA7-4858-9FEA-E8CCB6A72E3C
0.118381255343821	WT	3	4	WT	WT	WT	singleHit	singleHit	WT	singleHit	WT	WT	WT	WT	WT	WT	WT	WT	WT	WT	G3	Stage II	N0	TCGA_24E668EE-94BC-4585-A858-BBE0C783C616
0.136733949097224	WT	4	3	WT	WT	WT	singleHit	WT	WT	WT	WT	WT	WT	WT	WT	WT	WT	WT	WT	WT	G2	Stage I	NX	TCGA_E2B1FAC6-6B60-4750-BDD2-D44A9679A690
0.0487745024252429	WT	NA	NA	WT	singleHit	WT	WT	WT	WT	WT	WT	WT	WT	WT	WT	WT	WT	WT	WT	WT	NA	Stage I	N0	TCGA_A57929C7-8A05-416E-A96B-1DD6839E87AC
0.0940502426780648	WT	3	2	WT	WT	WT	singleHit	singleHit	WT	WT	WT	singleHit	WT	WT	WT	WT	WT	WT	WT	WT	G4	Stage I	NX	TCGA_EA794A00-74AF-43DF-AE30-6438E2F0B018
0.143943056218423	WT	NA	2	WT	WT	WT	singleHit	WT	WT	WT	WT	WT	WT	WT	WT	WT	WT	WT	WT	WT	G3	Stage I	NX	TCGA_BD43EA06-3679-48EC-AF85-5F472467D249
0.254290312791196	WT	NA	NA	WT	singleHit	WT	WT	WT	WT	WT	WT	WT	WT	singleHit	singleHit	WT	WT	WT	WT	WT	NA	Stage I	NX	TCGA_A99DCC6B-738B-4D2F-AAFD-3643A32864DA
0.0474705109979794	WT	2	3	WT	WT	WT	singleHit	singleHit	WT	WT	WT	WT	WT	WT	WT	WT	WT	WT	WT	singleHit	G3	Stage III	NX	TCGA_FDE8447C-CFD7-43E8-ACA9-D7DEB2273992
0.0129871533297642	WT	NA	NA	WT	WT	WT	WT	WT	WT	WT	WT	WT	WT	WT	WT	WT	WT	WT	WT	WT	NA	Stage II	N0	TCGA_D0694726-C456-47DE-A2D3-FAAB8E8CB011
0.0230834937152791	singleHit	NA	NA	WT	WT	WT	WT	WT	WT	singleHit	singleHit	WT	WT	WT	WT	WT	WT	WT	WT	WT	NA	Stage III	N0	TCGA_40224DBE-2EB8-4984-9FBF-45B4FD25334F
0.0423449367659398	WT	3	NA	WT	WT	WT	WT	WT	WT	WT	WT	WT	WT	WT	WT	WT	WT	WT	WT	WT	G3	Stage II	N0	TCGA_0BA82DF5-9E2D-4A2E-A024-8B42F846B239
0.117958721613819	WT	NA	NA	singleHit	WT	WT	WT	WT	WT	WT	WT	WT	WT	WT	WT	WT	WT	singleHit	WT	WT	NA	Stage II	N0	TCGA_22CB14A5-217F-4F91-9583-00C6F1B1F0C7
0.0881026842861112	WT	NA	NA	WT	WT	WT	WT	WT	WT	WT	WT	WT	WT	WT	singleHit	WT	WT	WT	WT	WT	NA	Stage I	NX	TCGA_82FB1770-518F-4FA7-B9A7-68ECF628F438
0.16230553919738	singleHit	NA	NA	WT	WT	WT	WT	WT	WT	WT	singleHit	WT	WT	WT	WT	WT	WT	WT	WT	WT	NA	NA	NX	TCGA_286D6387-C92C-4ACC-BE65-F4CA4B956ED9
0.0513625219086224	WT	1	3	WT	singleHit	WT	singleHit	WT	WT	WT	WT	WT	WT	WT	WT	WT	singleHit	WT	WT	WT	G2	Stage III	N0	TCGA_A23A00B0-85CF-4E9F-A177-12C4FE336D7A
0.273178322108045	WT	NA	1	WT	WT	WT	singleHit	WT	WT	WT	WT	WT	WT	WT	WT	WT	WT	WT	WT	WT	G2	Stage I	N0	TCGA_248FE5DC-94DF-43B4-A3FD-76C9FD315510
0.113658858736259	WT	NA	NA	WT	WT	WT	WT	WT	WT	WT	WT	WT	WT	WT	WT	WT	WT	WT	WT	WT	NA	Stage I	NX	TCGA_B0501C67-2B74-4E5E-8FE2-9F929E237685
0.284673038533301	WT	NA	NA	WT	WT	WT	WT	WT	WT	WT	WT	WT	WT	WT	WT	WT	WT	singleHit	WT	WT	NA	Stage IV	N1	TCGA_A956F833-50D9-49E0-92BC-FA765E556536
0.107676320691946	WT	NA	2	WT	WT	WT	WT	singleHit	singleHit	WT	WT	WT	WT	WT	WT	WT	WT	WT	singleHit	WT	G3	Stage II	N0	TCGA_C158DB98-413D-4E27-BA82-3694CF56DF44
0.181939488701831	WT	1	3	WT	WT	WT	singleHit	singleHit	WT	WT	WT	WT	WT	WT	WT	WT	WT	WT	WT	WT	G3	Stage IV	N0	TCGA_7A381525-3C2A-47C4-AB5F-2C21E294BB92
0.0734348326037429	WT	NA	3	WT	WT	WT	singleHit	singleHit	singleHit	WT	WT	WT	WT	WT	WT	WT	WT	WT	WT	WT	G2	Stage I	NX	TCGA_86F04FD0-6D76-41C7-BEE6-2798C75B44C9
0.129288466063257	WT	3	2	WT	WT	WT	WT	WT	WT	WT	WT	WT	WT	WT	WT	WT	WT	WT	WT	WT	G4	Stage IV	N0	TCGA_ADE8E489-7FB1-4A3D-B0DB-6D2B3CFDEE35
0.153513638401263	WT	2	2	WT	WT	WT	singleHit	doubleHit	singleHit	WT	WT	WT	WT	WT	WT	WT	WT	WT	WT	WT	G2	Stage III	N0	TCGA_B733BFB7-A610-4470-AE88-271EFFC94057
0.0635947348876956	WT	4	2	WT	WT	WT	WT	WT	WT	WT	WT	WT	WT	WT	WT	WT	WT	WT	WT	WT	G3	Stage I	N0	TCGA_F42786E4-1F5C-44B1-A1AB-8D127F7CBCD0
0.103475938271091	WT	NA	NA	WT	WT	WT	WT	WT	singleHit	WT	WT	WT	WT	WT	WT	WT	WT	WT	WT	WT	NA	Stage IV	N1	TCGA_F4AC4729-1EF0-4958-AC5A-4D8775E48E66
0.108936932217245	WT	NA	NA	WT	WT	WT	WT	WT	WT	WT	WT	WT	WT	WT	WT	WT	WT	WT	WT	WT	NA	Stage I	NX	TCGA_6BE6E9A1-EAC6-4298-860B-C2AFE6905FA4
0.00189667496703432	WT	NA	NA	WT	WT	WT	WT	WT	WT	WT	WT	WT	WT	WT	WT	WT	WT	WT	WT	WT	NA	Stage I	N0	TCGA_D2265922-C650-4648-B888-C39D306AC21F
0.00698894036400403	WT	NA	NA	WT	WT	WT	WT	WT	WT	WT	WT	WT	WT	WT	WT	WT	WT	WT	WT	WT	NA	Stage III	NX	TCGA_872A1F81-74DD-46F5-AE5A-28660B692BFC
0.166900624219216	WT	NA	NA	WT	WT	WT	WT	WT	WT	WT	WT	WT	WT	WT	WT	singleHit	WT	WT	WT	WT	NA	Stage III	N1	TCGA_F098C1AF-E611-43DD-B8F1-DA166F678F24
0.253090874129499	WT	NA	NA	WT	WT	WT	WT	WT	WT	WT	WT	WT	WT	WT	WT	WT	WT	WT	WT	WT	NA	Stage III	N1	TCGA_BCC92C08-F035-474D-9D53-0336D89366AB
0.14094795637043	WT	4	3	WT	WT	WT	WT	singleHit	WT	WT	WT	WT	WT	WT	WT	WT	WT	WT	WT	WT	G2	Stage I	NX	TCGA_26569E30-811B-4EBB-A42D-4D46617B7236
0.072723369539282	WT	NA	NA	singleHit	WT	WT	WT	singleHit	singleHit	WT	WT	WT	doubleHit	WT	WT	WT	WT	WT	WT	WT	NA	NA	NX	TCGA_0FF1F71A-DF5C-451B-8034-8376C0EA6684
0.201670813969688	WT	2	1	WT	WT	WT	WT	singleHit	singleHit	WT	WT	WT	WT	WT	WT	WT	WT	WT	WT	WT	G4	Stage IV	NX	TCGA_8EF69D81-54BE-42D0-A389-935020BBDD3D
0.219330249405124	WT	3	2	WT	WT	WT	singleHit	WT	WT	WT	WT	WT	WT	WT	WT	WT	WT	WT	WT	WT	G2	Stage I	NX	TCGA_A0CE86D4-ED76-4C74-8588-E202C4421EC1
0.153798902247944	WT	1	3	WT	WT	WT	singleHit	WT	WT	WT	WT	WT	WT	WT	WT	WT	WT	WT	WT	WT	G2	Stage I	N0	TCGA_930D8D62-7145-435E-8D7F-367EC56E1296
0.0552435712002489	WT	1	2	WT	singleHit	WT	singleHit	WT	WT	WT	WT	WT	WT	WT	WT	WT	WT	WT	WT	WT	G2	Stage II	N0	TCGA_E3671E10-825D-499B-B949-D5033855C744
0.0847816736234874	WT	4	2	WT	singleHit	singleHit	singleHit	WT	WT	WT	WT	WT	WT	WT	WT	WT	WT	WT	WT	WT	G4	Stage III	NX	TCGA_F7CF16EB-C432-4A1D-9A3A-D50FBDCC531D
0.0731486629497246	WT	1	3	WT	WT	WT	WT	WT	WT	WT	WT	WT	singleHit	WT	WT	WT	WT	WT	WT	WT	G3	Stage II	N0	TCGA_77060542-8D41-4772-AAC5-76332C2853FD
0.235904889715546	WT	3	2	WT	WT	WT	singleHit	WT	WT	WT	WT	WT	WT	WT	WT	WT	WT	WT	WT	WT	G3	Stage I	NX	TCGA_9FCD0DED-F2AF-4920-AB01-BCD05A7D64CF
0.0807270219497161	WT	NA	NA	WT	WT	WT	WT	WT	WT	WT	WT	WT	WT	WT	WT	WT	WT	WT	WT	WT	NA	Stage I	NX	TCGA_6579B816-BC3F-49B7-A2C8-D330CE36148D
0.0871177794342112	WT	NA	3	WT	WT	WT	WT	singleHit	WT	WT	WT	WT	WT	WT	singleHit	WT	WT	WT	WT	WT	G2	Stage I	N0	TCGA_8D920066-BD00-4BF2-BACD-6F23396B1BDE
0.00990655435471306	WT	NA	NA	WT	WT	WT	WT	WT	WT	WT	WT	WT	WT	WT	WT	WT	WT	singleHit	WT	WT	NA	Stage I	NX	TCGA_9680E812-7F99-42AF-B8B8-415B5243F594
0.281344269370457	WT	NA	NA	WT	WT	WT	WT	WT	WT	WT	WT	WT	WT	WT	singleHit	WT	WT	WT	WT	WT	NA	NA	NX	TCGA_087F39E0-2C2D-479E-AC56-CF64D9936755
0.235246821668327	WT	3	2	WT	WT	WT	singleHit	singleHit	WT	WT	WT	WT	singleHit	WT	WT	WT	WT	WT	WT	WT	G4	Stage IV	N0	TCGA_2061F188-AF57-4EEB-88D1-69DB159A1BE3
0.0409262513452367	WT	4	2	WT	WT	WT	WT	WT	WT	singleHit	WT	WT	WT	WT	WT	WT	WT	WT	WT	WT	G3	Stage IV	NX	TCGA_FE1222BC-A6D8-4B0F-9339-CC2F07D048AA
0.319361742414293	WT	NA	NA	WT	WT	WT	WT	WT	WT	WT	WT	WT	WT	singleHit	WT	WT	WT	WT	WT	WT	NA	Stage I	NX	TCGA_D8C1F924-656B-451D-B10A-CF4C54AAE1D3
0.0921390024391872	WT	NA	NA	WT	WT	WT	WT	singleHit	WT	WT	WT	WT	WT	singleHit	WT	WT	WT	WT	WT	WT	NA	Stage I	N0	TCGA_56358A3C-9BE0-4E69-988C-C66538079C19
0.116003300401071	WT	2	3	WT	WT	WT	singleHit	singleHit	WT	WT	WT	WT	WT	WT	WT	WT	WT	WT	WT	WT	G3	Stage III	NX	TCGA_DFDDBB63-1105-4211-A03A-DF90345A09E6
0.0682804414702299	WT	3	2	WT	WT	WT	WT	WT	WT	WT	WT	WT	WT	WT	WT	WT	WT	WT	WT	WT	G4	Stage IV	N0	TCGA_BB999B1B-0681-4055-AC1D-8B14C6B78D65
0.163803912671632	WT	1	3	WT	WT	WT	WT	singleHit	WT	WT	WT	WT	WT	WT	WT	WT	WT	WT	WT	WT	G1	Stage I	NX	TCGA_C18EAC05-5638-4C7B-BBAC-0C5217FE25A5
0.0680712976212747	WT	NA	NA	WT	WT	WT	WT	WT	WT	WT	WT	WT	WT	WT	WT	WT	WT	WT	WT	WT	NA	Stage I	NX	TCGA_9F40D8AE-EC2C-4265-9853-118E66007572
0.110197261583481	WT	NA	NA	WT	WT	WT	WT	singleHit	WT	WT	WT	singleHit	WT	WT	WT	WT	WT	WT	WT	singleHit	G3	Stage IV	N0	TCGA_EC753E34-F84E-471A-B343-78094996C032
0.213131828764856	WT	NA	NA	WT	WT	WT	WT	WT	WT	WT	WT	WT	WT	WT	WT	WT	WT	WT	WT	WT	NA	Stage II	NX	TCGA_86B33612-1B08-4B6A-AA15-D1849CFF9B11
0.0893714195202033	WT	NA	NA	WT	WT	WT	WT	WT	WT	WT	WT	WT	WT	WT	WT	WT	WT	WT	WT	WT	NA	Stage II	NX	TCGA_462E1513-DA30-4B1A-8AB6-423933912058
0.0128911246555016	WT	NA	NA	WT	WT	WT	WT	WT	WT	WT	WT	WT	WT	WT	WT	WT	WT	WT	WT	WT	NA	Stage I	NX	TCGA_BA5B6042-9BD6-4D96-8ECB-42C6CD546471
0.393082665996008	WT	NA	NA	WT	WT	WT	WT	WT	WT	WT	WT	WT	WT	WT	WT	WT	WT	WT	WT	WT	NA	Stage I	NX	TCGA_45D9573D-CBFD-42BF-BC0C-6ACD47A1DE02
0.024084743885993	WT	NA	NA	WT	WT	WT	WT	WT	WT	WT	WT	WT	WT	WT	WT	WT	WT	WT	WT	WT	NA	Stage I	N0	TCGA_9CE84ABE-9F8D-4757-BB3C-D1E54B841521
0.0461873304586248	WT	2	2	WT	WT	WT	WT	WT	WT	WT	WT	WT	WT	WT	WT	WT	singleHit	WT	singleHit	WT	G2	Stage I	NX	TCGA_0B6F39DB-0ED4-40F8-9D01-912EE64630D4
0.105818662208838	WT	2	2	WT	WT	WT	singleHit	WT	WT	WT	WT	WT	WT	WT	WT	WT	WT	WT	WT	WT	G4	Stage IV	NX	TCGA_8A243AC3-C2A0-427A-8B8B-CF9525209643
0.211090769055212	WT	NA	NA	singleHit	WT	WT	WT	WT	WT	WT	WT	WT	WT	WT	WT	WT	WT	WT	WT	WT	G2	Stage I	NX	TCGA_6D2BB67C-8555-406B-82FF-F29D8B1CAA96
0.166981289017465	WT	1	3	WT	WT	WT	WT	WT	WT	WT	WT	WT	WT	WT	WT	WT	WT	WT	WT	WT	G3	Stage II	N0	TCGA_BD30963A-A7F7-4A4F-ABF9-0279229A16F9
0.173194981681867	WT	4	3	WT	WT	WT	singleHit	WT	WT	WT	WT	WT	WT	WT	WT	WT	WT	WT	WT	WT	G3	Stage IV	NX	TCGA_2F5CBE2E-A7EE-4DA0-A0CD-1347086E139B
0.206315588896556	WT	NA	NA	WT	singleHit	WT	WT	WT	singleHit	WT	WT	WT	WT	WT	singleHit	singleHit	WT	WT	WT	WT	NA	Stage IV	N1	TCGA_3F3457A9-FE54-49A8-8F7E-81628CED9E9F
0.0618947007243923	WT	4	3	WT	singleHit	WT	WT	WT	WT	WT	WT	WT	singleHit	WT	WT	WT	WT	WT	WT	WT	G3	Stage III	N0	TCGA_860D8E1A-76F0-4B2C-8759-F8457CDCA315
0.142269982878044	WT	NA	NA	WT	WT	WT	WT	WT	WT	WT	WT	WT	WT	WT	WT	WT	WT	WT	WT	WT	G2	Stage I	NX	TCGA_BA285E50-200E-4B98-9F8B-904AD679CD45
0.076578628231454	WT	4	3	WT	WT	WT	singleHit	WT	WT	WT	WT	WT	WT	WT	WT	WT	WT	WT	WT	WT	G4	Stage IV	N0	TCGA_67503C56-19D4-4CAE-9881-B1DA50B1C9B0
0.280727523785655	WT	NA	NA	WT	WT	WT	WT	WT	WT	WT	WT	WT	WT	WT	WT	WT	WT	WT	WT	WT	NA	Stage I	NX	TCGA_A941738A-04D3-4B51-A077-2EAEC2D49CC2
0.0593633990695079	WT	NA	NA	WT	WT	WT	WT	WT	WT	WT	WT	WT	WT	WT	WT	WT	singleHit	WT	WT	WT	NA	Stage I	NX	TCGA_82EACD7E-A014-4F98-8C4E-05D2492A68A5
0.0536919330267228	WT	NA	NA	WT	WT	WT	WT	WT	WT	WT	WT	WT	WT	WT	WT	WT	WT	WT	WT	WT	NA	Stage I	NX	TCGA_53E278B0-D8CB-4D0B-884D-F0494BB3B27D
0.0549557459636135	WT	NA	NA	WT	WT	WT	WT	WT	WT	WT	WT	WT	WT	WT	WT	WT	WT	WT	WT	WT	NA	Stage I	NX	TCGA_78AD054E-48F3-42F8-8533-E52BF10F4C49
0.239845179023062	WT	NA	NA	WT	WT	WT	WT	WT	WT	WT	WT	WT	WT	WT	WT	WT	WT	WT	WT	WT	NA	Stage I	NX	TCGA_F5E02504-CB70-4C52-81D0-C1B2513BD6F9
0.216052145343162	WT	NA	NA	WT	WT	WT	WT	WT	WT	WT	WT	WT	WT	WT	WT	WT	WT	WT	WT	WT	NA	NA	NX	TCGA_89F05B0F-7169-476A-AEDB-09C4658F4788
0.287329168942995	WT	NA	NA	WT	WT	WT	WT	WT	singleHit	WT	WT	WT	WT	WT	WT	WT	WT	WT	WT	WT	NA	Stage III	NX	TCGA_0816836B-3F01-45BC-A843-00867E98FAD7
0.212737702972722	WT	NA	NA	WT	WT	WT	WT	WT	singleHit	WT	WT	WT	WT	WT	WT	WT	WT	WT	WT	WT	NA	Stage III	N1	TCGA_1113433E-1C36-482C-8384-C69EF904DF74
0.184344702328875	WT	2	2	WT	WT	WT	singleHit	WT	WT	WT	WT	WT	WT	WT	WT	WT	WT	WT	WT	WT	G3	Stage I	NX	TCGA_66E57E01-C33C-4597-9569-ADB38635F507
0.0836274987155472	WT	NA	3	WT	WT	WT	singleHit	singleHit	WT	WT	WT	WT	WT	WT	WT	WT	WT	WT	WT	singleHit	G2	Stage III	NX	TCGA_60A8E0BB-C9F9-4D82-A8C6-B419238FDD52
0.204010805859238	WT	2	4	WT	WT	WT	WT	singleHit	singleHit	WT	WT	WT	WT	WT	WT	WT	WT	WT	WT	WT	G3	Stage III	N0	TCGA_B07E9E9E-9651-4F0D-8B06-64E1139AE112
0.155706584433767	WT	2	1	WT	WT	WT	singleHit	singleHit	WT	WT	WT	WT	WT	WT	WT	WT	WT	WT	WT	WT	G3	Stage I	N0	TCGA_25DC023F-6DE8-43EA-9EE5-51BD932AFE59
0.220029212185307	WT	1	1	WT	WT	WT	singleHit	singleHit	WT	WT	WT	WT	WT	WT	WT	WT	WT	WT	WT	WT	G2	Stage II	NX	TCGA_871921C8-26DB-400A-822E-0732BA9EB884
0.0618472929574635	WT	2	3	WT	WT	WT	WT	WT	WT	WT	WT	WT	WT	WT	WT	WT	WT	WT	WT	WT	G3	Stage III	N0	TCGA_FA66387D-C54F-4A29-A007-77B4A7E95E13
0.134210716256824	WT	3	2	WT	WT	WT	WT	WT	WT	WT	WT	WT	WT	WT	WT	WT	WT	WT	WT	WT	G3	Stage IV	NX	TCGA_6D67F3AE-3D04-4EF9-89AF-BAC2B45B9D26
0.164268001519674	WT	1	4	WT	WT	WT	WT	singleHit	WT	WT	WT	WT	WT	WT	WT	WT	WT	WT	WT	WT	G2	Stage I	NX	TCGA_2F13CCFB-FD43-468B-B760-0BBC6DAAE81A
0.192477499884012	WT	3	2	WT	singleHit	WT	singleHit	WT	WT	WT	WT	WT	WT	WT	singleHit	WT	WT	WT	WT	WT	G3	Stage III	N0	TCGA_73C49070-432D-4AF8-B76E-1480E0F20020
0.0856530701726148	WT	2	3	WT	WT	WT	singleHit	WT	WT	WT	WT	WT	WT	WT	WT	WT	WT	WT	WT	WT	G2	Stage I	NX	TCGA_3A8D104B-BDBB-4B94-821F-14EB6F614B1C
0.0750447623874592	WT	2	3	WT	WT	WT	singleHit	WT	WT	WT	WT	WT	WT	WT	WT	WT	WT	WT	WT	WT	G2	Stage I	NX	TCGA_A033D709-F383-4E08-A1E4-4F6FD8549975
0.064133236099406	WT	2	3	WT	WT	WT	singleHit	WT	WT	WT	WT	WT	WT	WT	WT	WT	WT	WT	WT	WT	G2	Stage I	NX	TCGA_0DCA5C84-6BFD-48CD-AF86-E2C52A034F4B
0.00742624103529876	WT	NA	NA	WT	WT	WT	WT	WT	WT	WT	WT	WT	WT	WT	WT	WT	WT	WT	WT	WT	G3	Stage I	NX	TCGA_5C7425DE-F938-48DB-BFA1-5230BA562318
0.125546907864658	WT	NA	NA	WT	WT	WT	WT	WT	WT	WT	WT	WT	WT	WT	WT	WT	WT	WT	WT	WT	NA	Stage I	NX	TCGA_F3B2521B-66C6-4C90-979F-42E9A59AF41A
0.138091401026858	WT	2	1	WT	WT	WT	singleHit	WT	WT	WT	WT	WT	WT	WT	WT	WT	WT	WT	WT	WT	G3	Stage I	NX	TCGA_434AB74E-67E1-444D-9906-C967D8F93343
0.216175613020191	WT	NA	NA	WT	WT	WT	WT	WT	WT	WT	WT	WT	WT	WT	WT	WT	WT	WT	WT	WT	NA	Stage I	NX	TCGA_7D361100-0D2F-4FDF-9A44-3BC843EB54CF
0.091043236880345	WT	1	3	WT	WT	WT	WT	singleHit	WT	WT	WT	WT	WT	WT	WT	WT	WT	WT	WT	WT	G2	Stage I	NX	TCGA_23EC73E9-D04D-471A-9BAB-029EE0013CED
0.249878503536811	WT	1	1	WT	WT	WT	singleHit	singleHit	WT	WT	WT	WT	WT	WT	WT	WT	WT	WT	WT	WT	G2	Stage I	NX	TCGA_7C7068D3-43CD-44F2-91A9-B3E52B436756
0.16356676992294	WT	4	3	WT	singleHit	WT	singleHit	WT	WT	WT	WT	WT	WT	WT	WT	WT	WT	WT	WT	WT	G4	Stage IV	NX	TCGA_25FB7AEA-A2F6-4A73-BB96-816D36CC1D19
0.206404107593229	WT	1	3	WT	WT	WT	singleHit	WT	WT	WT	WT	WT	WT	WT	WT	WT	WT	WT	WT	WT	G2	Stage I	NX	TCGA_24646130-47E4-4CA8-B6AB-5A4082DF3D4E
0.32559612849978	WT	NA	NA	WT	WT	WT	WT	WT	WT	WT	WT	WT	WT	WT	WT	WT	WT	WT	WT	WT	NA	Stage I	NX	TCGA_54964A1F-7EE8-4141-8F60-B6BF2C153139
0.206763866828959	WT	1	4	WT	WT	WT	singleHit	singleHit	WT	WT	WT	WT	WT	WT	WT	WT	singleHit	WT	WT	WT	G2	Stage III	NX	TCGA_1A81B7A6-EC11-4FC3-B2DE-022CF948B947
0.0844425795435033	WT	1	4	WT	WT	WT	singleHit	doubleHit	WT	WT	WT	WT	WT	WT	WT	WT	WT	WT	WT	WT	G3	Stage II	NX	TCGA_783FA571-A31A-4852-855B-4E8009A9C8F1
0.170113567917143	WT	3	2	WT	WT	WT	singleHit	WT	WT	WT	WT	WT	WT	WT	WT	WT	WT	WT	WT	WT	G3	Stage IV	N0	TCGA_A45F3A18-FE01-4651-8421-BEC9219D9201
0.0157242165102663	WT	NA	NA	singleHit	WT	WT	WT	WT	WT	WT	WT	WT	WT	WT	WT	WT	WT	WT	WT	WT	NA	Stage II	N0	TCGA_49376FFC-BC39-4069-87F2-03D9F5039E75
0.188112930637031	WT	NA	NA	WT	singleHit	WT	WT	WT	WT	WT	WT	WT	WT	WT	WT	WT	WT	WT	WT	WT	NA	Stage II	NX	TCGA_ACCEC75A-8EDF-4D83-97DE-BD30FACAC774
0.000187487544463982	WT	NA	NA	WT	WT	WT	WT	WT	WT	WT	WT	WT	WT	WT	singleHit	WT	WT	WT	WT	WT	NA	Stage I	NX	TCGA_608F26B3-850A-40C3-B899-32AEEAE161C4
0.0203805251778428	WT	NA	NA	WT	WT	WT	WT	WT	WT	WT	WT	WT	WT	WT	WT	WT	WT	WT	WT	WT	NA	Stage I	N0	TCGA_F6279E41-23ED-470D-B698-8CC8AA9C55DC
0.000917707530983261	WT	NA	NA	WT	WT	WT	WT	WT	WT	WT	WT	WT	WT	WT	WT	WT	WT	WT	WT	WT	NA	Stage II	NX	TCGA_F07FEDD0-6AE9-47B4-9A33-C9D5E37A4FD3
0.314944884795863	WT	3	2	WT	singleHit	WT	singleHit	WT	WT	WT	WT	WT	WT	WT	WT	WT	WT	WT	WT	WT	G3	Stage III	N0	TCGA_658F02CD-4C6C-4945-8215-BDEFDC3BF4AD
0.0413545790712874	WT	4	3	WT	WT	WT	WT	WT	WT	WT	WT	WT	WT	WT	WT	WT	WT	WT	WT	WT	G4	Stage III	N0	TCGA_452792E7-BF1C-4396-99A5-BE03BED55754
0.23405750027772	WT	4	2	WT	singleHit	WT	singleHit	WT	WT	WT	WT	WT	WT	WT	WT	WT	WT	WT	WT	WT	G2	Stage II	N0	TCGA_347C4168-42C5-494B-8080-2C244F6201FF
0.0444485937197767	WT	NA	NA	WT	WT	WT	WT	singleHit	singleHit	WT	WT	WT	WT	WT	WT	WT	WT	WT	WT	WT	NA	Stage I	NX	TCGA_CBFEAB0A-8BF3-4AFD-B229-938FEDB22941
0.275469440745979	WT	NA	NA	WT	WT	WT	singleHit	singleHit	WT	singleHit	WT	singleHit	WT	WT	WT	WT	WT	WT	WT	WT	G2	Stage II	NX	TCGA_D6F6AD26-73E9-4BCB-A870-387B02252111
0.196669944470215	WT	3	2	WT	WT	WT	WT	WT	singleHit	WT	WT	WT	WT	WT	WT	WT	WT	WT	WT	WT	G4	Stage III	NX	TCGA_DDD73B70-3FDB-4AC8-9074-3CE0EAC052A8
0.203414206650699	WT	NA	NA	WT	WT	WT	WT	WT	WT	WT	WT	WT	WT	WT	WT	WT	WT	WT	WT	WT	NA	Stage III	NX	TCGA_AA8714CF-5EC7-4A40-8540-B069116F56DA
0.0688276158389261	WT	2	3	WT	WT	WT	singleHit	singleHit	WT	WT	WT	WT	WT	WT	WT	WT	WT	WT	WT	WT	G3	Stage III	N0	TCGA_6239D979-7AED-4751-A97A-A4DD628D9259
0.0733779102530506	WT	1	4	WT	WT	WT	singleHit	singleHit	WT	WT	WT	WT	WT	WT	WT	WT	WT	WT	WT	WT	G2	Stage I	N0	TCGA_9BFC50C2-211F-4D0F-8ACE-85184383B777
0.000925727859774804	WT	4	2	WT	WT	WT	WT	WT	WT	WT	WT	WT	WT	WT	WT	WT	WT	WT	WT	WT	G4	Stage III	N0	TCGA_578B95ED-8967-406C-AFB8-70C211CF9F89
0.148864861002414	WT	NA	NA	WT	WT	WT	WT	WT	WT	WT	WT	WT	WT	WT	WT	WT	WT	WT	WT	WT	NA	Stage IV	N1	TCGA_4FBBE978-101F-4565-A60A-844A97485C88
0.0299058638487241	singleHit	NA	NA	singleHit	WT	WT	WT	WT	WT	WT	singleHit	WT	WT	WT	WT	WT	WT	WT	WT	WT	NA	Stage IV	N2	TCGA_441D2917-46A9-4584-A987-9DB9DBDF7C4F
0.156086353655223	WT	NA	NA	WT	WT	WT	WT	WT	WT	WT	WT	WT	WT	WT	WT	WT	WT	WT	singleHit	WT	NA	Stage III	NX	TCGA_46C084FA-9585-4D58-A2F0-AD6B21F5603B
0.0925252685479664	WT	NA	NA	WT	WT	WT	WT	WT	WT	WT	WT	WT	WT	WT	WT	WT	WT	WT	WT	WT	NA	Stage III	N0	TCGA_87639609-160D-4CE7-BCAA-1FC03439B8D4
0.0445147463965628	WT	NA	NA	doubleHit	WT	WT	WT	WT	WT	WT	WT	WT	WT	WT	WT	WT	WT	WT	WT	WT	NA	Stage I	NX	TCGA_7B657C3B-B78B-4741-AF7F-18E48B2A8C50
0.0927483039315821	WT	1	3	WT	WT	WT	singleHit	singleHit	WT	WT	WT	WT	WT	WT	WT	WT	WT	WT	WT	WT	G3	Stage III	NX	TCGA_34D3DFC8-CBD8-4F98-ADA3-C246B189B65E
0.0900943544507133	WT	NA	NA	WT	WT	WT	WT	WT	WT	WT	WT	WT	WT	singleHit	WT	WT	WT	WT	WT	WT	NA	Stage III	N0	TCGA_E3359877-6173-421D-8C26-61B2C5E380A7
0.156157902960376	WT	4	2	WT	WT	WT	WT	WT	WT	WT	WT	WT	WT	WT	WT	WT	WT	WT	WT	WT	G2	Stage II	N0	TCGA_5E6A1687-FB67-4C0A-9BB1-E692F686001E
0.0521090760782148	singleHit	4	2	WT	WT	WT	singleHit	WT	WT	WT	singleHit	WT	WT	WT	singleHit	WT	WT	WT	WT	WT	G3	Stage I	N0	TCGA_0AC825A9-EC20-4D3E-9114-4DEAC902DE11
0.11437620307052	WT	NA	NA	WT	WT	WT	WT	WT	WT	WT	WT	WT	WT	WT	WT	WT	WT	WT	WT	WT	NA	Stage I	N0	TCGA_B97D13F5-38A8-4FB7-A840-F8E27B2D987F
0.120792930231195	WT	NA	NA	WT	WT	WT	WT	WT	WT	WT	WT	WT	WT	WT	WT	WT	WT	WT	WT	WT	NA	Stage II	N0	TCGA_64C8257C-3BA4-4B06-9313-501AF47D45C1
0.172523371382031	WT	NA	NA	WT	WT	WT	WT	WT	WT	WT	WT	WT	WT	WT	WT	WT	WT	WT	WT	WT	NA	Stage I	NX	TCGA_2F6AE3AB-8EB9-4749-BD64-0A41A0EBA38E
0.165782022857878	WT	NA	4	WT	WT	WT	singleHit	WT	WT	WT	WT	WT	WT	WT	WT	WT	WT	WT	WT	WT	G2	Stage I	NX	TCGA_E416C90A-2A9A-4F86-9B78-51FE5F8E3B7D
0.137645429265693	WT	1	3	WT	WT	WT	singleHit	singleHit	WT	WT	WT	WT	WT	WT	WT	WT	WT	WT	WT	WT	G3	Stage I	NX	TCGA_9040C5A5-D8BC-4693-8D35-5C2AD32833A0
0.134644787714747	WT	NA	NA	WT	WT	WT	WT	WT	WT	WT	WT	WT	WT	WT	WT	WT	WT	WT	WT	WT	NA	NA	NX	TCGA_7F9A203E-4C66-4FCD-983B-C27BA8531A0A
0.0869137100608588	WT	NA	NA	WT	WT	WT	WT	WT	WT	WT	WT	WT	WT	WT	WT	WT	WT	WT	WT	WT	NA	Stage I	NX	TCGA_3CE9818A-5545-44F2-A3C0-2EEE555F84AD
0.132863221798323	WT	NA	NA	WT	WT	WT	WT	WT	WT	WT	WT	WT	WT	WT	WT	WT	WT	WT	WT	WT	NA	Stage I	NX	TCGA_67BE48A1-AA86-4EA8-9460-100715F12A25
0.158157967031837	WT	1	3	WT	WT	WT	singleHit	singleHit	doubleHit	WT	WT	WT	WT	WT	WT	WT	WT	WT	WT	WT	G3	Stage I	N0	TCGA_A9848D7E-7B71-4C72-9EE3-E3CA474E8CB6
2.04678936117013e-05	WT	NA	NA	WT	WT	WT	WT	WT	WT	WT	WT	WT	WT	WT	WT	WT	WT	WT	WT	WT	NA	Stage III	N0	TCGA_CA0C6033-371C-4FB9-BC69-3EAF858D83C0
0.102642826964806	WT	3	2	WT	WT	WT	singleHit	singleHit	WT	WT	WT	WT	WT	WT	WT	WT	WT	singleHit	WT	WT	G3	Stage I	N0	TCGA_D841D893-0126-4D5A-A5A0-955172379E32
0.201674975430731	WT	NA	NA	WT	WT	WT	singleHit	singleHit	WT	WT	WT	WT	WT	WT	WT	WT	WT	WT	WT	WT	G3	Stage I	NX	TCGA_6DFB1149-9D1B-4E7D-AD7A-43C2772296A9
0.0686022596509413	WT	NA	4	WT	WT	WT	singleHit	WT	singleHit	WT	WT	WT	WT	WT	WT	WT	WT	WT	WT	WT	G3	Stage III	NX	TCGA_F3C19DC3-977B-4BE0-8EB3-4E1CCBF862AB
0.156452953445973	WT	4	3	WT	singleHit	WT	doubleHit	singleHit	WT	WT	WT	WT	WT	WT	WT	WT	WT	WT	WT	WT	G4	Stage IV	N0	TCGA_FA21E342-BDB1-47E2-B9AF-251EC5F7E176
0.221309863344968	WT	NA	NA	WT	WT	WT	WT	WT	WT	WT	WT	WT	WT	WT	WT	WT	WT	WT	WT	WT	NA	Stage I	NX	TCGA_691BFA81-F8E6-4711-BB06-9838704D9955
0.00573712229877604	WT	NA	NA	WT	WT	WT	WT	WT	WT	WT	WT	WT	WT	WT	WT	WT	WT	WT	WT	WT	NA	Stage I	NX	TCGA_3AB4A5A0-A494-4B88-9834-7A3447F8E536
0.183618560588022	WT	NA	NA	WT	WT	WT	WT	WT	WT	WT	WT	WT	WT	WT	WT	WT	WT	WT	WT	WT	NA	Stage I	NX	TCGA_A0663EC1-6682-4BE3-82AF-B9577700B320
0.11953538759299	WT	4	1	WT	WT	WT	singleHit	singleHit	singleHit	WT	WT	WT	WT	WT	WT	WT	WT	WT	WT	WT	G2	Stage III	N0	TCGA_693691F1-202D-43D1-BD57-D5BCC657DB1D
0.190970959678411	WT	1	3	WT	WT	WT	singleHit	singleHit	WT	WT	WT	WT	WT	WT	WT	WT	WT	WT	WT	WT	G3	Stage I	NX	TCGA_EAACE3EC-E424-4C10-BE6A-CDB53D16ECD1
0.215746991905168	WT	1	3	WT	WT	WT	singleHit	WT	WT	WT	WT	WT	WT	WT	WT	WT	singleHit	WT	WT	WT	G2	Stage I	NX	TCGA_A7A100AE-96B1-4F63-B4C1-DCA8C4EB63BC
0.0540772566864231	WT	4	2	WT	WT	WT	singleHit	WT	singleHit	WT	WT	WT	WT	WT	WT	WT	WT	WT	singleHit	WT	G4	Stage IV	NX	TCGA_8471BCF7-6EDA-48E4-8214-CC430173F2F8
0.12374531059179	WT	NA	NA	WT	WT	WT	WT	WT	WT	WT	WT	WT	WT	WT	WT	WT	WT	WT	WT	WT	NA	Stage I	N0	TCGA_F8780D3E-84F5-4A43-BBAC-C59C5D4D5C0E
0.0631389752310578	WT	4	3	WT	WT	WT	WT	WT	WT	WT	WT	WT	WT	WT	WT	WT	WT	WT	WT	WT	G3	Stage I	NX	TCGA_C6586E83-11C5-4D9C-941D-6B73A542214B
0.226810217950316	WT	1	1	WT	WT	WT	singleHit	WT	WT	WT	WT	WT	WT	WT	WT	WT	WT	WT	WT	WT	G2	Stage I	NX	TCGA_AE16A3E7-F95E-4526-9137-B640BCA5F014
0.0240124936818101	WT	NA	NA	singleHit	WT	WT	WT	WT	WT	WT	WT	WT	WT	WT	WT	WT	WT	WT	WT	WT	NA	Stage IV	N2	TCGA_97457ABC-A0F3-4938-9A36-2CCE4CAA8180
0.163615547254109	WT	NA	NA	WT	WT	WT	WT	WT	WT	WT	WT	WT	WT	WT	WT	WT	WT	WT	WT	WT	NA	NA	NX	TCGA_65797413-33DA-446B-8979-E3DAD90871FC
0.00296911322304617	WT	NA	NA	WT	WT	WT	WT	WT	WT	WT	WT	WT	WT	WT	WT	WT	WT	WT	WT	WT	NA	Stage II	NX	TCGA_A52FB731-830E-40A7-8A34-0DAEEC6AD996
0.158052629665403	WT	NA	NA	WT	WT	WT	WT	WT	WT	WT	WT	WT	WT	WT	WT	WT	WT	WT	WT	WT	NA	NA	NX	TCGA_99E49022-CD39-493A-84FB-DD60F1A4F9CE
2.40945032082953e-05	WT	NA	NA	WT	WT	WT	WT	WT	WT	WT	WT	WT	WT	WT	WT	WT	WT	WT	WT	WT	NA	Stage II	NX	TCGA_094021DD-27AD-4B5F-9DC1-3FB453E2D15F
0.181356837949989	WT	2	3	WT	WT	WT	WT	singleHit	singleHit	WT	WT	WT	WT	WT	WT	WT	WT	WT	WT	WT	G2	Stage I	N0	TCGA_7F9B1D32-6F17-4895-A4C3-DDACD17ADAD5
4.88341028230556e-06	WT	NA	NA	WT	WT	WT	WT	WT	WT	WT	WT	WT	WT	WT	WT	WT	WT	WT	WT	WT	NA	Stage I	NX	TCGA_9889D0AB-A85F-4549-BD27-E622B0E870DB
0.23758884257643	WT	3	4	WT	WT	WT	singleHit	singleHit	singleHit	WT	WT	WT	WT	WT	WT	WT	WT	WT	WT	WT	G2	Stage I	NX	TCGA_31110A59-6DD4-4EDD-A056-C45DBC8966CC
0.0534075727531169	WT	1	1	WT	WT	WT	singleHit	WT	WT	WT	WT	WT	WT	WT	WT	WT	WT	WT	WT	WT	G2	Stage III	N0	TCGA_14387DAD-F6A2-4C1E-A74B-DC1BFD1D95E1
0.122952571054873	WT	4	4	WT	WT	WT	WT	singleHit	WT	WT	WT	WT	WT	WT	WT	WT	WT	WT	WT	WT	G3	Stage I	NX	TCGA_394D04B2-FE10-4109-BDA7-E8840704FFC5
0.108519805427387	WT	1	4	WT	WT	WT	singleHit	singleHit	WT	WT	WT	WT	WT	WT	WT	WT	WT	WT	WT	WT	G4	Stage IV	NX	TCGA_2D84E0EC-31EE-418B-B275-84BF5D5EFEB5
0.0810818827971356	WT	NA	4	WT	WT	WT	WT	WT	singleHit	WT	WT	WT	WT	WT	WT	WT	WT	WT	WT	WT	G2	Stage I	N0	TCGA_E988564D-9EA2-4835-B811-4900E785E2B1
0.0981306515036849	WT	NA	NA	WT	WT	WT	WT	WT	WT	WT	WT	WT	WT	WT	WT	WT	WT	WT	WT	WT	G3	Stage I	N0	TCGA_D1848EEA-5A5D-4815-823B-03D835F791FE
0.147359218203574	WT	2	1	WT	WT	WT	WT	singleHit	singleHit	singleHit	WT	WT	WT	WT	WT	WT	WT	WT	WT	WT	G2	Stage III	NX	TCGA_0D541F12-AFB5-4D50-B43E-5038B0056BF0
0.186704528616381	WT	1	4	WT	WT	WT	singleHit	singleHit	singleHit	WT	WT	singleHit	WT	WT	singleHit	WT	WT	WT	WT	WT	G2	Stage II	N0	TCGA_809839A7-A175-48AA-809E-5E4C99894CDE
0.24493910226093	WT	NA	NA	WT	WT	WT	WT	WT	WT	WT	WT	WT	WT	WT	WT	WT	WT	WT	WT	WT	NA	Stage III	NX	TCGA_ACCFCE18-1113-4203-845F-4608539005FE
0.0371185939767265	WT	NA	NA	singleHit	WT	WT	WT	WT	WT	WT	WT	WT	WT	WT	WT	WT	WT	WT	WT	WT	NA	Stage I	N0	TCGA_A0586BCA-16AC-4AFB-864E-0C84881C77A5
0.353667014702072	doubleHit	3	1	WT	WT	WT	WT	WT	WT	WT	doubleHit	WT	WT	WT	WT	WT	WT	WT	WT	WT	G2	Stage I	N0	TCGA_139EC04C-0DC9-456E-91C8-AEF139E9370B
0.0552499784960253	WT	1	3	WT	WT	WT	singleHit	WT	WT	WT	WT	WT	WT	WT	WT	WT	WT	WT	WT	WT	G3	Stage III	N0	TCGA_CE075FE9-1386-4CC3-A23A-F5BA531742FE
0.0962129003194627	WT	3	2	WT	singleHit	WT	singleHit	WT	WT	WT	WT	WT	WT	WT	WT	WT	WT	WT	WT	WT	G4	Stage IV	NX	TCGA_C20D869D-66BC-4C91-B837-0586F49A2060
0.137661316922662	singleHit	NA	NA	WT	WT	WT	WT	WT	WT	WT	singleHit	WT	WT	WT	WT	WT	WT	WT	WT	WT	NA	Stage I	N0	TCGA_71791028-BDC4-4C11-9D35-8FCED8E47222
0.244844584533539	WT	2	3	WT	WT	WT	WT	WT	WT	WT	WT	WT	WT	WT	WT	WT	WT	WT	WT	WT	G3	Stage IV	NX	TCGA_28BD4613-5CAB-4456-926B-6099BDF2A76D
0.195684975412285	WT	NA	NA	WT	WT	WT	WT	WT	WT	WT	WT	WT	WT	WT	WT	WT	WT	WT	WT	WT	G2	Stage III	NX	TCGA_97AC8581-96AF-4E04-9C0C-2A36F07A3F56
0.168637156821911	WT	1	1	WT	WT	WT	WT	NA	WT	WT	WT	WT	WT	WT	WT	WT	WT	WT	WT	WT	G2	Stage I	NX	TCGA_70A865B0-1B67-46FC-98D5-2DDAD37153C8
0.0976964246229376	WT	NA	NA	WT	WT	WT	WT	WT	WT	WT	WT	WT	WT	WT	WT	WT	WT	WT	WT	WT	NA	Stage I	NX	TCGA_F39850C3-FBCF-4F3C-8A1A-8ECAF2A4CF8E
0.192756116686845	WT	NA	NA	WT	WT	WT	WT	WT	WT	WT	WT	WT	WT	doubleHit	WT	WT	WT	WT	WT	WT	NA	Stage III	N0	TCGA_46F53590-3B06-47C8-BE49-08C8F5E64C52
0.207633710139456	WT	NA	NA	WT	WT	WT	WT	WT	WT	WT	WT	WT	singleHit	WT	WT	WT	WT	WT	WT	WT	NA	Stage IV	N1	TCGA_DE434A16-D8B1-4AAF-B73D-110C02A94A73
0.343994109053054	WT	1	1	WT	WT	WT	WT	singleHit	singleHit	WT	WT	WT	WT	WT	WT	WT	WT	WT	WT	WT	G1	Stage I	NX	TCGA_56606528-ECC7-4074-8CA6-ECB0174BADC5
0.0151702679096327	WT	2	2	WT	WT	WT	WT	singleHit	WT	WT	WT	WT	WT	WT	WT	WT	WT	WT	WT	WT	G3	Stage I	N0	TCGA_7123BF57-2EAA-4509-B5EF-A72C58A32A09
0.167002602320213	WT	3	2	WT	WT	WT	WT	WT	singleHit	WT	WT	WT	WT	WT	WT	WT	WT	WT	WT	WT	G3	Stage III	N0	TCGA_CCD90971-71FE-4DF7-9BC8-D4E3CC944E54
0.172449715912278	WT	1	3	WT	WT	WT	WT	WT	WT	WT	WT	WT	WT	WT	WT	WT	WT	WT	WT	WT	G2	Stage I	N0	TCGA_73A0DF2D-684E-4A90-8608-E07CBA593D40
0.214515666083974	WT	1	3	WT	WT	WT	WT	WT	WT	WT	WT	WT	WT	WT	WT	WT	WT	WT	WT	WT	G3	Stage I	NX	TCGA_E87A1C3E-821D-446D-9AD9-030CDF758819
0.179600377607018	WT	NA	4	WT	WT	WT	singleHit	WT	WT	WT	WT	WT	WT	WT	WT	WT	WT	WT	WT	WT	G2	Stage I	NX	TCGA_4EB7A75C-86C9-4C01-AF4B-AD541D3E3EB0
0.160989303102996	WT	NA	NA	WT	WT	WT	WT	WT	WT	WT	WT	WT	WT	WT	WT	WT	WT	WT	WT	WT	NA	Stage I	NX	TCGA_E930E21A-AF2F-4E18-8571-DDE9B3AE0245
0.0256988179041435	WT	NA	NA	WT	WT	WT	WT	WT	WT	WT	WT	WT	WT	WT	WT	WT	WT	WT	WT	WT	NA	NA	NX	TCGA_467375F3-013E-460A-89DC-E9D324B27883
0.127148490957011	WT	2	1	WT	WT	WT	WT	WT	WT	WT	WT	WT	WT	WT	WT	WT	WT	WT	WT	WT	G2	Stage III	NX	TCGA_A15B58A5-9C4A-4E81-AE49-D7AF4E78F0CD
0.00973028441048587	WT	NA	NA	WT	WT	WT	WT	WT	WT	WT	WT	WT	WT	WT	WT	WT	WT	WT	WT	WT	NA	Stage III	N0	TCGA_665803A9-BA75-47C7-9060-F0B5E132D5EA
0.161490838930036	WT	1	1	WT	WT	WT	WT	WT	WT	WT	WT	WT	WT	WT	WT	WT	WT	WT	WT	WT	G2	Stage I	N0	TCGA_DAC4430C-6942-4F2A-B5A2-07A92C44F49F
0.143549174936259	WT	1	1	WT	WT	WT	WT	WT	WT	WT	WT	WT	WT	WT	WT	WT	WT	WT	WT	WT	G2	Stage I	N0	TCGA_B2D69A9E-693C-4FDC-8609-66A5E3CF66ED
0.0943086231374588	WT	1	1	WT	WT	WT	WT	WT	WT	WT	WT	WT	WT	WT	WT	WT	WT	WT	WT	WT	G2	Stage I	N0	TCGA_68135BBA-EE73-4A52-BE3C-469F10EFD665
0.15858684279368	WT	NA	NA	WT	WT	WT	WT	WT	WT	singleHit	WT	WT	WT	singleHit	WT	WT	WT	WT	WT	WT	NA	Stage I	NX	TCGA_ECD55736-C43A-40CF-868A-EAFB4B523B4C
0.043626563869579	WT	NA	NA	WT	WT	WT	WT	WT	WT	WT	WT	WT	WT	WT	WT	WT	WT	WT	WT	WT	G3	Stage I	NX	TCGA_B8CC671E-A8DB-4036-8BDA-0EAA2DF1427E
0.0911042386230969	WT	NA	NA	WT	WT	WT	WT	WT	WT	WT	WT	WT	WT	WT	WT	WT	WT	WT	WT	WT	NA	Stage II	NX	TCGA_7AFF4922-2DEF-41C4-99D3-6F5E97B3F5A7
0.226004082418665	WT	NA	NA	WT	WT	WT	WT	WT	WT	WT	WT	WT	WT	WT	WT	WT	WT	WT	WT	WT	NA	Stage I	NX	TCGA_57465F4D-3598-49E4-B62F-DA0F8FFC93D9
0.249050267377319	WT	NA	NA	WT	WT	singleHit	WT	WT	WT	WT	WT	WT	WT	WT	WT	WT	WT	WT	WT	WT	NA	Stage IV	N2	TCGA_56F9E65D-6117-47EC-B43D-D6F9742A5078
0.0623733746969152	WT	NA	NA	WT	singleHit	WT	WT	WT	WT	WT	WT	WT	WT	WT	WT	WT	WT	WT	WT	WT	G3	Stage II	N0	TCGA_6D289726-4100-4667-B8EF-3F9DA0849508
0.0830498152252673	WT	1	NA	WT	WT	WT	WT	WT	WT	WT	WT	WT	WT	WT	WT	WT	WT	WT	WT	WT	G3	Stage I	N0	TCGA_113FF940-CB45-404B-AE9C-9B82133CDCA2
0.24315140539785	WT	3	2	WT	WT	WT	WT	WT	WT	WT	WT	WT	WT	WT	WT	WT	WT	WT	WT	WT	G3	Stage I	NX	TCGA_0E82594A-2EE9-43E7-89CD-1A554E411923
0.231293020691013	WT	NA	NA	WT	WT	WT	WT	WT	WT	WT	WT	WT	WT	WT	WT	WT	WT	WT	WT	WT	NA	Stage I	N0	TCGA_0BEBF3F0-0A90-4385-960E-AE00CDA46F08
0.151004540649835	WT	2	NA	WT	WT	WT	singleHit	singleHit	WT	WT	WT	WT	WT	WT	WT	WT	WT	WT	WT	WT	G3	Stage IV	NX	TCGA_9820CB66-F911-4649-84C8-523A9C134D9F
0.230489609055578	WT	NA	NA	WT	WT	WT	WT	WT	WT	WT	WT	WT	WT	singleHit	WT	WT	WT	WT	WT	WT	NA	Stage I	N0	TCGA_F21EF450-28FC-4A66-BAB9-157140CB534E
0.21149264680606	WT	3	1	WT	WT	WT	singleHit	singleHit	singleHit	WT	WT	WT	singleHit	WT	WT	WT	WT	WT	WT	WT	G4	Stage I	N0	TCGA_74C33093-6863-4A92-8031-276A7ED30EE6
0.00755366609839484	WT	4	3	WT	WT	WT	WT	singleHit	singleHit	WT	WT	WT	WT	WT	WT	WT	WT	WT	WT	WT	G3	Stage IV	N0	TCGA_908BC03A-E486-4479-AC28-CA551775A59E
0.0989739933561308	WT	1	3	WT	WT	WT	WT	WT	WT	WT	WT	WT	WT	WT	WT	WT	WT	WT	WT	WT	G2	Stage I	N0	TCGA_39907C35-7FD6-4782-BBB6-9DC9B7DC2D77
0.0899669301568272	WT	4	3	WT	WT	WT	WT	WT	WT	WT	WT	WT	WT	WT	WT	WT	WT	WT	WT	WT	G3	Stage II	N0	TCGA_1E2026BA-6D51-493E-8521-237352CDE5C9
0.354130340978931	WT	1	4	WT	WT	WT	WT	singleHit	WT	WT	WT	WT	WT	WT	WT	WT	WT	WT	WT	WT	G2	Stage I	NX	TCGA_6052609D-D6A1-4915-8E57-65A5B04AB3E5
0.0854368638306795	WT	4	3	WT	WT	WT	singleHit	WT	WT	WT	WT	WT	WT	WT	WT	WT	WT	WT	WT	WT	G2	Stage I	N0	TCGA_85FAC803-0316-40E1-A8CE-913DEB363D4E
0.0587837032194316	singleHit	NA	NA	WT	WT	WT	WT	WT	WT	WT	singleHit	WT	WT	WT	WT	WT	WT	WT	WT	WT	NA	Stage III	NX	TCGA_3229515B-4207-49E9-8809-35890E44DB93
0.119406701857321	WT	1	NA	WT	WT	WT	WT	WT	WT	WT	WT	WT	WT	WT	WT	WT	WT	WT	WT	WT	G2	Stage I	N0	TCGA_085A808C-9337-4B1C-A469-0DFD67E64BC5
0.0679607304404988	WT	4	2	WT	WT	WT	WT	WT	WT	WT	WT	WT	singleHit	WT	WT	WT	WT	WT	WT	WT	G2	Stage III	N0	TCGA_C91DCF08-FE26-48D7-B954-78FB3DAB85AA
0.06389357823568	WT	2	3	WT	WT	WT	singleHit	singleHit	WT	WT	WT	WT	WT	WT	WT	WT	WT	WT	WT	WT	G3	Stage IV	NX	TCGA_D4D66A1C-9E7D-4178-8892-72ACD42B85B3
0.091131798740328	WT	NA	NA	WT	WT	WT	WT	WT	WT	WT	WT	WT	WT	WT	WT	WT	WT	WT	WT	WT	NA	Stage III	N1	TCGA_DC83CD4A-27E6-4EED-8FFC-71139AA025CD
0.0859006360591886	WT	NA	NA	WT	WT	WT	WT	WT	WT	WT	WT	WT	WT	WT	WT	WT	WT	WT	WT	WT	NA	Stage I	N0	TCGA_FD6CCC2F-7F27-45C9-8E8F-745EC9591989
0.248484388463636	WT	1	3	WT	WT	WT	singleHit	singleHit	WT	WT	WT	WT	WT	WT	WT	WT	WT	WT	WT	WT	G2	Stage I	NX	TCGA_10B07866-6634-45F5-ACEC-99C132A6C7C6
0.161496961734957	WT	NA	NA	WT	WT	WT	singleHit	WT	WT	WT	WT	WT	WT	WT	WT	WT	WT	WT	WT	WT	G1	Stage I	NX	TCGA_C69500AF-E808-4CF8-8D35-206BD8A24D54
0.146029781561433	WT	NA	NA	WT	singleHit	WT	WT	WT	singleHit	WT	WT	WT	WT	WT	WT	singleHit	WT	WT	WT	singleHit	NA	Stage III	NX	TCGA_52B87EFF-BF37-44C8-804E-FAC4FCD8050B
0.0776706851640529	WT	1	3	WT	WT	WT	singleHit	singleHit	WT	WT	WT	WT	WT	WT	WT	WT	WT	WT	WT	WT	G2	Stage I	NX	TCGA_09559A55-E807-4510-8D03-6A7209B2A2D8
0.0134541115434759	WT	NA	NA	WT	WT	WT	WT	WT	WT	WT	WT	WT	WT	WT	WT	WT	WT	WT	WT	WT	NA	Stage III	NX	TCGA_E1E564B8-EAFA-4093-8758-2D31A414BB92
0.172927156381788	WT	3	2	WT	WT	WT	WT	WT	WT	WT	WT	WT	WT	WT	WT	WT	WT	WT	WT	WT	G4	Stage IV	NX	TCGA_4830FDA6-731C-42AA-A482-A15CABD67817
0.12040355521076	WT	NA	NA	WT	WT	WT	WT	WT	WT	WT	WT	WT	WT	WT	singleHit	WT	WT	WT	WT	WT	NA	Stage III	N1	TCGA_7550AFDC-56C1-46A3-954F-B129431AA249
0.0296748930919755	WT	NA	NA	WT	WT	WT	WT	WT	WT	WT	WT	WT	WT	WT	WT	WT	WT	WT	WT	WT	NA	Stage III	N1	TCGA_03712A3C-CEC2-4BAC-9186-276F9890C10E
0.132332614169605	WT	NA	NA	WT	WT	WT	WT	WT	WT	WT	WT	WT	WT	WT	WT	WT	WT	WT	WT	WT	NA	Stage III	NX	TCGA_09EC8439-ED05-42F0-A096-158056AC34C5
0.211614239900887	WT	1	1	WT	WT	WT	singleHit	singleHit	WT	WT	WT	WT	WT	WT	WT	WT	WT	WT	WT	WT	G3	Stage I	N0	TCGA_D153ABC6-68F5-4E88-8414-714995147E25
2.18877455224433e-05	WT	NA	NA	WT	WT	WT	WT	WT	WT	WT	WT	WT	WT	WT	WT	WT	WT	WT	WT	WT	NA	Stage I	NX	TCGA_E4C04249-9BDB-4A6B-A0AE-B8B0AD4D4260
0.218332456425556	WT	1	1	WT	WT	WT	singleHit	singleHit	WT	WT	WT	WT	WT	WT	WT	WT	WT	WT	WT	WT	G3	Stage III	NX	TCGA_48889A8C-DCB3-4B51-A11F-B05601E7B0B3
0.076136731631363	WT	1	4	WT	WT	WT	WT	WT	WT	WT	WT	WT	WT	WT	WT	WT	WT	WT	WT	WT	G3	Stage III	N0	TCGA_754BAA80-71C3-4EB9-8807-812377413173
0.210316102307867	WT	1	3	WT	singleHit	WT	singleHit	singleHit	singleHit	WT	WT	singleHit	WT	WT	WT	WT	WT	WT	WT	WT	G3	Stage IV	NX	TCGA_78B9F113-C021-427E-AFFE-32F78F73A538
0.160483435218143	WT	2	1	WT	WT	WT	WT	WT	WT	WT	WT	WT	WT	WT	WT	WT	WT	WT	WT	WT	G3	Stage III	NX	TCGA_2A32F035-C562-49B9-BA70-1F9ACEF66D2F
0.259271862468981	WT	1	1	WT	WT	WT	singleHit	WT	WT	WT	WT	WT	WT	WT	WT	WT	WT	WT	WT	WT	G2	Stage I	NX	TCGA_CEC774CC-CCD4-4446-B7D4-AE37636F5A18
0.358455867162095	singleHit	3	2	WT	WT	WT	WT	WT	WT	WT	singleHit	WT	WT	WT	WT	WT	WT	WT	WT	WT	G3	Stage III	N0	TCGA_ACFDAF18-F84C-4F90-9280-C3BF2F19CD1B
0.0820748652333239	singleHit	NA	2	singleHit	WT	WT	WT	singleHit	WT	WT	singleHit	WT	WT	WT	WT	WT	WT	WT	WT	WT	G3	Stage I	NX	TCGA_F5617DA2-4632-4B2A-9F66-65D2C1D168D3
0.20227933495819	WT	1	1	WT	WT	WT	singleHit	WT	WT	WT	WT	WT	WT	WT	WT	WT	WT	WT	WT	WT	G2	Stage I	N0	TCGA_AC408085-7A00-405A-BBAE-D85E418EA768
0.0769155085352233	WT	4	4	WT	WT	WT	WT	WT	singleHit	WT	WT	WT	WT	WT	WT	WT	WT	WT	WT	WT	G2	Stage I	N0	TCGA_B4229A89-9C48-4101-9A8F-19232A64A752
0.0417669602797586	WT	3	2	WT	WT	WT	singleHit	singleHit	WT	singleHit	WT	WT	WT	WT	WT	WT	WT	WT	WT	WT	G2	Stage IV	N0	TCGA_DD2C1231-2724-4F32-8307-9C8C03E3448B
0.0257679593444941	WT	NA	NA	WT	WT	WT	WT	WT	WT	WT	WT	WT	WT	WT	WT	WT	WT	WT	WT	WT	NA	Stage II	N0	TCGA_129A042A-5E01-496B-BE6A-415224986F88
0.0350635866546913	WT	NA	NA	WT	WT	WT	WT	singleHit	singleHit	WT	WT	WT	WT	WT	WT	WT	WT	WT	WT	WT	NA	Stage I	N0	TCGA_5280C72D-7D75-493A-A425-C29793941BD4
0.200819063943716	WT	NA	NA	WT	WT	WT	WT	WT	WT	WT	WT	WT	WT	WT	WT	WT	WT	WT	WT	WT	NA	Stage I	NX	TCGA_5C438635-560D-470C-8799-391FD03B90B5
4.97307618879713e-06	WT	NA	NA	WT	WT	WT	singleHit	WT	WT	WT	WT	WT	WT	WT	WT	WT	WT	WT	WT	WT	NA	Stage I	NX	TCGA_E5539B0E-FBE9-4945-9FE3-5FA2DCAE963B
0.153451459449132	WT	2	3	WT	WT	WT	singleHit	singleHit	WT	WT	WT	WT	WT	WT	WT	WT	WT	WT	WT	WT	G2	Stage III	NX	TCGA_F43DC891-1CF1-4E90-98EA-8199FE94F431
0.0540179877413658	WT	4	3	WT	WT	WT	singleHit	singleHit	WT	WT	WT	WT	WT	WT	WT	WT	WT	WT	WT	WT	G2	Stage I	N0	TCGA_C4FB6954-88BB-40F8-BEF7-1B5D7D74E2FB
0.0444378166874473	WT	NA	NA	doubleHit	WT	WT	WT	WT	WT	WT	WT	WT	WT	WT	WT	WT	WT	WT	WT	WT	NA	Stage I	N0	TCGA_B153FD97-80E1-4FCC-8B45-B69A2E44B5A7
0.288671258190633	WT	NA	NA	WT	WT	WT	WT	WT	WT	WT	WT	WT	WT	WT	WT	WT	WT	WT	WT	WT	NA	NA	NX	TCGA_C7E66486-A934-4023-95BF-47315929DE82
0.013853255928749	WT	4	3	WT	singleHit	WT	singleHit	WT	WT	WT	WT	WT	WT	WT	WT	WT	WT	WT	WT	WT	G2	Stage III	NX	TCGA_9426519A-6912-4771-B255-0ED4CB1EAA12
0.198226067473676	WT	2	3	WT	WT	WT	WT	WT	WT	WT	WT	WT	WT	WT	WT	WT	WT	WT	singleHit	WT	G2	Stage I	N0	TCGA_E65A84D2-C271-4479-AB92-A0F2B3047A5B
0.142506111994524	WT	NA	NA	WT	WT	WT	WT	WT	singleHit	WT	WT	WT	singleHit	WT	WT	WT	WT	WT	WT	WT	G3	Stage III	N0	TCGA_02866551-3AB3-4200-B7D2-1C18F27E12AE
0.0983447066466536	WT	NA	NA	WT	WT	WT	WT	WT	WT	WT	WT	WT	WT	singleHit	WT	WT	WT	WT	WT	WT	NA	Stage I	NX	TCGA_0E524177-3D2B-493A-97BE-CEB6C72A3CDD
0.101412840533416	WT	NA	NA	WT	WT	WT	WT	WT	WT	WT	WT	WT	WT	WT	WT	WT	WT	WT	WT	WT	NA	Stage I	NX	TCGA_466E6F15-CD81-4DBA-A87F-58F0EF99ACA9
0.16875492704853	WT	1	3	singleHit	WT	WT	WT	WT	WT	WT	WT	WT	WT	WT	WT	WT	WT	WT	WT	WT	G2	Stage II	NX	TCGA_4CCDD956-AB6A-4D76-9912-FCFD3B2C8ED5
0.132829549199701	WT	1	1	WT	WT	WT	singleHit	WT	WT	WT	WT	WT	WT	WT	WT	WT	WT	WT	WT	WT	G2	Stage I	N0	TCGA_E02B49FE-B141-4A9F-B678-5C32FD489D70
0.221391892639185	WT	2	4	WT	singleHit	WT	WT	WT	WT	singleHit	WT	WT	WT	WT	WT	WT	WT	WT	WT	singleHit	G2	Stage II	N0	TCGA_28DD335D-6972-429A-979A-3665876B3BFB
0.278836038163617	WT	3	1	WT	WT	WT	singleHit	WT	WT	WT	WT	WT	WT	WT	WT	WT	WT	WT	WT	WT	G3	Stage I	NX	TCGA_FE9107C4-F161-467F-944D-0B243985A152
0.0834381075236252	WT	4	2	WT	WT	WT	WT	WT	WT	WT	WT	singleHit	WT	WT	WT	WT	WT	WT	WT	WT	G4	Stage III	N0	TCGA_D7A37A60-2DE1-4C33-AE21-A300AAB90AF6
0.190645545117437	WT	3	2	WT	WT	WT	singleHit	singleHit	singleHit	WT	WT	WT	WT	WT	WT	WT	WT	WT	WT	WT	G3	Stage III	N0	TCGA_4E978C4A-1CCE-4C7E-8FAD-F968D4502F10
0.194537475457207	WT	NA	NA	WT	WT	WT	WT	WT	WT	WT	WT	WT	WT	WT	WT	WT	WT	WT	WT	WT	NA	Stage IV	N2	TCGA_8EA5EF4B-9045-4D5F-A20C-255F0ECC08C6
0.0979797750573592	WT	4	3	WT	WT	WT	singleHit	singleHit	WT	WT	WT	doubleHit	WT	WT	WT	WT	WT	WT	WT	WT	G3	Stage IV	N0	TCGA_BF92BAB0-5086-4408-80D3-05B9CCFDA176
0.126046680884052	WT	NA	NA	WT	WT	WT	WT	WT	WT	WT	WT	WT	WT	WT	WT	WT	WT	WT	WT	WT	NA	Stage I	NX	TCGA_90EFB8FA-018E-4577-ABC8-471FB95300C8
0.194001038838705	WT	1	4	WT	WT	WT	WT	WT	WT	WT	WT	WT	WT	WT	WT	WT	WT	WT	WT	WT	G2	Stage I	NX	TCGA_F0EEF94B-586D-415F-813A-E79579430608
0.0570631106098861	WT	NA	NA	WT	WT	WT	WT	WT	WT	WT	WT	WT	WT	singleHit	WT	WT	WT	WT	WT	WT	NA	Stage III	N0	TCGA_D4247DD2-FB8A-4462-A891-B3550B1B0115
0.12722792943796	WT	1	1	WT	WT	WT	singleHit	singleHit	WT	WT	WT	WT	WT	WT	WT	WT	WT	WT	WT	WT	G3	Stage I	N0	TCGA_4F3EA91C-B215-40B6-BEFF-532BC1D8666E
0.0582064552920394	WT	NA	NA	WT	WT	WT	WT	WT	WT	WT	WT	WT	WT	WT	WT	WT	WT	WT	WT	WT	G2	Stage III	NX	TCGA_CADA5627-F24B-468B-93AA-56DF6FE664E6
1.07778706152686e-05	WT	NA	NA	WT	WT	WT	WT	WT	WT	WT	WT	WT	WT	WT	WT	WT	doubleHit	WT	WT	WT	NA	Stage I	NX	TCGA_4CD1A9D3-B0E4-49F7-A842-D243A28CECB3
0.125757618209677	WT	NA	NA	WT	singleHit	WT	WT	WT	WT	WT	WT	WT	WT	WT	WT	WT	WT	WT	WT	WT	NA	Stage I	NX	TCGA_BD3559EC-93EC-4DBC-8631-35EFC27A5C08
0.295647734129631	WT	3	1	WT	WT	WT	WT	WT	WT	WT	WT	WT	WT	WT	WT	WT	WT	WT	WT	WT	G2	Stage I	NX	TCGA_2668DBB7-A161-44E0-A261-3DF53BE5FE2D
0.0715973724610117	WT	NA	NA	WT	WT	WT	WT	WT	WT	WT	WT	WT	WT	WT	WT	WT	WT	WT	WT	WT	NA	Stage IV	N1	TCGA_6DA211CC-0994-4618-8B0F-2F2B61079A15
0.183807274434119	WT	NA	NA	WT	WT	WT	WT	WT	singleHit	WT	WT	WT	WT	WT	WT	WT	WT	WT	WT	singleHit	NA	Stage I	NX	TCGA_19342512-D282-4C35-B9A9-3A1180D594F4
0.103114591820035	WT	4	3	WT	WT	WT	singleHit	singleHit	WT	WT	WT	singleHit	WT	WT	WT	WT	WT	WT	WT	WT	G2	Stage I	NX	TCGA_F001EA09-8A56-40C5-86E7-D2F3338020B8
0.0731404165521598	WT	4	2	WT	singleHit	WT	WT	WT	WT	WT	WT	WT	WT	WT	WT	WT	WT	WT	WT	WT	G3	Stage IV	N0	TCGA_39E585E6-19F6-4767-BACF-1E7C73C1A1ED
0.507063996507976	WT	NA	NA	WT	WT	WT	WT	WT	WT	WT	WT	WT	WT	WT	WT	WT	WT	WT	WT	WT	NA	Stage IV	N1	TCGA_0FEB903F-6DED-410E-8409-5B47D306D4BB
1.5836639960603e-05	WT	NA	NA	WT	singleHit	WT	WT	WT	WT	WT	WT	WT	WT	WT	WT	WT	WT	WT	WT	WT	NA	Stage I	NX	TCGA_766E5BEF-D5FC-4C60-831C-88667F858375
0.246995451841253	WT	3	2	WT	WT	WT	WT	singleHit	singleHit	WT	WT	WT	WT	WT	WT	WT	WT	WT	WT	WT	G3	Stage I	NX	TCGA_B108BBEC-5046-48B4-A96B-9382D3BD61CA
0.200103424973634	WT	NA	NA	WT	WT	WT	WT	WT	WT	WT	WT	WT	WT	WT	WT	WT	singleHit	WT	WT	WT	NA	Stage I	N0	TCGA_79286576-A06B-4970-8A04-F2CCFAEAD233
0.0145979476671867	WT	NA	NA	WT	WT	WT	WT	WT	WT	WT	WT	WT	WT	WT	WT	WT	WT	WT	WT	WT	NA	Stage I	NX	TCGA_12F2CEFF-2D86-4FE6-934C-6775C98338E0
0.0776793067705751	WT	NA	NA	WT	WT	WT	WT	singleHit	WT	WT	WT	WT	WT	WT	WT	WT	WT	WT	WT	WT	G1	Stage I	NX	TCGA_0FB01E6C-E213-43F9-A97A-F0B7B5ABCE4F
0.293659682770781	WT	1	1	WT	WT	WT	singleHit	WT	WT	WT	WT	WT	WT	WT	WT	WT	WT	WT	WT	WT	G2	Stage I	NX	TCGA_F5A64B5A-54BA-41A1-8CA2-75D27C5680D3
0.160752905755689	WT	NA	NA	WT	WT	WT	WT	WT	WT	singleHit	WT	WT	WT	WT	WT	WT	WT	WT	WT	WT	NA	Stage I	NX	TCGA_7A4E98CA-A3D9-4485-AB6A-2EB266CF2ED0
0.113612336623476	WT	1	1	WT	WT	WT	singleHit	WT	WT	WT	WT	WT	WT	WT	WT	WT	WT	WT	WT	WT	G3	Stage I	N0	TCGA_68293EFE-73DE-458B-9C4A-0B7E6D1D5F91
0.0703663039656022	WT	2	3	WT	WT	WT	singleHit	WT	WT	WT	WT	WT	WT	WT	WT	WT	WT	WT	WT	WT	G3	Stage IV	NX	TCGA_563EB6A9-F589-49A8-89B2-2F1185C65C4E
0.0767207113495782	WT	4	3	WT	singleHit	WT	singleHit	singleHit	singleHit	WT	WT	WT	WT	WT	WT	WT	WT	WT	WT	WT	G3	Stage II	N0	TCGA_1DF936AB-8850-45F5-827A-2DC578388F24
0.124858501760506	WT	4	2	WT	WT	WT	singleHit	WT	WT	WT	WT	WT	WT	WT	WT	WT	WT	WT	WT	WT	G2	Stage I	NX	TCGA_E92E6FCC-434A-47A2-9DBB-7AAD5F1E30DC
0.033056606760604	WT	NA	NA	WT	WT	WT	WT	WT	WT	WT	WT	WT	WT	WT	WT	WT	WT	WT	WT	WT	NA	Stage I	N0	TCGA_AF027B78-C723-4EBE-B68C-B95B5A576EB2
0.209836522448139	WT	1	NA	WT	WT	WT	singleHit	singleHit	WT	WT	WT	WT	WT	WT	WT	WT	WT	WT	WT	WT	G2	Stage I	NX	TCGA_B5793A95-1EEE-4ACF-A1BF-1B9DD5FB5A19
0.0253168273457548	WT	NA	NA	WT	WT	WT	WT	WT	WT	WT	WT	WT	WT	WT	WT	WT	WT	WT	WT	WT	NA	Stage III	N0	TCGA_6FA6C587-6FE7-4421-8C38-67F61563083E
0.0371241398806502	WT	NA	NA	WT	WT	WT	WT	WT	WT	WT	WT	WT	WT	WT	WT	WT	WT	WT	WT	WT	NA	Stage III	N1	TCGA_57274763-5D5F-475C-BF73-82262A4A6E44
0.164738777207264	WT	NA	NA	WT	WT	WT	WT	WT	WT	WT	WT	WT	WT	WT	WT	WT	WT	WT	WT	WT	NA	Stage III	N1	TCGA_16FEECBC-FA04-4299-87CD-8F00B1262FF1
0.0447031379012596	WT	4	3	WT	WT	WT	singleHit	WT	WT	WT	WT	WT	WT	WT	WT	WT	WT	WT	WT	WT	G3	Stage III	N0	TCGA_1F746AE9-EF0E-448F-A0FE-80A243288040
0.101968810618924	WT	2	2	WT	WT	WT	singleHit	singleHit	WT	WT	WT	WT	WT	WT	WT	WT	WT	WT	WT	WT	G2	Stage I	N0	TCGA_9903B65A-CA26-4C98-B7CD-182663E77E9B
0.0862593704188446	WT	NA	1	WT	WT	WT	WT	singleHit	WT	WT	WT	WT	WT	WT	WT	WT	WT	WT	WT	WT	G3	Stage II	N0	TCGA_BB4FEDA4-B581-4357-966E-50905A5A306E
0.213727711730845	WT	3	1	WT	WT	WT	WT	WT	WT	WT	WT	singleHit	WT	WT	WT	WT	WT	WT	WT	WT	G3	Stage III	NX	TCGA_79984969-9183-4B22-BE98-FCD9AB58A9C8
0.147363322733869	WT	4	3	WT	WT	WT	singleHit	WT	WT	WT	WT	WT	WT	WT	WT	WT	WT	WT	WT	WT	G3	Stage I	NX	TCGA_24ECF7BA-DA7D-40D3-B85E-361590056C14
0.182455084210217	WT	NA	NA	WT	WT	WT	WT	WT	WT	WT	WT	WT	WT	singleHit	WT	WT	WT	WT	WT	WT	NA	Stage I	NX	TCGA_353FDD3D-FD74-4B75-90FC-1E61025B1DC6
0.11928560365289	WT	2	1	WT	WT	WT	WT	singleHit	WT	WT	WT	WT	WT	WT	WT	WT	WT	WT	WT	WT	G3	Stage III	NX	TCGA_DD11335A-68D6-4404-A792-93E08DEE7760
0.130574957404954	WT	4	1	WT	WT	WT	WT	WT	WT	WT	WT	WT	WT	WT	WT	WT	WT	WT	WT	WT	G2	Stage III	N0	TCGA_BA1B4D2D-549E-4D88-BA99-968D79B325B6
0.167448615938833	WT	3	4	WT	WT	WT	WT	singleHit	WT	WT	WT	WT	WT	WT	WT	WT	WT	WT	WT	WT	G2	Stage I	N0	TCGA_0EF980A9-700C-4B13-B3B7-9480B9EE4670
0.0370113678898304	WT	NA	NA	WT	WT	WT	WT	WT	WT	WT	WT	WT	singleHit	WT	WT	WT	WT	WT	WT	WT	NA	Stage I	NX	TCGA_FD47E84C-089F-4275-B4D5-EBD7F82CEDA7
0.200449675394419	WT	NA	NA	WT	WT	WT	WT	WT	WT	WT	WT	WT	WT	WT	WT	WT	WT	WT	WT	WT	NA	Stage I	NX	TCGA_E97D51F7-CEF6-4637-AC70-6D794FA54BAC
0.112793686751736	WT	1	3	WT	WT	WT	WT	WT	WT	WT	WT	WT	WT	WT	WT	WT	WT	WT	WT	WT	G2	Stage I	N0	TCGA_3E92CFB2-27E5-4B19-9D49-CE64731D1E79
0.138432116255079	WT	1	4	WT	WT	WT	singleHit	singleHit	singleHit	WT	WT	WT	WT	WT	WT	WT	WT	WT	WT	WT	G2	Stage III	NX	TCGA_1489AA56-4CA2-47CD-98E6-94D64A52CADA
0.222360774950322	singleHit	2	2	WT	WT	WT	WT	WT	singleHit	WT	singleHit	WT	WT	WT	WT	WT	WT	WT	WT	singleHit	G4	Stage III	N0	TCGA_49EEABDB-0497-43E8-B3AF-C0F607BD1B7F
0.0891473426373447	WT	1	3	WT	WT	WT	WT	WT	WT	WT	WT	WT	WT	WT	WT	WT	WT	WT	WT	WT	G2	Stage I	N0	TCGA_F55A8A2F-7390-4639-A350-8ED374AD2D55
0.241501085622761	WT	NA	NA	WT	WT	WT	WT	WT	WT	WT	WT	WT	WT	WT	WT	WT	WT	WT	WT	WT	NA	Stage IV	N1	TCGA_862D8DE4-0F24-427A-BAA8-B2F42E74D43D
0.281192120350972	WT	NA	NA	WT	WT	WT	WT	WT	WT	WT	WT	WT	WT	WT	WT	WT	WT	WT	WT	WT	NA	Stage I	NX	TCGA_8DE8FA53-7E21-4EE4-8205-B802A8970F18
0.228412620658537	WT	3	2	WT	WT	WT	singleHit	WT	WT	WT	WT	WT	WT	WT	WT	WT	WT	WT	WT	WT	G3	Stage III	NX	TCGA_4C5F5745-2858-43C0-981B-4F3F7CC9349D
0.178980780520877	WT	NA	NA	WT	WT	WT	WT	WT	WT	WT	WT	WT	WT	WT	singleHit	WT	WT	WT	WT	WT	NA	Stage II	NX	TCGA_B0E015B8-D7D4-4EA7-9881-4AF1698981E6
0.109583807755534	WT	NA	NA	WT	WT	WT	WT	WT	WT	WT	WT	WT	WT	singleHit	WT	WT	WT	WT	WT	WT	NA	Stage IV	N2	TCGA_9A9D8465-504B-441A-A042-FA1344339FBD
0.101366834048067	singleHit	NA	NA	WT	WT	WT	WT	WT	WT	WT	singleHit	WT	WT	WT	WT	WT	WT	WT	WT	WT	NA	Stage I	NX	TCGA_6B041FD9-0133-4F65-B2D7-C90F0AEA9FD0
0.0493905108744221	WT	NA	NA	WT	WT	WT	WT	WT	WT	WT	WT	WT	WT	WT	WT	WT	WT	WT	WT	WT	NA	Stage II	N0	TCGA_F466EECE-D6EE-4A5E-9243-6B898AC12E41
0.245043546283532	WT	3	4	WT	WT	WT	WT	WT	WT	WT	WT	WT	WT	WT	WT	WT	WT	WT	WT	WT	G2	Stage I	N0	TCGA_88299DDB-22B5-4B87-B03D-58C6692BCB86
0.162923909216976	WT	2	3	WT	WT	WT	doubleHit	WT	WT	WT	WT	WT	WT	WT	WT	singleHit	WT	WT	WT	WT	G3	Stage III	NX	TCGA_B7948340-2674-4139-A7DE-4571C18C866D
0.00909926369994423	WT	NA	NA	WT	singleHit	WT	WT	WT	WT	WT	WT	WT	WT	WT	WT	WT	WT	WT	WT	WT	NA	Stage I	NX	TCGA_321611DC-DAAB-452B-A62D-3C4CED9CAA29
0.151843606951866	WT	NA	NA	WT	WT	WT	WT	WT	WT	WT	WT	WT	WT	WT	WT	WT	WT	WT	WT	WT	G2	Stage III	NX	TCGA_4220D555-895F-4A77-9DE2-DE4AD2F761DF
0.0740396346596849	WT	NA	NA	WT	WT	WT	WT	WT	WT	WT	WT	WT	WT	WT	singleHit	WT	WT	WT	WT	WT	NA	Stage III	NX	TCGA_31238115-F5AB-4FF9-8FF4-8E1104FCDDF8
0.223932046297847	WT	1	4	WT	WT	WT	singleHit	singleHit	WT	WT	WT	WT	WT	WT	WT	WT	WT	WT	WT	WT	G2	Stage I	NX	TCGA_DD28FBAB-4A9C-4654-8FE5-E030ABD064AE
0.195719758920814	WT	NA	2	WT	WT	WT	singleHit	singleHit	singleHit	WT	WT	WT	WT	WT	WT	WT	WT	WT	WT	WT	G4	Stage II	NX	TCGA_38078B54-6BBA-4696-BB22-9D5FC49E631D
0.182262002749681	WT	2	NA	WT	WT	WT	WT	singleHit	singleHit	WT	WT	WT	WT	WT	WT	WT	WT	WT	WT	WT	G2	Stage I	NX	TCGA_B7BAE456-7D53-4BAC-9263-67C5C6ABD5AF
0.142753192260534	WT	1	3	WT	WT	WT	singleHit	doubleHit	WT	WT	WT	WT	WT	WT	WT	WT	WT	WT	WT	WT	G2	Stage I	N0	TCGA_C7771606-F746-44F1-A3F9-9FD1AED1A45C
0.0839901468925852	WT	2	2	WT	WT	WT	doubleHit	WT	WT	WT	WT	WT	WT	WT	WT	WT	WT	WT	WT	WT	G4	Stage I	NX	TCGA_EABDCDE3-9DA0-4E91-96E7-46DBFB39F0D3
0.173443584723253	WT	NA	NA	WT	WT	WT	WT	WT	WT	WT	WT	WT	WT	WT	WT	WT	WT	WT	WT	WT	NA	Stage III	N0	TCGA_A4FF8ED4-3562-481B-AF9C-17208EBC5390
0.172235266836395	WT	NA	NA	WT	WT	WT	WT	WT	WT	WT	WT	WT	WT	WT	WT	WT	WT	WT	WT	WT	NA	Stage I	NX	TCGA_434BD66F-7532-46C3-93F4-998337A29D8F
0.0570063659748899	WT	2	2	singleHit	singleHit	WT	singleHit	WT	WT	WT	WT	WT	WT	WT	WT	WT	WT	WT	WT	WT	G4	Stage III	N0	TCGA_094A58FE-85FD-41B0-AC04-154A8CC710D0
0.185213386358963	singleHit	NA	NA	WT	WT	WT	WT	WT	WT	WT	singleHit	WT	WT	WT	WT	WT	WT	WT	singleHit	WT	NA	Stage II	N0	TCGA_4201F247-A088-4B62-826F-1944FA0F91E5
0.0402922852624408	WT	1	4	WT	WT	WT	WT	WT	WT	singleHit	WT	WT	WT	WT	WT	WT	WT	WT	WT	WT	G3	Stage I	N0	TCGA_A3E6EDD3-F887-43D9-8BF8-89D6A775AB66
0.137360974954522	WT	1	3	WT	WT	WT	WT	singleHit	WT	WT	WT	WT	WT	WT	WT	WT	WT	WT	WT	WT	G2	Stage I	NX	TCGA_BCEC247E-8308-4C8B-86C5-534CC3992ED5
0.166849972594294	WT	NA	NA	WT	WT	WT	WT	WT	WT	WT	WT	WT	WT	WT	WT	WT	WT	WT	WT	WT	NA	NA	NX	TCGA_7DEDCD18-5208-4199-80C2-BEDA04833C49
1.27012677722193e-05	WT	NA	NA	WT	singleHit	WT	singleHit	WT	WT	WT	WT	WT	WT	WT	WT	WT	WT	WT	WT	WT	NA	Stage II	N0	TCGA_0572C254-447A-425C-BD88-2EE4BFDE8BEC
0.165510164947221	WT	NA	NA	WT	WT	WT	WT	WT	WT	WT	WT	WT	WT	WT	WT	WT	WT	WT	WT	WT	NA	Stage I	N0	TCGA_CC5B179A-A982-4107-9B36-313992EC2FC9
0.0939609520111753	WT	4	1	WT	WT	WT	singleHit	singleHit	singleHit	WT	WT	WT	WT	WT	WT	WT	WT	WT	WT	WT	G2	Stage IV	NX	TCGA_88A48ECE-5BBC-44A6-B5A8-B900973F98E6
0.112063496975302	WT	2	2	WT	WT	WT	singleHit	WT	WT	WT	WT	WT	WT	WT	WT	WT	WT	WT	WT	WT	G3	Stage II	NX	TCGA_A638B496-CA9F-4C64-93F4-C7E11D713C76
0.134884912783477	singleHit	2	1	WT	WT	WT	WT	WT	WT	singleHit	singleHit	WT	WT	WT	WT	WT	WT	WT	WT	WT	G2	Stage III	N0	TCGA_29F60AF8-CE42-4025-8A48-CAD9EB011A0E
0.237420085319483	WT	NA	NA	WT	WT	WT	WT	singleHit	WT	WT	WT	WT	WT	singleHit	WT	WT	WT	WT	WT	WT	NA	Stage I	NX	TCGA_7F0C6A5A-F4E0-4374-A4CD-EB9D526CB779
0.18537649820996	WT	2	3	WT	WT	WT	WT	WT	WT	WT	WT	WT	WT	WT	WT	WT	WT	WT	WT	WT	G2	Stage III	NX	TCGA_6364BF2A-714C-4D27-AEF3-52C8EF648F12
0.0958457969117774	WT	NA	NA	WT	WT	WT	WT	WT	WT	WT	WT	singleHit	WT	WT	WT	WT	WT	WT	WT	WT	G2	Stage I	NX	TCGA_70BC3EEE-B8C9-40D2-BECD-8BED3AD96E22
0.123315622366012	WT	1	3	WT	WT	WT	singleHit	WT	WT	WT	WT	WT	singleHit	WT	WT	WT	WT	WT	WT	WT	G3	Stage I	N0	TCGA_FE97638C-BBD0-4BAC-A8B6-8690D919B98C
0.29412744533177	WT	3	1	WT	WT	WT	singleHit	WT	WT	WT	WT	WT	WT	WT	WT	WT	WT	WT	WT	WT	G2	Stage I	NX	TCGA_476D6C67-9859-47D2-9EC7-3B013B814DFF
0.231283510782404	WT	NA	NA	WT	WT	WT	WT	WT	WT	WT	WT	WT	WT	WT	WT	WT	WT	WT	WT	WT	NA	Stage I	NX	TCGA_1E117145-7AED-44ED-B4B4-38D9C9A2D26B
0.0351881333786423	WT	NA	NA	WT	WT	WT	WT	WT	WT	WT	WT	WT	WT	WT	WT	WT	WT	WT	WT	WT	NA	Stage I	NX	TCGA_0BEE8DD4-9D91-454F-9E75-79739C6F9A0F
0.0938725784388755	WT	NA	NA	WT	WT	WT	WT	WT	WT	WT	WT	WT	WT	WT	WT	singleHit	WT	WT	WT	WT	NA	Stage III	NX	TCGA_C92520DF-8D24-4E8F-9FF5-03945962A09A
0.17923555136505	WT	NA	NA	WT	WT	WT	WT	WT	WT	WT	WT	WT	WT	WT	WT	WT	WT	WT	WT	WT	NA	NA	NX	TCGA_653A70EE-5F95-409B-B9C0-D7CF858E1554
0.277059299587255	WT	NA	NA	WT	WT	WT	WT	WT	WT	WT	WT	WT	WT	WT	WT	WT	WT	WT	WT	WT	NA	Stage I	NX	TCGA_48991EA8-03C7-4D25-BDFF-C503A610A305
0.0609528777419108	WT	NA	NA	singleHit	WT	WT	WT	WT	WT	WT	WT	WT	WT	WT	WT	WT	WT	WT	WT	WT	G2	Stage I	NX	TCGA_3F64FCDA-3C5D-4EC3-A355-7FBAF5A13381
0.0429148801103989	WT	NA	NA	WT	WT	WT	WT	WT	WT	WT	WT	WT	WT	WT	WT	WT	WT	singleHit	WT	WT	NA	Stage III	N0	TCGA_73A25F6E-99C8-4C55-9E6C-8457BE8E44C0
0.204510917141515	WT	1	4	WT	WT	WT	WT	singleHit	WT	WT	WT	WT	WT	WT	WT	WT	WT	WT	WT	WT	G2	Stage I	NX	TCGA_EC9586E8-E8B3-423C-8FB2-09942F322033
0.042081656031671	WT	NA	NA	WT	WT	WT	singleHit	WT	WT	WT	WT	WT	WT	WT	WT	WT	WT	WT	WT	WT	NA	Stage II	NX	TCGA_5A854413-8AF4-410C-AAC1-79A1AE95B624
0.266335958702567	WT	NA	NA	WT	WT	WT	WT	WT	WT	WT	WT	WT	WT	WT	WT	WT	WT	WT	WT	WT	NA	Stage I	NX	TCGA_D04A2B83-1059-4D01-BF1F-F8BEB5280626
0.0153601118493386	WT	NA	NA	WT	WT	WT	WT	WT	WT	WT	WT	WT	WT	WT	WT	WT	WT	WT	WT	WT	NA	Stage IV	NX	TCGA_41E266E3-C39D-4615-BBA2-397560EBA4F2
0.0924972178116666	WT	1	3	WT	WT	WT	WT	WT	WT	WT	WT	WT	WT	WT	WT	WT	WT	WT	WT	WT	G2	Stage I	NX	TCGA_D259BBC3-9FB0-4A07-ABD0-CFA90BBE7E36
0.155952566217603	WT	NA	NA	WT	WT	WT	WT	WT	WT	WT	WT	WT	WT	WT	WT	WT	WT	WT	WT	WT	NA	Stage I	NX	TCGA_FDAA6127-37B7-4CAC-96AD-AC91A8547B1C
0.139880936642141	WT	NA	NA	WT	WT	WT	singleHit	WT	WT	WT	WT	WT	WT	WT	WT	WT	WT	WT	WT	WT	G2	Stage I	NX	TCGA_7BB8A9A3-F26C-403C-BD71-76D1E1776BC1
0.120161691229947	WT	1	3	WT	WT	WT	WT	WT	singleHit	WT	WT	WT	WT	WT	WT	WT	WT	WT	WT	WT	G3	Stage IV	N0	TCGA_9FFB6C8C-FE8D-4BE1-B3C5-56EEE48A8E09
0.113785523782723	WT	4	2	WT	WT	WT	WT	WT	WT	WT	WT	WT	WT	WT	WT	WT	WT	WT	WT	WT	G2	Stage IV	N0	TCGA_79523685-8715-4B64-B53E-3A7506C06994
0.255681148468361	WT	NA	NA	WT	WT	WT	WT	WT	WT	WT	WT	WT	WT	WT	WT	WT	WT	WT	WT	WT	G2	Stage I	NX	TCGA_861F09A8-FF2D-4764-8B58-D52548C3361F
0.0498051579578199	WT	4	3	WT	WT	WT	WT	WT	WT	WT	WT	singleHit	WT	WT	WT	WT	WT	WT	WT	WT	G2	Stage II	N0	TCGA_01EAF933-A083-47C2-A015-9C6CD8CEC520
0.0556921797855391	WT	4	2	WT	singleHit	WT	singleHit	WT	WT	WT	WT	WT	WT	WT	WT	WT	WT	WT	WT	WT	G2	Stage II	NX	TCGA_0DFC059F-1E26-40B8-A5F6-BE55FA6C34D2
0.0572871149888195	WT	4	3	WT	singleHit	WT	singleHit	singleHit	WT	WT	WT	WT	WT	WT	WT	WT	WT	WT	WT	WT	G2	Stage III	N0	TCGA_7DF1BBDC-CCD8-4F1A-8F5B-4547E23883C6
0.17823848166038	WT	1	1	WT	WT	WT	singleHit	WT	WT	WT	WT	WT	WT	WT	WT	WT	WT	WT	WT	WT	G2	Stage I	NX	TCGA_9F149FF5-730C-4178-81B3-D7F4EE8286BE
0.0230101533288757	WT	NA	NA	WT	WT	WT	WT	WT	WT	WT	WT	WT	WT	WT	WT	WT	WT	WT	WT	WT	NA	Stage III	N0	TCGA_418764FC-8509-41C1-BFFA-B3DD8A6D9AAF
0.0714325231321937	WT	NA	NA	WT	WT	WT	WT	WT	WT	WT	WT	WT	WT	WT	WT	WT	WT	WT	WT	WT	NA	Stage I	NX	TCGA_8EB58CDA-A523-45D0-B871-E648074D87EF
0.166383680600098	WT	1	NA	WT	WT	WT	singleHit	WT	singleHit	WT	WT	WT	WT	WT	WT	WT	WT	WT	WT	WT	G2	Stage I	N0	TCGA_2A621466-903B-47FE-A601-EFE88BC83276
0.039287757182388	WT	NA	NA	WT	WT	WT	WT	WT	WT	WT	WT	WT	WT	WT	WT	WT	WT	WT	WT	WT	NA	Stage I	N0	TCGA_3B3FB273-1DCA-4534-B543-065298197EB6
0.192619295249089	WT	1	4	WT	WT	WT	WT	WT	WT	singleHit	WT	WT	WT	WT	WT	WT	WT	WT	WT	WT	G4	Stage III	N0	TCGA_A9B1912A-4B6C-4F73-B4F8-E3E2B0FD4174
0.248444295215523	WT	4	3	WT	WT	WT	singleHit	singleHit	WT	WT	WT	WT	WT	WT	WT	WT	WT	WT	WT	WT	G3	Stage III	N0	TCGA_85FDDED0-6821-4E09-89B6-AA325D299698
0.140862145350584	WT	1	3	WT	WT	WT	WT	WT	WT	singleHit	WT	WT	WT	WT	WT	WT	WT	WT	WT	WT	G2	Stage III	NX	TCGA_87B19BC9-9785-4DAD-A624-AD017E2CBD10
0.278856669583239	WT	3	2	WT	WT	WT	WT	WT	WT	WT	WT	WT	WT	WT	WT	WT	WT	WT	WT	WT	G4	Stage III	N1	TCGA_1DE0552F-7E1D-407D-8414-AE16C7CC0B02
0.025030152055779	WT	4	2	WT	WT	WT	WT	WT	WT	WT	WT	WT	WT	WT	WT	WT	WT	WT	WT	WT	G3	Stage III	N0	TCGA_4129A4AD-2C59-4AEC-819C-CFD217EE0695
0.142935895277831	WT	2	2	WT	WT	WT	WT	singleHit	WT	WT	WT	WT	WT	WT	WT	WT	WT	WT	WT	WT	G3	Stage I	NX	TCGA_A4C9D169-6BBF-44A8-8910-05239851D527
0.118551402646532	WT	3	2	WT	WT	WT	WT	WT	WT	WT	WT	WT	WT	WT	WT	WT	WT	WT	WT	WT	G4	Stage IV	NX	TCGA_016DE701-2120-462F-8FA0-08878C348CAC
0.122259919881667	WT	NA	NA	WT	WT	WT	WT	singleHit	singleHit	WT	WT	WT	WT	WT	WT	WT	WT	WT	WT	WT	NA	Stage III	NX	TCGA_0882C7C0-EA4B-465A-84E3-CE056010EBF4
0.123823737596987	WT	3	NA	WT	WT	WT	WT	WT	WT	WT	WT	WT	WT	WT	WT	WT	WT	WT	WT	WT	G2	Stage I	NX	TCGA_0179145B-0EF1-45B3-B692-865649E2DD80
0.277952247899343	WT	NA	NA	WT	WT	WT	WT	WT	WT	WT	WT	WT	WT	WT	WT	WT	WT	WT	WT	WT	NA	Stage III	N1	TCGA_353EB271-830F-4A57-BC8D-68A2DA61AAF6
0.0565102747816237	WT	NA	NA	WT	WT	WT	WT	WT	WT	WT	WT	WT	WT	WT	WT	WT	WT	WT	WT	WT	NA	Stage II	N0	TCGA_679BCAD4-E0D5-4870-BC86-886F40E04082
0.0245836388675711	WT	2	2	WT	WT	WT	WT	WT	WT	WT	WT	WT	WT	WT	WT	WT	WT	WT	WT	singleHit	G2	Stage III	N0	TCGA_9F586E21-60A2-4E29-AE8C-81F4985EC6C1
0.145801122065938	WT	1	3	WT	WT	WT	doubleHit	singleHit	WT	WT	WT	WT	WT	WT	WT	WT	WT	WT	WT	WT	G2	Stage III	NX	TCGA_C051D793-4538-4D76-BFC2-0C08EAA57371
0.0288424366456907	WT	NA	NA	singleHit	WT	WT	WT	WT	WT	WT	WT	WT	WT	WT	WT	WT	WT	WT	WT	WT	NA	Stage III	N0	TCGA_53932F11-DE7B-4BD1-BC3D-22F084FD60DE
0.27818857191052	WT	1	4	WT	WT	WT	singleHit	singleHit	WT	WT	WT	WT	WT	WT	WT	WT	WT	WT	WT	WT	G2	Stage I	N0	TCGA_B762920A-1E89-4EE8-A39A-153E76F9E3F6
0.216257540966056	WT	NA	NA	WT	WT	WT	WT	WT	WT	WT	WT	WT	WT	WT	WT	WT	WT	WT	WT	WT	NA	Stage III	NX	TCGA_D3A22E58-32E9-45DE-8CFB-43F239990879
0.125160449490552	WT	1	3	WT	WT	WT	WT	WT	WT	WT	WT	WT	WT	WT	WT	WT	WT	WT	WT	WT	G2	Stage I	NX	TCGA_8845FA4E-2D52-43F9-8FAA-A94358982939
0.0700236115342208	WT	3	NA	WT	WT	singleHit	WT	WT	WT	WT	WT	WT	WT	singleHit	WT	WT	WT	WT	WT	WT	G4	Stage IV	N1	TCGA_82C9425B-47C3-431E-ADCD-7953460FEBDF
0.230199739523728	WT	1	1	WT	WT	WT	singleHit	WT	WT	WT	WT	WT	WT	WT	WT	WT	WT	WT	WT	WT	G3	Stage III	NX	TCGA_C61E701E-71A9-4FB4-8C9D-F8C9B14AF872
0.254404887874368	WT	NA	NA	WT	WT	WT	WT	WT	WT	WT	WT	WT	WT	WT	singleHit	WT	WT	WT	WT	WT	NA	Stage II	N0	TCGA_07C85161-9FA0-405E-807A-654BB89C1EF9
0.148465244913416	WT	1	3	WT	WT	WT	doubleHit	WT	WT	WT	WT	WT	WT	WT	WT	WT	WT	WT	WT	WT	G3	Stage II	NX	TCGA_927BDC9B-BB34-4434-BFEE-A1E9AEB26FA0
0.100451857207033	WT	3	4	WT	singleHit	WT	singleHit	WT	WT	WT	WT	WT	WT	WT	WT	WT	WT	WT	WT	singleHit	G3	Stage III	NX	TCGA_0C3A443B-EC0E-4D26-B2D0-3BC943D87EDA
0.0933510836387072	WT	3	2	WT	WT	WT	singleHit	singleHit	WT	WT	WT	WT	WT	WT	WT	WT	WT	WT	WT	WT	G3	Stage III	NX	TCGA_C00816BF-BC6B-4FB0-9841-0E954A5EDFF7
0.141734116280707	WT	1	4	WT	WT	WT	singleHit	WT	WT	WT	WT	WT	WT	WT	WT	WT	WT	WT	WT	WT	G3	Stage III	N1	TCGA_04A222FE-F76B-4D41-B7EF-1D9014BE724A
5.30886441500672e-06	WT	NA	NA	WT	WT	WT	WT	WT	WT	WT	WT	WT	WT	WT	singleHit	WT	WT	WT	WT	WT	NA	Stage I	NX	TCGA_A48BAC1F-FF19-4617-937F-EEAACAA665C6
0.175020859234419	WT	3	1	WT	WT	WT	singleHit	WT	WT	singleHit	WT	WT	WT	WT	WT	WT	WT	WT	WT	WT	G3	Stage II	N0	TCGA_DA772E38-FD97-4E03-A660-634DC499551C
0.162413849109452	WT	1	1	WT	WT	WT	WT	WT	WT	WT	WT	WT	singleHit	WT	WT	WT	WT	WT	WT	WT	G3	Stage I	NX	TCGA_0D1385C0-D3B6-40F2-A10C-4A78CD161A04
0.124486666803019	WT	2	2	WT	WT	WT	doubleHit	WT	doubleHit	WT	WT	WT	WT	WT	WT	WT	WT	WT	WT	WT	G3	Stage I	NX	TCGA_F68D3767-7E2C-4FA8-A408-3C2245D6A1F3
0.144513657421833	WT	1	3	WT	WT	WT	WT	WT	WT	WT	WT	WT	WT	WT	WT	WT	WT	WT	WT	WT	G3	Stage III	NX	TCGA_F36A9525-230A-4B07-8EAC-CA7E03E991B1
0.25532940618078	WT	NA	NA	WT	WT	WT	WT	WT	WT	WT	WT	WT	WT	WT	WT	WT	WT	WT	WT	WT	NA	Stage IV	NX	TCGA_DB9F5784-A3D2-4B4D-B9F4-61A50C77C887
0.219175589705465	WT	NA	NA	WT	singleHit	WT	WT	WT	WT	WT	WT	WT	WT	WT	WT	WT	WT	WT	WT	WT	NA	Stage I	NX	TCGA_8FAB6A9B-BA57-4BE5-AC1B-20756F403368
0.172159689715566	WT	1	1	WT	WT	WT	WT	WT	WT	WT	WT	WT	WT	WT	WT	WT	WT	WT	WT	WT	G2	Stage I	NX	TCGA_330A1F11-F5D6-4651-AFD8-03843B50A7CF
0.205298164972619	WT	3	3	WT	singleHit	WT	singleHit	singleHit	WT	WT	WT	WT	WT	WT	WT	WT	WT	WT	WT	singleHit	G4	Stage III	N0	TCGA_1506AC5C-E9D2-469A-8B74-AD6FDA81031B
0.10939148275539	WT	NA	NA	WT	WT	WT	doubleHit	WT	WT	WT	WT	WT	WT	WT	WT	WT	WT	WT	WT	WT	G3	Stage I	NX	TCGA_438DC3F0-0C35-4DC7-B804-67D7DEA9A7FA
0.528545846519592	WT	3	2	singleHit	WT	WT	WT	WT	WT	WT	WT	WT	WT	WT	WT	WT	WT	WT	WT	WT	G4	Stage IV	N0	TCGA_79A03652-6493-40E8-93EC-431B6D797F65
0.119192071214786	WT	1	1	WT	WT	WT	singleHit	WT	WT	WT	WT	WT	WT	WT	WT	WT	WT	WT	WT	WT	G3	Stage III	NX	TCGA_72742171-C52A-4CB1-BA04-6F5D47E5480D
0.148727821189793	WT	4	3	WT	WT	WT	singleHit	WT	WT	WT	WT	WT	WT	WT	WT	WT	WT	WT	WT	WT	G2	Stage I	NX	TCGA_59A31252-0035-40A9-9133-A6464396BF57
0.0252183368796312	WT	4	4	WT	WT	WT	WT	singleHit	WT	WT	WT	singleHit	WT	WT	WT	WT	WT	WT	WT	WT	G3	Stage IV	NX	TCGA_851363D9-BF87-4014-BD80-D6DFC7444041
0.0814400723479203	WT	4	2	WT	WT	WT	singleHit	singleHit	WT	WT	WT	WT	WT	WT	WT	WT	WT	WT	WT	WT	G2	Stage I	NX	TCGA_499238AB-07C7-4EB0-AC88-EEA6D9F87A3F
0.0975370756684425	WT	NA	NA	WT	WT	WT	WT	WT	WT	WT	WT	WT	WT	WT	singleHit	WT	WT	WT	WT	WT	NA	Stage III	N0	TCGA_77768F78-CBFD-4BEA-8619-B2E07B19DC7D
0.183868337554302	WT	3	3	WT	WT	WT	WT	singleHit	WT	WT	WT	WT	singleHit	WT	WT	WT	WT	WT	WT	WT	G2	Stage I	N0	TCGA_1B021364-9D19-4308-9464-9A5EB71A7439
0.0557396157633158	WT	NA	NA	WT	WT	WT	WT	WT	WT	WT	WT	WT	WT	WT	WT	WT	WT	WT	WT	WT	NA	Stage II	N0	TCGA_1D6C7653-7BD2-4242-8F87-55F77B62528A
0.253711812679194	WT	NA	NA	WT	WT	WT	WT	WT	WT	WT	WT	WT	WT	WT	WT	WT	WT	WT	WT	WT	NA	Stage III	N1	TCGA_96144A92-BDF0-49EB-931C-9B69C242E1FA
0.148889557479215	WT	1	3	WT	WT	WT	singleHit	singleHit	WT	WT	WT	WT	WT	WT	WT	WT	WT	WT	WT	WT	G2	Stage I	N0	TCGA_105A33F7-37AE-4936-8A59-24A4E0532350
0.140167375902822	WT	1	3	WT	singleHit	WT	doubleHit	singleHit	singleHit	WT	WT	WT	WT	WT	WT	WT	WT	WT	WT	WT	G2	Stage I	N0	TCGA_A201A48E-DBDC-4FBD-AB98-B586C0BA263B
0.169939546381356	WT	1	4	WT	WT	WT	singleHit	singleHit	WT	WT	WT	WT	singleHit	WT	singleHit	WT	WT	WT	WT	WT	G3	Stage III	N0	TCGA_E7B61387-50EA-4B31-AEF0-E38544972539
0.190524596487409	WT	1	3	WT	WT	WT	WT	WT	WT	WT	WT	WT	WT	WT	WT	WT	WT	WT	WT	WT	G2	Stage I	NX	TCGA_DEF7491D-E9CE-4BB4-B009-B1D2DC8BCEED
0.0131368025968075	WT	NA	NA	WT	WT	WT	WT	WT	WT	WT	WT	WT	WT	WT	WT	WT	WT	WT	WT	WT	NA	Stage I	N0	TCGA_B5470009-9751-4D1B-8E34-60C6BF272059
0.114929726519935	WT	1	2	WT	WT	WT	singleHit	WT	WT	WT	WT	WT	WT	WT	WT	WT	WT	WT	WT	WT	G3	Stage I	NX	TCGA_FC0C5E8A-FCCA-49F7-B59D-57E2F4CE106B
0.198152976676739	WT	3	NA	WT	WT	WT	singleHit	WT	WT	WT	WT	WT	WT	WT	WT	singleHit	WT	WT	WT	WT	G3	Stage I	N0	TCGA_0CE75D6A-B796-4982-9405-1602F9468945
0.146769690008369	WT	NA	NA	WT	WT	WT	WT	WT	WT	WT	WT	singleHit	WT	WT	WT	WT	WT	WT	WT	WT	NA	Stage II	NX	TCGA_8972503A-07F6-4299-BFBA-20C8E60D9163
0.120755351755752	WT	2	1	WT	WT	WT	WT	singleHit	WT	WT	WT	WT	WT	WT	WT	WT	WT	WT	WT	WT	G3	Stage III	NX	TCGA_0F5EFFA6-0508-4702-AEA8-DE13CDCDE840
0.0512190888169807	WT	4	2	WT	singleHit	WT	WT	WT	WT	WT	WT	WT	WT	WT	singleHit	WT	WT	WT	WT	WT	G4	Stage IV	NX	TCGA_10A0B0BC-5134-4BB7-8A6B-C2B4E11571EA
0.0851391183870625	WT	2	NA	WT	WT	WT	WT	singleHit	WT	WT	WT	WT	WT	WT	WT	WT	WT	WT	WT	WT	G3	Stage III	NX	TCGA_8068D388-F464-48B9-8253-52FA8AE4485D
0.202839072248949	WT	NA	NA	WT	WT	WT	WT	WT	WT	WT	WT	WT	WT	WT	WT	WT	WT	WT	WT	WT	NA	Stage I	NX	TCGA_7F04B5C2-E111-474D-869C-23239D15CCE1
0.0255355941623685	WT	4	4	WT	WT	WT	singleHit	singleHit	WT	WT	WT	WT	WT	WT	WT	WT	WT	WT	WT	WT	G3	Stage II	NX	TCGA_50805093-E39E-4A07-A02C-87BED9D6BF54
0.0408608450799611	WT	NA	NA	WT	WT	WT	WT	WT	WT	WT	WT	WT	WT	WT	WT	WT	WT	WT	WT	WT	NA	NA	NX	TCGA_7F823BE1-9B8F-4614-8B3F-A1EF5406D705
0.0920975369066615	WT	NA	NA	WT	WT	WT	WT	WT	WT	WT	WT	WT	WT	WT	WT	WT	WT	WT	WT	WT	NA	Stage I	NX	TCGA_EAE40D3B-BC6E-466C-AA9E-01E85B82ED8B
0.215855250767364	WT	3	2	WT	singleHit	WT	singleHit	singleHit	WT	WT	WT	WT	WT	WT	WT	WT	WT	WT	WT	WT	GX	Stage III	N1	TCGA_E68B2C91-1ECE-4F09-B114-D6EED28E7920
0.247093770995282	WT	2	3	WT	WT	WT	singleHit	doubleHit	singleHit	WT	WT	WT	WT	WT	WT	WT	WT	WT	WT	WT	G2	Stage IV	NX	TCGA_680DFFFE-43F3-4A48-A662-FFE89FB43B04
0.159260985684932	WT	NA	NA	WT	WT	WT	WT	singleHit	WT	WT	WT	WT	WT	WT	WT	WT	WT	WT	WT	WT	NA	Stage I	N0	TCGA_AB3D519B-3F33-47B6-8E11-70CFB7EE64C1
0.236255075238458	WT	NA	NA	WT	WT	WT	WT	WT	WT	WT	WT	WT	WT	WT	WT	singleHit	WT	WT	WT	WT	NA	Stage IV	N1	TCGA_C9A6F9A9-FB85-4976-AB31-09C45154DA29
0.156585400168869	WT	2	1	WT	WT	WT	singleHit	singleHit	singleHit	WT	WT	WT	WT	WT	WT	WT	WT	WT	WT	WT	G3	Stage II	NX	TCGA_56123205-2BAD-48C9-8393-3CB804CDC42B
0.138531741827479	WT	NA	NA	WT	singleHit	WT	WT	WT	WT	WT	WT	WT	WT	WT	WT	WT	WT	WT	WT	WT	NA	Stage I	NX	TCGA_7BDF15F5-70A6-496B-8C9B-39B96495AF4E
0.122126632951384	WT	1	4	WT	WT	WT	WT	singleHit	WT	WT	WT	WT	WT	WT	WT	WT	WT	WT	WT	WT	G3	Stage IV	N0	TCGA_84D517AC-3E3F-4ABA-A1F0-500F2A19154C
0.186058125522755	singleHit	NA	NA	WT	WT	WT	WT	WT	WT	WT	singleHit	WT	WT	WT	WT	WT	WT	WT	WT	WT	NA	Stage I	NX	TCGA_C823A81A-2B1E-4F93-9AAA-F0AEEEBD0E01
0.192102926258736	WT	1	3	WT	WT	WT	singleHit	WT	WT	WT	WT	WT	WT	WT	WT	WT	WT	WT	WT	WT	G3	Stage III	N0	TCGA_D3748EFD-0DB6-49AA-835A-BD527E8D8300
0.0330909957213006	WT	4	2	WT	WT	WT	WT	WT	singleHit	WT	WT	WT	WT	WT	WT	WT	WT	WT	WT	WT	G4	Stage III	N0	TCGA_5F2DCA01-CB5D-4831-AEEE-9829E9C74646
0.253790830890993	WT	1	NA	WT	WT	WT	doubleHit	WT	WT	WT	WT	WT	WT	WT	WT	WT	WT	WT	WT	WT	G2	Stage I	NX	TCGA_081A9095-55FB-4766-930A-08B5EE030CEC
0.138403136320202	WT	4	2	doubleHit	WT	WT	singleHit	WT	WT	WT	WT	WT	WT	WT	WT	WT	WT	WT	WT	WT	G4	Stage IV	NX	TCGA_36B74FF5-CADC-42EE-BF5C-06F96E8EAD21
0.0832970544325068	WT	2	3	WT	WT	WT	WT	singleHit	WT	singleHit	WT	WT	WT	WT	WT	WT	WT	WT	WT	WT	G3	Stage I	N0	TCGA_4F9D5BDC-2334-44FC-8090-AAC052220BAE
0.164852805325885	WT	NA	NA	WT	WT	WT	WT	WT	WT	WT	WT	WT	WT	WT	WT	WT	WT	WT	WT	WT	NA	Stage I	NX	TCGA_B88A3A91-A5EF-4683-8D0D-3D89BAEE5C8E
0.237918835903437	doubleHit	3	4	WT	WT	WT	singleHit	WT	WT	WT	doubleHit	WT	WT	WT	WT	WT	WT	WT	WT	WT	G4	Stage II	N0	TCGA_1D78AC0B-C559-4A9C-9A4E-C8F4742187EB
0.00314460896712892	WT	NA	NA	WT	WT	WT	WT	WT	WT	WT	WT	WT	WT	WT	WT	WT	WT	WT	WT	WT	NA	Stage I	NX	TCGA_4C8CCB3B-10AB-4F5D-AD9D-7C22BB432D76
0.0965190050368084	WT	NA	3	WT	WT	WT	singleHit	singleHit	WT	WT	WT	WT	WT	WT	WT	WT	WT	WT	WT	WT	G3	Stage I	NX	TCGA_69C63329-4865-4FB8-9E32-2AB1A2A9223B
0.0896358025756565	WT	NA	NA	WT	WT	WT	WT	WT	WT	WT	WT	WT	WT	WT	WT	WT	WT	WT	WT	WT	NA	NA	NX	TCGA_D6DD22B6-7EA3-4C94-AF9C-FA4E6D7FF218
0.0104789225925873	WT	NA	NA	WT	WT	WT	WT	WT	WT	WT	WT	WT	WT	WT	WT	WT	WT	WT	WT	WT	G2	Stage I	NX	TCGA_02D51DA6-7DF9-47DB-BA36-CC0D330362E6
0.187274167674436	singleHit	3	3	WT	WT	WT	singleHit	singleHit	WT	doubleHit	singleHit	WT	WT	WT	WT	WT	WT	WT	WT	WT	G2	Stage I	NX	TCGA_26065E87-5EC3-4A02-9FC1-283F2751D722
0.207289291587742	WT	3	2	WT	WT	WT	singleHit	WT	WT	WT	WT	WT	WT	WT	WT	WT	WT	WT	WT	WT	G3	Stage III	N0	TCGA_0DACBFA8-B966-4D9C-9068-42EF5CCBB8B5
0.158843905200938	singleHit	NA	NA	WT	WT	WT	WT	WT	WT	WT	singleHit	WT	WT	WT	WT	WT	WT	WT	WT	WT	NA	Stage I	NX	TCGA_00AE6283-5CA0-4236-B013-AC47851BBD32
0.296384751487366	WT	NA	NA	WT	WT	WT	WT	WT	singleHit	WT	WT	WT	WT	WT	WT	WT	WT	WT	WT	WT	NA	Stage III	N0	TCGA_3357972B-2FFA-4049-BC86-2B11B599807F
0.299414508246218	WT	NA	NA	WT	WT	WT	WT	WT	WT	WT	WT	WT	WT	WT	WT	WT	WT	WT	WT	WT	NA	Stage I	NX	TCGA_9B83CE30-3F9A-4761-A69B-5F5794A05FF7
0.0822991783785444	WT	2	3	WT	doubleHit	WT	singleHit	WT	WT	WT	WT	WT	WT	WT	WT	WT	WT	WT	WT	WT	G3	Stage IV	N0	TCGA_0207B762-9973-4065-BCEC-A45E148DC35B
0.189147194104989	WT	3	NA	WT	WT	WT	WT	WT	WT	WT	WT	singleHit	WT	WT	WT	WT	WT	WT	WT	WT	G3	Stage IV	N0	TCGA_BCCAE932-7C2D-47CD-89C1-1A1886F9D2A5
0.0412565448161583	WT	NA	NA	WT	WT	WT	WT	WT	WT	WT	WT	WT	WT	WT	WT	WT	WT	WT	WT	WT	NA	Stage III	N0	TCGA_DBB75631-BCC0-437B-9E31-EEEB9CE87064
0.020237489667931	singleHit	NA	NA	doubleHit	WT	WT	WT	WT	WT	WT	singleHit	WT	WT	WT	WT	WT	WT	WT	WT	WT	NA	Stage I	N0	TCGA_77CC1DDE-212A-4A28-B646-DD78C4B94003
0.306676573964371	WT	3	2	singleHit	singleHit	WT	singleHit	WT	singleHit	WT	WT	WT	WT	WT	WT	WT	WT	WT	WT	WT	G4	Stage IV	N0	TCGA_05FE386B-0F67-44F5-9F3B-26E0FB3ECC69
0.116746340057234	WT	NA	NA	WT	WT	WT	WT	WT	WT	WT	WT	WT	WT	WT	WT	WT	WT	WT	WT	WT	NA	Stage I	NX	TCGA_267D2EB2-A178-4CB1-8341-C025AC007B95
0.132008067282196	WT	1	1	WT	WT	WT	WT	WT	WT	WT	WT	WT	WT	WT	WT	WT	WT	WT	WT	WT	G3	Stage I	NX	TCGA_9D8A1B90-D209-4D4C-BCD6-A31496D773E4
0.285565898114924	WT	2	1	WT	WT	WT	singleHit	WT	WT	WT	WT	WT	WT	WT	WT	WT	WT	WT	WT	WT	G4	Stage IV	N0	TCGA_FF9677ED-0E73-428A-A253-FF4772A62A7D
0.258827324876611	WT	NA	NA	WT	WT	WT	WT	WT	WT	WT	WT	WT	WT	WT	WT	WT	WT	WT	WT	WT	NA	Stage IV	NX	TCGA_62DB2957-5564-4ADF-912A-E50181E91654
0.103641016864643	WT	2	1	WT	WT	WT	singleHit	WT	WT	WT	WT	singleHit	WT	WT	WT	WT	WT	WT	WT	WT	G2	Stage I	NX	TCGA_F61BE95F-DF0E-4140-9801-6FC7E9D96E68
0.0758493489224232	WT	1	1	WT	WT	WT	singleHit	WT	singleHit	WT	WT	WT	WT	WT	WT	WT	WT	WT	WT	WT	G4	Stage IV	NX	TCGA_C776E424-2251-4DB1-B779-B0CAF408E3D3
0.0348769023783838	WT	4	1	WT	WT	WT	singleHit	singleHit	WT	singleHit	WT	WT	WT	WT	WT	WT	WT	WT	WT	WT	G3	Stage I	NX	TCGA_5CAF718B-8A5B-441E-8EFE-0439826E8328
0.126960713449357	WT	NA	NA	singleHit	WT	WT	WT	WT	WT	WT	WT	WT	WT	WT	WT	WT	WT	WT	WT	WT	NA	Stage IV	N0	TCGA_BE9AD5DF-4C47-4C4C-A29C-0040102BDA5E
0.259636266231751	WT	NA	NA	WT	WT	WT	WT	WT	WT	WT	WT	WT	WT	singleHit	WT	WT	WT	WT	WT	WT	NA	Stage I	NX	TCGA_D2B53CA1-328D-4B6D-A71B-401447348D1B
0.083191822197205	WT	NA	NA	WT	singleHit	WT	WT	WT	WT	WT	WT	WT	WT	WT	WT	WT	WT	WT	WT	WT	NA	Stage III	NX	TCGA_0CED2ABD-6595-4DA2-AF90-0B92115C1800
0.0987981254873819	WT	NA	NA	WT	WT	WT	WT	WT	WT	WT	WT	WT	WT	WT	WT	WT	WT	WT	WT	WT	NA	Stage I	NX	TCGA_755E7B6F-9783-4596-AE4C-8EE5C25DFFA9
0.178556856190431	WT	3	2	WT	WT	WT	WT	WT	WT	WT	WT	WT	WT	WT	WT	WT	WT	WT	WT	WT	G4	Stage IV	N1	TCGA_8A99F72A-150F-4DEA-9B61-A90ABE17AA3D
0.106064339695588	WT	NA	NA	WT	WT	WT	WT	WT	WT	WT	WT	WT	WT	WT	WT	WT	WT	WT	WT	WT	NA	Stage I	NX	TCGA_3FC10157-7FB1-4FDA-8772-FA00B874CFC6
0.208786267995498	WT	1	NA	WT	WT	WT	singleHit	singleHit	WT	WT	WT	WT	WT	WT	WT	WT	WT	WT	WT	WT	G3	Stage I	NX	TCGA_242D54C7-7BF9-41F0-8588-E00EAFF9FA43
0.090945192037637	WT	1	3	WT	WT	WT	WT	WT	WT	WT	WT	singleHit	WT	WT	WT	WT	WT	WT	WT	WT	G2	Stage IV	N0	TCGA_B365F0BA-CC62-4EBD-A34B-700D29AA0C6E
0.101536992364712	singleHit	1	3	WT	WT	WT	singleHit	singleHit	singleHit	WT	singleHit	WT	WT	WT	WT	WT	WT	WT	WT	WT	G3	Stage I	NX	TCGA_38D5AF7E-B3B6-4851-AFB7-C7152B8EAE30
0.0013874040219844	WT	NA	NA	WT	WT	WT	WT	WT	WT	WT	WT	WT	WT	WT	WT	WT	WT	WT	WT	WT	NA	Stage II	NX	TCGA_0497195D-372B-47A6-95D7-1CF3E5D0EBC3
0.137072615305224	WT	NA	NA	WT	WT	WT	WT	WT	WT	WT	WT	WT	WT	WT	WT	WT	WT	WT	WT	WT	NA	Stage I	NX	TCGA_BB4CF2A1-F125-46FE-BBB8-0173AF205808
0.264675566658372	WT	1	1	WT	WT	WT	singleHit	singleHit	WT	WT	WT	WT	WT	WT	WT	WT	WT	WT	WT	WT	G2	Stage I	NX	TCGA_B7D1197D-B353-4839-A895-368613243FB7
0.167716033964767	WT	1	NA	WT	WT	WT	singleHit	singleHit	WT	WT	WT	WT	WT	WT	WT	WT	WT	WT	WT	WT	G2	Stage I	N0	TCGA_9CC73F06-A5AF-4D94-87A9-2F25B039D029
0.120912091247168	WT	NA	NA	WT	WT	WT	WT	WT	WT	WT	WT	WT	WT	WT	WT	WT	WT	WT	WT	WT	NA	Stage I	NX	TCGA_62B120E7-E585-46C5-BED3-DBFB17C489A9
0.307699625141999	WT	NA	NA	WT	singleHit	WT	WT	WT	WT	WT	WT	WT	WT	WT	WT	WT	WT	WT	WT	WT	NA	Stage III	N1	TCGA_F9E84075-6136-4C97-8107-72CD1193A5E9
0.114013637198702	singleHit	3	1	WT	WT	WT	WT	singleHit	WT	singleHit	singleHit	WT	WT	WT	WT	WT	WT	WT	WT	WT	G4	Stage IV	NX	TCGA_8B10E24F-9626-4D19-B48B-78BC540FCF54
0.0103267485162764	WT	NA	NA	WT	WT	WT	WT	WT	WT	WT	WT	WT	WT	WT	WT	WT	WT	WT	WT	WT	NA	Stage II	N0	TCGA_0C54E941-144E-4068-A984-06896B34A02C
0.124911627550191	WT	2	3	WT	WT	WT	singleHit	singleHit	WT	WT	WT	WT	WT	WT	WT	WT	WT	WT	WT	WT	G3	Stage III	N0	TCGA_C6387BF7-5BC3-41E4-9CBE-4A8C953A2AC3
0.0136440999788255	WT	NA	NA	WT	WT	WT	WT	WT	WT	WT	WT	WT	WT	WT	WT	WT	WT	WT	WT	singleHit	NA	Stage II	NX	TCGA_C829AFDE-7CD0-41C2-BD47-E341F0E5D528
0.19000893235143	WT	1	3	WT	WT	WT	singleHit	WT	WT	WT	WT	WT	WT	WT	singleHit	WT	WT	WT	WT	singleHit	G2	Stage I	N0	TCGA_461759C5-8B11-4D1F-960E-7550EB6B74EF
0.0377646567768924	WT	NA	NA	WT	WT	WT	WT	WT	WT	WT	WT	WT	WT	WT	WT	WT	WT	WT	WT	WT	NA	Stage I	NX	TCGA_FEBD440E-8DCA-458B-AD23-4BEE81EE4871
0.0355907091988384	singleHit	NA	NA	singleHit	WT	WT	WT	WT	WT	WT	singleHit	WT	WT	WT	WT	WT	WT	WT	WT	WT	NA	Stage III	N1	TCGA_6163FD15-DB8F-4B95-B61E-068F5173679A
0.105354686189263	WT	1	4	WT	WT	WT	WT	WT	WT	WT	WT	WT	WT	WT	WT	WT	WT	WT	WT	WT	G3	Stage III	N0	TCGA_9F588AFB-10B4-4C27-8881-2B33B2C00D42
0.171014985618961	WT	NA	NA	WT	WT	WT	WT	WT	WT	WT	WT	WT	WT	WT	WT	WT	WT	WT	WT	WT	NA	Stage I	NX	TCGA_DCFB028E-49D9-4521-96CD-DD004992B15B
0.0913622102994897	WT	NA	NA	WT	WT	WT	WT	doubleHit	singleHit	WT	WT	WT	WT	singleHit	singleHit	WT	WT	WT	singleHit	singleHit	NA	Stage IV	N1	TCGA_673A3486-DC31-4AA2-92F8-91F4569A6FE5
0.0442628180139578	WT	NA	NA	WT	WT	WT	WT	WT	WT	WT	WT	WT	WT	WT	WT	WT	WT	WT	WT	WT	NA	NA	NX	TCGA_E8C03A3A-37E5-42D2-96B6-6E6A2586AA3E
0.0469483229440291	WT	NA	NA	WT	WT	WT	WT	WT	WT	WT	WT	WT	WT	WT	WT	WT	WT	WT	WT	WT	G1	Stage I	NX	TCGA_3389C364-A82A-4B4E-9F8A-9F6B35A5D083
0.155140939436984	WT	1	3	WT	WT	WT	WT	WT	WT	WT	WT	WT	singleHit	WT	WT	WT	WT	WT	WT	WT	G4	Stage III	N0	TCGA_06E8B83E-8C3A-4B00-916D-1EAA2DAC13A7
0.176772873474307	WT	3	2	WT	singleHit	WT	WT	WT	WT	WT	WT	WT	WT	WT	WT	WT	WT	WT	WT	WT	G3	Stage IV	N0	TCGA_E1BF7476-7E70-4DE5-9531-49D09FEE9649
0.0907496280024116	WT	4	3	WT	WT	WT	WT	WT	WT	WT	WT	singleHit	WT	WT	WT	WT	WT	WT	WT	WT	G2	Stage I	N0	TCGA_ADA424BE-187F-4C9C-89A0-D68A28D722E4
0.127040895045009	WT	4	1	WT	WT	WT	WT	WT	WT	WT	WT	WT	WT	WT	WT	WT	WT	WT	WT	WT	G3	Stage II	N0	TCGA_2488F91C-BF75-4B4D-BAC3-38F3FFA991FA
0.00503609054131211	WT	4	3	WT	WT	WT	WT	WT	WT	WT	WT	WT	WT	WT	WT	WT	WT	WT	WT	WT	G3	Stage IV	NX	TCGA_D40381B2-24C0-480A-8926-1CD5511B320E
0.137233266990886	WT	3	2	WT	WT	WT	singleHit	WT	WT	WT	WT	WT	WT	WT	WT	WT	WT	WT	WT	WT	G2	Stage I	NX	TCGA_EA7C2F00-75AE-4952-80B9-0AABE71F5A10
0.0361669619663326	WT	NA	NA	WT	WT	WT	WT	WT	WT	WT	WT	WT	WT	WT	WT	WT	WT	WT	WT	WT	NA	Stage I	NX	TCGA_A658FDBF-3841-401A-9A21-117F93F78140
0.226291170805468	WT	NA	NA	WT	WT	WT	WT	WT	WT	WT	WT	WT	WT	WT	WT	WT	WT	WT	WT	WT	NA	Stage II	NX	TCGA_99129109-021E-4A9D-9990-68EA56643BBC
0.0244936946317312	WT	NA	NA	singleHit	WT	WT	WT	WT	WT	WT	WT	WT	WT	WT	WT	WT	WT	WT	WT	WT	NA	Stage IV	N1	TCGA_2D16E3E7-FAA6-4F1A-B9A4-B705F6A76864
0.139955829319036	WT	3	2	WT	WT	WT	singleHit	singleHit	WT	WT	WT	WT	WT	WT	WT	WT	WT	WT	WT	WT	G3	Stage I	NX	TCGA_BD7152C9-772E-493B-A0AE-ADF4C3ED6E1C
0.13625228670126	WT	2	4	WT	WT	WT	singleHit	WT	WT	WT	WT	WT	WT	WT	WT	WT	WT	WT	WT	WT	G3	Stage III	N0	TCGA_0DDAE6FE-ED2E-4B99-8055-F6BBD5074F63
0.0631574505518441	WT	NA	NA	singleHit	WT	WT	WT	WT	WT	WT	WT	WT	WT	WT	WT	WT	WT	WT	WT	WT	NA	Stage II	NX	TCGA_6DF0AECD-840C-4E22-80FD-9B0A78882074
0.192547714934943	singleHit	3	2	WT	WT	WT	singleHit	WT	WT	WT	singleHit	WT	WT	WT	WT	WT	WT	WT	WT	singleHit	G4	Stage IV	NX	TCGA_D07DD787-C4AC-4E10-B751-0543CB93C44F
2.68475010127032e-06	WT	NA	NA	WT	WT	WT	WT	WT	WT	WT	WT	WT	WT	WT	WT	WT	WT	WT	WT	WT	NA	Stage I	NX	TCGA_1FAF5E47-5EEC-4641-A3AD-F9BE8C16565A
0.0843639038801182	WT	NA	NA	WT	WT	WT	WT	WT	WT	WT	WT	WT	WT	WT	WT	WT	WT	WT	WT	WT	NA	Stage I	NX	TCGA_3D2DE64D-64F1-43EE-9B1C-05208767EC85
0.152960277928832	WT	3	2	WT	WT	WT	WT	WT	WT	WT	WT	WT	WT	WT	WT	singleHit	WT	WT	WT	WT	G3	Stage III	NX	TCGA_5B967921-B13C-4A5B-AE88-3020A285D454
0.103660891027786	WT	2	1	WT	WT	WT	singleHit	WT	WT	WT	WT	WT	WT	WT	WT	WT	WT	WT	WT	WT	G2	Stage I	N0	TCGA_A0E1882C-8539-47A8-9340-6D4ED6AA9D14
0.129922171958782	WT	2	3	WT	WT	WT	WT	singleHit	WT	singleHit	WT	WT	WT	WT	WT	WT	WT	WT	WT	WT	G1	Stage I	NX	TCGA_E745C5B3-5864-4173-B9A8-88DBB9D39256
0.200703913479974	WT	NA	NA	WT	WT	WT	WT	WT	WT	WT	WT	WT	WT	WT	WT	WT	WT	WT	WT	WT	NA	NA	NX	TCGA_2D7A99F2-0D90-4A5F-9487-77A2631D8DA7
0.119917614270324	WT	1	NA	WT	WT	WT	singleHit	WT	WT	WT	WT	singleHit	WT	WT	WT	WT	WT	WT	WT	WT	G2	Stage II	N0	TCGA_8E9C22DB-C5EF-4009-80F7-03D1DE04C10F
0.00587353681797036	WT	NA	NA	singleHit	WT	WT	WT	WT	WT	WT	WT	WT	WT	WT	WT	WT	WT	WT	WT	WT	NA	Stage II	N0	TCGA_02FDAF2E-1786-4E5A-8256-F936A932D477
0.0403590562985017	WT	NA	NA	WT	WT	WT	WT	WT	WT	WT	WT	WT	singleHit	WT	WT	WT	WT	WT	WT	WT	NA	Stage I	NX	TCGA_DEAB039E-E2F9-4C78-9934-25EC0211434E
0.185360716631276	WT	1	4	WT	WT	WT	WT	WT	WT	WT	WT	WT	WT	WT	WT	WT	WT	WT	WT	WT	G2	Stage I	NX	TCGA_2B213FCE-35A8-4F07-86D9-9843BE15FB79
0.00828999067914951	WT	NA	NA	WT	WT	WT	WT	WT	WT	WT	WT	WT	WT	WT	WT	WT	WT	WT	WT	WT	NA	Stage I	NX	TCGA_8DEC9F0C-6457-46F4-946F-7DC4E9BAEEF7
0.178701867629096	WT	NA	NA	WT	WT	WT	WT	WT	WT	WT	WT	WT	WT	singleHit	WT	WT	WT	WT	WT	WT	NA	Stage I	NX	TCGA_51FA08C7-B690-4E26-B4EC-BE387DEE4DF0
2.99900433193424e-05	WT	NA	NA	WT	WT	WT	WT	WT	WT	WT	WT	WT	WT	WT	WT	WT	WT	WT	WT	WT	NA	Stage I	NX	TCGA_D27A1725-8228-47F5-BBE0-5CC7B1E2622F
0.0680780768760327	WT	3	2	WT	WT	WT	WT	WT	WT	WT	WT	WT	WT	WT	WT	WT	WT	WT	WT	WT	G3	Stage III	N0	TCGA_2EF54F60-9C80-4209-BF12-BC5D8850C660
0.12841917681531	WT	NA	NA	WT	WT	WT	WT	WT	WT	WT	WT	WT	WT	WT	WT	WT	WT	WT	WT	WT	NA	Stage I	NX	TCGA_0291723D-6092-41DD-A6FC-FE4DAB3B4FF4
0.0854166837108453	singleHit	3	2	WT	WT	WT	WT	singleHit	WT	WT	singleHit	WT	WT	WT	WT	WT	WT	WT	WT	WT	G4	Stage III	N1	TCGA_713AAAC1-8592-4341-A5C1-FA653EE47AB5
0.131350966840572	WT	4	4	WT	WT	WT	singleHit	WT	WT	WT	WT	WT	WT	WT	WT	WT	WT	WT	WT	WT	G2	Stage III	NX	TCGA_1D5386C5-E995-4BEC-9C0E-61C3498D37EA
0.13871995759315	WT	4	3	WT	singleHit	singleHit	WT	WT	WT	WT	WT	WT	WT	WT	WT	WT	WT	WT	WT	WT	G3	Stage III	N0	TCGA_2113A4E0-E286-45FA-9B58-D055389D186E
0.156350559058763	WT	2	2	WT	WT	WT	singleHit	WT	WT	singleHit	WT	WT	WT	WT	WT	WT	WT	WT	WT	WT	G2	Stage I	N0	TCGA_53DA4154-2ACE-4D7F-98AD-257C8B986DA2
0.178444144538181	WT	3	4	WT	WT	WT	WT	WT	WT	WT	WT	WT	WT	WT	WT	WT	WT	WT	WT	WT	G4	Stage I	NX	TCGA_251CF029-FA30-4F15-A9A4-AF20AE23BF8A
0.263441538135539	WT	NA	NA	WT	WT	WT	WT	WT	WT	WT	WT	WT	WT	WT	WT	WT	WT	WT	WT	WT	NA	Stage I	NX	TCGA_82E75E00-88CF-4106-BF80-899493EA66CC
0.250939551229549	WT	NA	NA	WT	WT	WT	WT	WT	WT	WT	WT	WT	WT	WT	WT	singleHit	WT	WT	WT	WT	NA	Stage I	NX	TCGA_E34F7CC0-904F-4BF2-97E6-44CEF2652FB0
0.0166505152071837	WT	NA	NA	singleHit	WT	WT	WT	WT	WT	WT	WT	WT	WT	WT	WT	WT	WT	WT	WT	WT	NA	Stage III	NX	TCGA_11D3FF9F-48C1-4F50-A6D1-D77CE6F32AD3
0.0444600134664696	WT	4	3	WT	singleHit	WT	WT	WT	WT	WT	WT	WT	WT	WT	WT	WT	WT	WT	WT	WT	G2	Stage II	N0	TCGA_6FBCEADE-1A61-4D62-BAD0-88DDB21D95D7
0.0742749231465887	WT	4	2	WT	WT	WT	singleHit	WT	WT	WT	WT	WT	WT	WT	WT	WT	WT	WT	WT	WT	G3	Stage I	N0	TCGA_6213FA46-BBBC-48EB-B7B9-D1D99FE55859
0.0108713732882046	WT	NA	NA	WT	singleHit	WT	WT	WT	WT	WT	WT	WT	WT	WT	WT	WT	WT	WT	WT	WT	G3	Stage I	NX	TCGA_61791DBE-58DC-44D0-96A4-864BF2961E1A
0.189681940271131	WT	3	4	WT	WT	WT	WT	WT	WT	WT	WT	WT	WT	WT	WT	WT	WT	WT	WT	WT	G2	Stage I	NX	TCGA_708F24EB-4551-4A3F-8E59-FA76ABE305D7
0.19244979332981	WT	NA	NA	WT	WT	WT	WT	WT	WT	WT	WT	WT	WT	WT	WT	WT	WT	WT	WT	WT	NA	Stage I	NX	TCGA_70F98E26-61C1-4F2E-BC38-CD28F2918E4D
0.19146338531518	WT	1	4	WT	WT	WT	singleHit	WT	WT	WT	WT	WT	WT	WT	WT	WT	WT	WT	WT	WT	G3	Stage IV	N0	TCGA_DE977190-BFCB-4889-AB4D-68325C10E7D7
0.176680506903631	WT	NA	NA	WT	WT	WT	WT	WT	WT	WT	WT	WT	WT	WT	WT	WT	WT	WT	WT	WT	NA	Stage I	NX	TCGA_70602589-BD21-4591-AF29-AD806577B13F
0.32205401837001	WT	3	1	WT	WT	WT	WT	WT	WT	WT	WT	WT	WT	WT	WT	WT	WT	WT	WT	WT	G2	Stage I	NX	TCGA_028D7027-E8CE-4B5C-A3EF-758B1660CA12
0.194215972327505	WT	NA	NA	WT	WT	WT	WT	WT	WT	WT	WT	WT	WT	WT	WT	WT	WT	WT	WT	WT	NA	Stage I	NX	TCGA_2ADE9548-ACC7-4193-9949-5C6C465272B2
0.132595175083816	WT	NA	NA	WT	WT	WT	WT	singleHit	singleHit	WT	WT	WT	WT	WT	WT	WT	WT	WT	WT	WT	NA	Stage III	N0	TCGA_05086ADD-752C-4B85-BED3-4D8A28C4DDD0
0.173016938426685	WT	3	2	WT	WT	WT	singleHit	singleHit	doubleHit	WT	WT	WT	WT	WT	WT	WT	WT	WT	WT	WT	G2	Stage III	N0	TCGA_3191BDC4-823F-4B42-AC70-723215D64F89
0.0995417770522875	WT	NA	NA	singleHit	WT	WT	WT	WT	WT	WT	WT	WT	WT	WT	singleHit	WT	WT	WT	WT	WT	NA	Stage II	NX	TCGA_0C4131D9-0CE6-4476-80F1-3B69B777B658
0.155408411538126	WT	NA	NA	WT	WT	WT	WT	WT	WT	WT	WT	WT	WT	WT	WT	WT	WT	WT	WT	WT	NA	Stage I	NX	TCGA_03EB7EB9-2C9C-4A7B-BAF5-71295FD5ADB2
0.0173515690097058	WT	NA	NA	WT	WT	WT	WT	WT	WT	WT	WT	WT	WT	WT	WT	WT	WT	WT	WT	WT	NA	Stage I	NX	TCGA_475E738B-2D7E-4E41-8FDB-6D62CDA40D69
0.209350852657664	WT	2	1	WT	singleHit	WT	singleHit	WT	WT	WT	WT	WT	WT	WT	WT	WT	WT	WT	WT	WT	G4	Stage III	NX	TCGA_99C7242E-5430-4FFD-8EF7-D7B54B81498C
0.0498069260114224	WT	2	3	WT	WT	WT	NA	WT	WT	WT	WT	WT	WT	WT	WT	WT	WT	WT	WT	WT	G3	Stage I	NX	TCGA_67325DF5-E78B-46C0-98C0-2F748BA76D8C
0.00109476822429873	WT	NA	NA	WT	WT	WT	singleHit	WT	singleHit	singleHit	WT	WT	WT	WT	WT	WT	WT	WT	WT	WT	G4	Stage IV	N0	TCGA_5E6F2140-D5F1-45F8-88E9-1AE7239A1C02
0.124269918034238	WT	1	3	WT	WT	WT	WT	WT	WT	WT	WT	WT	WT	WT	WT	WT	WT	WT	WT	WT	G3	Stage I	N0	TCGA_D6785CA2-28A8-4CE6-8E0E-066B7AD78B06
0.131239888775535	WT	NA	NA	WT	WT	WT	WT	WT	WT	WT	WT	WT	WT	WT	WT	WT	WT	WT	WT	WT	NA	Stage I	NX	TCGA_4A5EA0B7-0855-4CE8-B6BC-9BA062781A41
0.13319603402933	WT	4	1	WT	WT	WT	singleHit	WT	WT	WT	WT	WT	WT	WT	WT	WT	WT	WT	WT	WT	G4	Stage III	NX	TCGA_AAF5BE00-49E2-4605-B43C-BEBC2175435E
0.142114970526975	WT	NA	NA	WT	WT	WT	WT	WT	WT	WT	WT	WT	WT	WT	WT	WT	WT	WT	WT	WT	NA	Stage I	NX	TCGA_F586BCCA-37CA-459A-B329-559ECAF28CE7
0.345385021680439	singleHit	3	2	singleHit	WT	singleHit	singleHit	WT	WT	WT	singleHit	WT	WT	WT	WT	WT	WT	WT	WT	WT	G4	Stage II	NX	TCGA_9B7BA2AA-9720-42ED-978D-532C651BB39F
0.220376786825789	WT	NA	NA	WT	WT	WT	WT	WT	WT	WT	WT	WT	WT	WT	WT	WT	WT	WT	WT	WT	NA	Stage I	N0	TCGA_6F4D81A5-E588-4E61-B99B-A6BCF07D13B0
0.0846264578084758	WT	NA	NA	WT	WT	WT	WT	WT	WT	WT	WT	WT	WT	WT	WT	WT	singleHit	WT	WT	WT	NA	Stage I	N0	TCGA_FCA7D642-BF4C-48FA-A168-EF581A4433AC
0.135503444676915	WT	NA	NA	WT	WT	WT	WT	WT	WT	WT	WT	WT	WT	WT	WT	WT	WT	WT	WT	WT	NA	Stage I	NX	TCGA_4087D782-4CB8-4A7F-AE4B-665BADA410B8
0.14168865842421	WT	1	3	WT	WT	WT	singleHit	singleHit	WT	WT	WT	WT	WT	WT	WT	WT	WT	WT	WT	WT	G3	Stage II	N0	TCGA_D3986EF1-BC5C-4698-852D-C9C07E62A81B
0.172204160639493	WT	1	3	WT	WT	WT	singleHit	WT	WT	WT	WT	WT	WT	WT	WT	WT	WT	WT	WT	WT	G2	Stage I	N0	TCGA_ACCAFE2F-D2A5-44C5-AEEA-A029BD527804
0.164977450934131	WT	1	1	WT	WT	WT	singleHit	WT	singleHit	WT	WT	WT	WT	WT	WT	WT	WT	WT	WT	WT	G2	Stage IV	N0	TCGA_DA007FDE-7301-4C08-BD30-B296826729BE
0.0148754099190287	WT	NA	NA	WT	WT	WT	WT	WT	WT	WT	WT	singleHit	WT	WT	WT	WT	WT	WT	WT	WT	NA	Stage I	NX	TCGA_A040CACA-428D-47EF-A150-EE127100DB14
0.255794248335188	WT	NA	NA	WT	WT	WT	WT	WT	WT	WT	WT	WT	WT	WT	WT	WT	WT	WT	WT	WT	NA	Stage I	NX	TCGA_DF47078B-1F56-4AEC-B17C-EB8658B721C7
0.201554786070804	WT	1	3	WT	WT	WT	singleHit	singleHit	WT	WT	WT	WT	WT	WT	WT	WT	WT	WT	WT	WT	G4	Stage II	NX	TCGA_0567FBCF-4E81-4E7D-9DB3-3E34820C9694
0.133068855986719	WT	2	3	WT	WT	WT	singleHit	singleHit	WT	WT	WT	WT	WT	WT	WT	WT	WT	WT	WT	WT	G2	Stage I	NX	TCGA_024E382A-6D24-48D0-8568-6297A71462E7
0.354282027454638	WT	NA	NA	WT	WT	WT	WT	WT	WT	WT	WT	WT	WT	WT	WT	singleHit	WT	WT	WT	WT	NA	Stage III	N1	TCGA_EF97FAF5-A5CF-4803-8430-2995B6DA4E25
0.127723281950048	WT	3	4	WT	WT	WT	WT	singleHit	WT	WT	WT	WT	WT	WT	WT	WT	WT	WT	WT	WT	G2	Stage IV	N0	TCGA_3D8EF19B-A881-43C2-9ACB-8A566954DE28
0.260079855286783	WT	3	2	WT	WT	WT	WT	WT	WT	WT	WT	WT	WT	WT	WT	WT	WT	WT	WT	WT	G2	Stage I	N0	TCGA_BAD425F0-07FC-4368-9498-63960DA6FF3B
0.029795533795119	WT	NA	NA	WT	WT	WT	WT	WT	WT	WT	WT	WT	WT	WT	WT	WT	WT	WT	WT	WT	NA	Stage II	NX	TCGA_1D24544A-FA76-40F4-89CB-A7E035514AA9
0.198617067877719	WT	NA	NA	WT	WT	WT	WT	WT	WT	WT	WT	WT	WT	WT	WT	WT	WT	WT	WT	WT	G3	Stage I	NX	TCGA_342C3944-C5DF-451A-885F-CA2C8EA89BFC
0.178712845900662	WT	3	4	WT	WT	WT	singleHit	WT	WT	WT	WT	WT	WT	WT	WT	WT	WT	WT	WT	WT	G3	Stage I	NX	TCGA_C557E230-5114-4673-848A-C249BEF7A1D0
0.0937861854956617	WT	3	2	WT	WT	WT	WT	singleHit	WT	WT	WT	WT	WT	WT	WT	WT	WT	WT	WT	WT	G4	Stage IV	NX	TCGA_D8A7179D-32B4-4BBE-8E83-628962BDD2FE
0.0262980473461965	WT	NA	NA	WT	WT	WT	WT	WT	WT	WT	WT	singleHit	WT	WT	WT	WT	WT	WT	WT	WT	NA	Stage I	NX	TCGA_85044F72-B86A-4F6F-B6EA-E575D5C206FB
0.13449565670669	WT	NA	NA	WT	WT	WT	WT	singleHit	WT	WT	WT	singleHit	WT	WT	WT	WT	WT	WT	WT	WT	G1	Stage I	NX	TCGA_AA7A05B7-4B63-4AF4-9CD7-7008BA3EF101
0.248135654444256	WT	1	1	WT	WT	WT	singleHit	singleHit	WT	WT	WT	WT	WT	WT	WT	WT	WT	WT	WT	WT	G2	Stage I	N0	TCGA_70E344FF-324B-4A62-A27A-AAE14FC240C7
0.0103160747570703	WT	NA	NA	singleHit	WT	WT	WT	WT	WT	WT	WT	WT	WT	WT	WT	WT	WT	WT	WT	WT	NA	Stage II	N0	TCGA_9C26B3B5-DD05-4AB9-91A6-C3DBA37E42D9
0.181993094322617	WT	NA	NA	WT	WT	WT	WT	WT	WT	WT	WT	WT	WT	WT	WT	WT	WT	WT	WT	WT	NA	Stage I	NX	TCGA_A5AF14A5-331B-406D-B825-67DDF07A0F4E
0.0662526510211773	WT	4	2	WT	WT	WT	singleHit	singleHit	WT	WT	WT	singleHit	WT	WT	WT	WT	WT	WT	WT	WT	G2	Stage IV	NX	TCGA_6BD0DCB4-5475-4ED1-B45E-A46F033AB258
0.336568790432705	WT	3	4	WT	WT	WT	WT	WT	WT	WT	WT	WT	WT	WT	WT	WT	WT	WT	WT	WT	G3	Stage IV	N0	TCGA_E3FCDD2C-CA2E-41AE-84ED-68F47820DD0B
0.0149809990768608	WT	NA	NA	WT	WT	WT	WT	WT	WT	WT	WT	WT	WT	WT	WT	WT	singleHit	WT	WT	WT	NA	Stage III	NX	TCGA_9F91E3D7-003A-4AF0-941E-BC42A3520857
0.249587174818243	WT	3	1	WT	WT	WT	WT	WT	WT	WT	WT	WT	WT	WT	WT	WT	WT	WT	WT	WT	G2	Stage I	NX	TCGA_E5C35707-AD20-49CC-BD2E-0896FFB39F2F
0.130891489795612	WT	4	4	WT	WT	WT	singleHit	singleHit	doubleHit	WT	WT	WT	WT	WT	WT	WT	WT	WT	WT	WT	G2	Stage I	N0	TCGA_6EA44F51-473D-425B-9B36-388599ABAA92
0.157033448771183	WT	2	NA	WT	WT	WT	singleHit	WT	WT	WT	WT	WT	WT	WT	WT	WT	WT	WT	WT	WT	G2	Stage I	NX	TCGA_FF25545D-28F3-4372-9D7F-D4AA2B7662EF
0.0653795359194517	WT	NA	NA	WT	WT	WT	WT	WT	WT	WT	WT	WT	WT	WT	WT	WT	WT	WT	WT	WT	NA	Stage I	NX	TCGA_0DCBD460-4170-4694-B9CD-11EF4B2AA76F
0.212784546938431	WT	4	1	WT	WT	WT	singleHit	singleHit	WT	singleHit	WT	WT	WT	WT	WT	WT	WT	WT	WT	WT	G2	Stage I	N0	TCGA_E923FE31-70F9-42AA-A1BD-07BDC0CF1130
0.216160700865983	WT	NA	NA	WT	WT	WT	WT	WT	WT	WT	WT	WT	WT	WT	WT	WT	WT	WT	WT	WT	NA	Stage I	NX	TCGA_BAF29E10-C01C-4B38-A50F-1648978B8946
0.106809371713331	WT	NA	NA	WT	WT	WT	WT	WT	WT	WT	WT	WT	WT	WT	WT	WT	WT	WT	WT	WT	NA	Stage II	NX	TCGA_D11A773A-1D56-44AE-A97C-B785057A1D12
0.0282872734080009	WT	NA	NA	WT	WT	WT	WT	WT	WT	WT	WT	WT	WT	WT	WT	WT	WT	WT	WT	WT	NA	Stage I	NX	TCGA_C5FCD60A-DD42-4546-B2BF-5C21B50C34CC
0.14372964361153	WT	3	1	WT	WT	WT	WT	WT	WT	WT	WT	WT	WT	WT	WT	WT	WT	WT	WT	WT	G4	Stage I	NX	TCGA_2466E680-F4C0-4DD3-93F4-9D92EC4A9467
0.16454739841177	WT	NA	NA	WT	WT	WT	WT	WT	singleHit	WT	WT	WT	WT	WT	WT	WT	WT	WT	WT	WT	NA	Stage I	NX	TCGA_E2E360F6-23E8-4BEB-9718-B0DF46558E62
0.0391378696941891	WT	4	3	WT	singleHit	WT	doubleHit	WT	WT	WT	WT	WT	WT	WT	WT	WT	WT	WT	WT	WT	G3	Stage II	N0	TCGA_6D827B82-FC34-4792-954C-CA39D29C1D96
0.310032147908514	WT	NA	NA	WT	WT	WT	WT	WT	WT	WT	WT	WT	WT	singleHit	WT	WT	WT	WT	WT	WT	NA	Stage I	NX	TCGA_7DB11F5F-719C-4E93-BA82-AB429977E8AF
0.178363161112042	WT	1	NA	WT	WT	WT	singleHit	singleHit	WT	WT	WT	WT	WT	WT	WT	WT	WT	WT	WT	WT	G3	Stage I	NX	TCGA_88EEC782-14C4-4E07-99D9-5EE243400725
0.00764091215921935	singleHit	NA	NA	WT	WT	WT	WT	WT	WT	WT	singleHit	WT	WT	WT	WT	WT	WT	WT	WT	WT	NA	Stage I	N0	TCGA_ABB7CDD0-71C6-4813-9A1E-4CE9B2F88884
0.115252139097555	WT	1	3	WT	WT	WT	singleHit	singleHit	WT	WT	WT	WT	WT	WT	WT	WT	WT	WT	WT	WT	G2	Stage I	N0	TCGA_9E207643-9851-4415-8820-DFF03B76060D
0.200800452023398	WT	NA	NA	WT	WT	WT	WT	WT	WT	WT	WT	WT	WT	WT	WT	WT	WT	WT	WT	WT	NA	Stage I	NX	TCGA_85011F3A-416D-4E8B-8929-F5C31E550D00
0.178859410707484	WT	1	4	WT	WT	WT	doubleHit	singleHit	WT	WT	WT	WT	WT	WT	WT	WT	WT	WT	WT	WT	G2	Stage I	N0	TCGA_F8180F62-1A33-40DA-B037-A8B33D3EAB9E
0.174090475011382	WT	1	4	WT	WT	WT	WT	WT	WT	WT	WT	WT	WT	WT	WT	WT	WT	WT	WT	WT	G2	Stage I	NX	TCGA_52618F7D-E02F-4A49-A6EE-927FE6D90CC8
0.198064468140188	WT	NA	NA	WT	WT	WT	WT	WT	WT	WT	WT	WT	WT	WT	WT	WT	WT	WT	WT	WT	NA	Stage II	NX	TCGA_DBB55216-E6A1-46F8-8B8E-767B805E3C4F
0.205293696753364	WT	NA	NA	WT	WT	WT	WT	WT	WT	WT	WT	WT	WT	WT	WT	WT	WT	WT	WT	WT	NA	Stage I	NX	TCGA_D1D1F0BD-7BA9-44C3-AC2A-92191874BDF4
0.0365462213284223	WT	NA	NA	WT	WT	WT	WT	WT	WT	WT	WT	WT	WT	WT	WT	WT	WT	WT	WT	WT	NA	Stage II	NX	TCGA_7C89986D-D5C4-404B-A105-2DB171A256C8
0.127250392465652	WT	1	3	WT	WT	WT	singleHit	WT	WT	WT	WT	WT	WT	WT	WT	WT	WT	WT	WT	WT	G2	Stage I	N0	TCGA_2AA46612-5BAC-4ED1-AFFC-6995E24D5C2F
0.0923578966386292	WT	2	3	WT	WT	WT	WT	WT	WT	WT	WT	WT	WT	WT	WT	WT	WT	WT	WT	WT	G2	Stage III	N0	TCGA_9701D912-40FA-46EA-8716-5A4AD7DA9A4C
0.136088570672808	WT	NA	NA	WT	WT	WT	WT	WT	WT	WT	WT	WT	WT	WT	WT	WT	WT	WT	WT	WT	G2	Stage I	NX	TCGA_8AA6D751-D111-42EE-B874-D82769F4A888
0.150429174607831	WT	1	3	WT	WT	WT	WT	singleHit	WT	WT	WT	singleHit	WT	WT	WT	WT	WT	WT	WT	WT	G2	Stage I	N0	TCGA_DA2A7E1E-3CFB-4DCA-A815-C7E2AEC7704A
0.265782007036622	WT	NA	NA	WT	WT	WT	WT	WT	WT	WT	WT	WT	WT	WT	WT	WT	WT	WT	WT	WT	G2	Stage I	NX	TCGA_82BE2393-49E7-4817-A5E2-43EF17353C0A
0.104173994704612	WT	2	2	WT	WT	WT	WT	singleHit	WT	WT	WT	WT	WT	WT	WT	WT	WT	WT	WT	WT	G4	Stage III	NX	TCGA_961BC50B-2AC4-494D-925A-598B5BF7E1F2
0.0836372266754296	WT	3	2	singleHit	WT	WT	WT	singleHit	WT	WT	WT	WT	WT	WT	WT	WT	WT	WT	WT	WT	G2	Stage I	NX	TCGA_DE2D2979-2616-4663-9C11-87F2807454C8
0.0241063496909851	WT	2	3	WT	WT	WT	singleHit	singleHit	WT	singleHit	WT	WT	WT	WT	WT	WT	WT	WT	WT	WT	G3	Stage I	NX	TCGA_0DDD0D90-6979-43D5-8366-E4053C2CE4DB
0.16281915748076	WT	1	4	WT	WT	WT	WT	WT	singleHit	WT	WT	WT	WT	WT	WT	WT	WT	WT	WT	WT	G2	Stage I	NX	TCGA_8B3C47E6-8DE5-4C18-8532-3BD1D4F16AFB
