# Supplementary material for: Single cell derived mRNA signals across human kidney tumors
Source: Nat Commun. 2021 Jun 23;12:3896. doi: 10.1038/s41467-021-23949-5 (PMC8222373; doi:10.1038/s41467-021-23949-5)
Supplement: Supplementary file 9 — Source Data [file 41467_2021_23949_MOESM9_ESM.zip › SourceDataForFigures/Fig2D.tsv]

immScore	split	mRNA	miRNA	hitTypeTP53	hitTypeBAP1	hitTypeCDKN2A	hitTypeVHL	hitTypePBRM1	hitTypeSETD2	hitTypeKDM5C	hitTypePTEN	hitTypeMTOR	hitTypePIK3CA	hitTypeMET	hitTypeFAT1	hitTypeNF2	hitTypeKDM6A	hitTypeSMARCB1	hitTypeNFE2L2	hitTypeSTAG2	grade	stage	pathT	rowName
0.104382191501138	2	2	1	WT	singleHit	WT	singleHit	WT	WT	WT	WT	WT	WT	WT	WT	WT	WT	WT	WT	WT	G3	Stage I	N0	TCGA_C5300AA5-0115-43AC-ACBE-C4E33C6E41B8
0.0886197941699688	1	1	3	WT	WT	WT	doubleHit	WT	WT	WT	WT	WT	WT	WT	WT	WT	WT	WT	WT	WT	G2	Stage I	N0	TCGA_7463B57E-ACDE-4ABB-A541-BBD9E326E959
0.0957101166719652	4	4	3	WT	singleHit	WT	singleHit	WT	WT	WT	WT	WT	WT	WT	WT	WT	WT	WT	WT	WT	G2	Stage I	NX	TCGA_5C8E4F70-8C40-4036-B69A-11F9D0BC6243
0.221209234228143	4	4	4	WT	WT	WT	singleHit	singleHit	singleHit	WT	WT	WT	WT	WT	WT	WT	WT	WT	WT	WT	G2	Stage I	NX	TCGA_29406946-7073-45FB-B9ED-0DB814E391A8
0.217298036634629	2	2	2	WT	singleHit	WT	WT	WT	WT	WT	WT	WT	singleHit	WT	WT	WT	WT	WT	WT	WT	G4	Stage IV	N0	TCGA_777646E6-F734-4F24-B887-FD8DD9E906F9
0.0750518478761689	2	2	3	WT	WT	WT	singleHit	singleHit	WT	WT	WT	WT	singleHit	WT	WT	WT	WT	WT	WT	WT	G3	Stage I	N0	TCGA_C28340EE-A53D-4282-8278-CD21CFC6F23E
0.262997722411683	3	3	2	WT	singleHit	WT	singleHit	WT	WT	WT	WT	WT	WT	WT	WT	WT	WT	WT	singleHit	WT	G2	Stage III	N0	TCGA_2D62D209-E88D-4DAF-93F4-9EB1CDC4233F
0.121960020640974	2	2	1	WT	WT	WT	singleHit	WT	WT	singleHit	WT	WT	WT	WT	WT	WT	WT	WT	WT	WT	G3	Stage I	N0	TCGA_5E6281D5-BA5B-429D-9B15-2412BF2CAE81
0.301156521346619	2	2	2	WT	WT	WT	WT	WT	WT	WT	singleHit	WT	WT	WT	WT	WT	WT	WT	WT	WT	G3	Stage III	N0	TCGA_A156D533-673A-4A66-A135-679D0748E036
0.161540374567008	1	1	1	WT	WT	WT	WT	WT	WT	WT	WT	WT	WT	WT	WT	WT	WT	WT	WT	WT	G2	Stage IV	N0	TCGA_3E0752F9-7BE8-4504-839E-5154BD4305C6
0.0506798710116651	2	2	3	WT	singleHit	WT	singleHit	WT	WT	WT	WT	WT	WT	WT	WT	singleHit	WT	WT	WT	WT	G4	Stage IV	N1	TCGA_00008FF2-E928-40CD-B421-B401ED292249
0.0625441046857296	1	1	3	WT	WT	WT	singleHit	WT	WT	WT	WT	WT	WT	WT	WT	WT	WT	WT	WT	WT	G3	Stage I	NX	TCGA_580F828B-2333-48F7-BA05-E9B6EF1AA3D5
0.0640882360986049	4	4	3	WT	WT	WT	singleHit	WT	WT	WT	WT	WT	WT	WT	WT	WT	WT	WT	WT	WT	G2	Stage I	N0	TCGA_7E4FC2C1-CF09-452F-A746-F3D0DAC21E72
0.101019837212827	3	3	2	WT	singleHit	WT	singleHit	WT	WT	WT	WT	WT	WT	WT	WT	WT	WT	WT	WT	WT	G3	Stage I	N0	TCGA_C041F9A7-625B-4249-B042-E938061FC103
0.265386562350695	1	1	1	WT	WT	WT	singleHit	singleHit	WT	WT	WT	WT	WT	WT	WT	WT	WT	WT	WT	WT	G2	Stage I	NX	TCGA_DA7D4478-7ED9-48A4-A782-EE3965D3220B
0.148905318846444	1	1	3	WT	WT	WT	WT	WT	WT	WT	WT	WT	WT	WT	WT	WT	WT	WT	WT	WT	G2	Stage I	NX	TCGA_EB3DBE80-00E4-4305-ADB1-707AE3232498
0.177384057385861	1	1	3	NA	NA	WT	NA	NA	NA	NA	NA	NA	NA	NA	NA	NA	NA	NA	NA	NA	G3	Stage III	N1	TCGA_ECAAE00B-A1CF-45A9-88EC-2725B297F756
0.261156577593408	3	3	4	WT	WT	WT	singleHit	WT	WT	WT	WT	WT	WT	WT	WT	WT	WT	WT	WT	WT	G2	Stage I	N0	TCGA_52AFCAB5-BE0B-4814-B085-80A7DF9015DE
0.126559520332564	4	4	2	WT	WT	WT	WT	WT	WT	WT	WT	WT	WT	WT	WT	WT	WT	WT	WT	WT	G3	Stage III	NX	TCGA_FEF9AC74-03B0-4BE0-8844-3AA874527B73
0.182378851162167	1	1	3	WT	WT	WT	WT	singleHit	singleHit	WT	WT	WT	WT	WT	WT	WT	WT	WT	WT	WT	G2	Stage I	NX	TCGA_137198F6-D924-4B04-9101-3F633E647B51
0.141799851618113	2	2	NA	WT	WT	WT	singleHit	singleHit	WT	WT	WT	WT	singleHit	WT	WT	WT	WT	WT	WT	WT	G3	Stage II	N0	TCGA_6F5627A5-2436-404F-984C-1F5E8218C4FE
0.146737198135126	1	1	4	WT	WT	WT	WT	WT	WT	WT	WT	WT	WT	WT	WT	WT	WT	WT	WT	WT	G2	Stage I	NX	TCGA_C75C800F-861D-4D4C-8091-235371EF080D
0.157343137183017	2	2	3	WT	WT	WT	WT	singleHit	WT	WT	WT	WT	WT	WT	WT	WT	WT	WT	WT	WT	G3	Stage III	N0	TCGA_54092E76-4C27-4A4B-8348-8748FCE728A6
0.190788887367979	2	2	1	WT	WT	WT	WT	singleHit	WT	WT	WT	WT	WT	WT	WT	WT	WT	WT	WT	WT	G2	Stage III	NX	TCGA_D20DAC79-89B0-459D-B1DA-D60B0E43CD97
0.0753093835310147	4	4	2	WT	WT	WT	WT	WT	WT	singleHit	singleHit	WT	WT	WT	WT	WT	WT	WT	WT	WT	G4	Stage III	NX	TCGA_F53EB281-85FB-4EF5-BABA-7885D0670D14
0.157915717059864	3	3	2	WT	WT	WT	singleHit	singleHit	WT	WT	singleHit	WT	WT	WT	WT	WT	WT	WT	WT	WT	G3	Stage II	NX	TCGA_E53E1926-0B0F-4942-BDFC-0219B043237F
0.209237400596145	1	1	4	WT	WT	WT	singleHit	singleHit	WT	WT	WT	WT	WT	WT	WT	WT	WT	WT	WT	WT	G2	Stage I	NX	TCGA_638ADFBF-C012-4459-B157-82DE0BA29FB3
0.142572901829787	1	1	3	WT	WT	WT	singleHit	WT	WT	WT	WT	WT	WT	WT	WT	WT	WT	WT	WT	WT	G2	Stage I	N0	TCGA_17EEC265-3E64-4926-994B-B123AB18D012
0.221210096014877	1	1	4	WT	WT	WT	singleHit	singleHit	WT	WT	WT	WT	WT	WT	WT	WT	WT	WT	WT	WT	G2	Stage II	N0	TCGA_6A4C9D74-393A-41F4-B5ED-3B4797D00DDC
0.196577843503686	4	4	2	WT	WT	WT	WT	WT	WT	WT	singleHit	WT	WT	WT	WT	WT	WT	WT	WT	WT	G2	Stage I	NX	TCGA_53E1D337-1183-4CAE-80CB-C0A6C8E583A9
0.198070961489096	3	3	2	WT	WT	WT	singleHit	WT	WT	singleHit	WT	WT	WT	WT	WT	WT	WT	WT	WT	WT	G2	Stage III	N0	TCGA_6EF22E72-6FCD-4645-8E8A-F6F117387082
0.119948663579669	4	4	1	WT	WT	WT	WT	singleHit	WT	WT	WT	WT	WT	WT	WT	WT	WT	WT	WT	WT	G2	Stage I	NX	TCGA_6081001C-D782-4FA3-A3DE-266F560E5A57
0.0874030754216137	2	2	3	WT	WT	WT	singleHit	singleHit	WT	WT	WT	WT	WT	WT	WT	WT	WT	WT	WT	WT	G3	Stage I	N0	TCGA_6ECF3DF0-D6DA-4795-BBAF-35B5ACDA29C6
0.104479223364463	3	3	2	WT	singleHit	WT	singleHit	WT	WT	WT	WT	singleHit	WT	WT	WT	WT	WT	WT	WT	WT	G4	Stage III	N0	TCGA_6E452EB1-7976-4940-AF2A-7094CBEA30CB
0.0947581781782188	2	2	2	WT	WT	WT	WT	WT	WT	WT	WT	WT	WT	WT	WT	WT	WT	WT	WT	WT	G4	Stage IV	NX	TCGA_96527676-67DA-4150-9AFE-2A3FA15FECD4
0.143924682483473	2	2	1	WT	WT	WT	singleHit	WT	WT	WT	WT	WT	WT	WT	WT	WT	WT	WT	WT	WT	G2	Stage III	N0	TCGA_73A5DB69-A72B-41D5-86FF-73F83E249E64
0.0858872904752139	4	4	3	WT	WT	WT	singleHit	singleHit	WT	WT	WT	WT	WT	WT	WT	WT	WT	WT	WT	WT	G3	Stage I	NX	TCGA_AD66FA33-868B-418F-BC84-13FCC969BBC2
0.0256892830213574	4	4	3	WT	WT	WT	singleHit	singleHit	WT	WT	WT	WT	WT	WT	WT	WT	WT	WT	WT	WT	G4	Stage III	N0	TCGA_0569B94D-E2CD-4CC1-82F2-6A21FCA74154
0.170714029126608	2	2	1	WT	WT	WT	WT	singleHit	WT	WT	WT	WT	WT	WT	WT	WT	WT	WT	WT	WT	G2	Stage I	N0	TCGA_EAB94BCC-7CF2-462C-87A2-7B464BADA4AC
0.132329885018237	4	4	4	WT	WT	WT	singleHit	singleHit	WT	WT	WT	singleHit	WT	WT	WT	WT	WT	WT	WT	WT	G4	Stage III	N0	TCGA_C8956AB1-814D-44A8-B197-56E98BD3BDB4
0.137944787056138	4	4	1	WT	WT	WT	singleHit	WT	WT	WT	WT	WT	WT	WT	WT	WT	WT	WT	WT	WT	G3	Stage I	N0	TCGA_3308EF22-FA01-488C-B06E-C95BAE8EE37B
0.130730093222338	2	2	3	WT	WT	WT	singleHit	singleHit	WT	singleHit	WT	WT	WT	WT	WT	WT	WT	WT	WT	WT	G3	Stage IV	NX	TCGA_3269681B-7E1A-4F7F-BFCE-546D884E7267
0.119399863270155	1	1	NA	NA	NA	WT	NA	NA	NA	NA	NA	NA	NA	NA	NA	NA	NA	NA	NA	NA	G2	Stage I	N0	TCGA_1D756443-38D6-45F2-BB3C-EA2F92C8C012
0.124460678461589	3	3	3	WT	WT	WT	singleHit	WT	doubleHit	WT	WT	WT	WT	WT	WT	WT	WT	WT	WT	WT	G2	Stage II	NX	TCGA_7EFAE8DB-9617-4A56-A839-FA1B58AF2493
0.0864968828278818	3	3	2	WT	WT	WT	WT	WT	WT	WT	WT	WT	WT	WT	WT	WT	WT	WT	WT	WT	G2	Stage I	NX	TCGA_3CD137F0-1166-40CC-BDEF-80BB2679057D
0.153704303536776	1	1	NA	NA	NA	WT	NA	NA	NA	NA	NA	NA	NA	NA	NA	NA	NA	NA	NA	NA	G3	Stage III	N0	TCGA_149E0D86-7D98-4134-893D-B28F6A6263EB
0.199012634342882	3	3	NA	WT	WT	WT	WT	WT	WT	WT	WT	WT	WT	WT	WT	WT	WT	WT	WT	WT	G3	Stage IV	N0	TCGA_73D42561-0D8A-4263-B54E-499AB3B5F63F
0.208898577401168	1	1	3	WT	WT	WT	singleHit	WT	WT	WT	WT	WT	WT	WT	WT	WT	WT	WT	WT	WT	G3	Stage I	NX	TCGA_B4BE3C65-C5A6-4151-93EB-6427D2C55D6B
0.0912037139939642	1	1	2	WT	WT	WT	WT	doubleHit	WT	singleHit	WT	WT	WT	WT	WT	WT	WT	WT	WT	WT	G4	Stage I	NX	TCGA_7F0C96AF-0B02-48E6-8495-96CDA8816092
0.175349916468341	4	4	NA	WT	singleHit	WT	WT	WT	WT	WT	WT	WT	WT	WT	WT	WT	WT	WT	WT	WT	G3	Stage III	NX	TCGA_5AADAEBE-F415-4968-A9F1-95D04D4F8737
0.203056508862018	4	4	2	WT	singleHit	WT	singleHit	singleHit	singleHit	WT	WT	WT	WT	WT	WT	WT	WT	WT	WT	WT	G4	Stage IV	NX	TCGA_906F768E-2E9D-4106-8062-BCE7AB174403
0.035815235435288	4	4	2	WT	WT	WT	singleHit	WT	WT	WT	WT	singleHit	WT	WT	WT	WT	WT	WT	WT	WT	G3	Stage I	NX	TCGA_867DB00B-06E3-454D-B055-0F21A72AE3F7
0.25373166727193	3	3	4	WT	WT	WT	singleHit	WT	WT	WT	WT	WT	WT	WT	WT	WT	WT	WT	WT	WT	G4	Stage IV	N0	TCGA_AED0C605-4800-4ACB-932B-E70A79045CBA
0.173699729609607	2	2	4	WT	WT	WT	singleHit	singleHit	WT	WT	WT	WT	WT	WT	WT	WT	WT	WT	WT	WT	G4	Stage III	NX	TCGA_D3652679-B0C5-4416-8073-81119CD18C40
0.0688834057986335	4	4	2	WT	WT	WT	WT	WT	WT	WT	WT	WT	WT	WT	WT	WT	WT	WT	WT	WT	G4	Stage III	N1	TCGA_90CB414D-9110-4652-B6A0-0614CDC655A8
0.104388470076852	3	3	2	WT	WT	WT	WT	WT	WT	WT	WT	WT	WT	WT	WT	WT	WT	WT	WT	WT	G4	Stage IV	NX	TCGA_4EE1248B-A791-4B74-830F-D742A9B5348B
0.208149205731882	1	1	3	WT	WT	WT	WT	WT	WT	WT	WT	WT	WT	WT	WT	WT	WT	WT	WT	WT	G3	Stage I	NX	TCGA_BA7F3182-6CAD-4581-8778-E123848A7ED7
0.12309895393097	1	1	3	WT	WT	WT	WT	WT	WT	WT	WT	WT	WT	WT	WT	WT	WT	WT	WT	WT	G3	Stage I	NX	TCGA_D8758939-ACDC-444E-A980-5AC342E107A8
0.156142645199743	2	2	2	WT	singleHit	WT	WT	singleHit	WT	WT	WT	WT	WT	WT	WT	WT	WT	WT	WT	WT	G4	Stage III	N0	TCGA_DDD8E073-023C-4D13-BD9F-68804EDDDC26
0.0602197716736473	1	1	2	WT	doubleHit	WT	WT	WT	WT	WT	WT	singleHit	WT	WT	WT	WT	WT	WT	WT	WT	G3	Stage I	NX	TCGA_93E70211-A518-49E2-9A32-4FA50C5F0D9D
0.144968576316888	1	1	3	WT	WT	WT	WT	WT	WT	WT	WT	WT	WT	WT	WT	WT	WT	WT	WT	WT	G3	Stage IV	NX	TCGA_80E4C1BE-AEA3-420B-B5D4-87C344625A16
0.119614075264666	2	2	4	WT	WT	WT	WT	WT	WT	singleHit	WT	WT	WT	WT	WT	WT	WT	WT	WT	WT	G3	Stage I	NX	TCGA_4B0F6723-B864-44BA-8784-D3B0CDE14E34
0.161423949260987	1	1	1	WT	WT	WT	WT	WT	WT	WT	WT	WT	WT	WT	WT	WT	WT	WT	WT	WT	G3	Stage III	NX	TCGA_FF79EA58-51FF-4B1F-9A88-5EC38D481B26
0.141231725641257	1	1	3	WT	WT	WT	singleHit	singleHit	WT	WT	WT	WT	WT	WT	WT	WT	WT	WT	WT	WT	G3	Stage I	N0	TCGA_1A3BA6DD-EB56-4BBE-9680-19619BFE31E9
0.119078336634246	1	1	1	WT	WT	WT	singleHit	WT	WT	singleHit	WT	WT	WT	WT	WT	WT	WT	WT	WT	WT	G3	Stage I	NX	TCGA_58F2C605-A2EF-48A9-8974-09A351B259E7
0.0453266195493356	2	2	2	WT	WT	WT	singleHit	singleHit	singleHit	singleHit	WT	WT	WT	WT	WT	WT	WT	WT	WT	WT	G4	Stage I	N0	TCGA_04352453-42B7-4E48-94E7-3C67B4BACF29
0.101536964759192	2	2	2	WT	singleHit	WT	doubleHit	WT	WT	WT	WT	WT	WT	WT	WT	WT	WT	WT	WT	WT	G3	Stage III	N0	TCGA_84155696-EA17-4493-9B7B-A8EEA5B74B8C
0.231551915842119	3	3	3	WT	WT	WT	singleHit	WT	WT	WT	WT	WT	WT	WT	WT	WT	WT	WT	WT	WT	G3	Stage I	NX	TCGA_50893EF9-5D78-4731-B614-8E7F4AC5FA5F
0.0167220721532197	4	4	3	WT	WT	WT	singleHit	WT	singleHit	WT	WT	WT	WT	WT	WT	WT	WT	singleHit	WT	WT	G3	Stage III	NX	TCGA_C261EDAF-AEC4-4F89-88A2-4B4BF93D38FC
0.192684202593897	2	2	NA	WT	WT	WT	WT	singleHit	WT	WT	WT	WT	WT	WT	WT	WT	WT	WT	WT	WT	G2	Stage I	N0	TCGA_0B58209A-6874-46EB-A294-B90DE3777356
0.199230214997018	4	4	2	WT	WT	WT	singleHit	singleHit	WT	WT	WT	WT	WT	WT	WT	WT	WT	WT	WT	WT	G2	Stage I	NX	TCGA_D0868CCA-3E9B-4BCF-969F-A6F1C7A62D7D
0.11431006324034	3	3	4	singleHit	WT	WT	WT	WT	WT	WT	WT	WT	WT	WT	WT	WT	WT	WT	WT	WT	G2	Stage I	NX	TCGA_A5D79E80-C583-444F-8744-3A363F9644FA
0.144352224159608	2	2	4	WT	WT	WT	singleHit	singleHit	singleHit	WT	WT	WT	WT	WT	WT	WT	WT	WT	WT	WT	G3	Stage III	NX	TCGA_D8165D2B-33F7-4493-A012-CDBCAF91D690
0.0739812762291186	2	2	4	WT	WT	WT	singleHit	WT	WT	WT	WT	WT	WT	WT	WT	WT	WT	WT	WT	WT	G4	Stage IV	N0	TCGA_26567C03-D6F8-4469-9B67-7BC73FF387A5
0.130831530985419	3	3	4	WT	singleHit	WT	singleHit	WT	WT	WT	WT	WT	WT	WT	WT	WT	WT	WT	WT	WT	G3	Stage I	N0	TCGA_1A987DC3-4E37-40B0-B292-1D1D3F6A6F4F
0.143077537138687	1	1	1	WT	WT	WT	singleHit	WT	WT	WT	WT	singleHit	WT	WT	WT	WT	WT	WT	WT	WT	G3	Stage I	N0	TCGA_EDC25399-0551-43CD-B8E9-E7B0B11469EC
0.184599950692423	3	3	2	WT	WT	WT	WT	WT	singleHit	singleHit	WT	WT	WT	WT	WT	WT	WT	WT	singleHit	WT	G3	Stage I	N0	TCGA_E719F843-874D-461E-984D-6164CF030388
0.232503291110417	1	1	1	WT	WT	WT	singleHit	singleHit	WT	WT	WT	WT	WT	WT	WT	WT	WT	WT	WT	WT	G3	Stage I	NX	TCGA_F442C536-308D-418A-9730-CD94F02BB8B4
0.155952363505301	3	3	2	WT	WT	WT	WT	singleHit	WT	WT	WT	singleHit	WT	WT	WT	WT	WT	WT	WT	WT	G2	Stage III	N1	TCGA_0E5538A8-4D0E-40A4-8DD2-99284F2968D0
0.171791981138162	1	1	1	WT	WT	WT	singleHit	WT	WT	WT	WT	WT	WT	WT	WT	WT	WT	WT	WT	WT	G3	Stage I	NX	TCGA_B2220ACA-6B79-46A1-9868-502A4737A5B1
0.120365974744334	1	1	NA	WT	singleHit	WT	singleHit	WT	WT	WT	WT	WT	WT	WT	WT	WT	WT	WT	WT	WT	G2	Stage I	N0	TCGA_7B356489-4C91-4A58-998C-9697826EF5D2
0.321361625872925	3	3	1	WT	WT	WT	WT	singleHit	singleHit	WT	WT	WT	WT	WT	WT	WT	WT	WT	WT	WT	G3	Stage II	NX	TCGA_0EDF3D64-3441-48D9-B017-DBBF58C11364
0.214476396872809	2	2	3	WT	WT	WT	singleHit	singleHit	WT	WT	WT	WT	WT	WT	WT	WT	WT	WT	WT	WT	G2	Stage I	NX	TCGA_69109A54-6407-49B3-88C4-B6EB46768097
0.179937167593847	3	3	2	WT	WT	WT	WT	singleHit	WT	singleHit	WT	WT	WT	WT	singleHit	WT	WT	WT	WT	WT	G3	Stage III	NX	TCGA_13B0D271-2B33-45B3-85BA-CA12E8C2C157
0.213585848806562	1	1	4	WT	WT	WT	WT	singleHit	singleHit	WT	WT	WT	WT	WT	WT	WT	WT	WT	WT	WT	G4	Stage IV	NX	TCGA_B6ED9B7B-4EB7-4665-8A5C-396F3ACD6A46
0.241395794887234	1	1	4	WT	WT	WT	WT	WT	WT	WT	WT	doubleHit	WT	WT	WT	WT	WT	WT	WT	WT	G3	Stage III	NX	TCGA_D97C21CD-3AD3-42C5-A719-1B483F2DC5A1
0.09716070077571	2	2	3	NA	NA	WT	NA	NA	NA	NA	NA	NA	NA	NA	NA	NA	NA	NA	NA	NA	G2	Stage I	NX	TCGA_A8D9C649-F890-448B-BF5B-427D1C2715F4
0.0764096166808192	2	2	2	WT	WT	WT	WT	WT	WT	WT	singleHit	WT	WT	WT	WT	WT	WT	WT	WT	WT	G2	Stage II	N0	TCGA_50B7C59D-ECB0-44C1-B350-01CB48AE1C0A
0.144963105429435	2	2	3	WT	WT	WT	WT	WT	WT	WT	WT	WT	WT	WT	WT	WT	WT	WT	WT	WT	G1	Stage I	N0	TCGA_68AE56FC-F37F-42D1-BF0C-5FD99A2B55DC
0.262439204843485	3	3	1	WT	WT	WT	singleHit	WT	WT	WT	WT	WT	WT	WT	WT	WT	WT	WT	WT	WT	G3	Stage III	N0	TCGA_6967BD1C-72C5-489C-A7BD-FD33445DD759
0.258501171419805	3	3	4	WT	singleHit	WT	singleHit	WT	singleHit	WT	doubleHit	WT	WT	WT	WT	WT	WT	WT	WT	WT	G2	Stage III	N0	TCGA_1E5C79A7-C289-4B27-943B-98AF0D9112B6
0.162156484720588	1	1	1	WT	WT	WT	singleHit	WT	WT	WT	WT	WT	WT	WT	WT	WT	WT	WT	WT	WT	G3	Stage I	NX	TCGA_1C09E759-F218-4BF3-BCA3-1A4B261AC59F
0.169435147893665	3	3	4	singleHit	WT	WT	singleHit	WT	WT	WT	singleHit	singleHit	WT	WT	WT	WT	WT	WT	WT	WT	G3	Stage III	N1	TCGA_0ECD4011-E7F3-4A87-917E-1F34D1129EDA
0.17899701938075	1	1	3	WT	WT	WT	WT	WT	WT	WT	WT	WT	WT	WT	WT	WT	WT	WT	WT	WT	G2	Stage II	N0	TCGA_9AF7D55C-D7E6-4741-BFEC-88D950AFD6AE
0.183211349212667	2	2	4	WT	singleHit	WT	WT	WT	singleHit	WT	WT	WT	WT	WT	WT	WT	WT	WT	WT	WT	G3	Stage III	NX	TCGA_52611EFE-FB2B-4871-B36D-8D8B770C72D9
0.177106848028272	3	3	4	WT	WT	WT	WT	WT	WT	WT	WT	WT	WT	WT	singleHit	WT	WT	WT	WT	WT	G2	Stage II	N0	TCGA_3EFCA52B-F917-41AB-867E-D91E83A55BBE
0.134365825886491	4	4	4	WT	WT	WT	singleHit	singleHit	doubleHit	WT	WT	WT	WT	WT	WT	WT	WT	WT	WT	WT	G3	Stage IV	NX	TCGA_4F070EDC-9F89-497A-872C-1A0016C74E52
0.312724781865825	1	1	4	WT	WT	WT	singleHit	singleHit	WT	WT	WT	WT	WT	WT	WT	WT	WT	WT	WT	WT	G1	Stage I	NX	TCGA_72D2AAE7-C83F-4DC7-9664-5D500EFBF0A4
0.0879770341382095	4	4	2	WT	WT	WT	singleHit	singleHit	WT	WT	WT	singleHit	WT	WT	WT	WT	WT	WT	WT	WT	G4	Stage III	NX	TCGA_077592BF-8D29-41C4-BA4F-2E779283E206
0.237170796447471	1	1	4	NA	NA	WT	NA	NA	NA	NA	NA	NA	NA	NA	NA	NA	NA	NA	NA	NA	G2	Stage I	N0	TCGA_CB5AD1BD-E50A-408C-8B00-1E7DE1032977
0.136477186873122	4	4	3	WT	WT	WT	WT	WT	WT	WT	WT	WT	WT	WT	WT	WT	WT	WT	WT	WT	G2	Stage I	N0	TCGA_5DE96D28-8B66-4994-A80B-5ACB2AB75546
0.147965456065017	4	4	3	WT	WT	WT	singleHit	WT	singleHit	WT	WT	WT	WT	WT	WT	WT	WT	WT	WT	WT	G3	Stage IV	N0	TCGA_105881C5-555A-4C9A-BAA4-3241F1D0A0DF
0.107153547698888	4	4	3	WT	WT	WT	singleHit	WT	WT	WT	WT	WT	WT	WT	WT	WT	WT	WT	WT	WT	G2	Stage I	NX	TCGA_9EBC3135-5C39-4197-B503-A9A1320CD7A2
0.0643546546246262	4	4	3	WT	WT	WT	singleHit	WT	WT	WT	WT	WT	WT	WT	WT	WT	WT	WT	WT	WT	G2	Stage I	NX	TCGA_FE1DA496-DEBF-4839-9888-5B56EC6F7F40
0.0382920551647724	4	4	3	WT	WT	WT	singleHit	WT	WT	WT	WT	WT	WT	WT	WT	WT	WT	WT	WT	WT	G2	Stage I	NX	TCGA_28694440-25DA-4CAE-853C-E349598C703A
0.197859617973726	1	1	3	WT	WT	WT	singleHit	WT	WT	WT	WT	WT	WT	WT	WT	WT	WT	WT	WT	WT	G2	Stage III	N0	TCGA_51BC5C54-D5E7-49A0-9820-90B13DE786F6
0.118381255343821	3	3	4	WT	WT	WT	singleHit	singleHit	WT	singleHit	WT	WT	WT	WT	WT	WT	WT	WT	WT	WT	G3	Stage II	N0	TCGA_24E668EE-94BC-4585-A858-BBE0C783C616
0.136733949097224	4	4	3	WT	WT	WT	singleHit	WT	WT	WT	WT	WT	WT	WT	WT	WT	WT	WT	WT	WT	G2	Stage I	NX	TCGA_E2B1FAC6-6B60-4750-BDD2-D44A9679A690
0.0940502426780648	3	3	2	WT	WT	WT	singleHit	singleHit	WT	WT	WT	singleHit	WT	WT	WT	WT	WT	WT	WT	WT	G4	Stage I	NX	TCGA_EA794A00-74AF-43DF-AE30-6438E2F0B018
0.0474705109979794	2	2	3	WT	WT	WT	singleHit	singleHit	WT	WT	WT	WT	WT	WT	WT	WT	WT	WT	WT	singleHit	G3	Stage III	NX	TCGA_FDE8447C-CFD7-43E8-ACA9-D7DEB2273992
0.0423449367659398	3	3	NA	WT	WT	WT	WT	WT	WT	WT	WT	WT	WT	WT	WT	WT	WT	WT	WT	WT	G3	Stage II	N0	TCGA_0BA82DF5-9E2D-4A2E-A024-8B42F846B239
0.0513625219086224	1	1	3	WT	singleHit	WT	singleHit	WT	WT	WT	WT	WT	WT	WT	WT	WT	singleHit	WT	WT	WT	G2	Stage III	N0	TCGA_A23A00B0-85CF-4E9F-A177-12C4FE336D7A
0.181939488701831	1	1	3	WT	WT	WT	singleHit	singleHit	WT	WT	WT	WT	WT	WT	WT	WT	WT	WT	WT	WT	G3	Stage IV	N0	TCGA_7A381525-3C2A-47C4-AB5F-2C21E294BB92
0.129288466063257	3	3	2	WT	WT	WT	WT	WT	WT	WT	WT	WT	WT	WT	WT	WT	WT	WT	WT	WT	G4	Stage IV	N0	TCGA_ADE8E489-7FB1-4A3D-B0DB-6D2B3CFDEE35
0.153513638401263	2	2	2	WT	WT	WT	singleHit	doubleHit	singleHit	WT	WT	WT	WT	WT	WT	WT	WT	WT	WT	WT	G2	Stage III	N0	TCGA_B733BFB7-A610-4470-AE88-271EFFC94057
0.0635947348876956	4	4	2	WT	WT	WT	WT	WT	WT	WT	WT	WT	WT	WT	WT	WT	WT	WT	WT	WT	G3	Stage I	N0	TCGA_F42786E4-1F5C-44B1-A1AB-8D127F7CBCD0
0.14094795637043	4	4	3	WT	WT	WT	WT	singleHit	WT	WT	WT	WT	WT	WT	WT	WT	WT	WT	WT	WT	G2	Stage I	NX	TCGA_26569E30-811B-4EBB-A42D-4D46617B7236
0.201670813969688	2	2	1	WT	WT	WT	WT	singleHit	singleHit	WT	WT	WT	WT	WT	WT	WT	WT	WT	WT	WT	G4	Stage IV	NX	TCGA_8EF69D81-54BE-42D0-A389-935020BBDD3D
0.219330249405124	3	3	2	WT	WT	WT	singleHit	WT	WT	WT	WT	WT	WT	WT	WT	WT	WT	WT	WT	WT	G2	Stage I	NX	TCGA_A0CE86D4-ED76-4C74-8588-E202C4421EC1
0.153798902247944	1	1	3	WT	WT	WT	singleHit	WT	WT	WT	WT	WT	WT	WT	WT	WT	WT	WT	WT	WT	G2	Stage I	N0	TCGA_930D8D62-7145-435E-8D7F-367EC56E1296
0.0552435712002489	1	1	2	WT	singleHit	WT	singleHit	WT	WT	WT	WT	WT	WT	WT	WT	WT	WT	WT	WT	WT	G2	Stage II	N0	TCGA_E3671E10-825D-499B-B949-D5033855C744
0.0847816736234874	4	4	2	WT	singleHit	singleHit	singleHit	WT	WT	WT	WT	WT	WT	WT	WT	WT	WT	WT	WT	WT	G4	Stage III	NX	TCGA_F7CF16EB-C432-4A1D-9A3A-D50FBDCC531D
0.0731486629497246	1	1	3	WT	WT	WT	WT	WT	WT	WT	WT	WT	singleHit	WT	WT	WT	WT	WT	WT	WT	G3	Stage II	N0	TCGA_77060542-8D41-4772-AAC5-76332C2853FD
0.235904889715546	3	3	2	WT	WT	WT	singleHit	WT	WT	WT	WT	WT	WT	WT	WT	WT	WT	WT	WT	WT	G3	Stage I	NX	TCGA_9FCD0DED-F2AF-4920-AB01-BCD05A7D64CF
0.235246821668327	3	3	2	WT	WT	WT	singleHit	singleHit	WT	WT	WT	WT	singleHit	WT	WT	WT	WT	WT	WT	WT	G4	Stage IV	N0	TCGA_2061F188-AF57-4EEB-88D1-69DB159A1BE3
0.0409262513452367	4	4	2	WT	WT	WT	WT	WT	WT	singleHit	WT	WT	WT	WT	WT	WT	WT	WT	WT	WT	G3	Stage IV	NX	TCGA_FE1222BC-A6D8-4B0F-9339-CC2F07D048AA
0.218512507170965	2	2	3	NA	NA	WT	NA	NA	NA	NA	NA	NA	NA	NA	NA	NA	NA	NA	NA	NA	G3	Stage I	NX	TCGA_1169CD48-BF4F-41D8-BA84-1F83044DB74A
0.116003300401071	2	2	3	WT	WT	WT	singleHit	singleHit	WT	WT	WT	WT	WT	WT	WT	WT	WT	WT	WT	WT	G3	Stage III	NX	TCGA_DFDDBB63-1105-4211-A03A-DF90345A09E6
0.0631689594372979	1	1	2	NA	NA	WT	NA	NA	NA	NA	NA	NA	NA	NA	NA	NA	NA	NA	NA	NA	G3	Stage I	NX	TCGA_97E25CCB-1D3A-435A-9273-75DD8B25610A
0.0682804414702299	3	3	2	WT	WT	WT	WT	WT	WT	WT	WT	WT	WT	WT	WT	WT	WT	WT	WT	WT	G4	Stage IV	N0	TCGA_BB999B1B-0681-4055-AC1D-8B14C6B78D65
0.163803912671632	1	1	3	WT	WT	WT	WT	singleHit	WT	WT	WT	WT	WT	WT	WT	WT	WT	WT	WT	WT	G1	Stage I	NX	TCGA_C18EAC05-5638-4C7B-BBAC-0C5217FE25A5
0.0461873304586248	2	2	2	WT	WT	WT	WT	WT	WT	WT	WT	WT	WT	WT	WT	WT	singleHit	WT	singleHit	WT	G2	Stage I	NX	TCGA_0B6F39DB-0ED4-40F8-9D01-912EE64630D4
0.105818662208838	2	2	2	WT	WT	WT	singleHit	WT	WT	WT	WT	WT	WT	WT	WT	WT	WT	WT	WT	WT	G4	Stage IV	NX	TCGA_8A243AC3-C2A0-427A-8B8B-CF9525209643
0.166981289017465	1	1	3	WT	WT	WT	WT	WT	WT	WT	WT	WT	WT	WT	WT	WT	WT	WT	WT	WT	G3	Stage II	N0	TCGA_BD30963A-A7F7-4A4F-ABF9-0279229A16F9
0.173194981681867	4	4	3	WT	WT	WT	singleHit	WT	WT	WT	WT	WT	WT	WT	WT	WT	WT	WT	WT	WT	G3	Stage IV	NX	TCGA_2F5CBE2E-A7EE-4DA0-A0CD-1347086E139B
0.0618947007243923	4	4	3	WT	singleHit	WT	WT	WT	WT	WT	WT	WT	singleHit	WT	WT	WT	WT	WT	WT	WT	G3	Stage III	N0	TCGA_860D8E1A-76F0-4B2C-8759-F8457CDCA315
0.076578628231454	4	4	3	WT	WT	WT	singleHit	WT	WT	WT	WT	WT	WT	WT	WT	WT	WT	WT	WT	WT	G4	Stage IV	N0	TCGA_67503C56-19D4-4CAE-9881-B1DA50B1C9B0
0.184344702328875	2	2	2	WT	WT	WT	singleHit	WT	WT	WT	WT	WT	WT	WT	WT	WT	WT	WT	WT	WT	G3	Stage I	NX	TCGA_66E57E01-C33C-4597-9569-ADB38635F507
0.204010805859238	2	2	4	WT	WT	WT	WT	singleHit	singleHit	WT	WT	WT	WT	WT	WT	WT	WT	WT	WT	WT	G3	Stage III	N0	TCGA_B07E9E9E-9651-4F0D-8B06-64E1139AE112
0.155706584433767	2	2	1	WT	WT	WT	singleHit	singleHit	WT	WT	WT	WT	WT	WT	WT	WT	WT	WT	WT	WT	G3	Stage I	N0	TCGA_25DC023F-6DE8-43EA-9EE5-51BD932AFE59
0.220029212185307	1	1	1	WT	WT	WT	singleHit	singleHit	WT	WT	WT	WT	WT	WT	WT	WT	WT	WT	WT	WT	G2	Stage II	NX	TCGA_871921C8-26DB-400A-822E-0732BA9EB884
0.0618472929574635	2	2	3	WT	WT	WT	WT	WT	WT	WT	WT	WT	WT	WT	WT	WT	WT	WT	WT	WT	G3	Stage III	N0	TCGA_FA66387D-C54F-4A29-A007-77B4A7E95E13
0.134210716256824	3	3	2	WT	WT	WT	WT	WT	WT	WT	WT	WT	WT	WT	WT	WT	WT	WT	WT	WT	G3	Stage IV	NX	TCGA_6D67F3AE-3D04-4EF9-89AF-BAC2B45B9D26
0.164268001519674	1	1	4	WT	WT	WT	WT	singleHit	WT	WT	WT	WT	WT	WT	WT	WT	WT	WT	WT	WT	G2	Stage I	NX	TCGA_2F13CCFB-FD43-468B-B760-0BBC6DAAE81A
0.192477499884012	3	3	2	WT	singleHit	WT	singleHit	WT	WT	WT	WT	WT	WT	WT	singleHit	WT	WT	WT	WT	WT	G3	Stage III	N0	TCGA_73C49070-432D-4AF8-B76E-1480E0F20020
0.0856530701726148	2	2	3	WT	WT	WT	singleHit	WT	WT	WT	WT	WT	WT	WT	WT	WT	WT	WT	WT	WT	G2	Stage I	NX	TCGA_3A8D104B-BDBB-4B94-821F-14EB6F614B1C
0.0750447623874592	2	2	3	WT	WT	WT	singleHit	WT	WT	WT	WT	WT	WT	WT	WT	WT	WT	WT	WT	WT	G2	Stage I	NX	TCGA_A033D709-F383-4E08-A1E4-4F6FD8549975
0.064133236099406	2	2	3	WT	WT	WT	singleHit	WT	WT	WT	WT	WT	WT	WT	WT	WT	WT	WT	WT	WT	G2	Stage I	NX	TCGA_0DCA5C84-6BFD-48CD-AF86-E2C52A034F4B
0.138091401026858	2	2	1	WT	WT	WT	singleHit	WT	WT	WT	WT	WT	WT	WT	WT	WT	WT	WT	WT	WT	G3	Stage I	NX	TCGA_434AB74E-67E1-444D-9906-C967D8F93343
0.091043236880345	1	1	3	WT	WT	WT	WT	singleHit	WT	WT	WT	WT	WT	WT	WT	WT	WT	WT	WT	WT	G2	Stage I	NX	TCGA_23EC73E9-D04D-471A-9BAB-029EE0013CED
0.249878503536811	1	1	1	WT	WT	WT	singleHit	singleHit	WT	WT	WT	WT	WT	WT	WT	WT	WT	WT	WT	WT	G2	Stage I	NX	TCGA_7C7068D3-43CD-44F2-91A9-B3E52B436756
0.16356676992294	4	4	3	WT	singleHit	WT	singleHit	WT	WT	WT	WT	WT	WT	WT	WT	WT	WT	WT	WT	WT	G4	Stage IV	NX	TCGA_25FB7AEA-A2F6-4A73-BB96-816D36CC1D19
0.206404107593229	1	1	3	WT	WT	WT	singleHit	WT	WT	WT	WT	WT	WT	WT	WT	WT	WT	WT	WT	WT	G2	Stage I	NX	TCGA_24646130-47E4-4CA8-B6AB-5A4082DF3D4E
0.206763866828959	1	1	4	WT	WT	WT	singleHit	singleHit	WT	WT	WT	WT	WT	WT	WT	WT	singleHit	WT	WT	WT	G2	Stage III	NX	TCGA_1A81B7A6-EC11-4FC3-B2DE-022CF948B947
0.0844425795435033	1	1	4	WT	WT	WT	singleHit	doubleHit	WT	WT	WT	WT	WT	WT	WT	WT	WT	WT	WT	WT	G3	Stage II	NX	TCGA_783FA571-A31A-4852-855B-4E8009A9C8F1
0.170113567917143	3	3	2	WT	WT	WT	singleHit	WT	WT	WT	WT	WT	WT	WT	WT	WT	WT	WT	WT	WT	G3	Stage IV	N0	TCGA_A45F3A18-FE01-4651-8421-BEC9219D9201
0.314944884795863	3	3	2	WT	singleHit	WT	singleHit	WT	WT	WT	WT	WT	WT	WT	WT	WT	WT	WT	WT	WT	G3	Stage III	N0	TCGA_658F02CD-4C6C-4945-8215-BDEFDC3BF4AD
0.0413545790712874	4	4	3	WT	WT	WT	WT	WT	WT	WT	WT	WT	WT	WT	WT	WT	WT	WT	WT	WT	G4	Stage III	N0	TCGA_452792E7-BF1C-4396-99A5-BE03BED55754
0.23405750027772	4	4	2	WT	singleHit	WT	singleHit	WT	WT	WT	WT	WT	WT	WT	WT	WT	WT	WT	WT	WT	G2	Stage II	N0	TCGA_347C4168-42C5-494B-8080-2C244F6201FF
0.196669944470215	3	3	2	WT	WT	WT	WT	WT	singleHit	WT	WT	WT	WT	WT	WT	WT	WT	WT	WT	WT	G4	Stage III	NX	TCGA_DDD73B70-3FDB-4AC8-9074-3CE0EAC052A8
0.0688276158389261	2	2	3	WT	WT	WT	singleHit	singleHit	WT	WT	WT	WT	WT	WT	WT	WT	WT	WT	WT	WT	G3	Stage III	N0	TCGA_6239D979-7AED-4751-A97A-A4DD628D9259
0.0733779102530506	1	1	4	WT	WT	WT	singleHit	singleHit	WT	WT	WT	WT	WT	WT	WT	WT	WT	WT	WT	WT	G2	Stage I	N0	TCGA_9BFC50C2-211F-4D0F-8ACE-85184383B777
0.000925727859774804	4	4	2	WT	WT	WT	WT	WT	WT	WT	WT	WT	WT	WT	WT	WT	WT	WT	WT	WT	G4	Stage III	N0	TCGA_578B95ED-8967-406C-AFB8-70C211CF9F89
0.0927483039315821	1	1	3	WT	WT	WT	singleHit	singleHit	WT	WT	WT	WT	WT	WT	WT	WT	WT	WT	WT	WT	G3	Stage III	NX	TCGA_34D3DFC8-CBD8-4F98-ADA3-C246B189B65E
0.156157902960376	4	4	2	WT	WT	WT	WT	WT	WT	WT	WT	WT	WT	WT	WT	WT	WT	WT	WT	WT	G2	Stage II	N0	TCGA_5E6A1687-FB67-4C0A-9BB1-E692F686001E
0.0521090760782148	4	4	2	WT	WT	WT	singleHit	WT	WT	WT	singleHit	WT	WT	WT	singleHit	WT	WT	WT	WT	WT	G3	Stage I	N0	TCGA_0AC825A9-EC20-4D3E-9114-4DEAC902DE11
0.137645429265693	1	1	3	WT	WT	WT	singleHit	singleHit	WT	WT	WT	WT	WT	WT	WT	WT	WT	WT	WT	WT	G3	Stage I	NX	TCGA_9040C5A5-D8BC-4693-8D35-5C2AD32833A0
0.158157967031837	1	1	3	WT	WT	WT	singleHit	singleHit	doubleHit	WT	WT	WT	WT	WT	WT	WT	WT	WT	WT	WT	G3	Stage I	N0	TCGA_A9848D7E-7B71-4C72-9EE3-E3CA474E8CB6
0.114791014192967	4	4	3	NA	NA	WT	NA	NA	NA	NA	NA	NA	NA	NA	NA	NA	NA	NA	NA	NA	G3	Stage IV	N0	TCGA_D7358EE8-CB53-4051-9F11-697928711AD5
0.102642826964806	3	3	2	WT	WT	WT	singleHit	singleHit	WT	WT	WT	WT	WT	WT	WT	WT	WT	singleHit	WT	WT	G3	Stage I	N0	TCGA_D841D893-0126-4D5A-A5A0-955172379E32
0.156452953445973	4	4	3	WT	singleHit	WT	doubleHit	singleHit	WT	WT	WT	WT	WT	WT	WT	WT	WT	WT	WT	WT	G4	Stage IV	N0	TCGA_FA21E342-BDB1-47E2-B9AF-251EC5F7E176
0.12481557972834	4	4	4	NA	NA	WT	NA	NA	NA	NA	NA	NA	NA	NA	NA	NA	NA	NA	NA	NA	G2	Stage IV	NX	TCGA_77654A3E-4BD1-43E7-B8EC-B7C1864557A7
0.11953538759299	4	4	1	WT	WT	WT	singleHit	singleHit	singleHit	WT	WT	WT	WT	WT	WT	WT	WT	WT	WT	WT	G2	Stage III	N0	TCGA_693691F1-202D-43D1-BD57-D5BCC657DB1D
0.190970959678411	1	1	3	WT	WT	WT	singleHit	singleHit	WT	WT	WT	WT	WT	WT	WT	WT	WT	WT	WT	WT	G3	Stage I	NX	TCGA_EAACE3EC-E424-4C10-BE6A-CDB53D16ECD1
0.215746991905168	1	1	3	WT	WT	WT	singleHit	WT	WT	WT	WT	WT	WT	WT	WT	WT	singleHit	WT	WT	WT	G2	Stage I	NX	TCGA_A7A100AE-96B1-4F63-B4C1-DCA8C4EB63BC
0.0540772566864231	4	4	2	WT	WT	WT	singleHit	WT	singleHit	WT	WT	WT	WT	WT	WT	WT	WT	WT	singleHit	WT	G4	Stage IV	NX	TCGA_8471BCF7-6EDA-48E4-8214-CC430173F2F8
0.0631389752310578	4	4	3	WT	WT	WT	WT	WT	WT	WT	WT	WT	WT	WT	WT	WT	WT	WT	WT	WT	G3	Stage I	NX	TCGA_C6586E83-11C5-4D9C-941D-6B73A542214B
0.226810217950316	1	1	1	WT	WT	WT	singleHit	WT	WT	WT	WT	WT	WT	WT	WT	WT	WT	WT	WT	WT	G2	Stage I	NX	TCGA_AE16A3E7-F95E-4526-9137-B640BCA5F014
0.181356837949989	2	2	3	WT	WT	WT	WT	singleHit	singleHit	WT	WT	WT	WT	WT	WT	WT	WT	WT	WT	WT	G2	Stage I	N0	TCGA_7F9B1D32-6F17-4895-A4C3-DDACD17ADAD5
0.23758884257643	3	3	4	WT	WT	WT	singleHit	singleHit	singleHit	WT	WT	WT	WT	WT	WT	WT	WT	WT	WT	WT	G2	Stage I	NX	TCGA_31110A59-6DD4-4EDD-A056-C45DBC8966CC
0.0534075727531169	1	1	1	WT	WT	WT	singleHit	WT	WT	WT	WT	WT	WT	WT	WT	WT	WT	WT	WT	WT	G2	Stage III	N0	TCGA_14387DAD-F6A2-4C1E-A74B-DC1BFD1D95E1
0.122952571054873	4	4	4	WT	WT	WT	WT	singleHit	WT	WT	WT	WT	WT	WT	WT	WT	WT	WT	WT	WT	G3	Stage I	NX	TCGA_394D04B2-FE10-4109-BDA7-E8840704FFC5
0.108519805427387	1	1	4	WT	WT	WT	singleHit	singleHit	WT	WT	WT	WT	WT	WT	WT	WT	WT	WT	WT	WT	G4	Stage IV	NX	TCGA_2D84E0EC-31EE-418B-B275-84BF5D5EFEB5
0.147359218203574	2	2	1	WT	WT	WT	WT	singleHit	singleHit	singleHit	WT	WT	WT	WT	WT	WT	WT	WT	WT	WT	G2	Stage III	NX	TCGA_0D541F12-AFB5-4D50-B43E-5038B0056BF0
0.186704528616381	1	1	4	WT	WT	WT	singleHit	singleHit	singleHit	WT	WT	singleHit	WT	WT	singleHit	WT	WT	WT	WT	WT	G2	Stage II	N0	TCGA_809839A7-A175-48AA-809E-5E4C99894CDE
0.353667014702072	3	3	1	WT	WT	WT	WT	WT	WT	WT	doubleHit	WT	WT	WT	WT	WT	WT	WT	WT	WT	G2	Stage I	N0	TCGA_139EC04C-0DC9-456E-91C8-AEF139E9370B
0.0552499784960253	1	1	3	WT	WT	WT	singleHit	WT	WT	WT	WT	WT	WT	WT	WT	WT	WT	WT	WT	WT	G3	Stage III	N0	TCGA_CE075FE9-1386-4CC3-A23A-F5BA531742FE
0.0962129003194627	3	3	2	WT	singleHit	WT	singleHit	WT	WT	WT	WT	WT	WT	WT	WT	WT	WT	WT	WT	WT	G4	Stage IV	NX	TCGA_C20D869D-66BC-4C91-B837-0586F49A2060
0.244844584533539	2	2	3	WT	WT	WT	WT	WT	WT	WT	WT	WT	WT	WT	WT	WT	WT	WT	WT	WT	G3	Stage IV	NX	TCGA_28BD4613-5CAB-4456-926B-6099BDF2A76D
0.168637156821911	1	1	1	WT	WT	WT	WT	NA	WT	WT	WT	WT	WT	WT	WT	WT	WT	WT	WT	WT	G2	Stage I	NX	TCGA_70A865B0-1B67-46FC-98D5-2DDAD37153C8
0.343994109053054	1	1	1	WT	WT	WT	WT	singleHit	singleHit	WT	WT	WT	WT	WT	WT	WT	WT	WT	WT	WT	G1	Stage I	NX	TCGA_56606528-ECC7-4074-8CA6-ECB0174BADC5
0.0151702679096327	2	2	2	WT	WT	WT	WT	singleHit	WT	WT	WT	WT	WT	WT	WT	WT	WT	WT	WT	WT	G3	Stage I	N0	TCGA_7123BF57-2EAA-4509-B5EF-A72C58A32A09
0.167002602320213	3	3	2	WT	WT	WT	WT	WT	singleHit	WT	WT	WT	WT	WT	WT	WT	WT	WT	WT	WT	G3	Stage III	N0	TCGA_CCD90971-71FE-4DF7-9BC8-D4E3CC944E54
0.121977592434197	1	1	3	NA	NA	WT	NA	NA	NA	NA	NA	NA	NA	NA	NA	NA	NA	NA	NA	NA	G3	Stage III	N0	TCGA_A98023B3-D269-4E82-A93C-3BB6228462C2
0.172449715912278	1	1	3	WT	WT	WT	WT	WT	WT	WT	WT	WT	WT	WT	WT	WT	WT	WT	WT	WT	G2	Stage I	N0	TCGA_73A0DF2D-684E-4A90-8608-E07CBA593D40
0.214515666083974	1	1	3	WT	WT	WT	WT	WT	WT	WT	WT	WT	WT	WT	WT	WT	WT	WT	WT	WT	G3	Stage I	NX	TCGA_E87A1C3E-821D-446D-9AD9-030CDF758819
0.127148490957011	2	2	1	WT	WT	WT	WT	WT	WT	WT	WT	WT	WT	WT	WT	WT	WT	WT	WT	WT	G2	Stage III	NX	TCGA_A15B58A5-9C4A-4E81-AE49-D7AF4E78F0CD
0.161490838930036	1	1	1	WT	WT	WT	WT	WT	WT	WT	WT	WT	WT	WT	WT	WT	WT	WT	WT	WT	G2	Stage I	N0	TCGA_DAC4430C-6942-4F2A-B5A2-07A92C44F49F
0.143549174936259	1	1	1	WT	WT	WT	WT	WT	WT	WT	WT	WT	WT	WT	WT	WT	WT	WT	WT	WT	G2	Stage I	N0	TCGA_B2D69A9E-693C-4FDC-8609-66A5E3CF66ED
0.0943086231374588	1	1	1	WT	WT	WT	WT	WT	WT	WT	WT	WT	WT	WT	WT	WT	WT	WT	WT	WT	G2	Stage I	N0	TCGA_68135BBA-EE73-4A52-BE3C-469F10EFD665
0.0830498152252673	1	1	NA	WT	WT	WT	WT	WT	WT	WT	WT	WT	WT	WT	WT	WT	WT	WT	WT	WT	G3	Stage I	N0	TCGA_113FF940-CB45-404B-AE9C-9B82133CDCA2
0.24315140539785	3	3	2	WT	WT	WT	WT	WT	WT	WT	WT	WT	WT	WT	WT	WT	WT	WT	WT	WT	G3	Stage I	NX	TCGA_0E82594A-2EE9-43E7-89CD-1A554E411923
0.151004540649835	2	2	NA	WT	WT	WT	singleHit	singleHit	WT	WT	WT	WT	WT	WT	WT	WT	WT	WT	WT	WT	G3	Stage IV	NX	TCGA_9820CB66-F911-4649-84C8-523A9C134D9F
0.21149264680606	3	3	1	WT	WT	WT	singleHit	singleHit	singleHit	WT	WT	WT	singleHit	WT	WT	WT	WT	WT	WT	WT	G4	Stage I	N0	TCGA_74C33093-6863-4A92-8031-276A7ED30EE6
0.00755366609839484	4	4	3	WT	WT	WT	WT	singleHit	singleHit	WT	WT	WT	WT	WT	WT	WT	WT	WT	WT	WT	G3	Stage IV	N0	TCGA_908BC03A-E486-4479-AC28-CA551775A59E
0.0989739933561308	1	1	3	WT	WT	WT	WT	WT	WT	WT	WT	WT	WT	WT	WT	WT	WT	WT	WT	WT	G2	Stage I	N0	TCGA_39907C35-7FD6-4782-BBB6-9DC9B7DC2D77
0.0899669301568272	4	4	3	WT	WT	WT	WT	WT	WT	WT	WT	WT	WT	WT	WT	WT	WT	WT	WT	WT	G3	Stage II	N0	TCGA_1E2026BA-6D51-493E-8521-237352CDE5C9
0.354130340978931	1	1	4	WT	WT	WT	WT	singleHit	WT	WT	WT	WT	WT	WT	WT	WT	WT	WT	WT	WT	G2	Stage I	NX	TCGA_6052609D-D6A1-4915-8E57-65A5B04AB3E5
0.0854368638306795	4	4	3	WT	WT	WT	singleHit	WT	WT	WT	WT	WT	WT	WT	WT	WT	WT	WT	WT	WT	G2	Stage I	N0	TCGA_85FAC803-0316-40E1-A8CE-913DEB363D4E
0.119406701857321	1	1	NA	WT	WT	WT	WT	WT	WT	WT	WT	WT	WT	WT	WT	WT	WT	WT	WT	WT	G2	Stage I	N0	TCGA_085A808C-9337-4B1C-A469-0DFD67E64BC5
0.0679607304404988	4	4	2	WT	WT	WT	WT	WT	WT	WT	WT	WT	singleHit	WT	WT	WT	WT	WT	WT	WT	G2	Stage III	N0	TCGA_C91DCF08-FE26-48D7-B954-78FB3DAB85AA
0.06389357823568	2	2	3	WT	WT	WT	singleHit	singleHit	WT	WT	WT	WT	WT	WT	WT	WT	WT	WT	WT	WT	G3	Stage IV	NX	TCGA_D4D66A1C-9E7D-4178-8892-72ACD42B85B3
0.248484388463636	1	1	3	WT	WT	WT	singleHit	singleHit	WT	WT	WT	WT	WT	WT	WT	WT	WT	WT	WT	WT	G2	Stage I	NX	TCGA_10B07866-6634-45F5-ACEC-99C132A6C7C6
0.0776706851640529	1	1	3	WT	WT	WT	singleHit	singleHit	WT	WT	WT	WT	WT	WT	WT	WT	WT	WT	WT	WT	G2	Stage I	NX	TCGA_09559A55-E807-4510-8D03-6A7209B2A2D8
0.172927156381788	3	3	2	WT	WT	WT	WT	WT	WT	WT	WT	WT	WT	WT	WT	WT	WT	WT	WT	WT	G4	Stage IV	NX	TCGA_4830FDA6-731C-42AA-A482-A15CABD67817
0.211614239900887	1	1	1	WT	WT	WT	singleHit	singleHit	WT	WT	WT	WT	WT	WT	WT	WT	WT	WT	WT	WT	G3	Stage I	N0	TCGA_D153ABC6-68F5-4E88-8414-714995147E25
0.218332456425556	1	1	1	WT	WT	WT	singleHit	singleHit	WT	WT	WT	WT	WT	WT	WT	WT	WT	WT	WT	WT	G3	Stage III	NX	TCGA_48889A8C-DCB3-4B51-A11F-B05601E7B0B3
0.076136731631363	1	1	4	WT	WT	WT	WT	WT	WT	WT	WT	WT	WT	WT	WT	WT	WT	WT	WT	WT	G3	Stage III	N0	TCGA_754BAA80-71C3-4EB9-8807-812377413173
0.210316102307867	1	1	3	WT	singleHit	WT	singleHit	singleHit	singleHit	WT	WT	singleHit	WT	WT	WT	WT	WT	WT	WT	WT	G3	Stage IV	NX	TCGA_78B9F113-C021-427E-AFFE-32F78F73A538
0.160483435218143	2	2	1	WT	WT	WT	WT	WT	WT	WT	WT	WT	WT	WT	WT	WT	WT	WT	WT	WT	G3	Stage III	NX	TCGA_2A32F035-C562-49B9-BA70-1F9ACEF66D2F
0.259271862468981	1	1	1	WT	WT	WT	singleHit	WT	WT	WT	WT	WT	WT	WT	WT	WT	WT	WT	WT	WT	G2	Stage I	NX	TCGA_CEC774CC-CCD4-4446-B7D4-AE37636F5A18
0.358455867162095	3	3	2	WT	WT	WT	WT	WT	WT	WT	singleHit	WT	WT	WT	WT	WT	WT	WT	WT	WT	G3	Stage III	N0	TCGA_ACFDAF18-F84C-4F90-9280-C3BF2F19CD1B
0.20227933495819	1	1	1	WT	WT	WT	singleHit	WT	WT	WT	WT	WT	WT	WT	WT	WT	WT	WT	WT	WT	G2	Stage I	N0	TCGA_AC408085-7A00-405A-BBAE-D85E418EA768
0.0769155085352233	4	4	4	WT	WT	WT	WT	WT	singleHit	WT	WT	WT	WT	WT	WT	WT	WT	WT	WT	WT	G2	Stage I	N0	TCGA_B4229A89-9C48-4101-9A8F-19232A64A752
0.0417669602797586	3	3	2	WT	WT	WT	singleHit	singleHit	WT	singleHit	WT	WT	WT	WT	WT	WT	WT	WT	WT	WT	G2	Stage IV	N0	TCGA_DD2C1231-2724-4F32-8307-9C8C03E3448B
0.153451459449132	2	2	3	WT	WT	WT	singleHit	singleHit	WT	WT	WT	WT	WT	WT	WT	WT	WT	WT	WT	WT	G2	Stage III	NX	TCGA_F43DC891-1CF1-4E90-98EA-8199FE94F431
0.0540179877413658	4	4	3	WT	WT	WT	singleHit	singleHit	WT	WT	WT	WT	WT	WT	WT	WT	WT	WT	WT	WT	G2	Stage I	N0	TCGA_C4FB6954-88BB-40F8-BEF7-1B5D7D74E2FB
0.013853255928749	4	4	3	WT	singleHit	WT	singleHit	WT	WT	WT	WT	WT	WT	WT	WT	WT	WT	WT	WT	WT	G2	Stage III	NX	TCGA_9426519A-6912-4771-B255-0ED4CB1EAA12
0.198226067473676	2	2	3	WT	WT	WT	WT	WT	WT	WT	WT	WT	WT	WT	WT	WT	WT	WT	singleHit	WT	G2	Stage I	N0	TCGA_E65A84D2-C271-4479-AB92-A0F2B3047A5B
0.16875492704853	1	1	3	singleHit	WT	WT	WT	WT	WT	WT	WT	WT	WT	WT	WT	WT	WT	WT	WT	WT	G2	Stage II	NX	TCGA_4CCDD956-AB6A-4D76-9912-FCFD3B2C8ED5
0.132829549199701	1	1	1	WT	WT	WT	singleHit	WT	WT	WT	WT	WT	WT	WT	WT	WT	WT	WT	WT	WT	G2	Stage I	N0	TCGA_E02B49FE-B141-4A9F-B678-5C32FD489D70
0.221391892639185	2	2	4	WT	singleHit	WT	WT	WT	WT	singleHit	WT	WT	WT	WT	WT	WT	WT	WT	WT	singleHit	G2	Stage II	N0	TCGA_28DD335D-6972-429A-979A-3665876B3BFB
0.278836038163617	3	3	1	WT	WT	WT	singleHit	WT	WT	WT	WT	WT	WT	WT	WT	WT	WT	WT	WT	WT	G3	Stage I	NX	TCGA_FE9107C4-F161-467F-944D-0B243985A152
0.0834381075236252	4	4	2	WT	WT	WT	WT	WT	WT	WT	WT	singleHit	WT	WT	WT	WT	WT	WT	WT	WT	G4	Stage III	N0	TCGA_D7A37A60-2DE1-4C33-AE21-A300AAB90AF6
0.190645545117437	3	3	2	WT	WT	WT	singleHit	singleHit	singleHit	WT	WT	WT	WT	WT	WT	WT	WT	WT	WT	WT	G3	Stage III	N0	TCGA_4E978C4A-1CCE-4C7E-8FAD-F968D4502F10
0.0979797750573592	4	4	3	WT	WT	WT	singleHit	singleHit	WT	WT	WT	doubleHit	WT	WT	WT	WT	WT	WT	WT	WT	G3	Stage IV	N0	TCGA_BF92BAB0-5086-4408-80D3-05B9CCFDA176
0.194001038838705	1	1	4	WT	WT	WT	WT	WT	WT	WT	WT	WT	WT	WT	WT	WT	WT	WT	WT	WT	G2	Stage I	NX	TCGA_F0EEF94B-586D-415F-813A-E79579430608
0.12722792943796	1	1	1	WT	WT	WT	singleHit	singleHit	WT	WT	WT	WT	WT	WT	WT	WT	WT	WT	WT	WT	G3	Stage I	N0	TCGA_4F3EA91C-B215-40B6-BEFF-532BC1D8666E
0.295647734129631	3	3	1	WT	WT	WT	WT	WT	WT	WT	WT	WT	WT	WT	WT	WT	WT	WT	WT	WT	G2	Stage I	NX	TCGA_2668DBB7-A161-44E0-A261-3DF53BE5FE2D
0.103114591820035	4	4	3	WT	WT	WT	singleHit	singleHit	WT	WT	WT	singleHit	WT	WT	WT	WT	WT	WT	WT	WT	G2	Stage I	NX	TCGA_F001EA09-8A56-40C5-86E7-D2F3338020B8
0.0731404165521598	4	4	2	WT	singleHit	WT	WT	WT	WT	WT	WT	WT	WT	WT	WT	WT	WT	WT	WT	WT	G3	Stage IV	N0	TCGA_39E585E6-19F6-4767-BACF-1E7C73C1A1ED
0.246995451841253	3	3	2	WT	WT	WT	WT	singleHit	singleHit	WT	WT	WT	WT	WT	WT	WT	WT	WT	WT	WT	G3	Stage I	NX	TCGA_B108BBEC-5046-48B4-A96B-9382D3BD61CA
0.293659682770781	1	1	1	WT	WT	WT	singleHit	WT	WT	WT	WT	WT	WT	WT	WT	WT	WT	WT	WT	WT	G2	Stage I	NX	TCGA_F5A64B5A-54BA-41A1-8CA2-75D27C5680D3
0.186745636070765	1	1	NA	NA	NA	WT	NA	NA	NA	NA	NA	NA	NA	NA	NA	NA	NA	NA	NA	NA	G2	Stage I	NX	TCGA_69916652-606A-4890-9517-C72857EB81B7
0.113612336623476	1	1	1	WT	WT	WT	singleHit	WT	WT	WT	WT	WT	WT	WT	WT	WT	WT	WT	WT	WT	G3	Stage I	N0	TCGA_68293EFE-73DE-458B-9C4A-0B7E6D1D5F91
0.0703663039656022	2	2	3	WT	WT	WT	singleHit	WT	WT	WT	WT	WT	WT	WT	WT	WT	WT	WT	WT	WT	G3	Stage IV	NX	TCGA_563EB6A9-F589-49A8-89B2-2F1185C65C4E
0.0767207113495782	4	4	3	WT	singleHit	WT	singleHit	singleHit	singleHit	WT	WT	WT	WT	WT	WT	WT	WT	WT	WT	WT	G3	Stage II	N0	TCGA_1DF936AB-8850-45F5-827A-2DC578388F24
0.124858501760506	4	4	2	WT	WT	WT	singleHit	WT	WT	WT	WT	WT	WT	WT	WT	WT	WT	WT	WT	WT	G2	Stage I	NX	TCGA_E92E6FCC-434A-47A2-9DBB-7AAD5F1E30DC
0.209836522448139	1	1	NA	WT	WT	WT	singleHit	singleHit	WT	WT	WT	WT	WT	WT	WT	WT	WT	WT	WT	WT	G2	Stage I	NX	TCGA_B5793A95-1EEE-4ACF-A1BF-1B9DD5FB5A19
0.17066923728873	2	2	1	NA	NA	WT	NA	NA	NA	NA	NA	NA	NA	NA	NA	NA	NA	NA	NA	NA	G2	Stage II	N0	TCGA_240AF3F0-3520-4084-A2C5-6DC26E4B6396
0.0447031379012596	4	4	3	WT	WT	WT	singleHit	WT	WT	WT	WT	WT	WT	WT	WT	WT	WT	WT	WT	WT	G3	Stage III	N0	TCGA_1F746AE9-EF0E-448F-A0FE-80A243288040
0.101968810618924	2	2	2	WT	WT	WT	singleHit	singleHit	WT	WT	WT	WT	WT	WT	WT	WT	WT	WT	WT	WT	G2	Stage I	N0	TCGA_9903B65A-CA26-4C98-B7CD-182663E77E9B
0.213727711730845	3	3	1	WT	WT	WT	WT	WT	WT	WT	WT	singleHit	WT	WT	WT	WT	WT	WT	WT	WT	G3	Stage III	NX	TCGA_79984969-9183-4B22-BE98-FCD9AB58A9C8
0.147363322733869	4	4	3	WT	WT	WT	singleHit	WT	WT	WT	WT	WT	WT	WT	WT	WT	WT	WT	WT	WT	G3	Stage I	NX	TCGA_24ECF7BA-DA7D-40D3-B85E-361590056C14
0.11928560365289	2	2	1	WT	WT	WT	WT	singleHit	WT	WT	WT	WT	WT	WT	WT	WT	WT	WT	WT	WT	G3	Stage III	NX	TCGA_DD11335A-68D6-4404-A792-93E08DEE7760
0.130574957404954	4	4	1	WT	WT	WT	WT	WT	WT	WT	WT	WT	WT	WT	WT	WT	WT	WT	WT	WT	G2	Stage III	N0	TCGA_BA1B4D2D-549E-4D88-BA99-968D79B325B6
0.167448615938833	3	3	4	WT	WT	WT	WT	singleHit	WT	WT	WT	WT	WT	WT	WT	WT	WT	WT	WT	WT	G2	Stage I	N0	TCGA_0EF980A9-700C-4B13-B3B7-9480B9EE4670
0.112793686751736	1	1	3	WT	WT	WT	WT	WT	WT	WT	WT	WT	WT	WT	WT	WT	WT	WT	WT	WT	G2	Stage I	N0	TCGA_3E92CFB2-27E5-4B19-9D49-CE64731D1E79
0.138432116255079	1	1	4	WT	WT	WT	singleHit	singleHit	singleHit	WT	WT	WT	WT	WT	WT	WT	WT	WT	WT	WT	G2	Stage III	NX	TCGA_1489AA56-4CA2-47CD-98E6-94D64A52CADA
0.222360774950322	2	2	2	WT	WT	WT	WT	WT	singleHit	WT	singleHit	WT	WT	WT	WT	WT	WT	WT	WT	singleHit	G4	Stage III	N0	TCGA_49EEABDB-0497-43E8-B3AF-C0F607BD1B7F
0.0891473426373447	1	1	3	WT	WT	WT	WT	WT	WT	WT	WT	WT	WT	WT	WT	WT	WT	WT	WT	WT	G2	Stage I	N0	TCGA_F55A8A2F-7390-4639-A350-8ED374AD2D55
0.183107102565802	1	1	4	NA	NA	WT	NA	NA	NA	NA	NA	NA	NA	NA	NA	NA	NA	NA	NA	NA	G3	Stage IV	NX	TCGA_67B12E9E-F467-4AED-905D-D79308C534DC
0.228412620658537	3	3	2	WT	WT	WT	singleHit	WT	WT	WT	WT	WT	WT	WT	WT	WT	WT	WT	WT	WT	G3	Stage III	NX	TCGA_4C5F5745-2858-43C0-981B-4F3F7CC9349D
0.245043546283532	3	3	4	WT	WT	WT	WT	WT	WT	WT	WT	WT	WT	WT	WT	WT	WT	WT	WT	WT	G2	Stage I	N0	TCGA_88299DDB-22B5-4B87-B03D-58C6692BCB86
0.162923909216976	2	2	3	WT	WT	WT	doubleHit	WT	WT	WT	WT	WT	WT	WT	WT	singleHit	WT	WT	WT	WT	G3	Stage III	NX	TCGA_B7948340-2674-4139-A7DE-4571C18C866D
0.223932046297847	1	1	4	WT	WT	WT	singleHit	singleHit	WT	WT	WT	WT	WT	WT	WT	WT	WT	WT	WT	WT	G2	Stage I	NX	TCGA_DD28FBAB-4A9C-4654-8FE5-E030ABD064AE
0.182262002749681	2	2	NA	WT	WT	WT	WT	singleHit	singleHit	WT	WT	WT	WT	WT	WT	WT	WT	WT	WT	WT	G2	Stage I	NX	TCGA_B7BAE456-7D53-4BAC-9263-67C5C6ABD5AF
0.142753192260534	1	1	3	WT	WT	WT	singleHit	doubleHit	WT	WT	WT	WT	WT	WT	WT	WT	WT	WT	WT	WT	G2	Stage I	N0	TCGA_C7771606-F746-44F1-A3F9-9FD1AED1A45C
0.0839901468925852	2	2	2	WT	WT	WT	doubleHit	WT	WT	WT	WT	WT	WT	WT	WT	WT	WT	WT	WT	WT	G4	Stage I	NX	TCGA_EABDCDE3-9DA0-4E91-96E7-46DBFB39F0D3
0.0570063659748899	2	2	2	singleHit	singleHit	WT	singleHit	WT	WT	WT	WT	WT	WT	WT	WT	WT	WT	WT	WT	WT	G4	Stage III	N0	TCGA_094A58FE-85FD-41B0-AC04-154A8CC710D0
0.0402922852624408	1	1	4	WT	WT	WT	WT	WT	WT	singleHit	WT	WT	WT	WT	WT	WT	WT	WT	WT	WT	G3	Stage I	N0	TCGA_A3E6EDD3-F887-43D9-8BF8-89D6A775AB66
0.137360974954522	1	1	3	WT	WT	WT	WT	singleHit	WT	WT	WT	WT	WT	WT	WT	WT	WT	WT	WT	WT	G2	Stage I	NX	TCGA_BCEC247E-8308-4C8B-86C5-534CC3992ED5
0.0939609520111753	4	4	1	WT	WT	WT	singleHit	singleHit	singleHit	WT	WT	WT	WT	WT	WT	WT	WT	WT	WT	WT	G2	Stage IV	NX	TCGA_88A48ECE-5BBC-44A6-B5A8-B900973F98E6
0.112063496975302	2	2	2	WT	WT	WT	singleHit	WT	WT	WT	WT	WT	WT	WT	WT	WT	WT	WT	WT	WT	G3	Stage II	NX	TCGA_A638B496-CA9F-4C64-93F4-C7E11D713C76
0.134884912783477	2	2	1	WT	WT	WT	WT	WT	WT	singleHit	singleHit	WT	WT	WT	WT	WT	WT	WT	WT	WT	G2	Stage III	N0	TCGA_29F60AF8-CE42-4025-8A48-CAD9EB011A0E
0.18537649820996	2	2	3	WT	WT	WT	WT	WT	WT	WT	WT	WT	WT	WT	WT	WT	WT	WT	WT	WT	G2	Stage III	NX	TCGA_6364BF2A-714C-4D27-AEF3-52C8EF648F12
0.123315622366012	1	1	3	WT	WT	WT	singleHit	WT	WT	WT	WT	WT	singleHit	WT	WT	WT	WT	WT	WT	WT	G3	Stage I	N0	TCGA_FE97638C-BBD0-4BAC-A8B6-8690D919B98C
0.29412744533177	3	3	1	WT	WT	WT	singleHit	WT	WT	WT	WT	WT	WT	WT	WT	WT	WT	WT	WT	WT	G2	Stage I	NX	TCGA_476D6C67-9859-47D2-9EC7-3B013B814DFF
0.204510917141515	1	1	4	WT	WT	WT	WT	singleHit	WT	WT	WT	WT	WT	WT	WT	WT	WT	WT	WT	WT	G2	Stage I	NX	TCGA_EC9586E8-E8B3-423C-8FB2-09942F322033
0.0924972178116666	1	1	3	WT	WT	WT	WT	WT	WT	WT	WT	WT	WT	WT	WT	WT	WT	WT	WT	WT	G2	Stage I	NX	TCGA_D259BBC3-9FB0-4A07-ABD0-CFA90BBE7E36
0.120161691229947	1	1	3	WT	WT	WT	WT	WT	singleHit	WT	WT	WT	WT	WT	WT	WT	WT	WT	WT	WT	G3	Stage IV	N0	TCGA_9FFB6C8C-FE8D-4BE1-B3C5-56EEE48A8E09
0.113785523782723	4	4	2	WT	WT	WT	WT	WT	WT	WT	WT	WT	WT	WT	WT	WT	WT	WT	WT	WT	G2	Stage IV	N0	TCGA_79523685-8715-4B64-B53E-3A7506C06994
0.0498051579578199	4	4	3	WT	WT	WT	WT	WT	WT	WT	WT	singleHit	WT	WT	WT	WT	WT	WT	WT	WT	G2	Stage II	N0	TCGA_01EAF933-A083-47C2-A015-9C6CD8CEC520
0.0556921797855391	4	4	2	WT	singleHit	WT	singleHit	WT	WT	WT	WT	WT	WT	WT	WT	WT	WT	WT	WT	WT	G2	Stage II	NX	TCGA_0DFC059F-1E26-40B8-A5F6-BE55FA6C34D2
0.0572871149888195	4	4	3	WT	singleHit	WT	singleHit	singleHit	WT	WT	WT	WT	WT	WT	WT	WT	WT	WT	WT	WT	G2	Stage III	N0	TCGA_7DF1BBDC-CCD8-4F1A-8F5B-4547E23883C6
0.17823848166038	1	1	1	WT	WT	WT	singleHit	WT	WT	WT	WT	WT	WT	WT	WT	WT	WT	WT	WT	WT	G2	Stage I	NX	TCGA_9F149FF5-730C-4178-81B3-D7F4EE8286BE
0.166383680600098	1	1	NA	WT	WT	WT	singleHit	WT	singleHit	WT	WT	WT	WT	WT	WT	WT	WT	WT	WT	WT	G2	Stage I	N0	TCGA_2A621466-903B-47FE-A601-EFE88BC83276
0.192619295249089	1	1	4	WT	WT	WT	WT	WT	WT	singleHit	WT	WT	WT	WT	WT	WT	WT	WT	WT	WT	G4	Stage III	N0	TCGA_A9B1912A-4B6C-4F73-B4F8-E3E2B0FD4174
0.248444295215523	4	4	3	WT	WT	WT	singleHit	singleHit	WT	WT	WT	WT	WT	WT	WT	WT	WT	WT	WT	WT	G3	Stage III	N0	TCGA_85FDDED0-6821-4E09-89B6-AA325D299698
0.140862145350584	1	1	3	WT	WT	WT	WT	WT	WT	singleHit	WT	WT	WT	WT	WT	WT	WT	WT	WT	WT	G2	Stage III	NX	TCGA_87B19BC9-9785-4DAD-A624-AD017E2CBD10
0.278856669583239	3	3	2	WT	WT	WT	WT	WT	WT	WT	WT	WT	WT	WT	WT	WT	WT	WT	WT	WT	G4	Stage III	N1	TCGA_1DE0552F-7E1D-407D-8414-AE16C7CC0B02
0.025030152055779	4	4	2	WT	WT	WT	WT	WT	WT	WT	WT	WT	WT	WT	WT	WT	WT	WT	WT	WT	G3	Stage III	N0	TCGA_4129A4AD-2C59-4AEC-819C-CFD217EE0695
0.142935895277831	2	2	2	WT	WT	WT	WT	singleHit	WT	WT	WT	WT	WT	WT	WT	WT	WT	WT	WT	WT	G3	Stage I	NX	TCGA_A4C9D169-6BBF-44A8-8910-05239851D527
0.118551402646532	3	3	2	WT	WT	WT	WT	WT	WT	WT	WT	WT	WT	WT	WT	WT	WT	WT	WT	WT	G4	Stage IV	NX	TCGA_016DE701-2120-462F-8FA0-08878C348CAC
0.141876341785744	1	1	3	NA	NA	WT	NA	NA	NA	NA	NA	NA	NA	NA	NA	NA	NA	NA	NA	NA	G2	Stage I	N0	TCGA_DA8D21C6-5551-4A3B-9C05-FB59DB3A7B55
0.123823737596987	3	3	NA	WT	WT	WT	WT	WT	WT	WT	WT	WT	WT	WT	WT	WT	WT	WT	WT	WT	G2	Stage I	NX	TCGA_0179145B-0EF1-45B3-B692-865649E2DD80
0.0245836388675711	2	2	2	WT	WT	WT	WT	WT	WT	WT	WT	WT	WT	WT	WT	WT	WT	WT	WT	singleHit	G2	Stage III	N0	TCGA_9F586E21-60A2-4E29-AE8C-81F4985EC6C1
0.145801122065938	1	1	3	WT	WT	WT	doubleHit	singleHit	WT	WT	WT	WT	WT	WT	WT	WT	WT	WT	WT	WT	G2	Stage III	NX	TCGA_C051D793-4538-4D76-BFC2-0C08EAA57371
0.27818857191052	1	1	4	WT	WT	WT	singleHit	singleHit	WT	WT	WT	WT	WT	WT	WT	WT	WT	WT	WT	WT	G2	Stage I	N0	TCGA_B762920A-1E89-4EE8-A39A-153E76F9E3F6
0.125160449490552	1	1	3	WT	WT	WT	WT	WT	WT	WT	WT	WT	WT	WT	WT	WT	WT	WT	WT	WT	G2	Stage I	NX	TCGA_8845FA4E-2D52-43F9-8FAA-A94358982939
0.0700236115342208	3	3	NA	WT	WT	singleHit	WT	WT	WT	WT	WT	WT	WT	singleHit	WT	WT	WT	WT	WT	WT	G4	Stage IV	N1	TCGA_82C9425B-47C3-431E-ADCD-7953460FEBDF
0.230199739523728	1	1	1	WT	WT	WT	singleHit	WT	WT	WT	WT	WT	WT	WT	WT	WT	WT	WT	WT	WT	G3	Stage III	NX	TCGA_C61E701E-71A9-4FB4-8C9D-F8C9B14AF872
0.148465244913416	1	1	3	WT	WT	WT	doubleHit	WT	WT	WT	WT	WT	WT	WT	WT	WT	WT	WT	WT	WT	G3	Stage II	NX	TCGA_927BDC9B-BB34-4434-BFEE-A1E9AEB26FA0
0.100451857207033	3	3	4	WT	singleHit	WT	singleHit	WT	WT	WT	WT	WT	WT	WT	WT	WT	WT	WT	WT	singleHit	G3	Stage III	NX	TCGA_0C3A443B-EC0E-4D26-B2D0-3BC943D87EDA
0.0933510836387072	3	3	2	WT	WT	WT	singleHit	singleHit	WT	WT	WT	WT	WT	WT	WT	WT	WT	WT	WT	WT	G3	Stage III	NX	TCGA_C00816BF-BC6B-4FB0-9841-0E954A5EDFF7
0.141734116280707	1	1	4	WT	WT	WT	singleHit	WT	WT	WT	WT	WT	WT	WT	WT	WT	WT	WT	WT	WT	G3	Stage III	N1	TCGA_04A222FE-F76B-4D41-B7EF-1D9014BE724A
0.175020859234419	3	3	1	WT	WT	WT	singleHit	WT	WT	singleHit	WT	WT	WT	WT	WT	WT	WT	WT	WT	WT	G3	Stage II	N0	TCGA_DA772E38-FD97-4E03-A660-634DC499551C
0.162413849109452	1	1	1	WT	WT	WT	WT	WT	WT	WT	WT	WT	singleHit	WT	WT	WT	WT	WT	WT	WT	G3	Stage I	NX	TCGA_0D1385C0-D3B6-40F2-A10C-4A78CD161A04
0.124486666803019	2	2	2	WT	WT	WT	doubleHit	WT	doubleHit	WT	WT	WT	WT	WT	WT	WT	WT	WT	WT	WT	G3	Stage I	NX	TCGA_F68D3767-7E2C-4FA8-A408-3C2245D6A1F3
0.144513657421833	1	1	3	WT	WT	WT	WT	WT	WT	WT	WT	WT	WT	WT	WT	WT	WT	WT	WT	WT	G3	Stage III	NX	TCGA_F36A9525-230A-4B07-8EAC-CA7E03E991B1
0.172159689715566	1	1	1	WT	WT	WT	WT	WT	WT	WT	WT	WT	WT	WT	WT	WT	WT	WT	WT	WT	G2	Stage I	NX	TCGA_330A1F11-F5D6-4651-AFD8-03843B50A7CF
0.205298164972619	3	3	3	WT	singleHit	WT	singleHit	singleHit	WT	WT	WT	WT	WT	WT	WT	WT	WT	WT	WT	singleHit	G4	Stage III	N0	TCGA_1506AC5C-E9D2-469A-8B74-AD6FDA81031B
0.528545846519592	3	3	2	singleHit	WT	WT	WT	WT	WT	WT	WT	WT	WT	WT	WT	WT	WT	WT	WT	WT	G4	Stage IV	N0	TCGA_79A03652-6493-40E8-93EC-431B6D797F65
0.119192071214786	1	1	1	WT	WT	WT	singleHit	WT	WT	WT	WT	WT	WT	WT	WT	WT	WT	WT	WT	WT	G3	Stage III	NX	TCGA_72742171-C52A-4CB1-BA04-6F5D47E5480D
0.148727821189793	4	4	3	WT	WT	WT	singleHit	WT	WT	WT	WT	WT	WT	WT	WT	WT	WT	WT	WT	WT	G2	Stage I	NX	TCGA_59A31252-0035-40A9-9133-A6464396BF57
0.0252183368796312	4	4	4	WT	WT	WT	WT	singleHit	WT	WT	WT	singleHit	WT	WT	WT	WT	WT	WT	WT	WT	G3	Stage IV	NX	TCGA_851363D9-BF87-4014-BD80-D6DFC7444041
0.0814400723479203	4	4	2	WT	WT	WT	singleHit	singleHit	WT	WT	WT	WT	WT	WT	WT	WT	WT	WT	WT	WT	G2	Stage I	NX	TCGA_499238AB-07C7-4EB0-AC88-EEA6D9F87A3F
0.183868337554302	3	3	3	WT	WT	WT	WT	singleHit	WT	WT	WT	WT	singleHit	WT	WT	WT	WT	WT	WT	WT	G2	Stage I	N0	TCGA_1B021364-9D19-4308-9464-9A5EB71A7439
0.148889557479215	1	1	3	WT	WT	WT	singleHit	singleHit	WT	WT	WT	WT	WT	WT	WT	WT	WT	WT	WT	WT	G2	Stage I	N0	TCGA_105A33F7-37AE-4936-8A59-24A4E0532350
0.140167375902822	1	1	3	WT	singleHit	WT	doubleHit	singleHit	singleHit	WT	WT	WT	WT	WT	WT	WT	WT	WT	WT	WT	G2	Stage I	N0	TCGA_A201A48E-DBDC-4FBD-AB98-B586C0BA263B
0.169939546381356	1	1	4	WT	WT	WT	singleHit	singleHit	WT	WT	WT	WT	singleHit	WT	singleHit	WT	WT	WT	WT	WT	G3	Stage III	N0	TCGA_E7B61387-50EA-4B31-AEF0-E38544972539
0.190524596487409	1	1	3	WT	WT	WT	WT	WT	WT	WT	WT	WT	WT	WT	WT	WT	WT	WT	WT	WT	G2	Stage I	NX	TCGA_DEF7491D-E9CE-4BB4-B009-B1D2DC8BCEED
0.114929726519935	1	1	2	WT	WT	WT	singleHit	WT	WT	WT	WT	WT	WT	WT	WT	WT	WT	WT	WT	WT	G3	Stage I	NX	TCGA_FC0C5E8A-FCCA-49F7-B59D-57E2F4CE106B
0.198152976676739	3	3	NA	WT	WT	WT	singleHit	WT	WT	WT	WT	WT	WT	WT	WT	singleHit	WT	WT	WT	WT	G3	Stage I	N0	TCGA_0CE75D6A-B796-4982-9405-1602F9468945
0.120755351755752	2	2	1	WT	WT	WT	WT	singleHit	WT	WT	WT	WT	WT	WT	WT	WT	WT	WT	WT	WT	G3	Stage III	NX	TCGA_0F5EFFA6-0508-4702-AEA8-DE13CDCDE840
0.0512190888169807	4	4	2	WT	singleHit	WT	WT	WT	WT	WT	WT	WT	WT	WT	singleHit	WT	WT	WT	WT	WT	G4	Stage IV	NX	TCGA_10A0B0BC-5134-4BB7-8A6B-C2B4E11571EA
0.0851391183870625	2	2	NA	WT	WT	WT	WT	singleHit	WT	WT	WT	WT	WT	WT	WT	WT	WT	WT	WT	WT	G3	Stage III	NX	TCGA_8068D388-F464-48B9-8253-52FA8AE4485D
0.0255355941623685	4	4	4	WT	WT	WT	singleHit	singleHit	WT	WT	WT	WT	WT	WT	WT	WT	WT	WT	WT	WT	G3	Stage II	NX	TCGA_50805093-E39E-4A07-A02C-87BED9D6BF54
0.215855250767364	3	3	2	WT	singleHit	WT	singleHit	singleHit	WT	WT	WT	WT	WT	WT	WT	WT	WT	WT	WT	WT	GX	Stage III	N1	TCGA_E68B2C91-1ECE-4F09-B114-D6EED28E7920
0.247093770995282	2	2	3	WT	WT	WT	singleHit	doubleHit	singleHit	WT	WT	WT	WT	WT	WT	WT	WT	WT	WT	WT	G2	Stage IV	NX	TCGA_680DFFFE-43F3-4A48-A662-FFE89FB43B04
0.156585400168869	2	2	1	WT	WT	WT	singleHit	singleHit	singleHit	WT	WT	WT	WT	WT	WT	WT	WT	WT	WT	WT	G3	Stage II	NX	TCGA_56123205-2BAD-48C9-8393-3CB804CDC42B
0.122126632951384	1	1	4	WT	WT	WT	WT	singleHit	WT	WT	WT	WT	WT	WT	WT	WT	WT	WT	WT	WT	G3	Stage IV	N0	TCGA_84D517AC-3E3F-4ABA-A1F0-500F2A19154C
0.192102926258736	1	1	3	WT	WT	WT	singleHit	WT	WT	WT	WT	WT	WT	WT	WT	WT	WT	WT	WT	WT	G3	Stage III	N0	TCGA_D3748EFD-0DB6-49AA-835A-BD527E8D8300
0.0330909957213006	4	4	2	WT	WT	WT	WT	WT	singleHit	WT	WT	WT	WT	WT	WT	WT	WT	WT	WT	WT	G4	Stage III	N0	TCGA_5F2DCA01-CB5D-4831-AEEE-9829E9C74646
0.253790830890993	1	1	NA	WT	WT	WT	doubleHit	WT	WT	WT	WT	WT	WT	WT	WT	WT	WT	WT	WT	WT	G2	Stage I	NX	TCGA_081A9095-55FB-4766-930A-08B5EE030CEC
0.138403136320202	4	4	2	doubleHit	WT	WT	singleHit	WT	WT	WT	WT	WT	WT	WT	WT	WT	WT	WT	WT	WT	G4	Stage IV	NX	TCGA_36B74FF5-CADC-42EE-BF5C-06F96E8EAD21
0.0832970544325068	2	2	3	WT	WT	WT	WT	singleHit	WT	singleHit	WT	WT	WT	WT	WT	WT	WT	WT	WT	WT	G3	Stage I	N0	TCGA_4F9D5BDC-2334-44FC-8090-AAC052220BAE
0.237918835903437	3	3	4	WT	WT	WT	singleHit	WT	WT	WT	doubleHit	WT	WT	WT	WT	WT	WT	WT	WT	WT	G4	Stage II	N0	TCGA_1D78AC0B-C559-4A9C-9A4E-C8F4742187EB
0.187274167674436	3	3	3	WT	WT	WT	singleHit	singleHit	WT	doubleHit	singleHit	WT	WT	WT	WT	WT	WT	WT	WT	WT	G2	Stage I	NX	TCGA_26065E87-5EC3-4A02-9FC1-283F2751D722
0.207289291587742	3	3	2	WT	WT	WT	singleHit	WT	WT	WT	WT	WT	WT	WT	WT	WT	WT	WT	WT	WT	G3	Stage III	N0	TCGA_0DACBFA8-B966-4D9C-9068-42EF5CCBB8B5
0.0710857099951184	1	1	NA	NA	NA	WT	NA	NA	NA	NA	NA	NA	NA	NA	NA	NA	NA	NA	NA	NA	G3	Stage II	N0	TCGA_6915E69B-C2EA-4034-AB9A-74E9EF3C03A9
0.0822991783785444	2	2	3	WT	doubleHit	WT	singleHit	WT	WT	WT	WT	WT	WT	WT	WT	WT	WT	WT	WT	WT	G3	Stage IV	N0	TCGA_0207B762-9973-4065-BCEC-A45E148DC35B
0.189147194104989	3	3	NA	WT	WT	WT	WT	WT	WT	WT	WT	singleHit	WT	WT	WT	WT	WT	WT	WT	WT	G3	Stage IV	N0	TCGA_BCCAE932-7C2D-47CD-89C1-1A1886F9D2A5
0.306676573964371	3	3	2	singleHit	singleHit	WT	singleHit	WT	singleHit	WT	WT	WT	WT	WT	WT	WT	WT	WT	WT	WT	G4	Stage IV	N0	TCGA_05FE386B-0F67-44F5-9F3B-26E0FB3ECC69
0.132008067282196	1	1	1	WT	WT	WT	WT	WT	WT	WT	WT	WT	WT	WT	WT	WT	WT	WT	WT	WT	G3	Stage I	NX	TCGA_9D8A1B90-D209-4D4C-BCD6-A31496D773E4
0.285565898114924	2	2	1	WT	WT	WT	singleHit	WT	WT	WT	WT	WT	WT	WT	WT	WT	WT	WT	WT	WT	G4	Stage IV	N0	TCGA_FF9677ED-0E73-428A-A253-FF4772A62A7D
0.103641016864643	2	2	1	WT	WT	WT	singleHit	WT	WT	WT	WT	singleHit	WT	WT	WT	WT	WT	WT	WT	WT	G2	Stage I	NX	TCGA_F61BE95F-DF0E-4140-9801-6FC7E9D96E68
0.0758493489224232	1	1	1	WT	WT	WT	singleHit	WT	singleHit	WT	WT	WT	WT	WT	WT	WT	WT	WT	WT	WT	G4	Stage IV	NX	TCGA_C776E424-2251-4DB1-B779-B0CAF408E3D3
0.0348769023783838	4	4	1	WT	WT	WT	singleHit	singleHit	WT	singleHit	WT	WT	WT	WT	WT	WT	WT	WT	WT	WT	G3	Stage I	NX	TCGA_5CAF718B-8A5B-441E-8EFE-0439826E8328
0.178556856190431	3	3	2	WT	WT	WT	WT	WT	WT	WT	WT	WT	WT	WT	WT	WT	WT	WT	WT	WT	G4	Stage IV	N1	TCGA_8A99F72A-150F-4DEA-9B61-A90ABE17AA3D
0.208786267995498	1	1	NA	WT	WT	WT	singleHit	singleHit	WT	WT	WT	WT	WT	WT	WT	WT	WT	WT	WT	WT	G3	Stage I	NX	TCGA_242D54C7-7BF9-41F0-8588-E00EAFF9FA43
0.090945192037637	1	1	3	WT	WT	WT	WT	WT	WT	WT	WT	singleHit	WT	WT	WT	WT	WT	WT	WT	WT	G2	Stage IV	N0	TCGA_B365F0BA-CC62-4EBD-A34B-700D29AA0C6E
0.101536992364712	1	1	3	WT	WT	WT	singleHit	singleHit	singleHit	WT	singleHit	WT	WT	WT	WT	WT	WT	WT	WT	WT	G3	Stage I	NX	TCGA_38D5AF7E-B3B6-4851-AFB7-C7152B8EAE30
0.264675566658372	1	1	1	WT	WT	WT	singleHit	singleHit	WT	WT	WT	WT	WT	WT	WT	WT	WT	WT	WT	WT	G2	Stage I	NX	TCGA_B7D1197D-B353-4839-A895-368613243FB7
0.167716033964767	1	1	NA	WT	WT	WT	singleHit	singleHit	WT	WT	WT	WT	WT	WT	WT	WT	WT	WT	WT	WT	G2	Stage I	N0	TCGA_9CC73F06-A5AF-4D94-87A9-2F25B039D029
0.114013637198702	3	3	1	WT	WT	WT	WT	singleHit	WT	singleHit	singleHit	WT	WT	WT	WT	WT	WT	WT	WT	WT	G4	Stage IV	NX	TCGA_8B10E24F-9626-4D19-B48B-78BC540FCF54
0.124911627550191	2	2	3	WT	WT	WT	singleHit	singleHit	WT	WT	WT	WT	WT	WT	WT	WT	WT	WT	WT	WT	G3	Stage III	N0	TCGA_C6387BF7-5BC3-41E4-9CBE-4A8C953A2AC3
0.19000893235143	1	1	3	WT	WT	WT	singleHit	WT	WT	WT	WT	WT	WT	WT	singleHit	WT	WT	WT	WT	singleHit	G2	Stage I	N0	TCGA_461759C5-8B11-4D1F-960E-7550EB6B74EF
0.105354686189263	1	1	4	WT	WT	WT	WT	WT	WT	WT	WT	WT	WT	WT	WT	WT	WT	WT	WT	WT	G3	Stage III	N0	TCGA_9F588AFB-10B4-4C27-8881-2B33B2C00D42
0.155140939436984	1	1	3	WT	WT	WT	WT	WT	WT	WT	WT	WT	singleHit	WT	WT	WT	WT	WT	WT	WT	G4	Stage III	N0	TCGA_06E8B83E-8C3A-4B00-916D-1EAA2DAC13A7
0.176772873474307	3	3	2	WT	singleHit	WT	WT	WT	WT	WT	WT	WT	WT	WT	WT	WT	WT	WT	WT	WT	G3	Stage IV	N0	TCGA_E1BF7476-7E70-4DE5-9531-49D09FEE9649
0.0907496280024116	4	4	3	WT	WT	WT	WT	WT	WT	WT	WT	singleHit	WT	WT	WT	WT	WT	WT	WT	WT	G2	Stage I	N0	TCGA_ADA424BE-187F-4C9C-89A0-D68A28D722E4
0.127040895045009	4	4	1	WT	WT	WT	WT	WT	WT	WT	WT	WT	WT	WT	WT	WT	WT	WT	WT	WT	G3	Stage II	N0	TCGA_2488F91C-BF75-4B4D-BAC3-38F3FFA991FA
0.00503609054131211	4	4	3	WT	WT	WT	WT	WT	WT	WT	WT	WT	WT	WT	WT	WT	WT	WT	WT	WT	G3	Stage IV	NX	TCGA_D40381B2-24C0-480A-8926-1CD5511B320E
0.137233266990886	3	3	2	WT	WT	WT	singleHit	WT	WT	WT	WT	WT	WT	WT	WT	WT	WT	WT	WT	WT	G2	Stage I	NX	TCGA_EA7C2F00-75AE-4952-80B9-0AABE71F5A10
0.139955829319036	3	3	2	WT	WT	WT	singleHit	singleHit	WT	WT	WT	WT	WT	WT	WT	WT	WT	WT	WT	WT	G3	Stage I	NX	TCGA_BD7152C9-772E-493B-A0AE-ADF4C3ED6E1C
0.13625228670126	2	2	4	WT	WT	WT	singleHit	WT	WT	WT	WT	WT	WT	WT	WT	WT	WT	WT	WT	WT	G3	Stage III	N0	TCGA_0DDAE6FE-ED2E-4B99-8055-F6BBD5074F63
0.192547714934943	3	3	2	WT	WT	WT	singleHit	WT	WT	WT	singleHit	WT	WT	WT	WT	WT	WT	WT	WT	singleHit	G4	Stage IV	NX	TCGA_D07DD787-C4AC-4E10-B751-0543CB93C44F
0.152960277928832	3	3	2	WT	WT	WT	WT	WT	WT	WT	WT	WT	WT	WT	WT	singleHit	WT	WT	WT	WT	G3	Stage III	NX	TCGA_5B967921-B13C-4A5B-AE88-3020A285D454
0.103660891027786	2	2	1	WT	WT	WT	singleHit	WT	WT	WT	WT	WT	WT	WT	WT	WT	WT	WT	WT	WT	G2	Stage I	N0	TCGA_A0E1882C-8539-47A8-9340-6D4ED6AA9D14
0.103310339524437	2	2	NA	NA	NA	WT	NA	NA	NA	NA	NA	NA	NA	NA	NA	NA	NA	NA	NA	NA	G2	Stage I	N0	TCGA_5C520E9A-B1A5-444C-8A56-699E5199CFBD
0.129922171958782	2	2	3	WT	WT	WT	WT	singleHit	WT	singleHit	WT	WT	WT	WT	WT	WT	WT	WT	WT	WT	G1	Stage I	NX	TCGA_E745C5B3-5864-4173-B9A8-88DBB9D39256
0.119917614270324	1	1	NA	WT	WT	WT	singleHit	WT	WT	WT	WT	singleHit	WT	WT	WT	WT	WT	WT	WT	WT	G2	Stage II	N0	TCGA_8E9C22DB-C5EF-4009-80F7-03D1DE04C10F
0.185360716631276	1	1	4	WT	WT	WT	WT	WT	WT	WT	WT	WT	WT	WT	WT	WT	WT	WT	WT	WT	G2	Stage I	NX	TCGA_2B213FCE-35A8-4F07-86D9-9843BE15FB79
0.0680780768760327	3	3	2	WT	WT	WT	WT	WT	WT	WT	WT	WT	WT	WT	WT	WT	WT	WT	WT	WT	G3	Stage III	N0	TCGA_2EF54F60-9C80-4209-BF12-BC5D8850C660
0.0854166837108453	3	3	2	WT	WT	WT	WT	singleHit	WT	WT	singleHit	WT	WT	WT	WT	WT	WT	WT	WT	WT	G4	Stage III	N1	TCGA_713AAAC1-8592-4341-A5C1-FA653EE47AB5
0.131350966840572	4	4	4	WT	WT	WT	singleHit	WT	WT	WT	WT	WT	WT	WT	WT	WT	WT	WT	WT	WT	G2	Stage III	NX	TCGA_1D5386C5-E995-4BEC-9C0E-61C3498D37EA
0.13871995759315	4	4	3	WT	singleHit	singleHit	WT	WT	WT	WT	WT	WT	WT	WT	WT	WT	WT	WT	WT	WT	G3	Stage III	N0	TCGA_2113A4E0-E286-45FA-9B58-D055389D186E
0.156350559058763	2	2	2	WT	WT	WT	singleHit	WT	WT	singleHit	WT	WT	WT	WT	WT	WT	WT	WT	WT	WT	G2	Stage I	N0	TCGA_53DA4154-2ACE-4D7F-98AD-257C8B986DA2
0.178444144538181	3	3	4	WT	WT	WT	WT	WT	WT	WT	WT	WT	WT	WT	WT	WT	WT	WT	WT	WT	G4	Stage I	NX	TCGA_251CF029-FA30-4F15-A9A4-AF20AE23BF8A
0.2740011337734	1	1	1	NA	NA	WT	NA	NA	NA	NA	NA	NA	NA	NA	NA	NA	NA	NA	NA	NA	G2	Stage III	N0	TCGA_075C838F-AF5E-414C-A1A9-8371554F63B3
0.0444600134664696	4	4	3	WT	singleHit	WT	WT	WT	WT	WT	WT	WT	WT	WT	WT	WT	WT	WT	WT	WT	G2	Stage II	N0	TCGA_6FBCEADE-1A61-4D62-BAD0-88DDB21D95D7
0.0742749231465887	4	4	2	WT	WT	WT	singleHit	WT	WT	WT	WT	WT	WT	WT	WT	WT	WT	WT	WT	WT	G3	Stage I	N0	TCGA_6213FA46-BBBC-48EB-B7B9-D1D99FE55859
0.189681940271131	3	3	4	WT	WT	WT	WT	WT	WT	WT	WT	WT	WT	WT	WT	WT	WT	WT	WT	WT	G2	Stage I	NX	TCGA_708F24EB-4551-4A3F-8E59-FA76ABE305D7
0.19146338531518	1	1	4	WT	WT	WT	singleHit	WT	WT	WT	WT	WT	WT	WT	WT	WT	WT	WT	WT	WT	G3	Stage IV	N0	TCGA_DE977190-BFCB-4889-AB4D-68325C10E7D7
0.32205401837001	3	3	1	WT	WT	WT	WT	WT	WT	WT	WT	WT	WT	WT	WT	WT	WT	WT	WT	WT	G2	Stage I	NX	TCGA_028D7027-E8CE-4B5C-A3EF-758B1660CA12
0.107457939028558	2	2	1	NA	NA	WT	NA	NA	NA	NA	NA	NA	NA	NA	NA	NA	NA	NA	NA	NA	G3	Stage IV	N0	TCGA_0A80A9ED-0332-4C0C-9574-41ADE75B7E6F
0.173016938426685	3	3	2	WT	WT	WT	singleHit	singleHit	doubleHit	WT	WT	WT	WT	WT	WT	WT	WT	WT	WT	WT	G2	Stage III	N0	TCGA_3191BDC4-823F-4B42-AC70-723215D64F89
0.102516491385254	2	2	3	NA	NA	WT	NA	NA	NA	NA	NA	NA	NA	NA	NA	NA	NA	NA	NA	NA	G2	Stage II	N0	TCGA_95B78C91-C27C-412D-971F-8C37FAA12D2F
0.209350852657664	2	2	1	WT	singleHit	WT	singleHit	WT	WT	WT	WT	WT	WT	WT	WT	WT	WT	WT	WT	WT	G4	Stage III	NX	TCGA_99C7242E-5430-4FFD-8EF7-D7B54B81498C
0.0498069260114224	2	2	3	WT	WT	WT	NA	WT	WT	WT	WT	WT	WT	WT	WT	WT	WT	WT	WT	WT	G3	Stage I	NX	TCGA_67325DF5-E78B-46C0-98C0-2F748BA76D8C
0.124269918034238	1	1	3	WT	WT	WT	WT	WT	WT	WT	WT	WT	WT	WT	WT	WT	WT	WT	WT	WT	G3	Stage I	N0	TCGA_D6785CA2-28A8-4CE6-8E0E-066B7AD78B06
0.13319603402933	4	4	1	WT	WT	WT	singleHit	WT	WT	WT	WT	WT	WT	WT	WT	WT	WT	WT	WT	WT	G4	Stage III	NX	TCGA_AAF5BE00-49E2-4605-B43C-BEBC2175435E
0.345385021680439	3	3	2	singleHit	WT	singleHit	singleHit	WT	WT	WT	singleHit	WT	WT	WT	WT	WT	WT	WT	WT	WT	G4	Stage II	NX	TCGA_9B7BA2AA-9720-42ED-978D-532C651BB39F
0.14168865842421	1	1	3	WT	WT	WT	singleHit	singleHit	WT	WT	WT	WT	WT	WT	WT	WT	WT	WT	WT	WT	G3	Stage II	N0	TCGA_D3986EF1-BC5C-4698-852D-C9C07E62A81B
0.172204160639493	1	1	3	WT	WT	WT	singleHit	WT	WT	WT	WT	WT	WT	WT	WT	WT	WT	WT	WT	WT	G2	Stage I	N0	TCGA_ACCAFE2F-D2A5-44C5-AEEA-A029BD527804
0.164977450934131	1	1	1	WT	WT	WT	singleHit	WT	singleHit	WT	WT	WT	WT	WT	WT	WT	WT	WT	WT	WT	G2	Stage IV	N0	TCGA_DA007FDE-7301-4C08-BD30-B296826729BE
0.201554786070804	1	1	3	WT	WT	WT	singleHit	singleHit	WT	WT	WT	WT	WT	WT	WT	WT	WT	WT	WT	WT	G4	Stage II	NX	TCGA_0567FBCF-4E81-4E7D-9DB3-3E34820C9694
0.133068855986719	2	2	3	WT	WT	WT	singleHit	singleHit	WT	WT	WT	WT	WT	WT	WT	WT	WT	WT	WT	WT	G2	Stage I	NX	TCGA_024E382A-6D24-48D0-8568-6297A71462E7
0.127723281950048	3	3	4	WT	WT	WT	WT	singleHit	WT	WT	WT	WT	WT	WT	WT	WT	WT	WT	WT	WT	G2	Stage IV	N0	TCGA_3D8EF19B-A881-43C2-9ACB-8A566954DE28
0.260079855286783	3	3	2	WT	WT	WT	WT	WT	WT	WT	WT	WT	WT	WT	WT	WT	WT	WT	WT	WT	G2	Stage I	N0	TCGA_BAD425F0-07FC-4368-9498-63960DA6FF3B
0.178712845900662	3	3	4	WT	WT	WT	singleHit	WT	WT	WT	WT	WT	WT	WT	WT	WT	WT	WT	WT	WT	G3	Stage I	NX	TCGA_C557E230-5114-4673-848A-C249BEF7A1D0
0.0937861854956617	3	3	2	WT	WT	WT	WT	singleHit	WT	WT	WT	WT	WT	WT	WT	WT	WT	WT	WT	WT	G4	Stage IV	NX	TCGA_D8A7179D-32B4-4BBE-8E83-628962BDD2FE
0.248135654444256	1	1	1	WT	WT	WT	singleHit	singleHit	WT	WT	WT	WT	WT	WT	WT	WT	WT	WT	WT	WT	G2	Stage I	N0	TCGA_70E344FF-324B-4A62-A27A-AAE14FC240C7
0.0662526510211773	4	4	2	WT	WT	WT	singleHit	singleHit	WT	WT	WT	singleHit	WT	WT	WT	WT	WT	WT	WT	WT	G2	Stage IV	NX	TCGA_6BD0DCB4-5475-4ED1-B45E-A46F033AB258
0.336568790432705	3	3	4	WT	WT	WT	WT	WT	WT	WT	WT	WT	WT	WT	WT	WT	WT	WT	WT	WT	G3	Stage IV	N0	TCGA_E3FCDD2C-CA2E-41AE-84ED-68F47820DD0B
0.249587174818243	3	3	1	WT	WT	WT	WT	WT	WT	WT	WT	WT	WT	WT	WT	WT	WT	WT	WT	WT	G2	Stage I	NX	TCGA_E5C35707-AD20-49CC-BD2E-0896FFB39F2F
0.130891489795612	4	4	4	WT	WT	WT	singleHit	singleHit	doubleHit	WT	WT	WT	WT	WT	WT	WT	WT	WT	WT	WT	G2	Stage I	N0	TCGA_6EA44F51-473D-425B-9B36-388599ABAA92
0.157033448771183	2	2	NA	WT	WT	WT	singleHit	WT	WT	WT	WT	WT	WT	WT	WT	WT	WT	WT	WT	WT	G2	Stage I	NX	TCGA_FF25545D-28F3-4372-9D7F-D4AA2B7662EF
0.212784546938431	4	4	1	WT	WT	WT	singleHit	singleHit	WT	singleHit	WT	WT	WT	WT	WT	WT	WT	WT	WT	WT	G2	Stage I	N0	TCGA_E923FE31-70F9-42AA-A1BD-07BDC0CF1130
0.14372964361153	3	3	1	WT	WT	WT	WT	WT	WT	WT	WT	WT	WT	WT	WT	WT	WT	WT	WT	WT	G4	Stage I	NX	TCGA_2466E680-F4C0-4DD3-93F4-9D92EC4A9467
0.189333667398056	3	3	2	NA	NA	WT	NA	NA	NA	NA	NA	NA	NA	NA	NA	NA	NA	NA	NA	NA	G2	Stage I	N0	TCGA_899F13FB-086F-434C-96EB-BDE7634CB99B
0.0391378696941891	4	4	3	WT	singleHit	WT	doubleHit	WT	WT	WT	WT	WT	WT	WT	WT	WT	WT	WT	WT	WT	G3	Stage II	N0	TCGA_6D827B82-FC34-4792-954C-CA39D29C1D96
0.178363161112042	1	1	NA	WT	WT	WT	singleHit	singleHit	WT	WT	WT	WT	WT	WT	WT	WT	WT	WT	WT	WT	G3	Stage I	NX	TCGA_88EEC782-14C4-4E07-99D9-5EE243400725
0.115252139097555	1	1	3	WT	WT	WT	singleHit	singleHit	WT	WT	WT	WT	WT	WT	WT	WT	WT	WT	WT	WT	G2	Stage I	N0	TCGA_9E207643-9851-4415-8820-DFF03B76060D
0.178859410707484	1	1	4	WT	WT	WT	doubleHit	singleHit	WT	WT	WT	WT	WT	WT	WT	WT	WT	WT	WT	WT	G2	Stage I	N0	TCGA_F8180F62-1A33-40DA-B037-A8B33D3EAB9E
0.174090475011382	1	1	4	WT	WT	WT	WT	WT	WT	WT	WT	WT	WT	WT	WT	WT	WT	WT	WT	WT	G2	Stage I	NX	TCGA_52618F7D-E02F-4A49-A6EE-927FE6D90CC8
0.127250392465652	1	1	3	WT	WT	WT	singleHit	WT	WT	WT	WT	WT	WT	WT	WT	WT	WT	WT	WT	WT	G2	Stage I	N0	TCGA_2AA46612-5BAC-4ED1-AFFC-6995E24D5C2F
0.0923578966386292	2	2	3	WT	WT	WT	WT	WT	WT	WT	WT	WT	WT	WT	WT	WT	WT	WT	WT	WT	G2	Stage III	N0	TCGA_9701D912-40FA-46EA-8716-5A4AD7DA9A4C
0.150429174607831	1	1	3	WT	WT	WT	WT	singleHit	WT	WT	WT	singleHit	WT	WT	WT	WT	WT	WT	WT	WT	G2	Stage I	N0	TCGA_DA2A7E1E-3CFB-4DCA-A815-C7E2AEC7704A
0.104173994704612	2	2	2	WT	WT	WT	WT	singleHit	WT	WT	WT	WT	WT	WT	WT	WT	WT	WT	WT	WT	G4	Stage III	NX	TCGA_961BC50B-2AC4-494D-925A-598B5BF7E1F2
0.0836372266754296	3	3	2	singleHit	WT	WT	WT	singleHit	WT	WT	WT	WT	WT	WT	WT	WT	WT	WT	WT	WT	G2	Stage I	NX	TCGA_DE2D2979-2616-4663-9C11-87F2807454C8
0.0241063496909851	2	2	3	WT	WT	WT	singleHit	singleHit	WT	singleHit	WT	WT	WT	WT	WT	WT	WT	WT	WT	WT	G3	Stage I	NX	TCGA_0DDD0D90-6979-43D5-8366-E4053C2CE4DB
0.16281915748076	1	1	4	WT	WT	WT	WT	WT	singleHit	WT	WT	WT	WT	WT	WT	WT	WT	WT	WT	WT	G2	Stage I	NX	TCGA_8B3C47E6-8DE5-4C18-8532-3BD1D4F16AFB
